# Supplementary material for: Genome-wide characterization of endogenous retroviruses in snub-nosed monkeys
Source: PeerJ. 2019 Mar 18;7:e6602. doi: 10.7717/peerj.6602 (PMC6428148; doi:10.7717/peerj.6602)
Supplement: File S2 — The region, length, accession number and structure information of all ERV sequences in the black and white snub-nosed monkey. [file peerj-07-6602-s002.xlsx]

## Sheet: Sheet1
No.	No. of accession	Accession	Region		Length	5LTR		PBS		Gag		Pro		Pol		Env		PPT		3LTR
1	1	NW_016805008.1	1432898	1439547	6650	1432898	1433049	1433210	1433227	1433298	1433387	1434701	1434724	1436909	1436941	1437106	1439177	1439233	1439256	1439390	1439547
2			2125907	2133860	7954	2125907	2126140	2126149	2126166	2126562	2128124	2128128	2128445	2128446	2131730	2131745	2133745	2133445	2133468	2133627	2133860
3	2	NW_016818029.1	1480591	1471699	8893	1480591	1480039	1480033	1480017	1478788	1477352	1477240	1477004	1476532	1473849	1472721	1472689	1471712	1471699	\	\
4			1638403	1630450	7954	1638403	1638170	1638161	1638144	1637748	1636186	1636182	1635865	1635864	1632580	1632565	1630895	1630865	1630842	1630683	1630450
5			1729834	1724141	5694	1729834	1729736	\	\	1728722	1726754	\	\	1727423	1727124	1726277	1725113	1724274	1724255	1724244	1724141
6			691744	685372	6373	691744	691473	\	\	690355	690266	\	\	689431	689399	688770	686146	686322	686307	685920	685372
7	3	NW_016823697.1	72024	80157	8134	72024	72427	72431	72448	72844	74406	74410	74727	74728	78012	\	\	\	\	79754	80157
8	4	NW_016805057.1	3619051	3611097	7955	3619051	3618818	3618809	3618792	3618396	3616834	3616830	3616513	3616512	3613228	3613213	3611542	3611512	3611489	3611330	3611097
9			602650	611099	8450	602650	604557	604540	604557	605073	605162	606088	606394	607327	609890	\	\	611063	611099	\	\
10	5	NW_016805783.1	1860117	1868023	7907	1860117	1860303	1860388	1860405	1860801	1862363	1862367	1862684	1862685	1865969	1865984	1868202	1867684	1867707	1867837	1868023
11			2108155	2100215	7941	2108155	2107922	2107914	2107897	2107501	2105939	2105935	2105618	2105617	2102333	2102318	2100649	2100619	2100596	2100448	2100215
12			2828739	2834980	6242	2828739	2829079	2829097	2829114	2829635	2831170	2831177	2831563	2831568	2834511	\	\	2834965	2834980	\	\
13			3159908	3150254	9655	3159908	3159766	3159778	3159761	3159056	3158448	\	\	3156999	3152328	3151030	3150787	3150068	3150052	3150401	3150254
14			3638138	3644564	6427	3638138	3638545	3638548	3638565	3639588	3640789	3640827	3641195	3641198	3644245	\	\	\	\	3644155	3644564
15	6	NW_016814111.1	122755	114655	8101	122755	122372	122363	122346	121950	120388	120384	120067	120066	116786	116771	115101	115071	115048	115038	114655
16			312526	319297	6772	312526	312931	312924	312941	313171	313260	314554	314583	316715	317014	316932	316955	318360	318427	318888	319297
17	7	NW_016813064.1	943973	961354	17382	943973	944501	944480	944497	944632	944721	\	\	955934	956521	956754	959187	960579	960598	960823	961354
18			1041299	1033589	7711	\	\	\	\	1041086	1039836	1039832	1039410	1039409	1037145	1034412	1034377	1033604	1033589	\	\
19			1644984	1637153	7832	1644984	1644865	1644687	1644670	1644282	1642720	1642716	1642399	1642398	1639114	1639099	1637429	1637399	1637376	1637272	1637153
20			123332	135337	12006	123332	123434	\	\	125148	126569	126864	126887	126942	130438	131311	132535	133311	133325	135221	135337
21	8	NW_016808222.1	290382	298969	8588	290382	290642	\	\	291698	293215	293219	293536	293537	296836	296832	298660	298529	298551	298711	298969
22	9	NW_016809126.1	139821	131876	7946	139821	139588	139579	139562	139174	137612	137608	137291	137290	134006	133991	132321	132291	132268	132109	131876
23	10	NW_016819929.1	478935	486888	7954	478935	479168	479177	479194	479590	481152	481156	481473	481474	484758	484773	486443	486473	486496	486655	486888
24			561850	553638	8213	561850	561334	561374	561357	559870	558497	558285	558256	558466	554910	555501	555457	\	\	554154	553638
25	11	NW_016805750.1	3250890	3243003	7888	3250890	3250719	3250481	3250464	3250068	3248528	3248504	3248178	3248176	3244904	3244889	3243219	\	\	3243174	3243003
26			415608	424300	8693	415608	415717	\	\	416483	418398	418402	418847	418850	421846	422319	423911	423962	423985	424191	424300
27	12	NW_016804690.1	45944	55527	9584	45944	46418	46452	46469	46570	48060	48459	48509	48570	51239	51140	51566	\	\	55054	55527
28			1369521	1361544	7978	1369521	1369234	1369226	1369209	1368817	1367265	1367261	1366944	1366943	1363659	1363644	1361974	1361944	1361922	1361831	1361544
29			1402112	1400033	2080	\	\	1402112	1402095	1401699	1400138	1400062	1400033	\	\	\	\	\	\	\	\
30			1600151	1592949	7203	\	\	\	\	1600578	1599041	1599155	1598430	1597305	1594336	\	\	1592983	1592949	\	\
31			2618318	2613392	4927	2618318	2616456	2616825	2616808	2616263	2614775	2614116	2614066	2614236	2606609	\
32			287466	294860	7395	287466	287568	287785	287802	287888	288693	\	\	292282	292308	292156	294540	294600	294624	294758	294860
33			3910186	3903897	6290	3910186	3910186	3909975	3909958	3909234	3906949	3906945	3906574	3906573	3903673	\
34			4313849	4307871	5979	4313849	4313599	4313468	4313451	4313309	4313220	4312404	4312381	4310375	4310077	4308424	4308389	4308218	4308194	4308123	4307871
35			4773934	4766530	7405	4773934	4773806	\	\	4773482	4771707	4771821	4770913	4770916	4768492	4768493	4766621	4766698	4766679	4766657	4766530
36			4873363	4886245	12883	4873363	4873656	4873617	4873634	4876249	4878085	4878706	4878735	4882125	4882151	4884664	4884699	4884804	4884826	4885952	4886245
37			5952067	5967628	15562	5952067	5952399	5952413	5952430	5954166	5954255	5957944	5957973	5959939	5959971	5964470	5964505	5965166	5965203	5967296	5967628
38			6034252	6042374	8123	6034252	6034423	6034598	6034615	6035233	6036833	6036837	6037226	6037227	6039947	6040013	6042053	6042099	6042121	6042203	6042374
39			8392271	8388304	3968	\	\	8392271	8392254	8392193	8390536	8390533	8390315	8390239	8387402	\
40	13	NW_016805589.1	202031	189672	12360	202031	201912	\	\	200632	200486	\	\	199355	197042	193723	193688	\	\	189780	189672
41			1954240	1950349	3892	1954240	1954019	1954011	1953994	1953569	1952016	1952012	1951695	1951694	1949278	\	\	\	\	1950570	1950349
42			2230186	2220317	9870	2230186	2229968	2229945	2229928	2226357	2225389	\	\	2223841	2222783	\	\	2220782	2220759	2220528	2220317
43			2515288	2508835	6454	2515288	2515072	2515049	2515032	2514362	2514273	\	\	2512898	2512156	2509737	2509439	2509271	2509258	2509050	2508835
44			491664	498374	6711	491664	493489	493456	493473	493535	494676	495169	495198	\	\	496908	496943	496878	496896	496557	498374
45			707036	719637	12602	707036	709376	709352	709369	709987	711434	\	\	711181	714951	716787	717324
46	14	NW_016811703.1	1516557	1508336	8222	1516557	1516101	1516098	1516081	1515656	1514111	1514107	1513790	1513789	1510502	1510644	1508898	1508801	1508784	1508789	1508336
47			1983041	1990569	7529	\	\	\	\	1983041	1983742	\	\	1984512	1988306	1988756	1987837	1989827	1989850	1989674	1990569
48	15	NW_016804051.1	1092118	1097557	5440	\	\	1092118	1092135	1092560	1094113	1094117	1094434	1094435	1097722	\	\	\	\	\	\
49			3036215	3045497	9283	3036215	3036449	\	\	3037285	3038054	\	\	3039752	3040047	3041795	3043202	3044121	3044136	3045272	3045497
50			665234	670847	5614	\	\	\	\	665092	665257	665373	665583	666534	668484	669544	669894	669976	669994	669988	670847
51	16	NW_016806071.1	1283079	1290341	7263	\	\	1283079	1283096	1283523	1285076	1285080	1285397	1285398	1288571	\	\	1290319	1290341	\	\
52		NW_016806071.1	3134182	3141585	7404	\	\	\	\	\	\	3133995	3134205	3138750	3139045	3139459	3141623	3141567	3141585	\	\
53		NW_016806071.1	3934270	3942737	8468	3934270	3934481	3934637	3934654	3935204	3936781	3936826	3937293	3937294	3940683	3942033	3942329	3942508	3942523	3942522	3942737
54	17	NW_016812385.1	225991	220891	5101	\	\	\	\	225991	224599	224562	224101	224098	220653	\	\	\	\	\	\
55			370189	364363	5827	370189	370067	370044	370027	369889	367321	367306	366936	366934	363835	\	\	\	\	\	\
56			429941	437162	7222	\	\	429941	429958	430440	431980	431984	432301	432302	435836	435866	437466	437133	437162	\	\
57			651475	660140	8666	651475	651600	\	\	652617	655061	655140	655169	655590	658442	659622	659657	659450	659465	659952	660140
58	18	NW_016803880.1	1677360	1669467	7894	1677360	1677223	1677143	1677126	1676740	1675206	1675202	1674885	1674884	1671585	1671589	1669273	1669892	1669877	1669603	1669467
59		NW_016803880.1	2484132	2491495	7364	2484132	2484234	2484257	2484273	2486609	2486261	2487397	2487426	2487701	2489982	\	\	\	\	2491396	2491495
60		NW_016803880.1	3113371	3124533	11163	3113371	3113833	3113806	3113823	3115077	3115166	\	\	3117278	3117576	3123742	3123777	3123599	3123612	3124076	3124533
61		NW_016803880.1	3467245	3460011	7235	3467245	3466994	3466965	3466948	3465301	3465649	\	\	3463196	3462905	3462759	3460681	3460630	3460606	3460261	3460011
62		NW_016803880.1	3738308	3731897	6412	\	\	\	\	3738612	3737228	3737173	3736646	3736643	3733244	\	\	3731909	3731897	\	\
63		NW_016803880.1	3942535	3952913	10379	3942535	3942657	3942665	3942682	3944609	3945475	3945534	3945587	3948771	3949052	3951394	3951429	3952468	3952527	3952779	3952913
64			6502802	6506555	3754	\	\	\	\	6502660	6502825	6503292	6503611	6503612	6507320	\	\
65			7385366	7379307	6060	\	\	\	\	7385366	7385322	7384297	7383956	7383955	7380582	\	\	7380022	7380007	7381751	7379307
66	19	NW_016824162.1	86489	93657	7169	86489	86636	86644	86661	87060	88619	88623	88940	88941	92062	\	\	\	\	93519	93657
67	20	NW_016803891.1	595442	589579	5864	595442	595249	595212	595195	\	\	\	\	593121	592269	590632	590321	590175	590162	589768	589579
68			681641	673419	8223	681641	679710	\	\	680084	678763	678759	678442	678441	675157	675142	673472	673442	673419	\	\
	21	NW_016839308.1	x
69	22	NW_016831353.1	239	1779	1541	\	\	\	\	204	1494	1498	1835	\	\	\	\	\	\	\	\
70	23	NW_016818013.1	24914	17570	7345	24914	24818	24620	24603	24443	24354	23195	23172	21239	21207	20042	18262	17816	17801	17666	17570
71	24	NW_016816945.1	1276544	1260819	15726	1276544	1274577	1274890	1274578	1271827	1271390	\	\	1268746	1267469	1263928	1263097	\	\	1263093	1260819
72			1881412	1868011	13402	1881412	1881286	\	\	1878774	1877226	\	\	1874840	1872983	\	\	1870052	1870016	1868132	1868011
73			2999496	3012645	13150	2999496	3001837	3001823	3001839	3004394	3004831	3005612	3005641	3008899	3009191	3009719	3010682	\	\	3010292	3012645
74			3252582	3259305	6724	\	\	\	\	3252236	3253476	\	\	3253486	3257483	\	\	3259277	3259305	\	\
75			3530963	3517910	13054	3530963	3530639	3530643	3530626	3528954	3527405	3527625	3526902	3526900	3523211	\	\	3517930	3517910	\	\
76	25	NW_016807406.1	1275736	1269924	5813	\	\	\	\	1275736	1275299	1274512	1274483	1275015	1274186	1270730	1270193	\	\	1271152	1269924
77		NW_016807406.1	2226756	2218446	8311	2226756	2226227	2226219	2226202	2225816	2224284	2224258	2223962	2223961	2220662	2220666	2219022	2218969	2218954	2218971	2218446
78			2598574	2594783	3792	\	\	\	\	2598574	2597844	2597899	2597091	2597088	2594423	\	\	\	\	\	\
79	26	NW_016810717.1	714237	718706	4470	\	\	\	\	713950	715320	715324	715758	715763	719135	\	\	\	\	\	\
	27	NW_016880928.1	x
80	28	NW_016807758.1	1032730	1028283	4448	1032730	1031496	1031782	1031765	1031236	1030050	1030013	1029599	1029595	1027561	\	\	\	\	\	\
81			1147642	1155353	7712	1147642	1148264	1148267	1148284	1148735	1151385	1151226	1151911	1151880	1154943	\	\	\	\	1154733	1155353
82			1403402	1387438	15965	1403402	1403009	1403018	1403001	1401054	1400338	\	\	1397697	1389413	\	\	1388006	1387989	1387839	1387438
83			1596363	1592909	3455	1596363	1595956	1595953	1595936	1595873	1595436	\	\	\	\	\	\	\	\	1593316	1592909
84			1791337	1778897	12441	\	\	1791337	1791320	1790787	1789168	\	\	1787876	1784191	1781048	1780057	1779442	1779427	1779593	1778897
85			2214913	2210493	4421	\	\	\	\	2214913	2214422	2214319	2213934	2212701	2212623	2211004	2210467	2210511	2210493	\	\
86			606370	613249	6880	606370	606705	606723	606740	607245	608367	\	\	609967	612361	\	\	\	\	612918	613249
87			819668	809918	9751	819668	818960	\	\	816053	814482	814433	814194	814191	811570	\	\	810600	810583	810617	809918
88	29	NW_016814762.1	1905760	1906822	1063	\	\	\	\	\	\	1905760	1905789	1906328	1906822	\	\	\	\	\	\
89		NW_016814762.1	589606	598402	8797	589606	589816	590029	590046	590452	591998	592002	592319	592320	595622	595649	597219	597285	597307	598192	598402
	30	NW_016836339.1	x
90	31	NW_016813238.1	522955	536453	13499	522955	524911	524644	524661	524785	526886	526709	627673	527637	531251	535988	536053	536440	536453	\	\
91			667110	675861	8752	667110	667567	667547	667564	668514	670348	\	\	670877	673468	674406	674505	675844	675861	\	\
92	32	NW_016808517.1	45689	37968	7722	45689	45294	45292	45275	44954	43369	43365	42997	42995	40169	40117	38361	\	\	38363	37968
93			169370	159210	10161	169370	168937	168924	168907	167038	165529	165525	165214	165213	161658	161712	159843	\	\	159621	159210
94	33	NW_016815179.1	630221	639880	9660	630221	630489	\	\	631586	633792	\	\	634279	637564	637317	639115	\	\	639581	639880
95	34	NW_016811887.1	125512	129059	3548	\	\	\	\	125512	127019	127474	127580	127034	129193	\	\	\	\	\	\
96	35	NW_016830907.1	34438	45060	10623	34438	34919	34947	34964	36387	38325	38329	38604	38608	42887	43324	44551	\	\	44580	45060
97	36	NW_016807335.1	14248	26884	12637	\	\	\	\	14248	15776	15780	16106	16107	19653	20145	23509	23935	23949	23422	26884
	37	NW_016876146.1	x
98	38	NW_016813094.1	10756	15220	4465	10756	11052	11060	11077	11099	11264	\	\	\	\	\	\	14920	14933	14933	15220
99			1519438	1512084	7355	1519438	1519313	1518994	1518977	1519222	1516297	1516221	1516002	1514942	1514710	1512753	1512448	1512249	1512226	1512208	1512084
100			1946881	1935949	10933	1946881	1944277	\	\	1943602	1942821	1942237	1942214	1940726	1938871	1937596	1937297	\	\	1938547	1935949
101			2321188	2325111	3924	\	\	\	\	2320356	2321301	2321450	2321660	2312514	2325261	\	\	\	\	\	\
102		NW_016813094.1	3061946	3070529	8584	3061946	3062238	3062261	3062278	3062794	3064352	3064361	3064699	3064700	3067849	3067977	3070033	3070089	3070118	3070237	3070529
103	39	NW_016822628.1	87487	78730	8758	87487	86933	86917	86900	85865	84747	84743	84426	84425	81179	81043	79350	\	\	79283	78730
104			128271	122168	6104	128271	127761	127758	127741	127610	126330	126475	125409	125433	123587	124002	123039	\	\	122675	122168
105	40	NW_016810395.1	16146	5552	10595	16146	15867	15862	15845	15134	13463	\	\	7538	6924	7217	5477	5687	5673	5832	5552
106	41	NW_016804580.1	1194199	1186856	7344	1194199	1193848	1193612	1193595	1192921	1191052	1191014	1190484	1190482	1188612	1187780	1187532	\	\	1187241	1186856
107		NW_016804580.1	2825200	2815444	9757	2825200	2824391	2824362	2824345	2823077	2823425	\	\	2819974	2818515	\	\	2816859	2816836	2816245	2815444
108		NW_016804580.1	3022107	3028126	6020	3022107	3024465	\	\	3025960	3025818	\	\	\	\	3026493	3026528	3027560	3027580	3025778	3028126
109		NW_016804580.1	4641557	4632847	8711	4641557	4641351	4641313	4641296	4641314	4640877	4640008	4639985	4637933	4637390	4635921	4633842	4634149	4634136	4633058	4632847
110		NW_016804580.1	6171132	6179971	8840	6171132	6171552	6171540	6171557	6172176	6173758	6173762	6174207	6174214	6177304	6177303	6179366	6179422	6179446	6179518	6179971
111	42	NW_016804830.1	2224392	2216715	7678	\	\	\	\	2224392	2223065	2222695	2222485	2221365	2218434	2218446	2216661	\	\	\	\
112			806243	792936	13380	806243	806065	806073	806056	805398	803189	\	\	802833	800310	797010	796152	794688	794668	793108	792936
113	43	NW_016806413.1	1699313	1703613	4301	\	\	\	\	1698226	1699514	\	\	1699679	1703129	\	\	1702526	1702542	1702002	1703613
114			1843263	1828821	14443	1843263	1842974	1842996	1842979	1842694	1842257	1840892	1840682	1838045	1834376	\	\	1829435	1829410	1829113	1828821
115			2046574	2035707	10868	2046574	2046473	2046470	2046452	2044338	2043357			2043239	2040172	2040160	2038342	2036886	2036870	2035859	2035707
116			2251910	2259454	7545	2251910	2252027	2252047	2252064	2252511	2253645	2253666	2254126	2255828	2255583	\	\	2257793	2257813	2259324	2259454
	44	NW_016832869.1	x
117	45	NW_016816612.1	1451624	1461400	9777	1451624	1451750	1451717	1451734	1452461	1454486	1454803	1455013	1455333	1455433	1456542	1458806	1460289	1460326	1461266	1461400
118		NW_016816612.1	1780798	1789787	8990	1780798	1781029	1781237	1781254	1781760	1783295	1783334	1783649	1783650	1787400	1787399	1789465	1789516	1789541	1789553	1789787
119	46	NW_016822383.1	6838	11120	4283	\	\	\	\	6484	8076	8080	8394	8395	11373	\	\	\	\	\	\
120	47	NW_016814574.1	258828	248358	10471	258828	258394	\	\	256079	254551	254543	254124	254122	250620	249203	248940	\	\	248792	248358
121	48	NW_016819978.1	50048	42790	7259	\	\	\	\	50069	48500	\	\	47919	45577	43749	41874	\	\	\	\
122	49	NW_016814421.1	1288553	1295975	7423	1288553	1288935	1288980	1288997	1289522	1291107	1291118	1291508	1291513	1294219	1294245	1296487	1295550	1295564	1295594	1295975
	50	NW_016831565.1	x
123	51	NW_016813202.1	1075911	1062550	13322	1075911	1075611	1075548	1075531	1074363	1073926	\	\	1067326	1067036	1063635	1063600	1063364	1063351	1062865	1062550
124			1442875	1440621	2255	\	\	\	\	\	\	\	\	1443037	1440251	\	\	\	\	\	\
125			1610696	1602127	8570	\	\	\	\	1610696	1610259	1608257	1607977	1607973	1603817	1604338	1602327	\	\	1602959	1602127
126			4309693	4317486	7794	4309693	4309871	4309878	4309895	4309110	4310425	4311700	4311729	4311945	4314305	4315435	4315470	\	\	4317273	4317486
127			4773645	4783129	9485	4773645	4773895	4774079	4774096	4774611	4776207	4776211	4776251	4776258	4780671	4780693	4782778	4782840	4782858	4782879	4783129
128			4834159	4841930	7772	\	\	\	\	4834159	4834200	4835203	4835413	4836101	4839838	4839744	4842469	4841912	4841930	\	\
129	52	NW_016820128.1	1343664	1350084	6421	\	\	\	\	1342612	1344191	1344195	1344563	1344567	1347743	1348791	1349328	1349753	1350084	\	\
130			1487079	1484566	2514	\	\	\	\	1487079	1486854	1486688	1485748	1485755	1483883	\	\	\	\	\	\
131			117263	113889	3375	\	\	117263	117246	117234	115823	115768	115306	115245	113889	\	\	\	\	\	\
132			1967438	1974024	6587	1967438	1967738	1968069	1968086	1968769	1971072	\	\	1972694	1974024	\	\	\	\	\	\
133			338714	347134	8421	338714	338873	339004	339021	339672	341268	341295	341593	341594	344517	345337	346803	346895	346919	346956	347134
134	53	NW_016824620.1	352375	340558	11818	352375	351271	351243	351226	350052	348477	348432	347966	347964	344645	343988	342757	\	\	342265	340558
135	54	NW_016808908.1	23839	32073	8235	23839	24584	24607	24624	26694	27931	28301	28627	28628	30959	\	\	31485	31497	31327	32073
136			1000699	1012309	11611	1000699	1000880	1000908	1000925	\	\	\	\	1006424	1007232	1009972	1011113	1011977	1011993	1012132	1012309
137			2068623	2062368	6256	2068623	2068426	2068395	2068378	2067891	2066997	2066321	2066127	2065991	2063176	\	\	\	\	2062565	2062368
138			628905	634370	5466	\	\	\	\	628691	630033	630080	630382	630386	633990	\	\	634347	634370	\	\
139			784642	773073	11570	784642	784531	784543	784525	783933	782884	782841	782365	782362	778809	778084	775558	\	\	773256	773073
140	55	NW_016823925.1	1597860	1592714	5147	1597860	1597471	1597468	1597451	1596654	1597002	\	\	\	\	\	\	1593358	1593346	1593099	1592714
141	56	NW_016826060.1	103551	85156	18396	103551	103428	103403	103386	99483	98569	96782	93531	89137	88060	\	\	86492	86474	85283	85156
142			157132	150486	6647	\	\	\	\	157513	156022	\	\	155526	152413	150948	150877	150499	150486	\	\
143	57	NW_016823639.1	8281	116	8166	\	\	8281	8264	7737	6147	6095	5580	5579	1797	385	116	\	\	\	\
144	58	NW_016838594.1	x
145	59	NW_016808218.1	260838	272953	12116	260838	262222	262199	262216	264908	265978	266017	266388	266390	269609	269608	271673	271785	271801	271658	272953
146	60	NW_016823795.1	68790	60160	8631	68790	68299	68293	68276	67764	66201	\	\	66165	63013	63014	60929	60873	60841	60657	60160
147			156355	146045	10311	156355	153948	153911	153894	152688	152251	150801	150772	149533	149362	\	\	146919	146898	148457	146045
148			303643	311931	8289	303643	303751	304026	304043	304551	306011	306233	306262	306299	309269	311086	311319	\	\	311823	311931
149	61	NW_016809273.1	1235397	1239585	4189	1235397	1235941	1235919	1235936	1236163	1236600	\	\	\	\	1238578	1238613	1238979	1239001	1239040	1239585
150		NW_016809273.1	2812860	2802590	10271	2812860	2812703	2812543	2812526	2811757	2810166	2810162	2809795	2809794	2806648	2806626	2804666	2802898	2802877	2802743	2802590
151			230172	237192	7021	230172	230276	231152	231169	231559	233274	233275	233781	234834	234912	\	\	236584	236607	237067	237192
152			2947181	2965771	18591	2947181	2947617	\	\	2954008	2954667	\	\	2956810	2959048	2961967	2962050	2964080	2964095	2964722	2965771
153			3809164	3802853	6312	3809164	3806856	3807474	3807457	3806616	3805364	\	\	3805055	3802491	\	\	\	\	\	\
154		NW_016809273.1	4441838	4430057	11782	4441838	4441563	4441557	4441540	4440042	4439953	4438755	4438726	4437720	4434439	4430975	4430934	4430518	4430499	4430330	4430057
155			5089494	5097812	8319	5089494	5089675	5089705	5089721	5091426	5092228	\	\	5093845	5094768	5096480	5096515	5096981	5097004	5097627	5097812
156			5160772	5156142	4631	5160772	5159869	5159854	5159837	5158853	5157868	\	\	5157863	5155530	\	\	\	\	\	\
157			5218405	5226204	7800	5218405	5218496	5218504	5218521	5219534	5219971	\	\	5221964	5224490	5224851	5226152	\	\	5226104	5226204
158	62	NW_016803344.1	960015	967653	7639	\	\	\	\	960296	961885	961889	962329	962336	965514	965680	967582	967638	967653	\	\
159			4069454	4079689	10236	4069454	4069567	4069559	4069580	4072377	4073235	\	\	4074058	4078055	\	\	4079376	4079458	4079576	4079689
160			5417966	5432255	14290	5417966	5419147	5419150	5419167	5420179	5420616	\	\	5428420	5429400	5429234	5431304	5431245	5431265	5431356	5432255
161			5533477	5523683	9795	5533477	5532999	5532994	5532977	5531481	5530036	5530032	5529454	5529453	5526377	5526156	5524339	\	\	5524142	5523683
162			619445	631287	11843	619445	619867	620129	620146	620548	622780	622818	623299	623300	626340	\	\	\	\	630867	631287
163			796725	788941	7785	796725	796358	\	\	795840	795403	794862	794666	792318	792023	789964	789929	789596	789577	789197	788941
164	63	NW_016808072.1	x
165	64	NW_016825401.1	310224	314888	4665	\	\	\	\	310224	311271	311540	311799	311800	315566	\	\	\	\	\	\
166		NW_016825401.1	486627	495235	8609	486627	487028	487020	487037	487542	489119	489139	489477	489478	492690	492689	494678	494729	494755	494827	49523
167	65	NW_016803155.1	152922	161012	8091	152922	153194	153285	153302	154005	155740	155744	156104	156111	158889	159019	160563	160587	160615	160741	161012
168			277568	282975	5408	\	\	\	\	277568	277609	277697	278018	278019	281255	281500	283319	282957	282975	\	\
169			382782	366472	16311	382782	381257	381241	381224	381484	379044	\	\	375546	373434	369816	369781	\	\	368264	366472
170	66	NW_016803369.1	29144	19257	9888	29144	28803	28646	28629	27695	26023	25993	25514	25513	21172	21063	19496	19519	19504	19599	19257
171	67	NW_016906697.1	x
172	68	NW_016811612.1	317819	326970	9152	317819	317912	\	\	318808	320458	320540	320776	320606	324437	325134	326561	\	\	326876	326970
173	69	NW_016815545.1	8960	3822	5139	\	\	\	\	8960	7441	\	\	6478	5563	5747	4448	3833	3822	\	\
174	70	NW_016806682.1	47099	38552	8548	47099	46997	\	\	45998	44478	44427	44074	44070	40924	40925	38868	38812	38788	38654	38552
175	71	NW_016805335.1	14471	20857	6387	\	\	14471	14488	15004	16572	16576	16903	16904	20135	\	\	20835	20857	\	\
176	72	NW_016809546.1	328079	334868	6790	\	\	\	\	328043	329815	329819	330179	330183	333447	333488	334800	334851	334868	\	\
177			512542	518470	5929	512542	513326	\	\	513251	514344	514974	515211	515197	519076	\	\	\	\	\	\
178	73	NW_016804657.1	62776	54604	8173	62776	62523	62390	62373	61846	59830	59805	59389	59382	56310	56361	54994	54862	54841	54846	54604
179		NW_016804657.1	927524	937139	9616	927524	927737	\	\	928873	930671	930866	930898	931767	932867	934099	935062	935667	935689	936932	937139
180		NW_016804657.1	9931096	9924325	6772	\	\	\	\	9931503	9929984	\	\	9929316	9926248	9925038	9924777	9924392	9924325	\	\
181		NW_016804657.1	10079682	10086012	6331	10079682	10080121	10080124	10080141	10080348	10081890	10082087	10082193	10081903	10083149	10083294	10085345	10085572	10085590	10085561	10086012
182		NW_016804657.1	10175588	10161552	14037	10175588	10174331	10174325	10174308	10174021	10173584	10172484	10172274	10171304	10168959	10165847	10164453	10162862	10162830	10162809	10161552
183		NW_016804657.1	1098729	1084768	13962	1098729	1098539	1098507	1098490	1095639	1094428	\	\	1091875	1089492	1086348	1085811	1085560	1085547	1084957	1084768
184		NW_016804657.1	1396563	1401737	5175	1396563	1396757	1396734	1396752	1397291	1398629	\	\	1401177	1401430	\	\	\	\	1401542	1401737
185		NW_016804657.1	1703562	1694055	9508	1703562	1703449	\	\	1702729	1701657	1701135	1701135	1700751	1697634	1697688	1695691	1695689	1695669	1694163	1694055
186		NW_016804657.1	1704734	1700018	4717	\	\	\	\	1704809	1704159	1704106	1703727	1703725	1700932	\	\	1701224	1701206	1701069	1700018
187		NW_016804657.1	192691	186184	6508	192691	192140	191775	191758	190916	189761	189706	189148	189146	186608	\	\	\	\	186738	186184
188		NW_016804657.1	2492522	2487990	4533	\	\	\		2492619	2492481	\	\	2492573	2489470	2489280	2488869	\	\	2489769	2487990
189		NW_016804657.1	2831014	2839032	8019	\	\	\	\	2830804	2832198	2832105	2832860	2832833	2834798	2835357	2836192	2836495	2836512	2837547	2839032
190		NW_016804657.1	3185216	3193628	8413	3185216	3185361	3185367	3185384	3186594	3187031	\	\	3185471	3188910	3190177	3193105	3193166	3193180	3193483	3193628
191			4454867	4461560	6694	4454867	4455201	4455204	4455221	4455290	4456973	4457561	4457896	4457897	4458425	\	\	4460638	4460659	4461230	4461560
192			4794759	4788176	6584	4794759	4794306	4794300	4794283	\	\	\	\	4793509	4789944	4789942	4788700	4788649	4788626	4788636	4788176
193		NW_016804657.1	4915922	4904504	11419	4915922	4915473	4915498	4915480	4915083	4914355	4912048	4911998	4911288	4909926	4909163	4905389	4905855	4905835	4904630	4904504
194			5333962	5328021	5942	5333962	5331959	\	\	5332754	5331514	5331298	5331088	\	\	5329582	5329045	\	\	5330035	5328021
195			5951690	5946065	5626	5951690	5949543	5949515	5949498	5949092	5948087	\	\	5948086	5945005	\	\	\	\	\	\
196		NW_016804657.1	7197275	7202507	5233	7197275	7197539	7197577	7197594	7198141	7199852	7199848	7199877	7199929	7199961	7200087	7201714	7202063	7202078	7202234	7202507
197			7321062	7332096	11035	7321062	7321162	\	\	7322276	7323983	7323996	7324802	7324812	7327803	7330141	7330200	7331443	7331469	7331971	7332096
198			7744348	7740942	3407	7744348	7744051	7744043	7744026	7743627	7743467	\	\	\	\	7742126	7741589	7741380	7741358	7741234	7740942
199			8294892	8288389	6504	8294892	8294710	8294667	8294650	8294030	8293941	8293219	8292905	8292945	8290040	8289024	8288779	\	\	8288571	8288389
200		NW_016804657.1	8738530	8746167	7638	8738530	8738872	8738877	8738893	8740082	8741507	8741561	8741968	8741970	8743873	8744069	8745605	8745904	8745919	8745825	8746167
201			9677862	9674430	3433	\	\	\	\	9678109	9677116	\	\	9676646	9673957	\	\	\	\	\	\
	74	NW_016831120.1	x
202	75	NW_016804817.1	106972	97330	9643	106972	106399	\	\	108223	105680	105650	105333	105332	102908	101704	100302	\	\	98323	97330
	76	NW_016840237.1	x
203	77	NW_016816809.1	198745	206222	7478	198745	199260	199263	199280	200342	200507	201593	201643	200671	203865	203945	205689	\	\	205716	206222
204		NW_016816809.1	286578	277208	9371	286578	286063	286058	286041	285367	283584	283553	283049	283047	279822	279694	277758	277733	277720	277721	277208
205	78	NW_016805500.1	966290	955905	10386	966290	964732	\	\	965157	964720	963154	962944	959173	958889	\	\	957346	957325	957470	955905
206		NW_016805500.1	248397	256975	8579	248397	248608	248816	248833	249355	250618	250893	251249	251250	254193	254460	256677	256728	256751	256764	256975
207			835514	848274	12761	835514	835704	835715	835732	836484	837222	839095	839124	840117	842262	844528	848270	\	\	848087	848274
	79	NW_016841278.1	x
	80	NW_016863599.1	x
	81	NW_016832208.1	x
	82	NW_016833764.1	x
208	83	NW_016824134.1	22767	27315	4549	\	\	22767	22784	23310	24894	24898	25265	25268	27848	\	\	\	\	\	\
209	84	NW_016812252.1	806057	798315	7743	\	\	806057	806040	806581	803974	803994	803824	801910	800115	799352	798525	798331	798315	\	\
210	85	NW_016837523.1	152	922	771	\	\	\	\	152	565	640	978	\	\	\	\	\	\	\	\
211	86	NW_016810019.1	69756	61502	8255	69756	69259	68026	68009	67961	66496	66492	66109	66107	63373	63598	62263	\	\	62070	61502
212			1434986	1442891	7906	1434986	1435728	1435731	1435748	1435873	1437957	1437798	1438763	1438727	1441348	\	\	\	\	1442150	1442891
213			1796892	1803653	6762	1796892	1796986	1797018	1797035	1797793	1799316	1799409	1799438	1800599	1800770	\	\	1803275	1803452	1803562	1803653
214			198928	192036	6498	198928	198497	198532	198515	198325	196850	197052	196266	195852	193296	192773	192738	\	\	192463	192036
215			2920679	2916486	4194	\	\	\	\	\	\	\	\	2922555	2919572	2919319	2917695	\	\	2918566	2916486
216			3610486	3617679	7194	3610486	3610862	3610974	3610991	3612291	3611943	3612975	3613578	3613586	3615413	3615423	3616976	\	\	3617307	3617679
217			687497	675190	12308	\	\	\	\	\	\	687684	687474	687725	684803	675784	675434	675210	675190	\	\
218	87	NW_016813388.1	1302786	1311236	8451	1302786	1302915	1303133	1303150	1303673	1305260	1305264	1305712	1305713	1308818	1308817	1310924	1310975	1310999	1311106	1311236
219			1410219	1401808	8412	1410219	1407636	\	\	1407302	1405589	\	\	1405283	1405099	1403854	1403317	\	\	1404386	1401808
220	88	NW_016814655.1	1072239	1064939	7301	\	\	\	\	1072657	1071301	\	\	1070993	1067420	1066030	1065995	\	\	1065991	1064939
221			1632911	1626990	5922	1632911	1632754	1632759	1632742	1632195	1630936	1630858	1630648	1630638	1628183	\	\	1627311	1627294	1627149	1626990
222			1933115	1944589	11475	1933115	1935812	1935784	1935801	1935538	1935975	1937991	1938020	1938222	1942049	1944247	1943745	1944572	1944589	\	\
223			3112724	3107052	5673	\	\	\	\	\	\	\	\	3113042	3109614	3109229	3107212	3107063	3107052	\	\
224			3214863	3221287	6425	3214863	3215193	3215201	3215218	3215579	3216825	3216783	3216812	3217396	3218445	3218862	3220913	\	\	3220957	3221287
225			4208955	4202407	6549	4208955	4208441	4208520	4208503	4207969	4206368	4206365	4206102	4206100	4202132	\	\	\	\	\	\
226			4591735	4604057	12323	4591735	4591844	\	\	4597676	4599823	\	\	4598329	4600153	4600229	4602438	4602609	4602630	4603951	4604057
227			475704	473949	1756	\	\	\	\	475704	474299	474244	473925	\	\	\	\	\	\	\	\
228		NW_016814655.1	5304975	5316486	11512	5304975	5305430	5305435	5305452	5305891	5307515	5307522	5307572	5307597	5311428	5312106	5315955	5316015	5316035	5316034	5316486
229			6388193	6392230	4038	\	\	\	\	6387130	6388978	6389195	6389432	6389520	6392383	\	\	\	\	\	\
230			6714893	6709821	5073	6714893	6714757	6714737	6714720	6714318	6713457	\	\	6713401	6711800	6710467	6709930	6710006	6709984	6709960	6709821
231	89	NW_016814854.1	1286117	1276668	9450	1286117	1285932	1285726	1285709	1284771	1283047	1283043	1282495	1282494	1279583	1279209	1277018	1276993	1276971	1276858	1276668
232	90	NW_016820939.1	187383	191241	3859	\	\	\	\	187383	187820	188116	189044	189032	191587	\	\	\	\	\	\
233			206105	200741	5365	\	\	\	\	206112	205005	205001	204676	204673	201496	\	\	200756	200741	\	\
234	91	NW_016803481.1	1704650	1696498	8153	\	\	\	\	1705103	1703426	1703382	1702918	1702917	1700293	1698300	1697461	1696519	1696498	\	\
235		NW_016803481.1	2506290	2515366	9077	2506290	2506380	2506410	2506427	2507936	2509668	2509672	2510115	2510118	2512949	2514363	2514900	2514918	2514949	2515241	2515366
236			3900891	3913363	12473	3900891	3901003	\	\	3902561	3904053	3904177	3904206	3905370	3908199	3911290	3913263	\	\	3913215	3913363
237			4823995	4809286	14710	4823995	4823398	4823387	4823369	4823389	4822006	\	\	4819650	4816024	4813188	4811176	\	\	4809884	4809286
238			5888802	5881596	7207	5888802	5888698	5888677	5888660	5887933	5887556	\	\	5888596	5885525	5883782	5883245	5883013	5882996	5881700	5881596
239			6757967	6752870	5098	\	\	6757967	6757944	\	\	\	\	6756787	6753905	6753336	6753304	6752888	6752870	\	\
240	92	NW_016819256.1	31873	22118	9756	31873	31423	31288	31271	30546	28868	28832	28551	28550	24798	24686	22612	22666	22653	22576	22118
241			134884	142709	7826	134884	135519	135515	13553	135962	137450	\	\	137879	140407	\	\	\	\	142066	142709
242			246506	259477	12972	\	\	\	\	246506	247900	248089	248265	248050	251918	\	\	257509	257521	258156	259477
243	93	NW_016804704.1	950424	958412	7989	950424	950631	950640	950657	951810	953483	953534	954004	954007	956868	956723	958629	958339	958354	958160	958412
244			127001	133669	6669	\	\	\	\	127001	128042	128603	128840	128928	131186	131797	131838	133157	133171	132402	133669
245			460784	469377	8594	460784	460874	\	\	461890	463470	463474	463890	463891	467015	467014	469089	469139	469162	469287	469377
246	94	NW_016803692.1	5194	11902	6709	5194	5715	5720	5737	6455	7991	8049	8117	8120	10452	\	\	\	\	11380	11902
247		NW_016803692.1	207458	198709	8750	207458	207304	207332	207315	206570	204802	204798	204490	204487	201239	201240	198971	199114	199090	198861	198709
248			2870976	2876031	5056	\	\	\	\	\	\	2870976	2871005	2870532	2873656	2873545	2876022	2876015	2876031	\	\
249			205895	200504	5392	\	\	\	\	206570	204802	204798	204490	204487	201239	\	\	200519	200504	\	\
250			2956356	2949055	7302	2956356	2955953	2955946	2955929	2955525	2953882	2953528	2953253	2953252	2950210	\	\	2949340	2949321	2949447	2949055
251			333577	328068	5510	333577	333428	\	\	\	\	331624	331055	331074	328124	328579	328538	\	\	328219	328068
252			660454	653894	6561	660454	660043	\	\	658703	658614	657937	657908	657676	655012	655147	654227	\	\	654303	653894
253			838922	847033	8112	838922	839580	839573	839590	840938	842238	842257	842736	842738	845191	\	\	\	\	846380	847033
254	95	NW_016811596.1	182160	174448	7713	182160	181873	181855	181838	179200	178098	178094	177601	177599	175751	\	\	174773	174758	174737	174448
255		NW_016811596.1	2525688	2515233	10456	2525688	2525584	2525591	2525574	2523617	2523156	2523032	2522845	2521770	2521545	2519021	2517191	2516855	2516831	2515388	2515233
256			3397855	3405752	7898	\	\	\	\	3397855	3399853	\	\	3400791	3403537	3404713	3404957	3405364	3405385	3405173	3405752
257			3662576	3654308	8269	3662576	3662433	3661171	3661154	3659903	3659466	\	\	\	\	3655919	3654501	3654450	3654426	3654451	3654308
258	96	NW_016814042.1	220681	231065	10385	220681	220859	\	\	222246	224298	224302	224633	224635	228111	228439	230709	230735	230762	230879	231065
259			304002	312497	8496	304002	306106	306095	306112	305857	306986	307197	307412	307374	312484	311553	311594	312481	312497	\	\
	97	NW_016837046.1	x
260	98	NW_016813496.1	20330	23859	3530	\	\	\	\	19073	20629	20542	21162	21306	24208	\	\	\	\	\	\
261			233346	242941	9596	233346	233454	\	\	234607	236251	236281	236800	236803	240072	240190	242429	242781	242803	242831	242941
262			313421	321235	7815	313421	313887	313860	313877	314436	315548	315769	315979	315833	318994	320704	320938	321218	321235	\	\
263	99	NW_016813010.1	1082894	1075976	6919	\	\	\	\	1082894	1082457	1082141	1081358	1081365	1078836	\	\	1075994	1075976	\	\
264			1136598	1147065	10468	1136598	1139353	\	\	1139282	1139830	1140387	1140416	1143995	1144291	1146208	1146243	\	\	1144320	1147065
265			1328541	1337977	9437	1328541	1328649	1328629	1328646	1329599	1330669	1331324	1331353	1331566	1333708	1335136	1335673	\	\	1337856	1337977
266	100	NW_016817007.1	1473	9660	8188	1473	1575	1793	1810	2449	4023	4027	4470	4472	7941	7605	9345	9400	9424	9558	9660
