# Supplementary material for: Genome-wide characterization of endogenous retroviruses in snub-nosed monkeys
Source: PeerJ. 2019 Mar 18;7:e6602. doi: 10.7717/peerj.6602 (PMC6428148; doi:10.7717/peerj.6602)
Supplement: File S3 — All ERV sequences found in the golden snub-nosed monkey. [file peerj-07-6602-s003.zip]

Archive with 283 entries (283 files):
- Supplemental3/1.fasta
- Supplemental3/10.fasta
- Supplemental3/100.fasta
- Supplemental3/101.fasta
- Supplemental3/102.fasta
- Supplemental3/103.fasta
- Supplemental3/104.fasta
- Supplemental3/105.fasta
- Supplemental3/106.fasta
- Supplemental3/107.fasta
- Supplemental3/108.fasta
- Supplemental3/109.fasta
- Supplemental3/11.fasta
- Supplemental3/110.fasta
- Supplemental3/111.fasta
- Supplemental3/112.fasta
- Supplemental3/113.fasta
- Supplemental3/114.fasta
- Supplemental3/115.fasta
- Supplemental3/116.fasta
- Supplemental3/117.fasta
- Supplemental3/118.fasta
- Supplemental3/119.fasta
- Supplemental3/12.fasta
- Supplemental3/120.fasta
- Supplemental3/121.fasta
- Supplemental3/122.fasta
- Supplemental3/123.fasta
- Supplemental3/124.fasta
- Supplemental3/125.fasta
- Supplemental3/126.fasta
- Supplemental3/127.fasta
- Supplemental3/128.fasta
- Supplemental3/129.fasta
- Supplemental3/13.fasta
- Supplemental3/130.fasta
- Supplemental3/131.fasta
- Supplemental3/132.fasta
- Supplemental3/133.fasta
- Supplemental3/134.fasta
- Supplemental3/135.fasta
- Supplemental3/136.fasta
- Supplemental3/137.fasta
- Supplemental3/138.fasta
- Supplemental3/139.fasta
- Supplemental3/14.fasta
- Supplemental3/140.fasta
- Supplemental3/141.fasta
- Supplemental3/142.fasta
- Supplemental3/143.fasta
- Supplemental3/144.fasta
- Supplemental3/145.fasta
- Supplemental3/146.fasta
- Supplemental3/147.fasta
- Supplemental3/148.fasta
- Supplemental3/149.fasta
- Supplemental3/15.fasta
- Supplemental3/150.fasta
- Supplemental3/151.fasta
- Supplemental3/152.fasta
- Supplemental3/153.fasta
- Supplemental3/154.fasta
- Supplemental3/155.fasta
- Supplemental3/156.fasta
- Supplemental3/157.fasta
- Supplemental3/158.fasta
- Supplemental3/159.fasta
- Supplemental3/16.fasta
- Supplemental3/160.fasta
- Supplemental3/161.fasta
- Supplemental3/162.fasta
- Supplemental3/163.fasta
- Supplemental3/164.fasta
- Supplemental3/165.fasta
- Supplemental3/166.fasta
- Supplemental3/167.fasta
- Supplemental3/168.fasta
- Supplemental3/169.fasta
- Supplemental3/17.fasta
- Supplemental3/170.fasta
- Supplemental3/171.fasta
- Supplemental3/172.fasta
- Supplemental3/173.fasta
- Supplemental3/174.fasta
- Supplemental3/175.fasta
- Supplemental3/176.fasta
- Supplemental3/177.fasta
- Supplemental3/178.fasta
- Supplemental3/179.fasta
- Supplemental3/18.fasta
- Supplemental3/180.fasta
- Supplemental3/181.fasta
- Supplemental3/182.fasta
- Supplemental3/183.fasta
- Supplemental3/184.fasta
- Supplemental3/185.fasta
- Supplemental3/186.fasta
- Supplemental3/187.fasta
- Supplemental3/188.fasta
- Supplemental3/189.fasta
- Supplemental3/19.fasta
- Supplemental3/190.fasta
- Supplemental3/191.fasta
- Supplemental3/192.fasta
- Supplemental3/193.fasta
- Supplemental3/194.fasta
- Supplemental3/195.fasta
- Supplemental3/196.fasta
- Supplemental3/197.fasta
- Supplemental3/198.fasta
- Supplemental3/199.fasta
- Supplemental3/2.fasta
- Supplemental3/20.fasta
- Supplemental3/200.fasta
- Supplemental3/201.fasta
- Supplemental3/202.fasta
- Supplemental3/203.fasta
- Supplemental3/204.fasta
- Supplemental3/205.fasta
- Supplemental3/206.fasta
- Supplemental3/207.fasta
- Supplemental3/208.fasta
- Supplemental3/209.fasta
- Supplemental3/21.fasta
- Supplemental3/210.fasta
- Supplemental3/211.fasta
- Supplemental3/212.fasta
- Supplemental3/213.fasta
- Supplemental3/214.fasta
- Supplemental3/215.fasta
- Supplemental3/217.fasta
- Supplemental3/218.fasta
- Supplemental3/219.fasta
- Supplemental3/22.fasta
- Supplemental3/220.fasta
- Supplemental3/221.fasta
- Supplemental3/222.fasta
- Supplemental3/223.fasta
- Supplemental3/224.fasta
- Supplemental3/225.fasta
- Supplemental3/226.fasta
- Supplemental3/227.fasta
- Supplemental3/228.fasta
- Supplemental3/229.fasta
- Supplemental3/23.fasta
- Supplemental3/230.fasta
- Supplemental3/231.fasta
- Supplemental3/232.fasta
- Supplemental3/233.fasta
- Supplemental3/234.fasta
- Supplemental3/235.fasta
- Supplemental3/236.fasta
- Supplemental3/237.fasta
- Supplemental3/238.fasta
- Supplemental3/239.fasta
- Supplemental3/24.fasta
- Supplemental3/240.fasta
- Supplemental3/241.fasta
- Supplemental3/242.fasta
- Supplemental3/243.fasta
- Supplemental3/244.fasta
- Supplemental3/245.fasta
- Supplemental3/246.fasta
- Supplemental3/247.fasta
- Supplemental3/248.fasta
- Supplemental3/249.fasta
- Supplemental3/25.fasta
- Supplemental3/250.fasta
- Supplemental3/251.fasta
- Supplemental3/252.fasta
- Supplemental3/253.fasta
- Supplemental3/254.fasta
- Supplemental3/255.fasta
- Supplemental3/256.fasta
- Supplemental3/257.fasta
- Supplemental3/258.fasta
- Supplemental3/259.fasta
- Supplemental3/26.fasta
- Supplemental3/260.fasta
- Supplemental3/261.fasta
- Supplemental3/262.fasta
- Supplemental3/263.fasta
- Supplemental3/264.fasta
- Supplemental3/265.fasta
- Supplemental3/266.fasta
- Supplemental3/267.fasta
- Supplemental3/268.fasta
- Supplemental3/269.fasta
- Supplemental3/27.fasta
- Supplemental3/270.fasta
- Supplemental3/271.fasta
- Supplemental3/272.fasta
- Supplemental3/273.fasta
- Supplemental3/274.fasta
- Supplemental3/275.fasta
- Supplemental3/276.fasta
- Supplemental3/277.fasta
- Supplemental3/278.fasta
- Supplemental3/279.fasta
- Supplemental3/28.fasta
- Supplemental3/280.fasta
- Supplemental3/281.fasta
- Supplemental3/282.fasta
- Supplemental3/283.fasta
- Supplemental3/284.fasta
- Supplemental3/29.fasta
- Supplemental3/3.fasta
- Supplemental3/30.fasta
- Supplemental3/31.fasta
- Supplemental3/32.fasta
- Supplemental3/33.fasta
- Supplemental3/34.fasta
- Supplemental3/35.fasta
- Supplemental3/36.fasta
- Supplemental3/37.fasta
- Supplemental3/38.fasta
- Supplemental3/39.fasta
- Supplemental3/4.fasta
- Supplemental3/40.fasta
- Supplemental3/41.fasta
- Supplemental3/42.fasta
- Supplemental3/43.fasta
- Supplemental3/44.fasta
- Supplemental3/45.fasta
- Supplemental3/46.fasta
- Supplemental3/47.fasta
- Supplemental3/48.fasta
- Supplemental3/49.fasta
- Supplemental3/5.fasta
- Supplemental3/50.fasta
- Supplemental3/51.fasta
- Supplemental3/52.fasta
- Supplemental3/53.fasta
- Supplemental3/54.fasta
- Supplemental3/55.fasta
- Supplemental3/56.fasta
- Supplemental3/57.fasta
- Supplemental3/58.fasta
- Supplemental3/59.fasta
- Supplemental3/6.fasta
- Supplemental3/60.fasta
- Supplemental3/61.fasta
- Supplemental3/62.fasta
- Supplemental3/63.fasta
- Supplemental3/64.fasta
- Supplemental3/65.fasta
- Supplemental3/66.fasta
- Supplemental3/67.fasta
- Supplemental3/68.fasta
- Supplemental3/69.fasta
- Supplemental3/7.fasta
- Supplemental3/70.fasta
- Supplemental3/71.fasta
- Supplemental3/72.fasta
- Supplemental3/73.fasta
- Supplemental3/74.fasta
- Supplemental3/75.fasta
- Supplemental3/76.fasta
- Supplemental3/77.fasta
- Supplemental3/78.fasta
- Supplemental3/79.fasta
- Supplemental3/8.fasta
- Supplemental3/80.fasta
- Supplemental3/81.fasta
- Supplemental3/82.fasta
- Supplemental3/83.fasta
- Supplemental3/84.fasta
- Supplemental3/85.fasta
- Supplemental3/86.fasta
- Supplemental3/87.fasta
- Supplemental3/88.fasta
- Supplemental3/89.fasta
- Supplemental3/9.fasta
- Supplemental3/90.fasta
- Supplemental3/91.fasta
- Supplemental3/92.fasta
- Supplemental3/93.fasta
- Supplemental3/94.fasta
- Supplemental3/95.fasta
- Supplemental3/96.fasta
- Supplemental3/97.fasta
- Supplemental3/98.fasta
- Supplemental3/99.fasta
