# Supplementary material for: Genome-wide characterization of endogenous retroviruses in snub-nosed monkeys
Source: PeerJ. 2019 Mar 18;7:e6602. doi: 10.7717/peerj.6602 (PMC6428148; doi:10.7717/peerj.6602)
Supplement: File S3 — All ERV sequences found in the golden snub-nosed monkey. [file peerj-07-6602-s003.zip › Supplemental3/1.fasta]

>gi|723379881|ref|NW_010830483.1|8010
actaatgtttaactttaaatgtcagccaattgtaaacctacaactgtaaaaatccccagtgactctgtaacttgctgtaa
ctcgtttgtgtctgactgtaaaagacggctgaacaccgagctcggggactctccctaggatctgatacctagctggaggg
aaccgagtttgaactcgaaataaagcgatcccggccgcttggctttgtctctggactctggtggttgcttttgggtcatc
gcgggtctgggcattacatcttgggggcttgtccgggattgcccctaagcccaccagactccaggccaatgggtcatcgc
aaaagtgagtaagccggctctgtttacatgttgtctgtctgcctctgaataatcccacggggtctgtatatgagactgat
ctagtcctggcggacgcgctataggacagtcagtggaggccggtgggagacgtcctccagtactcatctggggctctgta
ttctgtggcccatcttcttctggtcgggtcctaagcccgagatgtgctagcgatcaatacatcttggttgttggaagtta
tctcttgctactaatttaccttgatttacaggagcttcggagccagtcctgtaccaggcactaatatgccttaccaccca
tcttctatcaacaggacttcctcagaatgggcaactcccagaccacaccactttctctccttgtcaataattttaaagat
gtgagagcaaggggacatgatctcagtatagaacttaaaaagggaaaattaataaccctctgccgctctgagtggcccac
cttcggcgtaggctggccagccgagggaactttttgcctccccattatcctccaggtaaaatcaagggttttcctgccag
gtcgttcgggacacccagatcagatcccctacattttagtctggcaagatctggtggaaaatccgcccccgtggctagct
ccctttctgctgacctctgaaccctgtaaaaccctagtcgcgcaaccaactgggaccaccaaaagaccaaaaactccaac
tgcccccttgccccctgtgttgcctgacagccaggacctcgcatccttggaacccccgccttatcctccccctcccggac
cccatgcccaagcccaaccggccgcactcccaggaagccatgagggccgagaagcggccgcggcgccaggagaaactgaa
agtgaacatggctcgggagggccggcagggcgaacgcgcgggcgtgtccagcgtgaggcaactccgcaagttcccgattc
cactgtagcgctccccttaagggaaataggaccccccgatgacacaggtaaccctagactccagtattggccattctcta
ccagtgacctgtacaactggaagactcagaatgcccggttctctgataaccccaaggacctaacagcccttctagatagt
gtcatgttcactcatcagcccacctgggatgactgccaacagctcctccgcattctgttcacaacggaggaacgggagag
aatccaggtagaggctagaaagttggttcctggagatgacggtcaaccgactgcaaaccccgacctcattaatgcagcat
ttcccttgaccaggccaacgtgggactacaatacagcagaaggtaggggaaagctactcgtttatcgccagactctaatg
gcgggtctccgggctgcagctcgcaagcccactaatttggctaaggtatattctgttttacagggaaagacagaaagccc
cgctgtttatctagaaagactaatggaagcctttagacagtatacacctatagatccagaggcacctgaaaatcaggcag
cagtcgttatgtcctttgtcaaccaggcggccccagatattaaaaaaaagctacaaaaattagaagatttggagggaaaa
caggtccaggacctccttcgcatagcacagagagtttacaacaacagagatgctccagaggaaagacaaattagggccac
tgagaaaatgaccaaagtcctggcggcggtcgtccaaaaagaacaaccaccgccaggaagcacccaatccacgcgtgccc
ctaggcgcaatctgagtaaagaccaatgtgcatactgtaaagaaattggtcactggataaaagactgccccaaaaagaaa
cagcgccagccaggccaaggacaatggcagcccaaatctatgccgatactagttacccaagatacagactaggggagacg
gggtttggatcccctccccgaacctagggtaactttacaagtggaggggtccccggtccagttcctggtcgataccgggg
cacaacattcggtcttagtcaagccctatggaaagttatcttccaactcctcctgggttcaaggggccacaggaaccaag
aaatatccatggacaacccagagagcagtaaacttgggaaccgggaaagtgtcccatagcttcctggtcatccctgacag
cccttgtcccctgttggggagagatctgttgacaaaaatgggggcacaaatccattttcaaccagaagggcccaaagtga
ctgactcccaaaacaggccactatctgttcttaccgtaactctagaggatgagtaccggcttcaccaggagttaacgcct
cctaaccaaaatatagactcctggctccagaacttcccggaggcttgggcagaaacaggagggctagggctagcaaagca
ccgtcccgccatttttgttgagcttaagcccgggatggaccctgttcacgtgcgccaatacccaatggccctggaagcca
aagagggaattataccacacatccgccgactcctagatcatggagtcctacgcccctgccactcaccatggaacactccg
ctgctaccaatacaaaaacccaacagtaaagaatataggccggtacaagacttaagagaagtcaataaaagggtaatgga
catacacccgacggtgccaaatccatacaccctcctgagtaccttgagtcctgaaaatcaatggtatactgttctagacc
taaaagatgctttttttagcctgcctttagcccctaaaagccaggaaatttttgcctttgagtggacagactctgagaga
ggcataagtggccaactgacgtggaccagactgccacaaggattcaaaaactccccaactctgtttgatgaagccctcca
cgaagacttgggtgagtaccgacgccaacaccccagtataactctcttgcagtatgttgatgatctcttaatagcggcaa
cgtccccagaggcctgcatccaaggaaccaaagacctcctgaaaaccttgggaaacctgggttatcgagcctcagctaaa
aaggcccagatctgcaggccagaggtaacctacttggggtatctacttagagggggacagcgctggctaacaaatgctcg
aaaagaaactgtcctacagatccccagaccgcagtcaacacgacaggtaagagagttcctgggatctgcagggttctgca
gactctggatacctggcttcgctgaactggcaaaacccctctatcaggctaccaaagagcagcagcccttcaattggact
gaagaggctgagcaagctttccagcaaatcaaaactgctctgctctcggcccccgcgctgggtcttccggatgtctctaa
gcctttccacttatacgtggacgaaagccggggcatagcgaaagcagtattaactcaaaatttaggtccctggcgcagac
cggttgcatacctctcaaagagactggacccggtagctgcaggatggcctccttgcctccggatgattgctgcaacggcc
ctgatggtcaaagacgctaacaaactggccatgggccaagaattacaagtcaccacccctcatgctgtcgaaggcatcct
ccgacaaccccctgaccgatggctcagcaatgctcggcttacccattatcaagggctgttactaaaccccctcagaataa
catttaagcccccgacaaccctaaacccagcatcattgctgccagacccagacttaagtaagccgctccacaactgtgct
gaaatactagcccaggtacatggagtcagagaagacctccaggaccgaccgctaccagatgcagacctcacctggttcac
tgacggaagcagcttcgttcaccaaggacagaggtatgcgggggcggcggtaacctcagagactgagatagtttgggctg
agcctttacctccaggaacatcggctcaaaaggctgagttaatagccttggcacaagccctgaaactaggcaaagaccgt
aaactgacagtatatactgacagccggtatgcatttgccactgcccacatacatggggctatatacagagagagggggct
tctcacagctgaaggaaaagacattaaaaataaagaagaaatcttaaatcttctggctgccctttgggaacccaaaaagc
tggctatcgtccactgtccgggacatcaaaaagccactaacccagtcactcgaggaaacaacctggctgaccagactgca
aaagacgtggctaaaaccactcctcagctgctggccctccagctgcctgatcccgggcccagagaattgccctttcaccc
agaatactcagaagaagacctccagtggataagtaaactccccggaacacaggtcagtaatcagtggtggaaagattcta
acaacaataccattctcccagacaggttggggcagcgagtaatagcacaaatccaccgaagcactcatctgggcccgcgg
cggatgttagatttgattcaacacgctggactaaaaattaaaaacgcccctgaaaaagtagacgccacggttaaaaactg
tgtagtatgtcaactcaataacgccagtcacgggacccagaccacgggaaaaagacacaggggagatagacctggtatat
attgggaaattgactttactgaaataaagccaggaaaatatggatacaaatatttactagtttttatagatacattctca
ggatgggcagaagcttttccgacaaagaaagaaactgcacagattgtggccaaaaagatcctagaagaaatcctgcccag
gtacggctttccagtcatgatagggtcggataatgggccggccttcaccgcaaaggtaagtcagggactggcttccatcc
ttggggctaattggaaactacattgtgcttatcgaccccaaagctcaggtcaggtagaaagaatgaatagaacattaaaa
gagaccctaactaaattgaccatggagactggcgctaactgggtagtcctcctcccctacgctctgttccgggcacgtaa
ctctccttataaactaggacttaccccttatgaaataatgtatggcaaaccaccccctatcctccctaaccttaaagaca
atctcctcaaagctgacacagataatggtcttgaacttttgttctccttacaagccctacagagagttcatgaggaagtc
tggcccaagctaaaagaactatatgaagctgggcctccacccattccacatcaatacaaaccgggagactgggtcctcgt
caagcgccaccgacaagaaaccctagaaccccggtggaaaggaccattccaggtgatcctgactacgcctacggccctca
aagtggaaggcatcgccgcctggattcatcacacccacgccaagcctatagacccgctctcggaccttgttacatcctcg
acgggagaggcagcaacctggacagttgaccggaccaaagaaaaccctctaaaacttgttctacgccgtcagcaacctaa
actgtaactatgacacctacctcctttataactcttctactcttatggatcccttgtggggagacccaggcgaacccggc
aacatcccctttcgcttggcgtttcttcctgactgagaactggaccaattatgctcagacagaacaaaagggctatgtat
taggcactgctgactgtccccctgggggttgtagcactcccatccatctaaatttcactgattttaaacaccagccagga
aaagcagcacccgcaatttgtttcctctttgaccaaacactctcttattgtaataactcatgggtagaacaaagtgtcgg
ctgtccatataggtcctgcaaaatccacaccgttaaaatcctaaaaacttctgagtccctatccagtcaaacgtggcagt
cacacaatttctttaaaaccacatcaggctacacctgggttatctgggacccctgggactcccgctggacttcccagcaa
aaaggggctatgtacttgacttcaggaactacctggcctagtagccgtctctttctctggcgttcccttgttcagatcca
gaccaccctacacgcggctatacagaaccaggaaagggaattaaatgtccagctttcaactttaactcctacccgcccct
tttcctggttatccctattaagagaagggttagaaatcgcaaacgccactggcctaggcaatctctctgcatgcttcttc
tgcgcggctctagggcgaccgccgttaaccgcagttccacttccaggcccgtctaacgcttctctcagcctaaaccctaa
caatagccacataccacccccgatccctgacgtccccttgttcctaaaccctggacagacacaagtttccttttgttatt
caaatgccggcactaccctctgtaatacaacttccactcccaactcaaccctctttgcccctcccggttctttcttctgg
tgcaatgggaccctatataagaacctttccactcaggccactataaccctactgtgtctccctgtcacgctagtccccca
actaaccttgcgcacccctgcagaattttccaggtgggactccgcccctttccctagaccaaaacgagctatattcctcc
ccctagtagccggagtctcactcaccacgtccttagttgctgcaggactagccgggggagctttaggtcactcccttatc
agcactgcaaaactctctcatcaattctccatagctatggaagcttccgccgaatcccttgcctcattacagagacaatt
gacttcccttgcccaagttactttacaaaaccgccgtgcactagacctgttaacggccgaaaaaggagggacctgtcttt
tcctcagagaagattgttgtttctacataaatgaatctggactcgtagaaacgcgagttcaacagctacataaactcagc
ctagaattgcagaaacaacaattcacctctgcggccaacagctggtggaattcctccatgtactcccttctagtgcccct
cataggaccattcataagtatacttctcttactcactataggaccatgtataataaacagattaacaaactttgtaaaag
aaagactcaacactgtccagcttatggtcctgagagcccagtaccaacctgtactcaccgagacttccgagtcagacata
taagacccaagattggctctcaagatactagagagaggggggaatgaggagtggaaaaatactgaatatcagaggtcaga
aaagtcaggaatatcagaggtcagaaaagtcaggaaactccccttaatgctaaaaacaacaaggttatctggaaagtccc
tagcagggcaagcggccatttgtggtttggtcaaagggcgggaaccaatgaacaactgactaatgtttaactttaaatgt
cagccaattgtaaacctacaactgtaaaaatccccagtgactctgtaacttgctgtaactcgtttgtttctgactataaa
agacggctgaacaccgagctcagggtctctccctaggatctgatacctagctggagagaactgagtttgaactcgcaata
aagtgatccctgccacttggctttgtctctggactctggtggttgcttttgggtcatcgcaggtctgggcattacacttc
cagattagta
