# Supplementary material for: Genome-wide characterization of endogenous retroviruses in snub-nosed monkeys
Source: PeerJ. 2019 Mar 18;7:e6602. doi: 10.7717/peerj.6602 (PMC6428148; doi:10.7717/peerj.6602)
Supplement: File S3 — All ERV sequences found in the golden snub-nosed monkey. [file peerj-07-6602-s003.zip › Supplemental3/10.fasta]

>10gi|723414087|ref|NW_010800369.1|:3379797-3386001 
TGTGGGAATCAGGAGGCTGGAGAGACCACAGAATGAGACAGGAGGATTTATTGAGTACACTCAGACCCAG
TGGTTTAACATCCAAAAACTGGGCCCTAAAAAAAGATGGGGCTTGGCTTATATACACACCTTTGAAAGTG
GGTGGGCTAGCTTGAAACAAGCCTACAGTGATGCAAAGCGTAGTGGTGCAAAAGCCAGGATACAGAGGCA
GAACAAAGGCAGCTAATCAAACTGTGACAAGTTCATAACCCAGGATTACATGCAACTTTTGCTATGTGGT
CCAGATGGCTGTTATCTAGGCTTGCTCAAAAGAGCCTTGCATAGGCTTATCTCATAACCTTTGCTCTGGC
ACCCAGAGAGCTGCAGCCCAGGCCTGCTAAGGCATGGGTTAGGTTATTAGACTAACCTTCCCTGTGGTGC
TTAGATAAAACAGAATACTTGAAGTTACTAGTTAGAGAAAACAGGAATCTATGAATTCGTAAAACTTGCA
GAGCAAGGTACAATCACGCAGAGGGGGGTGGGATTCGAGGGAGAACTTCACTTTTTCTTATCCTTTTGTT
GAGGGAGTGCTGGGAGAGTCTCCAGAGCACATCCCTTTGAGCCCTGCCTTCTCTGAGAATGTTATTGAGA
CTTTGCCTGGGTCTGGGCTTTGCCTGTTACTGCCTCTGGGATGTCAGCCTAATATAGAAAGCTTATTTTT
CTCTTATTTTATTTTTGTCTAATTTCCTGCCTCATGTCCCCCCTTTGATGTTTCCTATAAATGGAATTGA
ATAGAAAGCATCAGTATTATTTAGTTCTTCATGACAAGGCAGATCTTCTCTCTTTGGCAAAGGTTTATAC
TTAGTTAGAGCCATTAGTTGAGTGGTGGTTGTTCACTAAGATTTCTATAATACAACAAAGTCTTAACTAC
TGTGTTTCCTGTGCATGTAGTATGCATGCAGCGAGGGCGTCCTTCTATGGGCCCTTCTCCTTCTGGCATG
GATGTGGGGACCATCAAAAGTAAGGCAAAGAGTGGCATTCTTAAACCCAGCATGGGCAGAAGAGATGTTT
TCCCAGGCGAGGGGGTTGGCTAAAGCGATACAACAACCAAAGTGCAATTAATAATATAAGAAAGATGATT
GGGCTTAAGATTTCCAGCCACATTTATTCATCTGATGATGACTTCTCAAGCTTCAGCCATGTGTAGACTA
GTCAGCTTCTGGGCTGACTAGAGCAGGGCTTGCTATTTCCTCAAGTTTCTGCCATGTGTAGACTGCTCAG
CTTCCAGAGTGACCAGAGCAGGGCTGTTGTTGTTCTCAGTGGCAACTTGGTCTTGTTGCAGGATCAGCTG
GGTCAGATGGTCTGGGTCCTGCTGGCTGGTCCACTGGTCCTGGGATGCCAGTTTCAGTCAACCGTGGTGG
GATCTAAGGCGCGATTCCTGCAACTTTAACAGCAATGGGAGTGGACAAGATTACAGGTTGGGGCCCATCC
CATACAGGTCCCAGAGTGGTTGGATTCCATTTCTTAACCCAAACGAAGTCCCCAGGTTTGAAAAGGTGTA
CTGGGTCTGTCAGACTTATAGGTATTCTTTCCCACACCTAGCCATGCACTTTCTGCAAGGTCATCCCTGA
AGCCTGCATTTGCATCCTTAAAGTTAATTCTCCTAGCTCACAGAGATCACCTGCAACCTGACTTATAATT
GGGGGTGGTTGGCCAAACAAGACCTCATAGGGTGAATACCCAGTTTGTTTTGTGGGGGTACACCTGACTC
GGAGGAGGATCATGGGCGAGACCTGATCCCATCTCAGAAGAGTCTCCAGACAAAATTTCTTCAGCAGCTG
CTTGAGTGTCTGGTTCATGCGCTCCACTTTTCCTGAGCTCTGCAGCCTGTAGGCTGTGTGTAGCTTCTGT
TTTATTTTTGATAGTCAAGTTAAGCCTTGAACTATTTCAGCTACAAATGCTGGTCCATTGTCTGACTCCA
GAGTCAGGAGTAGTCCAAATCTAGGAATAATGTCTTTTAACAACACCTTAGTCACTTCTTGTGGTTTCTG
TGTTCTGATGGGGAAAGTCTCGACCCATCCTGAAAAGGTGCAAATGAACAGCAACATGTACTGATAGCCC
TCTGCTCGGGGCCTCAGTTAAGCCTTCTTTGATTTCTTTAAAGGTCTTCTCCTGGTTGGCCTCCCAGAGG
AGGGGTTCCTTCTCTCCCCACTTTATGGCTTCATATAATGACTTAGCCATGAGCAAGAAATTTGGGATCC
AGATATGGCAGAACCCTGCTGCCCCTAGGAACTCTCTTATTTGTCACCAGGTGGTTGGAGTGGGAAGTGT
ACAAACAGCCTGTTGTCGCTCACTACCAAGCCATCTTTCCCCTTGGCTTATATAGAAGCCTAAATACTGG
ACACTTTCAAAGCAAATTTGAGCCTTTTTCCCTGACATTTTATATCCTTCCCTCCACAGCAGGTACAAGA
GGTCTTGGGTTCCTTGGAAGCAGTCCTCTCGTGTTGGGGCTGCCAGAAGAAGCTCATCTATGTAGTGAAG
CAAGGCACAGTCACTATTTGGTGGGGTGTAGGCTTCAAGGTCTGAGGCCAGTGCCTCTTCAAAGATTGTA
GGAGAGTTTTAAAATCCCTGTAGGAGTCTTGTCTAAGTGTACTGTGATTCACCTCATTGAAAAGCAAAAA
TAGTCTGACTAATCGGTGCCAGCTGGAGACAGAAAAATGTATCTTTTAAGTCTAGGACTGTAAACCAGGC
AGCACTTGCTGGAATATGTCCCATTGAAGAATACGGGTTTGGCACCACTGGGTGCATGGTCACTGTGGCC
TATTTTACAGCATGCAAGTCCTGCAGTGGCCTGTATTCTCCAGATGGCTTCTGCACTGGTAAGAGAGGGG
TGTTCCGGGGTGACTCGCATTTGACTATGATTCCATGCTTATGAAGCTGCTCTTAAGTGCTTGTGGACAC
CCTGTACGGCCTTGGGGGAGTAGTGGGTACTAGTGAACCTGAACCAGAGTTGCTCCAGGTTTTAACTGTG
CCACAACTGGTGCCTGATTTACAGCCAGTCCAAGTGGGTTACTTTCAGCCCAAACTCCAGGAATTTTAGT
AAGCAACCCATGCATTTCATTTACCCCTGGTTCTGGAGTCTTTTTTGCATATAGCCTCCATTCCTCAACC
TCTGGGACAGTAAGGGTTAATACCATAGCATCCAGGTGAGCTAGGTTTAAAGTTACATTCCCTTGTGGCC
CAAATGTAATCTGTGCTTGCAGTTTTCGGAGGAGATCTCTTCCTAGCAAGGGGACTGGGCAGTTTGGGAG
GTATAGGAAGTCATGCTGAACTTCTTGTCCTCCTATCACGCACCTCCTTGACTGACAGAAAGGCCTTTTC
TCTGAGACGCTGGTGGCTCCTACAATAGTTGCAAAGTACTTGGATAGTGGCCCTATAGGTCAGGTTACCA
CCAAGTGTTCAGCCTCGGTGTCTACCATAAAGTCCATCAGCTGGCCTCCAACTTCTAATGTGACCATGGG
CTCCTGGAGGCCCAAAGAGAAGGAGCCCAGTCTGTCCCAGTCCTCATATCCTTCAGCCCCTGCCAGCCCG
ATCAGGACAGTGTCGGGTTCCTCCCAGGTGCAGTAGCCCTTGGCCAGTGGCTTTCTCATACCACAGCCCT
GGCCGTTCTCTTTATTATTATTCTCTGGACATTCATCCTTCCAGTGCCCTTTCCTTTTGCACCATGTACA
TTAATCTCTCTCTAGCCTTGGCCAGCTCTCAAATCCTTGTCCAGATTGCCCTCTTCCATGACTGTGTCTG
CACTCACATCCGTGCCCCCTTGCAAAGCCAGCTTCCCTTCCCATGAGGGCTGCTGCTAGCAAATCAGCCT
TTTTCTGAAGCCTCTGATCAGCCTCCTTCTTTGCCTCCTGATCTCGGTTAATGTACACTTCGGTAGCCAC
TTCAATAAGCTGAGTAGCATTCATTCCTGCGAAGCCTTCTAACTTCTGCAATTTCTGCCTGATATCTCCC
TGGACCTGCCCTACAAACTCCGTATTCACCATGTGCTGATTTTCAGCAGCCTCAGGGTTAAACGGAGTGT
ACCATCAGAATGCCTCACAAAGCTTTTCGTAAAACTGGCTGGGGCTCTCCTCTGCACTGTGGAGCACCTC
TGAGGTTTTCCCTATATTGATTGCTTTTTTCCCACCATCCTTAGCCCTTGCAGAAGTGCTTCTTGGCACC
TCTGCAGGCGCTGAAGCTGGGTTGCATCATCTGAGTCCTAGTGGGGGTCCTCTTCAGGAAATTGGCCCTG
TGCATATGCCTAAGCATTAACTGTGCCTGCAGGCGCATTGGCTTCTAGCCAATGGAGGGCTGCCTGGGTT
ACTCTCAGGTGTTCCTCAGTGTTAAACAGCATCAGGAGAAGCTGTTTGCAGTCTGGCCGAGTTGGATTGT
GCATTAGGAAGATGAACTGCATTAAATCTGTAAGAGCCTGGGGCTTCTCCTTGTAGGAGGGAGTATGATG
CTTGCAGTTTAGGAGATAAGTGGTTAAATAAAGGCTGGTAAATGAAGGTTCATTCTACTCCTTGGACATG
GCCATGCTCATTGTAGTAGATGGATCCTCTTGCTTCCCTGAGAGGCATTTGCATAACTCTGGCATGGCTA
GATCAAAGGCGGCCTGCTGGATCATCCTGACTTTCCTCCTTGACCTCCTGAGGTGAGGGCTCAGATTTCT
CCCTCTGGGGTATAGCCTGGGGTATATTACCATCTGAGCCTGGCTGGTCAGGGGCTGGCCTTGGTAAAGG
GGGGTAGATTGGAGCATAGGGAGGAAGGGTCTCTATCTCCTCTGGTGGTTCCTGCAAAACCGTTTCTTCC
TGTGGCTTCCCCTTTGTCTCTGTAGCTGCCAGCACAACTGATTTTATTTTCACTTTTGGGCTTGGCTGCT
TGGGCCACAAGTGGTCTGCAATAAGCTGCTAGGCAGGGCTGCATTCAGCCATAAGTCAATATAAGGAATT
GGTCTGAATGCCCTGACTGTCCTCTGATTCCGGTCACCACTTTAAACACACAACCAATTGTTTCCCTATC
TATATCTTCCCATTCAGCTGGCCAGCCAACAACAAAAGAGGGCTATTCTATTTCACAGAGAGTTCTCAAC
ATCTGAGGGGCTAACTTGGACTCCATAATCCTCTACGTAGCCTTTCTTAAAGTTCTTTCACATACATTCT
AATGGGGTGGATTTTGATGATTTTCCTTCCATTTCCTCCCAGTTATGGCACATCACACTCACTCTTCCTT
TTGTTTTGGACCGATTAGACCTGGTCGGTCCCACACTTCACTTGGAGCATACAGTCTCTACTGAGACCTG
CGGCCCCCATATATCACTCCCCGTGTTGGTTTCTCCCAGAACTCTCTCTTTCACACACACTCACACACTT
CCCCATTCCCAGTACCCTTTCCTAACTGACTTAGTGAGCCACTCTCACGTACTGTGTTGGTTGGGGTGTA
AGTTTCATCTGAATTGGTGAGCCACCCTCACTGCCCCCAATCCCTCTGGATCAGATTACTAGTTACACCT
CAGGAGGTGATCAGGCTCCCCTTCCATCCTTATGGGATGGGTCCTGCCTTGAGCTGAAGCACAAGTTCCT
GAAGCACACTGTTCTTGGAACCGTCCTGTAACTCCTTTGGTTCCGTTGTGCTATCAGGGAAGGGGCACCA
GGTCGTGGGAGAGCCACTCCCTTCTCTGTGCTTGTTGCCCCGGTGGCCCCTGAAGTCACAGGTCTCCCAT
GGCTGAGGGCCCTAGACCATCCACAGGCAAAGGAGACAGCCAACCTGTCATCTCTACTCCTGGCTGGCTC
ACCAAAAATGTTGTGGAAAACAGGAGACTGGAGAGGCCACAGGGTGAGACAGGAGGATTTACTGAGTGCA
CTCAGACCCAGCAGATTAACACCCAAAAACTGGGCCCTGAACAAAGACAGGGCTTGGCTTATATATACAC
CTTTGAAAGAGGATGGGCTAGCCTGAAACAAGCTTACAGTGGCAAAAAACGTAGTGGTGCAAAAGCCAGG
ATACAAAGACAGAACAAAGGCAGCTAATCAAACTGTGACAAGTGCATAACCCAGGATTACATGCAACTCT
GGCTATGCGGTCCAGATGGCTGTTATCTAGGCTTGCTTAAAAGAGCCTTGCATGGGCTTATCTCATAATC
TTCACTATGGCCCCCAGACGGCCACAGCCCAGGCCTGATCAGGCA
