# Supplementary material for: Genome-wide characterization of endogenous retroviruses in snub-nosed monkeys
Source: PeerJ. 2019 Mar 18;7:e6602. doi: 10.7717/peerj.6602 (PMC6428148; doi:10.7717/peerj.6602)
Supplement: File S3 — All ERV sequences found in the golden snub-nosed monkey. [file peerj-07-6602-s003.zip › Supplemental3/100.fasta]

>100gi|723426394|ref|NW_010788062.1|:764873-772711 
TGCCCAGACCGTTTGTTCCCTGAAGAAGACCACCAGAGTCCAGAGTCAAAGCCAAGCGGCAAGGATCTTT
AATGCAAGTTCGAACTTGGTCCCTCCGTTCCACAACATACAAGAGGGCCCGGAACAATGCGTGCGCTTGC
TTTTTATAGCTCGGGGGAAACAGGACTTGTCAGGTTACAGAGGAACAAGGCATTTCTCTAGGCTACAGCA
TTACAATTGGTTTACATGTTAATGTTAAGTTATGCTTTTAGCAGCCTTCTTATTGGTTCCTGAGCTTTCA
CAAACGGTTGTACTCAAGGCTGTGATGTGTTCTTTCATTTCCCCCTCTCTCAGGTACCTCTGGAGCCAAT
CTTGGGTCCTATAGGTCTGACTCCGTTTCAGTGTCCACAGTTTGGTATTGAGCTCTGAGGACCATGAGCT
GTATGGTGTCAAACCTTTCTCTGACAAACCGCAAAATTTTGTTTATAACACAAGGTCCTACGGTAAGCAG
AAACAGCAGACTTAGCAGGGGTCCAAGGAAGGGGGCTAACAGAGAAAACATAGAGGAATTCCACCATTGG
TTTGCAGCTGAGGCAAACTGCTGTTTTTTCATTTCTATGCTTAACCTGCGTAACTGCTGGACCCGGTTCT
CTACAAGCCCTGATTCATTGATATAAAAACAACAATCTTCCTTCAGAAACATACATGTACCACCTTTCTC
AGCAGTGAGCAAGTCTAAGGCCCTCCGGTTCTGCAAGGCTACTTGAGCTAGGGATGTAAGCTGTCGTTGG
AGGGAGGCAAGGGACTCAGCCGACTCCTCCATAGCAACAGCAAATTGTTGGTACAACTTGTTATTTTCTA
TGAGGGTGTGACCTAGGGCTCCCCCTGCCAGTCCGGCCGCAATGAGGGATGATGTGAGGGAGATTCCTGC
AATGAGGGGGAGAAATATGGCTCGTGCAGGTCTCGGTCTAGGGACTGGGTGAATAGTGGTACTAGTCCAG
TTACCGGTGTACCCCAGGAACTCGCCGGCAGTTAGGAGAGTTAACTGGGGAACTAATGTAATGGGAAGAC
ACAGTTGGTTAGTTACAGAGGGACCAGGTAGATTCTTAGATAATGTTCCATTACACCAAAAGAATATGCC
CGGCGGGGCCCTCAGGTTGGTGTTGGGGGGCGTTACAGTGATGTTGCAGAGGCTAGAGTTGGTGCCTGAA
AAACAGTAGGGAAACTTCTCCTGACTGGGGTTCAGGTACAGTGGCACATCAAGAATGGGGGCATTTGTGA
GATTCTGAAGGTTGTTAATTTGGGTAGAGGATCCCCATGGCAGAGGGACAGCGGTTAGCGGTGGGCGCCC
TAGGGTGGCACATAGAAAGCAACCAGACAAGCTATGAAGTCCTGTAAGGTTAGCAAGTTCTACTCCTTCT
CGTAATAATTCTAACCAGGAGAAAGGACGTAACTCTTGTGTTAGTCTGTCTTCCTGTCGTTGGATATTCC
CATGGACCAGGGGCAGTACTTGAACTAGGCCCCGCCACAGATAGAGGTGACTGCTAGGCCACGTGGAGGA
AGAGGAATAGTATACAGCTCCATGTTGAGGCTTGGTCCAGCGGGAGTTCCAAGGGTCTTTAACTACCCAA
GTATAGATGCCGCCTCTACCCTGTCGGTAGAAGTTCCCCCCGGATCGCTCGTGCCACCCTCTGACTGAAT
GCATTCTACAGTAATTGTAGGGGCAGCCTGCGTTTTGGTGCCACCAATAGTGTTTACAATTGTATTCAGT
CTGATCAAACTCAAAACATATTATTGGCACCTTTGGTTCGGCTATTTGAAAACCAGTAAAATTCAGCAAG
ATTGGGGCACTGCACCCTGAGGGGGGGCAATCAGCACTGGCCAATAATTTCCCGGGCTTATGAGGTTGCC
CAGGGTGGGTTCGGTTTTCATAAAGCCAGAATCTCCAGACAAAGGGATTAGAAACTGGTTTTGTGTTTGC
CCCAGTGGCCACTAGGGCAGCTAACGCTAGGGTTAGACTGCTTAGCTGCATGTTTGCAGTGAGCTATGCT
GCCGGCGCAGGGTGAGTTTTAAGGGGTTGTTCTTAGCTCTGTCCACAGTCCACGTGGTTGGTGCTTCAGT
CGCTGCCGTGAGTGGTCCAAGAAGGTCGGAGGTTGGGTCCACCGGTTTGACGTGGGTGTAGTGGATCCAC
GACGCGATGCCTTCTACTTTCAGGGCGGTGGGTGTGGTTAGGAGTACCTGGAGTGGTCCTTTCCACCTGG
GTTCTAAGGTCTCTTGTCGGTGTCGCTTAACCAGGACCCAGTCTCCCGGCTGGTACGGATGGGGTGTCGG
TGGGGGACCGGTCTCATATAGTTCCTTCAGCTTGGGCCAGACTTCCTGATGAATTTTCTGCAAGGCTTGT
AGGGAAAATAAGAGTTCAGAGACATTTTCTGTTTCAGATTTGAGCAGATCATCTTTTAGGCTGGGAACCA
GGGGTGGGGGTCTGCCATACATGATTTCATAAGGGGTAAGGCCCAGTCTGTAAGGGGTATTACGGGCCCG
GAACAGAGCGTAGGGGAGAAGGACCACCCAATTAGCGCCAGTCTCCATAGTCAATTTAGTTAAGGTCTCC
TTTAAGGTCCGATTCATCCTCTCTACCTGTCCTGAACTCTGGGGCCTGTAAGCGCAATGTAGTTTCCAAT
TTGCCCCAAGGATGGAAGCCAAATCCTGACTTACCTTAGCAACGAAGGCTGGTCCATTATCTGACCCTAT
CTGGACGGGGAAGCCATACCTGGGAAGGATATCTTCCAGAATTTTCTTTGCTACAACCTGAGCAGTCTCC
CTCTTGGTTGGGAATGCTTCAATCCACCCTGAAAAAGTATCTACAAAGACAAGTAAGTACCGATACCCGT
ACTTCCCTGGCTTTATCTCAGTAAAATCTACCTCCCAGTAGATACCGGGCCTGGTTCCCCTGAGCCTTGT
TCCCGTTGCAGCCTGGGTTTGAGGGTAGGCGTTGTTAAGCTGGCAGACTTTGCAATTGGTCACGATGCTG
CTGGCCGTCTCGGCTATATGTCTGATTTTGAGCTTGGAGCGTCTGATCAGGTCTATCATCCGCCGGGCAC
CCAGGTGGGTGGTTCGGTGGATGTGTTCTAACACTTGTTGTCCTAATTTTTCTGGTAGGATGGTTTGGTC
ATTAGTATCAGTCCACCACCCATTCTGGATCTGTTTCAGGGGAAGTTTGTCGATCCACTGGAGATCCTGT
TCTGAATAATCAGGGAGATATGGCAGGTCCCGGGGGCCCGGATCAGGGAGCTGGAGTGCAAGGAGTTGAC
TGGAAGCCTTTGCCACACTCCTTGCAGTTTGGTCTGCCAGAAAGTTGCCTTGAGCAATTGGAGTGGTTGG
TTTCTGATGCCCTGGGCAATGTACAATAGCCAATTTTTCTGGTTCCCATAGGGCTGTTAACAGGGCTAGG
ATCTCTTGCTTATTTTTTACCTCTTTTCCTTCAGCCGTTAGTAACCCTCGCTCCCTATAAATGGCCCCAT
GTATGTGAGCCGTAGCAAAAGCGTATCGGCTGTCTGTATATACTGTCAGTTTCTTCCCTGCCCCTAGGGT
AAGGGCTTGGGTGAGCGCTATCAGTTCGGCCTTTTGGGCCGATGTCCCCGGGGGCAAGGGTTCCGCCCAG
ATTACCTCAGTCTCTGAAGTCACCGCTGCTCCAGCATACCTCTGGCCTTGGTGAATGAAGCTGCTTCCAT
CAGTGAACCAGACGAGGTCTGCGTCAGGAAGTGGGCGGTCCTGCAGGTCTTCTCGAACTCCGTGCACCTG
AGCTAGTATCTCAGTGCAATCATGGAGCGGGGCGTCCAGGTCCGGGTTAGGCAGCAGCGAGGCCGGGTTT
AAGGTTGTTGGGGACAGGAAAGTTATCCTGAGAGGGTTTAGTAGTAGTCCTTGGTAGTGGGTGAGCCGGG
CGTTACTCATCCACCGATTAGGTGGCTGTTTGAGTACACCCTCGATGGCATGTGGGGTACCGACCCGTAA
TTCTTGACCCATGACAAGTTTATCAGCATCTTGTACCATCAGGGCCGTGGCTGCAATCATTCGGAGACAA
GGGGGCCACCCGGTAGCCACTGGGTCTAATTTCTTTGACAGGTAGGCAACTGGCCTCCGCCAGGGGCCTA
AGTTCTGAGTTAGCACCGCCTTGGCGACACCCTTGCTCTCGTCCACGTATAAGTGGAAGGGCTTAGTGAC
GTCAGGTAGTCCCAGTGCAGGTGCAGAGAGTAAGGCGGTTTTGATCTGTTGGAAAGCCGTCTCGGCTTCT
TCTGTCCAATTAAATGGCTGCTGTCCCCGGGTTGCCTGATATAAGGGTTTAGCCAGCTCCGCGAACCCAG
GTATCCATAGTCTACAAAATCCTGCTGACCCCAGGAATTCCCTTACTTGTCGGGTGGACTGTGGCCTGGG
GATCTGCAGAACAGTTTGCTTCCGGGCGTCTGTTAACCAGCGCCGCCCTCCTTTGAGCAGGTACCCCAGA
TATGTTACTTCTGGTTTACAGATTTGAGCTTTCTTTGCCGAGGCCCGGTATCCTAGATTTCCTAAAGCTT
GTAAGAGACCCTTGGTCCCTTGGAGGCAAGCTTCTTGGGTCTCGGCTGCAATCAGGAGGTCATCAACATA
CTGTAGTAAAGTTATTTCAGGGTGTTTGCATCGGTACTCACCCAGGTCTTCATGGAGGGCCTCATCGAAC
AGGGTGGGAGAGTTTTTGAATCCCTGAGGCAGTCTGGTCCATGTCAGTTGGCCACTTATGCCCCTCTCAG
GGTCAGTCCACTCGAAGGCGAAGAGCTTTTGGCTCTGAGGGGCTAAAGGCAAACTGAAGAAGGCATCTTT
CAAATCTAAAACAGTATACCATTGGTGTTTGGGGTTTAGAGTACTCAGGAGGGTGTACGGGTTAGGCACA
GTTGGATGTATGTCCATAACCCTCTTATTGACCTCTCTTAAGTCTTGTACAGGTCTGTACTCTCCGCTAT
TAGGTTTACGTACCGGCAACAATGGAGTATTCCAGGGTGAATGACAGGGCCGAAGGACCCCTTGGTCGAG
GAGCCGACGGATGTGGGGCGTAATTCCTACTTTGGCCTCTAGGGGCATTGGGTACTGCCGTACCCGAACA
GGATCTGTCCCAGGCTTGAGTTCGACAAACAAGGCAGGACGGTGTTTCGCTAGTCCTAAGCCCCCTGTCT
CTGCCCAAGCTCCTGGATATTGCTGGAGCCAGGTTGCTATGTCCTGGTCAGGGGTCACTTGCTCTTGGTG
GAGCCGGTACTCATCTTCTAGGGTTATAGTCAGGATGGGCACGGGCTGATTTTGGGAATTGGTCACGATG
GGCCCCTCAGGGAGGAAATGGATCTGTGCTCCCATTTTAGTCAGCAGGTCTCTCCCTAATAAGGGGCAGG
GGCTCTCAGGGATGACCAGGAAAGAATGGGTTACATTCCTGGCTCCGAGGTTTACTGTCCTTTGTGTCGT
CCAGGGGTACTTCTTAATTCCTGTGGCCCCTTGTACCCATGAGGACTTGGTGGATAATTTTCCATTAGTT
TTAACTAGGACCGAATGCTGTGCTCCCGTATCGACCAAGAACTGGACTGGGGACCCCTCCACTTGCAGAG
TTACCCTAGGTTCGGGGAGGGGGTCCGAACCCCGTCTTCCCTAGTCTTCGTCTTGAGTGACTAGTACGGG
TGTAGGCCTAGGGGGTCCCTGTCCTCGTTGTTTCTTCTTAGGGCAGTCTCTTACCCAGTGGCCAACTTCC
TTACAGTAGGCGCATTGGTCTTTGCTCAGATTATCATGTCTGGGGCACTGCCTAGGTTGAGTGTTCTCTG
GCTGTAGATGCTCTTTCTGTACTACTGCTGCCAGGACCTTGGTCATTTTTTCAGTGGCCTTAAATTGCTT
TTCTTCTGGAGTATCTCTATTATTGTAAACTCGCTGGGCTATCTGGAGGAGGTCCTGTATCTGTTTTCCC
TCTAAGTTTTCTAATTTCTGGAGTTTCTTTTTAATATCTGAGGCTGCCTGATTTACAAAAGACATTACAA
TAGCTGCCTGACTTCCTGGGGCCTCTGGGTCTATGGGGGTATACTGTCTAAAGGCTTCCATTAATCTTTC
TAAGTAGCTGGCTGGGCTTTCTGTCTTTCCTTGCAAAACAGAGTATACTTTAGCCAAATTAGTGGGCTTG
CGAGCAGCCGCCCGGAGACCCGCCATTAGAGTCTGGCGATAAAGGTGTAGCCGTCCCCTACCTTCTGCTG
TGTTGTAATCCCACGCCGGTCTGGTCAGAGGAAAAGTCGCATTTATGAGGTCAGGGTTGGCAGTTGGTTG
ACCGTCGTCCCCCGGGACCAGCTTTCTAGCTTCTACCTGTATTCTCTCTCGCTCCTCCGTTGTGAACAAG
ATCCGGAGGAGCTGCTGACAATCATCCCAAGTGGGCTGGTGGGTGAACATGACACTATCTAGTAAAGCCA
TTAAATCTTTGGGGTTGTCTGAAAACCGGGCACTCTGAGTCTTCCAGTTATACAGATCACTAGTGGAGAA
TGGCCAGTACTGAAGCCTGGAGATTCCCGTGTCATCTGGGGGTCCTATTTCCCGGAGGGGTAAAGCCACT
GTGGAGTCAGGCGGCTGGGGGGGGCTAGCTCGCAAAGTGCGCCCCCGCGTCCGCCCAGCCGGCCCTTCAG
AGTTACTTTCACTTTCAGCAGATCCGAGAGCTCCGGCCGCCTCCCGTTCGCTTGCTCCCTCCCGTGGCTC
AGCCCAGGGGGCTGGGGCCTGGGGTCCGGAGGGGTACGGAGGGGGTTCTGTGGATAGTGGGTCCTCGCTC
TCAGGTAAAACAGGGAGGGGGGGGCCGTCGGTTGCTTGGATTTTAGCGGCCGAGCAACCAGTGCCTTGCA
GGGTTCCGGGGCTAATAGGAAGGGGGACAGCCAAGGGGGCGGGTTCTCAGCTAGGTCCTGCCATATAAGA
ATGTATGGGATATGATCCGGGTGGCCGGCACACCCTGATAGGAAAACCTTGGACTTGACTCTAGTGATGA
CGGGAAAGCAGAATGTCCCTTCGGGTGGCCACCCTACATTAAAGGTAGGCCATTCGGAGCGGCATAGAGT
AATTAGCCTTCCCTTCCTGATTTCCATACTAAGATCACGGCTCCTTGCTTTAACATCCTTGAAATTACTT
GTGAGGAGAGATAGGGGAGTGCTCTGGGTATTTCCCATTTTAAATGGTAGCGCCCAGAAAGGCGTCTGGA
ACAGGTCCTGCAAGGGAACAAATTATGTCAGCCGCAGGCGCGCTCCAGGAATCTAGGTCAGAGTCAGATC
AAACGAGAGCCACCAGCGCGCACCAGAAATCTTGGGTCAGAGTCAGATCAAACGAGAGCCGCCAGCGCGC
ACCAGAAATCTTGGGTCAGAGTCAGATCAAACGAGAGCTGGGGGACGTCTCCCACCGGTCTCCGCTGGCG
GTCCTATAGTGCGTCCGCCAGGACTGCGTCACCTTCAGTTTCAGACCTTGCGAGTTACAGATACAGGTTT
AGAACAGACACAGACAGACAAACAGAGACGAGCCAGCTCACCTATCAGCAGATCGATCCTGGTAGATCCG
TTGACCAGGGGTCTGGTGGGCTTGGGGAATCCCGGGAGAGCCCCCAAATGTTATGCCCAGACCGTTTGTT
CCCCGAAGAAGACCACCAGAGGCCAGAGTCAAAGCCAAGCGGCAAGGATCTTTAATGCAAGTTCGAACTT
GGTCCCTCCGTTCCACAACATACAAGAGGGCCCGGAACAATGTGTGCGCTTGCTTTTTATAGCTCGGGGG
AAACAGGACTTGTCAGGTTACAGAGGAACAAGGCATTTCTCTAGGCTACAGCATTACAATTGGTTTACA
