# Supplementary material for: Genome-wide characterization of endogenous retroviruses in snub-nosed monkeys
Source: PeerJ. 2019 Mar 18;7:e6602. doi: 10.7717/peerj.6602 (PMC6428148; doi:10.7717/peerj.6602)
Supplement: File S3 — All ERV sequences found in the golden snub-nosed monkey. [file peerj-07-6602-s003.zip › Supplemental3/101.fasta]

>101gi|723404956|ref|NW_010809500.1|:31563-45598 
TACAGATATGAACCCAAAATATGAGATGGGTCTTAGTCAATTTGGAAAGTTTATTTTGCCAGGGTTAAGG
ACCCACCTATGACATAATCTCAGGAGGTTCTGATGACATATGCCCAGGGTAGTCTGGGTGTAGCTTGCTT
TTATACAATTTAGGGAGACATAGCAGTCAATACATGTAAGATTTACATTGGTTTCATCTGGAAGGGTGGG
ACAGCTCGAAGTGGGGGCTTCCAGGTCATACGTAGATTTAAACACACTCAGATTGGCAATTGGTTGAAAG
ATTTATTGTCAAAGAAAGGAATGTCTGGGTTAACATAAGGGGTTGTAGACACCAAGGTTTCATCCTGCAG
ATGAAGGAAGCCTCCCCGTAGCAGACTTTTTAGAAAATAGATTTTAAATGTTTCTTATCAGACTTATAGT
CTGCATTAATGTTAGTGCTGGAGGGGTATGATAATTACCCCCACTTCCCCTTCATGGCCTGAACCAGTCT
TTCTGGTTAAATTTTAGAGTGCCCCGGCCAATGAGGGAGTGCATTCAAATGGTTGTGAGAGCCTTTAAAT
TTTCCCCCTTTTGACCAAGATTTGCCAGAGGCAACATCAGTGGCTACCAGATTTTAATTTTGTCCCACAG
TGTTGCTGGGATGGCATGGCTGCCTGCCCCTGGTCTATCCTGTCCTTCAGTGGGACTCCCTATGACCGAG
AAACTTAGAGTAAACAAGACTTATGGCCAATTAATTATTCTAAGCCAGATAGGAATAGACATGGACAGAC
ATTCATTTACCTTTAAAATTACTATTAATTTTTTTTTTTTTTTTGAGACAGAGTCTCGCTTTGTCGCCCA
GGCTAGAGTGCGGTGGCGCGATCTCGGCTCACTGCAAGCTCCGCCTCCTGGGTTCACGCCATTCTCCTGC
CTCAGCCTCCCAGTAGCTGGGACTACAGGCGCCCGCCACTACGCCCAGCTAATTTTTTTGTATTTTTAGT
AGAGACGGGGTTTCACCGTGTTAGCCAGGATGGTCTCGATCTCCTGACCTCGTGATCCGCCTGCCTCGGC
CTCCCAAAGTGCTGGGATTACAGGCGTGAGCCACGGTGCCTGGCCAATTTTGTTTTTTAAGTAGAAGGTC
AACAAACAAAAAGCCAAAGGTGAGGTTACAAAACCGACTTATACTATGCATTGAGCCATAGTATGCTATA
CTATGCATTGAGCCCTAGCTCAATCTTGTTTTTAGTTTTAGTATGTAATCTTGGTTTTAGTTACAGACTT
ATAGCAATTAGCTATACAAAACATAAGCGTTGTTCTGAAAAAATTTAAAAAAATATGTATATCTGTACAA
CTCATACCCAGGAGGCTTTGTCATAAGGTATCATTATCCTGTCAGTAATTATTTTCTTCTTTTACCAGCT
GTTCAGGCATCTTTGTACACATCCTTGATTTGGAGGGTCTGACCTTGACCTAATTGTATCCCTCAAAACT
TGCCCTTACACTCTCATGTAACAGTCCCTGGGCCTAGAGGGAGGGTGCTTGTATAGTCTTTTTTTTTTTT
TTTTTTTTTTTTTTTTGAGACGGAGTCTCGCTCTGTCGCCCAGGCTGGAGTGCAGTGGCCGGATCTTGGC
TCACTGCAAGCTCCGCCTCCTGGGTTAACGCCATTCTCCTGCCTCAGCCTCCGCAGTAGCTGGGATTACA
GGCGCCCGCCACCTCGCCCGGCTAGATTTTTGTATTTTTTTTAGTAGAGATGGGGTTTCACCGTGTTAGC
CAGGATGGTCTCGATCTCCTGACCTCGTGATCCGCCCGTCTCGGCCTCCCAAAGTGCTGGGATTACAGGC
TTGAGCCACCGCGCCCGGCCTGTATAGTCTTAGTAGTAAGGCATTTGCAGTGAAAAACAGATTGGGCCCA
GTGGGATTGTTACAGGTAGTTAGGCATGAGCTGGGCAGCAGAGAGAGCTGTCCTCTACCACCTAGAATGT
CGGGTAAGTGGTTCAGCAATTATTGCATTGCCTGTCTAAAAATGATAATTCGGCAGCACCAGGGAGAGGC
CATTTCCTGATGGTCCACACCTGTTAACATCATCAAAATGTTAATTGAATGCAGGCCCCACGGAGGAGCA
ACTTCCTGGGCATGCATGTTGAGACAAAAAAAAAAAAAAAAAAAAAAATTGGTGAGGTATGATCTTCTGA
GGGGCACACTTCACCGGAAAAGGGAAGGAAGCCTCAGATGGGTGTGTTTATAACTCCCTAAATACATTGC
GTGTGTTCAGTTCCAAAGGATAAGGAAAGCACTGGACAAGTGGAAAGCCCGCTCTAAAGGAAGAAACATG
GGAAAGAGGCGAGCTTATAAAATTCCTAGGATCACGGTTGAACAGGGCACTTGACCTTTTCTCTTTAACC
TTCATGTGCCCACCTGGGCCTCTTCCAAGCACACTTGCTTTCCTGTTCTAAGACCTTTTCAAATAAACTT
CTATTCCTGCTCTGGAACTTGCCTTGGTCTCTTTTTCTGCTTTATGCCCCTCAGTCAGATTCTTTCTTGT
GAAGAAGCAAGGACTCAAGTTGCTGTGGACCTGTACAGATTTGCTGCCGGTAACTTGGATCTCTTCCACT
GGTTAACAGGATGCCAAATGAGAGAGGTTGGCGTCTCTGGTTTTGAGAATACCATAATTTTGGTTTCCTT
TTAAGTAACGAGAAATAAATAACATTAATATTGTGACAATCAAAACAGTATTTGTATGTCAAAACAGAAA
AGGGAACCTCTTTCATTAGGGCACCAACTAAAGATATGAAGAAAAATTATAATCTGGTACTCTCTAGAGG
ATTATTGTGTCCAAGAAATAATTCATAATTCAGTCTACACTCAAAAAAACAAAAGTTAGTGTCAAGTATT
ATACTTTTCCTTTGAAATAGTTTCTCTCTCTAGACTTCCTTTTCTACTAAAGAGAAATTATAGTAAGATC
AATTTGTATGTAAATTAAGTTTTAGGCTTATTATACTTTGCCTGATTATTCACATAAAGTGCAGCAAGAA
TTGATTGGCTTGGCTGGGCGCGGTGGCTCAAGCCTGTAATCCTAGCACTTTGGGAGGCCGAGGAGGGCAG
ATCATAGGGTCAGGAGATAGAGACCACCCTGGCTGACATGGTGAAACCACGTCTCTACTAAAAATACAAA
AAAAAAAAAAAATTAGCTAGGCGTGGTGGTGGGCGCCTGTGGTCCCAGCTACTCGGGAGGCTGAGGCAGG
AGAATGGCATGAACCCAGGAGGCGGAGATCGCGCCACTGCACTCCAGTCTGGGTGACAGAGAAGACTCTA
TCTCAAAAAAAAAAAAAAAAAAATTGATTGGCTATATAGGCTCCTTTCAAGTTGACTTTGTTGAACTTTA
CCTAAAAATACACTATTTTAGTCAAAGTCTTGGTAAAATAACCAGTGTCTCCAATTGTTTTGTTCTAAAA
GACTCTTACTGAACTTATGCAAATAACTATATTTTCATAAAATCACAATTTGAATTTTGGATAACTCAGA
GAGAAAGGTAAATTTGCTTACAAAAACATATTTCACCCAAATGCTCTAAACTATAAATAACTATAAAAAA
TTTTTTTTGGACCGTTCTTTAACCAGAGCAGCAGCCTTCCAAACAAGATGTTTGTTCAACTCAGAAATGC
CATTCATTCACAAGCCAAAACAGGTCATGGGAGCTATCAGGTACTGTAGAATCTAGCAGCTCCTCAGATA
GCTAGAATCAGTACTAGGGACAAAAAAAGGGTCCTTGCTTGTGAGTATCTCCTTTTTGTATTCCCAGGTA
GCAAGAGCCTGTGTAAATCATTTTAATTTTATCGTGGAAGTCTTTTGAACACCTTTATTTCCATTAGCAT
AGGGGTAGCTCCAGCCAACATTCCATAACAAGGCAGTAAATGTCCCTCAAGTAGAAATTCTCTAGTCCAG
CAGTTGTTATTGGGAAGTACTCACAGTTTTTTTGTCATAAGTCCCAATAAATGCTCCACAAAAGGCTAAA
AAGTGGAGGATTTGTCCTGTCTATTACTCCAGCTTCTCCCCTATGTTTTGTGGGCTAAGGCAATCTTTCT
AGTTCCCATTTAGTAAGTTCAGTTAATATTTGTCAATGAGCAGATTTACCTGCCTTCAGTTTTATAGTAC
TAGATAGGGAAAACACCCCCCAGTCACATACAGTACCCATTTTCATAAGACATTTAGGTAAAAGGAGTCA
CAACTACCTTACATAAAGTCTATTTAAACATCTCAGATTTCTTAATTCTGTGAACCTGTATGTTTTTATG
TTCTGGTCCCGGGAACTTTTCTACCCCCAGACCATTTTACCTTTTCTGGTAAAAAAAAAAAAAAAAAAGG
GGGGGGGTTTGGGTTCCCAGCAGGGAGTTGAGCCAAGGGACTCAGGCCTTTTTGTCAAATTTTTATCTTA
ATTTGGCTCAGCATTGCCCCAGACAATGTCAGCTTTCTCATGATAACCTTTGCCTTCTGATTTTTTAAAA
AACATTTTCCAATCTAGGGCAAATAGTGAATAAGCATCCAAAAATTTCTATCACCTTTCTGGGGTGAATT
CTTTGACTCCCCTTTTCCTTTCTCGTTGTTTTTTGTTAATGACCCCCATTTTTTTTTTTTTTTTTTTTTT
TTTTTTTTTTTTNNNNNNNNNNNNNNNNNNNNNNNTTTTTTTTTTTTTTTTTTTTTTTTTTTTTTTTTTG
AGATGGAGTCTCACCCAGGCTGGAGTATGGTGGCGTGATCTCTACTCATTGCAACCTCTGACTCCTGGGT
TCAAGCGATTCTCCTGCCTCAGCCTCTCGAGTAGCTGGGATTACAGGCACTCGCCACCATGCCTGGCTAA
TTTTTGTATTTTTAGTAGAGGCGGGGTTTCTCCATGTTGGCCAGGCTGGTCTTGAGCTCCTGACCTTAGG
TGATCCACCTGCCTCAGCCTCCCAAAGTGCTGGGATTACAGGCATAAGCCCCCTTGCCTGCCCTACTCCA
ATGTTTTATTAAGCATGTGTAAGACCATGAGGGACAGCAAATTTGATAAGGCCTCTCAAGCAGTCATATG
ATTCTGTGGGAGCGGTACCCATGTAAAAGGGGCCCTGTTAACCTCCAGATTTACCATGACCTGCGTTATG
GACATATTAGGTAGGAGAATATCCCGGTCATCATAAAGCCAGTCCTATGTGGCTTGCATATGAAGCATAT
CAACTGTTTCATCTGCGATGCTCCACTTGGTATTTTATAGGGAGAGGCAGGAAGTCCCCTTCTCGGGGCA
AACCTTACAGTGGCATTTATTTGGTCCACTAGGCTGGTTGTTCTCTCAGGAATAACTTCCTGTGCATTTG
GATCACATACATTCATCAGTGATTGTTTAATAGTGAGCTGTAGGTCCTGCATTAACCCAAACAAGCTCTT
TCATTCTGTAGCATTTAAAATTAAGGATTTTGTCCTTAAAATGGTCATTTTTACAGTCCATTATTATAAA
AGTTTCTCTAGAAGCTGATGATACCAATCTATGAAACAGTACAGTTCCTTTACATTATACCCTCTGGTTT
TAATAGTTACTTGGTTTTGCCCTTCCCCAATATTGACTATCTTCTTGGTAACCACAGGCCTCAGAGGTAA
CTTTATTTGCCCTGGCATACTTTTTCTTTTTATCCATTTAGTTTTATTTGTACAATTTTTCCTTTATTTT
AAAGTGACGCTTAAATAGTCTCTTAACTAGTCTCTTAACTAGGGAAAAACTTACATTTTCTTTAGCAAAA
AACACATCCTTGTGTGTGTTTGTTTATTTTTTTTTGAGACATTCTTGCTCTGTCACCCAGGCTGGAGTGC
AGTGGCATAATCTCGGCTCACTGCAACCTCTGTCCCCCAGGTTCAAGCAGTTAGCCTCAGCCTCCTGAAT
AGCTGGGATTACAGGCATGCGCCACCATGCCCAGCTAATTTTTGCATTTTTAGTAGAAATGGGGTTTCAC
CATGTTGTCCAGGCTGGTCTCGAACTCCTGACCTCAGGGGATCCACCCACCTCGGCCTCCCAAAGTGCTG
GGATTACAGGCATGAGCCACTGTGCCTGGCTGTTTGTTTGTTTATTTTTGAGACAGAGTCTTTCTCTGTC
ACCCAGGCTGGAGTGCAGTGGCACTCATGATCTGCTTGCTTCGGCCTCCCAAAGTGCTGGGATTACAGGG
GTTAGCCACTGTGCCTGGGCTTTTTTTTTTTTTAATGAAGTCTCACTATGTTGCCCAGGCTGAAGGGCAG
TGGCGTGATCTTGGCTCATTGCAAACTCCATCTCCCAGTGGATTCTCGTGCCTCAGCCTCCCAAGTAGCT
GCGATTACAGGCATACATCATCACGCTCGGCTAACTTTTGTATTTTTAGTAGAGGTGGGGTTTCACCATG
TTGGCCAGACTGGTCTTGAACTTCTGACCTCAAGTGATCTGCCCACCTCGGGCCTCCCAAAGTGCTGGGA
TTATAGGCAGGAGCCACTGTGTCCGGCTGTTCATTTATGAGTACTCTTTATCTTTTTTTTTTTTTTTTTT
TTTTTTGAGACGGAGTCTCGCTCAGTCACCCAGGCTGGAGTGCAGTGGTGCGATCTCAGCTCACTGCAAG
CTCCGCCTCCCGGGTTCACGCCATTCTCCTGCCTCAGCCTCCCAAGTAGCTGGGACTACAAGCGCTCGCC
GCCACGCCTGGCTAATTTTTTTGCATTTTTAGTAGAGACGGGGTTTCAACGTGTTAGCCAGGATGGTCTC
GATCTCTTGACCTTGTGATCCGCCCATCTCGGCCTCCCAAAGTGCTGGGATTACAGGTTTGAGCCACCGC
TACTAGCCGAGTACTCTTTATCTTTAAGCCAATCTGGTACCTTGTGGCCAAAAACACATAACAAAGTATG
TGTACATACACCTAAACACATATATATCACATATATATATACACTCATACAAAGTTCTTCTAGTTTATGC
TTCAGAACTCTAGCCATGAGATATTAATAGAGACTTACCAGTTTGCAAACAATAGCAAAAAGGATGGTTG
GATGCAAACAGTGGATTTTATCTCAGTAGAAAAGTAACAGCAGACTTAAAGCAGGCTGAAAAGAAAGCAG
AGAGATAGAGAACTTAGGAACTTTATAGCTGCAGATTGACCTTCGGGCTCTGCATTTTTCTTGATGTAAT
TTGCCCATCAAATTTAAAATGTGCATAAGAACAGACCTTTAATGTGTGACCGGCTGCAGTATTAGAAAAC
GTGGCATGCCATTCCATTACACAACCACTTTCAAGTAGAGGGGTCATAAAACCAAACAGGTTGCCTGAGA
GAGACCACTCTCCTTGTGTTTTTTCATTCCTAGATTATTTGTTTCCCACATTTTTTCTTAAAAGGAGGAA
CTGAGCTGTGCCTTAAGGTTTTGTGGAGTGGGTCAAAGTGTGCTGGTTGTGGGTGAGACTCCATAGTATG
TCACCAGTGAGTCATTTCTGCCCTTTTATGTGTCTCAGTTTCTCTTTCTAGACGTCCAGCACCACTAGGA
GGGCTCAAAGTGAGGAATGAGGCTGGGTGCAGTGGCCGACACCTGTAATCCCAAACTGGGAGTCCGAGGC
AGGTGGATCACTTGAGGTCAGCAGTTTGAGACCAACCTGGCCAATATGGTGAAACCCCGTCTCTACTAAA
AATAAAAAAATTAGCCAGGTATGGTGGCACGCACCTGTAATCCCAGCTACTCAGGAGGCTCAGACACAGG
AATTGCTTGAACTTGGGAGGCAGAGCTTGCAGTGGGCCGAGATCCTGCCATTGCGCTCCAGCCTGGGCAT
CTCAGCAAGAGTCCGTTTCAAAAAAAAAAAAAAAAAGCAATGACCAGCTCCTGTATGTACGTCCTGGACA
AGAATTTTTTTAAACTAATTTTCTTGGGAGTTCCCTGTAGGGCTGCTGCACGTTGTAGGTCGTCAACCCT
GCAGACACTTCCACTTGGTCCCCAGTCACCCAGGGGTGCCTTTTGGTTGGAAGGAGCAAAATACCCTTTC
TTTTTGGAGCTGAGGAAACTCAGTCTGTCATCTATGAAAATGATAGTTCAGTTCCTCACACAAACATGCA
CACAAGCCAATCGAGATTAATTTCAGGAGGAAAGGCAACGAGAAGACTCTTTAGAATGCACCCCTGGGCC
AGGTATGGTGGCTTATGCCTGTAATCCTAGCAGTTTGGGAGGCCAAGGCAGGTGGATCACTTGAGCTCAG
GAGTTCAAGACCAGCCTGGCCAACATAGCAAGACCCTGTCTCTACAAAAAGTACAAAAATTAGCTGGGTA
TGGTGGTACACATCTGTAGTCCCAACTACTCTGGAGGCTGAAGAGGAGGATCTCTGGAGCCTGGGAAGTT
GAGGCTGCAGTGAGCCATAATGGTGCCAGAGGACTCCAGGCTGGGTAACAGAGCAAGACTCTGTCTCAAA
ATAACAACAACAACAACAATAATAATAATAATAGGAGTGTACCTCTGAACTAGAATTAGGATCCTAGACG
ACAACTTCCTGGGAGCTTAGCTAAACCAGCTAAGACCACTTCCTGTAAACTGTCTTCAGCCACTCTTAAC
TTTGTAGCTCTCATCCGCCATTACACATGCCAAAGCCAAATCCTCTCATGGTACAAGGTAATTTCTGGTA
TCTCCAAAAGTCAAAGAATCAGGTAGTACAATACAGGAAAGCAGAACTGTAGACCTATAAAGAAAACAGG
ACATCCCAAAAAGCGGCAAGTGGTGCTTTTGTTCTGACTTTTTTAAGGGGTTCGGGTTATTAGAAGGCTT
CTCTAGATTTTTTTTTTTGGTAGCAAAGATGGGGAAGGGAAAGGGGAAGGAGGAGTAAGGTGGAAGAAAA
GACAGGAAGCAAAGACAGAAACCACGTGCATGGTTTTGTTTTGTTTTTCCTTTTTGCTGCTGCAAGGAGT
TTTAGCCAATTCAGATGTCTTGTTCCCCATAATTTGGAATTCTCATTCAGATTTGGCCAAGTTGGTTAGA
GCTGGAGCTGGTCAAACCCGATGGGAGAGAGACCAGAACAACAGAAGCCCAACAATATGATTACTGAGTG
CTCTAATGGTAAGGCGAAATTAAGACTAGCTGATTGTTAATTGTAACTTTAGCCAAATGAAAGCCCAATT
CAGCTACTTACCTAGGAATGGTTCTCAGGTGTAAGACTGCTCTCTACTATCCCAGAAGCAGGAAAAAACT
CAAGCTCCAGAAAGGAGTTAGCCGCTGTCACGCGCGTCCGTGTGAAGAGACCACCAAACAGGCTTTGTGT
GAGCAACATAGCTGTTTATTTCACCTGGGTGCAGATGGGCTGAGTCCGAAGAGAGGGTCAGCAAAGGGAG
ATAAGTGTGGGGCCGTTTTATAGGATTTGGGTAGGTAAAGGAAAATTACAGTCAAAGGGGGGTTGTTCTC
TGGCGGGCAGGAGTGGCGGTTACAAGGTGCTCAGTGGGAAAGCTTTTTGAGCCAGGATGAGCCAGGAAGA
GGAATTTCACAAGATAATATCATCGCTTAAGGCAAGGACTGGCCATTTTCATTTCTTTTGTGGTAGAATG
TCATCGGTTAAGGCGAGGCAGGGCATTTGCACTTCTTTTGTGATTCTTCAGGCCATCTGGGCATATATGT
GCAAGTCACAGGGGACGCGATGGCTTGGCTTGGGCTCAGAGGCCTGACATTCCTGCCTTCTTATATTAAT
AAGAAAAATAAAACAAAATAGTGTGAAGTGTTGGGGCGGCGAAAATTTTTTGGGGGGTGGTATGGAGAGA
GAATGGGCGATGTTTCTCAGGGCTTCTTCAAGCGGGATTAGGGGCAGCGTGGGAACATAGAGTGGAATAA
ATTAAGCTGAAGGAAGATTTTGTGGTAAGGGGTGATATTGTGGGGTCATTAGAAGAAACATTTGTTGTAT
AGAATGCTTGGTGATGGCCTGGATGCGGTTTTGTATGAATTGAAAAACTAAACGAAGACACAAGGTAAGA
GGAGAAAGAACAGGTATTGAAGGACTAAGAATTGGGAGGACCTAGGACATCTAATTAGAGAGTGCCCAAG
GAGGTTCAGCATAGCCTTGCCTGCAAAGATCATTTATTTAAGAGGGAATTTACAGTGGCGGTTTGGGATA
GCACTAGGAGACAGCAGCTGTGATGGCTTGGAGAAACAGTGTAAACCGGCAGTGTAAACACGAGCAGGGC
ATTTATGAGTAGTTGATAACGGTGAATAGGAGTAAGACTAGACAGAAGACAGTAGGGATGAAAGTTTTTG
GGGTGCAGTCTAAGTTGGTCTGGTGTCTGGAATGAGACTGGGACCTAATAAAAAGGAGCGTCCACACAGG
AGCTCAAATGGGCTGGAACCTGCAGCATTCCGAGGACAGGCCTGAATTCTGAGAAAGGAAAGTGGTAAAA
GTATTGTCTAGTCCTTTTTAAGTTGGTGACTGAGCTTGGTGAGGTGTGTTTTTAAAAGACCATTAGTCCA
TTCTACCTTTCCTGAAGATTGAGGACGGTAAAGGATACAAAGGTTTCACTGAATACCAAGAGCCTGAGAA
ACTGCTTGGGTCATTTGACTATTAAAGGCTGGTCTGTTATCAGACTGTATAGAGGTAGGAAGGCCAAACC
GAGGAATTATGTCTGAAATGACCACGGTGGCCTTCTCAGACCCTGTGGGAAAGGCCTCTACCCATCCAGT
GAAAGTGTCTACCCAGACTAAGAGGTATTTTAGTTTTCTGACATGTGAGTCAAGTCAATTTGCCAGTCCT
GGGCAGCGGCAAATTCTCGAGCTTGATGTGTAGGAAAGGGAGGGGGCCTGAACAATCCCTGAGGGGCAGT
AGAATAGCAGATGGAACACTGAGAAGTGATCTCCTTGAGGACAGATTTCTAGGATGGAAAGGAAATGAGA
GGTTCTAAGAGGCAGGCTAGCGGCTTGTGACCTACGTGGAAGAGGTTATGAAATGACGACAGAATAGAAT
GGGCCTGTGAGGCTGGAAGGAGATAATTTCCTCGGTCTAAGGACTATTTGCCTTGCGTGTGAAGAGATTG
ATAGGTGGAAGTTTCAGCGGGGAGTAGGTGGGAGTGGCCGATGTGAAGGAGGAAAACTGCCCTGAGGGAT
AGAAGTTGTAATGCTACCTGCTTTTTTAGCTAACTTATCAGCATAAGCATTGTCCTGAGCGATGGGATCT
GATGCCTTTTGATGGCTGCTTTTTTAGCTACCTTATCAGCATAAGCGTTGTCTTAAGCAAAGGTTGGGGG
AAGAAAAATAGATTTTGGAAGTTATGAGAACTGTAGAGAGTTGAGCAAATTTTGTGATTTTTAGGGCCTC
TAGCAGTATTAAAGCGGTGGCAGCTGCTGCTCGCAGACATGAGGGCTAGGCTAAAACGGTAAGGTCAAGT
TGTTTGAACAGAAAGGCTACAGGATGCGGTCCCGGCTCTTGTGTAAGAAGTCCGATGGCACTAACCATGC
CTAGCAAGGAAAGGAGTTGTTGTTTTGTAGAAGGGATTGGGGTTTGGGAGATTAGCCGGACACGATCAGC
AGGGAGAGTGTGTATTTATGAGAATTATGCCGAGAGAGGTAACAGATGAGGAAGAAATTTGGGCTTAACT
GAAGTGATGGGAGCTGTCTGTGAAGCCTTGCAGCGGTACAGCCTAAGTAATTTGCTGAGCCTGATGGGTG
TCAGGGTCAGTCCAAGTGAAAGCCAAGCGAGGCTGGGGTGAAGGGTGTAAAGGAATAGTAACGAAAGTAT
GTTTGAGATCCAGAACAGAATACTGGGTTGTGGAGGGAGGAATTGAGAATAGGAGAGTATATGGGTTTGG
CGCTACGGGGTGGATAGGCAAGACAATTTGGTTGACAAGGTACAGATCCTGAACTAACTTGCAAGCCTTG
TCTGGTTTTAGGACAGGTAAAATGGGGGCATCGTAGGGGGAGTTTACAGGGTTTAAAAGGCCATGCTGTA
GCAGGCGAATGATAACAGGCTTTAATACTTTTAAAGCGTACTGCGGGATGGGATATTGGCATTGAATGGG
GTAAGGGTGATTGGGTTTAATGAGATGGTAAGGGGTGACTGATCAGTCGCCAAGAAGAGGTATCCTATAC
TTGTGGGTTAAGGTGGGGGATACAAGAGGAGGATGCGAAGGAGGCTTTGAACTGGGGGAAAAGGTAGCAA
TGAGATGTGGCTGTAGCCTAGGAATAGTCAGGGAAGCAGATAATTTAAAATGTCTCGACCTAATAAGGGA
GCTGGGCAGGTGGAGATAACTAAAAAGGAATGCATAAAACAATGTTGTCCAAGTTGGCACCAGAGTTGGG
GAGTTTTAAGTGGTTTAGAAGCCTGGCCGTCAATACCCACAACATTTATGGAGGCAAGGGAAACAGGCCC
TTGAAGAAGAAGGTGATGTGGCGTGGGTAGCCTCTGTATTGATTAAGAAGGGGACGGACTTACCCTCCAC
TGTAAGAGTTACCCAAAAGCGTCTGTGATGGTCCAGGAGGCTTCTGAGGCGATGGGGCAGCGTCAGTCTT
GCAAAAATAAGGTCAGGGCGCAAAAATAAGAGGTCGGGGTTCTTGCCCCTCCCCCAGAAAAGCAGAGAAG
GGGTAGAGACAGGGAGGGTTGGGGTTGGGGTGCTTGCCCCTCCCCCAGAAAAGCGGGCCTTGCTGCTTAG
GGTGAAGGACCAAGGCAGGCATCCCTGCAGCATGGTCAGACACCCCTGAAATGTGGGTGAGTAATCAGAG
AGGCGTGCCTGCAATGATTAAACACCAAGGGAAGGCTGCCTTCCCCAGTCCGTGACCGGCGCCAGCGTTT
TGGGTTCCACAGATAAAACGTGTCTCCTTTGTCATCTACCAGAAAATGAAGGGAATTGAAATTAAGAGAA
GGGAGAGATTGAAGGGTGGTGCCAAGATTGAAAGGAGAAAGAGGTTGAGAGATAGTGAGAGAGGTTGGAG
AAGAGAGTAAAAATGGGGCCGCTTACCCGATTTAAAATTGGTGAGATATTCCTTGGGCTGGTTGGTCTGA
GGACTGGAGGTCATAGGTGGATCTTTATCACGGAGCAAAGAGCAGGAGGACAGGGGATTGATCTCCCAAG
GGAGGTCCCCTGATCCGAGTCACGGCACCAAAATGTCATGCGTGTCCATGTGAAGAGACCACCAAATAGG
CTTTGTGTGAGCAACATGGCTGTTTATTTCACCTGGGTGCAGGCGGGCTGAGTCCGAAAAGAGAGTCAGC
AAAGGGAGATAAGTGTGGGGCTGTTTTATAGGATTTGGGTACGTAAAGGAAAGTTACAGTCAAAAGGGGC
GTTGTTCTCTGGCGGGCAGGAGTGGGGGTTACAAGGTGCTCAGTGGGGAAGCTTTTTGAGCCAGGATGAG
CCAGGAAGAGGAATTTCACCAGATGATAATATCCCTTAAGGCAAGGACCGGCCATTTTCACTTCTTTTGT
GTTGGAATGTCATTGGTTAAGGCGAGGCAGGGCATTTGCACTTCTTTTGTGATTCTTCAGTTACTTCAGG
CCATCTGGGCATATACTTGCAAGTCACAGGGTATGCAATGGTTTGGCTTGGGCTCAGAGGCCTTACAGCT
GCCTTCCATCATTATGGAAGCAGGAAAACTTGCCTTCCTTGTTGGAGCAAGTAAAATTTCAGAAAAAGGA
GTTGTATAACAAAATAAACTTTAGATCTTGACCAAATTTTGGGAGATCAGGGATTCTCTGGCATGGGGCC
TCCCAGGCCTCAGCCAATTATCCTCTTGCTTTGAGCAGTAAAGATAGCTCAAGCTGGTACCAAGCACAAA
TAGGCGATTTGTCAAAGGTCAGGGGCACTTTCACTCAGAAGCCCTTTCAGGTTGCCAAATGTGAACCCAA
AATATCTGAGACAGGTTTCAGTGAATTTAGAAAGTTTATTTTACCGGGGTTAAGGATGCAGCCACGACAT
AGCCTCAGGAGGTCCTGATGATATGTTCCCAGGGTGGTGAGGGTACAGCTTGCTTTCGTACAATTTAGAG
AGACATAATACATCAATCAATATATGTAAGATTTACATTGGTTTGATGTGGAAGGGTCAGACAACTCAAA
GTGGGGGCTTCCAGGTCATAGGCAGATTTAAACACA
