# Supplementary material for: Genome-wide characterization of endogenous retroviruses in snub-nosed monkeys
Source: PeerJ. 2019 Mar 18;7:e6602. doi: 10.7717/peerj.6602 (PMC6428148; doi:10.7717/peerj.6602)
Supplement: File S3 — All ERV sequences found in the golden snub-nosed monkey. [file peerj-07-6602-s003.zip › Supplemental3/102.fasta]

>102gi|723404956|ref|NW_010809500.1|:187729-200223 TGTAAAATATTTGAAGAGATTTATTCTGAGCCAAATATGAGTGATCATGGCCTGTGACACAGCCCTCAGG
AGGTCCTGAGAACATGTGCCCAAGGTGGTGGGGGTATAGCTTAGTTTTATGTATTTTAGGGGAGGCATGA
GACATCAATCAAATACATTTAAAAAGTACATTGGTTTGGTTCAGAAAGGTGAGACAACTCAAAGGAGTGG
GGGAGGAGGAGGTTGCAGGCTATAAGTAAATTTTAACATTTTCTGGTTGACAATTGGTTGAGTTTAAGGA
TCTAGGATCCATAAAAAGGAAATGTTCAGTTTATGATAAAAGATTGTGGAGACCAAGGTTCCTTTGAAGC
CTTATAGTTGCTGCCCTTAGAGACAATAGATGAAAAATGTTTCCAAAAGGTACTAGACTTTTAGCTAATC
TCTTCAGGATTGGGAGGGCTTGGAAGAAAAAGATCTAGCTATGTTAATAGAGATTCTTTACAGATGCAGA
TTTTCCCCTACAAGGATGACTTTGTAGGGCCATTTTCTCTCTCTTTTTTTTTTTTAAGATGAGTCTCACT
CTGTTGCCTAGGCTGGAGTGCAGTGGCGTGATCTTGGCTCATTGCAACCTAACACTCCCAGGTTCAAGCG
ATTCTCCTGCCTCAGCCTCCCAATCCGGCTGCCTCACGCCACCATATCTGGTTAATTTTTGTATTTGTAG
TAAAGACGGGGTTTTGCCATGTTGGCCAGGCTGGTCTTGAACTCCTGATCCTTAGGTGATCACCTGCCTT
GGACTCCCAAAGTGCTGGGATTACAGGCGTGAGCCACCGCACCTGGCCTGCAGGGCCGTTTTCAAGATAT
GACAGGGAAACATGTCTTGGGGTTAAATAGTTTTTGTTTTTTTCCTCGTCTCATGTTATGCCAGAGTCAG
ATTGGAAATTAAGTCACAATATATAAGGTTAAATAAAACCCATCTGATGAGAATTTATGGTTTGTAGGGC
GTGACTCCCCAGACCTCTTAGAAAGGAATTTGGGCAAGATAAAAAATGAGAGCTTTGTCCTCAGTCCCAC
TTCTTGGCCAAAAAGCATTCCTCAGAATGCATACGAAGGCCAACAAACAGCGGCAGATCCCACGGCGCTA
AGAAGGCTCATTCCTAGAGTTGTCTGATTTGGTCATTTGGCAAGGTCCCACGGCACTAGGAAGACTCATT
CCTAGAGTAGTCTGGTTGGTAGCAATAGTTTTAAAATACCTGTGATTTGGATCACTGGGGGATGACACAG
TCTAACCTGATGTAATAGCCAATAGTTTAAGGGGTGAGATGGAGTCAGGCCTAGGGTTTAGTCTAAAAAA
AAAATCCCAGGTCATGTTTATTTTGTGAGCTATCATGATCCAGTTCTTTAATTGTGCCTTTTCCTTTTGC
TGTATCTGGCATAACATTTACAAGAGATATTTAATCCTAATACAGTGACAAATACCATAAAGATAGCAAA
GATTAGGCATCCAAGAAGGTTATAGGTAGAGTCAGAGGGCAGTAAACAACCTAACCAGCCAAAAAAACCA
CTGCATGCATTGTCATATTCTTTGATCAGGCTCACAGTGTGTTTACCCTCCTTATCAAGGGTCATTTGAA
CCTTATGATAGTAGATCTTATTTGAGGATTATAGGACTGACAATAAATCAGAATCTAATAAATTTAATGT
CTCTTCTGGCCAATTTGTCTCCATAGATATAACATCCTGAGGAGGGTATAAATCACATGCAAGGAACAAC
TGGTCCTCAATGTCTAAATTGTCGTAGGACTTGTTAACAGTGGACAAGTCTATTTTTCCAACCACTTTTG
TATTACACTATATACTGGTACTTGGAAGAGAAAAGGAAGCTTTGTTACAGGAGAAGTCATATAATTCTAC
AATGTTGTTTTTTTGTCCCTCCCAACAGAAGCAGCCCTTCCCCATATACCAGATGTTATGTCCCATTGGG
GTGGATATTAGAGGCCAAGTTTGGGAAAAATCAAGGTTCCAAGTAGTTTGAGGGCATAGCCATTCTCCTT
TTCTTTTTTCACAATCTGAAAGGGAGATGGGATGCCATGTGTTATTACCAGCTAAAATAGCCCACCTATT
TCCCAGGGGGAGTTCTTGTATTGTTTATAATAGTCCCAACGCCTGCCAGTTGGACAACAGAGTACCTTTG
AACCTCATTTAACTTCGGTGCCTGTGCTCTGAGAATACAATGTTTAAGGTCATATTTACCATCCAAAAAT
CTCCATAAGTTTGGTGGACCATATGTTTTCCATAGGTGTTTGGATTGTGCCTCAGAACTGAGGATTGTAG
GCCATTGCTTCATAGCCACCTCAGATTCCATTTGTAGTAAAATAGACATGAGCCCCTGTTGGGTAAGAGT
ACATGCTTGTTCCCATCTTTGGGTTTGGAAGTATGTTTTCATGGTTTGTCTGGTTTCTTCTATCCATTTG
ATGAGTGCTGTATTATCTTTTAAAGCAGCTTCCCATCCTTTTCCCTCTTCCTGGAATAGCATTCCTTCAA
TGTGGCCTATTTTTGATAGGGAATATTTTTCTAAAGAATGTCTGTCTTCATTAGTCATGAATTCAGCTTG
CCCCAATATGCCTAGCCCAGCTCCAACTCCTCCAGTGAGGTCACACTTTTAGTTTTTTGGGTGGCCAATT
TTGGTGTATCCACCAGGAATGTTGTTGCCATTGTATACTGATGGCGTTTGTACAATTTGGATAAATGGAG
TCAATTCAGAACCGCTGGGTATCCCAAACAATTGTTAGTGAGTGGAGGTTACACCTAAGTAAGCCCATGT
CTGGGTATTCCATAATGCTTCCCAGAGGCGCCCTGGTCTTAGGGTGGAATTTGTGCTGTCAGGGACCTCT
GTCCACCACTTGACCATAAATAGTTCTTTAAGGGTAGTGTCAGTGTAGTTGGTGCTGGATAGGAGGATCC
AGCCACAAGCACAGGGCTGGTGGTTATTTGGGCAGGCCATGCTATGGCAGTTTATACAGGAGGCAGCTAG
ATTTTTCCCATTGTAACCAGGCAATTTCCTCAACTGATAATCCCCAATATCTGTTGTTATGCAGTGTTCT
ACCTGGTTAGACCCTCTCAATGATCGTCCTGAGGCATTATTAGGCAAGTATTCCTGCAGGGCGTCATATT
TGGTTGCAGCCCTATAATAGAGGTACCCTAAAAACTGGACATCTCGGGGAATGTTTAGAATGGTGCTGTT
CCATATAACACTCTTCATTGCATCCTGATCTATATCATACCAAATGATCTGGGCTTTGCCTGCAGGGAGA
TTGCTGAGGTTGCAGAGGACCAGGAGAAATTTTCAGATCTGAAGAGAGGAGTGTGGGGTAGGCAGACAGA
GGAGATTGTGGGAATGAGAATGAACAAGTAAAACATTTTCCTGGCTTTAGCAAGGGAATGTGTAGCTGCA
CCCATTTAGAAAGTTATACCAAGGAAGAGAGTGCATCAACCCCAAACAGCTTCTTAGGGGTCTCAGTTAA
AACATTCAGGGTTTTAGCAATATTCTATAGCAAGCAAAGTAAGAATGAGAATTATTTTAGGGTTCATGAG
GACTGGCCTGGTCCAGCGTCTCTGGAAATGTGTCTGCTTTCATTGTAGCTCTAGAGACTGGCTGAGCCTC
CAGTGTTCTCTTGATTCACAGGCAGGTGTCAGAGACTGGTTCAGAAGTCCAGGGGTGGTCAGGAATGTGG
TGCTCGTTTTAGGAGTGAAATGTGAATCCAAGAAGTGACTCCCTTTAACTTTGCAGTGCAGGAGTTGAAA
GTCCCTGATAAGGTCCTTTCCAGTGGGGTTGTAGGGAATCCTTCAGTAGGAGTCTTTTCCAATATACAAA
GTCACCTGGCTGTAATCCGTGGTCTTTGGTGTCATCAGCCCCCGGGAGCTCACTGTGGAAAGATTCTGCT
ACTGTTACCAGCTTTGTTTTATTTGTTAGGTCTCCCTGTTACAATTTCACAGAGCCATAAACAATGTTTT
TGAAAAGGAGTTGATCTAAGATTAAGCAAGACCAGTGGGAGGGGTTTTGGCCAAGGGCTTTTAAAAGCCT
CTGTCAGCTTAGCTAATTGAGTTTTTATTGTGCTATTTGTCCATTCCACCAACCCAGAGGATTTGGGATG
GTAGGCACAATGGAAATGTTGTGTTATAGGCCAGATTTTGCAAATGGATGGAACAACTTGTCCAGTAAAA
TGAGTCCCATGATCACTGTGCAGTTCAGAAGGAATTCCCCAAACTGGAATGATTCTAACAAAATTTTCCC
TACTATTAAGGTGGTAGCCCTCCAACAAGGAAATCTTTCTACCCAATGAGAAAACATACAAACTAAAACC
ATCATATATTTGAAATTTTGCAATGGTGGCATCTGGATAAACTCCAACTGCCATACTTCAAAAAGTCCTA
TTGGCAAAGGAAAATGACCTTGGGAGCCATGTAAGGGCTTGCTAGGGTTAGGTTTTGGGCATATAATACA
TCAAGAGTATACTTTTTGGGCTACCATGGGGGATGGTTTCCAAAAGTATTGTGTTCCCATGATACTATTT
TTTCAGAGGCCCAATCAGTCATTTTGTGAATAAACTGAAGGAAAGACAATTGTGCACCTATGGGAACTAT
GGTTTTTTTGTTAGGCCCTATCCATAATTTTTTACTTGGGTCAAACATACCTCCCTTCCATTTCTCTTGA
GGGGTAGATGCTTATTGATATTGTAAAAGAATTGTAGTGAGGGTATTTGTAGGACAAAAATTACATTGCC
ATACAGGACAGGCCATCTTTCCTAGGGCAGCATTCTTTGCTGCAGCATCAGGTAGATTATTTCGTTTTGT
TTCTTGAGTGTTATCCTTTGAGTGCCCAGAAATTTTTATGATTGCAAGTTGCTTTGGCATCTGAATTGCT
TCTAGTAACTCCGAGACTTGGTGCCCATTTCATATGGGCTATTCGTATGAGGTAAGAAATCCTCTCTGTT
TCCATAGCATGCCAAAATCATGGACTACTCCGAAAGCATATTGGCTGTCAGTATATATATTTGCCACTTT
TCCTTTAGCTAATTTACGAGCTCTAGTTAATGCTATTAATTCAGCCATCTGGGCTGATTTGATTCCTTGG
AGTTGGGCAATTTTGATTATGTCTGTTATGGAAGTGATGGCATATCCTGCCTGGTAATGCCCCTGGTTGT
CCCTTAAATAGGAACCATCCGTGAACCACATTAATTCAGCATTCTCTATGGGAGTTTCCTCTAATTTTTC
CCTAGGGGAGAGTAAGATATTGGTTAGTAGATTGCAGTCATGTTCCTCTTCCTCTTGTTGTTCACCTGGA
AGCAGACGGCAGGTAGCACGGTTAAGAATGTTACAGTGCTTCAAAATGATGTTGGGGGCAGAAAGCAGGA
ATACCTCATAAGAGGCAAAGCAGCTAACAGAATAGTGTTTAGTGTAGTGAGAGCTTAGAAGAGATTTCAC
AGAGTTGGGGGCACCCTAGGGTCAGAGGGGACCCTAGGACAAATTCTTTGATATTTTTGCATAAGGTGGC
TGCAGCCAGTATAGCCCTCAGGCAAGGAGGGTGCCCCCTTGCAACTGGATCTAACCGTTGACTGAAATAA
CAAGTTGGGCTGTGATTGTCACCATATTTTGTTGTTGTTGTGGTTGTGGTTGTTTTACAAAAGGAAACTT
ATTTCAAAAGCATGAGGGGACATTTACATTTAAACAAGGTGATAAACAGGTGTGTTGCAAAAGAAAAAAA
ATCCATGGCATTAGGTTTTTTATTCAAATTCGGAAGCAAAAATAACCTAAATGGTGCACTATTTTCTTAG
GAAAGGGAAGCGGAAGAGTGAGGGGTAAGGGAGCAGTCAATCAACTCAGTATCGAACTTGAGAGAATAAA
ATCACTTCTGCTCAGCTTTGAGTTTACAAATATGCTTATAAAGAGGAAAAGTGGAAAAATTATACTTAAT
GTTCAAATTTATTTAGCTGTAGTCTCAATACAATTTCTTTACTTGAAATGGCTTTGGGCCACTGGCTGGT
CTATCTCTGAGGTCCAGATTAGCTGGTCAGTTTTCAAATGGCAATTTTATATTCCTTTTCTGTTCAGATT
CCAAGGGAATTTAGGTTCAGCTCATGGTCTTTGGGAATGTTTAGAGATTATTGCCACTACTCCACAGTCA
AGCTGACCAACTTCTTTTGCTCACTTGTATCATTCTAGCCTTTCAGAACTATTTTCCCCATACACATGTG
CAGTAATTCTCACAAAGGAGTTTTGCTTCTTCTGCAGTGTAGAGGAAATGGTAATGAAGACACCTGCATT
GGAAGCAGAAACTTCCTCAAAAAATACATCAGACTACCAGAAATGTCATTCAGGCATTTGATTTGAATAG
CAAACTTGGGAGGGAAGATTAGCTGTGACAAAAATATGCGAAATATTCAAATGCAGAACAAAGGGTCTAT
GCTACTAAAAATGCCCATGACATTAAACACTCCACAAACCCCCCCATCTGTTGTTTTAACCTAAAAATTC
TATTGGCTAACTTACACAGTAATTTTGATTAATGACCTGAGAAGTTAAAATCTTGAAAGTAGCAAACTCA
AACCGAGAGAGCATCCCTTACTTATTGGTACCATGTTATCGAGTCACTTTTTCTGGGTAGCCCTGGTTAT
TAAATCTCCAAATTCTAAATTACACTATATCTTCCTGTAGAAACCTATATGTATATCAGATTCAGTATTT
TGGCTCTATTTCACCAATAGCAATCTCCAATTTATCTTTGAAAATGCAGCCTTTATTTTTAGTTTTAAAT
AACAATAATCGTATGAGTGCAACTGACTCAGAATGCCTTGCTACTGGGAGTAAAAACCTACATAACAAGA
TAATAATGGATTTAGCCTCAAAAGGATAATCACTGGATCAGACTACTCATTCCTGGAATTTTAAAAAATG
ATTTATGTTGTCTAGTCAAGTTTCACAGTATGCATATATATATATATATATGGACACACACACACACATA
TATGCTTATGTATGTGTGTGTATCATACATGCACATTTCTATTCAAATAGTAAGATTCCATATTCAAAAG
TTTGTATCACAATATATGGAAAAGAGTTAAGTAAGTAGTGCAAAGCAACTGTCTCCTAAAAATGTAATAT
CATTCCTACATTTTAAGAAAGCTATGTAAGTATTTTGCTTTTATGACACTAGGTAGGAATGCTGCACCAC
TGCCTAGCAGCTTTATTAAAAAAAAAATCAGTAACCTTTCAAAACTGATGATCTTTATCAGCAGAACTAG
ACTGAATTTCACTACATTTTAGAATGAACAGCTCTCAACAACAAGTCACCATGATTTTGAGTTAATATTC
CTAGAGCATTCTCATTTATTTCATGTTCAAAGAGGGTAAAAAGAAGACTGTAATTGGGGTGGCCTAGAGC
AGGTGCTTGGGTGAGAGCCTGTTTTAGATCTTCTATGTGTTGTTTTTTTCCCCCCCCTTCCCAGTGGATT
GGGTCCACCTGGGTCTGTTTTAGATTTTTATATAGGGGTTGGGCCATTAAGGAGTAGTTTGGATTCCAAC
TCCTGCAATTGCCTGTTAACCCTAAGAATCCTCTTAATTGTTTTTTTAGTTTTGGGCAGGGGAAAGGTCA
TAATAGCAGAGTTTATTAATCTCAGAGTTTATTAATAGCCCCCTTGGGGAAATATTTAACTTGGGGAGGT
AAAATTGTAATTTATCTTTTGACACTTTGTGTCCCCTAAAACCAAGCCATTGTAATAGGTGGACAGTATC
TTCTCTGCATTTTGGTAGGGAGGATGAGCATAACAATAAATCACATACTAGATTCATTTGGAAATTCAGT
GTCATCTAAATCTGCCTTTAGTATTTGAGAAAAATAAGTAGGACTTTCTGAGTAGCCCTGGGGTAAGACT
GTCCACGTGTGTTGGTGATTTTCCCAAGTGAAAGCAAAATGATACTGGCTATTTTGCTCCACAGGTATGC
TGAAGAATGCACTACATAAATCAGTAACAGAGAAGTGGCTGGCAGTGATAGGAATATTGGACAATAAGGT
GTGGGGGTTAGGAACAACAGTGTGTCTAGGAATTATTATTTTATCTATAGCTCTTAGGTCTTGAACAAAT
TTCCAGCCTTTCCCATTTGGCTTTTTAACTGGGAGAATTGGTATATTGCAAGGGCTGGTGCGGGGTATTA
TGAGTCCTTTGTCTAAATCGTCCTGAATGATTGGTTTGATTCCTAGTAAGACTTCAGGTCTTCGGGGATG
TTGCCTTATGTTTGGCAGGGGTTTGGATTTACTTAGGGTTATCTTTTTTTTTTTTTTTTTTTTTTTTTTT
TTTGAGACGGAGTCTTGCTCTGTCCCCCAGGCTGGAGTGCGGTGGCTGGATCTCAGCTCACTGCAAGCTC
CGCCTCCCGGGTTCACGCCATTCTCCTGCCTCAGCCTCCCGAGTAGCTGGGACTACAGGCGCCGCCACCT
CGCCTGGCTAGTTTTTTGTATTTTTAGTAGAGACGGGGTTTCACCGTGTTAGCCAGGATGGTCTCGATCT
CCTGACCTCGTGATCCGCCCGTCTCGGCCTCCCAAAGTGCTGGGATTACAGGCTTGAGCCACCGCGCCCA
GCCATACTTAGGGTTATCTCTATAGGGACTGCTGACTGAATTCTCCCAGTATCTATGGAAGAGTTTGCCC
ATAGGGAGTCTGGTACCTTAGATAAGAAAGGCTCTAATTCTTCCTGTCCAGAATCTTGATTAACTTTCAC
AAGCATAATATACATGTGGGCTTTTGTAAGTCTTCTGCGTCTCCCAAGTTGAGAATCATTTCTCCCTTCT
GTGAAAATGAGATGTGAGCATTATGGGTCTCTAGGAAATCCCATCCTAGTATGTGTATGGGGGTACTATC
TACTATAAGAAAAAGGTGATGCCCCACTAGTTCTCCTAATTAAGATTGAAGGGGATTTGATTTAAAGGCT
ATAATAAGAGTTTGAAACCTCTACCATTTGGACTTTTTCTTTACTCTGAGGGAAAGTGTTTTTAATCAAG
GTAGGCGTGAGGACCGACAGTGTAGCACTGGTGTCGACAAGGGCTCTGGTATTTTCCCCATCTATGGCTA
TTTCTACTTCTCCTAAAGCATTAGTTAGAAGTAGGGGGAAAACCCTCTCTATTCCCTCAGAGCATCCCTC
TTCTGGTTTTTGAGTTGTTCTGGTGCCTTCCTCTGGGGCTCTTAGCTCCCTTTGTGCAAGAGCCCATTTA
AGTTTTTTGCATTCTTTTTTAAAATATTCTTTCTTTTTGCAGTAGTGGCAAATTGCTTCCTCTTGGGGGT
CGCTTAGATCTCTGGGGACCATGGGACTTGCAAACTCCCAACTTGGTTGCTAAGTTGTTTTAGTTGTAAA
CTCATGATTTTAGAGACTGTTTCATTTTCCTTCCTTCCTTCCCTTCCCCTTCCCCTTCCCCTTCCCCTTC
CCCTTCCCCTTCTTTCCTTTCCTTTCTTTTTTTTTTATAGAGTCTCACTCTGTTGCCCAGGCTGGAGTGC
AATGGCGTGATCTTGGCTCACTGCGACCTCTGCCTCCTGGGTTCAAGCAAGATTCTCCTGCCTCAGCCTC
CCAAGTAGCTGGGATTATAGGCGTGCACCACCACACGCAGCTAATTTTTTACTTTTAGTAGAGACAGGGT
TTCACCATATTGGCCAGGCTGGTCTTGAACTCCTGGCCTTAAGTGATCCACCCGCCTCAGCCTCTCAAAG
TGCTGGGATTACAGGCATGAGCCACCATGCCTGGCCTCCTTTTCTTTTTTAACGATTGTGACAGCTAGCT
CAGCTAGGGTTGACTAGGTGGCTGGTGGGCAAGGAAGCCCAAGCCACATTTATTCCTCTTTATTAGGTTT
GCAAACTCCTTATCTAAACTTTGCATAAACCCAAAATTTAGTGAGGTGTCACTTACTTTCCCCAGGGGTA
TTCCTGAAAACTGTTTGAATGTCTTTTCAAACCTGATATAAAAGTCAGACACGGCCGGGCGCGGTGGCTC
AAGCCTGTAATCCCAGCACTTTGGGAGGCNNNNNNNNNNNNNNNNNNNNNNNNNNNNNNNNNNNNNNNNN
NNNNNNNNNNNNNNNNNNNNNNNNNNNNNNNNNNNNNNNNNNNNNNNNNNNNNNNNNNNNNNNNNNNNNN
NNNNNNNNNNNNNNNNNNNNNNNNNNNNNNNNNNNNNNNNNNNNNNNNNNNNNNNNNNNNNNNNNNNNNN
NNNNNAAAAAAAAAAAAAAAAAAAAAAAAAAGTCAGACACAATTTTGTTTGGGTGTATTTTACATTGTTT
CACCTTTGCCCAATCTATAACCTTGGGGAGTATCTGTGCTATAGTTTCACAGAGGCGATTGCAAAGCTCT
CTGCATTTCTGTCTTCCAGCAGCATCTGTTTTGTCAAAATCTTCTAAAGGCTGTTTCCAATCTGCTACTC
TAAACCATTCTTCAGCTTTGTTCTGGAGACCAGTAACTCAATCAGCTGATACAGGTCAGAGAACCCTGGT
TCATAAGTCTTAAGTGTTAATTGGAATTCCTTAGCAAACCCAAATGGATCTTAAGTCCGATCGGGGAATC
CAGGTACCAGGGCCTTTAACTCTGATTTGGTCCAGGGGGTATACATTATGCTAGGATCCCCTCTGCTTAT
AGGTTTTCCCCTAAAAAGAGCAACTACTATATTATTTTCTCCAGCTATTTCTGGTCCCCCTGTGGCTTGA
GGCAAGGGAATAGGGGAGGGAGAAGGAAAAATGAAATTGTCTGGACAAGGAAGTTCAGAGAGAGCGGAGG
GTCAGGAGGAGCAGAAGGGGAGACAGTTTCTGGAGTCTTCCTGATTTCAGAAGTGGCGAGACAGTTTCAA
AATTTTTTTTTGTTAACTTCCTGAAGGGAGGCAAGCTTATCGTTTCCTCTTTTTGATGATTCTCGGTGCC
AGCTAAGTATGATTCCCATTCATTTTCTTTGATTTGGGAGCCAATGTTTCTAATCCAGCACACAAGAAAA
CCAATTTAGGGATATCAAAAGTTCCCCATTTTGGAAACCTTAGACCTAGGTCATCTTTAGTAAGATCTTC
CCATTTACATAAATACTTGCAAGTCAAAGCACCATAATTATTAAACATAAACCCAGCTGGGGTGCCTGCT
GGGGACCGCTCTCCTTGCCTTTCCTCTCTTTTGGAGGGTTTATTTGCCATCTCTCTCTCTTTTTTTTTTT
TTTTTTAAAGAGCAACTGACCTGTGGCCTAAGGCTTTTGTGTGGTTGATGGTATGTGCTGCTTGTGGGCA
GCACTTTACAGTGTTTCAACACTGAGTCGTTTCTTTTTTTTTTTTTTTTTTTTTTTTTGAGACAGAGTCT
GGCTCTGTCGCCCAGGCTGGAGTGCAGTGGCCGGATCTCAGCTCACTGCAAGCTCCGCCTCCCGGGTTTA
CGCCATTCTCCTGCCTCAGCCTTCCGGGTAGCTGGGACTACAGGTGCCCGCCGCCACGCCCGGCTAGTTT
TTTGTATTTTTTAGTAGAGACGGGGTTTCACCATGTTAGCCAGGATGGTCTCGATCTCCTGACCTCGTGA
TCCGCCCGTCTCGGCCTCCCAAAGTGCTGGGATTACAGGCTTGAGCCACCGCGCCCGGCGTAACACTGAG
TCGTTTCTACCCTCTTACGTGTCTCAGTTTCTCTCTTCAGAGGTCTGTCACCTCTGAGAGGGCTCAGAAC
ACTGGCTGACCAGCCCTTATATGCGTTTCCTGGACAAGCCTTCTTAAATTAATATTTGTTGGGGAGTTTC
CTATCGGGCTGCTGCATGTCACAGACAGTCAACCCCGCAGACACTCCCACGAGGTCCCCGGTCACCCAGG
GGCGCCTTTCGGCTGGGAGGAGCAAAATGCCCTTCCTCTTCGAAGCTGAGGAGCTCACTCTCATTTACTT
ACGAGAAGTATCAGTTCAGTTCCTCACACAAAGTGCGCACAGACAAGCCAATTGAGATTAATTTTGACAG
AAAAGGCAATGAAGAAAGACTGTTTTGAATACACCTCTGAAACCAAAATTAAGATTTTAACCAACTTCCT
AGGAGAAAAGAGAGAGAGAGAGAAACAAAACAAAAAAACAGCTCAGAATAAATCAAGGAGCATCAACAAA
AATGGGAGGTCCAGGACTCAGGAGGACTTACCAGTTTCACCAGAGGAGAAGCTAGAACTGGGTGAGGCTT
CAGTGGGCCCCTGCTAGTACCTTAGCTCCGGTTTCAGGCAACTCCTTCAGGGTCCTGAGTCTTCTCTGTG
GCTCCACATGTTTGGGCACCAGATTATTGTCAACGAAAAGAGTCAAACACTGTAAAATATTTGAAGAGAT
TTATTCTGAGCCAAATATGAGTGACCATGGCCCGTGGCACAGCCCTCAGGAGGTCCTGAGAACATGTGCC
CAAAGTGATCAGGGCACAACTTGGTTTTATACATTTTAGGGAGGCATGAGACATCAATCAAATGCATTTA
AGAAATACTTTGGTTTGGTTCAGAAAGGCGGGGCA
