# Supplementary material for: Genome-wide characterization of endogenous retroviruses in snub-nosed monkeys
Source: PeerJ. 2019 Mar 18;7:e6602. doi: 10.7717/peerj.6602 (PMC6428148; doi:10.7717/peerj.6602)
Supplement: File S3 — All ERV sequences found in the golden snub-nosed monkey. [file peerj-07-6602-s003.zip › Supplemental3/103.fasta]

>103gi|723404956|ref|NW_010809500.1|:508206-515752
TGGCTGACATTTGAACAAGGCGATTTGGCCATTTATGATTGGTTCCCGCCTTCTGGGAGTTTCAGTTATT
CTTTCAAACACTCATGACCTTTATTAGGGGACTCTCTAGGTGGTGTTTTTTCCCAAGTTGAGATATATGG
AGGAATGTGTTTGTGTTTGTGCTGGGCTCAGGAAGTTGAGATATATGGAGGAATGTGTTTGTGTTTGTGC
TGGGCTCAGGGCTGAGGAATGTGTGTGTTTGATCTCTTTCATTCCCCCCTCTCTCAGGAGACTGAGGGTC
CAATCTTGGATCCCTATAAGGTTATCTCTGCTTCTTCTGCGCCCCTGAGGTCTAGGGGTTGATATTGGGT
GCGGAGAACCATAAGTTGGATGGTGTTGAACCTTTCTCTAACAAATTGCAATATTTTATTAATAATGCAT
GGTCCTATTGTGAGCAGGAGCAAGAGTGTTATCAGTGGCCCAATGAAGGGGGCTAGGAGAGAGAACATGG
AAGAGTTCCACCAGTTATTAGCAGCTGAGGCAAACTGCTGCCTCTTCATTTCTAGGCTTAACTTGTGTAA
CTGTTGTACCCGACTTTCCACTAGCCCCGACTCATTTATATAAAAACAGCACTCTTCTTTGAGGAACATA
CAGGTGCCCCCTTTCTCAGCAGTGAGTAAATCTAAAGCTCTCCGATTTTGGAGGGTTACTTGTGCTAGAG
AGGTGAGTTGCCACTGGAGGGAGGCAAGGGATTCAGCCGACACTTCCATTGCGACGGAGAATTGCTGGAA
CAGCTTGTCATTTTCCACTATTGAGTGGCCTAGTGCCCCCCCCCCCGCCAACTCAGCTGCGATAAGGGAT
GTGGAAAGGGAGATTCCAGCGACAAGGGGTAGGAACACTGCCTGTTTATGTCTAAGGGCCTCGTCAAAGA
CGGCACCTGTCCAGCCCAGGAACTCAGCTGGTGTCAGCAAAGTTAGCCGGGGGACCAGAGTGACAGGGAG
GCATATTCGTCCATCAGGAGACTCCCCAGATAAATTTTTAAACAGCGTACCATTACACCAGAAAAATATG
CCAGGTGGGGCATACAACGGGATACTAGGGAGGGCAGCTGTGTGGTTACAGAGACTGGAGTTGGCAGCCG
AATAGCAGTAGGGGAACTTTTCTTGGTTCAGATTACGGTGTAGGAGGACATTTCACACCGGAGCAGTAGA
CGAGGGTTTTACAGTTTGGTTGTTGGGTGAGGTAGACAGGGGGACAGCAGTCAGTGGCGGACGCCCTAGA
GCTGCACACATAAAGCAAGAAGACAAGTCGCCTAGACCCGTAAGGTTGGCGACCATTAGCCCCTCCTGCA
GTAGGGTTAGCCACGAAAAGGGACGTAGGTCCTGTAACACTTTTTCTTCCTGTTGGTGGATGTTCCCGTG
GACTAGGGACTGGACTTGGACTAGGCTGCGCCACAGATATAAGTGACTACTGGGCCAAGTACTGGTGGAG
GAATAGTAGACAGCCCCATGCTGTGGCGAGGTCCACCGGGAATCCCATGGGTCTTTAATTATCCAAGTAT
AGGTGCCTGCACCGTGATAGAAGTTCCACCCAGTTTGTGTCCACTCTCTGACCGAGTGGGTTTTACAGTA
GCTATAGGGGCATCCTGCACTCATTCGCTTCCAATAATTTTTACAGTTGTGTTGGGCCTGATCAAATTCG
AAGCAGATCGTGGGTAATGCCGGTTTGGCAACCTGAAACCCAGTGAAGTTGAGGTAAATTGGGGTACTAC
ATCCAGAGGGGGGGCAATCTGCACTAGCTAGCAATTTGCCAGCTTGGGGGGTTTCTCCTGGGTGGGTTTG
GTTCTCATAGAGCCAGAACCTCCAAACAAAGGGGTTAGTAGCTGGATTTGCAGTGAGCGGGGAGGATAGG
CGCAGGAGGCACAAAGTCACAAAGAAAGCTAACATAGTTACAGTGGGTTGCGGCGCCGGCGCAGTGTCAG
CTTCAAAGGATTGTCCTTAGTTCGATCTATTGTCCAAGTATCCGCAGTCCCTGGAGTCTCGAGACCTGGG
TCAGGGAGTTGGAGTGCAAGGAGCCAATCGAGAGCTTTTACAATTTCTTTGGCAGTGGAGTCCGCTGGTT
ATTGCCCCGGGCAACTGGACTGACTGGTTTCTGGTGTCCTGGGCAATGCACGATGGCCAGTTTCTTTGGC
CTCCACAGGGCTGCTAATAAATCAAGGATTTCTTTTTTATTTAAAAAAGTCCATTGTCAGACCCTATCTG
GACAGGAAAGCCATACCTGGGGAGGATTTCTTCTAAAATTTTCTTTACAACAACCTGTGCAGTCTCGCGT
TTGGTTGGGAATGCCTCAGTCCATCCTGAAAAAGTATCTATGAAGACTAATAAGTATCGGTACCCATATT
TACCTGGTTTAACCTCAGTGAAATCCACTTCCCAATAGACTCCAGGCCTGGTCCCTCTTAACCTCGTCCC
AACAGTTTGGGACTGACTATAAGCATTGTTGAGTAGACAAACCTTGCAGTTTGCAGCTATCTTGCCGGCC
TTTTCAGCCACATGCCTAATTTTAAGCTTGGTGTGTCTGATTAAGTCTATCATCCTTTGGGCCCCCAAGT
GAGTGGACCTGTGGATACGTTCTAGCACTTGCTGTCCCAGCCTTTCAGGTAGGACGATGTTGCCACATGT
ATCTGTCCACCATCCATCTCGAATCTGTTTCATTGGGAGCTTGTCTATCCACCGTAGGTCTTCTTCTGAG
TATTCAGGGTTATAGGGTAAATCTCGAGATCCTGGGTCAGGGAGTTGGAGTGCAAGGAGCCGATCGAGAG
CTTTTGCAATTTCTTTGGCAGTGGAGTCCGCTAGGTTATTGCCCCGGGCGACTGGACTGACTGGTTTCTG
GTGTCCTGGGCAATGCACGATGGCCAGTTTCTTTGGCCTCCACAGGGCTGCTAATAAATCAAGGATTTCT
TTTTTATTTTTAATGTCCTTTCCTTCTGCTGTGAGCAAACCTCTTTCCCTGTAAATAGCCCCGTGCACAT
GTGCTGTGGCAAAAGCATACCGGCTGTCAGTGTAAACTGTCAGCTTGTGGTTTGCTCCTAATGTAAGGGC
CTGGGTGAGTGCTATGAGCTCGGCTTTTTGTGCCGACGTCCCGGGGGGTAATGGCTCGGCCCAAATTACC
TCAGTTTCCGAAGTTACTGCCGCTCCTGCATACCTCTGTCCTTGGTGGACAAAACTGCTTCCATCGGTGA
ACCAGATGAGATCGGCGTCGGGTAGTGGGTGGTCTTGTAGGTCTTCCCTGACTCCGTGTACCTGGGCCAG
TATCTCGGAGCAGTCATGGAACGGGGTTTCTAAGTCTGGATTTGGCAATAGTGTCGCTGGGTTTAGGGTC
GTTGGGGGCAGGAAAATTATCCTGAGGGGGTTCAGCAGTAGCCCCTGGTAGTGGGTGAGCCAGGCATTGC
TAATCCATCGATCAGGCGGCTGTCTGAGAACGCCTTCAATGGCATGTGGAGTAGTGACCCGTAGCTCCTG
TCCCATGATAAGCTTATCAGCATCCTGCACCATCAGGGCGGTTGCTGCGATTATTCGGAGGCAGGGCGGC
CATCCTGCGGCTACGAGGTCCAATCTTTTTGACAGATAGGCCACTGGCCTCCGCCAGGGGCCTAAAGACT
GAGTTAATACCGCTTTGGCAACGCCCCTGCTTTCGTCCACATATAAGTGGAAGGGCTTGGAGACATCAGG
GAGTCCCAGCGCAGGGGCTGATAACAGAGCGGTTTTGATCTGTTGGAAGGCCAACTCAGCCTCTTCCGTC
CAATTGAAGGGCTGCTGTTCCTTTGTTGCCTGGTATAGGGGCTTGGCTAACTCTGCAAACCCGGGTATCC
ATAACCTACAGAACCCCGCCGACCCCAGGAATTCTCTTACATGTCGCGTTGATTGGGGTCTAGGGATACG
TAGGACTGTCTCTTTCCGGGCACTGGTTAACCAGCGTTGCCCCCCTTTTAACAGGTATCCCAGATAGGTT
ACCTCTGATTTGCAGATTTGAGCCTTTTTTGCTGAGGCCTGGTAGCCTAGCTTCCCCAGAGTCTTTAGGA
GGTCTTCGGTTCCTTGAACACAGGCTTCCGGGGATGTGGCTGCTACTAAAAGATCATCAACATATTGCAA
AAGAGTTATTTCAGGGTGTTGCCGTCGGTACTCACCCAGATCTTCATGGAGGGCTTCGTCGAACAGGGTT
GGCGAGTTCTTGAATCCCTGTGGCAATCTGGTCCATGTTAGCTGGCCGTTTATACCTCTCTCGGGGTCTG
TCCATTCAAATGCAAAAAGCTCTTGACTTTTGGGAGCCAAGGGTAGGCTGAAAAAAGCATCTTTTAAATC
AAGGACAGTATACCACTGTTTTTCAGGGTTCAAAGTACTTAAGAGGGTATATGGGTTGGGTACGGTGGGG
TGTATGTCCATGACTCTTTTGTTGACTTCTCTTAAATCTTGCACCGGCCTATAGTCTTTACTATTAGGTT
TACGGACAGGTAACAACGGAGTGTTCCACGGCGAGTGGCAGGCGCGTAGAACTCCTTGGTCTAGAAGCCG
GTGGATGTGGGGCGTAATTCCCTTTTTGGCCTCTAGGGGCATTGGGTACTGCCGAACCCGAACCGGGTCT
GTCCCAGGCTTAACTTCAACAAATATGGCGGGGCGGTGTTTTGCCAGCCCTAAGCCCCCGGTTTCTGCCC
ATGCTTCCGGGAAACGCTGGAGCCAGGAGTTGATATCTTGATCAGGAGGTACTTGCTCCTGATGGAGTCT
ATATTCATCCTCCAAGGTGATAGTGAGGATGGATATTGGCTTGTTTTGAGAGTCAGTCACTTTGGGACCC
CCTGACTGGAAGTGAATTTGGGCTCCCATTTTTGTTAATAGATCTCTCCCCAACAAGGGGCAAGGGCTCT
CGGGAATAACTAGGAAGGAGTGAGACACCTTTCCTGTTCCCAAGTCTACGGTCCTCTGAGTTGTCCAAGG
ATATTTTTTAATTCCTGTGGCTCCTTGTACCCAAGATGAATTATCAGACAATTTTCCATAAGGCTTGACC
AAGACTGAATGTTGCGCCCCGGTATCGACTAGGAACTGAACCGGGGACCCCTCCACTTGCAGAGTTACCC
TAGGTTCGGGGAGGGGGTCCGAACCCCGTCCCCCCTAGTCGGAATCCTGGGTAACAAGTATGGGGGTAGG
TCTTCGCAACCCTGAGTCCGACTGCCTCTTTTTCTTTGGGCAGTCTTTAATCCAGTGGCCATGTTCTTTA
CAGTAAGCACACTGATCTTTTTCTAACTTTTGCTTAGGGCCTTGTGCTTGTTTTTTTCTTTGGTTTTTCT
CTGCTTGAGGGAAGGCAGCCACCAGGACCCTGGTCATCTCTTTGGTAGCTTTTAACTGCCTTTCTTCTGG
GGCATCCCTATTGTTGTATACCTTACTGGCAATGCGGAGGAGATCCTGCACCTGTTTTCCTTCTAAATCT
TCTAGTTTTTGTAACTTTTTCTTAATATCTGGTGCTGCCTGGTTTACAAAGGACATTACTACCGCTGCCT
GATTCTCAGGTGCTTCTGGGTCCATAGGGGTAAACTGTCTGAAAGCTTCCATTAACCTTTCTAGATAAAC
GGTAGGGCTTTCTGTCTTTCCCTGCAACACTGAATACACTTTAGCTAAATTAGTGGGCTTGCGAGCTGCC
GCCCGGAGACCTGCCATTAGAGTCTGGCGGTAAATGAGCAGTCGTCCCCTACCTTCTGCCGTGTTGTAAT
CCCATCTAGGTCTGGTCAGAGGGAAGGCTGCATTGATGAGGTCAGGATTGGCGGTCGGTTGGCCGTCATC
TCCGGGAACCAGTTTTCTGGCCTCAACCTGTATCCTTTCTCGCTCCTTCGTCGTGAATAGAATCCGGAGG
AGTTGCTGACAGTCGTCCCAAGTAGGCTGATGGGTAAACATAACACTGTCTAATAATGATGTTAGGTCCT
TAGGGTTGTCTGAGAACCGGGCATTCTGGGATTTCCAATTATACAGATCACTAGTGGAGAAGGGCCAATA
CTGGAGGCGGGGGAGCCCAGTATCATCGGGGGGTCCTATTTCCCTGAGGGGTAGCGCTGTAGTGGAGTCG
GGAGGCTGCGAAGCCTGTTCGCGTTGGGTACGGCCGCGCGTCCGTCCTGCCGGCCCCCCAGGACTGCTTT
CGCTTCCCACTACTGCCAGTGCTGCCGCAGCTTCTCGGTTTTCGCATTCTCTCAGGGAAGCAGCTGGCGC
AGCCTGGAGCCGAGGGCCGGGGTGTGTGTAACGTGGGGGTTCTAACGACAGGGGGTCTTGGCTATCAGAC
AACACAGGGGCAGGAGGGGCGGATGGGATCTTTTGTCTCTGGGAATTTTCCGCAGGCCGCGTGACTAACG
CCTTACAGGGCTCAGGGGCTAGCACGAAAGGGATCAGCCAAGGTAGCGGATCTTCCACAAGGTCTTGCCA
TACCAAGATGTAGGGGATCTGATCAGGATGCCCCGAACGTCCTGGTAGGAAGATTTTAGTTTTGACCTTA
GTGATAATAGGGAGGCAAAATGTTCCCTCGGGAGGCCACCCTACGCCGAAAGCGGGCCATTCTGAGCGGC
AGAAAGTTATCAATTTCCCTTTCTTTAGCTCTACCCTAAGGTCATAGCCCCTAGCTTTGACATCTTTAAA
GTTATTTAAAAGGAGAGAGAGAGGAGTACTCTGGGCGCCGCCCATTTCAGGAACCCCTGGAGGTAGAGAA
AGGGATACAGAGAAATATCAGTAACAGGATTTGAAGTAACTTTTGTCTCGTCCAGCGGCTCCTGAAAAGT
GAAAGTGAGTTCTAAACAAGTAACAGTCTACAACAGCAACAACAGACAACAGTTCCGCAAGCGCGTTTCG
GGTTTAGTTCCCGATCAGAATCAGACGGGCCAACAGAATACAGAGGCCCCAGATGGGCACCGGAGGACGT
CTCCTACCGGTCCCTGGTGGCTGTCTTATAGCGCGTCCGCCAAGACTATGCCAACCTCAGTACAGATCCC
GCGGGATTCCTTAGAGAGACAAAGACGAACAGAGACAAAGCCGGCTCACTTACTGATCAGTGATGATCCG
TTGACCTGGGGTCTGGTGGGCTTGGGGGAAATCCCGGACGAGCCCCCAGATGTTGTGCCCCAGTCCTTTA
ATTCCCCAAAGAAGACCACCAGAGTCCAGAGTCAAAGCCAAACGGCAGGGATCTTTAATACAAGTTCGAA
CCTGGACTCCCGACCAAAAACTGTTCGAGAGCCCCCGGCTGGGTCTGAGACAGCATTATATAGCCAGCAG
TAAACAGGCACAGAGTCACAGGGGATTTCATGCAATACAGGTTTGGGATTGGCTGACATTTGAACAAGGC
GATTTGGCCATTTATGATTGGTTCCCACCTTCTGGGAGTTTCAGTTATTCTTTCAAACACTCATGACCTT
TATTAGGGGACTCTCTAGGTGGTGTTTTTTCCCAAGTTGAGATATATGGAGGAATGTGTTTGTGTTTGTG
CTGGGCTCAGGAAGTTGAGATATATGGAGGAATGTGTTTGTGTTTGTGCTGCGCTCA
