# Supplementary material for: Genome-wide characterization of endogenous retroviruses in snub-nosed monkeys
Source: PeerJ. 2019 Mar 18;7:e6602. doi: 10.7717/peerj.6602 (PMC6428148; doi:10.7717/peerj.6602)
Supplement: File S3 — All ERV sequences found in the golden snub-nosed monkey. [file peerj-07-6602-s003.zip › Supplemental3/104.fasta]

>104gi|723380640|ref|NW_010829724.1|:371769-379708 
TGCCTTTCCCCTCTGCCATGATTGTGAGGTCTCCCTAGCCATGTGGAACTGTGAGTCCATTAAACCTCTT
TTTCTTTATAAATTACCCAGTCTCAGGTATGTCTTTATCAGCAGTGTAAAAATGGACTAATACAAAATCA
GTCCTTAGATCTCTGAGGCTTAATGCAAAAAGTTTATTTCTTGTTTCCATAAAGCCCCGTGTGGCTTGTG
TTAGTCAGGCGGGCTCTCCTGGGCCCTCTCCTTCAAACAGAATGGATGCCAAAGTAGGTGGATTGCTGTA
GCCAAGAAGTTCAAGAACAAACTAGGCAACATAGTGAAACCTTCCCTCTACAAAACATACAAAAGTTAGC
TTGATGTGGTGGCATGTGCCTGTAGTCCCAGCTACTTGGGAGGCTGAGATGGGAGAATCACCTGAGCCTG
GGAGGTTGAGGCTGCATTGAGCCATGATCACTCCAGTCTGGGTGAGACAGTGAGACCCTGTCTCAAAAAA
AAAAAAAAAAAAAAAAAAAGCAAAGATTCAAGCTTCTTCCACCTGAGCCTTGGAGTCCTTTATTAGATCA
TTTGTCTCCAGACAACTGACATTGAGGAGAAGCAAAGGAGAGGATTGCTTGGCAGATTTTAGAGCTAGGC
CTAGAAGAAGGGAGCAACATTTCTGCCCACAGCCCATGGGCCAGAGCAAGTCACATGGTCCCTCCTAGAA
GAAAGGAAGATTGAAAATTATAGTTCAGTAGTGTTCCCAGGAGGAAAAGGAAGAATCGAGTAAGGAATTT
TTCCATAGAAGATCTGAAGTAGAAGTCAGGGGCCAAGGTGTTAGACAGTGTGGTGGGAATGGATAACTTT
AACTAATTTTGCATGCAGGTCTTTTGCCATTTGACCTTGCAGTAGTACCTCCCACTAGAGTTTTGAGAGC
ATATTTCTCTTTTTCAGTGGTTTTGGTCTTGCTCATGTGACTTGCGTTGGCCAATGAAATGCTGGAAGAC
ATTATATGAGCAGAGACTTTATGTGTGCTTGTGTGATTTAGAATTGCCTCTTGTACTCCTGTAATTCACT
GTGGGAAAGAACATGGCCTGGGTAGCCTCTGGCTCCTGAATAAAGACATATGGAGCATACTTGAACTTTA
CTGACAGCCTGGAGTCAAGTCCAGCTAAGACCAGTGATCCCATGTGAACCCCTGAGAACCTGCAAGGATT
GTAAACCACCAGCACTTTGAGGTTGTTTGTTATACAGCATTATTGCCACAATAGCTGACTAATACAGGGT
GGCAGAGAGTTTGAATATGAAGACCCAGGAGAGTGGGAAGATGATCTGAGTAGTCTGGGAGTAGTGGCTT
ATAGCAGCTAAGATGATGAGACTTTTAAATTCAAAATTCCTGGATTCATCCCAGCTTTCCATGTCTACAA
CTTATGCATTGTGTGATATGGGACAGATAGGTCAAGCTGCCTTTGACCCAACTCTTGTCTTATAAATTGG
GGGTAATTGTAAAAGCCAACCTCAAAGGATTGGTTTGAGAATGAAATATGATTATGGAAGCTCAGCACAG
GGCCTGACTGATGCTCCCTTTACTTGAAAATTATCATCTCATTTTTTTCTCTTATTCTCTTGTTTACTGT
TTATAATTCATATGAGATAACACTTCTTTGTAGAAGCCTTCCTTGACTGCTACTTTCCCACTCCAGAACA
GAACCATTTCTCCTTTATAACATTTATAGTAATTCGAAGTGACACAAAGGTATAACTTTTGGAGGTATTG
TTAAATGTTTACTCCAAATCTCCTCTACCAGTTTCTATATATTGAGAGGGCTGAGACAATGTGTGTATCT
AGCACAGTGCCTAGAACATAGTAGGAGATTAATGAATGAATGGGTAAAAATAAGTACTAATAAATAGCAG
TGATTCTGATCTTCTGATCACTTTTATCCTACACACCTTCCTTTGCTCTTTGCACTATGTGTTGGGGAAT
TGGATTGATTTAAAGGATTTGGGTGAGCCATCAGCAGATGTGGGACTGAAATTCGGGTCTCCCTATTTCT
AGTCTGGTGGTCTGCCTTGCTCATGGCACCATCTTCCACTGTGCCCTTCCAAAGCCACAATTTACATGGC
TGGCTTGGAACCCTGCCTCTCTGCCTGAGATTAACCAGCCTCCCATTTACCCACCAACGGATGGAACATG
CTCCCTTTGCGTGCAGCAGTTTAGCTAGCGTTTTGCTTTAACTTTTCTATGCATGCTATCTGGTGTCCCA
AAATTGGCCTTTGTGGGGAAATCAATAACAGCTCATGCATACACATCCCTTCCACAGGACATTAGGCCAG
CTATTGAAGTAACTGTGGCTGGAAAGGAGAGTTCTATTTGTAACTGAGGCAACTGCAGATGAAATGATGC
TTTCCTATGTGTATTTGGGTAGAAAACACAAATTCTCCCCCTCCTCATGTCTCCAGCTGTTGGCAGTCCT
TCTCTCATTTTAGAGCTGTCTGCATCAGTTGCTTTCTTTCAGGAATTCTTAGTCATACACACACTGCAAA
TGAGGAAAGAGGGGGTTTCCTCTTGGACTGCTGTGGTCAAATTCAAAGGTCCAGGTCCCTGATCTGAAGT
CAGAGGACCTGTATCCTACTCAGTCTAAATTTGTCCAGGGCCTCACTTAGCAAGCCAGCACAAGTCAGTT
CCATTTATTAGGTTGTAGTATTCCCATCTGGAAAACAAAGGGATTAAATGTCATGACTCTCTCTCTCTCT
CTCTGTCTCTCTCTCTCTGTCTCTCTCTGTCTCTCTCTGTCTCTCTCCCTCCCTTCCTCCCTCGCATCCT
CCCTCCCTGTTGCTGTATTGGCTGTCCCATGTTAACACCATCCTTACAGGAGTAATGGGGGAAGAAGAAT
GAACATCTATGAAGTACCCTCTATCTGTCAAACACTTAACATTCATTATCTCTTAGAATAGTCACAACAA
CCTTATTATTTAGTTTTTCCATACAAGGAAACAGGCTTAGAGAGGGAAGATGACTCATTTGAAGTCACAG
AGTTTAGGAGGATTTAAGTCCACATTTTCCCCACCACATTAGGTAAGATGTTGAGAAGTTGAGATGATAG
CCGTTAGCCACATGTTAGGTGTTAAATTGTGTCCACCAAAATTGATATGTTGAAGTCTTAACCCCCATTA
CCTCAGAATGTGACCTTATATTGGAGATAGGGACTTTACAAATGTAATCAAATTAACATGAAACAACTGA
GCCATAGGAGCTGAGGTCCGAGTTTAGGGTAATATTCTGGGAAAATCAGGCACAAGGCAGATCAGGCAAG
ATGCAAAATAATATTAATGAGAACAGAATCTCCTTACTATTTAGTATTGATAGAGCATTTTCTCATTGAT
TCTTTCAATTTAAACTTCACACATCATTATCCAGGTGAGGAAACTAAGACTTCTAGAGACTAAATGGCTT
CTGGAAACTACATAAATATACACAAACAGTTAATGATAAAGTTGGGACTCAAAATCATGTTTGACACCAA
GCCCAGTGTTATTTTCTTAAGCACAGCTCCTAGAGTCACAGAGCTCTTCAAAAGAGGCTTGTGCTACAAT
GAAGATGATGTTGATGTTGATGGCAGTGCTAATGGTATTGCTAATGATAATGTTGATAATGATGACAATT
ATGATGTGATAATGATGAAGGTGAAGATGATGGTGTTATTGATAATGACAATGACAATGGCTTGCCCTCT
TCAAAAACGTATTTCCAAATCCATCCTCTAGCTTTTGCTCTTACAAAATCACTATAAATACTGCGCTTTA
TGGCACATTGATCAGCAGAGATGCTCTGCAATGAGAAAAGGCTTGCAAGGTCCCACACATTTGGGGAATG
CTATACATTTTGCCCTTCTCTGGGAGAAGCACAGTGTGTGTTAACATAGGAAAGGTTCTGAGACATCTTG
TATTAATGTAACTATTTCACTTTGTCTAATACATATTTCCAAAATCTTTTTTGACTTGAGAACCCCTTTC
TTATGTAATTATTATCTATTGATAACCCAAAATAACAAGTGTTCTTTATAAAGCCCTTGGGAAAACAGTA
CCCTAGCCTTTTTTTTGTCTCCTTATCTAATCTTTTAGACCAACCCCAACCCATATCATTCAGCAAGTCC
TCAGAGATACCTCCATGGGGCTCTCCTCCCACCCCACTGAGCTCTAATAACTTGCCTAGAGTCCTTCACT
GGACACATATCCTAGACCTTTCCCACCCAGGATGGAGTCATGGAAACTATGGAGCCAGGGTCACAGGCTT
CATTCACCAAGGCTATCCACTGGGGGGAAAGTCTAAATGCAAAGCCAGAGATGGCTGCTTAAGGGCCATC
TTCGATCCTATCCTAGAGGGGGCTGGAAGATGGACAGCTAGGAATGGGAATGAGGAGGAGATATGGATGA
ACTGGGATACCAATGCTAAAGGACAGCTTCAACAGAGAAGATACCAGGGGAATGAGTCAGGGACCACAAC
ATGGAGCATTTGATCACAGACAGAGGCCTGTTTGGGTGAAATCTCATGTTCCTGTATCATGCCCTGTTAT
GGTTTGGTTGTGTCCCCATCCAAATCTCATCCTGAATTGCAACTCCCACAACTCCCACATGTTGTGGGAG
GGACCTAGTGGGAGATGGTTGAATTACAGGGGTGGGTGTTTCCTATGCTGTTCTTGTGACAGTGAATGAG
TCTCATGAGATCTGGTGGTTTTAAAAATGGGAGTTTCCCTGCACAAGCTCTCTCTTTGTCTGCTGCTCTC
CGCGTAAGAGGTGACTTGCTTCTCCTTCCCTTTTGCCATGATTGTGTGACTTCCTAGTCATATGGAACTG
TAAGTCCATTAAACCTCCTTTGCTTCCCAGTCCTGGGGGTATGTCTTTATCAGCAGCATGAAAATGGACT
AATACAGTAAACTGATACTGTGGGGCTCTCCTGAAAAGATACCAGAAAATGTGAAAGTGACTTTGGGACT
GAGTAATAGGCAGAGGTTGGGACAGTTTGGAGGGCTTAGAAGACAGAAGAATGTGGGAAAGTTTGGAACT
TCCTAGAGACTTGTTGAATGGCTTTGACCAAAATGTTGATACTGATATGGACAATGAAATCCAGGCTGAG
GTGGTCTCAGATGGAGATGAGGAGCTTGTTGGGAACTGGAGCAAAGGTGACTCTTGTTATGTTTTAGAAA
AGAGACTGGCGGCATTTTGTCCCTGCCCTAGAGATTTGTGGAACTTTGAACTTGAGAGATGATTTAGGGT
ATCTGATGGAAGACATTTTTAAGCAGCAAGGTATTCAAGAGGTGACTTGGTGCTGTTAAAGGCATTTCCA
TTTCAAAAGGGAAACAGAGAATAAAAGTTTGGAAAATTTGCAGCCTGGCAATGCAATAGAAAAGAATATC
CCATTTTCTGAGGAGAAATTCAAGTTGGCTGCAGAAATTTTGCTTAAATGTTAATCACCAAGATAATGGG
GAAAATGCCTCCAGGGCATGTCAGAGGTCTTCACGGCAGCCCCTCCCATTACAGGCCTGGAGGCCTAGGA
GGAAAAAGTGGTTTTGTTGGCCAGGCTGAGGGTCTCCAAGCTGTGTGCAGTCTAGAGACTTGGTGCCCTG
CATCCCAGCCACTCCAGTTGTGGCTGAAAGGAACCAATATAGAGCTTGAGCTGTGGATTCAGCGGTACAA
ACTCCAACCCTTGGCAGCTTCCATGTGGTGTTGAGGCTGCAGGTACACAGAAGTCAAGAATTGATGTTTG
GGAACCTCCATTTAAATTTCAGAAGATGTAAGGAAACTCCTAGACATCCAGGCACAAGTTTGGTGCAGGG
GCAGAGCCCTCATGGAGAACCTCTGCCAGGGCAGTTCAGAAGGGAAATGTGGGGTCAGAGCGTCCATGTA
GAGTCCCTACTGGGGCATCACCTAGTGGAGCTGTGAGAAAAGGGTCAACATCATCCAGACCCCAGAATGG
TAGATTCACTGACAGCTTGCACTGTGTGCCTGGAAAAGTCACAGACACTCAATGCCAGCCCATGAAAGCA
GGAAGGAGTGGGGCTATACCCTGCAAAGCTACAGGGGCAGAGCTGCCCAAGGCTGTGGGAACCCACCTCT
TGCATCAGTGTGACCTGGATGTGAGACACAGAGTCAAACGGGATCATTTTGGAGCTTTAAGATTTGACTG
CCCTGCTGGATTTTGGACTTGCATGGGACCTGTAGCCCTTTTATTTTGGTCAATTTCTCCCATTTGGAAT
GGCTGTATTTACCCAATACCTGTACATCCCATTGTATCTAGGAAGTAACTAGCTTGCTTTTGATTCTACA
GACTCATAGTTGGAAGGGACTTGCCTTGTCTCAGATAAGACTTTGGACTGTGGACTTTTGAGTTAATGCT
GAAATGAGCTAAGAGTTTGGGCGACTATTGGGAAGGCATGACTGGTTTTGATATGTGAGGATATGAGATT
TGGAGGGTCCAGTGGTGGAATGACATGGCTTGGCTGTGTCCTCTCCCAAATTTCATCTTGAATTGTAACT
TCCACAATTTCCACATGTCATGGGAGGGACCTAGTTGGAGGTGATTGAATTATGGGGGCGGGTCTTTCCT
GTGCTATTCTCATGATAGTGAATGAGTCTCACGAGATCTGATGGTTTTAAAAATGGGGGTTTCCCTGCAC
AAGCTCTCTCTTCTTTTTACCTGCTGCCATCCATGTAAAACATGACTTCCTCCTCCTTGCCTTCTGCCAT
GACTGTGAGGGCTCCCCAACAATGTGGAACTGTAAGTCCATTAAACCTCTTTTCATTCCCAGTCTTGGTA
TGTCTTTATCAGCAGCATAAAAATGGACTAATGCATGCCTCATACTCCTTTTACTCATTTCTGGCAGCTT
CCTCTGGACCAATAACCTACCTTGAAGCTTCAAAACTGACCCAGACTTCAGCAGGAGGAGACAGAATTGG
TTAATGATTCTCCATTATCCACAATGGTTCATGTCTTTGTATCTTTTAGTTTGACACAAAGCTGGATCCA
TGGGAAATGGTTGGTAAAAAGTCTTGATTTGTTGTTAATAACAGTAATAATAATAATAGTGGACTGTATG
CTGAGAATGGATAATGTGACAGGCAGGCACTGTACTCTGTACTCTACATCTATCTTAGAGTTAATTCTTC
CAACAGCCCTGTTACATTGTTATTATTATGGTTATGTATAGATGAGGAAACTGAGACTCTGTGATGTGAA
GTAGCTTGGTCAAGAAAACCAGGTTGAAGTGCAACATCGAAGATTTGAACTGAGGTCTAATAATAAAGGC
ACCTACAGGATAACTAGCTAGTCAAAGCAAAAGCATTCTCCAATTTTTCTTCTCCAGACCTCTAATGACT
CAGTCTGTCACAGAGCACAGGAAAAGCTGGAATTTAAGGTGGTTGTATTAGAGATGACTTTCCACTGGAC
TGAGAATGGAGCTTTTGCCTGACTTCTACTTGGAGAGGTCATGCTTGGAGGCAGGAAGAGGCCCTATGGC
GGGGACTCTGAAACTTCCCCACCCACTGAGGCAGAGCTGGGACTGCCTGTCACTGGGACAGACAGGTAGA
ACCCAGAAATCATGTTAAAGCTACAGACCAGCTATGGGGGCTGATATAGTTTGGCTGTGTCCCCACCCAA
ATCTCATTTGAATTGTAACTTCTGTAATTCCCATGCGTTGTGGGAGGGACCTGGTGGGAGGTAATTGAAT
CATGAGGGAGGGTTTTTCCTGTTCTGTTCTCATGATAGTGAATAAATCTCATGAGATCTGATGGTTTTCA
AAAGGGAAGTTCACAGGCGTATGCTCTCTTGCCTGCCACCATGTAAGACGTAACTTTGCTCCTTATTTGC
CTTCCACCATGTCTGTGAGGCCTCCATAGCCATGTGAAACTGTGAGTCAATTAAACTTCTTTCCTTTATA
AATTACCCAGTCTTGGGTATGACCTTGTCA
