# Supplementary material for: Genome-wide characterization of endogenous retroviruses in snub-nosed monkeys
Source: PeerJ. 2019 Mar 18;7:e6602. doi: 10.7717/peerj.6602 (PMC6428148; doi:10.7717/peerj.6602)
Supplement: File S3 — All ERV sequences found in the golden snub-nosed monkey. [file peerj-07-6602-s003.zip › Supplemental3/105.fasta]

>105gi|723380640|ref|NW_010829724.1|:790108-797143 
ATGGGTAATACCCAGAGCACTCCCCTATCTCTCCTTACAAGTAATTTCAAGGATGTTAGAGCAAGGGGCC
GTGATCTTAGTATGGAAATCAGGAAGGGAAGGCTAATTACTCTATGCCGCTCCGAATGGCCTGCCTTTGA
TGTAGGGTGGCCACCCGGAGGGACATTCTGCCTTCCCGTCATCACTAGAGTCAAGTCCAAGGTTTTCCTA
TCAGGGCGTGCCGGCCACCCGGATCATATCCCATACATTCTTATATGGCAGGACCTAACTGAGAACCCGC
CCCCTTGGCTGTCCCCCTTCCTATTAGCCCCGGAACCCTGTAAGGCACTGGTTGCTCGGCCGCTAAAATC
CAAGCAACCGACGCCCCCCCCCATCCTGTTTTACCTGAGAGCGAGGACCCACTGTCCACAGAACCCCCTC
CGTACCCCTCCGGACCCCAGGCCCCAGCCCCCCGGGCTGAGCCACGGGGGGCGGCCGGAGCTCCCGGATC
TGCTGAAAGTGAAGGTAACTCTGAAGGGCCGGCTGGGCGGACGCGGGGGCGCACTTTGCGAGCTAGCCCC
CCCCAGCCGCCTGACTCCACAGTGGCTTTACCCCTCCGGGAAATAGGACCCCCAGATGACACGGGAATCT
CCAGGCTTCAGTACTGGCCATTCTCCACTAGTGATCTGTATAACTGGAAGACTCAGAGTGCCCGGTTTTC
AGACAACCCCAAAGATTTAATGGCTTTGCTAGATAGTGTCATGTTCACCCACCAGCCTACTTGGGATGAT
TGTCAGCAGCTCCTCCGGATCTTGTTCACAACGGAGGAGCGAGAGAGAATACAGGTAGAAGCTAGAAAGC
TGGTCCCAGGGGACGACGGTCAACCAACTGCCAACCCTGACCTCATAAATGCGACTTTTCCTCTGACCAG
ACCGGCGTGGGATTACAACACAGCAGAAGGTAGGGGACGGCTACACCTTTATCGCCAGACTCTAATGGCG
GGTCTCCGGGCGGCTGCTCGCAAGCCCACTAATTTGGCTAAAGTATACTCTGTTTTGCAAGGAAAGACAG
AAAGCCCAGCCAGCTACTTAGAAAGATTAATGGAAGCCTTTAGACAGTATACCCCCATAGACCCAGAGGC
CCCAGGAAGTCAGGCAGCTATTGTAATGTCTTTTGTAAATCAGGCAGCCTCAGATATTAAAAAGAAACTC
CAGAAATTAGAAAACTTAGAGGGAAAACAGATACAGGACCTCCTCCAGATAGCCCAGCGAGTTTACAATA
ATAGAGATACTCCAGAAGAAAAGCAATTTAAGGCCACTGAAAAAATGACCAAGGTCCTGGCAGCAGTAGT
ACAGAAAGAGCATCTACAGCCAGAGAACACTCAACCTAGGCAGTGCCCCAGACATGATAATCTGAGCAAA
GACCAATGCGCCTACTGTAAGGAAGTTGGCCACTGGGTAAGAGACTGCCCTAAGAAGAAACAACGAGGAC
AGGGACCCCCTAGGTCTACACCCGTACTAGTCACTCAAGACGAAGACTAGGGAAGACGGGGTTCGGACCC
CCTCCCCGAACCTAGGGTAACTCTGCAAGTGGAGGGGTCCCCAGTCCAGTTCTTGGTCGATACGGGAGCA
CAGCATTCGGTCCTAGTTAAAACTAATGGAAAATTATCCACCAAGTCCTCATGGGTACAAGGGGCCACAG
GAATTAAGAAGTACCCCTGGACGACACAAAGGACAGTAAACCTCGGAGCCAGGAATGTAACCCATTCTTT
CCTGGTCATCCCTGAGAGCCCCTGCCCCTTATTAGGGAGAGACCTGCTGACTAAAATGGGAGCACAGATC
CATTTCCTCCCTGAGGGGCCCATCGTGACCAATTCCCAAAATCAGCCCGTGCCCATCCTGACTATAACCC
TAGAAGATGAGTACCGGCTCCACCAAGAGCAAGTGACCCCTGACCAGGACATAGCAACCTGGCTCCAGCA
ATATCCAGGAGCTTGGGCAGAGACAGGGGGCTTAGGACTAGCGAAACACCGTCCTGCCTTGTTTGTCGAA
CTCAAGCCTGGGACAGATCCTGTTCGGGTACGGCAGTACCCAATGCCCCTAGAGGCCAAAGTAGGAATTA
CGCCCCACATCCGTCGGCTCCTCGACCAAGGGGTCCTTCGGCCCTGTCATTCACCCTGGAACACTCCATT
GTTGCCGGTACGTAAACCTAATAGCGGAGAGTACAGACCTGTACAAGACTTAAGAGAAGTCAATAAGAGG
GTTATGGACATACATCCAACTGTGCCTAACCCGTACACCCTCCTGAGTACTCTAAACCCCAAACACCAAT
GGTATACTGTTTTAGATTTGAAAGATGCCTTCTTCAGTTTGCCTTTAGCCCCTCAGAGCCAAAAGCTCTT
CGCCTTCGAGTGGACTGACCCTGAGAGGGGCATAAGTGGCCAACTGACATGGACCAGACTGCCTCAGGGA
TTCAAAAACTCTCCCACCCTGTTCGATGAGGCCCTCCATGAAGACCTGGGTGAGTACCGATGCAAACACC
CTGAAATAACTTTACTACAGTATGTTGATGACCTCCTGATTGCAGCCGAGACCCAAGAAGCTTGCCTCCA
AGGGACCAAGGGTCTCTTACAAGCTTTAGGAAATCTAGGATACCGGGCCTCGGCAAAGAAAGCTCAAATC
TGTAAACCAGAAGTAACATATCTGGGGTACCTGCTCAAAGGAGGGCGGCGCTGGTTAACAGACGCCCGGA
AGCAAACTGTTCTGCAGATCCCCAGGCCACAGTCCACCCGACAAGTAAGGGAATTCCTGGGGTCAGCAGG
ATTTTGTAGACTATGGATACCTGGGTTCGCGGAGCTGGCTAAACCCTTATATCAGGCAACCCGGGGACAG
CAGCCATTTAATTGGACAGAAGAAGCCGAGACGGCTTTCCAACAGATCAAAACCGCCTTACTCTCTGCAC
CTGCACTGGGACTACCTGACGTCACTAAGCCCTTCCACTTATACGTGGACGAGAGCAAGGGTGTCGCCAA
GGCGGTGCTAACTCAGAACTTAGGCCCCTGGCGGAGGCCAGTTGCCTACCTGTCAAAGAAATTAGACCCA
GTGGCTACCGGGTGGCCCCCTTGTCTCCGAATGATTGCAGCCACGGCCCTGATGGTACAAGATGCTGAGA
AACTTGTCATGGGTCAAGAATTACGGGTCGGTACCCCACATGCCATCGAGGGTATACTCAAACAGCCACC
TAATCGGTGGATGAGTAACGCCCGGCTCACCCACTACCAAGGACTACTTCTAAACCCTCTCAGGATAACT
TTCCTGTCCCCAACAACCTTAAACCCGGCCTCGCTGCTGCCTAATCCGGACCTGGACGCCCCGCTCCATG
ATTGCACTGAGATACTAGCTCAGGTGCACGGAGTTCGAGAAGACCTGCAGGACCGCCCACTTCCTGACGC
AGACCTCGTCTGGTTCACTGATGGAAGCAGCTTCATTCACCAAGGCCAGAGGTATGCTGGAGCAGCGGTG
ACTTCAGAGACTGAGGTAATCTGGGCGGAACCCTTGCCCCCGGGGACATCGGCCCAAAAGGCCAAAGTTC
GAACTTGCATTAAAGATCCTTGCCGCTTGGCTTTGACTCTGGACTCTGGTGGACTTCTTCGGGGAACAAG
TGGTCTGGGCATAACATCCCGAGTAGCTGGGATTACAGGCATGCACCACTATGGCCAGCAAAGTTTTGTA
TTTTTAGTAGAGACAAGATTTCTCCATGTTGGCCAAGCTGGTCTCAAACTCCTGACCTCAGGTGATCCAC
CTACCTTGACCTCCTAACGTGCTGGGATTGTAGTCCTTGATAGTTCTGATCTCACTTTTCCCAGTCCAGA
GGCAGAGTCTCACTTTAAATCTTACCACCACCTTAACAGAGCTCAGGGCACAGAGCATGCAGAGTGTATT
TAGAAAGTCACAGGATTGGAGTCAAGTGCCCTAATAATACATTTCTTAAGGGATGTTATAAAGTTTTATT
GAAATAGTATTGGAAAACTAGCTACCTATGTGCTTCAGGTGTACTGTAATCTCTTTAAATGCTAGTTTCT
TGTCTTACAAGCCCAAGTAGAAATGGAAAAGAACCTTTAAAAATATATATATAGCCAGGTATGTCTTTCT
TGACCTTTATAATAAAGTAAGTTCTCTTAGTAACTGAGGCCAGATAGGGATCCTTCCTATCAGAATGGGA
TTACAGAACCAAAAGCAAGGTGAAATGGCACTGTGCCATTGTGCTCCCTTCTCCCATCCATCTTTCCATC
ACCTGTTTCTTCTCACTCATGTTCCATAAATAGAAACACTGAGGATTTATTTCACGTAGTCAGATCTCTG
GCCAAGATCGACGTACAGGTGCTGAGACACATTCTTGCCCACAAGTCCTGTGATCCAATGTGAATTTTGG
CCACTGATACTGAATTCTCTGACCCAGGTACAGTTTTTTCCTTGCAACCCGTGCAGGGACCTTGCATTGC
TTCTGAGTTTCAACATGCTCCTCTATCCATTGTTAAGACCTGCCATTGTTCCTGACTTCCTAACCCAATG
CACCCCACTTCTCCTTCTCAACGAGCCTAGGTTTCTCAAAAAAAATTAATGCAAAGTGGTACAAATTTAC
AAGCGTGGCAGTGAATTGGGAAAATGGTGACATATGCCACGAGGTTTGCTAGATAGTCTTCATTTTAGCC
AGCAATTTTTCTATAGTGTTATTCACAGATATGCAGTTGCTCTTGACATTCCTCACTATTTACCTGAGTC
CTCGTTAGCATAAAGCATCCCACAGCTTACCTGAGATTCAATAAATAGGCATGAAAAAAGTCTATCTTAT
TCAGCAAACCTATTCTCCAAGGTGTTTCTCCCCCATAGAAAATAAAACGTGCATTGTTGCATAGGCATAA
ATTGGACTAGAAGACTTTTGGAATGTTGCTGTTTTTGTGCACGTCTTATGAACATTCATGCGTTTATCCT
TAAGCTAGCTTGATACACATTGTGCTGTGTTAGCTAAATGTTAAAGTCACCGCCGAGTCACCCCAACAGG
AGCGATGTTTTTGAGGTGACTTGAACTTAGCATAAGCTTTACATATACAATCAATTCTAAGGAGGCAGAG
GCAGATCTATGCTTCTTGCCAAAGGGAGGAAAGTAGGTTTATCAGAACAGCTCCACTTGAGGGAAGCTGC
TGCTTTTATCAAATCTCTGCTCTCCTCCTAGGACTGATTACCAAGCAGGAGTTGAAACAGAGGGCACATG
TTTCATAGGATCATAGCACGATGAATGAGAAGGAAGTTTAAAAAGTACATGAAACCCCATTCATTTGTAG
GTAAAACAATTTAGGCTCAGAGAATGAAAGATTTCCTGAAGGCCACACAGCTTCCCTTGAATGAGCCCCC
AACAGGAAGGAAAGTCTCAGCACATGAGCTGGGTTTGTGTGGCATTCTGACTCTATGCCCCTACTCACAA
AGAGGCCAGAGAGAATCCAGCTTCCTAAATGGGCAGTGTTGATCACAGATGAACATGAAGCCAATGCTCC
ATTCAAGCTTGGGAAAACAGCCATTTTCAAAAAGATATTGATAAAGGATGTGGCCCAAGCTGGAGTGCAA
TTGTGCAATCTGGGCTCACTGCAGCCTCCGTCTCCCAGGTTCAAGTGATTCTCCTGCCTCAGCCTTCCAA
GTAGCTGGGATTACAGGCATGTGCCACTATGCCCGGCTAATTTTGTATTTTTAGTGGAGATGGGGTTTCT
CCATGTTGGTCAGACTGGTCTCGAACTCCTGACCTCAGGTGATCCACCTGCCTCAGCCTCCCAAAGTGCT
GGGATTACAGGCATGAGCCACCTACGCCCAGCCACAAACTGATTTAATGAGTAATAACAGTGTTTTTGTG
TCAAACAATAGGCTTTGAGAAAGATGATGAGCTTGAAAAGTACGCTGTTAAATCATTCTGTTTTCCACCA
GAATAGAAAATGTGCTGGCCTACAGTGATGGTGAGAAGCAAGATGGAGGCCCCACGTCATTTTGCCATTG
TGGTTCAGGAGAAAAATACTGCTGTTGCATCAATAAGAAGACCACACTAGCACAGACGCTTTGTGGGTGG
AGGAAACAGGTTGGAAGAGGGCACATACACACACTTGGTGGAGAAACTCTTCATTCCAGGCCTGTTTGTT
TTGAAAATGTCGCAGTACTAGGTCATGGAATTCATGAATAAAACCCCGTCCTTATTTTGACTCAAAAAGA
ATAGAGATTTATTACCATCCTAACCAGGGAAACAGTATTGACCCACTGGCTATTTGAGATTTTTAACATT
GTGGGCAAGAATATTTATTGCTTTTAATTACCATAAAGTAGCAAGGATCTTGTTTTTATAGATTTTCTCC
CATTCCCCTGCTCTTGCTTTGCAGTTCTAGGTGAAGGGAAGAGGGAAAATGCTATTTTGATGTTAAGTAA
AAATTCTCAGAAAAAGATGATAAATTAAAAATGACCAAGGCTTGATTTCAAGCTCTTTCTACTTTCTCTT
TAATTCCAGAAAATCAAAATAGTATCATGGATGTTAGGTGGCTGGGTGGTGGTTAAACTGGCTCAGGTTT
GCTGCATAGTCTTCTGCAACTCAGTTAACCTCTCTGAATCCCAAGATACTAGACTGAAATAAGGGCAAGA
ACACACTTGGGTTGAAGAAGGGTTACAACGGTGGTATCCTAACCCGAATTATTAAATAGAGCTGCCGTTG
AGCCTGGGGAGAAGAGTGGAAGAACAGACTCTTCCTGGGACTCACTGATTATCTCCTTGGCCTGCAGAGA
GTTCCTTCACTTCTCTAAGCCTCAGTTTTTCTCATTTATAGAATGGGGAGAATAATGCTTCCTTCGCAGG
GTCATCACCATAATAAAATACAATAATGGCTTTAAAACATCCTTAACAGAGTTCTTAGCCCATGTCATTC
AAAATGATAATCATTTTTGTAATTGGAGGTCTAGATACCAGATTCTCTCTCTCAATCTTTCTACAGACAC
ACACACACAAGCACAAAAAGAGAAAAGAGAAAGATT
