# Supplementary material for: Genome-wide characterization of endogenous retroviruses in snub-nosed monkeys
Source: PeerJ. 2019 Mar 18;7:e6602. doi: 10.7717/peerj.6602 (PMC6428148; doi:10.7717/peerj.6602)
Supplement: File S3 — All ERV sequences found in the golden snub-nosed monkey. [file peerj-07-6602-s003.zip › Supplemental3/106.fasta]

>106gi|723421537|ref|NW_010792919.1|:47212-64898 
TGATCTCATTGTTCAGTTCCCACCTATGAGTGAGAACATGCGGTGTTTGGTTTTCTCTTCTTGTGATAGT
TTGCTAAGAATGATGGTTTCCAGCTGCATCCATGTCCCTACAAAGGACGCAAACTCATCCTTTTTTATGG
CTGCATAGTATTCCATGGTGTATATGTGCCACATTTTCTTAATCCAGTCTGTCACAGATGGACATTTGGG
TTGATTCCAAGTCTTTGCTATTGTGAATAGTGCCGCAATAAACATACGTGTGCATGTGTCTTTGTAGTAG
AATAATTTATAATCCTTTGGGTATATACCCAGTAGTGGGATGGCTGGGTCATATGGTACATCTAGTTCTA
GATCCTTGAGGAATTGCCATACTGTTTTCCATAATGGTTGAACTAGTTTACAATCCCACCAACAGTGTAA
AAGTGTTCCTATTTCTCCACATCCTCTCCAACACCTGTTGTTTCCTGACTTCTTAATGATTGCCATTCTA
ACTGGTGTGAGATGGTATCTCATTGTGGTTTTGATTTGCATTTCTCTGATGGCCAGTGATGATGAGCATT
TTTTCATGTGTCTGTTGGCTGTATGAATGTCTTCTTTTGAGAAATGTCTGTTCATATCCTTTCCCCACTT
TTTGATGGGGTTGTTTGTTTTTTTCTTGTATATTTGTTTGAGTTCTTTGTAGATTCTGGATATTAGCCCT
TTGTCAGATGAGTAGGTTGCAAAAATTTTCTCCCATTCTGTAGGTTGCCTGTTCACTCTGATGGTAGTTT
CTTTTGCTGTGCAAAAGCTCTTTAGTTTAATTAGATCCCATTTGTCAATTTTGGCTTTTGCTGCCGTTGC
TTTTGGTGTTTTAGACATGAAGTCCTTGCCCATGCCTATGTCCTGAATGGTACTACCTAGATTTTCTTCT
AGGGTTTTTATGGTATTAGGTCTAACATTTAAGTCTCTAATCCATCTTGAATTAATCTTCGTATAAGGAG
TAAGGAAAGGATCCAGTTTCAGCTTTCTACTTATGGCTAGCCAATTTTCCCAGCACCATTTATTAAATAG
GGAATCCTTTCCCCATTTCTTGTTTCTCTCAGGTTTGTCAAAGATCAGATGGCTGTAGATGTGTGGTATT
ATTTCTGAGGACTCTGTTCTGTTCCATTGGTCTATATCTCTGTTTTGGTACCAGTACCATGCTGTTTTGG
TTACTGTAGCCTTGTAGTATAGTTTGAAGTCAGGTAGCGTGACGCCTCCAGCTTTGTCCTTTTGACTTAG
GATTGTCTTGGCAATGCGGGCTCTTTTTTGGTTCCATATGAACTTTAAAGCAGTTTTTTCCAATTCTGTG
AAGAAACTCATTGGTAGCTTGATGGGGATGGCATTGAATCTATAAATAACCTTGGGCAGTATGGCCATTT
TCACGATATTGATTCTTCCTATCCATGAGCATGGTATGTTCTTCCATTTGTTTGTGTCCTCTTTGATTTC
ACTGAGCAGTGGTTTGTAGTTCTCCTTGAAGAGGTCCTTTACATCCCTTGTAAGCTGGATTCCTAGGTAT
TTTATTCTCTTTGAAGCAATTGTGAATGGAAGTTCATTCCTGATTTGGCTCTCTGCTTGTCTGTTACTGG
TGTATAAGAATGCTTGTGATTTTTGCACATTAATTTTGTATCCTGAGACTTTGCTGAAGTTGCTTATCAG
CTTAAGGAGATTTTGGGCTGAGACGATGGGGTTTTCTAAATATACAATCATGTCATCTGCAAACAGGGAC
AATTTGACTTCTTCTTTTCCTAACTGGATACCCTTGATTTCTTTCTCTTGCCTGATTGCCCTAGCCAGAA
CTTCCAACACTATGTTGAATAGGAGTGGTGAGAGAGGGCATCCCTGTCTTGTGCCAGTTTTCAAAGGGAA
TTTTTCCAGTTTTTGCCCATTCAGTATGATATTAGCTGTGGGTTTGTCATAAATAGCTCTTATTATTTTG
AGGTACGTTCCATCAATACCGAATTTATTGAGCGTTTTTAGCATGAAGGGCTGTTGAATTTTGTCAAAAG
CCTTTTCTGCATCTATTGAGACAATCATGTGGTTCTTGTCTTTGGTTCTGTTTATATGCTGGATTACGTT
TATTGATTTGCGAATGTTGAACCAGCCTTGCATCCCAGGGATGAAGCCCACTTGATCATGGTGGATAAGC
TTTTTGATGTGCTGCTGAATCCGGTTTGCCAGTATTTTATTGAGGATTTTTGCATCAATGTTCATCAGGG
ATATTGGTCTAAAATTCTCTTTTTTTGTTGTGTCTCTGCCAGGCTTTGGTATCAGGATGATGTTGGCCTC
ATAAAATGAGTTAGGGAGGATTCCCTCTTTTTCTATTGATTGGAATAGTTTCAGAAGGAATGGTACCAGC
TCCTCCTTGTACCTCTGGTAGAATTCAGCTGTGAATCCATCTGGTCCTGGACTTTTTTTGGTGGGTAGGC
TATTAATTGTTGCCTCAATTTCAGAGCCTGCTATTGGTCTATTCAGGGATTCAACTTCTTCCTGGTTTAG
CCTTGGGAGAGTGTAAGTGTCCAGGAAATTATCCATTTCTTCTAGATTTTCTAGTTGATTTGCGTAGAGG
CGTTTATAGTATTCTCTGATGGTAGTTTGTATTTCTGTGGGGTCAGTGGTGATATCCCCTTTATCATTTT
TTATTGCATCTATTTGATTCCTCTCTCTTTTCTTCTTTATTAGCCTTGCTAGCGGTCTGTCAATTTTGTT
GATCTTTTCAAAAAACCAACTCCTGGATTCATTGATTTTTTGGAGGGTTTTTTGTGTCTCTATCTCCTTC
AGTTCTGCTCTGATCTTAGTTATTTCTTGCCTTCTGCTAGCTTTTGAATGTGTTTGCTCTTGCCTCTCTA
GTTCTTTTAATTGTGATGTTAGAGTGTCAATTTTAGATCTTTCCTGCTTTCTCTTGTGGGCATTTAGTGC
TATAAATTTCCCTCTACACACTGCTTTAAATGTGTCCCAGAGATTCTGGTATGTTGTATCTTTGTTCTCA
TTGGTTTCAAAGAACATCTTTATTTCTGCTTTCATTTCGTTATGTACCCAGTAGTCATTCAGGAGCAGGT
TGTTCAGTTTCCATGTAGTTGAGCGGTTTTGATTGAGTTTCTTAGTCCTGAGTTCTAGTTTGATTGCACT
GTGGTCTGAGAGACAGTTTGTTATAATTTCTGTTCTTTTACATTTGCTGAGGAGTGCTTTACTTCCAATT
ATGTGGTCAATTTTGGAATAAGTGCGATGTGGTGCTGAGAAGAATGTATATTCTGTTGATTTGGGGTGGA
GAGTTCTATAGATGTCTATTAGGTCCGCTTGGTGCAGAGATGAGTTCAATTCCTGGATATCCTTGTTAAC
TTTCTGTCTCGTTGATCTGTCTAATGTTGACAGTGGAGTGTTGAAGTCTCCCATTATTATTGTATGGGAG
TCTAAGTCTCTTTGTAAGTCTCTAAGGACTTGCTTTATGAATCTGGGTGCTCCTGTATTGGGTGCATATA
TATTTAGGAGAGTTAGCTCTTCCTGTTGAATTGATCCCTTTACCATTATGTAATGGCCTTCTTTGTCTCT
TTTGATCTTTGATGGTTTAAAGTCTGTTTTATCAGAGACTAGGATTGCAACCCCTGCTTTTTTTTGTTCT
CCATTTGCTTGGTAGATCTTCCTCCATCCCTTTATTTTGAGCCTATGTATGTCTCTGCATGTGAGATGGG
TCTCCTGAATACAGCAGACTGATGGGTCTTGACTCTTTATCCAGTTTGCCAGTCTGTGTCTTTTAATTGG
AGCATTTAGTCCATTAACATTTAAGGTTAATATTGTTATGTGTGAACTTGATCCTGCCATTATGATATTA
ACTGGTTATTTTGCTCGTTAGTTGATGCAGTTTCTTCCTAGCCTCGATGGTCTTTACATTTTGGCATGTT
TTTGCGATGGCTGGTACCGGTTGTTCCTTTCCATGTTTAGGGCTTCCTTCAGGGTCTCTTGTAAGGCAGG
CCTGGTGGTGACAAAATCTCTAAGCATTTGCTTATCTGTAAAGGATTTTATTTCTCCTTCACTTATGAAA
CTTAGTTTGGCTGGATATGAAATTCTGGGTTTAAAATTCTTTTCTTTAAGAACGTTGAATATTGGCCCCC
ACTCTCTTCTGGCTTGTAGAGTTTCTGCCGAGAGATCTGCTGTTAGTCTGATGGGCTTCCCTTTGTGGGT
AACCCGACCTTTCTCTCTGGCTGCCCTTAAGATTTTTTCCTTCATTTCAACTTTGGTGAATCTGGCAATT
ATGTGTCTTGGAGTTGCTCTTCTGGAGGAGTATCTTTGTGGCGTTCTCTGTATTTCCTGAATTTGAATGT
TGGCCTGCCCTACTAGGTTGGGGAAGTTCTCCTGGATGATATCCTGAAGAGTGTTTTCCAACTTGGTTCC
ATTTTCCCCCTCACTTTCAGGCACCCCAATCAGACGTAGATTTGGTCTTTTTACGTAATCCCATACTTCT
TGCAGGCTTTGCTCATTTCTTTTTCTTCTTTTTTCTTTTGGTTTCTCTTCTCGCTTCATTTCATTCATTT
GATCTTCAATCGCTGATACTCTTTCTTCCAGTTGATCGAGTCGGTTACTGAAGCTTGTGCATTTGTCACG
TATTTCTCGTGTCATGGTTTTCATCTCTGTCATTTCGTTTATGATCTTCTCTGCATTAATTAGTCTAGCT
GTCAATTCTTCCACTCTTTTTTCAAGATTTTTAGTTTCTTTGCGCTGGGTACGTAATTCCTCCTTTAGCT
CTGATAAGTTTGATGGACTGAAGCCTTCTTCTCTCCTCTCGTCCAAGTCATTCTCTGACCAGCTTTGATC
CGTTGCTGGCGATGGGCTGCGCTCCTTTGCAGGGGGAGATGCGCTCTTATTTTTTGAATTTCCAGCTTTT
CTGCCCTGCTTCTTCCCCATCTTTGTGGTTTTATCTGTCTCTGGTCTTTGATGGTGGTGACGTACTGATG
GGGTTTTGGTATAGGTGTCCTTCCTGTTTGATAGTTTTCCTTCTGACAGTCAGAAGGACTCTCTGTTGGT
CTGTTGGAGATTGCTTGAGGTCCACTCCAGACCCTGTTTGCCTGGGTATCAGCAGCAGAGGTTGCCGAAG
ATAGAATATTGCTGAACAGCGAGTGTACCTGTCTGATTCTTCCTTTGGAAGTGTCCTCTCAGGGGTGTAC
TCCACCCTGTGAGGTGTGGGGTGTCAGACTGCCCCTAGTGGGGGATTTCTCCCAGCTAGGCTACTCAGGG
GTCAGGGACACACCTGAGCAGGCAGTCTGTCCGTTCTCAGATCTCAACCTCCGCGTTGGGAGATCCACGG
CTCTCCCCAAAGCTGTCAGACAGAGTCGTTCGCGTCTGCACCGGCTCCCGCTACTTCCCCTGTTGGTCTT
CAGCTGTGCGCTGTCCCCAGAGGTGGAGACTACAGAGACAGGCAGGCTTCCTTGAGCTGCTGTGAGCTCC
ACCCAGTTCGAGCTTCCCAGCGGCTTTGTTTACCTACTTAAGCCTCAGCAATGGCGGGCGCCCCTCCCCC
AGCCTCGCTGCTGCCTTGCGGATAGATCGCGGCAGACTGCTGTGTTAGCAGTGAGGGAGGCTTCGTGGGC
GTGGGACCCTCCCGGCCAGGTGTGGGATATATTCTCCTGGAATGCCTGTATGCTTACAGCGCAGTATTGG
GGTGGGAGTTACCCGATTTTCCAGGTGTTGTGTGTCTCAGTTCCCCTGGCTAGGAAAACGGATCCCCTTC
CCCCTTGCGCTTCCAGGTGAGGCGATGCCTCGCCCTGCTTCAGCTCTCGCTGGTCAGGCTGCAGCAGCTG
ACCAGCACCGATTGTCCGGCACTCCCTAGTGAGATGACCCCAGTACCTCAGTTGAAAATGCAGAAATCAC
CGGTCTTCTGTGTCGTTCGCGCTGGGAGTTGGAGACTGGAGCTGTTCCTATTCCTATTTTATTTATAATT
TTATGTGCTAGATGCACATATATACATTATGTATACAAAAGTGAAATATATAAAAATATATGACACATAT
ATGTTCACTTTGTATTGTTTTATATTGTTTAGGCTTTTTATCATGTATTATTAAAAATTAGCAAACCTCT
ATTAAAATGGTGCACAGGTTCAAATAATAACTGTTACACTCTTTTCATATTTGATTTAGAAATAGCCATC
TCTAAAGTAGTGCTACACCAAAGCAGATAGTCATAAGTATCCAAACAATTAATGCTTATATTTATTTTTT
ATTTTTGCTAAACAAGATTGCTAGATAGTATTTCCTTTTTGTTTAATGTTTTCTGGGTATAGATGCAGAT
GTGAATGCTGAAAGTCAGGTTTAAAATTTTAAATAGAGCTCTACATGATTTTAAAACCAAATGGGCAGGG
TTGCTGGCAGTTTCTCATATGATTTTGAGTGACAATGAACTTAGCGTTCCAGTAATTCTTAATGAAGCTC
TTTTAATTGTCCTAAAAGGGAAATAAAGGACTTGAGGATCAAAAGTATCCTTTATAGAGAGGGCACACTT
TATCAGTTTAGTCTGAATTACTTGGCTTTACTCTACAGTATTCATTTGGTGTATGTCTGTCTGCGAAACC
ATGCAGAAGAGTCACTTAAAAGCATAACATTGGAAAATTTCATTAATTTATTTATCACAGAGACATTTGT
CCCGAGCATTCATTTGCTTCAGCTGAGAGTTCAGCTTGAAGCCATAACCATGATTGTCTCCCATGTAGTA
GAGATAAAATTAGCAAGTGGTTGCAAAATCATATAACTCTGTGGTATTTACATGGTCATAATTGATTAAA
ATATTTCCCGTATTAAAAAGAGGAATTGTGTGTCTTTCTTCTTTTTTTTTTTTTTTCTATTTGTACGGAT
GATTGTATGCACCCGTCTACGTGACCCTCTCTTGCTTAGCCAAACTTGACCAGAAGTTTTGTGAGTTTTT
GTCTATTCTTCTCTATTATCACATGGCGTCTGTCATGAAGACACTATTTAATGAGTTAAATTAATGCCAT
TTATATTCTGGTCAAATGCTAAGAAATCTGGAGTGGTTGAACTAATAAAACCAGCTTATACATCTCTCTT
AAGAGCACATTATTTGAGCAATGTTTCAACATTGCAAGTAGAGTGTCATGTTGTATTGTGAAAAAATGAA
GCAGAGACAGTTAAATAACACATGAAATTTGACCTCTGCTGAATTCCCCGGACATTTACAATCTGCTACA
TAAGCAATAGGGTGCATAATTTAGAGTTGCTATTACTTTCTGTCCAGATATTCATGAAAGCCTTTTTGGT
TTTAAATTGTTGGGGCTGGGAAGGGGGTAGATTATTGCAAAAACAGAAATCTTAGAGGAGGCTATAAAGA
AACATCCTGAAATCTTAAGTAACTTTCATGAAGGTTTACTGTTCTATATTTTATCATTTTCTATGTATAT
AGTCCACGATTGTAAAAATTAAGTTATTCTTTTGAGCAACTAGAAGAATAGTCCCTACTACCCAAGGCTA
AAATCAATGTGAATACATATTAGGTAGGATTTCAACCATTTTTGTCAATTGATATAGATTTTTTTTTTTT
TTGTCTAAAATACCTTTAAAATAAATACGATCAAAAGTCAAGAAGGTATTTCACACACACACAAATATAC
TTTTCTACGCTCTCATTTCTGGCATGTTTTCTAATTTTTCCAATAGATAATATTGTGATAGTTACTTTAA
ATCACAGGCAAATGCAGTTCTGAGATTTCTACAGATGTAGGACACACATTAAAATGAATTTTTTTTGGTC
ATGGGTCTTTTGAAGAGTACTGAAAATGTAACAGTCCTCTAATTTCATTTTCTATATCATTAAAATAATG
GTTTTTAATGCTTTTAAGTTAAACGTATAGAAAAGAGCAGTTAATCAGCTAATTCAAGGAAAATTTGGTG
TGACCTTTTAATTATCTAAAGTTTAATGACAAACATGATGAGCTATCTTGCCTTTCTTGAATCAGTTCTG
CTTGTCAACAAGATGAATTTGTTTTGAGTTTTGTAATGCCAGAGGAGTTTTGGGGGAGGTGAAGGGAAAG
TTGGAGGATCATCTATAACTGATGCTGAATCCACTGCGGCCAGGCGCAGAATCAGTTGAATAATTTGAGA
GTGTTTACTTTGGCTTGATGTTTTGTTCTGAGATGGAATGAAAGGAGAAAACGTTTATTAAGTTAATCAT
CCTTTCTGTAATCCTTCCCAGCAAGGTCTAATGGGTGTGCCAAGCAAATGATAACAAAAAATTATAGAAA
ACGGAGCATCATTGTTCTCTTTCATTTGAATTTATCAATAAATGAAAGCGCGAAAGGAAAGTATCATTTC
ATCAGTGGTGATATGTGACCTTCTTCTTAAAACATTATTTTGATTAAACAATAGCTTATCTAATGTTTCC
ATATTAATCAGGCAGAAGTTTCTTGGATGAATCAACTGTTTATTTTAGGACCTGAATAGGGAAAGGATGA
AGGAGGATACTGTCATATTCAATTTTAGAAGGTCATGTAAGCTTCATCTTCTTTTTTCCTTCATCTTGAA
AAAAAAAAAAAAAACCAGGAATAAAGTATTCCATTTCATCATTTCTATACTATTAAACACTGCAAGTTAC
ATTCTGAGTTCCCATTCTTCTTGGTTAATAAAAACTTTTTGTCCATGACTTGATGAACTGTATGCATATA
TTTAAGGAATTTTGATGGCTTAAAAATCTTTGTTAAATTATTTGCAGCTGCTAAGACCAATCCAACAGGT
TTACATTTAAAATGAAAGGGCTGGGGATGCCAACTGTCCAAATACTACAGAAAGGAAATGCAAAGTGTAA
ACAAACAACAATTCTGCCATAGATCTCCAGATCAGAATACATATTTGTATGAAAAGGTTAATTCTTAACT
TTTCTAAGAATTGTTACAATAAACCATCTATATTTGAAATTGTGGAAGTTCAAGTCTCTTCAGCAGATGT
TAGGAGAATATTTTCTGACTACTAGTTAAACTTTTCTAGACCATCAGGTATTTTTGATCACTTAGCATTT
CCTTCTTTATAGTCACTATTTGATGGATAACTTTTTGAAGTCTTCATAATTATTTCAACTATTATTTCCT
ATAAAGAAATAAATAAAAATCTCCCATATTTTCTTGTACCATAAGTAATTCCACAGGACAGTTTTGCAAG
ATAATTTTAAAATCTATTGGACTGGTCTTAACACATCTAACTGCAATGTTCTCTTTGCTATGATTTCTTG
ATTCATTGACAGAAATGTTTATGGAATTCATCCAGTTAGCAATATTTCTGTAATCTTTAAGTCCTTTTAA
GTGAAGAAGTTTGAATGTCTTACAATGAAAAAAAAAAAAAAGAAATCTATATAACCACAAAGAGGCATGT
TTTAAGGCTTCTCTGAGGATAAGACAATCCTTTGAAAGGTAGGGAAATCTAGAGTTAAGATGAAAATAGC
TACTTAAAGACAGTTTACTCAAATTATTTTCATTCTTTGTTTTTTATAATAGAGTAATAAAATCAGAAAA
TGAAAGTTATTTGAGAGAGTCATACAGGACAATCAAGTTAATAGTCAGAGATCTCCAATTTCTCAAACAC
TATATTTTATCTCAGCTGCAACTATAAAAATACAACTTTTATGGCAGAGATTACAATATAAATGGGGAAA
GACTGGTGCACATTTTTGGTACATCACAAAAAAATACCTAAACTTGAAGATTCATTTAAATCCTGTGATC
AGGGCACCCCCAATTTGGTTTGTACTTTCACCATTCTATAGCTTCTTCCTTCACCCCTTATTCATATTTT
CTTTCTTTTTCTTTCCATGTTCAGTCCTTTCTTGCATTCTGCCAACTGACATTTTTCCTAACCTGTAAGT
CCCTGACCTTCTCAGCAGTAGGGCCTAGTGATTCACAAATGCATTTAACTGTGATAGTAAAATTTGTTAA
AACATACCTTGTTATAATATGGCTTTGGGTACATTTAATGTCAAATAATTCTGATTTAAACCCACTTTAA
ACCCCCTTTAAAAGATGTTCTAAGATACACTAGCATATATCCACTGCAATAATTTCCCTCGTGCAATAGG
ATGTAGGGCCTTGCCATGCAAATATCACCCTACATAGTAAATAGATATTTATGGAGGTTTGACACAAGGA
GGCATAGTTTCTGAGATGGCTGAGAAGCAAAGATTATGTAAATTCTTGAGGCTAACTTGACTAGAAATAG
ACTTCTTTCAGGAATATATTCCAATAATGTCTCTGCTCACTTTTTAAGCAACCTTTTTTCCTATTTGAAG
TCCCCTCTGCCCATCTACCATGCATCATATTGCCCAGGTAAATTTTCTTTACTGTATGTACATCGATCCG
TAATTCTCCTATTAATTTATTTGTTGTTTTTATTGTTCTCGTTATTCTTTTTCTAAGAAAGTATGCTTGA
TGAGGGAAGAAGTCTTACTGGTCTTGTTCTTTTTCATTCTTGGTGCTAGGATGTTTGCAGTAGTGTCTTG
CACAAAGTTAATGGTCAGTAAATATCTATTCAAATAATGAATGAATGAGTGAGCTAACCCAGAAGTATCT
CCACAAAGGTACAGAGCATTTACTCTTCTCTAGGATTAGCCTCCTGGAATTGAGCATATTTTATGTTTTA
TTCTAATCACTTACGGGCATTAAATGTAACACTGTAAGATCTATGAGAAAAGCACTTGTATTGGCAATAA
ATGAGGAATTTAGGTAAAATATAAATAGTGGGTGAGGGAATCTAAGGTATGTTTATTACATGAACTTCAT
CTGTAAAAATAGATGATTTTACTAAAATTTATTCATTCTACTTTCAGAACTCTTGTAGTTTATGTAGATG
TGTCTGTATATTACTATACTTTTATTTTACTTTAAAGAGAGAGACAAAACTGATATGTGAAAGGTTTCTA
TTGAACAAGAAAGAAAAATAGATGATTTCCTTTACCTCATAATGTCTATAAGATACCACGTGTTTCAAGC
CCTTTTCTTTTCTTTTTTTAAATTATACTTTAAGTTCTAGGGTACATGTGTACAACATGCAGGTCCCTCT
TCTAACACACGTAATGGAACCTGTTTTATTGTCTACTCATCTGTTATTACAAATATATTTTCAAAGGGAG
AATTTGAGGTTCTTTTAAACTATAGCTGTCTTCAAAATATAAGAAAATGTCCTCATTAATTAATGTTTGA
CCCATTTGAAATATATGTGGTTACTGCGGTTTGCAGTAATTAAAAAACTAATTTTGTTTGAGTTTTCTAC
TTATAATTTAAGGCAATATTGTTAAGAATAATATTGAGGGTCTTTAGATGTTCTAGATAATGTATTTAAC
AAAAAACAAATGAACAAAGTTTCTATATAACTCCCTATAATATAAAACAATTGGTTGCTTCTCCCTCTCT
CTCTACATATATTTGTGTGTGTGTGTGTGTGTGTGTGTGTGCGCGCGTGCATATACATACATATATATTA
TATATATATAGTCATTCTAATTTTTTTAGTGGCTACTGTGAAACAAACTTTGCCACTTCCTGCTTTTTCT
AAGATTGTGATTCTTTACTTTGAATGTAGTGGGTAATCAACATATTTTTTAAAAATGCATGAAAAACAGT
CTGCTGCTCTTATAATATTACTCATTGGCCTCACATTATGAGATTTGTTTTTCAAGCAGCCACCAAAACA
ATATGTGATGGCATTTTTTCAATATTAGTTTACCAAATATACTTTGCAAAGAGCAATTAATACAATTTCT
AAGCACATAGTTCAAAAGCAGAAAATACTTTAACTTTACAAAAAGCAAAAATCCAAATCTACAACAGAAA
AGTAATTCTTGAATACATTTATACCATTTTTAAATGATTATTCAAAATAGATAAAACATAAATAGTGGTA
GAAGAATTGAGTGGGTGCTAGAATGTTTTATTTATACATTCTATTGAAGAATTGAAATTGAATATATTAG
CCTTAAGGTTTAATTTGAATGGTTTTGAAAGTTCATACAATGTTAGTGGATACAAGAATGCAATTTTTAA
AAAGAACTTACTACAGCACGAATGTGTTAACTTAAGTGGCTGCTGGCTCATGTAGACTCCACAGGCCCCC
TGGTCTATGCAACCACAGAGGTAACTTTGATTTGAATCAGAAAACTCACATGATCCAGCAACCACTGAAG
GCTAAACGAAACATTTCCTCCTATCCAACATCAAGACTAATAAATAAGATGTTATAGTTTAATTACAATC
ACACATGAATTTTAAGAAGTGACTTGTAACAAATTTACTCTGCTAATGTTACAAGAAGTGTATCCTTTGA
TTAGGACTTAAAACCTCATATGTTTGAAGCATGAATGGTATATTGTAACTGTATATTGTTCTTGTATAAC
TTCATGAATAACTTGAATAACATTCAAATGTAAATAAATCCTCTTATCATGCAATCAAAGCTTAGATCTA
TAGTCAAATTCTTCCATGAAATAACATGAAACATCCAACCCTAATGAAAATAAATTTTGGAAAACCTCTC
ACATATATTTACTTTCATCTTTAATGTAATTAGGTTCAGGCTTGTAGAATATTCTAGAGTATTAGAATGG
ACTGTGAAAGGCTCCAAGCATGATAAAGAGGCCATCTCTAGAATTGTGACACTAAACACTTTAGTAGACC
TGATGGTGAATAAAAGCTAAAAGACTAAAGTAACTAGTTCGAGTTACTGCAGTTGATATGTTTGGCTGTG
TCCTCACCCAAATCTCATCTTGAATTGTAGCTCCCATAATTCCCAGGTGTTGTGGGAAGGACCTGGTGGG
AGGTAATTGAAACATGGGGACAGGTTCCACCATACTGTTCTTGTGGTTGTGAATAAGTCTCATGAGATCT
GATGGTTTTATAATGGGGTTTCCTTTTCGCTTGCTCTCATGATCTCTTTCCTGTCACCATCTAAGATATG
CCTTTCACCTTCTGCCATGATTGTGAGGCCTCCCCAGCCATGTGGAACTGTGAGTCCATTAAACCTCCTT
TTCTTTACAAATTATCCAGTCTCAGGTATATCTTTATCAGCAGCATGAGAACAGACTAATACAGTAGTAT
AGCAAAAAATTACTTTCATTGTGTCAGAGTAGACAGAGAGTAATAATGTGACCCTCTGCCTCAGGCTCCA
AACATTTTACAAAGTGAGAAACCTGCAGTTCTAGACTGCACTGACCTAGTAGATTGTGGGGTGAGGACCC
CTGGAGTATGGACAAAGCTAAGTAAATCACTAGGGAGGATTAGAAAGGGAAGTGGACTCACACTAGATAC
TGTCCCACATCTCAGGCACATGCTCTCAATTGTAGATTTGGTGGTTCTATTATAAACAAAAGTGGAAGTG
ATCTTAGCCAAGTTTGAGTCATTTTCTTGCAGTCAAACCTCACAGTTGGTTCTAACTCGGCTATTAAAAT
TAGGAAGAATTTGAGAATACAGGAGCAGCTTACTAGGATTTGAGTGTGAAGGGAAATAATCAGGGCATAT
GTTCCTGTACACTAAAAATGGGCCCTCCTAAAACAACAACAACAACAGAAAACCCTTGCCTGAAGCCTGG
TTAAGTAATTGTATGAGTGCCTTAAGTGTCACTTAATATATGTTAATATTGTTAATATAATAATGTATGT
TATTCTTCTATTTTTATCTTATTTTATTTTACTTTGAACTAAGAGGAAAAAACTGATATGTGAAAAGTTT
CTCTTGAATAAGAAAGAAAAATAGATGATTCCCTTTAATAGATATGAAAACTGTCACTGCAGATCAGTGC
AAGCCATATGTATTATGGTTCATGCCTGTAATCCCAGCACTTTGGGAGGTTGAGGCAGGTGGATCACCTG
AGGTCAGGAGTTGCAGACCAGCCTGGCCAACATGGTGAAACCCCTCTCTACTAAAAGAACAAAAATTAGC
AGGGCATGGTGGCATACACCTGTAGTCCCAGCTCCTCAGGAGGCTGAGGTGGGAGGATCACTTGAACTTG
GGAAATAGAGGTTGCAGTGAGCTAAGATGGGGCCACTGCACTCCAGCCTGGGTGACAGAGTAAGACTCCA
TCTCAAAAAAAAAAAAAAAAAAAAAAAAGTTAGAGGCTGGGCGTGGTGGCATGGTGGCTCATAGCTGTAA
TCCTAGCACTTTGGGAGGCCAAGGCGGGTGGATTTCCTGAGCTCAGAAGTTCGCGACCAGCCTGGGCAAC
ATGGTGAAACCCCATCTCTACTAAAAATACAAAAAATTTAGCTGGGCATGGCAGCATGCACCTGTAGTCC
CAGCTACTTGGGAGGCTGAGACAGAAGAATCACTTGAACCTAGGAGACAGAGGTTGCAGTGAGCCAAGAT
CGAGCCACTGCACTCCAGCCTGGGCAACAGAGACTCTATCTCCAAAGAAAAAAAAAAAAAAAAGAATTTA
GAATGCTCTGTTCTGCTCTACTAGCTGAGGATGCAAGAGTAAATATGGGGGAAACAAGGTCAAGTGGAAA
TAAAGCTGGGCTATAGGCAGGGCTGATTCAATTCTTAGATTTACCTCTTAGCCCTGTGGCCTCAGGTGAA
TTGCCTAACCTTTATTCACCTGAGGTTAGGTTGCCTTGATTCCCCAACTATTGTGAGGGTTCAATCAAAT
AATGTAAAGTTCTCGAGAAGTAGTACATATTCTATTGGGGGCAAGGTTTTTGAATCATTAATAAATATTA
AGTAAAAACAGTTTTGAATTGAAAAGTGTGTTATGGTACTAATAATTTTTACAAAATAGGCATTCAATGC
AATCATATATTATGCCCATTATAATTGGGCATAATATATCATTGAGTAAATGAAAATTTATCTGAACGCA
TGTGACCCTACTCACATCAGCCATTTTGAACATGACATGTCCTGTTCTCAAGAGTTTTTGGAAATCCTAT
TTCTGGAGTTTCCTTCCAATGCTCTTAACCTCGTAAGTCTTACTCACTTTCAGACTTCAGTTCAAGCTTT
ACTTTCTCAGGGCCAGCTTCCATGACTCCCTGTCCCCACCCCCCAAGTCTAGATCAGTTTCTTTTGCTTT
ATGCTCACTTATAATATCATGTTCTTTTCATTCAGAGCCCTTATTCAATTTTTAATAATATGTTTATTGT
TTTAATTATCTGTTGAATATCTTTCTTGTCCTTTAGGCTATATGCTTTATGCAGAGAAAACCTGGTTTGA
CCCACTAGCGTATTTGTAATACGTAACACATACTAGGCATGCAATAACTATGTCATGAATGAATGAATGA
ATGCATGATGCATATGTTCAATTCTGTTTTACCTATCATGTTTGCACTGGATTAGGAGATAAAACACATG
TTCTTTTGTTACTACTCAACTCAAATTGTATGTCTACAAAATTTACCAAGGAATTATCTAAATATATCTG
CAATATAAAAATGCAAAAGTAGTTGTATAAAAGTTTCTAATAAACCAGGCACAGTGGCTAACGCCTGTAA
TCCCAGCACTTAGGGAGGCTGAGGCTGGTGGATCACGAGGTCAAGAGATCGAGACCATCCTGGGCAACAT
GGTGAAACCCTGTCTCAACTAAAAATACAAAAATTAGCTGGGCATGTTGGCGCACGCCTGTAGTCCCAGC
TACTTGGGAGGCTGAGGCAGGAGAATTGCTTGAAACCAGGAGGCAGAGGTTGCAGTGAGCTGTGATTGCA
CCACTGCACTCCAGCTTGGTGACAGAGCGAGACTCCGTCTCAAAAAAGAAAAAAAAAAAAAAAAAAAAAA
AAAAAAAAAAAAAAAAAAGTTTCTAATAATTGCTACATCTCTAAAATTTCAAGCAAGAACATATAGGGGA
CAAACTGGTATGCTTTAAGAGATTGAAGTATCCAGAATAAAGCCTAGAAAATTAGAACATTTTGCTTTTT
ATTAGTGAGACATTTAGGAATCGGGATAAAAGAGAAATATTGGGGTTAAAATGAGATTTTAACAACTCAG
AAAATCAATTAGTCTTGCTGCTTCTGTTACAGATGCTGGAGAACGTGTGGATGAGAATCTACCACACACT
GGGGAAAGAAAAGGAAGTGAGCAGAGTGGGAAAAAGAGACATGTTTAAGGAGAATTGGGAAGAGGAAGAA
AGACAGTGGGAGATCTGACAAGAAGAATCTAATCCATGTGGATCCTATAAACTGAGAAAGGGGGTGGGTT
TAAATTGAATTGTGAAAAGCACAGGTTATTTTTATGAAATTCAAGAGCAGTCGTCATGCATAACTTAGAA
GCAAAGTGAAAACCTAAGTAAACATTTGTTCATTTTAACACCAAGGATTTCTTCTATCCTTAAAGTTTTC
GTGGATACAACAGGGAGACAAAGAGATAAAAAATGCACACATGCATGCACAAGCATGTACACAGCCACAC
CCAAGACAGAGATATATGAAGAACGAAATACGCACATGAAAGTAACTGGCCCACAATAGGAGGCCCATTT
ATTTCAGCTCTTGAATCTAAGCATTTACAAGAGAACCTGTCTGTGCTTAACTTTACTCCCTAGTGACTTA
TAGTTAATTTAAGAAAGCAAAATTTACATGAAATACATTCCAATACAGCTCTTAAAGGATAAATTTCATG
TGAGAAATAACTTATCTAAGTCAGATATAAGAAGAAAAAATTTAAAGATTGCTTTTGAAATTTTCTATTT
TTAAAATTTTGTTTATTATACTTCAAGTTCTAGGATACATGTGCAGAATGTGCAGGTTTGTTACATCGGT
AGACATGTGCCATAATTGTTTGCTGCACCCATCAATCTGTCATCTACATTAGGTATTTCTCCTAATGTCA
TCCCTCCCCTAACCCCCATCCCGCAACAGGCCTGGGTGTGTAATGTGTTCTCACTGTCAACTCCCACTTG
TGAGTGAGAACATGCAACGTTTGGTTTTCTGTTCCTGTGTTAGTTTGCTGAGAATGATAGTTTCTAGCTT
TATCCACGTCCCTGCAAAGGACATAAACTCATCCTTTTTTATGGCTGCATAGTATTCCATGGTGTATATG
TGCCACATTTTTTTTATCCAGTCTATCACTGATGGGCATTTGGGTTGGTTCCAAGTCTTTGCTATTGTGG
ACAGTGACACAATAAACATATGTGTGCATGTGTCTTTATGGTAGATTGATTTGTAATCCATTGGGTACAT
GCCCAGTAATGGGATTGCTGGGTCAAATGGTATTTCTGGTTTTAGATCCTTGAGGAATCGCCACACCTTC
TTCCACAATGGTTGAACTAGTTTACAGTCCCACCAACAGTGTAAAAGTGTTCCTATTTCTCCACACCCTC
TCCAGCACCTGTTGTTTTCTGGCTTTTTAATGATCGCCATTCTAACTGGCGTGAGATGGTATCTCATTGT
GGTTTTGATTTGCATTTCTCTAATGACCAGTGATGATGAGAGTTTTTTCATATGTTTGTTGGCTGCATAA
ATGTCTTCTTTTGAGAAGTATATGAACAGATACTTCACCCACTTTTTGATGGGGTTGTGTGTTTTTTTTT
CTTGTAAATTTATTTAAGTTCTTTGTAACAAATGTACTTGACATTTTCTTAAATTAAGAATCACACACAT
GATATTCTTGTATACTATATTAACTTGCAACTTATTGGTCAAATTTCTTCTCTAGCATGAGAACAGGTTG
CCATTTCTTTAACTGAATATTGAAATAAAGTAGGTTTGTGTGTAACA
