# Supplementary material for: Genome-wide characterization of endogenous retroviruses in snub-nosed monkeys
Source: PeerJ. 2019 Mar 18;7:e6602. doi: 10.7717/peerj.6602 (PMC6428148; doi:10.7717/peerj.6602)
Supplement: File S3 — All ERV sequences found in the golden snub-nosed monkey. [file peerj-07-6602-s003.zip › Supplemental3/107.fasta]

>107gi|723421537|ref|NW_010792919.1|:1007611-1013657 
TGGGAATGGAGGAGACAAGAAACACGAGAAATGGAGACAAGACAAATAGCCTGATCAAGTCTCGTTTAAT
GGTGGCGGTGCAATGCCTTATATAGGCTGGCAGGGAAGAGGAAGGGCTCAGAGCAGGCGGGGAGGAGAAT
AATGAGAGACGTCACCAGGCGCATGCTCGGTAGACTTAGTCTTTCCCGGGCATGGGAGGTTAACTAAGCG
CGGGCGGGAAAAGTTCGCGCGCGCGGGTAAAGTTGATGATGAAGAACCAGAAAGTGAGCCATCTTGTCAC
CACAATGCGGAGCTTAAGCAACAGAGGCCGTGGCAATTTCCGGGCCTCACGGCTCCGGACAGGTCCTCCT
TTTTTATATTATTAGCGACTAGAAGATAGTCCCTCGGGAACTGCGCCTGTCTTAGGTTGGAGTGACACAT
CTCTTCACTGGTACCCGTCATGGGATTAGGCAGTAGCTATGACGGCCCTCCTGTCTTAGGTTAGTGAGAG
ATGACACTCTCTTACCCGTCATTGGCTGTCCAGTTCAGCGCACAGGGAAGGTGGTTTACGGCAAGCGTAA
GTATGGACCACCGTGATCTTCCTGTTCAAGGCGATGATAATGGACCTGTATGGGTTTGGCTTGGATGGCC
TCGATTTGTTGCTTAATGAATGTCATGAGCTTATTGAAGATTATAGGTCCCAAAGAGAGTAAGAGCAATA
GGCAAAGCAGGGGGCCCAATAACGGTATAATATAGGGGAGGAGTCCATGGAACCCAGTCCAAAACGGGTT
ATCAGTCATTTCTTTTCGTCGTTTTTCTAGGTCTTCTTGTAGACGCTTGATTTTATCTCTGACGATCCCG
GACTTGTTGGCGTAGAAACAGCACTTTTCCTGTAGAGCTAAGCAGATACCTCCCTGTTCGGCAGTTAATA
AATCTAGGCCTCTCCTATTTTGGAGCACTACTTCTGCCAGGGAATCTACTTGATCTTGTAGATCCTGTAT
AGTACTTGAGATGGCCTGCATATCTGAGATCAATTGGCGAGACAATTTGGTGTATTGAGTAACAGAGACC
CCTAGGCTTGAAACCCCAGTTGTTACGGCAGTAGTGATGCCTAGTCCTACAAGTAAGGGGATAAATTGTA
TTGCCCTTATGGCTCTTCCCAAAAAGTGATCTATAGCTGGAATAGGTACAGGTTCATCTCCAGGGATAAT
GTCTATATCTGGCAGAAGAGTGGCTAGGATACAAAGTCCTGTCCAGTTTGTGGGCAAATATGTATATGCT
CTATTGTTGCCGCATATAAAAACTGAACTGTTTGGGGCACACAGCGAATGAGAAACATTAGTGATAATAG
AGCAATTAGTAAACTCAGCTATGCCTACGTCAATGTCGTAGGAATTGTTGAGAAGCGGAGAGTAGATGCA
AGAGGAGTTAGAGAATTCGAGGGGCTGTACTCGAAGGGGAGGAATGATGGCGCAGGAAGTATTGGGTGTA
TAACTTGAGTCATTACTGGGTATGGCAAGAGGAACAGGATCTCCCAATGGTAAGCACAGCCAGCAATCAT
TGGCTAGACCAGAGTTGGAATTATTGAGCAGACTATGTGTAACAGTGAGGAGGTCAAAAGTCTGGGCATC
AATTTTTTCTCTCCCTCGAGTTTTGGGCAAGGCCAAGGGGTGGTAGTAAATTTCCGGGTACAAGGACCTT
TGCAACTCCTCAAGTTTTTTGTGTACCATAATTTCTCGGGCCTTGTCTTGTGGTCCTCCTCCATCAGAGA
TATGAAGAGGGGGGCGAATATTCCAGCAGACAGGCTGTCCTACCGTTCCAGTACAGCCAGCTGATATAAT
GTTGTTGGTATTTCCTAATACTGTAGGGACATTGCTGGCCCCTATAGTAGGGGTTCTAGATCTTGTTAAG
ATAGCAGTATAGTATGTTTTACTGCCAGAGGTACATTTTTGATAAGCGGTGAAACAGGAGCTGTGTATAG
AGTCCCAAAATGTGGTACAAGGGCAGGTTATGTTATCCCCTCCACTAGATATTCTTGGGGTTAATACACA
CCTCCACTTAAGGGAATTAGACGGCAGGTATGCTGTGTGAGAGGAGCAAGATACAGTTGTGATATAAGGA
TTAGGTGGGCTGGCGAAATATCCCCCAGCGCAATCACAAGGCTTACCATGCCGTTGTTGTAATATCGTAA
GAGCTTCACGTGGATCACCGAAACCGGCATGAGCCTGGAATGCCTTGTAAGTCAGCACGAGGGTCCAGAG
GAATCTGTAATTGGAGTTCATCTCTGCAATAGAGGAGAAGAGTATTCTCAGGGAGAAAATTACTCCCTGG
ATTGACTATTGTTAGGTACCTGTCTTACCAGTCGTTCTGGTAGCCATCTGGCTGCGTCATGAATTTGGGA
AAAAACACAAACTGAGCCTCTTCCCCAGATTAACACTGGGTCAGGACCATGCCATGTGTTGTCTAATGGG
TCTCTCCACTTGACCATGGCAAATTGTTTTTTGGAGTCAGAATGCCAAAATCGATCAGCTGCTGATTTGT
TTAGATCGTCTAGATTTAAAAAATTCAAAATAAAGAGTGTGTGATTAAGAATATTTCTAGGGGTGCCCTT
AGTAGGGTACCATTCCCCCTTTTTTATCTTTTCAATGGTAGTTTTTAAGGATAGGTGAGCTCTTTCAACT
ATTCCTTGTCCTTGAGGATTATATGGAATACCGGTAGTATGTTTTATTTGTAATTTAAGACAAAAGTCTT
GGAAAGCTTTAGATGTATAGCCAGGACCATTATCTGTCTTTAGTTGTTTAGGCTTCCCAATTACAGAAAA
ACAGTGTAATAAATGAGCTATTACATGTTTGGTAGCTTCACCTGTTTGTAGGGTGGCTAGTATAAATCCA
CTAAATGTATCTATACATACGTGAATATATTTTAAATTACCAAATTCTGAATAATGGGTGACATCCATTT
GCCAGATCATATTGGGAACTAGCCCTCTTGGGTTCACTCCTAAGTGAGGGACTGGTAGGTAGGTTATACA
TGTCTGGCATTGTTTAACTATTTGTCTAGCTTGTTCCCTAGTTATTTTAAACATTAATCTTAGAGTTCGA
GCATTAAGGTGGTGTAAGGCGTGAGCAGTCTGTGCTTGATTTAGGTTTGTATTCGTAGTTATAGCTACAG
TCTTGGTTGCCAAGTCAGCCATTTGGTTGCCTTGGGATAGAGGTCCTGGTAATCCTGAATGAGCTCTAAT
ATGTCCAAGGAAAAAAGGTGTTGATCTGTTATGTATTAATTGTTGGCATTGTAAAAATAACTTGGCTGTG
TCCGACACATGTTTGATTTGTGCTACGGTCTCAAGTAAAGGTATTGAGTGAGCTAAGTATGCACTGTCAG
TATAAATATTGAGGGCCTGATTAGGGAAGGCTGCCAGCACTGCAATTAGGGCCTGNNNNNNNNNNNNNNN
NNNNNNNNNNNNNNNNNNNNNNNNNNNNNNNNNNNNNNNNNNNNNNNNNNNNNNNNNNNNNNNNNNNNNN
NNNNNNNNNNNNNNNNNNNNNNNNNNNNNNNNNNNNNNNNNNNNNNNNNNNNNNNNNNNNNNNNNNNNNN
NNNNNNNNNNNNNNNNNNNNNNNNNNNNNNNNNNNNNNNNNNNNNNNNNNNNNNNNNNNNNNNNNNNNNN
NNNNNNNNNNNNNNNNNNNNNNNNNNNNNNNNNNNNNNNNNNNNNNNNNNNNNNNNNNNNNNNNNNNNNN
NNNNNNNNNNNNNNNNNNNNNNNNNNNNNNNNNNNNNNNNNNNNNNNNNNNNNNNNNNNNNNNNNNNNNN
NNNNNNNNNNNNNNNNNNNNNNNNNNNNNNNNNNNNNNNNNNNNNNNNNNNNNNNNNNNNNNNNNNNNNN
NNNNNNNNNNNNNNNNNNNNNNNNNNNNNNNNNNNNNNNNNNNNNNNNNNNNNNNNNNNNNNNNNNNNNN
NNNNNNNNNNNNNNNNNNNNNNNNNNNNNNNNNNNNNNNNNNNNNNNNNNNNNNNNNNNNNNNNNNNNNN
NNNNNNNNNNNNNNNNNNNNNNNNNNNNNNNNNNNNNNNNNNNNNNNNNNNNNNNNNNNNNNNNNNNNNN
NNNNNNNNNNNNNNNNNNNNNNNNNNNNNNNNNNNNNNNNNNNNNNNNNNNNNNNNNNNNNNNNNNNNNN
NNNNNNNNNNNNNNNNNNNNNNNNNNNNNNNNNNNNNNNNNNNNNNNNNNNNNNNNNNNNNNNNNNNNNN
NNNNNNNNNNNNNNNNNNNNNNNNNNNNNNNNNNNNNNNNNNNNNNNNNNNNNNNNNNNNNNNNNNNNNN
NNNNNNNNNNNNNNNNNNNNNNNNNNNNNNNNNNNNNNNNNNNNNNNNNNNNNNNNNNNNNNNNNNNNNN
NNNNNNNNNNNNNNNNNNNNNNNNNNNNNNNNNNNNNNNNNNNNNNNNNNNNNNNNNNNNNNNNNNNNNN
NNNNNNNNNNNNNNNNNNNNNNNNNNNNNNNNNNNNNNNNNNNNNNNNNNNNNNNNNNNNNNNNNNNNNN
NNNNNNNNNNNNNNNNNNNNNNNNNNNNNNNNNNNNNNNNNNNNNNNNNNNNNNNNNNNNNNNNNNNNNN
NNNNNNNNNNNNNNNNNNNNNNNNNNNNNNNNNNNNNNNNNNNNNNNNNNNNNNNNNNNNNNNNNNNNNN
NNNNNNNNNNNNNNNNNNNNNNNNNNNNNNNNNNNNNNNNNNNNNNNNNNNNNNNNNNNNNNNNNNNNNN
NNNNNNNNNNNNNNNNNNNNNNNNNNNNNNNNNNNNNNNNNNNNNNNNNNNNNNNNNNNNNNNNNNNNNN
NNNNNNNNNNNNNNNNNNNNNNNNNNNNNNNNNNNNNNNNNNNNNNNNNNNNNNNNNNNNNNNNNNNNNN
NNNNNNNNNNNNNNNNNNNNNNNNNNNNNNNNNNNNNNNNNNNNNNNNNNNNNNNNNNNNNNNNNNNNNN
NNNNNNNNNNNNNNNNNNNNNNNNNNNNNNNNNNNNNNNNNNNNNNNNNNNNNNNNNNNNNNNNNNNNNN
NNNNNNNNNNNNNNNNNNNNNNNNNNNNNNNNNNNNNNNNNNNNNNNNNNNNNNNNNNNNNNNNNNNNNN
NNNNNNNNNNNNNNNNNNNNNNNNNNNNNNNNNNNNNNNNNNNNNNNNNNNNNNNNNNNNNNNNNNNNNN
NNNNNNNNNNNNNNNNNNNNNNNNNNNNNNNNNNNNNNNNNNNNNNNNNNNNNNNNNNNNNNNNNNNNNN
NNNNNNNNNNNNNNNNNNNNNNNNNNNNNNNNNNNNNNNNNNNNNNNNNNNNNNNNNNNNNNNNNNNNNN
NNNNNNNNNNNNNNNNNNNNNNNNNNNNNNNNNNNNNNNNNNNNNNNNNNNNNNNNNNNNNNNTGGGAGC
TGCCTCTTAATATTTCCTCAGTCTGAGTAACCACCGCCATTACCTCAGGATCTTTTTCTTTTTCCTTTTT
ATCTATTATATCTCTGATTAGATTCCAATAAGAAAAAGCTGTCACCGGAACCTTTTCTGGTCCAAAAGTA
CTATAGTAATCTTGAAAACAGTCTCCCACTCTACGCCACCTCTTTATGTCAATGGTCCCTTCTTGTGGAA
ACCAAGGGCAGGTTTCTTTTACAAAATCAAAAAACTTAAATAAATCATTACTTTTAACCTTTACTCCTCG
TGTTTTTAAAGCCTCTTTTAATTGCCCTACATAAATTTGATGCTGGCTTAATTCTTGTCCCATAATCAGA
CACTATTACTCACCTCTGGTTCCAACGCGGCAGGCTCCCGCGACGTCCGGAGGAATTTCTTCCACTTTTA
CTTTCGGCCGACTTTAGTGCCTTCTTCCTCACTTCTTCCCCCATGTCCAGGTCCCTGTCCGGGCGCCAGG
TGTCCCGACCTGCAGGACAGTCGAACAGACCCTGGAAGGGGGAGTGGGAATGGAGGAGACAAAAAAACAC
GAGAAATGGAGACAAGACAAATACCCTGATCAAGTCTCATTTAATGGCGGCGGTGCAATGCCTTATATAG
GCTGGCAGGGAAGAGGAAGGGCTCAGAGCAGGCGGGGAGGAGAATAATGAGAGACGTCACCAGGCGCATG
CTCGGTAGACTTAGTCTTTCCCGGGCA
