# Supplementary material for: Genome-wide characterization of endogenous retroviruses in snub-nosed monkeys
Source: PeerJ. 2019 Mar 18;7:e6602. doi: 10.7717/peerj.6602 (PMC6428148; doi:10.7717/peerj.6602)
Supplement: File S3 — All ERV sequences found in the golden snub-nosed monkey. [file peerj-07-6602-s003.zip › Supplemental3/108.fasta]

>108gi|723421537|ref|NW_010792919.1|:169382-180497
TGGGATGCCTGATGGTTGGTTTCCCAAGAAAAAAACTCAGATAAGACAACCGTAAGTTTCTCAAGTTTTA
AGACTGGAGGGGTCAATTTCTATGTTTATTCAAAAGAAACCATAAACATCAGTTCTATGGGACAATTGGG
CTGGCTTGATTATGATTGTATTGATGATTATATTTGCTTTGCAGTAAATGGAGAGCAGCCCAATTATAAG
GACTTGATAGAATAGATTTTCTCACAAATCTTCATATACTTTATAGATATTCATCTTTTAAATGTAATAA
AAGTCATTTTCCTGAGCATATGTATTAAGAAATAATTTAACATATTTTGTGATGACTACAATGCTTTTTA
AGTATTTAGAAGTATTAAATAATCTGATTTTTCACTGATCTGTGTGGTCTTTGCCTAAGTTAGTTTAAAT
TTTTAGTTTGACAAAATAACTTTTGCTACCAGTATTCAAGGTCCGATTTTTTAAAGGTGGTTGCATTCAA
ATGAATTTTTGGAATGAAGCTCTGAATGTATTGAGATGTAATTTTACTCCATGCTAAAAATTGAAAATGG
GAAAACATCCACAGAACAGCATTGTGGAGTAGTACTTTGAGCTATGTGTAACAGCATTTTGGAAAATCTA
ATTTATGGTGATATTGTAAAAGAAATATGAGCCTCATTTCCTGAATTCTCCTTTATCTTGAAGTTTGACA
TTCCTAAAAGAGCAAGAGACTTTGATGCTGTAATATCTTACACAGGCCTCTGCCTCTTTAGTTACTGTTT
TGAGATCTCACAAAAGCAGACCATGCAGGTGGCCTTATTAACTATCTGTGGAAATTTAAGATAAGACAGA
GGTTATAACATATTTTCATACTGTATTTCACTAACAGGATAAGTTATCACAGTAACCTGTCCCAAATGCA
ATTCAGATGATATTTCAGCCACCCGGTTACTAAAAAGAAACACGTGTGGATAAAAGCTGTTTCTGACTTA
TTTATGGATTAGGCAATAACTGTTTTCAGTGAACTCTTAGCAAAAGGGGACCGTATTTTATGATGTACTC
TGCAGTGAGGACAGTTTTTGCAAAATGCCTTAAATATTTTTTAAGGACCACATACAGTTTTGAGGTACCA
AAGATATATTTGCAGAAGTGGCTAAATAACTCTTTCTTAGTGCTAATAGCATGTTAGTTATCATTTTATA
GCAGTTCACAAGGATCCTGCAGAAGTCTTTATACTAAAGGAAGAATTTAGTTTAAGGAGCTCTTTAAATC
TTAATTCTGAATATATGGTTTCATTTCTATCCCAAGCAATCATAGGACATATAAAGAAATTTATTTCCAT
CTATCTCCATCTTAAAAACCCTTAGTAAATGTATTTAACTGTCTTTAAAGTTTATTCTTTTGTCTAAAAT
TCCTTAGCATAAAACTTTAAAAAACACATTTAATTATAGTGTATTTTGGGTACTTTATTCCAAATTTTTC
TCTCAAGCCATTTTCAGTGAATTTGAAAGGAAATAATTTCTGTCTTTTTAACATAATACTGTATCATAGA
AGAGAAAATTGGGAGGTAAAAATTGCCCACTACAACTCAAACCCAAGAAAGCCCTTATTTTATACTCTGA
GATTTGTTTCTTTATATTCCTCTATGTCTTCTTGTGAATGATGCTTTTAGAAAAAACGAATGTGATATCA
TAGTTAAGCATGCTTTTCTCTTTCTTTGGGAATCAAGAGTACTATGTGTCTCACTATATAGGGATTCTGA
ATACGGATTTCTTCTTTTGTGATATGTGTATTTGACTCTAAGACTGAGGGCAAATAGATAGGGCCAGAAA
CAAGGATGATTCTAAAATGATTTTCTATAAAATTTCTTAATGTAGATAAGAGTTATAAATACATATATAT
ATTTATATATGAGTTATAAATATATAATATAATAAGAGTTATAAAAACCTATGTAATATGAAAGATTGCC
CTTACATTCTATTTTGCCCTAATAAATATAGTTTATTCAACTACTTTTTTTTTAAGTACATCCATTTAAA
AATTACTGTTTTCTACCTGGTTTTTAGGTTTTGATGAACCAGCCACTGTCTACTTGGGCAGTCAATGCAT
AACATATGGCTTAACATTAGAGCCTTGTGTTCTTTTCCACTGGTGATTTGAAAGTTCAAATGTGACTTTT
CCACAAATAAATTGGCCCTCACCATGAGCCAAGAGATACATTAGACATGTGGCTAAGATAAAGTGATGTT
CCTTTTCAAATCACCCACCATCTTATAGAGTACCTAGATATTTAAGCAGATCACTTAATAGACATGTTAA
GTAATTGAACAAAGCACAAGTTGCTCAGTGATCAAAGTTAGAGGAAAGAGCACATATGAAGGCGCTGACG
AAGGAAATGCCTTTTCACATTCAGGAAACGGTAGTTATTTGGCTGGGAAGAAAATTAAAGTAGAAATGGG
TTCTGGGTATCTATTGCTGCTTTACAAAAGCATCCCACAATCTAACGGCACAAAACAACATAACCATTTT
ACGATGCTGATGGATTTTGTAAGCCAAGGAATCAGACAGGGCATAAAGAGGATGGCTTGTCCTTGCTCCA
CTATGTCCAGGACATGCAATGGAGAAGGATGGAATGGCAGGGATGTCACAAACTGGTGAGAGACAGTATA
TCTGTGGTTAGAGAATCCACTTCCAAGATGATTTCTTGACTCACAGGTCTAGCAGCTTAACTGAAATTCA
CACGGCCGCTCCAGCATGACACCCTTAGTGGTATCATACTTCTCACATGGTAGTTCTAGTGGTTAAAACA
GCCTCAAGCCCACTCAGACTCTAAGAGATGGGTGGATAGCACAAAGATCTCACCTCTCAATGGAAGGATG
ATCAATGAATTTATTGTATTCCTGTGTTAAAATTGTCATAGCATATAATGAGGGGGAAGAGTGGAGAAAT
AGGCAGAGGTCAGTTTGTGGAAGTTGTGAACTCTACGCCTAGAAGCTGGGACTTATTTCTAAATGTAAAG
TAAAATTGCTTTGAGAAATTTTTATCAGAGGAAAAATAGGACTATTTATAATTTAGAAATATTGCCCTGG
TGACAGGGTAGAGAAAAGATGTGCTTTGGGCAGGAGAATAGGGATGGACCCTGCTCTGGTGGCAAGAGAA
TAAACATTTTAATGTTTGCAGATGTGAAAGTCAGACTGGAATAATGAATTCGGTTCCTGATTGGAAGTAA
GGGTAAAAGACAATCATCATGCCTCTACTTTTATTGATGAATTGAAATATCATGTATTTCAGTAAGACAG
AAAATATAATCCTATAGTGGGAACAGATGAGAGGAAGGGGGCAGAAAGAAAAAAATTTAGCTTTGGCCTT
CCGAGGTTTAAGATTTTAATGGAACTTTGGTGACTAGTATGTGGCTCCGGAACCTAGGAGAGAAGCCAGA
GCCAGAGTTACAGATCTGGGAACATTAGCTTAGCTATGTTTTATTGATTGAAACAATAGAAATGGAAGAA
ATAGCTCAGGAAAAGAGAATAAAGGTAGCGGAAAGAAAGGAGAGCTCGACACAAAACTCTGGGGACCACG
AACAGTTAGAGGTGAAGTGAGCAAGCAAGGAGAATGAGAGAATGTTCTTTTTGTTTTGCAGTGTACTGAG
TTATGGTAACTTTTTGCTAAATTCATAAGTGTAAATTGTTTTTCTATTGAGAAGTACTTCGTCTTCTGAG
ACATTTTGTTCTTGTCTTTCAAATTATTCCTGAAATTTAGATACAAATGAAATACAAAATTCTGGTTGAA
ATATTAAATAAACCATATTGAACATATATTCATCTAATCACTGCATCACACAACAAAACACTAAGTCCTG
AATTTAAGACACTTTTGGATTCTGTGCAGTGTTGAGATTTATGTTTTGAAAGGCTCACCCTGTGTGTGCT
GTTTTGGGAATGCTGGTTCTTTGGTGTCTTATTGGGACAGTTTCTAATGATTTCTTACTGGGCTAAGTCC
TGTGGGACTTACGTTGTTGACTTTGGCAAGCGAGAATAATGAATAATATCCATAAAATTTTTGAAGGAGA
ATAAGACTTAATTGTATTTGATTTCAAGAAATCACAGTCCCAAAGTAATTTTAAACTGGGAGACCAAGGG
CCACAGTTAAAAGCTCAGCCATTGTCCTGAAAGAGCCATGCTTATGTGCTTTCAAGTAAGAATAATGTAA
CATCAACAGTGGTAAGTGAGAACCAAGGGATGTGGTATTAGAAAGACTTCCAAGTGCAGGTGTGCAGGGT
AATAGCGGCTAAAATTTACACAGGATTCATTAGAATAGTTACAGAGCCTCCAGAGACTCTCAAGTATGCA
TTTTTTAAACCTGTTATAGCACGTATCTTTATCAGACACCCTTCTAAGTGATCTACGATTTGGTCCTCAT
AAAAACCTTCAGGGGCTGGGCACGGTGGCTCACGCCTGTAATCTCAGCATTTGGGAGGCTGAGGCGGGCG
GATCATGAGGTCAGGAGATCAAGACCATCCTGGCTAACATGGTGAAACCCTGTCTCTACTAAAAAAAAAA
TACAAAAAAATTAGCTGGGCGTGGTGGCGGGCGCCTGTAGTCCCAGCTCCTTGGGCGGCTGAGGCAGGAG
AATGGCATGAACCCGGGAGGTGGAGCTTGCAGTGAGCCAAGATAGCTCCACTGCACTCCAGGCTGGGCGA
CAGAGCGAGACTCTGTCTCAAACAAACAAACAAACAAACAACAACTAAAACACACACACACAATCCTTTA
AGTAGCTGTCATCCTCATTTAACAGATGAGAAACTAGGCACAAAGCAGCTGAGCTGAGATCTGGGTAGGG
CAGCTGGCTGTAAATTCTTTGCTATTAACCAATGTATTAGATGTTTACTACTGGCATTTGAACATATTAA
TTCACAGAAGATAAATAATGCCATCTATCATTTCTTCACATCTGCAAAATGCTTTTGTTTCTCTTTCCAA
ACTTGACTTTGATTTCCATTAAATATAAAATTACATTTTTTTTTTTTTTTTGAGATGGAGTCTCATTGTC
TCACCCATGCAGTGGTGTGATCTCAGCTCCCTGCAACCTCCACCTCCTGGGTTCAAGCGATTCTCCTGCT
TCAACCTCCAAAGTAGCTGGGATTACAGGTGCATGCCACCATGCCTGGCTAATTTTTTGTATTTTTGGTA
GAGACAGGGTTTCACAGTGTTAGCCAAGATGGTCTCAATCTCCTGACCTCGTGATCCAGCCATCTAGGCC
TCCCAAAGTGCTGGGATTACAGGCGTGAGCCACCGCGCCCAGCCTATACTTTTTATGAATAATATTAGTT
AGTATACATGGCTTTAGGGGTTATAATTCTCCAAATGAAACAGTAACCTCTGTACGCTTTAACCTTCCAA
ATTAGTCTTTGTAACACAGTGCCAGTACATCGGAGGTGGTCAATAAAAGTCTTTTCAATGATTCATTAAT
GGGACAATTGCATAAATGAATCTTCATGTTTGTCAGAATAAGGGGAACATTGAGCTAAGTTTGGTTTCTC
AATCGCTATGTCTATGTGCCACTTTGAAAACCTTAGGAATGTGAAGCTGCTTTCTTATTTATTCATTAAT
TCAATATCCAAAAGTATTTATATACTTTGTTAGTGAATCATTAGAATAAGATCAGAGAGGCCTCTTCACT
CTGTCAGCACTCTAACGGTGGGATTCACACCTGAATATCCATTTTCCCAATGTTTTCTATTTCTTCACTT
TTTTTTTTTGTATTTAGACATAACGTTGAATTGGAATTTTCTTTTCATACACTATACAAGGGATGTTCAG
CTTCATTTTCCTACACTCTTTTTTTTTTTTTTTTTTTTTTGAGACGGAGTCTCCCTCTGTCACCCAGGCT
GGAGTGCAGCAGTGCGATCTCGGCTCACTGTAAGCTCTGCCTCCCGGGTTCATGCCATTCTCCTGCCTCA
GCCTCCCGAGTAGTTGGGACCACGGGTGCCTGCCACCACACCCGGCTAAGCTTTTCTATTTTTAGTAGAG
ACAGGGTTTCACCGTGTTAGCCAGGATGGTCTCGATCTCTTGACCTCATGATCCACCTGCCTCGGCCTCC
CAACGTGCTGAGATTACAGGTGTGAGCCACCGTGCCCGGCCTCCCACACTCTTTTCTATATAACTTTATT
GTACACAGAACAACTCAAGTCAGAGGCCCAGGATTTGTCTTAGATTCTTCCCTTTCTTTCAATTCCTGTG
TCCACTATTTTAACTTATTTTAATCATTTACTTCTATTTACTGTGCCTCTGACTTCATTCAGGCCTATAT
AAAATCCTGCCTGAATTTTAGCCATGATTTCCTATTTTATCTGTTTTCAGCCTTGTTAACATCTCCCAAC
CTCATTTCTTCCTCACTCTTACATATCTAAAGGAAAGGATCTATCTAATCTGAAAATTTAGTATTTCTTC
TGCAATTAAATTTTTTTGGTAGTCTCCCACTGCAATCATAAGAAAGACCAAATTCCTTAGCAAATTGATA
GGGCTCTCTAGGTTCTTACTTGGAAAAAAACTAGGTGTTAAAATATTATTTGTAGGGCTGGGCGCGGTGG
CTCATGCCTGTAATCCCAGCACTTTGGGAGGCTAAGGCGGGTTGATCACTTGACGTCAGGAGTTTGAGAC
CAATCTGGCCAACATGGTAAAACCCTGTCTCTACTAAAAATACAAAAGTCATCCGGGTGTGGTGGCATAC
ACCTGTAATCCAAGCTACTCGGGAGGCTGAGGCAGGAGAATTGCTTGAACATGGGAGGTGGAGGATGTAG
TGAGCTGAGATCGTGCCACTGCACTCCAGCCTGGGCGACAGAGCAAAACTCCATCTCTAATAATAATAAT
AATAATAATAATAATAATTGTAGAATGAATGAGAAAATTAAAAATATTTATAATTACCACAATAAATAAG
CATAAGTTGAAACAATTCAAATATCAACTTCCTCAGCTGAGATTTTTTACAAGAAGCTTGATATTATCCA
AAGAGATAAAATTCATACATTATATGAGGTTAAGGTATTATGTTTTGGTGATTTATAGAATTCTGTATGT
GCATTATGTTGAAGCAAATTTGATTCTTGAGGTTGAAAACTAAACTAAGGTATGAGGTCATATATACATA
CATATGACCACATTTTGCATGAAAGTCTGCTATTAAAATAACTACAACATAAATAGAATAGTCTACAAAA
ATCTTACATGAAATTATTAACATTTTCTTAACTGTATTGATGAAGGCATGGAGAAGAGATACAAATACAT
TTTAACTCTCATTCTAATTCTTGTTGAAAAATAAGGGCTGTTTGAATCCTTTGCAAGGATTATAAGGCTA
CCGTAGAAATTAGTAGGAAAAACAGTTCCATGATTGATTAGTGATGTCTGTAATGGATGTGGGAGTGGCC
AATTATAAATTATGTTTCATATTTATTAGCCCTGAATAAAACGTTGCTAAAAGTTTTAAATAATATTTGC
TTGTAAGACTATGAGAATAGTTGCTTAAGTACTATAATTATTTTAACCTTTAAAATTGTTTTATTTACTC
TTGATTTCTATGTAAAGTGGATTGAAGTTGTTTAATATTATTTCTCTGAATGTCAAATGGTATATTTTGA
AATTAGATTTGTTTGATACTTGCAGAGATGATATTCTGTACACAGATTCTACAATATCTTGGAAATCTTC
ACAAATCTATGGAGCAATAAAAACACTTCGACTGATAATTTATACAGACAATATGGTACAAGAGAACAGA
GTACAACTTATGGAATGTTAACAAATTAAAGTTCAAATTTCAGCACTTTAATTTACAAAATGTGTAAAAT
GCACGAGTTAACATCTAAAGACTTAATTTTTCATATTTTTCAGTTGGTTGTATAGTAGAACCTTTGCAGG
ACTGCTGTGAGGATTGAATAAGATAAACATTAATTGCTGCCAGTTAATAAGGATGTAATAATGACTAGTG
TCTGTCTGTTCCCTCCTTTAACATCTGATAATTCCATTCTTGGAACAAATTCCCTTGCTTAGAAGGTAGG
GATAAAACATGCCATCGTTTGAAAATATCACCCAGCAAATGTCAATGAATTATTTTGTTATTGAACATAT
ACCAGCCCCATGATAGAGAATAAGAACGCAAAAATGAACATAATTCCTACCCCGGAGAACAACACAGTCT
GTTTAGGAGACAGATACTTAAATGATTAGTTACTGCACCATCAAGATACAATATTCAAGACATGTCAAGG
AGTTATTCAGAAAGGGGATTCTGAAGTTTAGGATTGAGATTGGGGTTTGAAATATACAATTACTACAAAA
GAAGGAAGGAGTATATTATATCTGGGATTTTAATTTTTAGAATATTTATGGTAACAGCATGAAATTTTGT
GGGTGGTGACAGTGAGTGAACCTGCATTTGGGAAGCAGAAGTAATAGCTGGAGATGTGGCTGTTGTGTCA
GGAATGCTAAAATGATGAAGTCTGTAAGAAGGGGGCTGCTGACATCTGGCGAAGAGGCATGGCTTGAGAT
TTTGGAATATGCTGTTTGACTTTAGAAACTGTGAGTGTTCTCCTTCCAAGGAGACATCTGTGGATATTCT
GTAGTGCACAGTATCTCCAATTTTATTATGTATAGGAATCACCTGCGGATTCTGTTTAAATGAAGATTCA
AATCAGTAAGTCTGAGATGGGATCTGAGGTTTTATATTTCTAACAAGCCCCAGGTGATGGCAGTGTTGTT
GGTCTACAGACCACATTTTGAGTAGTGAGGCTCTAGTGGTTAGTAAAAATGGGTAACCACAGATTCGGCC
CTGTTTACCTTAAGAAGCTTTTTTTTCCTTATAATAAATGGATTTCATAATTCCACATGAGGATTTACAC
TGAAGCTGAAATAGGAAGCTCTGGCAGTTTGGATCCTGCTGTGTTTTGATCACCAGATGAATTCCATACT
TTAAAAATAGTTGACTATGTATAGTTTTCTCTTCTTCCCTTCCATGTTTGGGAAAAATAAAAAGCAGCTC
CTTGATATTCCAGTTTACTAGAAAGATGATCACATACTTCGTTTAGTAGGATCTACAGGGAGCCTCAAAA
TATTTACTTCTTTTGTGCTTCTGTTTCTGACATCTTTTGCCCACCCATAAAGCTAGTAGGAGTCTAATCA
TACAGGATTTCAGAAAAAAATGCACTCTTCAATTCAGACATCTAAAAGCCCTTAGTTTACCGCTTTTCTG
ACTCAGTTTATTTTCCTCCATTGCCTGAGAGCTGTGTCTACATGTCACCTGTGTCTGTTTTACTAGGACT
TGGCAAGTTGGCTGTGCTTACTCACCTGGTTTGTTACTAGTATGTTATAAACTTGAAGCCTGGGAAATGG
TATTACAAGCACTGTGGAGAATAAAATGTTTTTCTGCTGTCCAGGGAGGCATAGACAATAATGTTAAGAA
AAATAAAGGAGCTATTGAGAAAGATTTTGAGTTAGATCAAACAAGTAATGAGAGAAATGGGGAGAGGTTG
ATTATGTGAAAATTTGATAGAAAAATAATGAGAGAAAAGTAGAGGAATATTGAAACAGAAGATTTGATAT
TTCTGTCCACCCTAGATTACCAGTGATTTTTAAGGTTACAGTAATAGCTTATTTTTTTAGACAACATTGC
AAACGTTCAACTAAGTCTCCCTTACTCTCTTTTTGACTTCTTTTCAGATGAAAAGACAAAAACAGGGGGA
GGCAACAGACATTTAAGTGTAGTTACTAAGGACATAAAAACAGGATGGCAGTAATACTATAATTAGAACC
AGCAATTAACAAATGTCTCACTAGCTTACACATAAATACACGTGTTTACGGTGCCTTTACCTTTGCACGA
TATTTCATAAGCATTAGGTATTAGGCCAAACCAAACACTTTGCCCATTGGGTTTCCTGTGGAAGCTAAAG
AGCTAGCTAAAACCAACCAACCAACCAACCAAACAAACAAACAAAAATAAATTGTTCTTCCAAGGAGTCC
AAGGAGTCCATGCTTCTTGATCTATAAACATCTGAGAGTGGCAGACACTTAATGTAGCAACAGGCCATTG
ACTTTTGACTAGGTGCCTCTTAGAAATGCCGTTGGTACAATGTAGTCTGTTAGTAGCTGAGATCATGAAA
AATAAAGGACAAAAATCATGAAATTGATAAGACCAATGGGTTAATTGGTGAAATAATATTTATTCTCTAT
ACTGGAAAATAGATCCATGGAATAGTGAAGTTGCCTTATAAATAAATCAAACATAAACAATTTCTTATAT
ACTAAGCATTTGTGGCAGTTATATTTGGCAGATAAATTACTTTCGAGAGGATAATAAGAATAGTTCTTAT
TCTGCTTTTTAAAAACATACTGAATTCCATTTAAATTTCTCATGGATCCATCAATCTGACTTAACCATTA
TCACCTCACAATTTACCTTTTTTAAAATTCATATCCAACCATTCCAAGCTCCTAATTCCACTATTGACTA
TTTCAAATCAGCTATTCACCTCATTTTGTTAAAAAAATTAAATATATATCTGTGAAAGATAAGAGTTTAT
TTTTTAATATACTTACAATATTATTCAAACACCAGGGGTTTAGTCTAGGTCCTGCTCTCTGTTGCACAGT
AAGCCAGTCACTAAAATAATAAGAATTTCCAAGGGAGAAGACTTTACTCAGTTGCTGCAGCTGACAAGAA
TGGGAGATCAGTCTCAAATTCACCTCCCCAATCAACTAAAACTGGGGGTTTATGTAGTGGGGAAGTCACA
GTGGCTACATGTGGAAAAGCAGGAATTAGGGAAAGGTAAGGAAGAAAAGTTGGTCAACGGGAAATAGGTC
ATCTGTTAGGAAAACAGGAATTAGCAATGAGTAAGAAAGTAATCATGACAAACAGGGGCCTGGCATCTCA
TTGTCTAGATGTGGTGATCTGGTAAGTTTCAGTTTCTTGATACTATCTGAGAGGCCTAATGGTCAGTTTC
CTGAGAAAAGGAACTCAGATAAAACAAATGTAAATGGCTCAAATTTTAAAACTGTGAAGATCAATTTCTA
TGTTTATTCAAAAGAAATGATACCTTCAGTTTTATGGGACATTTAGGCCAGTTTCA
