# Supplementary material for: Genome-wide characterization of endogenous retroviruses in snub-nosed monkeys
Source: PeerJ. 2019 Mar 18;7:e6602. doi: 10.7717/peerj.6602 (PMC6428148; doi:10.7717/peerj.6602)
Supplement: File S3 — All ERV sequences found in the golden snub-nosed monkey. [file peerj-07-6602-s003.zip › Supplemental3/109.fasta]

>109gi|723421537|ref|NW_010792919.1|:834381-842339 
TGAGCCCAGCACAAACACAAACACATTCCTCCATATATCTCAACTTCCTGAGCCCAGCACAAACACAAAC
ACATTCTTCCATATATCCCAACTTCCTGAAGCCCAGCACAAACACAAACACATTCCTACATATATCTCAA
CTTTGGAAAAAACACCACCTAGAGAGTCCCCTGATAAAGGTCATGAGTGTTTGAAAGAATAACTGAAACT
CCCAGAAGCGGGAACCAATCATAAACGGCCAAATCGCCTTGTTCAAATGTCAGCCAATCCCAAACCTGTA
TTGCATAAAATCCCCTGCGACTCTGTGCCTGTTTACTGCTGGCTATATAACGCTGTCTCAGACTCAGCCG
GGGGCTCTCGAACAGTTTTTGGTCGGGAGTCCAGGTTCAAACTTGTATTAAAGATCCCTGCCATTTGGCT
TTGACTCTGGACAATGGTGGTCTTCTTTGCGGAATTAAAGGACTGGGGCACAACATCTGGGGGCTCGTCC
GGGATTTCCCCCAAGCCCACCAGACCCCAGGTCAACGGATCATCACTGATCAGTAAGTGAGCCGGCTTTG
TCTCTGTTCGTCTTTGTCTCTCTAAGGAATCCCGCGGGATCTGTACTGAGGTTGGCATAGTCTTGGCGGA
CGCGCTATAAGACAGCCACCAGGGACCGGTAGGAGACGTCCTCCGGTGCCCATCTGGGGCCTCTGTATTC
TGTTGGCCCGTCTGACTCTGATCGGGAACTAAACCCGAAAAGCGCTTGCGGAACTGTTGTCTGTTGTTGC
TGTTGTAAACTGTTACTTGTTTAGAACTCACTTTCACTTTTCAGGAGCTGCTGGACGAGACAAAAGTTAC
TTCAAATCCTGTTACTGATATTTCTCTGTATCCCTTTCTCTACCTCCAGGGGTTCCTGAAATGGACAGCG
CCCAGAGTACTCCACTCTCTCTCCTTTTAAATAACTTTAAAGATGTCAAAGCTAGGGGCTATGACCTTAG
TGTAGAGCTAAAGAAAGGGAAATTGATAACTTTCTGCCGCTCAGAATGGCCCACTTTCGGCGTAGGGTGG
CCTCCTGAGGGAACATTTTGCCTCCCTATTATCACTAAGGTCAAAACTAAAATCTTCCTACCAGGACATT
CGGGCCATCCTGATCAGATCCCCTACATCTTGGTATGGCAAGACCTTGTGGAAGATCCGCTACCTTGGCT
GATCCCTTTCCTGCTAGCCCCTGAGCCCTGTAAGGCGTTAGTCACGCGGCCTGCGGAAAATTCCCAGAGA
CAAAAGATCCCATCCGCCCCTCCTGCCCCTGTGTTGTCTGATAGCCAAGACCCCCTGTCGTTAGAACCCC
CACGTTACACACACCCCGGCCCTCGGCTCCAGGCTGCGCCAGCTGCTTCCCTGAGAGAATGCGAAAACCG
AGAAGCTGCGGCAGCACTGGCAGTAGTGGGAAGCGAAAGCAGTCCTGGGGGGCCGGCAGGACGGACGCGC
GGCCGTACCCAACGCGAACAGGCTTCGCAGCCCCCCGACTCCACTACAGCGCTACCCCTCAGGGAAATAG
GACCCCCCGATGATACTGGGCTCCCCCGCCTCCAGTATTGGCCCTTCTCCACTAGTGATCTGTATAATTG
GAAAGCCCAGAATGCCCGGTTCTCAGACAACCCTAAGGACTTAACATCATTATTAGGCAGTGTTATGTTT
ACCCATCAGCCTACTTGGGACGACTGTCAGCAACTCCTCCGGATTCTATTCACGACGGAGGAGCGAGAAA
GGATACAGGTTGAGGCCAGAAAACTGGTTCCCGGAGATGACGGCCAACCGACCGCCAATCCTGACCTCAT
CAATGCAGCCTTCCCTCTGACCAGACCTAGATGGGATTACAACACGGCAGAAGGTAGGGGACGACTGCTC
ATTTACCGCCAGACTCTAATGGCAGGTCTCCGGGCGGCAGCTCGCAAGCCCACTAATTTAGCTAAAGTGT
ATTCTGTGTTGCAGGGAAAGACAGAAAGCCCTACCGTTTATCTAGAAAGGTTAATGGAAGCTTTCAGACA
GTTTACCCCTATGGACCCAGAAGCACCTGAGAATCAGGCAGCAGTAGTAATGTCCTTTGTAAACCAGGCA
GCACCAGATATTAAGAAAAAGTTACAAAAACTAGAAGATTTAGAAGGAAAACAGGTGCAGGATCTCCTCC
GCATTGCCAGTAAGGTATACAACAATAGGGATGCCCCAGAAGAAAGGCAGTTAAAAGCTACCAAAGAGAT
GACCAGGGTCCTGATGGCTGCCTTCCCTCAAGCAGAGAAAAACCAAAGAAAAAAACAAGCACAAGGCCCT
AAGCAAAAGTTAGAAAAAGATCAGTGTGCTTACTGTAAAGAACATGGCCACTGGATTAAAGACTGCCCAA
AGAAAAAGAGGCAGTCGGACTCAGGGTTGCGAAGACCTACCCCCATACTTGTTACCCAGGATTCCGACTA
GGGGGGACGGGGTTCGGACCCCCTCCCCGAACCTAGGGTAACTCTGCAAGTGGAGGGGTCCCCGGTTCAG
TTCCTAGTCGATACCGGGGCGCAACATTCAGTCTTGGTCAAGCCTTATGGAAAATTGTCTGATAATTCAT
CTTGGGTACAAGGAGCCACAGGAATTAAAAAATATCCTTGGACAACTCAGAGGACCGTAGACTTGGGAAC
AGGAAAGGTGTCTCACTCCTTCCTAGTTATTCCCGAGAGCCCTTGCCCCTTGTTGGGGAGAGATCTATTA
ACAAAAATGGGAGCCCAAATTCACTTCCAGTCAGGGGGTCCCAAAGTGACTGACTCTCAAAACAAGCCAA
TATCCATCCTCACTATCACCTTGGAGGATGAATATAGACTCCATCAGGAGCAAGTGCCTCCTGATCAAGA
TATCAACTCCTGGCTCCAGCGTTTCCCGGAAACATGGGCAGAAACCGGGGGCTTAGGGCTGGCAAAACAC
CGCCCCACCATATTTGTTGAAGTTAAGCCTGGGACAGACCCGGTTCGGGTTCCGCAGTACCCAATGCCCC
TAGAGGCCAAAAAGGGAATTACGCCCCACATCCACCTGCTTCTAGACCAAGGAGTTCTAGGCGCCTGCCA
CTCGCCATGGAACACTCCGTTGTTACCTGTCCGTAAACCTAATAGTAAAGACTATAGGCTGGTGCAAGAT
TTAAGAGAAGTCAACAAAAGAGTCATGGACATACACCCCACCGTACCCAACCCATATACCCTCTTAAGTA
CTTTGAACCCTGAAAAACAGTGGTATACTGTCCTTGATTTAAAAGATGCTTTTTTCAGCCTACCCTTGGC
TCCCAAAAGTCAAGAGCTTTTTGCATTTGAATGGACAGACCCCGAGAGGGGTATAAACGGCCAGCTAACA
TGGACCAGATTGCCACAGGGATTCAAGAACTCGCCAACCCTGTTCGACGAAGCCCTCCACGAAGATCTGG
GTGAGTACCGACGGCAACACCCTGAAATAACTCTTTTGCAGTATGTTGATGATCTTTTAGTAGCGGCCAA
ATTCCCGGAAGCCTGTGTTCAAGGAACCGAAGACCTCCTAAAGACTTTGGGGAAGCTAGGCTACCGGGCC
TCAGCAAAAAAGGCTCAAATCTGCAAATCAGAGGTAACCTATCTGGGATACCTGTTAAAAGGGGGGCAAC
GTTGGTTAACCAGTGCCCGGAAAGAGACAGTCCTACGTATCCCTAGACCCCAATCAACGCGACAAGTAAG
AGAATTCCTGGGGTCGGCGGGGTTCTGTAGGTTATGGATACCCGGGTTTGCAGAGTTAGCCAAGCCCCTA
TACCAGGCAACAAAGGAACAGCAGCCCTTCAATTGGACGGAAGAGGCTGAGTTGGCCTTCCAACAGATCA
AAACCGCTCTGTTATCAGCCCCCGCGCTGGGACTCCCTGATGTCTCCAAGCCCTTCCACTTATACGTGGA
CGAAAGCAGGGGCGTTGCCAAAGTGGTATTAACTCAGTATTTAGGCCCCTGGCGGAGGCCAGTTGCCTAC
CTGTCAAAAAGATTGGACCCCGTAGCCGCAGGATGGCCGCCCTGCCTCCGAATAATCGCGGCAACCGCCC
TGATGGTGCAGGATGCTGATAAGCTTATCATGGGACAGGAGCTACGGGTCACTACTCCACATGCCATTGA
AGGCGTTCTCAGACAGCCGCCTGATCGATGGATTAGCAATGCCCGGCTCACCCACTACCAGGGGCTACTG
CTAAACCCCCTCAGGATAACTTTCCTGCCCCCAACGACCCTAAACCCAGCGACACTATTGCCAAATCCAG
ACTTAGAAACCCCGTTCCATGACTGCTCCGAGATACTGGCCCAGGTACACGGAGTCAGGGAAGACCTACA
AGACCACCCACTACCCGACGCCGATCTCATCTGGTTCACCGATGGAAGCAGTTTTGTCCACCAAGGACAG
AGGTATGCAGGAGCGGCAGTAACTTCGGAAACTGAGGTAATTTGGGCCGAGCCATTACCCCCCGGGACGT
CGGCACAAAAAGCCGAGCTCATAGCACTCACCCAGGCCCTTACATTAGGAGCAAACCACAAGCTGACAGT
TTACACTGACAGCCGGTATGCTTTTGCCACAGCACATGTGCACGGGGCTATTTACAGGGAAAGAGGTTTG
CTCACAGCAGAAGGAAAGGACATTAAAAATAAAAAAGAAATCCTTGATTTATTAGCAGCCCTGTGGAGGC
CAAAGAAACTGGCCATCGTGCATTGCCCAGGACACCAGAAACCAGTCAGTCCAGTCGCCCGGGGCAATAA
CCTAGCGGACTCCACTGCCAAAGAAATTGCAAAAGCTCTCGATCGGCTCCTTGCACTCCAACTCCCTGAC
CCAGGATCTCGAGATTTACCCTATAACCCTGAATACTCAGAAGAAGACCTACGGTGGATAGACAAGCTCC
CAATGAAACAGATTCGAGATGGATGGTGGACAGATACATGTGGCAACATCGTCCTACCTGAAAGGCTGGG
ACAGCAAGTGCTAGAACGTATCCACAGGTCCACTCACTTGGGGGCCCAAAGGATGATAGACTTAATCAGA
CACACCAAGCTTAAAATTAGGCATGTGGCTGAAAAGGCCGGCAAGATAGCTGCAAACTGCAAGGTTTGTC
TACTCAACAATGCTTATAGTCAGTCCCAAACTGTTGGGACGAGGTTAAGAGGGACCAGGCCTGGAGTCTA
TTGGGAAGTGGATTTCACTGAGGTTAAACCAGGTAAATATGGGTACCGATACTTATTAGTCTTCATAGAT
ACTTTTTCAGGATGGACTGAGGCATTCCCAACCAAACGCGAGACTGCACAGGTTGTTGTAAAGAAAATTT
TAGAAGAAATCCTCCCCAGGTATGGCTTTCCTGTCCAGATAGGGTCTGACAATGGACCAGCTTTCGTCGC
TAAGGTAAGTCAGGACCTGGCTTCCATCCTTGGGGCTGATTGGAAATTATATTGTGCTTACCGACCCCAA
AGTTCAGAAGTTCAGGACAGGTAGAAAGAATGAATCGGACCCTAAAAGAGACCTTAACGAAATTGACCAT
GGAGACTGGCGCTAATTGGGTAGTCTTACTCCCCTACGCTCTGTTTAGGGCTCGTAACACCCCCTATAGG
TTAAAACTTACCCCATATGAGATCATGTATGGTCACCCCCCACCTATAATTCCCAGCTTAAAAAGTGACC
TGTTGAACCCAGACTTAGAAAGTGTTTCTGAGTTCTTATTTTCCCTGCAAGCTCTACAGAGAGTCCAGGA
GGAAGTGTGGCCTCGACTGCGAGAATTGTATGAGTCTGGACCCTCGCCTACACCTCATTCACATCAACCA
GGAGATTGGGTCTTGGTCAAGTGGCATCGGCAAGAAAGCTTAGAGCCACGGTGGAAAGGACCATTCCAGG
TACTCCTAACCACCCCTACCACTCTCAAGGTTGAGGGCATCGCGTTGTGGATCCATTACACCCATGTCAG
GCCGGTAAACCCAGCAGCAGATCTCCTCCAGCAAGGCATGGAGACGCCAGGGACTGCGGATACTTGGACA
ATAGATCGAACTAAGGACAATCCTTTGAAGCTGACACTGCACCGGCGCCGCAACCCACTGTAACTATGTT
AGCTTTCTTTGTGACTTTGTGCCTCCTGCGCCTATCCTCCCCGCTCACTGCAAATCCAGCTACTAACCCC
TTTGTTTGGAGGTTCTGGCTCTATGAGAACCAAACCCACCCAGGAGAAACCCCCCAAGCTGGCAAATTGC
TAGCTAGTGCAGATTGCCCCCCCCTGGATGTAGTACCCCAATTTACCTCAACTTCACTGGGTTTCAAGTT
GCCAAACCAGCATTACCCATGATCTGCTTCGAATTTGATCAGGCCCAACACAACTGTAAAAATTATTGGA
AGCGAATGAGTGCAGGATGCCCCTATAGCTACTGTAAAACCCACTCGGTCAGAGAGTGGACACAAACCGG
GTGGAACTTCTATCACGGTGCAGGCACCTATACTTGGATAATTAAAGACCCATGGGATTCCCGGTGGACC
TCGCCACAGCATGGGGCTGTCTACTATTCCTCCACCAGTACTTGGCCCAGTAGTCACTTATATCTGTGGC
GCAGCCTAGTCCAAGTCCAGTCCCTAGTCCACGGGAACATCCACCAACAGAAAGAAAAACTGTTACAGGA
CCTACGTCCCTTTTCGTGGCTAACCCTACTGCAGGAGGGGCTAATGGTCACCAACCTTACGGGCCTAGGC
GACTTGTCTTCTTGCTTTATGTGTGCAGCTCTAGGGCGTCCGCCACTGACTGCTGTCCTCCTGTCTACCT
CACCCAACAACCAAACTGTAAAACCCTCGTCTACTGCTCCGGTGTCAAATGTCCTCCTATACCGTAATCC
AAACCAAGAAAAGCTCCCCTACTGCTATTCGGCTGCCAACTCCAGTCTCTGTAACTACACAGCTGCCCTC
CCTAGTACCCCGTTGTATGCCCCACCTGGCATATTTTTCTGGTGCAATGGTACACTGTTTAAAAATTTGT
CTGGGGAGTCTCCTGACGGACGGATATGCCTCCCTGTCACTCTGGTCCCCCGGCTAACTTTACTAACACC
AGCTGAGTTCCTGGGCTGGACAGGTGCCGTCTTTGACGAGGCCCTTAGACATAAACGGGCAGTGTTCCTA
CCCCTTGTCGCTGGAATCTCCCTTTCCACATCCCTTATTGCAGCTGGGTTGGCGGGGGGGGCGGCACTAG
GCCACTCAATAGTGGAAAATGACAAGCTGTTCCAGCAATTCTCCGTCGCAATGGAAGTGTCGGCTGAATA
ACTTGCCTCCCTCCAGCGGCAACTCACCTCTCTAGCGCAAGTAACCCTCCAAAATCGGAGAGCTTTAGAT
TTACTCACTGCTGAGAAAGGGGGCACCTGTATGTTCCTCAAAGAAGAGTGCTGTTTTTATATAAATGAGT
CGGGGCTAGTGGAAAGTTGGGTACAACAGTTACACAAGTTAAGCCTAGAAATGAAGAGGCAGCAGTTTGC
CTCAGCCGCTAATAACTGGTGGAACTCTTCCATGTTCTCTCTCCTAGCCCCCTTCATTGGGCCACTGATA
ACCCTCTTGCTCCTGCTCACAATAGGACCATGCGTTATTAATAAAATATTGCAATTTGTTAGAGAAAGGT
TCAACACCATCCAACTTATGGTTCTCCGCACCCAATATCAACCCCTAGACCTCAGGGGCGCAGAAGAAGC
AGAGATAACCTTATAGGGATCCAAGATTGGACCCTCAGTCTCCTGAGAAAGGGGGGAATGAAAGAGATCA
AACACACTCACACATTCCTCAGCCCTGCGCCCAACACAAACACATTCCTCCATATATCTCAACTTCCTGA
GCCCAGCACAAACACAAACACATTCCTCCATATATCTCAACTTCCTGAGCCCAGCACAAACACAAACACA
TTCCTCCATATATCCCAACTTCCTGAAGCCCAGCACAAACACAAACACA
