# Supplementary material for: Genome-wide characterization of endogenous retroviruses in snub-nosed monkeys
Source: PeerJ. 2019 Mar 18;7:e6602. doi: 10.7717/peerj.6602 (PMC6428148; doi:10.7717/peerj.6602)
Supplement: File S3 — All ERV sequences found in the golden snub-nosed monkey. [file peerj-07-6602-s003.zip › Supplemental3/110.fasta]

>110gi|723381443|ref|NW_010828921.1|:1007018-1014747 
TGTAGCAGGACGAGCCACAGACAAAACTCCTTAGACACTGAGTTAAAGAAGGAAGGGGTTTATTCGGCCG
GGAGCATTGGCAAGACTCCTGTCTCAAGAGCCAAGCTCCCTGAGTGAGCAATTCCTGTCCCTTTTAAGGG
CTCACAACTCTAAGGGGGTCTGTGTGAGAGGGTCGTGATCAATTGAGCAAGCAGGGGGTACGTGACTGGT
GGCTGCTTGCACTGGTAATTAGATTGGAACAAAATAGGATAGGGATTTTCACAGTGCTTTTCTTTTTTTT
TTTTTTTTTTTGAGACAAAGTCTGACTCTGTCACCCAGGCTGGAGTGCAGTGGCGCGATCTCAGCTCACT
GCAACCACCGCCTCCCGGGTTCACACCATTCTCCTGCCTCAGCCTCCTGAGTAGCTAGGACTACAGGCGC
TGCCATCACGCCCAGCTAATTTTTTGTATTTTTTTTAAGTAGAGATGGGGTTTCACCGTGTTCGCCAGGA
TGGTCTCAATCTCCTGACCTTGTGATCTGCCCACCTCGGCTTCCCAAAGTGCTAGGATTACAGGTGTGAG
CCACCGCGCCCAGCCTCACAGTGCTTTTCTATACAATGTCTGTAATCTATAGATAACGTAACTGATTAGG
TCAGGGGTTGATTTTTAACTACCAGGCCCAGGGTGTGGCACTGGGCTGTCTACTTGTGATTTCATTTCTG
CCTTTTAGTTTTCACTTTTTCTTTCTTTGGAGGCAGACATTGGGCATAAGACAATGTGAGGAGTGGTCTC
CTCCCTTATTCCCCACCTTTGAGACTCTCACTCAATAGTGGGAGTTCTCACTTTCATTTTTACTACTCAT
GTCTTCTTGCAAGACAGATCAATAGTGATTCATATAGTACACTTGTGCTGAAACATTTTGGTGAACTAAG
GTAGCGATCAAGCTTTTTTATCATTTGAAGAAGTACAGGTAGCAAACAACAGGGCAGTAAGCAGGTTCCT
ATTACTATTATAACTCTTTTTTTTTTTTTTGAGACGGAGTCTCGCTCTGTCGCCCAGGCTGGAGTGCAAT
GGCCGGATCTCAGCTCACTGCAAGCTCCGCCTCCCGGGTTTACACCATTCTCCTACCTCAGCCTCCGGAG
TAGCTGGGACTACAGGCGCCAGCCACCTCGCCTGGCTAGTTTTTTGTATTTTTTTTAGTAGAGACGGGGT
TTCACCGTGTTAGCCAGGATGGTCTCGATCTCCTGACCTCGTGATCCGCCCGTCTCGGCCTCCCAAAGTG
CTGGGATTACAGGCTTGAGCCACCGCGCCCAGCCTATTATAACAGTTTTAAATCCTCCTAGCGCTGGGAA
CCATTTTCCAAACATAGCCCCAGGATCAAATCCATGCCACACTTGCACGGGCACAAGTGCCAGTTTTGTC
ATGTATTTAACTATGTCTTCAACTACTTGTCCTTGATTATCTATGTATAGGCAGCAATTAGTAAGGTTAA
ATTTCCTACAGACCTCTCCTTCAGCTGCTAGCAAGTAGTCAAGAGCTAATCTACTTTGATAGATAGCATT
TCTCATCTGAGTTTCTTGCCGGGCCAGAATAGTCAAGGCTCTACCAGTTTTATTAGTGTTTTTTTTTTTT
TTTAAGATAGCTTGTAACCGTATGATTTGGTTGATCATGTAAATGGGGGTCCAGTATCCCCACGAGCCAT
CTTGTGCCTAAGTAGCAGGCCTATAATATTGTATGATTCTCTCAGGGGGCCATTTATCATTTTTTTCAAT
TTCCTATACCTATGCTTCTCTTTTTGTGCGAAGCATAGACAGGGAAGCCCAGGAGTTCACCTGTTTTTAT
GGGCAGTAGGAAGAAAGATGGTTTAATAGTGCCAATAACACAACTACCTGCCCACTGGTCAGGTAATTTG
GCATAAGCTCTATGCCCACATATCCAGTATAATTCAGTGGGGGCTGTCCAGTCCCAGTGGGACTCCAGGT
GGGTCCACACGGTTTGCAACTTTGGTAATTTACTAAATGGATTTCTCTCTGTGTGATTTGAACTCCACCA
AGTGACTGTTTCTGTGGTACCATTATACAGTTTCTGTCTCAGGCAACTAAGTCATCCCACAGGGTTAGTG
AATTCTTTTCCTTCTCTAGCTATGGAATGTTGTCCAATAATTGAGGCTTGTAGGACCCAGAAATTATCGG
GGTGATTCTTTTGAGCCAGGAATTCATCAGGAATTGGGTCTGTAGGTACTAATTCTCGGGCTTCCCATGG
CTGTTGATCTCTTATTACAGTTCCTCCATATACATAACATGAAGTGACACTGAGACACTGGGCTACACGC
TCAACTAATTGCAAAAACAAATTTCCTGTTTTTCCTGGAATTTCTGGTACTGGCACATTTAGTTCATCAT
AGAAAGTTTGAAACACCGGCTCAGGAGAGCGTTTGTAAACTTCTCCTTGAACCAATATATTTACTCGAGG
ATCTAGTCTGGCCCCATCGATTCCTAAGGTCACACGCTCCTCTTTTTTTCTGGCGAGGATCAAGGGGATT
GGTTATTACCAGCTCTAAGGGGTTACATTGTCCCTTAGTACAGGAAGGGCCATTTTTTCCTTTCTGCAGG
TGGACTGGATCCTTTTCATTTTTTTTTTTTTTTTTATCCAAGTGGCCTAAATGACGTAAGGCCAGTATTT
ACATTTATTTCCACACAGTCCTAATTTATGACAGATGTACTTATTTTCTGCCATATAGTCTCTTTTCTAA
TTAAGAGAACCACACCTTATTCCTAACTTATTACTATTAATGACAGCACAGGCATCAAATTTTAAGGTGA
CTTGTTTGGGCACCCCTTTTTCTTCTGTTTTGGCTAACGCTTTACTCGTATCGTTTATAAGCCCCCACCA
GCCCTCAGTCTTTAATCTTATTTTTAAAACTGTGGTCATGGGAGGCTCAGATGGGTCATAACACACATCA
GGTTGGTCATTTCCTGGGCTACATACATTGTATAGAATAACATTATACAAACAAGTTCTTTTTAGAGTTC
AGTACACTTATAATAACCATAAAATCATAGGACCATAGCAACCTTTGGTCCTACCTCAGTGACTTGATGT
AAACACTGGGAACAGTCCTCAGTCTGAGGAAGGTCAGTTGAAGTCCTTACTGTAAAAGTCCAAATTTTAA
GGAAAATGAATCCTGCAATGAGTTTTCTCATGCTTCAGCCATGCGTGGACCAGTCAGCTTCCGGGTGTGA
CTGGAGCAGGGCTTGTCATCTTCTTCAGAGTCACTTTGCAGGGGTTGGCGAAGCTGCTCCCGTCCATGTA
CCACTTACAGTCTACTCATGTTCAAGGATGGTCTCGGAGGCTGGGCCTGCTAGAATAAACTGAGTCCAAC
ACTTCTACACAGTTATGTTCAACTGGGCTCTCTGATACCGGGAGCAAGGTGGTGGGGTTTAGGGTGTTGC
AAACTTCAATGGTTATGCGGAGATTTTCACATAGCAAGCTTTGGTACTTGGTTAATCTAGCATTTGTCAA
CCAATGATGTCCTTTGGTAGTCATTAAAGTTACCACAGCATGGGGGGCCTTTATATTCAGGTTTTGCCTA
AGGGTTAGTTTATCTGCTTCTTTTGCTAACAGGGCCGTTGCTGCTAGGGCCCTTAGACCTGGGGGCCAGA
CTTTGGAAACCCTATCTAGTTGTTTTGAGAGATAGGCCACTGGCCTTGGCCAGGGCCCCACAGTCTTTGT
TAAAACTCCAACTGCCATTTTTTCTCTTTCTGACACAGAGTGTAAAGAGTTTTGTCAGATCAGGTAGCCT
CAGGGCTGGAGCCAACAAGAGTTTTTCTTTTAACTCATGAAAAGCTCATTGCTATTGGTTGTAATAGATG
TAGTTTATCTAATCTACATTTTTGTTAACTGTCACCCACAAAAATATTGACTCAAATCCTGCAGCTATTT
GATTTCAAGCTTTAAATTGATCTGGTATTCCTCGTGGAACTCCAACTGCATCTAAGTAGACATGAGAGTC
GAAAGACCCATAACGGGCTTCTCTCGTTTTATGATGTCTTATTTTTTTCCTTCTGGTTGATGAAATGACA
GGGTGAAAGGGATAGCCAATCAGACTAAAGCACAAGTGCCACTCCAGTTATTCGGCAGAGTGCCCAGTAA
AGGTCCACCACAATACCACCCACATCCGCACAGGGATGAACAAGGGCTGACTGATTGATAAGCCCTTGAA
AATTCTTAAGCTCACTGCATCCTTTCAGGTCTCCAAGGAACGCTAAGTTTCCTCCCTGTCATGAGAGACA
AGAAGTGAACTTAGTATTGGGAGATGGAGGCTGGATGGCCCTCTGGGGCTGACCTGCAGGGTGCCGGACT
TTGAGATATAACAGAGAGAGCCTGGCACGACTTATTACTCCAGGCTATAGAATCCTGGAAAAGAGCTACC
ATGCAGCCCACACCTGGTCGACTGGAGGACCACCTTAGTGGAAAGGGGACAATCTGGGCCTCTGGCCTGC
CATGTGCACAAGCATAGCAATTGCTTTTGTTTAATGTGCAGATGGAATATATGATCCATTTTAACCAGGC
ATTTGCATCTTGGTATCCTGTCTTGATTGCTAAAGTTTGTTTTAAGTCTTTAACTTCTATGATCCTCTAG
TAAAATGAATGTATGATTTTAGGAAATTACAAAAACCAGTTGGGGAAGTCCATTCTTGCTCTTTAGTGGT
TCACAGAACGTTGGACCAACTATGGCATGAAAGCCCTACATCGGGGGGCAAGACTTCTGGTTGGCACTGG
AATCTTGATCGATATCTCCCTGGGTTAAATGGTCTTAGTTTACTAATGCCGTCTGAGGAGAGTCAGGAGG
GACAGAAGTACTTTCTGAAGTAGAAAGCTGTCTTTGACTTGGCAAGTCCCCACAGGGTAAAACAAGGCAG
GCATTAAATGCAATAGTTTGAGGCGAAATTGACTTGGTTATGTTAATAACTAGATGGTCAGCAACACAAT
GAGGAAAGAAGAAAGAGTAATAGAACAGATGAAAAGAGTTAAATTTTTCTTAGCTTTAGTTTGGTAGGGT
TTTCGCCTGGGACTATGGCCCACAACTCGAGGGGGTGGCGCTTTCTTGACTTGGGTGTGATGAGTCCATC
CTTTTTGGCTGTACGAACAGCAGTCTTGGTGGTTAGCAGCACAAGGTAGGGTCCTTCCCAGGCTGGCTCG
AGTTTTTCTTCTTTCTACCCTTTGATGAGAACATGATCTTCAGGCTGGTGCTGGTTTACCGGAAATTCTA
GGGGTGGTCCATGTGCTAAAAGACTTTTAGTTTTTGAGAGAAAGGAAAGTGGAAGATAAACCAAGTAAAT
AATTTTTAAGAAACTGGCCTTTTGTTTTCAATGTGGGGACCTTGGCAGTGGACTTTATAGTCCTTAGTGC
CTTTTTACTGAGAAATTTCCTTTAGCACCTATTTTTATTAGTTTTCAAACCAAAGAAAGCTGAATACGAT
TTTACATTTAACAATGCTTCTCGTATGATTTTTATACCAGATAAGCTAAATTTTATCTTTATATTAGTGT
GTTATCAATGTTAAACCTAATTTTAATAAAACCTTGTAGACCTATTTATCTAATTTTTAATGTTTGACCA
TAAGGTAAGATTTTACAGACTCTTTTTAACCTTTTATAATTTTTGCTAAAGAGCAGGTTGGTGCTTTAAG
AACAACCTGTTATGTTTTTACTTTAAAGTCCAGTTCACAGAAAAACTGGATGATACTTCTTTAACTTTAG
CTAATATGTTTACACACAGAATTTTCTTTACAATTAACATTTTAAAACTTGCTTAAACCTTCAAAACAGT
AATTTTTTTTCAATAGTTTTACATTCAGGAGGCCTACTTTTAAATTACACAACATTTTTTGCATAAATTC
TTTTTTATAACATTTTTCTCTTTCATGACTTTTGCAGACAATCCTTCAACATGCCTCAACTTTCTGACTT
ATTACAAACATTTCTTTCTTTAAATAACCAGTTAATTTATTTCAGGACAAGAATCTACCGTATAATACTC
TTTTTATATATAAATTTCACCCCCCCTTTTCTTTTCCTTTTTTTTTTTTTCCTTAGGATACTTCTGAACT
GGTGAGGTGTGCTCACGATGAGGTTTCCTCTAAAAGTTATGTTTTTACTTTTTTTTTTTTTGTTAGCAAA
GCAGTTGCCACTACAGATTGAATGCATTTGGGCCATCTGCGGGTTACTGGGTTAAGAATTTTTGATAGGA
AGGCCTTAGTGCTTTCGGGATACGCCCTTGTTTACACTGATAACAAAGTGGTATTGGAGTGTTATAGGGT
TAGGGAGAATACCTTCAATTATCAATTACAGGTTTTAAATTTACTTTGGCTTTTAAAGGAATAGGGTACA
CTTTTTTTTTTCTTAACTACTTGTATATCTCTCTCTCTTTCTCTCTCTGCCTCTCTGTCTCTTCCTTTCT
CTCTCTCTGCTGGTCTTTCCTTGCCTTTGCCAGCCTCTTATGCTGCTGTTCTCTCACACTGTGTGTTGGG
GGTGGGGGGGTCTAAAGCCAGCTGTAACCAAGTGTCTATGTACGGGAACTGGTCTGGGTTCCCTGGCTTA
CAGGTTACCTTGTGCCATACCTTTGAAACAAGGGACCTGTCCAGGCTTCCTTCTAATGGCCAACCTACCT
CTAATGCTGGCCAGTCTATCTTACACAAAGTTTTAAGTTTTCCTGGTGTCATAGTACTCCATAGTCTCCC
TTAAACTCTTTTTTGAAATTTTTCAACATAGTTCCTAGTAGGGTGGGCTTATTTGTGCCTGACCTATGCT
TCTCTGAGACAAAACACCACACTCACACCACACGCACACCACAAAACAAAGAATGGGTAAAAAGGGTACA
CACACACTTTTGCAGTTTGCACCAAACCAAAATCAAAACCAAAACCAGAGTATCCAGAAATCCAAGCCAG
GTCAAAACCAAAACCAAAGTATCAAGCAATCCAAGTCAAGTCAAAACCAAAAACCAACGTCCTGGTACAG
GCACACCATGGGTGATCAGGCCATGCTTCCACTCAAATGGAGTAGGCAAGTTCCCAAGACCAATCCTGTC
AAAGCAATCCAAACCAAGTCAAAACCAAAACCAAAGTGCTGATAATGGCATGCCATGGGTGATCAGGCCA
CGCTTCCACTCAAACAGAGTGGGCAAGTTTCAAAGACTAGTCTTACCAAGTTTTAGATGTCCAGACTCCA
AGTGCCCATTCCTTCCTGGTGTTCAGCCACCATGTTGATCCTCCATGGGGGCCTGCCACACACTGCTCTG
GCGAGGTGTCCCACTGGGGCAAATGCCTACCCAGGAGCGCTCTCAGGATCCGCCTCACTCAGGCTGGTCG
GAGTCCCCCGCAGGGATGTTCCAGAGAGCAGGCTTAAGCCGCCTGAGGAGCTGCCTCGACCATCTGCCAA
TCACCTCGCTTCCCAGTCAGGGAACCAAGAAATGTAGCAGGACGAGCGGCAGACAAAACTCCTCAGACAC
CGAGTTACAGAAGAAAGGGGTTTATTCGGCCAGGGGCATCGGCAAGACTCCCGTCTCAAGAGCCAAGCTC
TCCGAGTGAGCAATTCCTGTCCCTTTTAAGGGCTCACAACTCTAAGGGGGTGCATGTGAGAGGGTCGTGA
TCGATTGAGCGAGCAGGGGCTGCGTGACTGGGGGCTGCATGCACTGGTAATTAGATAGGAACAGAAAAGG
ACAGGGATTTTCACAGTGCATTTCTACACA
