# Supplementary material for: Genome-wide characterization of endogenous retroviruses in snub-nosed monkeys
Source: PeerJ. 2019 Mar 18;7:e6602. doi: 10.7717/peerj.6602 (PMC6428148; doi:10.7717/peerj.6602)
Supplement: File S3 — All ERV sequences found in the golden snub-nosed monkey. [file peerj-07-6602-s003.zip › Supplemental3/111.fasta]

>111gi|723381443|ref|NW_010828921.1|:1021478-1022358 
AGTGCTACAAAACAGGGACCAAGAGAACCATATGTTGATTTTATAGCTCGGTTACAGAAGTCTCTTAAAA
AGATGATTGCAGATTCGGCTGCTCAGGATATAGTGTTGCAGTTACTAGCTTCCGACAATGCTAATCCTGA
TTGCCAGGCTGCTCTGTGACCTATCAGAGGGAAAGCACATTTAGTTGATTATGTCAAGGACTGTGATGGT
ATTGGAGGTAATCTGCATAAAGCTACCTTATTGGCACAGGCAATGGCAGGACTGAGAGTGGATAAAGGAA
ATACTCCATTTCCTGGAGTTTGTTTTAACTGTGGGACGCATGGTCATACTAAAAAAGAATGTAGAAAAAA
TCAGCAAGTCAGGCTGCCAGATAGGGGAAAAAAGAAAACTGCTGATCCTGAAATATGTCCAAAACATAAA
AAAGGAAAACACGGAGCTAGTCAGTGTCACTTTTGATAAAAGTGGGAACTTTCATCACTTTTGATAAAGA
AGGGAACCCAGTTTTGGGAATGAGCCATGAGGGGCCCGTCCCAGGCCCCGTTCTAAACTGGGGCGTTTCC
AGCTCAGGCCATTCCCTCACCCCTGTACAATGTCTGTCCCCCGTCACAGCCGGTAGTGCCACAGTAGATT
TTTGCTGCACAAAAGTTGTGAGCCTTCTGCCTGGGGAACCCCTGCAAAAGGTCCCAACAGGAGTCTGTGG
ATCCTTGCCAGCAGGGACAATAGGGTTACTTTTGGGAAGGTCTAGTGTAAGTTTAAAAGGCGTACAAATA
CGTACAGGAGTCATCGATTCAGATTATAATGGGGAAATTCAAATAGTTATATCTACTTCTGTTCCCTGGA
AAGCAGAGCCAGGAGAGTGCATAGCACAGCTCCTGATGGTG
