# Supplementary material for: Genome-wide characterization of endogenous retroviruses in snub-nosed monkeys
Source: PeerJ. 2019 Mar 18;7:e6602. doi: 10.7717/peerj.6602 (PMC6428148; doi:10.7717/peerj.6602)
Supplement: File S3 — All ERV sequences found in the golden snub-nosed monkey. [file peerj-07-6602-s003.zip › Supplemental3/112.fasta]

>112gi|723381443|ref|NW_010828921.1|:2159482-2166629 
TGAGAAGGGCTCTGTCCTTCTATATTTGAGTCCTTGTGGATGAACTGTAACCTAGCTTTATAGTCAGACA
AATTTGAAAACCTAACTTAATAGTATATACCTGTAACAATAGCTGAATGTGGGCCAATCCCAGCGGCCAT
ACTTCAACAACTGATAGACTGCTGAATGTTCAAACTGCGTTCAAATAAGGCAAACACTGAGCTTTAACCA
ATCTCGCTGTTTCTGTACCTCACTTCTGATTGCTGTACCTTATTTTACCTTTTTGTCTGTAAATTTGTTC
TGATCATGAGTCACCCCTGGAGTCTCTGTGAATCTGCTGTGATTCTGGGAGTTGCCCGATTTGCGAATCA
TTCCTTGCTCAATTAAACTCCTTTAAACTTAATTTGGCCGAAATTTTTCTTTTATCAGATGGTGTCAGGA
GTGGGATCCAAAGTGGAGCTTCTAGCGACTGCCAGGAGCACTGAGTGAACATGCAAGGTACCTGCAGGGC
CCACTTGTGTCCATTGATCTCTCACAGCACCTGGGGATCACAGGTAAGCTTCCTCTCGGATCTCTCTTTC
CTTTCCCTTTTTTATCTTTTCTATTACTCAGGGCAACCAGCTTGCCCAGAGACCACGTGTTGAAACCCCT
AGTCAGAGACTGGATTAAAGATGATGGGGCCCATCTGAAGGCAAATATAAACCTTGCCGGTTTGATATTG
GGTGCTAAGCAGAGTGGCTGATGTCTATGTTTTATCACATGTATTTTGCTCTGGTCAGAAAAAAAAATTT
TTTTTCCTTTATGATGCAGCTTGGCCCCCAGTGTGATGGTGTGGCAAGTTGGGTCACTGGGGCCACTGAG
GGAAAGGGAACCAAGAAGCCTGGCATGCCGGCAAAAGGATAAGAATTTCTTACCAGATTTTTGGCTTCTC
TCTCTCTGTGCAAATGGTTGAATGAATGGTAAAAATCACTGTTTATTTACCTGTCTCTTCTGTAAGGTTT
TGATTAACGTGAAAAAAATTCTGAGGCTAGTCTTAAACTGATGTATTTGTGCTATGAATTTGTTTTTATG
GGTCAAGGGGTACCTTAGGATAAAACATGGGCTTAGGACCCCATAAGCTCGCTGGTCAATAACAAACTTT
CCAGCAGGTCCCTGAAACAAACAAGCAAAAAAACTGGATGGGGTCTTCATCTTGTTTTATGTCCTTGGGA
GCTTGACCTTGTAACCACATGGCAGTACTTTCTCTTGGTCTCCACTTTCCAGGGAACAGGAATTTTATGA
TTAATCATAGTTAGCTCTAAAAATTAAAGCCTCTGCAAGCTCAAAATTAACTACTCTAGACTCCTTCTGG
GAAGGGCAGTAGAGACTGCTCTGTGCTGTGGCTCACTGGCCTTTCACACTGGCAGTTCCAGTTTCATTCC
CTGCTTAGGAAGTAAGTTCTTTCTGGTTTAATATCTGTATAACCTTGTCTAGTCTTTTCTCCTCCACAGA
CTATCTTAAATTTTCCTTCCTTGAGCACCTAGGAGGTTACCTTTGGTAAAGTTCAAAAGCCAGAAATAGC
CATTTGGCCTGAGTAAAATCAGTAATAAGAAATTTTAAAAGGACTTTATTAAAGAGTGCTATGGTTAAAA
GTCAGGTTAACTAAAAGTGGATATTCAGGCTCTAATGGCCTGGAATCCATGGGAAAAACAGGAGGCACCA
GAAACTCTTTTCCTGGCCCTGTTCTTTCAAGCCACTAACCAATTAAGAAACTTAAAAACTGGCAAATGAA
AAATCTTACAACTACTATAGTAATCTTCTGTCTGTCTGTCTAATTACATATGTGTTGTGTGTAATGCTTA
TATAAAAGAGCTCTAATTAATTGGCTTAAACAAAAAGAAGCACTTAAATATTTTGAAAGCAAAATAAAAA
CTGTAATGCCTTTTAGTTCATGTAACTTTAGTAATCTTTGGGAAATAAAAACAGCTTTAAATATTATTGA
TAAAATAAAGACATTTTGTCTAAATTATGCAAGTCAGATATTAGCTTTGCTATATGCTTTAAGGTCATAA
ACTGCTTTGACTTTTGAAAATTGTTCGACTTATTTTGGAGACGTTAAATTCTAAATAAGGCCTGGGGATA
TATGGAATTAGCCATGCCCCCTAGCTATACAAAGAGTATAAAGAAAACAGGTTTTATGTAAGAAAGGATG
TTGTATGGTAAATTCTTGTCCTAAAGTAAAATGACTAGTTGTTTAAAAAGAGGGATGTTTAGGGCAAGTC
AGAAAGTCTAAACATATCATACATAGTCTGTGTAACTTGTGAAAGAATTTATGAAAAGGAATTTATGCCA
GAAATGTTGTACAATTTTAAGGTGATTAGGCCTTCTAAATGCTTCATAAAATGTCACCATGACTCTTAAC
TGTACAGCCTGCCTGCTTCACAGCTAGGTAAGACCTGGGACACCTGGAGTTAGATGCTGGAAAGAGTCGG
ACCTTTTTCTGCATTTCTGTCTGGGTCCTGGGCTCCACACCGAGTACATAATTAAAATCCCTTACTTACC
AAGGTTTTCGCCAAAAGTAAAAGTTGCTAAGAGTTAACATTGTAATATGTAATTGAGACTACTGAAAAAA
TAGGTTTACATGCAAGGTGTATAAGGAGAATGAAATGTGTTTTTTGTAAGAGATTATAAGAAAATATAGG
AATGTAAATTTTTGCCTAGGTTGGAGGGTTAAAGGATTGTTTTAAATTAAATAAAGCTAAAGGTTTGAAC
AATTGTGGGAGGTTTATAAAAATTAATTATAGGCCGGGCGCGGTGGCTCAAGCCTGTAATCCCAGCACTT
TGGGAGGCCGAGACTGGCAGATCACAAGGTCAGGAGATCAAGACCATCCTGGCTAACACAGTGAAACCCA
GTCTCTACTAAAAAATACAAAAAACTAGCCGGGCGAGGTGGCGGGCACCTGTAGTCCCAGCTAACGTAGT
CCCAGCTACTCGGGAGGCTGAGGCAGGAGAATGGCGTAAACCCGGGAGGTGGAGCTTGCATAATTATAGA
GGCCAGGCTCGGTGGCTTATGCCTGTGATCCCAGCACTTTGGGAGGCCGAGGTGGGTGGATCACCTGAGG
TCAGGAGTTCGAGACCAGCCTGGCTAACATGGTGAAATGCCGTTTCTACTAAAAATACAAAAAATTAGCC
AGGTGTGGTGTTGCACACCTGTAATCCCAGCTACTGGGGAGGCTGAGGCAGGAGAAAATTGTGGGAGGTT
TATAAAAATTAATTATAGGCCGGGCGCGGTGGCTCAAGCCTGTAATCCCAAACGAGCCAAGATTGCACTC
CAGCTTGGGCAACAAGAGCAAAACTCCATCTCAAAAAAAAAAAAAAAAAAATTAATTATAAGGATTCTAT
GTGTGAACATATTGGCTAAAGTTAAAATGGCACTATTCAGTTTTTTTTCCCATAAATTGGACATTGGAAT
AAAAGCACAAGAGAGTTTTCTTAGAAGATTGTTCTGCTCTGAGAAAAAAAATAGTAAAGGATTATAAAAG
GTTTATAAAAATCTTACCTTATGGTCAAACTAATTAAAACTGAATAGATTTATAAAATGTTATTGAAAAC
TAGCTTTAACATTAAAAATACACTAATGGAAACATAAAATTTGGTTTTCTCTTTTAGAAAGGATTTTTAT
TTAATATTAAAAGATAATGAAAGGTTTTTGTTTACCTTTTAAGTAAACTACAAAAAAAAAAGGTGGGGGA
AGGAAAGAAAAGAGACAGTCAGTTGGCCTCATGCTATCCTCATTGGATCTTGTTTGGAAAGCTAAGTCTC
CTTCCTATCAAAATACTGTTTTTTCCTTTAAAATTTTTTAGGTTATCATTTTGGCTAAATGAATGACTTA
CGGTAACCTAAGATTCTTTTTTTTTTTTTTTTTTTTTTTTTGAGATGGAGTCTCGCTCTGTTGCCCAGGC
TGGAGTGCAGTGGCGCAATCTTGGCTCACTGCAAGCTCTGCCTCCCGGGTTCACACCAGTCTCCTGCCTC
AGCCTCCTGAGTAGCTGGGACTACAGGCGCCCACCACCATGCCCTGCTAATTTTTTTGTATTTTTAGGAG
AGACGGGGTTTCACCGTGTTAGCCAGGATGGTCTTGATCTCCTGACCTCGTGATCCGCCCGCCTGGGCCT
CCCAAAGTGCTGGGATTACAGGCGTGAGCCACCACGCCTGGCCGGTAACCTAAGATTCTATTTTGTAATA
TCCAGTGTTTTAAACCTTTGGTATTTAACAAACCTTTCAAAATCAAGCTCTAGATTATCGTGCTAAATTA
GCCAATACTAAAATTGTTTAAATATACAATTTGAATGAACTCCATGGTCTAAGTCAAATTGCCTATGATA
ACCCATTACTTATCAGTGCTATACACCTAAATTGGAGAAACAACTGGTATTCAAGAGAACATAAGTCCAG
TGTTAAGCATGGACTTATGAAGAACCAGGACAGCCACCTTGTCCTTCTTGAGTCTTTAAAGCTTTTGTTA
TTAAAGGTTCTGGAAAAGATAAAATAATCCAAATTTAATATATTGATGTGGTGACTTATACATTACATTG
CAGAAATAGTTTAAATCCAGTGTTTGGTTCCATATTCCTGGAAAGACAATCAAAGCTTCAGATGCATTTG
GCTACCTGATGGGCCATTTAAACATTTATAAAGGGATTTCATTCAATTGTCATTTTCAATGCATGTTTTC
TGGTTGTATAAAAGCTTTCCCATGCAACAGGGCTGATGTAGATTATAGTGTATTTTCACTAGGCAAAGAA
AACTTTTTATGATTCACTGAAGACAATCCCTTCACAATCTAGAACCTGCAGATTGGATCGTCTGAGAACA
CCAGAGAAAGAGAAAGACTGTCCTTGCCATCCACACTACAGCAAAACTTTGGAGCTTTAAACCTTGGGTT
CATAATCTCACAACTGAGAAGGGTCCCTCCACACTCCTGGAACTGTACACCCATCGGAACCCTTAAGGTA
AAACTATCCAGAAAAGTTTCTCCCCAGAAGATGGCATCCTTGATGTGAAGAGCTTTTCCAAGATCATAGA
TCAAAACTTCTACTATCACAAGACTCTTATCTTTGAATATTTTTTCCTTGTTTATGCCTCTATAAACAAT
ATAAATTAAAAGGGGGTATATTATATGCACTTATAGGGTATACTTTTATTTGTGAAGGATTTTGCAACCA
GCCTTAAACATGAATAACCTTATACTTCAATAGATAAAAGATGAAGGCCCAATGTAGGTAACAAACTTTA
ATGGTACATATATTGCCTCATAATCAGTCAAAACTCCTCTTAACCCACATCATGAATTAAAGAGAACATT
GACAAGAGGCCTTCACTCTTCTAGAAAGACATCATTTGTTAGGTCCTTTTCCATGGTTTAGAATAAAAGA
GGCAATAATTTGAAATGTCTCCCTCATAATAGGCTCTACAGCAAATTCTACTTGAAAGGCTATCATTCTA
CAACAGATTTTAAATTCTCCTGTGAAAGTTATACTAAATAATAGAATTGGCTAAACAGAGAAGTACCTGT
GCAGCTGCTGACACTTGTGGCCTATGGAGAAAACAAATGTAAATTATAAACAATTCTGGCCAGGCACGAT
GGCTCATGCCCGTAACCTCAGCACTTTGGGAGGCAGAGGTGGGTGGATCCCCTGAGGTCAGGAGTTCAAG
ACCAGTCTGGCCAACATGGCAAAACCCTGTCTCTACTAAAAATACAAAAATTAGCCTGGCGTGGTGGCAG
GTGCCTGTAATCTCAGCTACTCAAGAGGCTGAGGTAGAAGAATCACTTGAACCCAGGAGGCGGAGGTTGC
AGTGAGCTGAGATCGCACTGCTGCATTCCAGCCTTGGTGACAGAGCAAGACTCCGTCTCAAAAAGTAAAT
ACAATAAAAATAAATATTCAGTTGTAGGGGATTAGTGAAAAGACCACTTAGTCAAGGAAGTAGACTCTTC
ATCTAGCTCATTCTTTTATCTATTTAATTTTAGGTGGTTTGGCTTATGGGGACCCTGTGTAAGGAGCATA
CTCCAAACTCTTGCTATTATCCGCCCGATAATCATAATAATAGTCTCCCTGGTGCACTGTATTCTCTCAA
AGTTTTTAAATGCTTCCATGCAGCCATCTGTAGAATGTCAAATGGTCTCTCTTCAACTGGAATAATGAAA
ACTGAAAGAAATGTGTGACCATGAGGGCACAGTAACCTATGAATGACATGCTGAGATCGGAAACCCAAAA
TGGTGGTAACTGAGAGTGGCGCTAAGGCCCTAAGTTCTGGTCACACTGTCACCTAAGTAAGAACCTGGCT
GAAAGTGGGAATTTTTTTTTTTTTTTTTTTTTTTTTGAGACGGAGCCTCGCTCTGTGGCCCAGGCTGGAG
TGCAGTGGCCGGATCTCAGCTCACTGCAAGCTCCGCCTTCCAGGTTCACGCCATTCGCCTGCCTCAGCCT
CCCTAGTAGCTGGGACTACAGGCGCCCGCCACCTCGCCTGGCTAGTTTTTTGTATTTTTTAGTAGAGACG
GGGTTTCACCGTTTTAGCCAGGATGGTCTCGATCTCCTGACCTCGTGATCTGCCCGTCTCGGCCTCCCAA
AGTGCTGGGATTATAGGCTTGAGCCACCGCCCCCAGCCACGAAAGTTTTTTTTGAACAATATTATGGGAG
GCCATTATTTTGGACTCAGCTCATGCACTAGTCCCCAACAAACCAAACCAAACTAAAATGGAGTCACTCA
TGCTAAATGTGACATAATCAAACTAAGGCTTTAAAAAAAAACACATGAATGCTAAAACAGACCAGGTTTT
GTTTTTCTCCTGTAAACAGGATGTTCCAGCATAAGGAGGTATCCTCTACTCAGTCCTTATTCGCTCCCTG
CAAAACCCACTGTTCTACTGTTTCCTAGTGAGCTTCAAAACCATATAGGTACACTTATGACAGTGATAAC
ATCAATGACTAAGGTTTTGGTCAATCTCTCAAAATTGAGAAAATGACCAAAACAGGGGAATTGTTAAGGC
AAACTAAATATGGCCTGAGAAGGGCTCTGTCCTTCTATATTTCAGTCCTTGTGGATGAACTGTAATGTAG
CTTAATAGTCCAAACAAAATTGAAAACCTAACCTAATAGCATACACCTGTAATAATAACTGAGTGGTGGC
CAATCCCA
