# Supplementary material for: Genome-wide characterization of endogenous retroviruses in snub-nosed monkeys
Source: PeerJ. 2019 Mar 18;7:e6602. doi: 10.7717/peerj.6602 (PMC6428148; doi:10.7717/peerj.6602)
Supplement: File S3 — All ERV sequences found in the golden snub-nosed monkey. [file peerj-07-6602-s003.zip › Supplemental3/113.fasta]

>113gi|723381443|ref|NW_010828921.1|:3740009-3749856 
TGGCCAGCTTCATGTTAATAAAACTCTTCTCTACTGCAATAGCACAGTCTCAGTGAATTGGTTTTCTCTG
TGCAGCAGGTAGGAAGAACCCATTGGGTGATTACATTTCTTTTCTTTATAAATTGCCCAGTCTCAGGTAT
TCTGCTATAGCAACAGAAAACTGAATAAGATGGCCTTATATGATCAGGCTCTCAGACACATCTTCAGCTT
CACATATTACCACTTGTGCTACCTCTTGCAAAAACAGACCTTCCTCTGTGCCTTGAGTATACCAAGTTCA
TTCCATCCTTGAGGATTCTGCAAAGTTCTCCCTTTGCTTGGAATGCTTCCCCTTGAGATTTTTACTTGCC
TAATTCCTTCATGTCAGTTAAGATTCGGCTCAAACTTTACCTTCTATGATGATCCAACTCAAAGTTTCTC
ATCCCTCTACTGTCAGGCCTCTGAGCTCAAGCTAAGCCATCATATCCCCTGTGACCTGCACGTATACATC
CAGATGGCCTGAAGCAACTGAAGATCCACAAAAGAAGTGAAAATAGCCTTAACTGATGACATTCCACCAT
TGGGATTTGTTCTGCCCCACCTTAACTGAGTGATTAATCTTGTGAAATTCCTTCTCCTGGCTCAGAACCT
CCCCCACTGAACACCCGGTGGTCCCTACCCCTGCCAGTAAGAGAAAAACCCCCTGTGACTGTAATTTTCC
ACTACCACCCAAATCCTATAAAACAGCCCCACCCCGTCTCCCTTCGCTGACTCCCTTTTCAGACTCAGCC
CGCCTGCACCCAGGTGAAATAAACAGCCTTGTTGCTCACACAAAGCCTGTTGGTTGTCTCTTCACATGGA
CACGCGCGACATTTGGTGTCGAAGACTTGGGTCAGAGGGACTCCTTCAGGAGACCAGTCTCCTGTCCTCA
CCCTCACTCTGTGAAGTGATCCACCTACGACCTCGGGTCCTCAGACCAACCAGCTCGCCAATTTCAAATC
AGGTAAGCGGTCTTTTCACTCTCTTCTCCAGCCTCTCTCGCTACCCTTCAATCTCCCTAAACTTCTTATT
TTCTGCAACACCGCTTGGCCCCAACACAAAATCGAAAATGGTTCCAAATGGCCAGAGAACAGCATTTTTG
ATTTCTACATCCTACAAGACCTAGATAATTTTTGTTGAAAAATAGGCAAATGGTCTGAGGTGCCTTACAT
CCAAGCATTTTTCACACTTAGTTCCCTCCCTAGTCTCTGTTCCCAATGCAACTCGCCCCAAATCTTCCTC
CTTTCCCTCCCGTTCCAACTCCAAGCGTCTCTGAGTCTTGTGAATCTTCCTTTTCTACTGACCCATCTGA
CCTCTCACCTCCTCACCAGACTGCTCCTCCTCAGGTCTCTCCCTGCCAGGCTGAATCAGGCTCCAACTCT
TCTTCAGCCTCTGCTCCCCCACCCTATAACCTTTCTATTACCTCCCCTCCCCACACCCGGACTGGTTTAC
AGTTTCGTTCTGCAACTAGCTCTCCCTGACCTGCCCAACAATTTCCTCTTAGAGAGGTGGCTGGAGCTGA
AGGCACAGTCAGCGTACACATGCCTTTTTCTCTATCAGACCTTTCCCAAATCAGCCAGCGTTTAGGCTCT
TTCTCATCAGACCCCAATAAATATATATAGGAATTCCGATATCTAACTCTGTCCTACAATTTAACCTGGA
GTGACTTAAATGTCATCCTAACTTCTACCCTCTCCCCAGATGAATGGGAAAGAGTTTTTTCTCTAACCCA
ATCTCACGCTGATAACTGCTGGCTTCATGAGCCAGACCTCCAGGAAGGCATTAGAGCAGTTCCCCGAGAA
GATCCCCAATGGAACTATCAGGCAGATTCCCCAGGTATAGCTAGGCGAGATTACATGGTTTCCTGCCTAG
TTGAAGGGTTTAAAAAGGCAGCTTACAAAGCTGTTAATTATGACAAACTTAAAGAAACTACCCAAGGTAA
AGATGAAAACCCAGCCCAGTTCATGGCCCGTTTAGCAGCAACCCTTAGACGCTTTACTGCCCTAGACACA
GAGGGGCCAGAAGGCTGCCTTATTCTTAATATGCATTTTATCGCCCAGTCAGCCCCTGACATTAGAAAAA
AGCTTCAAAAATTGGAATTCAGCCCTCAAACCCCACAATAGGAATTAATCAACCTCACCTTCAAGGTGTA
CAATAATAGAGAGGAGGTAGCTAGACAGCAACACATTTCTGAGTTACAACTACTTGCCTCCGCTGCAAGA
CAGCCCACAACCACGTCTCCAGCATATAAGAACTTCAGAACATCCAAGACACAGCTCTCAGGGGCTCCTT
CAAAACATCCTCATGGACCTTGCTTCAAATGCCAAAAGCCTGGCCACTGGGCCTAAAATGCCTGCAGCCC
AGGATTCCTCCTAAGCTGTGCCAGTCTGTGTGGGCCCCCACTGGAGGTCCGACTGTCCGACTCACATTGC
TGCCACTCCTAAAGCCCCTGGAACCCAAACCCAATGTTCCTCAGCCAATTCCTTCCCAGATCTCCTTAGC
TTAGCAGCTGAAGACTGATGCTGCCTGATCACCTTGGAAGTCCCCTGGACTATCACGGACACCGAGCTTT
GGGTAACTCTTACAGTGGAGGATAAGTCCGTCCCCTGTTTAATCGATACGGGGGCTACCCAATCCACATT
ACCTTCTTTTCAAGGGCCTGTTTCCCTTGCCCCCATAACTGTTGTGGGTATTGGCGGCCAAGCTTCAAAA
CCCCTTAAAACTCCCCCACTTTGGTACCAACTTGGACAAAACTCTTTTATGCACTCTTTTAGTTATCTCC
ATCTGCCCAGCTCCCTTACTAGGCTGAGACATTTTAACCAAATTATCTGCTTCCTTGATTATTCCTGTAC
TACAGCCACATCTCACTGCCACCCTTCTTCCCAACCCAAAGCCTCCTTTGCGTCATATCCCCCAACCTTA
GCCCACAAGTATGGGACACCTCCACTCCCTCCCTGGCAACTGATCACACACCCATTACTATCCCATTAAA
ACTTAATCAGCCTTACCCCACTCAACACCAGTATCCCATCCCACAAGCCTTGCCCATGCCACAAGGCTTC
AGGGACAGCCCTCACTACTTCAGCCAAACTCTTTCTCATGATTTCCTTTCTTTCCACCCCACTGCTTCTC
ACCTTATTCAATATATTGATGACCTTCTACTTTGTAGCCCCCCTTTGAATCTTCTCAACAGACACCCTCC
TGCTCCTTCAACATTTATTCTCCAAGGGATATTGGGTATCCCCCTCCAAAGCTCAAATTTCTTCTCCATC
CGTTACCTACCTTGGCATAATTCTTCACGAAAACACACATGCTCTCCCTGCCAAATGTGTCCGATTGATC
TCTCAAACCTCAACCCCTTCTACAAAACAACAACTCCTTTCCTTCCTGGGCATGGTTGGATACTTTTGCC
TTTGGATACCTGGTTCTGTCATCGTAACAAAATCATTACATAAACTTGCAAAAGGAAACCTAGCTGACCC
CATAGATCCTAAATCTTTTCCCCACTCCTCTTTCCGTTCCTTGAAGACAGCTTTTGAGACTGCTCCCACA
CTAGCTCTCCCTGACTCATCCCAACCCTTTTCATTACACACAGCCAAACTGCAGGGCTGTGCAGTCGGAA
TTCTTACACAAGGACTGGGACCACACCCTGTAGCCTTTTTGTCCAAACAACTTGACCTTACTGTTTTAGG
CTGGCCATCATATCTCCTTGAGTGGCAGCCACCGCCCTAATACTTTCAGAGGCCCTCAAAATCACAAACT
ATGCTCAACTCACTCTCTACAGTTCTCACAACTTCCAAAATCTACTTTCTTCCTCACACCTCACACATAT
ACTTTCTGCTCCCTGGCTCCTTCAGCTGTACTCCCTCTTTGTTGAGTCTCCCACAGTTACCATTGTTCCT
GCCCAGACTTCAACCCAGCCTCCCACATTATTCCTGATACGACACCTGACCCCCATGACTGTATCTCTCT
GATACACCTGGCATTCACTCCATTTCCCCATATTTCCTTCTTTCCTGTTCCTCACCCTGATCACACCTGG
TTTATTGATGGCAGTTCCACCAGGCCTAATCGCTACACACCAGGAAAGGCAGGCTATGCTATAGTATCTT
CCACATCTATCATTGAGGCTACTGCTCTGCCCCTCTCCACTACCTCTCAGCAAGCCAAACTCATTGCATT
AACTTGAGCCCTCACTCTTGCAAAGGAAATATGTGTCAATATTTATACTGACTCTAAATATGCCTTCCAA
ATCCTGCACCACCATGCTGTTATATGGGCTGAAAGAGGTTTCCTCACTACGCAAGGGTCCTCCATCATTA
ATGCCTCTTTAATAAAAACTCCTTTAAAGGCTGCTTTACTTCCAAAGAAGCTGGAGTCATACACTGCAAG
GGTCACCAAACGGCATCAGATGCCATCGCTCAGGGCAACACTTATGCTGATAAGGTACCTAAAGAAGCAG
CTAGCATTCCAACTTCTGTCCCTCACGGCCAGTTTTTCTCCTTCTCATCAGTCACTCCCACCTACTCTCC
CACTGAAACTTCCACCTATCAATCTCTTCCCACACAAGGCAAATGGTTCTTGGATCAAGGAAAATATCTC
CTTCCAGCCTCACAGGCCCATTTTATTCTCGTCATTTCATAACCTCTTCCATGTAGGTTACAAGCCGCTA
GCCCGCCTCTTAGAACCTCTCATTTCCTTTCCATTGTGGAAATCTATCCCAAGGATATCACTTCTCAGTG
TTCCATCTGCTATTCTACTACTCCTCAGGGATTATTCAGGCCCCCTCCCTTCCCTACACATCAAGCTTGG
GGATTTGCCCCTGCCTAGGAATGGCAAATTGACTTTACTCACATGCCTCGAGTCAGGAAACTAAAATACC
TCTTGGTCTGGGTAGACACTTTCACTGGATGTGTAGAGGCCTTTCCCACAGGGTCTGGGAAGGCCACCAC
AGTCATTTCTTCCCTTTTGTCAGACATAATCCATAATTTGGCCTTCCCACCTCTATATGGTCCGATAATG
GACTAGCCTTTATTAGTCAAATCACCCAAGCAGTTTTTCAGGCTCTTGGTATTCAGTGGAACCTTCATAC
CCCTTACCGTCCTCAATCTTCAGGAAAGGTAGAATGGACTAAGGGTCTTTTAAAAACACACCTCACCAAG
CTCAGCCTCCAACTTAACAAAAAGGACTCTGTCCAAGAATAGAGCCCAAAAACTCACCAACCAAATAAGT
AATTACACTGAACCTCCTTAGACACTCTCTAATGAGATGTCCTGGGTCCTCCCAATTCTTAGTCCTTTAA
TACCTGTTTTTCTCCTTCTCTTATTCAGACCTTATGTCTTTCATATAGTTTTTCAATTTATACAAAACCA
TAGCCAGGCCATCACCAACAATTCTGTATGACAAATGCTCCTTCTAACAATCCCACCATATCACCCCTTA
CCCCAAAATCTTTCTTCAGTTGAATCTCTCCCACTGTAGGTTCCCATATCACCCCAATCCCACTCAAAGC
AGCCCTGAGAAACATTGCCCATTCTCTCTCTATACTACCTCCAAAATTTTTTGCCACTCCAACATTTTGC
CACTATTTTGTTTTGCTTTTCTTATTAATATAAGAAGACAGGAATATCAGGCCTCTGAAACCAAGCTAAG
CCATCATATCGCCTGTGACCTGCATGAATACATCCAGATGGCCTGAAGCAAGTGAAGAATCACAAAAGAA
GTGAACATGGCCGATTCCTGCCTTAACTGATGACATTCCACCATTGTGATTTGTTCCTGCCCCACCATAA
CTGAGCAATTAACCTTGTGAAATTCCTTCTCCTAGCTCAGAACCTCCCTCACTGAGCACCTTGTGACCTT
TGCCCCTGCCTGCAAGAGAAAAACCCCCTTTGACTGTAATTTTCCACTACACACCAAAATCCTATAAAAT
AGCCCCACCCCTATCTCCCTTTGCTGACTCCTTTTTTGGACTCAGCCCGCCTGCACCCAGGTGAAATAAA
CAGCCTTGTTGCTCAAAGCCTGTTGGTGGTCTCTTCACACGGACATGTGTGACATCTACCATGTTTTATT
TTCTTCTAGCATTCATCATATCTGAAATTGCCATGTTTATTGCACTGTTTATTTATTGTCTTCTGTTCCT
CCACCATAACATGTAAGTTCCATAACAACAGAGACCACGTTTGTTGAGTTCACTGCTGTATACTCATGAC
TGGAACAGTGCCTGGCACTCAGTCGGTATTTGCTGAAAGTGAGAACTAAGCTCTGATTTTTCTTATCCTG
GCCAAATTCTTCTCTAATGGGTCTGGGGAGTCATGCCTTACAAACCATATATTCTCAGCAGATGAGTTTT
ACTTAACACTATATATTCTGACTTATTTTCCAATCTGACTCTGGCATAGCATATGTGATAAAGAAGAAAA
TCAAAATATTTTACCCCAAGTTTCTTTGCCATATTTTGAAATGGCCCTGCAAAAAAAATTTTGTGGGGCA
AAATTTGCATCTGTAAAGAATCTCTATTAACATAGCTAGATCTTTTTCTTCCAGGCTCTCCCAATCTGAA
GAGATTAACAGAGACTGTAGCACCTTTTAAAGGTCTGAATAGAAAACATTTGTCATCTATTGTCTCTAAG
GTCAGCCACTACTAGACTTCAAAGGAACCCTGGTCTCCACAATCTTTTATCTTAACCTGAACATCTCCCT
TCTATTGATCCCAGGTCTTTAGACAAACTCAACCATCAGCCAGAAAATGTTTAAATGTACCTAGAGCCTG
GAACATCTCCCAGCCCCACTTCGAGTTGTCCCCTTTCTGGACCAAACTATTGTATTTCTTAAATGTATTT
GATTGATGTCTCATGCCTCCCTAAAATGTATAAAACCAAGCTGCACCTCAACCACCTTGGGCACATGTTC
TCAGGGTCTCCTGAGGGCTGTATCACGGGCCATGGTCACTCATATTTGGCTCAGAACAAATCTCTTCAAA
TATCTTACAGAGTTGGACTCTTTTTGTCAACAAAAGACTGAATTGAAATTCAAACAGCTTTCTCTTACAC
ACTCTCCCTAGTAGTAGTCTATCATTCAGGAAATTTGTGATTATACATTAAATTTTGTTTTAGTTGTTTT
ATACAGACAGATATATGTATACTTTAGTCCCTCAGTATCCACTGGAGATTGGTTTCAGGACCCCGGCAGA
TAACAAAATCTGCAGATGCTCAAGTCCCTTATATAAAATGGTGTATTTGGCTGGGCACGGTGGCTCACGC
TTGTAATCCCAACACTTTGGGAGGCCGAGGCAGGTGGATCACCTGAGGTCAAGACTTCGAGAACAGCCTG
ACCAACATGGAGAAACCCTGTCTCTACTAAAAATACAAAATTAGCTGGGCGTGGTGGCACATGCCTCTAA
TCCCAGCTACTCAGGAGGCTGAAGCAGGAGAATCGCTTGAACCCGGAAGGTGGAGGTTGCAGTGAGCTGA
GATTGCGCCACTGCACTCCAGCCTGGGAGACAGAGTAAGACTCTGTCTTGGGGGATGGGGGGGAAGTTAA
TTGCTAATAGCCCCTATGTTTCATATCCTCAGTAGACTAATGCAGGCTACTGTATCAGAATGACCAGGCC
TAGGTTTACGGCACAAGACCAGACTGGCCAATATGGTGAAACTCATCTCTACGAAAATACAAAAATTAGC
CCAGTGTGGTGGCAGTGCCTGTAATCCCAGCTGCTCAGGAGGCTAAGGCTGAGAATCACTTGAACCTGGG
AGGCAGACGTTGCAGTGAAAAAAAAAGAAAAAACGAAAAAGCAGCCGGGCGCGGTGGCTCAAGCCTGTAA
TCCCAGCACTTTGGGAGGCCGAGACGGGCGGATCACGAGGTCAGGAGATCGAGACCATCCTGGTTAACAC
GGTGAAACCCCGTCTCTACTAAAAATACAAAAAAACTAGCCGGGCGAAGTGGCGGGCGCCTGTAGTCCCA
GCTACTCGGGAGGCTGAGGCAGGAGAATGGCGTAAACCCGGGAGGCGGAGCTTGCAGTGAGCTGAGATCC
GGCCACTGCACTCCAGCCCCGGCAACAGAGTGAGACTCTGCCTCAAAAAAAAAAAAAAAAAAAAAAAAAA
AAAAAGAAAAAACGAAAAAGCAAAGCATGGTTAAAGTTTTGTTCTTAAAAAAAAAATCTAGAACACACTA
GAAAAGAAAAAACAGCCCGCTTTTGCACCAAAAATACTCACAGACCGACCTTTCTTTCCTTTTTTGGAGA
CTGAGTCTCACTCTGTCACCCAGGCTGAAGTGCAGTGGCGCAATCTTGGCTCACTGCAACCTCCATCTTC
TGAGTTCAAGCAATTCTCCTGTCTCAGCCTCCTGAGTAGCTGGGATTACAGGTGCCCGCCACTGCATCCA
GCTAATTTTTGTATTTTTAGTAGAGACGGAGTTTCATCATGTTGGCCAGGCTGGTCTCGAACTCCTGACC
TCAAGTGATCCACCCGTCTTGGCTTCCCAAAGTGCTGGGATTACAGGCATGAGCCACCACACCCAGCCCA
GAGAGTATCCTGGTATAACCACAGGCCCATGGGGACATTCAATATTAACATTCTAAGTACAAAGTTAACA
ATTTGGAGCAAAATCATTAAATGTCATAAATTCCTTAAATATCTTGAAACTGAAAGTTACACAGAATCTG
CCTAGTACTGATAAGTAGATAAACAAAGTACCATTTCATTAAATGTAAAAAATGAAGTTAAGAGGTAAAG
ATTCCTGCCCATAGTCAACATAAGCAGAATGAAGAACACCCAAAAAAGACACATTCCAATTTCCTGTCTG
AAATCCAAATCTCCCACTCTACTTCCTATAAATACTTTATTGTCCAACACTGAGAAGAAGGGCTATAGAA
TCTTCTGTATGTGAAACTAATGAAGCAACAATATCTATCCCAATTCTAATTTTTTTTTTTTTTTTTTTTT
TTTGAGATGGAGCTTCACTCTTGTTGCCCAGGCTGGAGTGCCACTGGCACGATCTTGGTTCACTGCAACC
TCTGCTTCCCATGTTCAAGTGATTCTCCTGCCTTAGCCTCCTGAGTAGCTGGGATTACAGGCGTGCGCCA
CCATGCCCAGCTAATTTTTGTATTTTTAGTAGAGATGGGGTTTCACCCTGTTGGCCAGGCTGGTCTCAAA
TTCCTGAAAGTTGTTGACATCAACTTTCTCATTCAAGGAGTTTTTCATAAAAAGAAGAGAGCACACAGGT
TTGAATGCCTTGCTTGCGCTCCCGACTCCTCGGCTTTATCCTCAGCAAGAACAGCATCTCTGACTGATGG
TTGTCGGCATTATTCAAGTCACAGAGTGAGCTTCTCTCAGTATCTGTAAACAGGAAGTGCTATAAATTAC
AAGTCTACAACGATGATAGTTGTAGTCATAGGAATATGTGTATGTGCACCACTCTTCAATCACTCAGCTT
TTTCCTGGCTTTCTGTGATATCTAAAGCAAGCCAGTTTTTCCCTTATCCTCCTAAAGATGCAGAATCAAA
CACAGTATGAAAAAAGGCTGGGTTGGTGATAATGCATATTGAGCATCTAATTAATACAAATTACAATAAA
CCCAAGGCTTAAGGAGTATGAATATATAAATATGGAGTCAACTATGACCACGTGTATATGTTTAAAGATT
GAAAGGTCAATGTGACACAAAGACAGGGGGAGACCAAAGATGCTAATGACAAAGCTCCCCTGGATGTGTG
TCACTGCCTCAGGGTAGCGATGGGTGGGTCACAGCAGCTGGTAACTCCTGACAATAGAAAAGTGGGGTGG
TCCTAGTGAGTATCTTACCCCTGTCCCCCATGGCTCTGGAGTTTATCA
