# Supplementary material for: Genome-wide characterization of endogenous retroviruses in snub-nosed monkeys
Source: PeerJ. 2019 Mar 18;7:e6602. doi: 10.7717/peerj.6602 (PMC6428148; doi:10.7717/peerj.6602)
Supplement: File S3 — All ERV sequences found in the golden snub-nosed monkey. [file peerj-07-6602-s003.zip › Supplemental3/114.fasta]

>114gi|723381443|ref|NW_010828921.1|:337827-346290 
TGAATATACACATGGTTTACTATCACACATGTATTCCCATTGCAATACCTTATTACCAAATAAATATCAT
TTTCTTTTAGAGGGCCTCACTCCGTTTGTTATTGAGGTTGACATAAATGGTGTCAGAAGTGGGATGAGGC
AAGCTCACCTCAGAAGAATCAGAGGCCCCTGAAACTGAGTGTATACTGACTGAGCCCTCTGTGCTCTCCG
TCTTCATGAGTTGCCTTTTCCAGCCGGGTGAATCTCCTGTAGGATTCTCAGACTCCCTCCCTTTGGTGAA
TTGTTTTTCACTTTATAGAGGATTTGTTTCAGTTACAAGTCTGCCTTTAATAAAGGACATTACGTCCTCC
TGGGATGATAAAAGACTTTTTGTCTTTTCTGGAAAGTCCTTTCTGGGATGAGGACAAGTGCCCTTCTGGT
TTGAGTGCTCTGGTTTCTACAGAATTTATATCCTATCTGTGAGGCAAGTCTTTTCTGGAGAATTTACTTT
TGGTTCTTCCTGCCTAATTGAAGAGTGCGTTTAATCTGCACAGCTGGGTTAAAAGTATTGTGAACACTAA
TTTTGGTCTCATTTTGGTTCGGTTATGCGTGTCTGTAAGTGACTTGGCCCTTTTCCTTTGCTGATTTCTG
GAAATCCTCCAAGAGCAAAAATAAACATTCCAAATGGCAGACACTAGTGGATGACTAATTAAAAGCCATG
AGGGCAGTTGCCATGATCTAAAATACCAGTCCAGACTCCTGACATTCTCTGGTGGATTTATAGGATTATC
TTTGCTCTTGAGAGATTAATAAGAAATGGAATGGGACTCACAAATGCTAAGGCACGCCAGGTTTTCTGAG
ACTCCAGCCAGCTATATAATATGGCCTATGTTTATGCATGTTTTTTAAATGATGGGCAAATTACATGAAG
GAAAATTCAGTCATTAGTCAAACTCTCTAAAAAAGAAAAAAAGCACACAAACCCTCCAACTACAATGTTA
ACATATGGATCCTTCTAAGATCTCTGCTTTGAATCTGCTAACTTTTCTGCTGGTGTTGAGATAACACTCT
CTCCTAATGGCATTCCAGCCAAGATTTTTTTTGGGGGGGGGGGGGGGATCCTAAAGGTCTTTCAAATTAA
TGGCTTTACAAATTACAACAGCTTCATGGCAGCCAACAACCTAGATACCTTTTGTAAATGTAAATTTAGG
TTTGTCTAACAACCACTTAAGGTGATAGAACAGTTAATTGAAGGATTAATAGTCTAAAAGAAAAAGAACT
AGGTAAATGTTTATAAAAGTTAGGTTCTTGGGGCCAGGTTTGGTGACTCACACCTGTAATTCCAGCACTT
TGGGAGGCCGAGGCAGACAGATCACTTTAGGTCAGGAGTTCGAGACCAACCTGGCCAACATGGTGAAACC
CCATCTCTACTAAAAATACAGAAATTAACCAGTCATGGTGGCAGGCACCTGTAATCCCAGCTACTTGAGA
AGCTGAGGCGGGAGAACCGCTTGAACCCAGGAGGCAGAGGTTACAGTGAGCCGAGATCATGCCACTGCAC
TCCAGACTGGGTGACAGAGCCAGACTCCGTCTCAAAAAAAAAAAAAAAGTTGGGCTTCTAGACCAAACAG
GTGAAAATCATGAGCTCAGAGCAATAATATTTCTCTGTCCAGCATAAAAATTGCTTAGTCTGACACAAGG
CACCAGAAAAAGCCAAAAAAGAAAACACGCACACATACACACACACAGCCAAAATGCTTGCCCATCCACA
CTATTCAAGTAAACCAGACCAGCAAACAAAAGATACATTTTCTACTAATTCAAGGCCACTTGGAGACTTT
GTTTTTCTTATACAATTCAGTTGGTCTTAGTTAAAATGTAAACATTAAAGACCCCAAACTCATTGAAACA
GAAAAAAGGAAAAGGATGAAAGAGATTTTAAAAAATTAAACTGTTCATGAAAATTTTGGTCCACAGCTTT
CACTGGATTAGTTGTTGGAGCAAAATTTAGCCATGTGAACAGGTCCCATTTTGTCAGAAGTAGAAGTTGG
ATCCAACCATCTTTTATAAACTGGTGAGTTTGTGTTACTCTCTCATGACCAAAATTTTAAAATGAAAGCT
GTAAGATTTGTGTGCATATGTGAGCATCTGGTATGTTTATGCATATGTACATGTATTATGTAATATGTTG
TGTCTACATGGTAAAATCTGACATAATCAGCCAGAAATCCCTTAGGGAATTCCATTCAGATTGGCTTAGA
TAAATGAGCACTCATAGAAAATATATAGTAATTAACCCAAATGCCTTTTAGAAGTAAATCTTTAATAAAT
AAGCTGGTTTTTAAATTATTGGTAACATAAAAATAGAAATGTCTTCAAAATTGTCGGTATGCATTTTTAG
CTGCATGCTGGTATCTGTTAGATATTAAACTATAAATTCATTTTAAAAACAGAATAACCTTTGTGTAACC
CTTTGGTAAATAAGGCTAATTTAATATTGTTGGTTTCATAAAATCAGCTGTATCTCCTGTGTTATCAACA
AAATACCCATATATTTAACTTTAAATTTCTTAGGTGAACACTTGATATTCAGAGGCTATAAAAATGGTTA
ACAGAGAAATAACTTGAAATGATGACAAGCTTTGTCTAATATCTCAGTTTTCATAAGTAATCTAGGTAAA
CTGTTAAAAATAAATATATCATGTAAGTATAAAGAGGATAAACATTTATAAATGAACTTTTCATGTAATT
TGAAATTTTTAAAGTGCATTTATTTTTATTTTTTATTTAATGTGGCATCTTACTATGTAGCCAGGCTGTT
CACAAACTCCTGGGCTCAAGCAATCCTCTTGCCTCAGCTGCCCAAATAGCTGGGATTACAGGTGTGTGCT
ACCACACCTGGCTAATTGGAAATTTAAAATTATGCTCAATTAAATGATAGATGTTCGGCCGGGTGCGGTG
GCTCAAACCTGTAATCCCAGCACTTTGGGAGGCCAAGACGGGCGAATCACGAGGTCAGATCGAGACCATC
CTGGCTCACACGGTGAAACTCCGTCTCTACTAAAAATACAAAAAAAAAAAANNNNNNNNNNNNNNNNNNN
NNNNNNNNNNNNNNNNNNNNNNNNNNNNNNNNNNNNNNNNNNNNNNNNNNNNNNNNNNNNNNNNNNNNNN
NNNNNNNNNNNNAAAAAAAAAAAAAAAAAAAAAAAAAAAAAAAAAAAAAAAAAAAAGATAGATGTTCATT
AAATGTCTGGGTCATTTTCAAATAAGATAAAAAACTGAAACAAATGACTGAACATAAATATCTGTGTTCC
TGCTTCTTAAATTTTATAGAAAGATTAAATATATTTTAGTCCATTAGTACACATTAAAAATTATGTTATG
GGGAAACATGTTTCTAAAAATTATAAAATGATTCTCTTTGAGAAAAAAAGAATAGTTTTGTCTAATTTGG
AGATTATTTAAAGGTAATCTCAAAAAGTAAATTTAGAAAGAAACTAGAAACAAGATAGAAAGGAACCGGT
AAGTAGGGGTGAGAGAGATGAAGAAAGTTATAGGTATGAAAAGTAATTTTGATAAGGAAAGTTAAAAATA
ATAATTTGGTATGAGAATGAATCTTGGGCCAGGTGCAGTGGCTCTCGTCTGTAATCCCAGCACTTTGGGA
GGCCAAGGTGAGTGGATCACTTCAGCTTAGAAGTTTGAACCAGCCTGGGTGACATGGTGGAACCCCATCT
GTATAAAAAATTACAAAAATTACCTGGGTACGGTGGTGCACACCTGTAGTCCCAGCCACTCAGGGAACTA
AGGTGGGAGGATCACTTGAGCCCAGGAGGCAGAGGTTGCAGTGAGCCAAAATTGTGCCATCGTACTCCAG
CTTAGGTGATAGAGTGAGACCCTGTCTCAAAAAAATAATAATAAAAACAAATAAAATCTAAAGATTTTAT
GTTTTACCAAGATAAATTCCTATGCTGTCTTTAGTAGGTTTTAGCTTTTATTACTTAGGAAAACAGAGCT
TTGAAAGGATTGTTTTTACATCCATGTAATTTTCTCTATTTCTTCAAAGTTTTGATTATCACTGTGGTTA
AATGCATGACTATTATTCCACTGTGCCTGTTTTGATCAAGTGCTTTCTATCTTTTGGCATCTTTGATGGG
CTTCCCCAATATCAAAATTCTAAGTTAAGTCTTTTTAAGCTAGATTTAACTTTGGGATTTTCCCATTGGG
CCACAGAGAAGGTAAAATAATGTCTCTCTCATCCTGTGGAGCTACTAAAATCAGGATTATTTGGAAAATG
GTTTGGGAAACCTTGTCAAATAGTGAGGCAAGATCTTCTTTCAGTTACATGAATGGGTAAGTTATTGATA
AGAATGTTCCAAAATTGTATAAAACTCTTAGAAATCTAATATATCAGTCATAAATCTGGTTATTATGTCA
TAAGCCAGAACGTAGTCAAATTTCCTTGTCAATTGCTGATTATAATGAATTTCCATTCAATTTTTAATCA
TGATCATTCTAAGTCTCTGTCATCGATAGTTTTGATTTTTTCTAAAGATACCTGCAATCAGATTCACAGA
AAAGACTGTAACAAAACTCTTAAGTCTAAGTTACTAATAACTGTAAGATCAAGACTGAATAAAATTTTTT
CAGAACTCTAATGAAGAGACTTGAATTCACGAAACTGCTAATCAAGATCAAGCAGAAAAAAATTACATAA
GATTAAGTAACACTGATGAAGGTAATGTTTTTGTTACCTTTTATTTTTTATTTTTTCCCCCAAGAATCCC
GCTCTGTCACCCAGGCTGGAGTGCAGTGGTATGATCTGAGCTCACTGCAACCTCCACTTCCCGAGTTCAA
GTGATTCTCCTGCCTCAGCCTCCTGAGTAGCTGGGATTACAGGCATGTGCCACCACGCCTGGCTAGTTTT
TGTATTTTTAGTGGAGACAGGGTTTTATCATGTTGGTCAGGCTGGTCTCAAACTCCTGACCTTGGGTGAT
CCACCTGCCTCAGCCTCCCAAAGTGCTGGGATTACAGGTGTGAGCTACTGCACTCGGCCTTTTTTTTTTT
TTTTTTTAACTTTTATGCAAAATATCATTGGTTCTTTCCTTAAATGTTTTATTTTCAAGTTTAAGGAAAT
TTTTTCTCTTAAGCTATCTATAGTTCATAAGAGTTTGGTAAAATACACTTTTGTGAAGAAACATGGAAGC
ATTTTCTTTTCTTCCCTACTTGATCCTTCCAAAATTTAGAAACTACTTGGGAGTATTCTTATTTTTTTAT
GGCAACATGGTTATGTGCGTAAGTTCAATAAAAATCTGCTCTTTTTTAATAGAATGAAATTGAAAATATT
GGTTATATTACCAAGGTTTTGACTAGAACATTGTATTTCAGAACACAGAATGCCCTTCAAGGGTTCCCAG
CCTGACAGTTTCGTTTTTGAGACGGAGTTTCACTCTTATTGTCCAGGCTGGAGTGCAATGGTGCAGTCTC
GGCTCACTACAACCTCTGCCTCCCGGGTTCAAGCGATTCTCCTGCCTCAGCCTCCTGAGTAGCTGGGATT
ACAGGCATGTGCCACCACGCCCGGCTAATTTTTGTATTTTTAGTAGAGACAGGGTTTCACCATGTTGGTC
AGGCTGGTCTTGAACTCCTGACCTCAGGTGATCCAGCCACCTCGACTCCCAAAGTGCTGGGATTACAGGC
ATGAGCCACTGTGCCCAGCCTCCAGCCTGATAGTTAATGAGTAAAAATTGTCACTTTCTAGCAGGCCCAA
GCACCTTAAGACTATAGGTAAAATGTAAAATCTGCCTTGACTTGGCTTCTTAGCCTCAAAAGGTTTCCAA
ATCTGAAATTCCTATGTGATCAATGTAGAAAGAAAAAGTTAAGTTTCTAAAGAAATGCTATAGCCGGTAC
TATGGCTCATGCTTGTAATCTCAGCACTTTGGGAGGCTGAAGCAGGTGAATTGCTTGTGCCTAGGAGTTC
AAGACCAGTCTGGGCAACATGGCAAAACTTCATCTCTACAAAAATACAAAACATTAGCTGGGTATGGTGG
CGCACGCCTGTAGTCCCAGCTATTCAGGAGGCAGAGGTGGGAGGATCATCTGAGCCCAGGAGGCCGAGGC
TGCAGTGAGCTATGATCGCACCACTGCACTCCAGCCTGGGTGACAAAGATCCTGTCTCAAAAAAGAAAAG
GCCGGGTGCGGTGGCTCACGCCTGTAATCCCAGCACTTTGGGAGGCCGAGGAGGGCGGACCACAAGGTCA
GGAGGTCAAGACCATCCTGGCTAACACGGTGAAACCCCGTCTCTACTAAAAAATACAAAAAATTAGCCGG
GCATGGTGGCAGGTGCATGTAGTCCCAGCTACTCAGGAGGCTGAGGCAGAAGAATTACTTCTTCCGGAGG
TGGAGGTTGCAGTGAGCCAAGATCGCACCACTGCACTCCAGCCTGGGCAACAGAGCAAGGCTCTGTCTCA
AAAAGAAAAAGAATGCTATAACATACCTGTTATTAGATTCTAGCTCTATGCATTGTTTTCAAGTTCTTAT
TGTCTACCTATAAGCTAGACTAGATCCTAAACCTAAATTCTTCTAGATTCTTCCAATCTAACTTTCTTTC
ATGGAATTAAAAAAATATTAATTATTAAAAATTCTTCCAGCTACTCTACCACTCTATTCTTAAAGCCCTA
TGAGCTAAAACTAGATTAATTTTGAGGAACAAATATCATGCCAGATTTACAGGCCACAAAAAAAAGTTCA
GCAAACCACCTGATGCCATAACCAAAGACAAAGACATTCAAACTACAAACTGAGATGAGAAGTTGATGTT
CTCACACTATAGACAGCTTTTCTATAAGATTCAGCATCATGAGACTCTTACCCACTTACTGCCTGCCATT
TTCACTTTACAGGATAATGGTCATTTGATTTACACAATTGATTTTTTTAAGCTGGGGTTCATGGCTCAAA
ACCATTATGCAAACTGAGATTGTCATTACTATGAATTTTGCTTTGTATTTTCCCTTTTTAAACTGTGTAT
CTGTTGTGTTACTTGTCAAATTTTTGCAGAAGTACAACTCCTAACATAATATGCTTCTAACCAGAAATGC
TGGTCCAGCACTTTGAGATGATAGCAAGACTACAGAACAGACAAATTGAACTTAATAATGGACTCCAGGT
AGACTTAGACTTAACCTGAGAGCCACTCCCTCAAATCTCCCTTGTTGCTCAAATGTGGTTAAAAAGGTTT
TGACACTGACTCCTACTTGCCAAAACTCCTTCTAATGTAGGACCAGACCAGCAACTTGGGACAGGTTCAT
CTTGGCACTGAGGGATATCAAAATCTAACTACAGAATGATTGATCACTGATGCTTTTAGAGAAAGAATTT
GATCAAAAGGGGGAAATGTGAAAGCTATCAGAATTAAAATGGAGTTACTTATGTTTTTCAAAAAAAAAAA
AATCTCTGGTGGCCAGGCGCGGTGGCTCACACCTGTAATCCCAGCACTTTGGGAGGTCGAGGCGGGCGGA
TCACGAGGTCAGGAAATCAAGTCCATCCTGGCTAACACCGTGAAACCCTGTCTCTACTAAAAATACAAAA
AATTAGCTGGGCGTGGTGGCGGGCGCCTGTAGTCCCAGCTACTTGGGAGGCTGAGGCAGGAGAATGGCGT
GAACCCAGGAGGCGGAGTTTGCAGGGAGCCAAGATCGTGCCACTGCACTCCAGCCTGGGCGACAGAGGGA
GACTCTGTCTCAAAAAAAAAAAAAAAAAAAAAAAAAAACACCCCTAAAAAATAGAGCCAAGGTAGGCCAT
GAAGAGAAGGGTCATACATAAATGCCTGATTAAAAAAAAAAAAAAAAAACTATTACAAAAGACTGCAAAA
ACCACATTACACAAAAGCCATCACAACCTTACACAAAAAAATACTTCTGCGAGGGCATCTGCTCAACAAC
TGACTGTCTAACCTTGAATTGGCACACCCTTGTTATTGACCCTTGCAGCCAAGGATAATTTTTTTTTTAT
TATTTTATTCTTTTTCCTTTTGAGACAGGGTCTCTCCCTGTCTCCAGTCTGGAGTGCAATGGTGTGATAA
TAGCTCACTGCAACCTCAAACTCCTGGGCTCAAGCAATCCTCCCACCTCAGCCTCCCAAGTAGCTAGGAG
TATAGGTACATGTCACCATGCTCTGCTAATTTATTTTTATTTTTGTAGAGATGGGGTCTCACCACATTGT
CCAGGGTGGTCTAGAACTCCTGGGCTCAAGTGATCCTTTTGCCTCAGCCTCCCAAACTGCAGGGATTACA
AGCATGAGCCACCACACCTGGCTAGGATAATTATCTTAAAAGGATTTTGTAATCCTCATATTTCCTTTAG
AAACCTTTTTCTTCCTTTAATATGCACAGTTTACTATCGCATGCATATTCTCATTGTAATGCCCTATTCC
CAAATGAATATAATTTTCTTTTAGAGCACCTCTCTGTTTATTATTTAGGTTGATAACCCAAAGA
