# Supplementary material for: Genome-wide characterization of endogenous retroviruses in snub-nosed monkeys
Source: PeerJ. 2019 Mar 18;7:e6602. doi: 10.7717/peerj.6602 (PMC6428148; doi:10.7717/peerj.6602)
Supplement: File S3 — All ERV sequences found in the golden snub-nosed monkey. [file peerj-07-6602-s003.zip › Supplemental3/115.fasta]

>115gi|723381443|ref|NW_010828921.1|:3928946-3936538 
TGAGAGGTGAGGCCAGCTGGACTTCCTGGGTTGAATGGGGACTTGGGGAACTTTCCTGTCTTACAAGAAG
ATTGTAAACCGCACCCATCAGCCCTCCGTAAAACGCACCAATCAGCACTCTGTAAAATGCACCTATCAGC
AGGATTCTAAAAATAGCCAATGCACGAGGATGGAAAAAAGGGCACTCTGATAGGACAGAAACGAAACAAG
GGAGGGGACAACAGGGAATAAAAGCTGGCCACCTCAGCGAGCAGCGGCAACCCGCCTGGATCCCCTTCCA
CACCGTGGAAGCTTGTCCTTTCGCTCTTCACAATCAACCTTGCTACCACTCATTCTTTGGGTCTGTGCCA
TCTTTAAGAGCTGTAACACCCACTGCAAAGGTCCGCAGCTTCATTCTTGAAGTCAGCAAGACCATGAACC
CACCAGCAGGAACTAACTCCGAACACATCTTCAGGGCTCGTCCGGGATACCGCTATGCGGTGAGTACCAT
CAGACCCGTTTCGCTTGCTATTCTGTCCTATTTTTCCTTAGAATTCAGGGGCTAAACACCGGGCACCTGT
CAGTCAGTTAAAAGTGACTGGTGCAGCCACCGGACTAAAGACACGGGTGTCAGGCTTTCTGGGAAAGGGC
TAACAACCCTCGACTCTTTGGAGTTGGGAGCACTGCTTTGCTTCTGAACCAGCTTCTGCTTTTCCTGCAC
TTCTGGGCTGAGCCGAGGGTTGATAAAGAGGAAAGCCATTCAGCTCCAGGGTCCCAACAAAAAGTTGGTT
GACCCTGCAGTCATGAGCAGAACTCTCAAAGTTACATCACCCAAGCGAGACTCACCCATTTATCCTATCT
ATCCTGACCCTTGCCTCCTGGGTCCTAACGCCTGTCAGACAAACTTCCTCCTGCCTCTCTTCTCCAAGGC
TAGTACTGCTTCTAAAAACCACTCCCTGTCCCTGATGCTCTTCTAGTTTCTCCTGTAAGGATGATTTCTA
ATATAAATTTCGGGACTCTGTTCCCTTCTTTAGGCACCTGGGCTCATCAATCAGAAAGACATAATTTTTG
CCCAAAGCCCCATCATATGGGGGACTATCTGGAATTTTAGGATGCCTCCTCAGACTAGCAGGCCTAACAA
ACGCCATTTCCAAAGCCAGGATATGGGGAGCCTCAGAAATTACAGACTCCAAAACTGGGGGGATATTCGT
CCTATTCATATGATGAAAAGTGAGGACAAAAGGCGTCACTCTTCCAATGCTGGAGATCCCTTCCCTCCCT
CAGTGTATGGCCCTCCACTCCATTTGGAGGCATATTATCTTTATAGGACAAGGGTAAGTTCCCAATACCA
ACAGGAGAAAACACTTAGGTCTCTAACTAACAGGTTTTCGAGAATGCGTTGGTAAGGGCCACTAAATCCG
ACCTTCCTCGGTCCTCTTTGGGTGCAGGTTTTCGAGAATGTGTTGGTAACGGCCACTAAATCCGACCTTC
CTCGGTCCTCTTTGCGGTCTAGGAGGAAAACAAGTGTTTCTGCTGCTGCCTCGGAGAGTTCAACTATTCC
AAACAGCAGGGTCCAGGGACCATTGCAGGTTCTTGGATGGGGAAAAAACAGACCAAAACCGTGAGCAGTT
TTTCCTTTCAGATGGGAAACTCTCAGGTATCAACAAGCTCACCTTGAAATGCATCCTAAGACACTGGGGA
CAATTTGACCCGCAAACCCTGAAAAAGAAGCTGCTTATTTTTTTCTGCACTCTGGCCTGGGCCCAATATT
CTCTCACTGATGGGAAAAAACAGCCACCTGAGGGAAGCATAAATTACAATACTATCCTGCAGCTTGACCT
TTTCTGTAAGAGAGAAGGCAAATGGAGTGAAATACCTTATGTCCAAGCTTTCTTTTCATTGAAGGATAAT
CCACAACTATACAAAGCTTGCAATTTACATTCCACAGGAGGACCTCTCAGCTTACCTCCATATCCAAGCC
TCCCTACAGCTCCACTTCCTATTAATGATGAGCCTCCTCTAATCTCCCCCACCCAGAAAGAAACAAGCAA
AGAAATCTCCAAGGGACCACAAAACGCCCCGAGCTACTGGTTATGTCCCCTTCAAGCTGTAGGGGTGGGG
GAATTTGGCCCAACCTGGGTACATGTCCCCTTTTCTCTTTCTGATTTAAAGTAGATCATGGTAGACCTGG
GGAAGTTTTCAGATGATCCTGATAAATATATAGATGTCCCACAGGGTCTAGGGCAAACCTTCAGCCTCAC
TTGGAGAGATGTCATGCTACTGTTAGATTAAACCTTGGCCTTTAATGAAAAGAATGTGGCTTTAGCTGCA
GCCCAAGAGTTTTGGAGATACCTGGTATCTTAGTCAAGTAAATGACAGAATGACAGCCAAAGAAAGGGAC
AAATTCCCTACAGGTCAGCAAGTCGTCCCCAGTATGGATCCCCATTGGGACCTAGACTCAGATCATGGGG
GCTAGAGTTGCAAACATCTGTTGACCTGTGTTCTAGAAGGACTAAGGAGAATTAGGAAAAAGCCCGTGAA
TTATTCAATGATGTCCACCACAACTCAGGGAAAGGAAGAAAATTCTTCCTTGAGTGGCTATGGGAGGCCT
TAAGAAAATATACTTCCGTCACCCAACTCCTCAAGGATCAATTGACCCTAAAAGATAAGTTTATTAGCCA
GTCAGCTGCAGATATCAGGAGAAATTAACCATTGAGGGCCAGGAAATTGATTTCCTCCTGAACACTGGCA
CGGCTTTCTCTGTATTAATCTCCTGCCCCAGATGGTTGTCCCCAAGGTCCACTACCATCCGAGGAATCCT
AGGGCAGCCTTGTAACCAGGAATTTCTCCCACCTCCTCAGTTGTAATTGGGAGACTTTGCTCTTTTCACA
TGCCTTTCTTGTTATGCCTGAAAGTCCCACACCCTTATTAGGGAGGGACATAATATCCAAAGCTGGAGCT
AGTATCTACATGAATATGGGGAACAAGTTACCCATTTGTTGCCCCCTACTTGAGGAGGGAATCAACCCTG
AAATCAGGGCACTGGAAGGACAATTCGGAAGGGCAAAAAATGCCCACCCAGTCCATATCAGGCTAAAAGA
CCCCACCACTTTTCCTTATCGAAGGCAACATCCCTTAAGGCCTGACGCTCATAAAGGATTACAGGATATT
GTCAGATATTTAAAAGTTCAAGCATTAGTAAGAAAATGCAGCAGTCCCTGCAACACCCCAATTCTAGAAG
TACAAAAACCGAACAGTCAGTGTTGACTAGTGCAAGATCTTAGATTCATCAATGAGGCAGTAATTCCTGT
ATATCCAGTCGTACCCAACCCCTATACCCTGCTCTCTCAAATACTAGAGGAAGCAGAATGGTTCACTGTT
TTGGACTTCAAGGATGTCTTCTTCTGCAATTCCCTGCACTCTATCTCCCAGTTTCTCTTTGCTTTTGAGG
ATCCCACAGATCACACGTCCCAACTTAAGTGGACAGTCTTGCCTCAAGGGTTTAGGGATAGCCCTCATCT
GTTTGGTCAGACACTGACCCAAGATCTAGGCCACTTCTCAAGGCCAGCACTCTGGTCCTTCAGTATGTGG
ATGATTTATTTTTAGCTACAGTTTGGAAGCCTCATGGCAGCAGGCTACTCTAGATCTCTTGAACTTTCTA
GCTAATCAAAGGTACAAAGCATCTAAATCAAAGGCCCAGCTCTGCCTACAACAAGTCATATATCTAGGCC
TAATCTTAGCCAGAGGAACCAGGACCCTCAGCAAAGAACGAATACAGTCTATACTGGCTTGTATAGACAT
TAAGACATTAACAGACATTTGATGTCCTTGCCCTAAGACCTTGAAACAGTTGCGGGGGTTCCTTGGGATC
ACCAACTTTTGCCAACTATGGATCCCTGGATAGATGGCCAGGCCACTCTATACTCTAATCAAGGAGACCC
AGAGGGCAAATACTCATCTAGTAGAATGGGAACCAGAGGCAGAAACAGTCTTCAAAACCTTAAAGCAGGC
CCTAGTACAAGCTCCAGCCTTAAGCCTTCCCACAGAACAAAGCTGCTCTATATACACCACAGAGAGAGCA
GGAATAGCTTTTGGAATCCTTACTTAGATTCGTGGGACAACCCCACAACCAGGGGCAAGTAAGGAAGGAA
GGAAGGAAGGAAGGAAGGAAGGAAGGTAATTGATGTAGTAGCAAAAGGCTGGCCTCACTGTTTCCGAGTA
GTTGCGGCAGTGACCATCTTAGTATCAGAGGCTACCAAAATAGTACAAGGAAAGGATCTCACAGTCTGGA
CTACTCATGATGTAACTGACATACTAGGTGCCAAAGGAAAGTTATGACTATCAGACAACCGCCTGCTTAG
ATACCAGGGGCTACTGCTTGAGGGACCAGTGCTTCAAATACACACATGTGCGGCCCTCAACCCTGCTACT
TTTCTCCCGGAGGATGGGGAACCAATCGAGCATGACTGCCAAAAAATTGTAGCCCAGACTTATGCCACCT
GAGAGGATCTTTTGGAAGTCCCCTTAGCTAATCCTGACCTTAACCTACATACCGATGGAAGTTCATTTGT
GGAGAATGGGATATGAAGGGCAGGTTATACCATAGTTAGTGATGTAACAGTACCTGAAAGTAAGCCCCTT
CCCCTAGGGACCAGCACCCAGTTAGCAGAATTAGTGGCGCTTACCCAAGCCTTAGAACTGGGAAAGGAAA
AAAGAATACATATGTATACGGATATCAAGTAGGCTTTACCTAATCCCACAGGCCCATGCTGAAATATGGA
AAGAAAAGGAGTTCCTAACCTCTGGGGGAACCCCCATTAAATACCACAAGGGAATCATGGAGTTACTGCA
TGCAGTGCAAAAACCCAAGGAGGTGGCAGTCTTACCCTGCCGAAGCCATCAGAAAGGGGAAGGAGAAAAG
GCAGAAGGAAACCGTCGGGCAGACGCTGAGGCCAAAACTGCTGCCAGGCAGAACTTCCCATTAGAAATCC
CTATGGAAGGACCCTTGGTATAGAACAAACCTGTTCAAGAGATTAAGCCCCAGTACTCCCTGACCAACAC
AGAATGGGGACTTTCACGGGGGCACAGTTTTCTCCCCTTTGGGTGGTTAATGACAGAAGAGGGAAAGGTA
CTCATACCTGAAGCCAGCCAGTGGAAATTACTTAAGTCCTTCCAACCAAACTTTTCATATGGGTATTGAG
AACACTCATCAAATGGCCAAATCCCTGTTTACAAGGTCAAATCTCCTTCAGACCATCCGACAAGTAGTCA
AAGCCTATGAAGTATGCCAAAGGGATAATAATCCCTTGGTCCATCGTAAGGCCCCTCTGGGGCAACAAAG
AATAGGGCACTATCCCGGAGAGGACTGGCAGTTAGACTTCTCCTATATGCCTAAGTCAAGGGAATTTCAA
TACTATGTTAGTCTGTGTTGAGACCTTTACAAATTGGATAGAAGCCTTCCCCCTGCAAGACAGAGAAGGC
TCAGGAAGTGGCTAAAGTACCAATTCATGAAATAATTCCTAGATTTGGGTTTCCCCAAAGCTTACAAAGT
GACAATCGTCCAGCTTTTAAAGCCACAGTAACTCAGGGAATTTTCAGGGCACTAGGGATACAATATCACC
TTCACTGCACCTGGAGGCCATAATTCTCAGGCCCCATCTCGGATAGAACCAAAAATACCCTAACAGGATG
CACAATCCAGCTTTTACGCTCTTACATTTCCAACCTCACCTATTACACAAGCAATCAAAAGCCTATACAC
GGCCCTGTAACCACGAATACCGAATACTGTCTCAACTTTCCAAGCCCCTTTATGCATCCAACACAACCTG
TTATCAGGCCTGCCCCTGGGGCACCTAGTATCCCATCAGTGTAATTACACCCTACAACTTCAAGCCCCAA
CTGATCATAGTAACTGCGAAGTCACCCAAACAGCTCCATTCAGACGGCTTGTCTCCCTGCTTAACAAACA
GTCCAGGTTTTGTCACGGCAAACATACTCCCTGCATGACCATTCCTCCCTGGACCCCCTGCAGCAGCGCC
CCCACCACTAATGAATGCCTTCTCTTCCCCTCTTTCAATTATTCTCTTGAATGGTTCCTAGTAGATACAA
AACGGTATTTTCTCCAACAGGAAAACAGAACACAGGGAGCCACTCAGTTTGCTCCCAACACCCCTTTCCA
GCCACTCACCGGAGCTACCTTGGCAAGTACTCTAGGAGTATGGGAAAATGAAAAACAACAAACTCACACA
CCTTTTTAACATACACAACCAGTTCTGACTACCCAGCCAAGGCATATTCTTCTTACGCAGAACTTCAACC
TATATCTGCCCCCCCACCAACTGGACAGGCACCTGCACCTTAGTCTTCCTAAGTCCCAACATTGACATTG
CCCCAGGAAATCACACTATATCAGTGCCCCTCAAAGCTCAAGTCCATCAGCACAGGGCCATACAACTCAT
ACCCCTACTTAAAGGGTTAGGAATGGCCATTGCTACAGGAAAGGGAATAGCTAGTTTATCTGATCTGCTT
CATTAGCCTATTACCACACACTCTCAAAGGACTTTACAGTTTGCAAGAAATTACAAAATCTCTCCTTACT
CTACAATCCCAAATAGACTCGACAGGAGTGACTCTCCAAAACCACCGAGGCCTAGACCTCCTCACTGCTG
AGAAAGGAGAACTCTGCACTTCTTAGGGGAAGAGTGTTGTTTTTACACTAACCAGTCAGGGTTAGTACGA
GACACTGCCTGGCATTTACAGGAAAAGGCTTCTGAAATCAGACAACGCCTCTCAAACTCCTATACCAACC
TCTGGAGTTGGGTGACATGGCTTCTCCCCTTTCTAGGTCCCAAGACAGTCATCTTGCTATTACTTGCCTT
CAAGCCCTGTATTTTTAAACTCCTTGTCAAATTTGTTTCCTCCAGGATCGAAGCCGTCAAGCTACAGAAG
GTCTTATAAATGGAACCCCAAATGAGCTCAAGTCACAACTTCTACTGAGGACCCCTGGAGCGACCCACTG
GCCCTCTAACTAGCCTAGAGAGTTCCCCTTGGGAGGATACTACAAATGCAGGGCCCCTTCTTTGCCCCTA
TCCAGCAGGAAGTAGCTAGAGTGGTCATCACCCAGTTCCCAACAGCAGTTGGCGTGTCCTGTTTAGAGGG
GGGATTGAGAGGTGAGGCCAGCTGGACTTCCTGGGTTGAGTAGGGACTTGGGGAACTTTCCCATCTTTCA
AGAGGATTGTAAAACGCACCAATCAGTGCTCTGTAAAACGCAACAATCTGTGCTCTGTAAAACGTGCAAA
TCAGCAGAATTCTAAAAGTAGCCAATTGTGGGGAGGATTGAAAAAAGGGCACTGATAGGACAGAAACGGA
ACATGGGAGGGGACAATAAGCAAATCAAAGCTGGCCACTCCAGCCAGCAGCACCAACCTGCTCAGGTCCC
CTTCCACACTGTGGAAGCTTGTCCTTTCGCTCTTCACAATCAACCTTGCTACCGCTCACTCTTTGGGTCC
GTGCCATCTTTAAGAGCTGTAACACTCACCGCGAAGGTCCATGGCTTCATTCTTGAAGTCAGCAAGACCA
CGAACCCACTGGCAGGAACCAACTCTGGACACA
