# Supplementary material for: Genome-wide characterization of endogenous retroviruses in snub-nosed monkeys
Source: PeerJ. 2019 Mar 18;7:e6602. doi: 10.7717/peerj.6602 (PMC6428148; doi:10.7717/peerj.6602)
Supplement: File S3 — All ERV sequences found in the golden snub-nosed monkey. [file peerj-07-6602-s003.zip › Supplemental3/116.fasta]

>116gi|723381443|ref|NW_010828921.1|:4028407-4035935 
TGGAATGTGCACAGACTTGTTGGTAGCTCTCCCAGGCTTGTAAACATGTTCTCCATTATCTCAAGCAGCA
GAGCATATTCTATATGTGTCAAAGAAAATGCTAAATTGTCACAGCTATGCTTCATGCACCGCTACCTTTC
TACCCCCACATCCTCATGCCCTCACCTGCTTACCCCCACATCCACACGTCCTCACCACCTGCTTCTTTGT
TTGATCACCAATAAATAGTGTGGGCTCCCTGAGCTTGGGGCCTTTGCAGCCTCCATACCAGCGTTGTCGT
CCTGGCCCACATTATGCACTCTTTACTTCTCTTTTCTCATTCCTTTGACTCCGCCGGACTTTGTAGCCCC
CATGGCCTGGTGTTGGGTCTGATCACCCCAACATTTATGGCACCCAACATGGGGCTATGAAGACCCCAGT
GAAGGAACGCTAGAGCATGTGGAATGTGGAAGCAGAGGACGCATTGTCAGAGGACACCTGAGGATGACTG
AAAGAAGCTCGGTGGGTAAGCTGGGCGCTCTGAAGAACCAGGGTAACAATGGGACAGAATGAAAGTAAAC
ATTTTGCTTAATTAAATTTCTTAAGGGATTTACTATGGAGATGGGGAGTAAAAGTTAGTACTCAGAATTT
ATTAAAACTCTTTAGTACTGTAGAACAGTTTTGCCCATGGTTCCCAGAACAAGGGACAATGGAGTTGGAT
GAATGGGAAAGAATTGGTAGAGATTTTAAAAAGGCACATAAAGAAGGAGCCCAAATTCCAGTTTCTGTTT
GGTCACTGTGGGTGTTGGTAAGGCAGCTCTTCAGCCATTTCAAACAGATGATGAGACAGATTCAGATGAG
GAAGAGGCAGACAAGTATGAAAAATTAACTTCAGATTCTGAATGTGAGGAACAGGAAGAGGAGGAAATTA
AAGAAAAGAAAGGGAAGCTGAAAAAGGTGTATTTTACTAGCCCATCCGTTCCACCTGCTGAATTAAGTGA
ATGGCCACCTCCTCCCTCTCCCCTTAATGGGTCAGATGATGAATTAGCTGTAAAACATACTGCTCCTGTA
GTGGCAACATTAAAACCTGGAGCGATTGGTGGTGCTATACAAAATTCTATTGAGAAGGCTAGAGCTGAAG
AAGACCTTGAAGCATGGCAATCTCCCATTACTGTAATCCAGCAAGAAGGACAGAATAAAACTAATCTGGC
CACTTTTTATTTTAAGTTATTAAAGGAATTTATGCAAGCCATTAGTCAATATGGGCCAAATTTTCCTTTT
GTACAAACTTTACTAAAAAATGTGACTCTTGATAATAGATTAATACCATATGACTGAGATACTTTAATAA
AATCTGTTCTCACTCCATCCCAGTACTTGCAGTTTAAAACTTGGTGGGCTGATGAAGCTCAAACTCAGGC
AAGAGAAAACACACAAGCACAGCTGCCTGTGCCTGTTTCCTTTGAACAGTTAATGGGGATGGGCCCTAAT
TGGGGCCAATTAGACAATCAAGCAGTAATGAAAAATGTTGCCATTGTTCAGTTACATACTTACAGGCATG
GAAAAAAATAAATGTTACAGGGAAAAGATATCCTTATTTCATTAGACCTAAGAGAGGGAAGCCTCATTTG
GATGAATATATTAAGGCTTGTGATAGCATTGAAGGTAACTTAAATAAGACTACTCTTTTAGCTCAAGCTA
TGGCTGGATTAAAGGTGGGAAAAATATGCCCCGTTTCTCTGGCTCTTGTTTTAATCGTGGGCAATTTGGA
CACACAAACAAGGAATGTAGAAAAGGAAATCAAAAGGCAAAAACTATTACCATCAATCAACAGAAAAGTC
CCGGTATCTGCCCCTGGTGTAAGAAAGGCAATCTCTGGGCAAATCAGTGTTATTCTAAATTTAGCAAAGA
TGGGCAACCTCTTTTGGGAAATGGGAAGAGGGGCCCACCTTGGGCCCCTTAACAAACTGAGGCATATCCA
GCACAGTCAGTTTACTTACAAATATACAAAAATTGTCCCCCACCACAATAGGCAGTGCTGCTGTAGATCT
TTGCAGTACAGTTCCCGTTTCCTTACTTCCTGGGGAGCCACCAAAAAAGGTCCCCATGGGAGTGAGGGGC
CCTTTACCCTCAGGAACAGTTGGTCTATTGCTTGGAAGATCTAGTTTAAATTTAAGAGGTGTCACTGTAC
ATACAGGAATTAATTGATTCTGATTATACTGGAGAAATTCAATTGATTATTAGTTCCTCAACTCCATGAT
CTGCTTCCCCAGGAGAAAGAATTGCTCAGTTGTTACTGTTACCTTATGCAAAACTGGGGAGCAGCACAGT
AAAAAGAATAGGAGGCTTTGGTAGTACGAATCCAGCAGGAAAAGCTGTATATTGGGTTAATCGAGTGTCT
GATAAGAGACCTATTTGTACAGTAACCATTCAAGGAAAAGACTTTGAAGGGTTAGTAGATACTGGAGCTG
ATGTTTCTATTATTGCTTTAATTCAATGGCCCTGACACTGGCCCAAACAAAAGACATCTGTTGGTATTAT
TGGAGTAGGGGCTGCATCAGAAGTTTTTCAAAGTTCTTTAATTTTGCCATGCCAAGGGCCGGATGGCCAA
GAAGGGACAATTCAACCTATTATTACACCTATTCCTGTCAATCTGTGGGGTAGAGACTTATTACAACAAT
GGGGGGCTGAAATATCATTCCTATGGATCAGTATAGTAATAACAGTAAACAAATGATGAGAAAAATGGGA
TATCTCCTAGGAAATGGACTGGGAAAAAATGAAAATGGCCAACCAGAACCTTTAGAACTAAAAGGGCAAA
CAGATCGAACTGGATTAGGGTATCATTTTTAGGAGCAGCCATTGCTGAGCCTCTGGCTCCCATTCCTCTT
TTGGTTAACTGCCAAACTGGTTTGGGTGGAGCAATGGCCACTGAAACAGGAAAAACTGGAGACTTTTAAA
AAATTGGTGCAGGAACAATTGCAAAAGGGACATCTAGAGCCTGCTTTCTCCCCTTGGAATTCTCCTTTGT
TTGTTATTGAGCAAAAATCAGGGAAATGGAGAATGTTAACAGATTTGAGGGCCATTAATGCTGTAATTCA
ACCCATGGGCACACTGCAACCAGGGCTGCCCTCTCCAACAATGATCCCAAAATACTGACCTCTCATAGTA
ATAGATTTAAAAGATTGCTTCTTTGCCATTCCTTTAGCTACTCAAGATTATGAAAAATTTGCTTTTACTG
TTCCTGCTGTAAATAACAAAGAACCAGCAGACAGATACCATTGGAAAGTATTACCACAAGGCATGTTAAA
TAGCCCGACTATTTGTCAAACTTATATTGGAAAAGCTATTAAGCCAGTTAGAGAACAATTCGAAAAATGT
TATATTATCCATTACATGGATATTTTATGTGTAACTGAAACTATGGAGGAATTAATGCTATGCTACAAAC
AGTTAGAAAAGGCTGTAACTCCAGCAGGTTAATCATAGCCCCCAGTAAAATCCAAACTTCTACTCCCTTT
CAATATTTAGAAATTAAAGTAGAACAAAATACTATTAAGCCTCAAAAGGTTCAAATTAGAAAAAATAATT
TTAAAACTCTAAAAGATTTTCAAAAATTATTAGGAGACATTAATTAAATTCATCCCACGTTAGGCATTCC
TACCTATGCCGTGTCTCGCCTCTTTTCTACCTTACGAGGTAATTCTAATCTTAACAGTAAACCCTCTTTA
TCCAAAGAGGCATTAGAGAAAATTCAATTAATTAAAAGAAAAATTCAACAAGCACAAGTAAAACAATTTG
ATCCTATGCAGACATTACAGTTTTTAGTTTTTCCTACTAAACACTCACCTACAAGTGTTATTGTTGAACA
GAATAATCTGATTGAGTGGCTTTTTCTACCTCACAATACAACTAAAGCGCTCACTCTGTACTTAAATTGC
TGTACTAACTAATAGAACAAGCAAGGCTGTGCACAACAAAATTAATGAAATATGATCCAAATCAAATTAT
AGTTCCAATAAACAAACAAAAATTCTGCAGGTTTATATTAATTCCCAGGAATGGCAAGTTAATTTGACAG
TTTTATTGGTGTTCTTGATAATCATTATCCTAAATCCAAAAGATTCTAATTTCTTAAATTAACATCATGG
ATATTTCCTTCCATTATTCAAAAAACCTCTATTGAAGGGGCCATTACTATGTTTACTGAGGGATCTAGTA
ATGGAAAAGCCTCATTTTTGGGACCTAAACAATAAGTTTTTTTTTTTTTTTTTTTTTTTTGAGACGGAGT
CTCGCTCTGTCGCCCAGGCTGGAGTGCAGTGGCCGGATCTCAGCTCACTGCAAGCTCCGCCTCCCGGGTT
TACACCATTCTCCTGCCTCAGCCTCCCGAGTAGCTGGGACTACAGGCGCCCGCCACCTCGCCCGGCTAGT
TTTTTGTACTTTTTAGTAGAAACGGGGTTTCACCGTGTTAGCCAGGATGGTCTTGATCTCCTGACCTCGT
GATCCGCCCGTCTCGGCCTCCCAAAGTGCTGGGATTACAGGCTTGAGCCACCGTGCCCGGCCCAACAATA
AGTTTTTCAAACTGACTTTGCTTCTGCTCACAGGGCTGAACTTCTGGCTGTGATAACAGTGTTAAAAACT
TGTAAACAGCCAGTAAACATTGTTTCTGATTCAGCCTATGTAGTGCAAGCCATGCAAAATATTGAATGTG
CCTTAATTCAAAATGTGACTAATGACCAACTTAATCTTTTATTTCATTCTTTACTGCAAGCAGTAAAACA
AAGGCATTCCCCTTTCTGTATCACTCATATGAGAGTACATACTAATCTCCCTGGCCCTTTAACTAAACTT
AATCAAAGGATGGATAATTATATGGGGAAGAGGATTTGCTCATGTCTCTCCAGGTAACAATCAGGTGCCT
GTATGGGTGCCCACCAAACATCTGAAGATCTATCATGAGCTACAGCAGGAAGAGAGGACTCTGGGAAGAG
CCAAAGCTCCCTATATGAGTGATAGCGCAAATAAGCATCTCAGAGATGAAGGAGAAAACCAAGAATAGTC
ATCAGGCAAATTCTCCAACATGGGGATAAATCAAGAAGTTTGCACAGATGGCAAAGGACAACTTGAAAGC
ACAGAACAAACTAAAAACAACTGGTAACCTGATGGTGGCCATGCTGGCAGTACTCACCACAGTGGTAAGC
CTCCCTACATGGGAGCAACTCAGAATTTCACTTATTGAGCATATGTCCCATTTCCTCCTTTAATTAGGTC
TGTGAGTTGGATGGACCATGTTACTGAGGTGTATACCAACGACAGTACCTGGATACCTGAGCCCGTAGAT
AGCCGAGGGCCAATGAATCCTAAAAAAGAAGAGATAAAAATAAATATACTCATAGAATATAATTATCCCC
CAATATGCCTGGGACCTGCTGTTGGATGTTTACAGATGAACACACAGGCCTGGTTGGCAGTAGTCCACCC
AAAAATAAACATAGGCTGCTTTGCATATGATTTCAGGGCACAGTTTAAAATACAATCATTCCCATCCTAA
AACCCTGCAGTTCCATCTGAATAAGTTCAAATATAAACAAAATAAAGTTTAATTTAAAGATGCAGATGTT
TAAACTTGGAAAAATTGTATAGCAAGTAAGGCTGAGGTGCTACAAAATAATTCCTATGGAATCGTCATTA
ATTAGTACCCTAAGGGGATCTTTAAAGAAAATTGCACCAGAAGGCCTTCTTGTAGAACAAATGTAATAAA
CCAGTGGAACCGTTGGTAATTAAATCATACACAATATATTTGGACAAAAAACTGAGGTCCCTATCATGTG
GAGTCCTACTGGCATTGTTACCTCAGTCCAAAAATAATATCTCCTTACATAGGACAGGACCATTCTGAAT
TATGGAAATTAGCGATGGCTCAAAGTTCAATCAAAATGTGGGAGGGTAAATATAACAAGTATAAAGGGGA
GGGAGGTATAAATATTCTTTCTTCTCTTTCCAACAGGATTTTTTGGATTCAAAGTTGTGTCTGGCCACCT
TTTGTGCTAGCAATAGGAAATGTTACTCTTGATATAAACACACACTTCATTTCATGCCCTGAATGTCATT
TGTTTACCTGCATTAATTCAACTTTCAACAAAAATCAGACTATCCTAATAATTTAAGCCAGGGAAGGAGT
CTGGATCCCATGTATTTAAATAGACCGTGGGAGGCATCTCCATCCATTGATATAGTAACTGAAATCCTTA
GAAAACTTTTATCCTATTCAAAAAATTTTATAGTTGCTCTCATAGTTGCTATAATTGGCCTCATTGCTAT
TACTACTACTACTGCAATGGCTGGTGTGGCTCTGCATTCATCTGTACAAACTATTACATTTGTCAATCAG
TGGCAAAATCATTCCACAAAATTATGGAACTTTCAAACTCAAATAAATCAAAAAGTAGTTAACCAAATTA
ACGATCTCTGTCAGACAGTGAATTGAATGGGAGATCATATTATAAGTTTAAAAAGTAAAATTCAAATGCA
ATGTGATTGAAATACCTCTGATTTTTACATTACTCCTCATCTGTATAATGAAACAGAGCATTAGTGGGAA
AAAGTTAAGAGACATTTGACAGGTCATACTGGAAATTTATGTTGGGATATTGCAAAACTGAAGAAACAAG
TATTTCAAGCTTCTCAGGTACATCTGACACTAATGCCAGGAACTGAAGTGCTAGAAGGAGCTGCAGATGG
ATTAGCAGCTATTAACCTGCTAAAATGGATCAAGATACTTGGAGGCTCTGTGATTTCAATGATGATTGTG
ATTTTTTTTTTTTTGACAGAGTCTCACTCTGTTGCCCATGCTGGAGTGCAGTGGTGTGATCTCGGCTTAT
GGCAAGCTCCACCTCCCAGGTTCATGCCATTCTCCTGCCTTAGCTTCCCAAGTAGCTGGTACTACAGACT
GTGCTTTTAATCTGTGTTGTTTGTCTTTATGTAGTCTGCAGATGTGGAAGCTGCCTCTGGAGAGAAAGTC
GCTGCCAAGAACAAGCAATAATAGCTGTGGTGGTTTTGCAAAAAAGAAAGGGAGATACGTTAGTAGAAGA
GCTGAGGCAGAACTGTCATAATATAAAAGAGTCTTGGAAAATGTCCAGGGTCCAGGGTGTAAAACCCCTC
ATGGCCCTTGGAACACCAAGCTCTGTGCCAAAGGGTGGAAGGCTGCCCTGCCTCACTACAAATCTAAGCC
CAGGGCATAAAACCCCTCGTGGCTTGGATGGAATCCAGGGCTCAGGGCATAAAACCTCTCACGGCCTGTG
GAATGTGCACAGACTTGTTGGTTGCTCTCCCAGCCTTGTAAACGTGTTCTCCATTATCTCAAGCAGCAGA
GCATATTGTATGTGTCAAAGAAAATGCTAAACTGTCACAGCTATGCTTCATGCACTGCTACCTTTCTACC
CCCATGTCCTCACGCCCTTGTTTGCCCCCACATCCACACGTCCTCACACCTGCTTCTTTGTTTGATCACC
AATAAATAGTGTGGGCTCCAAGAGCTCAGGGCCTTCGCA
