# Supplementary material for: Genome-wide characterization of endogenous retroviruses in snub-nosed monkeys
Source: PeerJ. 2019 Mar 18;7:e6602. doi: 10.7717/peerj.6602 (PMC6428148; doi:10.7717/peerj.6602)
Supplement: File S3 — All ERV sequences found in the golden snub-nosed monkey. [file peerj-07-6602-s003.zip › Supplemental3/117.fasta]

>117gi|723381443|ref|NW_010828921.1|:4470613-4476145
TGTCACGTGTGTCCATGTGAAGAGACCACCAAACAGGCTTTGTGTGAGCAACAAAGTGTTTATTTCATCT
GGGTGCAGGTAGGCTGAGTACGAAAAAGGAGTCAGTGAAGGGAGATGGGGTGGGGTGGTTTTACAGGATT
TGGGTGGGTAGTGGGAAATTATAGTCAAAGGGGGTTTTTCTCTTGCAGGCAGGGGCGGGGGCCAGAAGGT
GCTCACTGAGGGAGCTTCTGAGCCAGGAGAAGGAATTTCACAAGGTTAATTGCTCAGTTAAGGTGAGACA
GGAACAAATCACAATGGTGGAATGTCATCAGTTAAGGCAGGAACTGACTATTTTCACTTCTTTTGTGATT
CTTCACTTGCTTTAGGCCATGTGGATGTATATGTGCAGGTCACAGGGGATACCATGGCTTAGCTTGGGCT
CAGAGGCCTAACATTCCTGCCTTCTTATATTAATAAGAAAAATAACATACAATAGTATTGAAGTGTTGGG
GCAGCAAAAATTTTGAGGGGTGGTATGGAGAGATAATGGGCGATGTTTCTCAGGGCTGCTTCAAGTGGGA
TTAGGGGTGGCATGGGAACTTAGAGTGGGAGAGATTAAGCTGAAGGAAGATTTTGTGATAAGGTTGTTAG
AAGGAGCATTTGTCATATAGAATGATTGGTGATGGCCTGGATGCAGTTTTGTATGAATAGAAAAACTAAG
CGGAAGACACAACTTCCAAATAAGAGAAGGAGAAAAACAGATATTAAAGGACTAAGAAGTGGGAGGACCC
AGGACATCTAATTAGAGAGTGCCCAAGGGGGTTCAGCATAATTACTTGCTTGGTTGGCAAGTTTTTGGGC
TGTATTATTGATAGAGTCCTTTTTTTTAAGTTGGAGGCTGAGCTTGGTGAGGTATATTTTTAAAAGACCA
TTAGTCCGTTTTTCCTTTCCTGAAGACTGAGGACCGTAAGGGGTATGAAGGTTCCACTGAATACCAAGAG
CCTGAGAAACTGCTTGGGTGATTTGACTAATAAAGGCCGGTCTGTTATTGGACTGTATAGAGGTGGGAAG
TCCAAACCGAGGAATTATGTCTGACAGAAGGGAAGAAATGACCATGGTGGCCTTCTCAGACCCTGTGAGA
CCCATCCAGTGAAAGTGTCTACCTAGACCAAGAAGTATTTCAGTTTCCTGACTCAGGGCATGTGAGTACA
GTCAATTTGCCAGTCGTGGGCAGGGGCAAATTGCTGGGTTGGATGTGTAGGGAAGGGAGGGGGCCTGAAC
AATCCCTGAGGAGTAGTAGAACAGCAGATGGAACACTGAGAAGTGATTTCCTTGAGGATAGATTTCCACA
ATGGAAAGGAAATGAGACGTTCTAAGAGGCAGGCTAGCAGCTTGTAACCTACCTGGAAGAGGTTATGAAA
TGACAGAATAGAATGGGCCTATGAGGCTGGAAGGAGATATTTTCCTTGGTCCAAGAACCATTTGCCTTGT
GTGGGGAGAGATTGATAGGTGGAAGTTTCAGTAGGAGACTAGGTGGGAGTGACCAATGAGGAGGAGAAGA
ACTGACTGTGAGGGACAGAAGTTGGAGCTAAGCTGCTTCTTTAGCTACCGTATCAGCATAAGCATTGCCC
TGAGCAATGGGATCTGATGCCTTTTGATGGCCCTTGCAGTGAATGACCCCAGCTTCCTTTGGAAGCAAAA
CGGCCTTGAGAAGAGTTTTTATTAAAGAGGCATTAATGATGGAAGACCCTTGTGTAGTGAGGAAACCTCT
TTAAGCCCATATAACCGCATGGTGGTGTAGGATATGGAAGGCATATTTAGAGTCAGTATAAATATTGCCA
TGTAGTCTCTTTGCAAGAGTGAGGGCCCGAGTTAAGGCAATGAGTTCAGCTTCCTGAGAGGTAGTGGAGG
TGGCAGAGCAGTAGCCTCAGTGATAGATGTGGAAGATACTATAGTATAGCCTGCCTTTGCTAGTGAGTGG
CGATTAGGCCTGGTGGAACTGCCATCAGTAAACCAAGTGTGATCAGGGTGAGGAACAGGAAAGAAGGAAA
TATGGGGAAATGGAGTGAGAGCCAGGTGTATCAGAGAGATACAGTCATGGGGGTCAGGTGTGGTATCAGG
AATAATGTGGGAGGCCGGACTGAAGTCTGGGCCAGGAACAATGGTAATTGTGGGAGACTCAACAAAGAGT
GAGTATAGCTGGAGGAGCCAGGGAGCAGAAAGTATATGCATCAGGTGTGAGGAAGAAAATAGATTTTGGA
AGTTGTGAGAACTGTAGAGAGTGAGTTGAGCATAGTTTGTGATTTTCAGGGCCTCTAAAAGTATTAAAGC
AGTGGCAGCCACCACATGCAAACATAAGGGCTAGGCTAAAAGAGTAGGTCAAGTTGTTTGGACAGAAAGA
CTATAGGGTGCGGTCCCAGCTCTTGGGTAAGAATTCTAACCACACAGCCCTTCACTTCGGCTGTGTGTAA
TGAAAAAGGTTGAGATGAGTTAGGGAGCGCTAGTGTGGGAGCAGCCTTTAGGGCTGTTTTTAAGGAACGG
AAAGGGGAGTGGGGAAGGATTTAGGATCTATGGGGTCAGCTAATATCTAGAATAGAATAACGGGTTGTGG
AGGGAGATATTGAGGATAGGAGAGTATACAGGTTTGGCACCACCTGGTGGGTAGGCAAAACAATTTGGTT
GATAAGGTGCAGATCTTGAACTAACCTGTAAGACTTGTCTGGTTTTTGGACAGGTAAAATAGGGGAATTG
TAAGGAGTGTTTATAGGCTTTTAAAGGCCATGCTGTAACAAGGGAGTGATAACAGGCTTTAATCCTTTTA
AAGTGTGCTATGGGATGGGATATTGGTGCTGAGCAGGGTAAGGGTGATTAGGTTTTCATGGGATGGTAAG
GGGTGCATTACCCATTGCCAAGGAGGGAGAAGAGGTGTCCTATACTTGTGGATTAAGGTGGGGAGACACA
AGGAGAGGATGTGAAGGAGGCTTTGAACTAGGAAAAGGCAACAATGAGGCGTGGCTGTAGCCTAGGAATA
GTCAGGGAAGCAGATAACTTAATTAAAATGTCTCAGCCTAATAAAGGAACCGGGCAGGTGGGGATAACTA
AAAAAGAGTGCATGAAAGAATATTGTCCAAGTTGGCACTAGAGTTGGGGAGTTTTAAGAGGTTTAGAAGC
CTGGCCGTCAATACCCACAATAGATTTGGAGGCAAGAAAAGAAGGTAATGTGGAGTGGATAACCTCCATA
TTGATTAAGAAGGGGACTGGCTTACCCTTCACTGTAAGAGTAACCCAAAGCATCTGTGATGGTCCTGTAG
GCTCCCGAGGCAATCCGGCAGTGTCAGTCTTTAGCTGCTAAGCCAAGGAGATCTAGGAAGGAGTCAGTCA
GAGAGCCTCGGGCCAGAGTTCCAGGGGCTCTGGGAGTGGCTGCTGGGTTGGACAGTCCGATTTCCAGTGG
GGTCCTGCACAGATAGGACATGGCTTAGGAGGAATCATGGGCTGTGGGCATTCCTTGGCCCAGTGGCCAG
ATTTCCGGCACTTGAAGCAAGATCCTGGGGTAGGCAGTCCTGGAGGAATGCCTGGCCGCTGCGGTTCAGG
TGTTTGGAAGTTCTTGTGTGCTGGAGATGTGGCTGGGGTTTGTCTCACAGTGGAGGCAAGGAATTGCAAC
TCAGAAATACGCTGCTACTTGACTGCCTCTATTCTATTATTATACACCTTGAAGGCGAGGTTACTTAAGT
CCTGTTGTGGGGTTTGAGGGCCAGAATCTAATTTTTGGAGCTTTTTCTAATGTTGGGAGTGGGTTGGGTA
ATAAAATGCATGTTGAGAATAAGACAGCCTTCTGGCCCTTCTGGGTCTAGGGTGGTAAAGCATCTAAGGG
TTGTTGCCAAATGGGTCATGAGCTGGGTTGAGTTTTTATATTTGATGAAAAAGAGCCTAAATCTGATCTG
TGAGAGATTGGATAAAGAAAAAGGAGCACTAACCTTGGCTATGCCTTCAGTTCCAGCCACCTCTTTAAGA
GGAAATTGTTGGGCAGGTGGGGGAGGGCTAGTTGAGGAAAGAAACTGTAAGCCAGATGGGGTGTGAGGAG
GGCATGATAAAAGGATTATAGAGTGGGGGAGCGGAGGCTGAGGAAGAATTGGGACCTGGCTCAACCTGGT
GAGGAGCAGCCTGGGGAGGAGGGGAGAGGTCAGATGAGTCCATAGAAAAGGAGGATTCAAAGGACTCAGA
GCTTGGGGTGGAGACTGAAAGAACGGACAGGAGAGAACGAAGAAAGATTTGGGACGAGTCGCATTGAGAG
CAGAGACTAGGGAGGGTCCAATGTGTAATGTCAGGCACCTCAGACCTTTTGCCCATTTTTCGATAAAAAT
TATCCAGATCTTGTAGGATAGACAAAAGGACCATTCTCTGGCCACTTGGAACTACTGTCAAGTTTGTACT
GGGGCCAAGCAGTATTGCAGAAGAAAATAAGGCATTTAAGTTTTAGGTCAGGTGTGAGTTGAAGAGGTTT
TAAGTTCTTGAGAACACAGGCTAAGGGAGAAGAAAGGGGAATGGAGGGTGGAAGCTTGCCCATAGTGAAG
GAGGTAAGTTTAAAGAGAAAGGTAGAGACATGGAGAAGAGGGTGGTAAGCAGCCCTGGGCTGCAATGTGG
GTGAGCAGCCAAAGCAGGCATCCCTGCAATTGACTTGCCACCAAGGGAATATGGGTGAATGACCAAGGCA
GGCATCCCCGTGGTGATCAGACACCAATGGAGTGTGGATGAATAATCAGGCAGGTGTCCCCACAGTGATT
AAACACCAAAGGAAAACTGTCTTCCCAAGTCCGTGACTGACGCCAGAGTTTTGGGTGAATGGATGAAAAG
TGAGTCTCCTTTGTCTCTACCAGAGAGGAAAGGAACTGGAATTGGAAGGACAGGGAGATTGAAGGGTAAC
GAGAGAGGGAGATTGAAAGGTAGCAAGAGAGGCTGGAGAAGAGAGTGAAAAGACTGCTTACCCAATTTGA
AATTCATGAGATGTTCCTTGGGCTGGTTGGTCTGAGGACCCGAGGTCGTAGGTAGATCTAGTCACAGAAG
TGAGGGTGAGGACAGGGGACCAGTCTCCCTAAGGAGTCCTCCTGTCCTGGGTTTTGGCACCAAATGTCAT
GCGCGTCCATGTGAAGAGACCACCAAACAGCCTTTGTGTGAGCAACAAGGCTGTTTATTTCACCTGGGTG
CACGTGGGCTGAGTCTGAAAGGAGAGTCAGTGAAGGGAGATGGGGTGGGGCTGTTTTATAGGATTTGGGT
GGGTAGTGGAAAATTACAGTCACAGGGGGTTGTTCTCTTATGGGCAGGGGCAGGGGTCACAAGGTGCTCA
GTGGGGGAGGTTCTGAGCCAGGAGAAGGAATTTCACAAGGTTAATCGCTCAGTTAAGGTGGGGCAGAACA
AATCACAATGGTGGAATGTCATCAGGTCAGGAACTGGCTATTTTCACTTCTTTTGTGATTTTCCACTTGC
TTCAGGCCATGTGGATGTATATGTGCAGGTCACTGGAGATATGATGGCTTAGCTTGGGCTCAGAGGCCTG
ACA
