# Supplementary material for: Genome-wide characterization of endogenous retroviruses in snub-nosed monkeys
Source: PeerJ. 2019 Mar 18;7:e6602. doi: 10.7717/peerj.6602 (PMC6428148; doi:10.7717/peerj.6602)
Supplement: File S3 — All ERV sequences found in the golden snub-nosed monkey. [file peerj-07-6602-s003.zip › Supplemental3/118.fasta]

>118gi|723381443|ref|NW_010828921.1|:5065680-5076095
TGGGAGATGGTCCCAAGAAAACAGGGAAAGGAGGAAAACCAGTGATAGGTGCATTTATGGGTGGATTGTC
CTGGTGGGAAAGTAGGGCTCAATCCCAACAGGACCCTCCACAAGACTGTTACAGAGCACACATCTCAGCA
TTGCTGCCCGAGGGGCCAAGAGGCAGGGTATTTATTCAACAACTCCTGCTTTTCATTGCTGGAGGGCTGC
TCTCAGAGGTGGGAATATTCTACCACCCCAGCACTTCCAACTGATCCTGTGTGCCCTGTCATTCAGAGAA
CGTCACTGGACAGAGAGAGGCGCAGATCCTGGAGGCAGGATGCTTTTGGCATGTATAGGTATGTCCACCA
AAGTTGCAATGATCTGCGGGGTGGACCGGGAAGATGTGGGCAGAGGAGCAACAGTGTCTTCTGTGGTCAG
CACTATTGATGTTTTTCTTCTAAATTTCTAAATTAAACACATGTATGTTAGAAAATTACCAAGCATACTT
GTGTACTTCTAAGTGTATGTGGTTATCTAAGTAACAGGATCTACCTCTAAATGATAATAATATAACATCC
TATAGAGCCACAGTAAACCACACAAGATTCATCTGCTCTAGGAGCACATAACGTTCAATCTTCAGACAGA
TGCTTAGATCACATTTGTCAACCAATCATCGTTTTAGTATTATTTACCTATTTGATGATCTCTGATCCAT
ATCTGTGTGTGTCTTACAATGTAAATGTATAGTTTTGATAATATTCCATTTTCTTATATACTAAGCATTT
GTACTATACAATGTTTTATCTGTGGGTCAGTTGCTAAATCAACTATGTTTTGACAAACAGCTGGGGATTA
ACTCTCCTGGGCAACGTGTTGGTGTTCTTTCTTTACATTATAATTTTTAAGTGCCCTATGGTCAAAGGAA
TTTGGAAAATTCTTTTTTAAAGTCAAGCTCTACTGCAAATGTTTTAATGGTTTCCCACTTTCCATTGAAT
TAAGAACATCTTACCAAGCCATTCAAGACACTCCACAAATTAGTTCCAACACTTTCCCCTTTCCCTCCAA
TCAAACTGAACCACTCATCACTGCCCCTACACAGCCTCCTTAACCACCAACACCCATCACCTTCTGTGGG
CCTCCTTCTGCCCTGACCTCTCTCCTCCCCTATCTCCAATCTCTGCCTACTAAATCATGTCAGCTTTTAA
GGTGCATCTTAAATCTCGTAAGCTTCCATTTATCATCACATTTATAAAGTGATGTCTCCATCTCATCTGC
TTTTAAACCCTCTAGTCTCTGTGTGTACTTCTCTTGCAGCTCTTTATGTAGACTGCTTTCTAGTACAGCA
TTCAGAATGTGCCACTCTCTCCTATAACCTAATGCCTTTCTATGACAGTTTTAAGTTCCCTTAGGGGCAG
GATCCACGACTTTCTCATTTTTGTATTCTATCCTACCTTTAGTAGAGTGCCTGGCATGTAACACTCAAAT
GTTAAATGTTTGTTGAGTTGAATTTTTAAACTTGATTATAAAATTCACATACAGTCTACTTCACTGTTTT
GAAATATGCAGTTCTATGAATTTTGACAAATGTATACAGCCATATAACCATCACCATTATTGGGATACAG
AACAATTCTGTCACTCCTCCTACCTCCAAATTCTCTCATGTTGCTTATTTGTCATCAAATCATCTCCTCA
CTTTGGACCCCTGACAGCTACTGATCTGTTCTTGATCCCTATACTTTTGCCTTTTCTAGAATGTCATATA
AATAGAATCATACAATATGTAACGTCTGAGTCTGGCTTCTTTGCTCAGTGTAATATATTTGCAATTCATT
CATTATTTTGCATGTATCAATGGTTTGTTCATTTGTATTGTTGAGTAGTATTCCATGGATTGGATGTACC
ATTGTTTGTTTATCTGTTCAACCACTTAAGGATGTAAGCCTTCATTTATCTAGGGTTAGAGCCTAGGAGT
AGGATTTCTGGGTCATATTGTTAGGGTATGATTAAATTTATAAGAACTCCCAAAGCTGTTTATCAAAATG
AATACACCATTTTGCATTCCCACTGGCAATATTTCAGAATTCCAGATGCTCTCTATCCTCATCAGCACTT
GGTATTGACACTTAAGAAATTTTTGGCTGGGCGCAGTGGCTGACACCTGTAATCCCTGCACTTTGGGAGT
CCAAGGTGGACGGATCACAAGGTCAGGCGATCGAGACCATCCTGGCTAACACAGTAAAACCCCGTCTCTA
CTCAAAATACAAAAAATTAGCCGGGCGTGGTGGTGGGCGCCTGTACTCCCAGCTACTCCCAGGAGACAGA
GCTTGCAGTGAGCCGAGATCGCGCCACTGCACTCCAGCCTGGGTGACAGAACTGTTGTGCCCGATGTCGC
GAGACCCCAGTAAGTGACCACCAGAGTCCAGAGTCAAAGCCAAATAGCCGGGGTCGCTTTATTACGAGTT
CAAACCCGGACCTCTCCGCTTTATACAATGGCAGGTAAAGAGAGAGGCCCCGGCTGCTGTTTTAGGGTTT
CTTTTATAGCGAGGTACAAACAAGTCACAGAGAAACAGTAGTTACAAGCTTATTATTGGTTAACATTTAA
AGTTGAACATTCGGCAGTTTCTGGTTGGTTCCCGCCTTTTTCGCAACCTCAAACGGCTGGGGGTTTTCCA
GATAAGTTGTTTGTGTAAGCCCGGGGGGTGGTCACATGCATGTATGTTGCAACCTCAAACGGCTAGGGGT
TTTCTAGATAAGTTGTTTGTGTAAGCCCGGGGGGTGGTCACATGCATGTATGTTTAGAATTTTTCCCTTA
GGGGCTTTCTATCTCATTCCCCCCTTTTAGTTGTGTCTTCAAGAGCCAATCTTGGGTCTTATATGTCTGT
TTCAATTGTTTTATTGATGATGGGTTGATATTGTGTTCTAAGGACCATTAACTGGACAGTGTTGATTCTA
TCTTTGACAAAGTTTATTATTCTGTTTAGTATGCATGGCCCTATGGTGAGGAGGAGGAGTAGGCTTAGCA
ATGGTCCTGCTAGGGGCATTAAGAGGGAGTACATGGAGGAGCTCCACCAACTATCAGCTGCGGAATTGAA
TTTTTGTTTTTGTAGTTCTAGGCTGAGTTTGTGTAGCTGTTGGACCCGCGTCTCTACTAACCCAGATTCA
TTTATGTAAAAACAGCAGTCTTCTTTGAGAAAAAGGCAAGTTCCCCCTTTTTCGGCAGTAAGCAGGTCTA
GGGCGCGCCGATTTTGCAAAGTAACTTGGGCGAGGGAGGTCAGTTGCCTTTGTAATGAGGCTAGGGATTC
GGCTGAAGCTTCCATTGCTATGGAGAATTGTTGGGAGAGCTTAGCGGTAGTAACGAGAGCGTGGCCTAGG
GCTCCTCCTGCTAACCCTGCCGCTATTACGGATGTGGTGAGTGAGACACCGGCTACTAAGGGAAGAAATA
CAGCCCTTTTTGTCCTGAAGGAAGGCACGTAGTCTCCTTCTAGATATTCAGCAGGGGTTCGCAGGGTTAG
TTGGGGAACTATTGTAACAGGGAGACATAGGAGGCTCTTAGTGGCCTGAACAGTGAGATTTTTATATAGA
GTTCCATTACACCAGAAGAATGAGCCATGAGGGGCGTACAGAGTGGAGTTGGGAGGAGAGGTTATGTTGC
AAAGGGAGGTGCTAGCGTTTGAATAGCAAAATAAAACCTGTGTTTGTTCGGGGTTTAAAAACAAAGGAAC
ATCTGAGATGGGGGAGGATCCTTGGCTGGAAGTTGTTAGGGAATTATTGAAGGGGGCTGGGAGTGGGACA
GCCGTCAGGGGTGGCTGTCCTAGGGTAGCACAAAAGAAACATGCAGAGAGGTTTCCCAGACTGGTGGCGT
TCGCGAGAAGTAACCCCTCCCTCAGCAGAGATAACCAGGAGAAAGGGCGGGAGGAGGTTAAAGTGGAGAG
TTGTTTGTTTAGTTCTGTTTCCTGTTTCTGAATGTTAGCGTGGAGGGTGGTTTGGATCTGAACAAGTGAG
CGCCATAGATAGAGGCGGCTGCCAGGCCACTTTGTCCCAGATGTCATTTACATGGCCCCCTTCTGTTGGG
AGGTCCAACGGGAGTCCCAGGGATCCCAGATAACCCATGTGTAGCCTGTGGCAGTTTTAAAAATATTATG
GGAATTCCACACTTGCCTCGGGAGGGTTTCTGAGGCCGTGAGAGTCTTGACAGTGTGGATTTTACATGAG
CTATAGGGGCAACCGACGCTTTGTTCAACCCATGTGTTTTTACAACAGGGGATTTGTTGGTCAAAGAAAA
AGCAAATAGCTGGGGTGACTTTTCCCGGTTGTGCCTGGAAATCAGTAAAATTAACATAGATAGGAGAGTT
ACAACCTTGAGGGGGACAATCAGCTGTGGCCAGAAGATGGCCTTGTACCTGTGTCTGAGCGTAGTTGGTC
CAATTCTCTGTCAGGAAAAAACGCCAGGCAAACGGGGATGAAGTCTGCTGTGCTTGGATTTTCCAGCTGA
AGGCCCGCAAAAGCAAGAGCGTCACAAAGTAGATTGACACCATAATTACGGTTGTTGATGGCGCAGGGTG
AGTTTTAAAGGAACAGGGTGAGTTTTAAAGGATTGCCTTTAGTCCGGTCAATTGTCCAGGCTGTGGTTTT
CTCTGTGGAGGGCCCGACAAAGTCTGAGAGGGGGTCCACTAAGTCTGAGAGGGGTCCACTGGCTTGGCGT
GGGTGTAGTGGATCCAGGCAGCAATTCCTTCTACCTTGAGTGCTGTTGGCATGGTTAGGATCACCTGGAA
TGGCCCCTTCCACCTTGGTTCTAAGGTTTCTTGTCGGTGTCACTTGACGAGAACCCAGTCTCCTGGCCGA
TCTGGTGTTGAACGGGTGGAGGCCCTGTTTTGTATAGTTCTCTTAGTCTAGGCCAGATTTCTTCATGAAT
TTTCTGTAAGGCTTGTAGGGAAAATAAGAGTTCAACACCATCATCGACATCAGATTTGATGAGATTGTCT
TTTAGGTTAGGGACAATAGGGGGAGGTCTGCCATACATTATTTCATAAGGGGTGAGACCTAATCTGTAAG
GGGAGTTTCTTGCCCTGAACAGGGAGTAGGGGAGAAGGACTACCCAGTTAGCGCCAGTCTCCATGGTCAA
TTTAGTTAGGGTCTCCTTTAATGTTCTGTTCATTCTTTCTACCTGTCCTGAGCTTTGGGGGCGATATGCA
CAATGTAATTTCCAATTTGCCCCGAGAATGGAAGCCAGACCCTGACTTACCTTGGCGATGAAGGCCGGCC
CGTTGTCCGACCCTATCATAGCTGGGAAGCCATACCTGGGCAAGATTTCTTCTAGGATTTTCTTGGCTAC
GACTTGGGCAGTTTCCTTTTTGGTTGGGAAGGCTTCTGTCCATCCTGAAAAAGTATCTACAAAAACTAGT
AGGTATTTGTATCCATATTTTCCTGGTTTTATTTCAGTGAAGTCAATTTCCCAATAAGCCCCAGGTCTAT
TTCCTCTTTGTCTTTTTCCAGTGGTTTGGGGTTGGTTTCCTGCATTATTGAGTTGGCATACTACACAATT
TTTAGTCACTTGTTCAACTTTTTTAGAAGCATCTCTGATTTTTAGTTTTGAGTGTCTTATTAAGTCCAAT
ATTCGCCTTGAGCCTAAATGGGTACTATGATGGATTCGTTCTAGTACCCGTTGTCCTAATTTGTCTGGGA
GAATAATGTTGTTTTTACAGTCTTTCCACCACTTGTCGTGGATCTGAGCCATAGGGAGCTCGTTTATCCA
CTGGAGGTCGCTCTCTGAGTACTCCGGGTTAGAGGGTAGCTCTGGGGGCCCCGGGTCAGGCAGCTGAAGG
GCTAGGAGCTGTGAAGGGGTTTGAGCCACATTTTTAGCAGTCTGATCAGCCAGGTTATTTCCCCGGGAGA
CCATGTCAGTTATTCTTTGGTGTCCTGGACAGTGGACAATCGCCAGTTTTCTGGGTTCCCAGAGGGCAGC
TAATAAGGCCGGGATTTCTTTTTTGTTTTTAATGTCTTTTCCTTCTGCCGTGAGGAGCCCTCTTTCCCTA
TATATTGCTCCATGTATGTGAGCGGTGGCAAAGGCATATCGGCTGTCAGTATATACCGTTAGTTTTTGGT
CTTTCCCCAATTTTAAGGCCTGAGTCAATGCCACCAGTTCAGCCTTTTGGGCCGACGTTCCCGGGGGCAA
GGGTTCTGCCCAAATGACTTTGGTTTCTGAGGTTACCGCCGCTCCCGCGTACCTTTGTCCTTGGTGGACG
AAACTGCTTCCATCGGTGAACCAGACGAGGTCAGCGTCTGGCAGTGGCCGGTCCTGTAGGTCTTCTCTGA
CTCCGTGTACCTGGGCCAATATCTCGGAGCAGTCGTGGAGTGGGCTCTCCAAGTCCGGATTTGGCAGTAG
GGACGCGGGGTTTAGGGCCGTTGGGGGCATGAAAGTTATTCTGAGGGGGTTTAGTAGCAGTCCCTGGTAG
TGGGTGAGCCGGGCATTGCTAAGCCACCGATCAGGTGGCTGTCTGAGTACGCCTTCAATGGCATGTGGGG
TAGTGACCTGCAATTCTTGGCCCATGGTCAGTTTATCAGCGTCTTTGACCATTAAGGCAGTGGCCGCGAT
TACCCGGAGGCAAGGAGGCCACCCAGCAGCCACTGAGTCCAGTTTCTTAGCAGGACGGTGTTTTGTCAGT
CCCAAACCTCCTGTTTCTGCCCAGGCCTCTGGGAAGCGCTGTAGCCAGGGGCCGATATTCTGGTCAGGAG
GTGCCGGTTCCTGATGGAGTCTATACTCATTTTCTAGGGCAATTGTGAGGACAGATATTGGCTTGTCTTG
AGAATCGGTTACTTTGGGGCCCCCCGGTTGGAAATGGATTTGGGCTCCCATTTTTGTCAGCAGATCTCTC
CCTAATAGAGGACAAGGGCTCTCGGGAATAACCAGGAAGGAGTGGGTTACCTCTCCCGTTCCCAGATTTA
CAGTTCTTTGAGTTGTCCAAGGGTATCTTTTAACTCCTGTGGCCCCTTGTACCCAGGGTAAGTTATTAGA
TAATTTCCCGTAAGGCTTGACCAAGACTGAATGCTGTGCCCCAGTATCGACCAGAAACTGAACCCGGGAC
CCCTCCACTTGTAGAGTTACCCTAGGTTCGGGGAGGGGGTCCGAACCCCGTCTTCCCTAGTCATCTTGGG
TTACTAATATTGATGAGGCCTTGGGCTGCCATTGGCGCTTGCCTCAGTTGGCGCTGTTTTTTCTTGGGGC
AATCTTTTACCCAGTGACCAGTTTCCTTGCAGTATGCACATCGATCTTTCTTTAAGTTGTGTCTAGGAGT
ACGCTTGGGTTGGGCGCCCTCTGACTGTAACTGTTCTTTCTGAACTACTGCGGCTAAGACTTTGCTCATT
TTTTCAGTGGCCCTAATCTGTCTCTCTTCTGGGAGATCTCTATTATTGTATACTTTTTGGGCGATTTGGA
GGAGGTCCTGGACTTGTTTTCCCTCTAGATCTTCTAATTTTTGGAGTTTCTTTTTAATGTCCGGAGCTGC
CTGATTTACAAAAGACATGACAACAGCTGCCTGGTTTTCGGGTGCCTCCGGGTCCATGGGGGTAAACTGT
CTAAAGGCTTCCATCAATCTTTCTAGATAGGTAGCTGGGCTTTCTGTTTTTCCCTGTAACACGGAATATA
CCTTGGCCAAATTGGTGGGCTTGCGAGCGGCAGCCCGGAGACCCGCCATTAGAGTCTGGCGATAAACGAG
TAGCCTTCCCCTACCTTCTGCCATGTTGTAGTCCCATGCAGGTCTGGTCAAGGGAAAGGCAGCATTAATG
AGGTCAGAGTTGGCGGTAGGTTGGCCGTCATCTCCCGGAACCAGTTTTCTGGCCTCTACCTGTATTCTTT
CTCGTTCCTCTGTTGTGAACAAAATTCTGAGGAGTTGTTGACAATCATCCCAGGTTGGTTGATGGGTAAA
CATAACACTGTCTAAAAGAGCTGTTAAATCTTTAGGGTTATCAGAAAACCGAGCATTCTGGGTTTTCCAG
TTGTACAGGTCACTAGTGGAGAATGGCCAGTACTGGAGTCTAGGGTTGCCCGTGTCATCGGGGGGTCCTA
TTTCCCTCAGGGGGAGAGCCACAGTGGAATCAGGGGGGCGCGAGCTTATTTCCCNNNNNNNNNNNNNNNN
NNNNNNNNNNNNNNNNNNNNNNNNNNNNNNNNNNNNNNNNNNNNNNNNNNNNNNNNNNNNNNNNNNNNNN
NNNNNNNNNNNNNNNNNNNNNNNNNNNNNNNNNNNNNNNNNNNNNNNNNNNNNNNNNNNNNNNNNNNNNN
NNNNNNNNNNNNNNNNNNNNNNNNNNNNNNNNNNNNNNNNNNNNNNNNNNNNNNNNNNNNNNNNNNNNNN
NNNNNNNNNNNNNNNNNNNNNNNNNNNNNNNNNNNNNNNNNNNNNNNNNNNNNNNNNNNNNNNNNNNNNN
NNNNNNNNNNNNNNNNNNNNNNNNNNNNNNNNNNNNNNNNNNNNNNNNNNNNNNNNNNNNNNNNNNNNNN
NNNNNNNNNNNNNNNNNNNNNNNNNNNNNNNNNNNNNNNNNNNNNNNNNNNNNNNNNNNNNNNNNNNNNN
NNNNNNNNNNNNNNNNNNNNNNNNNNNNNNNNNNNNNNNNNNNNNNNNNNNNNNNNNNNNNNNNNNNNNN
NNNNNNNNNNNNNNNNNNNNNNNNNNNNNNNNNNNNNNNNNNNNNNNNNNNNNNNNNNNNNNNNNNNNNN
NNNNNNNNNNNNNNNNNNNNNNNNNNNNNNNNNNNNNNNNNNNNNNNNNNNNNNNNNNNNNNNNNNNNNN
NNNNNNNNNNNNNNNNNNNNNNNNNNNNNNNNNNNNNNNNNNNNNNNNNNNNNNNNNNNNNNNNNNNNNN
NNNNNNNNNNNNNNNNNNNNNNNNNNNNNNNNNNNNNNNNNNNNNNNNNNNNNNNNNNNNNNNNNNNNNN
NNNNNNNNNNNNNNNNNNNNNNNNNNNNNNNNNNCCCAACACAAAAAAAAAAAAAAAAAAAAAAAAAAAA
GAAATGCTTTAGCTATTTAATAAGTACCAGTATCTTATGTGCTTATAATTTTCATTTTCCTAGTGACAAA
TGATGTTGAGCATCTCTTTGTATGCTTATTTGCCATCTGTATATCTTATTTCATAAAATTCAAATATTTA
AATTGAGATGTTGATTTCCTTTTTGTTGAAATATTGTGTGTGTTTGTGTATATATATGTATATATGTATA
ATATATATAATATATATATGATCTCCAAACATTTTCACCAATTCTGTAGCTTTTTTTTTTCTATTTTTAA
ATAGTGTCTTTCATAGAGCAAAAGTTTTAAAAAAGTTTTGATGAAGTTTAATGTATAATTATTATTATTA
TTATTTTTATGACTCATGCTTTTGATGTCATATCTAAAAATTCTGCCTAATCCAAGGTCATGAAGATTTT
CTTCTGAAAGTTTTATAGTTTTGTATCAATAATCTCACGTTTAGTTCTATAATGCATTCTTAAACCTTTT
GAACTAATATTTGTATAAGGTGTGAGGTACATTGAATTGAATTGAACACCTTTGAGAGACATTTTTCCTT
TATGTTGGAAGGCCTTGTTTCCAGTTCAACCACTGTAAGCCTTAAGATGTTCCATTTTCTTATGTCAGGG
TTATAACTCTAATGAGAATCCCCTTTAAGGCTGAGCAGATTTGAACCGAAGAAAGGCTTAATTTTAATTA
AATAGGTTGACTGCAATGACTGTTAATAAAGAATAAGCATATTAAATGCTGAAAATATCTATTCCTTGCT
TTGAGTAAGTATTGATTGGCAAAATTAACACAAAGTATGCGCGCTTATCTATGTATTTATCAATTCATTT
ATACACACACACATATCTGTAGACTTAAAGATGTATCAGCAGTTGCCTCTCTCTGGACCTTTAAGTCATA
ATTTTACTTATTTAGAAATTCCAGCTACACTTTTCCTAGAGGCAGGAGATTTCGGTTAGTGGGTTTAGGA
TTTGTCACAAATTGTCACATTATCCAGTTTATAAAACGTCCTTGATTTGGGTAGACCAAAGATGGATTTT
CCATTACATCACTTAGAAATGGATAGGTCTTCTCATAAACACACTTTGACATTTTATCCCAACTTTTATA
TTTTGTATGTTTTATTTCTATTTTTAATGGCACTTTTGCTGGCAACCAGCACATCCCTTTTGATGCTGCT
GGCAATGTCAAGATGCTTGAGTGCATTTGTTAGCCCTGAATCAGCCTGAACAGCAGTATGGCTGTTCTGC
CAAGCCCACTGTGTTTGAGGCCTGAGGCATCTCCATCACCACTGGACTCAATGAAACCTTCACACAGAGC
TGGATGCATTTTTTAATTTCTTGGATTTATGATTGATTGAATTTCTCACTATTATTGATTCATTAGGGTT
TATGGGTTCACTTATAATATGATTCAGTCAGGCTTTAGCCTAAAATATTATCCTCA
