# Supplementary material for: Genome-wide characterization of endogenous retroviruses in snub-nosed monkeys
Source: PeerJ. 2019 Mar 18;7:e6602. doi: 10.7717/peerj.6602 (PMC6428148; doi:10.7717/peerj.6602)
Supplement: File S3 — All ERV sequences found in the golden snub-nosed monkey. [file peerj-07-6602-s003.zip › Supplemental3/119.fasta]

>119gi|723381443|ref|NW_010828921.1|:5363793-5372215
TGATGGGGAGAAACTTAACATATGCAAGAGTTTCTTGCATCCAAGAAAATCTAAATGAAATGCGGCATTA
CACAAGAGGGCCCGAGGGTGCTCAGAACAAATGGCACAGTGCTGACAACTGACTATGCCTTAAGCTTGTG
TCAGTCCAACAGCTTCCTAGCTCCGGCCTGAGGAGCACAGCGGCTCCCTACCACCTTGGTGCAGAGGGGA
CTGTTCCCTGCAAAAAGGGTAAGGTCACCTTTCTCCTGGAACAAGTTGCATTCGCCACCTTCCTGTGCTG
CTAGCCAGCTCCCTTCACTAGAACCCTGTTGTGAGGCACTCAGGCATGTCCTCAGGAGCCTCCTGTTGCT
CTTCTCCCTGGGAGGATGCTCCTGTCACTGAACTGTTTAATCATCCCACTTAGAGCTGCATCATTTAGCA
CCATTGTAGTTTTCCTTGACAGCACTCAGGGGAGTCTCACACAGGGCCAACACACACATAGGCCACTGGA
GACAGCACCAGCCATGCGCAGACAGCCTTGCACACTGCTATGTGACAGGCATGCACATTTGATAATCATA
GCTCCCCAGTGTCTGGATGGAGGGAGGGAGGGAGAGAGGGAACAAAAGAACAAAGGGACTAAAATGGCAC
ATTTCCGGGTTCTTCATTGTCAACTTTCCCGTGCCCGGGAAAGACACAGGTCGACTGTGCAGGTGCAGTC
TGAGGTCTGACGGAGAAAATCGAAACCTACCTAGCCACGCCTACCGCCCCGCCCCCAACCCACCTATGTC
CTGCCCACTGCCCTCCCAGGCCCAGGACATAAAAGCCGCGCCCGGTGGGGTGCGGCGCGAACTTCCTCAG
CCCCTGCTCGTATGCAGACCTAGGAACCTCGCCTGAGAACACCAGAGCGACTTCCTCGGCCTCTGCCATC
GGAGACCAGTGAACCTCGCCCCTCCTTCACATTGGCTAGTTAATAAAGTTTTCTTTTACCCTTCCTACTT
GCCTGTTCTCTGGCACTTACTCTGGTGGTCGTCTGGAGCAAATCAGGTGGTGCCAAAACCCGGGAGGAGA
CCCCTCCTCCTTCCACGCCTCAGACGGACCAGGACCTGGACATTGCTTTCCCCACCTCCAAGTCTCCTTT
GGGTGAGTACCTTTTGCCTCCCTCTCATATTCCTTGGCCAGAAGTCCTGCGCAGGCCCAAGGCTTTTTGT
CCGGTCACCAGGTGACCCAGGGAAGTTCCCAAAGGCAGAGACGTCTGCCCAAAGGAACTCCATTCCGTTC
TGTGGGAGACCCATCCAGGACGGAGACGTCTGCCTGGAGGTAATCTCCATTCTGGCTCCAGGAGCCTCCC
GCCGGTCTCTAGTGGCTCCAAGGGACGCTTTATAGCCAGGTAGAGTTCGGTTTCCGTTTCTGCCTATAGG
CGAGAGGAAGACAATGGGAAACCCCCAATCCAAAATACCTTGAGACTCCCCTTTAGGGTGTCTTCTAAAA
AATCTCAAAACTTTGCAATTAGAACAAGATCTCAGGCGAAGGCGACTGGTGTTCCTCTCCACTGTGGCGT
AGCCACAATATAAATTAGACAATCAATCAGTCTCAATGGCCGCCTGAGGGCACTCTAGACCGTAACATTT
TAATCGACCTCAGTAGTTTCTGCCAACGCTTAGGCAAGTGGTCCGAAATTAATTATATACAAGGATTTTG
GGCCTTGCGTTCTTGTCCAGACCTGTGTAGACAGTGTTCCTTGGCTCAAGTCATGTTGGCTAAGGACTCA
GGCCTAACAAAGTCAGAGGAGTCATCTTTGCTGTCTGAGTTGCCTGAAGACCTTACTTCCGCGCTCTCTC
TTCCACTCCCGCTGTATACTCCCCCTCCCCCTCCTGCTTCGGCCCCACCTTCTCTTTCGGCTCCACCTCC
CCCTCTCGCTGTTGTTCTGCCTCCCTCCTCAGCCCCTCCCACCATTGTTGAGTTTACACTTCCCTCCGAC
CCCTTGGCACTTCCGCCTGGTCATCTTAGTTTGCCTATCTCTGCCCATACCCGCTCTAAAGATTGCCTAA
CTGCCCCCACTCCTACTCCCACCCTATCCAACTCCCCTGCGGTCTTAGCACCCTTGCGTGAGGTGGCTGG
AGCAGAGGGCATAGTTAGAGTTCATGTTTCCTTCTCACTAGCAGATCTTTCAAAGACTGAAAAACGCTTA
GGAGATTTTTCTGCCAATCCTACAATTTACACCAAAGAATTTAGATACCTTTGCCAGGCCTACGATTTAA
CCTGGCATGATCTCCAGGTTATTCTTACCTCTACTCTAAACCCTGAGGAGCAAGAGCGCATCCTAGTGGC
CGCCAGGCAGCATGCCAACCAACTACACTTAACAGACCCTGCGTTCCCACTAGGGGAACAAGCAGTCCCC
TCTATAGACCCAGACTGGGACTATCAAGTAGGCCAGCCAGGCCGCCGAAGACGAGATATGATGACTCAAT
GTCTTCTGGCTGGTATGCAGGCGGCCTCAAATAAGGTAGTAAATTTTAATAAACTAAAAGAAATTATTCA
AGGTCCAGATGAGAACCCGGCCACATTTTTAAACAGGCTAACTGAGGCTTTAATTCAATACACTCGGTTA
GACCCAGCTTCCCCAGCCGGGGCCACTATTCTAGCATCATATTTTATTTCACAATCGGCCTCGGATATTC
GGAAAAAACTCCAAAAGGCAGAGGATGGACCTCAAACTCCTATTCAAGACCTAGTCAAGTCGGCCTTCAA
GGTCTATAATTCAAGGGAGGAAACGGCTGAGGCCCAATGACAGGCCCGCTTAAGACAGAAGGTACAGCTC
CAGACTCAAGCCTTAGTTGCTGCTTTGCAGCCTAGCCGTAACCCAAAACCAGAGAGCAAAACCCCCGGAG
GCTCAAAGACAATAAAAGGGGCTTGCTATAAATGCAGTGACCCAGGGCACTGGGCTAATAGATGTCCCCA
GAGTCCCCAACCACCTGAGCCAATGCGGCCATGCTATAAGTGCGGAGTAGCTGGACACTGGGCTAAAAAG
TGTCCTAACCCTCATCTGCCAACAACTCCTTGTCCAGCATGCCATGAAGAAGGGCACGGGAAGTCTGACT
GCCCCACCCTGAAAAGGGGCATGGCGCCTCAACGTGATGTCCCTTCTCAGGACCCTGGGAGCTCCTTCCA
GCTCTTACTTACATCTGGATGACGACTGAAGGTGCCGGGACTCGGGAACCCCCATCACCCTTGCCGAGCT
GCGGGTAACTCTCCTGGTAGCGGGTAAGACAATTTTTTAATCGACAGCGGGGCTACCTACTCTGTTTTGC
CATCTTTCGAAGGGCCTAGCCTTCCCTCCAATATTTCTGTTGTAGGAGTCAATGGCTCCCCATCCAGCCC
TCGGAAAACCCCACCCCTTAATTGCTGCCTGGCCAACAACTCTTTTGCACACTCGTTCCTCATTATCCCC
TCATGCCCGACTCCCCTACTGGGCCGAGATGTTTTAAGTCAACTGAAAGCCTGTATCTCCATCCCTACTA
GCGCCCCCCACCCCACCCGCCATCTGCTTCTAAGTACTGACTAACTCAAATGACTCCAACAATCCTACTA
ACCCTTTCCCCGATTTCCCCATTCCTATCGACCCCCAAGTGTGGGACACCTCCACTCCTGTCGTGGCGGA
CCATCATCCATCAATAGTTATAACACTTAAAAACCCATCTCAGTTTCCAACCCGCCCACAGTTCTCTCTC
TCTCCACAACACTTACGAGGACTAAAACCAATCATTACTAGGTTACTCAGCCAACACATCCTCATCCCCA
TTCATTCTCCCTGTAACACCCCAATCCTACCTGTAAAGAAGGCAAATGGAACTTTTCAGTTAGTGCAGGA
TCTTCATCTTATCAATGAAGCTGTTTGTCCCACCCATCCGGTAGTTCCCAACCCCTATACCCTTCTTTCT
CTCATTCCACCTAACACAACACACTTTACTGTACTGGAGCTAAAAGATGCATTTTTCTCTATTCCCCTAC
ACCCAGATTGTCAGTTTCTCTTTGCTTTTACATGGGAAGACCCAGACACCCCTGCCTCCACCCAACTGAC
ATGGACGGTGCTTCCCCAAGGGTTCCAAGACAGCCCCCATTTCTTTGGGCAGGCCCTAGCAAAAGACTTA
GCCTCCTGTCCTCTTACCAATAGTAAAATTCTCCAATATGTAGATGACCTTTTACTCTGTAGTCCCACGG
GACAGGACTCTCTCTTAGACACTGCGATCCTCCTTAATCATCTAGGATCCAAAGGTTACCGAATATCCAA
ACACAAAGCTCAACTCTCACAACAATGTGTCATATATTTAGGTATTGAGGTCACTCCTACGACGTGCTCA
CTTACCATAGACCGCTTAACTAATACAAAATCTTTCTCCTCCTCAAGACGCTAGGGAAATTCAATCCTTC
CTAGGCCTAGTAGGATTTTTCAGACACTGGATTCCTAATTTCAGAATCTTGGCTGAGCCTCTATATGCAG
CTGTCAAGGAGACTCCCCAAGGACCTTTGACTAACCCAAAGTTAATCTATAAACATTTCACTCACCTGAA
AAACTGCCTTCTCTCACATCCTACTCTCTCACTCCCAGACTTCCAACGCCCCTTCCAGCTTTTCACAGAT
GAAAGACAAAAAGTTGCAGTGGGTCTTTTAGCCCAATCTATAGGCGCCACCTACCACCCCGTGGCATATC
TATCTAAACAATTAGACCCCACCGTACAAGGGTGGCAGCCCTGTCTTCAGGCCCTAGCAGCAGCAGCCTG
CCTACCCAAGAAACAAAGAAACTCATTAGGGGTGGTAACCTAACAGTCCTCTCTACTCACCGCCTTCAAG
ATCTTATTGCCCACAGAAGTATTAGCCATCTAACCCCGTCCAGACTCCAACTCTTTCACCTCTTATTCAT
AGAAGACTCCACCATTGCCCTAGGAGTCTGTTCCTCTCTGAATCCAGCAACCCTACTTCCTGACCCTCTC
AAGCAACCTCGTACTGAACACTGCTGTCCAGATGGCTCCCATCGGAGGTTATTTCTAGTGCAACAAAACC
CTCTTCAAGGTCCTTAATCACACATCCATCGGTCAATCCCTCTGTTTCCCAGTGTCCCTAGTACCTAGTT
TAACCTTATATAGCAAAGCAGAAGTAGCTGAACTCGTCATACAATTTAACCCTCCTCCTAATGATCTCCA
AAAATGGGCTGTCTTCCTTCCCCTAGTCATCGGAGTCTCCCTGGCCTCCTCCTTAGTGGCGTCAGGGCTT
AGAACTGGGGCACTTGCCCACTCGGTACAGTCTACCCGATCTCTAGCAGCTCAAATCCAAGAGGCCATAG
AGGCTTCAGCTGAAAGCCTGGCCTCTCTGCAGCATCAAATTACCTCAGTGGCCCAGGTAGCAGCACAAAA
TAGGCGAGCATTAGATTTACTTACTGCCGAAAAAGGAGGAACATGTCTCTTCTTAGGAGAAGAATGCTGC
TATTATGTAAATGAGTCAGGTCTAGTAGACACTAACATCCAAACCCTAAACAGGATTAAAGCAGAATTAA
AAACCTACAACACCCTCTTCACCCCCGGACCACCGGTATGGCTGCTGCCCGTAATACAGCAGATGCTCCC
ATTCCTAATTCCCATACTAATCCTCTGTCTTATGTTTCGCTCCTGTTTTAATCAAATTTCTCCGAGCCAA
AGTTCAAGAGATCACCCGTGTTGCCTTCAACCAGATGCTCCTACATCCCTATGTCCAGGTGCCAACCATA
GACCCTAACAACGACCCCTAACAGCAGGAAGCAGCTAGACAACAACGCCCCCATCACTATAATCAATAAA
AGGTTGGACTGTCTGGACGGAGGGAGGGAACAAAAGAACAAAGGGACTAAAATGGCACATTTCCGGATTC
TTGTCAACTTTCCCACACCTGGGAAAGACACAGGTGGACTGTGCAGGTGCAGCCTGACATCTGACGGAGA
AAATCGAAACCTACCTAGCCGCGCCTACTGCCCCGCCCCCGACCCACCTATGTCCCGCCCACTGCCCTCC
CACTCCCAGGCCCAGGACATAAAAGCCGCTCCCGGCGGGCGCGTGGTGCGAACTTCCTCGGCCCCTGCTC
GTATGCGGACCTAGGAACCTCACCCAAGAACACCAGAGCGACTTCCTCGGCCTCCGCCGCCGGAGACCAG
TGAACCTCGCCCCTCCTTCACATTGGCTAGTTAATAAAGTTTTCTTTTACCCTGCCTACTTGCCTGTTCT
CTGGCACTTACTCTGGTGGTTGTCTGGAGCAAATCACCCAGGTTCCTACATATGTCCCCAAGTGATCCAG
GCCCTCAGATTGAAGGACATCAGGTTAACTTCCTCTCTTCTTTTAAAGAGTTGAAACAGTTGAGCACAGG
AGTGGCAGCTAAGTGTAGACTTGATTATTCCATGTTTTCCCCCTAGAGCCATCCTGTCTTGCTCTGCACA
CAGGAGACTAACCTGTGTGATTGTATCACTCATCTCTTGCTGTTATAGGTTGGACAGTTTGGGATGCAAG
GTGTTTATTAGGTATTGACACCTGTGAGAGGAAGGGGAAGCAGCAGGATTAAGCAGAGAAAGCGATCTGA
CTGCTATGCAGGCCCAAAAAAGCTTTGGCCAGCTCGGTGGAGAGCTCCAAAGCAAGTATTTTCCATTTGT
TCTCTGTGTGGGTGACACAGCTGGGCTTTTGCCACCACACCTCTCAGTCACTGGTGGCTTCATGACCTTG
AGTAAGCAGCTTCCTGTACCTGGGCAGCAAGCCTGTTCTTGTTGGGCATCTTAGTGGCACAGCTGTGTCT
TCTATGCTTGCCCTGTGGCTTTTAGTGAACTCAGCCCCTAGAAGGCACTCACAAGCAGCCAAGGATGAGG
AGAACAGGATGGAGTATTATTCCCTCTGTTCCTTTCCCTACAAGGCCATCTTTGGCAGTGTTGTGCCCCT
TTACCAAAAGCTTTCATTGCTGCTGGGTGATCTAGCCCTCGTGGCTGAAGCTTGTACTGGGTTGTAGTAA
CAGCTTCTCCTGTATACCCCTCCAGGTCCTGGTGGCGGTAAGTGCTCGTTATTCTGTTGGTGTTTCACCA
TTGTTAGTTTCCTTTGCCCTGCCTCTACTTCTTTAAAGGGTCCCTTTATTAAACACTCTAAGCCTATTAA
GTATGCCATCTTTTCTTCTAGGACCCAATAGGACCAGTAATCAAATAGTTTTGTTCTCCCTGCTGTTTCT
CCCTTGTCCCATATTCCTTACAATATCCAAACTTTTCTACAAGTCAGATAGGGGTTTAAGGAAAAACCTA
TTTTTCTACTATGAAAAGTTATGTATAAAAGGAATACCTTTTTTGGAACCTTGAGAAGCTATAAGCTGCT
GTTTGCATAGAGAAATGCAATACGTACTTTGGGTCTTAGGAACAGCCCCCAAACAGATCCTAGAAAGAGA
CCTTGAGGTGAAGATAAGTACAAATGATTAAGGAAAGGTTGCCAGGAGAATCTAGTAAGGAAGTCACAAA
AGCAGGGCAGGGAAAAGAAAGCCAGTCAAGCAGGGATATGATTCAGGCAAGGTTCCAGGGACCAGCTGCA
GCCTGATCCCACAGGAGGGCTCTGCACCCAAAGTCAGAGGCATAATTTTCACTCCAGTCACTGGCCTAGG
ACTGTTCCAGGAAGACAAGTTCCCAGAGATGTCTGGTTGTCTCTGCCTACAGATGAGGTGGTCCCATTCT
TGAGGTCTGTCCTCCCAAGAAGAGGCATATATATAGGCTATTGGAAGTGAAAACACAGAGCCAGGAAGAG
ATGCACAGGAAAGGTAACAAGGAATTGAAGTGACAGCAAGATGGCAGAATAGAAAATACTGGCTTATTCC
CCCATCATGGAAACACAAAGTATACAGGTCAGAGTAGCTTTGTGAGAACTCTAGAAACCAATTTAGAAGC
TGCAGCAATCAAGCTCACGTTCAACCCAAGAAACCACACTCAATGATAGGAAATTACTCCGCATTTTTGC
TCAACCTTGCTTTACCACATCTGTGGGTGGTTAGAAGAAAGCTGCCCAAATCCTGGCCCCTTCCTTGGCA
CATAAAGAATGGAACTTGCCAAGTTCGGACTTGTCTGTGAAAAACCTGAAGGACTGGTTTCTGTGTCACA
TGACTGAGCACTGACAGGAGTGGCAGCATAGTTTGAATATCAGGTTGGAAGCCCCTGAAAGCAGTGGCAG
GTTCTGTAGCATGAGATTCAGTGGGCTTCAGACCCATGGGCTCCTGAGGATGAGAGATTCTGGGAAGAGA
TGCACAATAGAACAAAGCTCCTGAGAAGTAGGAGACTCTTAACACATTAAAGGTAAATGTGCATACACAG
TGAGAAACATACCAGAAATCAAAGCTCCTAATTATATGAAGCAAACACTGACAAAATTACAGAAATAGAC
AAGTTCACAACCACAAATTAACA
