# Supplementary material for: Genome-wide characterization of endogenous retroviruses in snub-nosed monkeys
Source: PeerJ. 2019 Mar 18;7:e6602. doi: 10.7717/peerj.6602 (PMC6428148; doi:10.7717/peerj.6602)
Supplement: File S3 — All ERV sequences found in the golden snub-nosed monkey. [file peerj-07-6602-s003.zip › Supplemental3/12.fasta]

>12gi|723414087|ref|NW_010800369.1|:4652674-4661023 
TGGGTCTCAAGCTTTGGAGAGAGCTTCTGAATCCCCTGGAGGTCTGGTTAAAACCCAAATTGCAGGGCCC
CAGCAGGCAGAGATCCTATTCGGTAGTTGAGAGGGCAAAGAGTGGGAGTTAGAGAACCTGCATTTCCAAC
AAGCTCCTAGGAAGTACTGAAGTTGGTCTGTGGACCACACTTGGCATTGTACTGGTCTAGGTAGACAAGA
AGGAGGAGGGCATTCTTAAAAGGGCCAAGGGAGGTGGCAGGATGAGCAAAGCCCCAGAAGCAGGAGTGGG
CATGGGTAGGGGGAGGTTGGGATGGTGGAGAAAATGGAACAGGAGAGTGGCAGAGACAGGTCGTTTCCAT
CCTTCCTGTCCCAGTCCCTCTCACTCCCACCTTGCCCCATCGAAGGAGACAAGATCTGGCAGCATCCATC
TCCCCGCAGAGGCTCATAGAGGGTTTCTTAGCCTGGATAATTTCTCCAGCGCCACTGATCCCTTCTGCTG
AGTGTGATAAACCCTATTTCATAAAGAAGACATGAATGGCTGGAATCAGATACAATGTTTGCTACACTGA
ACAAAATGAGCAGAAGAAGAAAAAATATGCAGCCAGGCTATAATTATGGGTGTAATATTTCAGCCCATTA
GCAAAAAAATATCTCAGAAACCTGCTGCCCCTCCTTCTCAGCTAAAAAATTGGATGCTAAGCTGGTGAAG
GCAAACAGAGAGAGCAGAGCACTGAAGCAAGGGCCTAATTAATTGCTGATACCATTTTTTGTTTGTTTGT
TTTTTCATTTTCAGTTGGCAGTGGTTCTGAGAATTCTGGGTCTTCTGCTGCACCGGATAAAAAGAGAGGT
GGCCACTCCCAGCTGTGCTGCTCTGAAGGTGTCTCTAGGCGCCCATCACTCTTCCTCAGCTCCATCCACC
CAGGTCTTGTGCTCATCAAGGGCCTAGCACTTCCTAAACACTTAGTGCATTCAGCCTTTTTGGACAATCA
TAGCTATCTTTTATTGCTTGCTGTGTGCCAGGCGCAGTGATAAAGCCTTTACAAATTTGATCTCAGTCTT
TCCTTTGGGAGCAATGTGAGGGAGTATAATGGATGTTGTTGATATTCTTCAGGTCCCTTTTGACTTCTCT
TGTTTATTTTTGAGCCCTAGCACCTGTGACTATCTTTGGAGGATGATCCATGAGCTGCTAGAGTAACATC
GTGTGGGTGAGAGAGTCCCTATTACCTGGAAGTCTGTGCCCTAGGGAAGAGTCCTAGGCCTGTGGGCAGC
AGGGTGGGAGTAGGAAAGCCTGCCCCCTGCCAGGGGTCAGAGTATCGGAGAGGAACTTACACTTCTGAGT
TCCCCAGGGATCCTGCTAAGGGCAGTAGGAGGCTTTGCCTGAAGTCACTCCTTGCCTGGCTTCCTCCCCA
GCCCTGCCCTGCTCCCTCTACTCTTCCCTGGGAATCTTTCTTCATAAATCATCTGCATATCAATCTTTGT
CTCAGAGTCAGTCCCTGGGGCACCTGACCACCATTTTACCCCAGAGGAAATGGAAGTTTAGAGGAGATAG
TAGCTCACTCAGGGTCCTTAGCTAAGAAACTGGGGACTGGGATTAGACTCCAAGTCATCTGATCCCAAGG
CCTCTTCTGTGAATCCCTATATGGTGACACCTTTTGTTCGCAGCATCAGCAAGATAGTCCTGGCCTGCTC
CTTCCTTTCCCCACCATTTGCAAGTCTCTGCTTCCCAGAGATGTTTTTCCAGTATGTTCCCAAACCCTTC
ACCAGTACCATCGTGTAGTATACAGATGTCTATCATATTTCCTGCACAATCTGGCTCTATGATGTCTAGA
AATGTGAGTGTTCCTCCCCAACCCCACTAGACTGAGTTGTTTTTTCTTTCAAATTTTATTTTAGTTTCAG
GGGTACATGTGCACATTTGTTATATAGGTAAACTTGTGTCATGGGGGTTTGTTGTACAGATATATGCACA
TGTGTGCACGAACACACACACACACACAGAGCAAAGGAGTCTAATCAGAGAGACTAAATGTGCTGAAGAG
GGAAAGGACTGAGCCCCATTCCAGCCCTGCCATGCTAATCAGCTGAAGGGACCAGGGCAAGTCACCTCAT
CTCTCTGGACCTGAATTGCCTCATTTGTCAAACAAGAAGGTGGATGAGATGAGCTCCAAGTGGCCTTCTA
GCCTTCACAAGCTGTGATGTGGCCAAGGTTACACAGAATGTAAGAGGCTTGGTTGGAAACTGAACCCTTG
CTGTTTGATGCCAAGATGAGTGCTTTTAACACTCTATCATGCCATTTCCATCGATCATAATTGTAATCAA
AGTTATCAGTCTCTTCACTATCAATAGCTTTATCACAATCACTGACATAATATCACCAATAAATGACCTT
AATTGCATCATCAAAAGAGTCATCAGTGCCATTATCTCCAAGAGCATCTCACCATCATCACCATCATCAT
CATGTTAATTTCACTGTTTTATGTATTCCAGGTTTTACATGCAGGATGTGATTTAATCCTCACATCAGTC
CTAGAAAATAGGCACCATTATAATTATCCTCATTTAATAGATGAAGTAACTGAGGTACAAAGTGGCTGGC
ATTTTTGAGGTCACACAATAGTAAATGTCAAAACTTTGGATTTGAACTCAAGTCTCTTTGGTGCCAAAAC
GAGCTCTCAATCATCATGCTATGTATCATTATCACAAATGCTATCATCAGTGTCAGCATAACCATCATCT
CCACTGGCGTTGCCAAATCACACAGCAGCAGCTTTTAAACCACTCCCAATGTAATCACCAGAATCAATGT
CATTGCTAATGTTGACATTGCCAGTATCAGAATCCTTATCACCAATATCATTATTCCTAATATTATTTCA
ATATAAATACCATCAGTAATCATTAGCAATATTGTAATTGCTACTGTCATCAATATATCCCATACCAATG
TCATCAATATCGTCAAAAGCATTGTCTTTAGAGTCATGGCTAATACCAACATCACTATTCATATCACCAT
TGTCACTGGCAATATTATGGTCACTGTCACCAAACTGTCCACACCAACATCATAATCAATGTTATAAAAA
GCAGAATTATTAGGGCCATCACTAATCTCACCATCCATGGGGAATCACCAATATTGTGTCTACAGTATGA
TTAATATCTTCAACTGCATCCTCACAAATATTATCCCCTCAGTTCACCATCATCGACATCCCCATCCAGA
CAATCAGGGTAAATAACAGACATTTCAATTAAATGGATAACATAAACATCAATATATTTATCATTGTCAT
AGCCATAATCTACTGGGTCCCTACTCTATGCTAGGTTCTTTTCTCCCCTGGTACTATACAGATATCCTGT
GAGAAATATGGAATGTATAGATATTTGATTCATAGCCACATAGCACATTCAGAGTTGCCAGGGTCATCAG
GAATTTGAAATTTCTCTACTTCCAGAGTTAGAAGATTCCTGGTTTGGGAATTTAATATTCTTAAATACCA
CCCATTCTTCAAAGTCCAACTACTGAATAGTTTCCCAGTGGGATTCCAGCTCTTGCTTCCTTGTGCTTCT
GTCACACATTGTTTGAATCTCTGTTCTAACATTCACTGGTCGTCTCTCGTCCAAGCTGTTCATGTGTCTG
TCTCCTTCTCTGGGATGTAAGTTCCTGGAGATGGGCTAGGTTTTCTCTGTATCCTTCAGAGGCTCTATAC
AGAATGTTCTCAATATTGATGTTTGGGAGATGGAAGGAAATGGAATATTAGCTAGTCCATAAGAATCATG
TGCCAGAGTATAAATGACATCAGACTGAACCACGATATCTAGAATTTAGTCTGTGTTGTCCCTAATTGTA
CAAGCTGGGATCATTCATTTCCCCTCCTCTACCCTGCCCCCTCCTTCCCTCCTTCCCTCCCTTCCTTCTT
TCTTTCTTTCCTTCATCTCCAAACCTAAGAGTCATCCCTTTTCCACATTTGACCCATCACCAAGTTCTGT
GACTCTACCTTCCAAATACACCCTCCAAGCTGCCCATTTCTCACCCCTCCTCTTCTGCTTCCACCCTAAT
GCAGGCCCCACGTTTCTTGCTAGAACCACTGCAGTTCTATCTCAATTGGTTTTGCTGCTTTCACTTTGCT
CCCCACTAAACTCTGTCCCCCAAGCAGAGACTGGAAGATAAATCAGTTCACATTACTCCCCTACATGACT
TTGAACCTCACTTAAAATAACACCCAGGCTGTGTCCTTTGGTCTGCACAGTTTGTGAAGTCTGACCCCTG
CCCCTCCTCCCTCCCCGCAGGCCTCAGCACCTCTCCCCTTGATCCCAGCACCATGCGTCTGGCAGCATGT
TCAAGCTCTGGAGCTTGCTTCTGATGCTAGGCCTTCACCTTTGCTGGTCTCTCAGCTTAGAAAGTTCTTT
CTTTGGTCTTCCATGTGGCTTGCTCCATGATATTGTTCAATTCTTCAAGCAATGCCCTTTTCTCAGAGAG
GCATCTGTGACTACCCTCTGTGAACTAGGATCCTTCCATAGGCGTTCTCTTCTCATTAAATCCACCCGCC
CAACACATATTTATTGACTTTCTACCACAGCCTTTCTCAACTTCAACATGTGACATTTTGGACAGATCAT
TCTGTGTTGGGGGGGATGGGAAGACTCTCCTGTGCATTGTAGCATGTTCAGCAGCATCCCTGGTCTCTAC
TCACTAGATGCTAGGAGCATTCCCTTCTTACTTCCTAAAAATGACTCCAGACATTGCAAAATGTCCCCTG
GGGGGTAAAATTGCCCTTGGTTGGAAGCCACCAAAGGATATGGATTCAGCACTCTTTAAAACCCTGGGAT
GCTTCCGTGAGTAAGACAGACCGCACTATCAGCACCCCACACATTCTTTCCCTGGCCTTCTTGGAGTACG
TTCTAGGGGGAGACAGATAATAAATATAATAAATACCTAAATTATGCTATTCTAGAAAGTGATATGTGCT
ATGGGAAAAACTACAGCAGCTGAGGGGTGATCACGGGTGCTGGACGGGGTTGTGATTTTAAATAGGATGG
TTAGGGTAAACCTTGTTGGCAAAGCACTTTAATATTTACTTTTTTAAACCATTGCATATATAACAACATG
AAATGATGTCACAGCTTTGTTTCTTGGTTTATTGTCTGTCTTCTCTCCCAGAAAGTAAGCTCTATGAGGG
CAGAAACTGTTTCTATCCTGTTCAAAACCTTGTATAGTTAATATATAGAACAGTGTCTGGTCTACCATGG
GTATTCAATAAACATATAGGTCATTTTCAAGAGCTGGGAATATAAAAATAAATGAAAGCCTAAACAGGCA
GCGTTTAGTCCTACTCTGATGTTTAGAGATACCCCTTACCTCCCCATTCTACCCACCACCAATAGTGAGA
TATCCCCAGTACTAACTTATTTCAAGGCTAATTAAGACATTCTGTAATTTTAGTTTATACTCGAGTTAAT
TTCAAATAAGTAATTCTCTTACTGGAATATTAGTCTTCCTTTATTCAAGCAAATCTGGCGACAAAGAATC
TTGTCGAGGAAAGTCCTTTCCATCCTGCTAAACTGCTTCCCACCCTGACATCTCCCCGCCACCCGTCCCC
CAGCTTCAGCTCTTTCTTCTGAGACATCACTCAGCAGGAGGAAAGGATGCTTTGGAAAGGGAAAGGAGAG
AGCTTTCCAACACTGAAGGTGTTCAAGGGTGGATTCCATGGCCACTTTGCAGGATCCTATCAAGAGGACA
GGAACCTGCAGTGGTGGTGACACAAAGCCAGTGATTCAAAATGTTAGTGAGCAGCAGGGTCACCCAGAGA
GCTGATTAAACAGATTGCCAGGCGCCACTCTTGGAATTCTGATTCAGCAGCTGGAGGGAGTGCAAGGCCC
AGGTGACACCTGGTGCTGCTGTTCGAGGGACCACAGTTTGAGCCATTTTGCAGTCAAGTGCCCTGCAGCC
CCTCTCACACCTGAGGGTCTGCAATGGTATGAAGCCTCCTTTTCAGGCATGAAATGCAGCTCTCTGGTTC
CTGCCTGTTCCTCGCCTCCTGTTAAACTCAACTTTGAACTTGTCTTCCCCTGACACCTACTATGGTTCTA
CTTTGGGTCTTAAACATCTCATTTTTACCCCTGGTGTCTCCTGTCCACCCCTCTTCCTTTTAAAAAAATA
ATTCCTGCCTCTCTGCCTCAGTCAGTAACTCTTTTAAAAGTCAAAGATGGATAGTAACCTCTGCTGTGAG
GGATATGGGGCCAGAAGACTTTGCCTGGGAGGGAAGCATATGACCTTGGCACCCTAGAGAAGCACCAGAG
ATAGCCCATAAGGAATTGACAAGCTCGGAAAGGAAGCTCTGGGCTTTTTCCGAGGAATGTGTACACTTCG
TGCCTGGGTAATCATGGATGGTTCAGGCAGAGGTGTGGTCTGAGCTGAGATCTGCAGGCTGAAACGAAGG
GAGCTATCAGGTTGAACCACATGAAATTGCTGCTATTCAAGCGTTCTTGGCCTAGAAAACCTGAAATTTC
ATATGGCTTAATCTAAGAATATTATTTTAATTCCTCCCACGAATCAGGTATAATTTATTTTGTAGATGAG
AAACTGAAACCCAGAGAGATTAAACAACTTGCCCAGTGGCACAGAGTAAGAGGCAGAACCAGGAACCCAG
ACCTGTTTGACTCTACGCCCTAGATTTAGGATTGATCTGGCTCAGTGGGTCTCAAGCTTTGGAGAGAGCT
TCTGAATCCCCTGGAGGTCTGGTTAAAACCCAAATTGCAGGGCCCCAGCAGGCAGAGATCCTATTCGGTA
GTTGGGAGGGCAAAGAGTGGGAGTTAGAGAACCTGCATTTCCAACAAGCTCCTAGGAAGTACTGAAGTTG
GTCTGTGGACCACACTTGGCATTGTACTGGTCTAGGTAGACAAGAAGGAGGAGGGCATTCTTAAAAGGGC
CAAGGGAGGTGGCAGGATGAGCAAAGCCCCAGAAGCAGGAGTGGGCATGGGTAGGGGGAGGTTGGGATGG
TGGAGAAAATGGAACAGGAGAGTGGCAGAGACAGGTCGTTTCCATCCTTCCTGTCCCAGTCCCTCTCACT
CCCACCTTGCCCCATCGAAGGAGACAAGATCTGGCAGCATCCATCTCCCCGCAGAGGCTCATAGAGGGTT
TCTTAGCCTGGATAATTTCTCCAGCGCCACTGATCCCTTCTGCTGAGTGTGATAAACCCTATTTCATAAA
GAAGACATGAATGGCTGGAATCAGATACAATGTTTGCTACACTGAACAAAATGAGCAGAAGAAGAAAAAA
TATGCAGCCAGGCTATAATTATGGGTGTAATATTTCAGCCCATTAGCAAAAAAATATCTCAGAAACCTGC
TGCCCCTCCTTCTCAGCTAAAAAATTGGATGCTAAGCTGGTGAAGGCAAACAGAGAGAGCAGAGCACTGA
AGCAAGGGCCTAATTAATTGCTGATACCATTTTTTGTTTGTTTGTTTTTTCATTTTCAGTTGGCAGTGGT
TCTGAGAATTCTGGGTCTTCTGCTGCACCGGATAAAAAGAGAGGTGGCCACTCCCAGCTGTGCTGCTCTG
AAGGTGTCTCTAGGCGCCCATCACTCTTCCTCAGCTCCATCCACCCAGGTCTTGTGCTCATCAAGGGCCT
AGCACTTCCTAAACACTTAGTGCATTCAGCCTTTTTGGACAATCATAGCTATCTTTTATTGCTTGCTGTG
TGCCAGGCGCAGTGATAAAGCCTTTACAAATTTGATCTCAGTCTTTCCTTTGGGAGCAATGTGAGGGAGT
ATAATGGATGTTGTTGATATTCTTCAGGTCCCTTTTGACTTCTCTTGTTTATTTTTGAGCCCTAGCACCT
GTGACTATCTTTGGAGGATGATCCATGAGCTGCTAGAGTAACATCGTGTGGGTGAGAGAGTCCCTATTAC
CTGGAAGTCTGTGCCCTAGGGAAGAGTCCTAGGCCTGTGGGCAGCAGGGTGGGAGTAGGAAAGCCTGCCC
CCTGCCAGGGGTCAGAGTATCGGAGAGGAACTTACACTTCTGAGTTCCCCAGGGATCCTGCTAAGGGCAG
TAGGAGGCTTTGCCTGAAGTCACTCCTTGCCTGGCTTCCTCCCCAGCCCTGCCCTGCTCCCTCTACTCTT
CCCTGGGAATCTTTCTTCATAAATCATCTGCATATCAATCTTTGTCTCAGAGTCAGTCCCTGGGGCACCT
GACCACCATTTTACCCCAGAGGAAATGGAAGTTTAGAGGAGATAGTAGCTCACTCAGGGTCCTTAGCTAA
GAAACTGGGGACTGGGATTAGACTCCAAGTCATCTGATCCCAAGGCCTCTTCTGTGAATCCCTATATGGT
GACACCTTTTGTTCGCAGCA
