# Supplementary material for: Genome-wide characterization of endogenous retroviruses in snub-nosed monkeys
Source: PeerJ. 2019 Mar 18;7:e6602. doi: 10.7717/peerj.6602 (PMC6428148; doi:10.7717/peerj.6602)
Supplement: File S3 — All ERV sequences found in the golden snub-nosed monkey. [file peerj-07-6602-s003.zip › Supplemental3/120.fasta]

>120gi|723381443|ref|NW_010828921.1|:812989-820139 
CTCTGCTGTGGAAACTGTATGACAGTTCCTCAGAAAATTCAAAATAGAGTTACCCTTTGATCCAGCAATT
CTACTTGAGGGCATAGAACCAAAATAATTAAAAGCAAGGTCTCTAGGAGATATTTGTGTAGACACGTTCA
TAGAAGCATTATTCACAATAGCCAAAGGTGGAAACATCCAGGCACCCATTGACAGATGAATAGACAAAAC
ATGATATATGTATATGTACAATGCATGATTCAGCCTTAAAAAATGAAAACATTCCTTTCTTAGATCCAGG
GACAGGCTGGAAAAAAATCCTGACAGATGCTGCAACATGGGTGAACCTTGAGGACATTATGCTAAGTGAA
ATATGCCAGTCACAAAAGGATAAATACCATAGCATTCCACTTATCTGTGGAACCTAGAGCAGTCACATGC
ATAGAAACAGTAGAATGGTGGTTGCCAGGGAGTGGGGGGAAGGGGAATGGGGAGTTGTTTAATGGGTGCA
GTGTGAGTTTTGTAAGATGAAAAAGTTTTAGAGATTGGTTGCACAATAATGTCAATATAGTTAACTGTGC
ATTGAAAAATGTTTAGGCTGGGCACTTTGGGAGGCCAAGACAGGAGGATCACTTGAATCCAGGAGCTTGA
GACCAGCCTGAGCAACATGGCAAAAACCCCTTTCTACTAAAAATACAGCAACAACAACAACAAAAAAAAT
AGCTGTGCATGGCAGTGTGTGCCTGTAGCTACTTGGGAGGCTGAGGTGGGAGGATCACTTGAGCCTGGGA
GGTCAAGGCTACAGTGAGCCATGCGTGTGCCACTGCACTCCAGCCTGGGTGACAGAGCAAGGCCCTGTTT
CAAAAAAACAAGCTGGGCGCAGTGGCTTGCACCTGTATTCCCTGTCCTTTGGGAGGCTGAGGTGAGTGGA
TCACCTGAGGTCAGGAGTTGGAAACCAGCTGTTGTAAACAAATGCTCGGTGCCACAAAGAAGAACCAGCA
CCGAGACAAAGGATCTCTCAGCAAGGCAAATTTACTTCTGCAGAAGGGTGCTTCTCGTAGGTCTGGTCAC
CACGAGAGCACCCCGGACAAAGGAGGGAAGGGGTTTTTATTCCTAACGCAGCTTGTCCTCGCTACTGTGT
CCTGTCTCCATTGGCTGGAGTTGGATTGCACAATCTAAGCTGAACCGGTTGGCTAACTTGAAAAGTGCAG
GAATGAGGTTACACTGGCGGGGGTGGGGGACAGTTTTTGCCAGAAGGTCCATTGCGGTGGGAGGGGTAAT
TCACAGAGTGGGCAGCAGATGTGGAATGTGGGCTCTGTAGATAAGAACTGGCGGGAACGTCGTTTACCAG
GGCAGGGGGACACAGAGTAAGGAAGTCTGGCCTTGAAAGCAGGGAACAGAGGACAAGGAAACTGAAACAA
GATAAACCTTTGAAGAAGAACTTCTTACTGTATTTAACAATTCCTCCCTTTGATTTTTTATAAAGTGCTT
CTTCAGACTTTTAAAATATAATTTGGCTCTGTTGTTTTACGTGGTCTTTTAAAAGAAAAAGCTTGTTTGA
ATAAGGAAGAAAAGGAGGATTGAGGGAGGTTTTGGTGAGAGCTGTTTTAACAAGCTTTTGTATTAATCCT
TGGGCACAGGGTATGATACAGCATCCTACAAGAAAAAGCAACTCTATTTCCGTGGTAAGAGACATGGGGA
TTGAGGACATAAGTCCCTTCCGTTTGCTGAACCAATTTCCCATTAAATTTGTGAAGGGGCTGTTTAGTCT
AGATTTGCTAACTTGTTGGATGAGGAGGGTTAGGCCTTGCAAAGCCTTTGTTATTGTTTTGTTGGGGGCT
GTGTTATTAGGGATAAAAGTGTAACATTGGACTTTCATCATGACACAGACTTCGGCCTCTTTCGCTAGTA
TTATGTTGAATGCTATTCTGTTTTCCCAGGCCATTTGACTGGTGGGTCCTAATTGTTCAGCTATCATAGT
ATCTCTAGTATAATTAACAAATCGTTGTTGGTTGTAATAAACGTAATTTGTGTAATCTACATTTTTGTTT
ATAGTTGACAACTGAAACAGCACAGATTAAAATCCTGCAGCTATTTGATTCTGGGCTTTAAAGTTATCTG
TTACTCTTTGTAACAGAATTCTAATAGTGTCTATATAAACGTGAGGGTTAAAAGATCCTTTGAAGCACCT
TTTGTTTTGTTTTTTTTAAACTCGGTTCTGACTTTCTTGCTTACTGTGTTGGCGGAATGCCAGGGTGACA
GGGATGGCCAATTGAACTGGAGCACAAGTGCCACTCCAATTACTCGGCAGAGAACTTAATAGTAGTTTCC
CGCAATACCACCCCATGTCTGCTCGGGATTGAGTAAGGGCAGCTTGACTGGTAAGTTCTTGGAAAGGCTT
AGTCTCGCTGCACCCTTTTAGGTCTTTGAGAGACATTAATTTCTCCCCCTGCTGTGAGAGACACGAGGTA
AAATTAACATCTGAGGCTGGAGGCCGGATGATCCCTGGGGGTTGATCCGCAGAGCCTTTGACTTTGGGGA
ATAGCAGTGAGAGAGTCTTGCATGGCTTGCTGCCCCAGGTTGTGGGATTTTGGAAGAAACTTACGATGCA
GCTTATGCCCAATTCGTTAGAAGACCATCTGAGTGGGAAAGGCACTATTTGAGCCCCTGGCCTGTCTTGC
ACAAGTGCAACAGTTGCTTTTATTTAGTGTGCGAACAGAATATTTAACCCATTCCAACCAGGCATTTGCA
TTTTGGTATCCTGTCTCAACTGCTAAAGTTTGTTTTAAATCTCTAATGTTTATAATGTCAACTATGGCTT
TATTATTGGAAAAAATAACAGTTTGATTGAAAGAAGGGTCTGGAGAAGGAGAAAGGGAAGGGGGTGGGGG
ATCAATGAAACGCATTTCAAAAGATCCTATTGCGTCTGTCCCAGAACGAAAATTAGCTTTTAGGCGATAG
AAATGCCTTAGAGTGGGGTTAGTATCAGTGGAGGTGGGGACAGTGATAAAGATTTGTACAGGGTGACACT
GCTAAGGCTGACAAGTAGAGGGAGTTATGCCTTTGGTAAGGTGGACGTAGGGCTTTAGATTAATGCACCT
TCCTGCTGGGGAGGTCTAGCCTTGATGTTTGGTGGTCCGGAGTTCATCTTCCTAACCACAACAGAACCTC
CACCCCGCGCTTTGTGCACATCTGGTATAAGTTTTATGATTATTAGCAGTTTTGTTTATTTTGGAGGGGC
AAAGGTACTTATTGATCGAGACTAACTTTCTTTGGTTTTGGAGATCCTTCAGGGCAGAATGAGGCAAGCA
GAAAAGTGATAACTTGAGGTAGGCTTGATTTAGTTATGATAATAATAAGGTGACTAGCTACAAAGTGGGA
AAAGACGGTAGAATGATATAGTAGATATAGGAGGGTTAGGCTTTTCTTAGCTTTAGTTTGGTAGGACTTT
CCCCTGGAATAGTGGCCCGTGACTCCGGAGGTGGCGATGTTTTTTCACTCGAGTATGATGAATTCATCCT
TTTTTCGCTGTTCGGGCTGCAGTTTCAGTGGCCAGGAGTACTAGACAAGGTCTTTCCCAAGCTGGTTCAA
GCTTTCCTTTTTCCACCCTTTGATGAGGACGTGATCTCGGCTGATGTTGATGTTCTGGGAATTCCAGGGG
GCGGCGCCTGTGCTAAGAGACTTTTGGTTTTAAGAGAAGAGAAAGTGGAAGATAGACCAAGGGCATAATT
TTTGAGAAACTGATATTTTCTTTTAAATGTAGGAATGTCAGTAGTGGAATGTGTAAATAAGATAGCCCAT
ATAACATTTTATAAGGGGATAAGCTGATATCTTTCCAAGGGATGGTTCTGATTCTCAACAAGGCAATAGG
GAGACATTTCGTCCAGGGTAGCTGGGTTTCCAGGATTGATTTGGTGGCTTTTTAAGAGTCTGGTTCACTC
TTTTTACCCTTCCTGCCAAGGGGTATGGCATTCCCGTTTTACGTCTAGCACCTGGGCTAGCTTTTTAGTG
ACATGTGCCGTGAAATGGGCTCCATTATCTGAATCCATGTTTTCTATGAGTCCAAACCTGGGTATAATGT
TTTTAACTAATGCTTTAACTCCACTGCTGGTGGTTGCACTTGAGAATGGAATAGTTTCTACCCAGCGAGT
GAAGTGGTCTGCTATTACCTATAAGTACTTCAGGCAACCGACTGGGGGCATCTCCGTGTAATTAATTTGA
GCACTTTGGAATGGTCTTAGCCCTGGATTTTTGCCCCCAGGAGGTTGCCTTTTTAGGGTTTATTAGTTTT
TCTGCACACCCTGTAACTATCTACTACTTGCTTAGCGGAGTATATATGCTTATACACCCATAAACTCTGA
GGACCGCACCACACATGGCTTGAGGTCCCCAGTGAGATCCTTGATGGAGCTGCGACAATATTTCCCTCAT
GAGAGGTTTAGACAACATTTTCCTCCCATCTGGTAGTACCCACCTTCCCTCTGAGCTTTTCTTGGCTCCT
ATTTCCTTTAACCTTTTTTTAGTCTTTATGGGAGAAGATGGGGACAGCAGCTAGAAGGGAAGGCAAGGGG
CTAAATGGAAAATGGGTACCACTTGGGAAAAGGCAGCTCGCTTGTCTATTTGGTCAGCTAGATTATTTCT
CCAGCTTTCAAAGGAAAGGTTTTCTTTTTACTATTTTCCCAGGATTTTAAAATTTGACCTCGATTGGAGG
AACTCATAATTTCTCTCAATTTCCTTTTTTTGACCATATATCAGGATAGATATGGTTTTCATCTGTGGTG
GTGAGTAAGTTTAGGGAGGTGAGAAATTTTCCCTGATTAATACTGTGGCTTAAGCCAAATTTCAGCATTG
GATCTCTCCTTAATAGGTTTGTTCTTGCCTCTGGAATTAACAGAAATTTAATATTAGCTGATCTGCTTTT
ATATATGACTTTTGTTTCTTTTTCCCATTTGGAACATTATCTTTTGAAGTGACCTGTTCTTTTACATTTG
AAACATTTGTTTTATCTTCTTTCTTTCTCTGCCTCTCTCTCCCTCTCCATCGGGCTCTCTGTCTTTTCCT
CCCCCTCTCTCTTTCTCTTTCTGCCTCTCTGTCTCTCCTTGACTCTCTGTCTCTCTTTGCCTCTTTTTCT
CTCTCTCCCTGACTCCCTCTGTTCCCTCTATAGGTTGATCTTTCCAATTCTCTATTTTTTGTAATTTCTT
CGTGATATTTGGCTATTAGTAACAAAACAGAGCTTTAACATCCCCTGTCCAAGGGAATCCTTTAGGTTTA
AGCCTGTATATTTTCTTACCTGTTCCTTGAGTCTGTTTAAAAACTCCATGGGCCCTTTGTTTTTTCCTGT
CTGCATACTAAATGTCGGGAAATATTTTGGGTTTGAGGCACTGATTCCTGAATCCCTTTAACTATCATTT
TCCTAAGGCCTTTCATGTTTTCTCGGTGGGCTGCATTGTTATTATCCCACTGGGGGTTTTGGGCCGATGA
TTTTTGTTCTGCTGTAGGGATATTTTGACTGGGAGGGTGTTTGCACTTCCTGACTGTCATAGCCGCCCTG
CAGATCATAGCTGTTTCCTCCCCCGAAGAGAGAATGCTTAAGATGGACATTAGCTCAGCCCAAGTGTATA
CGTGTGGTCCTAAAAATTGGTTAATTTGATCCGCAACCCTAAAAAGATCATCTAATAGTGGTTTAAGTTT
TTTCCTTAGGTTTCTGACCTCTGAACTAGTTAAGGGGGCGTTTACAAAGCCAGTTTCCCCCTCCTCCTAG
AGGCACTTCGCTTAAAGGGAAAAGGGTTGGGGTAGACTTTTTTGAGGAGGAGGGGAAAGGGAAATTTTGA
ATCCCACTTGCTAGTGGATTGTTTGGGGTTAGGGATTTTCATTTCTTTAGGGGAGGTATTTTCTGGCTTG
TTTCCTGCAGTTTTTAGGGGATAGAGAAGGACAGGCCCCTGCCACCAGCACAGGGCATAGTCTGTTTCTT
CCTGGGAGACAGGGCTTTTGTTATTTACATACTTTATTAAAAGTTGACAGATCTAATCCTTACTTGACCG
AAACCTTGGCCAGAAAACTGAACGTTTAAGAATAGGTTCTTTGGTACAAATAAAACAACATTATTTTATC
ATCTGTTGCTTTTTATTATGTTTAGTCCTTTGTGGTCCCTGTTTTACTAGGGGTATTCCCCATCCTGGAC
GTTAATGGCGGCTCGGTCTCTCGTATCAGAGATTTCTTGCACCCTTTTCCCTGGAAGCTCAACCTGAGTG
TGTTTGAGGCTCGATCTCTTTTACTAGAGATTGTTTTTCTTTTTTGCTTACTTTCCCTGGAGGCTCAACT
CCCACACTGGAGATTTCTTGCACTCCTTTACTTTATTCTACACCTGCTTTGCACTTGTGTGACTCATTTA
CACACTTTTAACCTCCAAACTGTCCCGACCACCAAGGAAGTGCTTCCCTGCCCCCACAGTTTTTCTTACC
TTGGTCTGTGCATAGAGTTACCTGGTCACCATGGTAACTGCAGACCTTTTCTTCCTGTGTTGCGGAGAAT
CTGGGTTTATTTGTTGTACCGGGTAGGTCCTGATTCTTTACGCCTGAGGCTACCACAATAAGGCAGCGGG
ATGCATCTCCTCATGAGAGGTGATCGGAGACCCTTTCCCAGAGGAGAATGAGGTCCCCATGCAGCCACCA
AATTTGTTGGAAACAAACACTTGGTGCTGCACAGAAGAACTAGCACTGAGACAAAGGATCTCTCAGCAAG
GCAAATTTGCTTCTGCAGAAGGGTGCTTCTTGTAGGTCTGGTTGCCACGAGAGCACCCCGAACAAAGGAG
GGAAGGGGTTTTTATTCCTAACGCAGCTTGTCCCTGCTGCTGTGTCCTGTCTCCATTGGCTGGAGCTGGA
TCAATCTAAGCTGAACCCAGTTGGCTAACTTGAAAAGTGCAGGAATGTGGTTACACTGGCGGGGGTGGGG
GACGGTTTCCGCAGGAAGGGTCATTGCGATGGGAGGGGTGATTCACAGAGTGGGCAGCAGATGTGGAATG
TGGGCTCTGTAGATAAGGACTGGCGGGAAGGTCATTTACCAGGGCAGGGGGACACAGAGTAAGGAAGTCT
GGCCTTGAAAGCAGGGAACAGAGGACAAGGAAACTGAAACAAGATAAATCTTTGAAGAAGAACTTCTTAC
TGTATTTAACA
