# Supplementary material for: Genome-wide characterization of endogenous retroviruses in snub-nosed monkeys
Source: PeerJ. 2019 Mar 18;7:e6602. doi: 10.7717/peerj.6602 (PMC6428148; doi:10.7717/peerj.6602)
Supplement: File S3 — All ERV sequences found in the golden snub-nosed monkey. [file peerj-07-6602-s003.zip › Supplemental3/121.fasta]

>121gi|723390851|ref|NW_010823605.1|:2744049-2748215 
AGTAATGCCTGGAGCATTATCTACTTTAATAGAAGCTGGAATATCCATCACTGCAAAACACAGCAAAAGG
TGACATTTAACACAGGCAGAAGACCCTCCTGATTGGCATGTAGCCCAGACAAAGTGAGAAAAGGTGCCCA
CACATACATATACATAAGCTAGTCTCCCAAACGAGGGAACATGTGTGACATTCATTTGCCAAAGAGAATT
AGGTTGCAATCCTCAAGGATTAACTCCTCTTGTAAAAGATGAGGAATGTACCATTCGTCAAGTTGGGCAT
CACTGGATGATAGCTTTATCTTCTTTCCAGGTAATGCTCTAACTGCTTTTGAGACCAGCGGCATTAACAT
GGGTTAAATTGTGAAAGTGTCCAGCATTAGTTATTGCATTAGCAACTAGGTGATCAGCCATTTGATTCCC
TTCAGTTAAGAGTCCTGAAAGAGGTGTATGAGCCCTAATGTGAGTGATGTAAAAAGAGTGCATTCTACTC
CTAACTGCTGTTTGCAATTGGGTAAATAAAGTCATCAGTTGTTCATCTGTATGAAATCGTAACTGAGCAT
ATTCAATTAATTGTGTGGAATGAACCACGTATGAATAATCAGAAATCACATTAACAGGCATATTAAAAGC
AGTCAATATCTCAATTATAGCTACAAGCTCTGCTTTTTGAGCTGAAGTATAGGGCATCTGGAAAACTTTA
CCTTTCGAACCAGAATAAGAAGCTTTACCATTACTAGACCTGTCTGTAAAAACATTCTCAGCACCTTCAA
TTGGTTTAAATTTAGTTATTCTAGGAAGGATCCAATTAGTTAATTTCAAAAATTGAAACAGTTTCATTTT
AGGAAAATGATTATCAAGAATGCCCACAAAGTCAGCTAAATGGATTTGCCAAGTAAGACTTTTTATAGAA
GCTTGCTGTATTTGTGCCTTTGTGAGAGGGACAATAATTTTTCCAGGATCATATCCATGTAATTTAACAA
TCCAAGTTCTCCCTTAACTATTATAGTAGTGATTTGATCCAAATAAGGAGTTAGAGTCTGTGAATTAGGA
CGTGGAAGAAAAAGCTGCTCTACAAGATCTTGCTCTTGAACAATTACACCAGTAGGTGAATGCTGAGTTG
GACAATTAGCAAATCTAGAGTCTTCTCTGGATCTGTTTTATCTATTTGAGCTTTATGGACTTGCTTTTCA
ATTAGCTGCAGCTCTGCCTCAGCTTCTTTTGTTAATTGCCAAGGGCTAGTGAGACTAGGATCTCCTCTAA
GAATAGAAAATAGATTATTCATGGCATAGATAGGAATGCCTAGAGCAGGTTGTATCCAATTAATGTCCCC
TAGTAATTTTTGAAAGTCATTTAATGTTTTCAATTGATCCCTACGTATGGTTACCTTCTGTGGCACAATG
GTAGTGTCATTTACTAAGATCCCCAAGTAGGAGTAAGGAGTAGTAGCCTGAATTTTGTCAGGAGTTATAA
TTAAACCATCATGAGAAATCAAATTTTGCAAGTGATCATAACGTTGGAGTAATATTTCTCAAGTGGGAGC
AGCACAAAGTATATCATCCATATAATTAATAATGTAACACTGTGAAAATTTTTTACGAGTAGGTTCAATT
GCTTGCCCTACATAAGTCTGGCAGATTGTTGAACTGTTTAACATGCCTTGTGGCAACACTTTTAAATGAA
AACGCTTAGCAGGCTGCAGGTTGTTTACTGCAGGTATTGCAAATGCAAACCATTCACAGTTTTGTTCAGC
TAAGGGGATAGTAAAGAAACAGTCTTTTAAATCTATGACTACAAAAGATCAATTTTTTGAAATCATAGCA
GGAGAAGGCAATCCTGGCTGTAATGCCCCCATAGATTGTATAACTGAATTAATGGCTCTAAGATCTGTCA
CCATTCTCCATTTACCTGATTTTTTCTTAATTATGAAAACTGGGGTATTCCAAGGGGAAAATGTTGGAGC
TATGTGTCCATTTTCTAATTGTTCATTAACGAAGTCTTCTAAAACCTCCAGTTTCTCTTTACTTAGCTGC
CATTATTCTATCTGAATTGATTTATCTGTTAACCATTTTAAAGATATAGGTTCTGGAGGCTTAATAATGG
CCATCATCAAAAATGATATCCTAAACCTCAGGGGTAACTGTCTTTCTGCTTGAAGCGATTTCTTCAAACC
TTGCAAATTTTTTCCTAGTCCCATACCAGGGACATACTCCATTTCATGCATCATATGTTGACTTTGAGGG
ATATATAATTGCTCTGGAATTAGAACTTGTGCTCCCCATTGTTGTAATAAATCTCTTCCCCATAAATTTA
TAGGTACAGAAGTTATAATTGGTTGACTAGTCCCAGGTTGTCCATGGGGCCCTTCGCAATGCAAAATATG
ACGACTTGAATATACTTCAGGGGCTTTACCAACTCCAACTATGTTAAATTGAGCAGGCTGAATTGGCCAT
GCAGATGGCCAGTGCTGTAGAGAAATGATTGAAATGTCTGCTCCTGTATCTACCCAACCTTTAAATTTCT
TTCCCTGAGTAGTTATTTCACAGGTAGGATGTTTATCAGTGATTCGATTCACCCAATAAGCTGCTTTGCC
TTGTTTATTTGTGCTTCAAAATCCTTTCACTTTTCCCGTTTCCACATACGGCACAATGAGGACCTGCGCT
ATGCACTCTCCGGGCTCTGCTTTCCAGGGAACAGAAGTAGATATAACAATTTGAATTTCCCCATTGTAAT
CTGAATCAATGACTCCTGTTTGTACTTGCACCCCTTTTAAATTTAAACTAGACCTTCCTAGAAGTAATCC
TATTGTCCCCACTGACAAGGGTCCACAGACCCTTGTTGGGACGTTTTGCGGGAGTTCCCCACGCAGAAGG
CTCACAGCTTTTGTGCAGCATAAATCTATTGCAGCACTACCAGCTGCGGCAGGGGACAGACATTGCACAG
GGGTGAGGGAATGGCCTGAGCCAGAAATGTACTGGTTTGGAATGGGGCCCGGGACAGGACCCTCATGGCT
TTTCCCGAAATCGGGTTTCTGTCTTTATCAAACTTAGAGTGACACTGATTAACCCAATGTTTTTCTTTTT
TTACATTTTGGACATATTTCAGGCTCAGCAGTTTTCTTTTTTCCCCTATCTGGTGGCCAGACTCACTGAT
TTTTTTTCTACATTCTTTTTCAGTATGACCTTGCTTCCCACAGTTAAAGCAAGCTTCAGGAAATGGAGTA
TTTCCTTTGCCCACTCTCAGTCCTGCCATTGCCTGGGCTAGCAGAGTAGCCTTATGCAGATTGCCTCCGA
TATCGTCATAGTCCTTGATACAATCAACTAAATGTGCTTTCCCTCTAGTAGGTCGCAGAGCAGCCTGGAA
ATCGGGATTAGCATTGTCAAAAGCTACACTATATCCTGAGCAGCCTAATCTGCAATCACCTTTTTTAAGA
GACTCCTGTAACTGAGCTATAAAATCTGCATAAGGTTCTTTTGGTCTCTGCTTTACAGCACTAAAGGAAG
GGTATTGTTCTCTACCTGAAGAGATTTTTCCCCAAGCTCTATTGCACACTCCTCTAAGCTACTCTATGAC
ATCCTCCTGCATGACCACTTGTGCATCTGAACCAGTCCAAGTGCCGACCCCCAAAAGTTGATCTGCAGTT
ATATTAATTTGAGGTTGGGCCTGGGCATTGTGAGCTGCCTGAATGGAAGCTTCATCTGCCAACCAAGTTT
TAAATGGTAAGAACTGAGCAGCAGTTAGACAAACTCAAGTAAGAGTCAGTAGGAATCATCCGACTGGAGA
CAGCAACATTCTTTAACAGTCCCATTACAAAAGGAGAACCTGGTCCATACTGGTTAATATCTTGTTTAAA
TTCTTTGAGTAATTTAAAAGGAAAAGGCTCAAATGTAGCTATAATATTTCCCTGTTGATCTGGGGGGGTG
TATTCTAACAGGTAACTGCCAAGCCTCTAAATCACCCTCTTTTCTAGCTTGCTGAATTCCTGCCTGAATA
GAACTGAGAGCGGTCGCTTGAGGCGCTGCTCGAACAGTCACTGGGGCAACTACTTTTCGCCCAGTGTCCT
CTGGAAAAGAAAGATCTGGGGGGGTCAGGCCACATTTTTTCTTCAAAATAAGGAGGGGGTGCAGAATGGT
AGGGATGAACCTCTTCCTCCTTTGCCACTTTAGCTTT
