# Supplementary material for: Genome-wide characterization of endogenous retroviruses in snub-nosed monkeys
Source: PeerJ. 2019 Mar 18;7:e6602. doi: 10.7717/peerj.6602 (PMC6428148; doi:10.7717/peerj.6602)
Supplement: File S3 — All ERV sequences found in the golden snub-nosed monkey. [file peerj-07-6602-s003.zip › Supplemental3/122.fasta]

>122gi|723390851|ref|NW_010823605.1|:314779-320950 
ACCCTAAAACAGCAGCCGGGGCCTCTCTCTTTACCTGCCATTGTATAAAGCGGAGAGGTCCGGGTTCGAA
CTCGTAATAAAGCGACCCCGGCTATTTGGCTTTGACTCTGGACTCTGGTGGTCACTTACTGGGGTCTCGC
GACTTCGGGCACAACATTTGGGGGCTCGTCCGGGATTCCCCTAAGCCCACCAGACCCCAGGTCAACGGGT
CGTCGCTGTGAGCAGATTCGGTAAGTCGGCCGGCTTGAGTCTCTGTGTTGTCTGTAGTCTCTGTGTCGTC
TGGAAAAATCCCGCGGGGTCTGTATCGGTGGTCGGCATAGTCTTGGCGGATGCACTATAAGACAGCCACC
AGGGGCCGGTGGGAAGACATCTCCCGGCACCCATCTGGGGCTCTGTATTTATTAGCCCATCTGGTTCTGA
TCGGGAGCTAAACCCGAGACGCACTGGCGACTATTGTTATGTTAATTACTTAACTTACTTTCATTTTTCA
GGACCTACTTGGCAAGGAAAAAAAAAAAAGAGTACAATACTTCTGGTTTTACTCTTTTCTCTATCTCTCT
TTTCTATATCTCTCTTTTCTCTATCTCTAGGATTCTACTACCATGGGTAATAGCCAGAGTACTCCACTCT
CCATTCTTATAAATAACTTTAAAGATGTTAAGGCAAGGGGCCATGACCTTAGCATAGAACTCAGAAAAGG
GAAATTGGTAACTTTCTGCCGCTCGGAATGGCCCACCTTCGGTGTAGGGTGGCCAGCTGAGGGGACCTTC
TGTCTCCCCATTATCATTAAGGTAAAATCAAAAATTTTCCTGCCGGGGCGGTCAGGACATCCTGATCAGA
TCCCTTACATCCTGGTGTGGCAAGACCTTGTGGAAAACCCACCCCCTTGGCTAACTCCTTTTGTGCTGAC
GCCAGAGCCATGTAGGGCTCTGGTCGTACAGTCGACAGAACACCCCCGTAGGCCAAAAACACCGTCCGCT
CCCCCACCCCCTGTGTTAGAAGACAGTCAGGATCCCCTGCTTTTAGAACCCCCGCCTTATCATCCCCCTC
CTGGCCCTCAGCCCCCAGCTCCCCCAGGGGACCTCGAAGAGCGGGAAGCAGCAGCTGCTGCTGCAGCTGG
GGCCGTCGAAAGTGAAAGTAACTCTGGGGGGCCAGCGGGGCGGCCACACGGACGCGCTCAACGGGAAATA
AGCTCACGCCCCCCTGATTCCACTGTGGCTCTCCCCCTGAGGGAAATAGGACCCCCCGATGACACGGGCA
ACCCTAGACTCCAGTACTGGCCATTCTCCACTAGTGACCTGTACAACTGGAAAACCCAGAATGCTCGGTT
TTCTGATAACCCTAAAGATTTAACAGCTCTTTTAGACAGTGTTATGTTTACCCATCAACCAACCTGGGAT
GATTGTCAACAACTCCTCAGAATTTTGTTCACAACAGAGGAACGAGAAAGAATACAGGTAGAGGCCAGAA
AACTGGTTCCGGGAGATGACGGCCAACCTACCGCCAACTCTGACCTCATTAATGCTGCCTTTCCCTTGAC
CAGACCTGCATGGGACTACAACATGGCAGAAGGTAGGGGAAGGCTACTCGTTTATCGCCAGACTCTAATG
GTGGGTCTCCGGGCTGCCGCTCGCAAGCCCACCAATTTGGCCAAGGTATATTCCGTGTTACAGGGAAAAA
CAGAAAGCCCAGCTACCTATCTAGAAAGATTGATGGAAGCCTTTAGACAGTTTACCCCCATGGACCCGGA
GGCACCCGAAAACCAGGCAGCTGTTGTCATGTCTTTTGTAAATCAGGCAGCTCCGGACATTAAAAAGAAA
CTCCAAAAATTAGAAGATCTAGAGGGAAAACAAGTCCAGGACCTCCTCCGAATCGCCCAAAAAGTATACA
ATAATAGAGATCTCCCAGAAGAGAGACAGATTAGGGCCACTGAAAAAATGACCAAAGTCTTAGCCGCAGT
AGTTCAGAAAGAACAGTTACAGTCAGAGGGCGCCCAACCCAAGCGTACTCCTAGACACAACTTAAAGAAA
GATCAATGTGCATACTGCAAGTAAACGGGTCACTGGGTAAAAGATTGCCCCAAGAAAAAACAGCACCAAC
TGGGGCAAGAACAATGGCAGCCCAAGGCCTCATCAATATTAGTAACCCAAGATGACTAGGGAAGACGGGG
TTCGGACCCCCTCCCCGAACCTAGGGTAACTCTACAAGTGGAGGGGTCCCCGGTTCAGTTTCTGGTCGAT
ACCGGGGCACAGCATTCAGTCTTGGTCAAGCCTTACGGGAAATTATCTAATAACTTATCCTGGGTACAAG
GGGCCACAGGAGTTAAAAGATACCCTTGGACAACTCAAAGAACTGTAAATCTGGGAACGGGAGAGGTAAC
CCACTCCTTCCTGGTTATTCCCGAGAGCCCTTGTCCTCTATTAGGGAGAGATCTGCTGACAAAAATGGGA
GCCCAAATCCATTTCCAACCGGGGGGCCCCAAAGTAACCGATTCTCAAGACAAGCCAATATCTGTCCTCA
CAATTGCCCTAGAAAATGAGTATAGACTCCATCAGGAACCGGCACCTCCTGACCAGAATATCGGCCCCTG
GCTACAGCGCTTCCCAGAGGCCTGGGCAGAAACAGGAGGTTTGGGACTGGCAAAACACCGTCCTGCCATA
TTTGTTGAAGTTAAACCTGGGACGGATCCTGTTCGGGTACGGCAGTACCCGATGCCCCTAGAAGCCAGAG
AAGGTATTACACCACACATCTGCCGGCTCCTAGATCAGGGAGTTCTACGCGCCTGCCACTCAGCATGGAA
CACCCCGTTGCTGCCGGTACGCAAACCTAACAGTAAAGATTATAGGCCAGTACAAGACCTAAGAGAAGTC
AACAAAAGAGTCATGGACATTCACCCCACTGTGCCAAACCCATACACCCTCTTAAGCACCTTAAGCCCTG
AAAAACAGTGGTACACCATCCTGGATTTAAAAGATGCCTTTTTCAGCCTGCCTTTAGCCCCTAAGAGTCA
GGAACTTTTTGCATTCGAATGGACAGATCCCGAGAGGGGCATAAATGGCCAGCTAACGTGGACCAGGCTA
CCACAGGGATTCAAAAACTCCCCAACTCTGTTCGACGAGGCCCTCCACGAAGATCTGGGTGAGTACCGGC
GACAGCACCCTGAGATCACTCTTTTACAGTATGTTGATGATCTTTTAATAGCAGCTGAATCCCCAGAGGC
CTGCCTACAAGGAACCGAAAGCCTCCTAAAGGCTTTGGGAGATCTAGGCTACCGAGCCTCGGCAAAGAAG
GCTCAGATCTGCAAATCAGAGGTAACCTACCTAGGATACCTGTTAAAAGGGGGGCAACGCTGGTTGACGG
ATGCCCGAAAAGAGACTGTTCTACGTATCCCTAGACCCCAATCAACACGACAAGTAAGAGAGTTCTTGGG
GTCGGCAGGGTTCTGTAGACTCTGGATACCGGGCTTTGCTGAATTGGCTAAACCACTATACCAGGCAACA
AAAGAGCAGCAGCCCTTTAATTGGACAGAAGAGGCTGAGCTGGCTTTCCAACAAATCAAAACTGCTCTGC
TATCAGCCCCTGCGTTGGGACTCCCTGATGTCTCCAAGCCATTCCACCTATACGTGGACGAAAGCCGGGG
TGTAGCCAAAGCAGTATTGACTCAGTATTTAGGTCCTTGGCGGAGACCGGTTGCATATTTGTCGAAGAAA
CTGGACTCGGTGGCTGCTGGGTGGCCTCCTTGCCTCCGGGTAATCGCGGCCACTGCCTTAATGGTCAAAG
ACGCTGATAAACTGACCATAGGCCAAGAATTACAGGTCACTACCCCACGTGCCATTGAAGGCGTACTCAG
ACAGCCACCTGATCGGTGGCTTAGCAATGCCCAGCTCACCCACTACCAGGGACGGCTACTAAACCCCCTC
AGAATAACTTTCATGCCCCCAACGGCCCTAAACCCCGCGTCCCTACTGCCAAATCCGGACTTGGAGAGCC
CACTCCACGACTGCTCCGAGATATTGGCCCAGGTACACGGAGTCAGAGAAGACCTACAGGACCGGCCACT
GCCAGACGCTGACCTCGTCTGGTTCACCGATGGAAGCAGTTTCGTCCACCAAGGACAAAGGTACGCGGGA
GCGGCGGTAACCTCAGAAACCAAAGTCATTTGGGCAGAACCCTTGCCCCCGGGAACGTCGGCCCAAAAGG
CTGAACTGGTGGCATTGACTCAGGCCTTAAAATTGGGGAAAGACCAAAAACTAACGGTATATACTGACAG
CCGATATGCCTTTGCCACCGCTCACATACATGGAGCAATATATAGGGAAAGGGGGCTCCTCACGGCAGAA
GGAAAACACATTAAAAACAAAAACGAAATCCCGGCCTTATTAGCTGCCCTCTGGGAACCCAGAAAACTGG
CGATTGTCCACTGTCCAGGACAACGGGCCTCTCTCTTTACCTGCCATTGTATAAAGCGGAGAGGTCCAGG
TTCAAACTCGTAATAAAGCGACCCCGGCTATTTGGCTTTGACTCTGGACTCTGGTGGTCACTTACTGGGG
TCTCGCGACTTCGGGCACAACAATTTTTTTTTTTTTTTTTTTTGCCATTCCCTGCACCAGGCATCATCCT
GAAGGCCGGAGTGTATAGCCCCGGTTTTGCCCCTAGAGAAACAGAACAAGCAAGTGTTTTTCTTCCTTCC
TGACCAAACCTCAGTAGCTGGATAAAAGATGATTAATTCTGAGTAGTGCTGGGATCGCAACAACACTGTT
TCACTCATAACAAACAGGAAAAGGATGCAGACAAAAGAAGAAACTGGGTCTCTTGAAACATCCAGAAGAC
AAGTGAGGGCCACTGGCCTAACAAAGGAGAAGGGGCAGGGCCTGGCAGTCCCACCTGCTCCCTGGGCTCA
GGACCCTCCACCTTGACAAGCAGCAGCCAGGCTGAAGGAACTCTGAGCTCAGCCTAGACTAGGAACAGCC
ATTAACGATGACATGAGTAACGATGGCCAGTCTTTCGAGGAGACATAAAGCCTGCTCAGCAGCTGTGGAT
GGGCACCCATGCCAGTTTGCAGCAGGCCCCTCCCACCTCCCTAAGGAGGCCAGCCAGAGTGTGGTAATGA
AACTGCACATAGTGGAAATGGGATCTAAATGAGTTTAAACTGATTTATGTTAGCTTTTGTAAAGATTACT
CGATATCTGGAAAGTGCTACCACTGTGAAATAATGTCGACAATCCTTAAGACCTCCGTCTAATGGTACTT
GCACAGAATATTTATATTCTTCGTCATGGGAACAAGGACCATAATGGATACCATTTTTGTTTTATTAGGG
ATGCATATTTAAATTAATCTGCTATTTGCCTAAACAATTAGCTGCTTCTGTTTGTGTGCACAAAGCCAAA
ATTGCAATTAAGCTTCCATCAAAAAGATAAGTCCCAACGAAAACTGTCCCGGTGGAGTCGTAAGAGCTCA
GGGCAGAACTTTCCAAAATTACTTTTTAGCATAATGGTAATTATGTTAATTGCCTGAAAGGTAAATAACT
GCTGAACTGGTTTTGGAAAAAAACACAATTGGTATACTCCTCCCTCCCCTTTGATCTTTTCCGTGCACCA
CAAAATTTAAAACAGGTTAACAGTTTTGAAGGCCATAGACTAGTCCCTTCTGGAACTACAGAGCTGGTCT
TGTGGTCTTTAGTGGTTTCTTGATTAGAAATTATTTCAGCCACGAGCTCCCATCCTCTTGAGCTTGCACA
ATAAACACCTGAAGCTTGGTGTCAACTTCATGATCGTTAAATAGACAGGATCAATTAACTGTGTTCAGAG
ATACTGAATGAAGTTGACTATTTATAGACAGCTGGCAATCTCAGTTTCCACCATGTAAATAGACACCTGC
CTATCAGAAATTAAGCAGGAGTCAAAAGAAATTCTGCAACAAAGAAAAAGGCATTTTGACAAAAATTTTA
AATATACCCATAGCACTTACTTAACACGTACCTCTTTGTTCATTAAATCCACACATCGCCACTCTGAAAT
CAGGCCAGAGACATAAAGCTAGCATAAAGTTGGACAGGACAAAAGAAGTTTTTGCTCTTCATGGAAGAGG
TGCCGGTGGGAGATTAGTATCAGTGTAGACAAGGGTCACAAAGAACAGCTAAACCACGAGGGTCATGAAA
AGGAAAAAGCTG
