# Supplementary material for: Genome-wide characterization of endogenous retroviruses in snub-nosed monkeys
Source: PeerJ. 2019 Mar 18;7:e6602. doi: 10.7717/peerj.6602 (PMC6428148; doi:10.7717/peerj.6602)
Supplement: File S3 — All ERV sequences found in the golden snub-nosed monkey. [file peerj-07-6602-s003.zip › Supplemental3/123.fasta]

>123gi|723395869|ref|NW_010818587.1|:155303-161957 
TGTGATAGTTAACATTGAGTGTCAACTTGTTTGGATTGAAGGATGCAAAGTATTATTCCCGGGTGTGTCT
GTGAGAGTGTTGCCAAAGCAGATTAACATTTGACTCAGTGGACTAGGAAAGGCAGACCCACCCTCAATCT
AGAGGTGGGCACAATCCAATCAGCTGCTAGCACTGACAGAATGAAAGCAAGCAGAAGAACATGAAAAGAA
CAGACTGGCTTAGCCTTCCAGCCTACATCTTTCTTCTGTGCTGGATGTTTCCTGCCCTTGAATATTGGAC
TCCAAGTTCTTCAGCTGTGGGATTTGGACTGGCTTCCTTGCTCCTCAACTTGCAGACAACCTACTGTGGG
ACCTCAACTTGTGATCATGTGAATCAATACTTCTTAATAAATTCCCCTTCATATACACATCTATCCTATT
AGTTCTGTCCCTCAAGAGATTCCGACTATTACAGATTTTGGTGCCAGGAGTGGTTCTAGTGGAACAGAAT
ATTAATAATGGAGCACTTTGATTGGTTTGGGGGTTTCTGAGGTTGGCTCCTTAACATGGTTAGGCATCAA
AATGCAAAGGAATCTACTTCTAGTATTATGGAGAACACCGATAGTCCCTGGCATGAACTGTTTAGAAAGT
TATGCAAAATAAATGCCTCTGATATTCCTGATTCACTGTTCATGAGAGGCAAGGAGTTTAGTGACTCTAC
ACATAATACCTTTGACCATGTGTGGAGAAATACAGAATATAATGAAGTTGCTTAGTTCACTAAGTTCACT
GGAAAAAGTGATGAAAGAAAATGATGAACTCAGGGAATCTTTCTCCCAGCTTCAGAAGCAGATACTGAGC
CTCAAATTTTCTAAGCCTGCCCTGAGTGAAAGTCTTATCCTCTGTAGAGAAAGAGCTAAAATTGTAGAAA
AACGACACAAGCTCTTATCATGCAGGTGGCTGATCTGCAATGAAAGGTGCATGCACAACCTTGCCTGGTG
TCTACTGTTAAAGTGAGGGCATTGACTGGAAAAGAATGAGACTCTACAATTTGGAATAGGACATGTGGGA
GGACCCTGATGAAGCTGGAGACGTTGAGCTTGTAAACTCTAATGAACAATTTTTGACAGAAGAAACAGCT
TCCCCATCCCCAGTGATGGCAACATCCCCTCCCAGACCCATGCTGCCATCAATCTTTCTACTTTTGCCTG
AGGAGATAAGCCCTGTATTGCCTAAGGCAACAGTGATGGCCTCCCTTGAGGCAGTTGCCAGGCAAGATGA
TGTTGATTCTCTTCAGGACCCACCCCAACACCCCTATTTGCTTCTAGACCTATAACTAGAATAAAGTCCT
GGCAGGCCATTAGAGGTGAGGCTCAGAGTGTGACACACAAGAAGGTGTGCTATACTCCACAAGAACTGCT
TGAGTTTTCTGATTTATATAAGCAGAAATCTGGAGAACAGGCATGGGAATGAATACTAAAGGTGTAGGGA
AATGGTAGAAGGAAAGAACACAGAGTTGGATCAGGCTGAATTTATTGATTTGCGCCCACTAAAAAGAGAT
TCTGCATTTAATGTTGTAGCTCAGCAAGTTAAAAAGGGTTCTAATAGTTTATTTGCTTGATTAGCTGGAT
TAAATATGGATTAAAGGATGGCCCAGTGTGAGCAAGCTGGAAATGTCTTGTCTCCCATGGTTTAATATAG
AAGAAGTGATTCAAAGGCTTAGGGAGTCTGGGATGCTGGAGTGGATTATTCACTTTAGACCTACTCATCC
CAGCTGGGAGGGTTCAGAAGATATACCCTTGACCAATGTTTTGCAAAATAGATTTGTGAGGGCAACACCT
GCATCACTGAAGAGTTACGTGGTTGTTTTTCTCCCTATGCCAGATGTAACAGTGGGAGCTCCAGTCACTC
AAATATATGCCAAATTATACTTAGAAGAGACAGAGAATGGTATTTTAGCCATCAACAAAAAACAGTTCTA
ATGGTTCCAGTGAGTTTAAACTCTGCTGACATAATTAGACTCTTACATCTCAACTACAAAATTTAAATGC
AATGGGAATAATTGGATTCCAAGGTGTCGGGCCCAAGTGGCAGCACTCAACTGTCAAAGGCGAGGTGAGT
GTAGCTACTATAATGGACAGCCAAGGCAAAGCAGCAATCAGAATAGTCTGAATCCTGTAGAGCTCTGGCA
TTGGCTAATTAATCTTGGTGTTCCTAGAAGTGAAATTGATAGGAAGCCTACTGCATTCTTACTTAATTTA
CATAAGCAGAAAACTTCAAGGTCAAGTGAACACAAGACAAATTTGAATTGTAAAAACAGAGAATCAGGGT
CCCTCAATCAACTTCCAGACTTAAGCCAATTTACAGACCCAGAATCCCTAGAATGAAGAGGAGGCCAGGT
CCCCTTGAGGAAGGACCCCACTACACTACCAAAAATTTGTGCTGTTAATCTTTCTGCCATCATCTCTCAA
GGAAACCTCTGGCCTTTTACCAGGGTAACTGTGCACTGGGGAAAGAAAAATGATCAGACATTTTTGGGGA
CTGCTGGACACTGGCTCTGAGCTAATGATTTCAGAGGACCCAAACGGTAACTGTGGTCCTCCAGTTAAAG
TAGGGGCTTATGGAGGTCAGGTAATTAATGGAGTTTCAGCTCACTTCTGACTTACAGTGGGACCTGTGGA
TTCCTAGGCTCATCGTGTTGTCATTTTCCCAGTGCCAGAATGCATAATTGGCATACACATATTTTGCAGC
TGGCAAAGCCCCTACATCAGCTCTGTGACTGGTAGGGTGAGGGCTATTATGGTGAGAAAGGCCGAATGGA
AGCCATTAGAGCTGCCTCTACCTAGAAAAATAGTAAATCAAAACCAATATTTCATCCCTGCAGGGACTAC
AAAGATCAGAGCCATCATCAAGGACTTGAAAGACACAGGGGTGGTGATTCCCACCACATTCCCATTCAAC
TCTCCTATTTGGCCTGTGCAAAAGACATATGGATATTGGAGAATGACAGTGCATTATCGTAAGCTTACCC
AAGTGGTGACTCCAGTTGCAGCTGCTGTACCAGATGTGGTTTCATTGCTTGAGAAAATTAACACAGCTCC
TTGTACCTGGCATGCAGCCACTGATTTGGCAAATGCCTTTTTCTCCATTTTTGTGTTTAAGGCTCACCGG
AAGTAATTTGCCTTCAGCTGGCAAGGCCAAAAATATACCTTTACTTTCCTACCTCAGGGACATATCAACT
CTCTGGTTTTGTGTCATAATGTAGTTCAGAGAGAACTTGATCGCTTTTTGCTTCCACAAGATGCCACACT
GGTCCATTACATTGATGACATTATGCTGAATGGATTCAGTGAGAGAGAAGTAGCAAACACATTGGACCTA
CTGGTGAGACATTTGTGTTCCAAATAATGGGAAATAAATATGACTAAAATGCAGACATCTTATACCTCAG
TAAAATTTCTGGGGTCCAGTGGTGTGGGGCCTGTCGTGATATTCCTGCTAAGGTGAAGGATAATTTGCTG
CACTTGGCCCCTCCGACAATCAAGCAAGAGGCACACTGTCTAGTGGGCCTATTTGGATTTTGGAGGCAAC
ATATTCCTCATTTGGGAATGTTACTCCACCCAAGTCATTCAAAAGGCTGCCAGTTTTGAGTGGGGTCCAG
AACAGGAGAAGGCTCTGCAACAGGTCCAGGCTGCTGTGCAAGCTGCTCTGCCACTTGGGCCATATGACTC
AGTAGATCCAATGGTGCTTGAGGTGTCAGTGGCAGACAGCGATGCTCTTTGGAGCCTTTGGCAGACCCCC
CTCGGTGAATCACAGCAGAGGCCTCTAGGGTTTTGGAGGAAGGCCCTGTCCTCTTCTGCAGATAACTACT
CTCCTTTTGAGAGACAGCTCTTGGCCTGTAACTGGGCTTTCATAGAAACTGAACATTTAACTATGGGTCA
TCAAGTCACCATGCAACCTGAACTGCCTATCAAGAACTGGGTACTTTCTGACTCACCTAGCCATAACGTG
GGGGGTGCACAGCAGCATTCCATCATCAAATGGAAGTGGTATATATGTGATCAGGCCTTAGTAGGTCATG
TGGAAACAAGTAAGTTACATGAGGAAGTGGCTCAAATACCCATGGTCTCAACTCTTGCTGCCCTGCCTTC
TCTCCCCAAGCGTGTACCAATGGCCTCATGGGGAGTTCCCTATGACCAGTTGACAGAGGAAGAGAAGACT
AGGGCCTGGTTCACAGATGGTTTTGCACGATATGCAGGCACCCCCCACAAGTGCACAGCTGCAGCACTAC
AAACACTTTTTAGGACATCCCTGAAGGAGAGTGGTGAAGGGAAATCTTCCTCGTGGGCAGAACTTTGAGA
ACTGGTTGTGTACTTGCATGGAAGGAGAAATGGTTAGATGTGCAATTATATACTGATTCATGTGCTGTAG
TCAATGGTTTGGATGGATGGTCAGAGACTTGGAAGAAGCATGATTGGAAAGTTGGTGACAAAGAAATTTA
GGGAAGAGGTTTGTGAATGGACCTCTCTGAGTCTTCAAAAACGGAAGACATTTGTATCCCAGGTGAGTGC
TAACCAACAGCTGATATCAGCAGAGAAGGATTTTAATAATCAAATGGATAGAATGACTTGTTCTATGGAC
ACCACTCAGCCTTTCTTCAGCCACCCTTGTCATCACCCAATTGGTCCATGAACAAATAGGCCATGGTGGT
AGAGATGGAGGTTATGCATGGGCTCAGCAACGTGGACCTCTACTCACCAAAGCTGACCTGGCTATGGTCA
CGTTGAGTGACCAGTTTGCCAGCAGCAAAGACCAATTCTGAGCCCTCAATACGGCATCATTCCTCGGAAT
GACCAGCCAGCTACTTGGTGGCAGGTTAATTACATTAGACTTCTTCCATCATGGAAAGGGCAGTTATTTG
TCCACAATGGAACAGACACTTACTCTGGCTATGGGTTTGGCTGTCCTGCACACAATGCTTCCGCCAAGAC
TACCATTCATGGACTCATGGACTGTCTTGTCTACTATCATGTTACTCTACACAGCATTACCTCTGACAAA
GGCACTCGCTTTATAGCTAAAGAAGTGTGGCAGTGGGTTCGTGCTTATGTAATTCATTGGTCTTACCATG
TTCCCCATCATCCTGAAAGAGCTGTATTGATACAGCCATGGAATGGCCTTTTGAAGGCACAATTACAATG
ACAACCAGGTGACAATACTTTGCAGGGCTGGGGCAAAGTTCTCCAGAAGGCTGTGTGTGCTCTGAATCAA
CATCCAATATATTTCTGTTGCACTGTTACTCCCACAGCAAGGGTTTATGGCTCTAGGAATCAAGGAATGG
AAGTGGAAGTGGCACCACTCACCATCACCCCTAATGACCCACTAGCAAAGTTTTGCTTTCTGTTCCTGTA
ACATTACGTTCCTCTGGCCTAGAGGTCTTAGTTCCAGAGGGAGGAATGCTGCCACCAGGAGACACAACAA
TGATTCCATTAAACTGGAAGTTAGAATTGTCACCTGGACACTTTGGGGTCCTCCTACCTTTAAGTTAGAC
AGCTAAGGAGGGAGTTACAGTGTTGACTGAGGTAACTGACCTGGACTAGCAAGATGAAATCAGTCTACTA
CCCCACAATGGAGGTAAGGAAGAGTATGCATTGGAATACAGGAGATCTCTCAGGGCCTCTCTTAGTATTA
CCATGCCCTGTGATTAAGGTCAATAGGAAACTACAATACCCTAATCCAGGCAGGACTACAGATGACCCAG
ACTCTTCAGGAATGAAAGTTTGGGTCACACTACCAGGTAAAAAACCACAATGTGCTGAGGTGCTTGCTGA
AGGCCAAGGGAATACAGAATGGGTAGTAGAAGGTAGTCATCAATACCAGCTACAACCACATTACCAGTTG
CAGAAATGGGGACTGTTATTGCCATGAGTATTTTTTCTCATTTTGTTAAGAACATATTTGTGCATGTATA
CACTTGTACTTAAAAAGTTTTCATTTTATTTCCATTTTTCTTTATCATGTGACATAAGATTTATTGACTT
CATAAGTGTGTTAACATTATGTAATAGTATTTGGGTTGGGGATTGGTGTGTTTCTGGTTGTACAAAGGAT
AGTTGTATTAAGTTAGGTGTAATTATGGCCTTATTATTGTTGTTATTTGAAGATTATGTATGATTTCAAG
AGATGTGTATGGGTTCAAGTTGACAAGGAGTGGACTTATGATGGTTAATATTGAGTGTCAACTTGATTGA
ACTGTGGGATGCAAAGTATTATTCCTGGTTGTGTCTGTGAGGGTGTTGCCAAAGCAGATTAACATTTGAG
TCAGCAGAATGGGAAAGACAGACCCACCCTCAGGCTGGGTGAGCACAATCCAATCAACTACCAAAGCTGC
CAGAATAAAAGCAGGCAGAAGAACCTGAAAAGACTAGACTGGGTTAACCTCCCAGCCTACATCTTCCTTC
TGTGCTGGATCCTTCCTGCCCTCGAACACTGGACTCCAAGTTCTTCAGCTTTGGGACTTGGACCAGCTTC
CTTGTTTTTCAGCTTGCAGACGGCCAATTAGGGGACCTCACCTTGTGATCATGTGAGTCAATACTTCTTT
ATAAGCTCCCCTCTATATATACATCTATCCTATTAATTCTGCCCCTCTAGAGAACCTTGACTAATGAAGT
TTACT
