# Supplementary material for: Genome-wide characterization of endogenous retroviruses in snub-nosed monkeys
Source: PeerJ. 2019 Mar 18;7:e6602. doi: 10.7717/peerj.6602 (PMC6428148; doi:10.7717/peerj.6602)
Supplement: File S3 — All ERV sequences found in the golden snub-nosed monkey. [file peerj-07-6602-s003.zip › Supplemental3/124.fasta]

>124gi|723383272|ref|NW_010827358.1|:1030075-1051041 
TGCAGCAAAAATTCTCTCCTCCTTAGAAGAAAGAATTCAGCCAAGGGGCCTAAGGCAGAGTGAAAGACCG
AGGCAAGTTTTAGAGCAGGAGTGAAAGTTTATTAAAAAGCTTTAGAGCTAGAACAAAAGGAAGTAAAGTA
CACTTGGAATTGGGCCAAGTGGGCAACTTGAGAGAGCAAGTGCACGGTTTGACTTTTTGACTTGGGATTT
TATAGGTTGGCATGCTTCTGGGTGGTTGCATTTCTCCTCCCCTGATTCTTCCCTTGAGTGGGCTATCTGC
ATACACAGTGGCCTGCTAGCACCTGGGAGGGGCTTCACGTGCAGTGTGTTTACTGGAGTTGTACACATGC
TCACTTGAGGCATTTTTTTCTTTACTAATCCAGTGTTCCTAGAGGAAGGTCATATAGCAGTTAAACTGCC
ATTTTGCCTCTTACTGCACCTGTGTTAGCCCACTCACCCGACTCCTGAGCTCTTATCAGGAAGCTGCTGA
TCACCAGTTTCAGGTATTTCTATCTATTGGGAAACTGCCCTTCCCTGGCACCACTGTGACCAATTACTAT
TTTAGAGAGACAGTTTAACAACTTGCCTGACCATCACCTGATGGTCACCTGACATTGCTGGTTGGGATTG
GCCAAGGGAAGGAGGTTCTCCTGCTCTGCTTATGTCTGCCTGAATACCTACTATAACAATAGGAACATTT
GTAGGAGCCTTAAAAATAACTTACGTTCCCAAAACATCAAGATGAAAAGATGCCAGAGGTAAAAATGAAG
CTTAGGATGTGTAAAAATATTTTCTTTAAAAAGAAAATACTGATTGGTAAATTGCTGAACCACCCAATTC
ATGCATCAATTGTAGGATGATTTTTGTCCTTTTTACTTAAATGATCAACATCTAGGGCCTCAGATCATGG
TTCTGTCTTCACTTAGTTTTCTCAGCTTATTCATATAGCATTATTACTTGTTTTAGTTTTATTCTCACTT
ATAAGGGGAAAAAATGAAGTAGTCTTTTTTTTTCAATGTTTGACTTTGAAGGAAGCTTGCTTGTGTTTCT
CATTAATCTGTCTTTTTTCATAAGGGTCTGTCCCAACAACAAACTTATCAGGGTTAAAAAAAAATTTAAA
GAAAATACATTTCCTCTCCAATCATAAAAAGATAGTTTGCAAATTTGAGTACACAAGAGTTTAAACTATT
ACTAATAATGGCATCTTGTGCCCTATTTTACTATATCTATGATTATTTATTTTTTGACAGTTGAATGTCA
GCTATGTTCTTTGGGATTTGAAGCAAATTAAATCTCCTTGCTAGTCCATTCTGGAGCACTTTTCTGAAGA
AACTGCTTACCACGTATACCATGTGCTTACCTTTAGAGGCCTAAGGATCTCTAACGAAGACAGTTCTAAT
GTAATTTCTTCTAATAAATGGCATGGGAGTCTATAATAAAGTCCCCATAATGCCCTCCTGCTTATATGAT
GGTAGAAATATGTTTTTTTCACCAAATGTTTACAAAGCCATTTTTATGTGCCAGCTCCTGAGTTAGTCAG
TGGGGATATAAAGATGAACAAATCACAGCCCTTATCCCAGATACACTTTTAGCCTAATGGTAAAACAGGT
ATTTTTTTTTTTTTTTTTTTTGAGACGGAGTCTGGCTCTGTCTCCCAGGCTGGAGTGCAGTGGCCGGATC
TCAGCTCACTGCAAGCTCCGCCTCCTGGGTTTACGCCATTCTCCTGCCTCAGCCTCCGGAGTAGCTGGGA
CTACAGGCGCCCGCCACCTCACCCGGCTAGTTTTTTTTTTTTGTATTTTTAGTAGAGACGGGGTTTCACC
GTATTAGCCAGGATGGTCTCGATCTCCTGACCTCGTGATCCGCCCGTCTCAGCCTCCCAAAGTGCTGGGA
TTACAGGCTTGAGCCACCGCGCCCGGCTAAACAGGTATTGTTTTAAAACTACAGTACAATATAATTAGTG
CAATAATAGAGATACCAAGAGCAAACTCTTACTTGCTAGAAAAGTGGAAGAAGGGCATTCTAGAAGGAAA
AGCGTGTTTAGCAGTATAGGAAGTTACGAAAGGCCTTCATGGAATAGTAAGATGTTTAGTGAAGCCTGAT
CACAGGATTGTAGGAAGTAGTCAGAATGTTATTAAGAAACTGATTGCTTTAATTTCAAAATTAAATATTA
AATATGCTAGTTCTGTAAAGAAACCATTGTAAAAATATCAAAGACTGACAGTCATTGACCGATTGAGTCC
TTGTGAACTGGTGTACTATGCTTGCCCAAATCACATGTGAAGAAAGGGTGTAGTTGCTACATGATATAAT
CTGAGGAAAGTTCAGAAAGATCCTGGTTCAAAACTGTCCTGCCCATTGTCCTTTTATGGCACTTAGGTGC
TAATATTAAATAGCTCTATCTTTGTATTGAATTATCTATAAAAAATGTAAATGCTCTAAGGCAAGAGAGT
CATTAGGTATCGTTCTTCCTTGTCACAAAGTTCTCTTGTCTAAAATTTCTGTTTGCTCTTTCAACATTTT
AGTCTTTAATATTTTTATAAAATATGGCTACTCCAGCATTTAAGTATATAGCTTCCAAATGGTGGCAGGA
TGAAGTACCTTTTTTTTCCTGTGCTCTGTAACATTTGGTACATAACTCTATTCTTTTTTTTTTTTTTTTT
TTTTGAGACGGAGTCTCGCTCTGCCGCCCAGGCTGGAGTGCAGTGGCCAGATCTCAGCTCACTGCAAGCT
CCGCCTGCCGGCTTTACGCCATTCTCCTGCCTCAGCCTCCCGAGTAGCTGGGACTACAGGCACTCGCCAC
CTGGCCCGGCTAGTTTTTTGTATTTTTTAGTAGAGACGGGGTTTCACCGTGTTAGCCAGGATGGTCTCGA
TCTCCTGACCTCGTGATCCGCCCATCTCGGCCTCCCAAAGTGCTGGGATTACAGGCTTGAGCCACCGCAC
CCGGCCTTAAAATTATTGTTCCTATCACATATACATTATGAGACATATGTCCTCTCAGTAAATGTAGTAT
AGTATTGCCTCCCTTGACAACATCAACTGATTGTTTTTACTAGTATGAGTAAGGTAAAGTTCCTTACAAC
TGCATGCCTCCCTTCTTCACAATTTATCTGATACTAAATGATACTGATTATGAATTTTATTTTCTGATGA
ACTACTTGTGAATTTTTGTGGGGTAGGGCAGAGAGTTCAGATAAGAGCAAAGTGGGGGCCTGGCATGGTG
GCTCATGCCTATAATCCTAGCACTTTGGGAGGCCAAGGCGGGTCGATCACCCGAGATGAGGAGTTCAAGA
CCAGCCTGGACAACAAGGTGGGTCCCCATGTCTACTAAAAATACAAAAATTAGCTGGAGTGGTGGGGGGG
CACCTGAGGCAGGAGAATTGCTGAACCCAGGAGGCGGAGGTTGCAGTGAGCCAAGATCATGCCCCTGCAC
TCCAGCCTGGTGACAAAGTGAGACTCCGTCTAAAAAAAAGAAAGAGGGTAAGTTTTTCCCCAGAGTCTTC
ATTAAAAAGACTAGACTTGACATGACATACACATTCTTCATAAATTTGTCTTTGGCCAAGTTACTTGTAG
GTCTGTTAATGCCGTTTGCTTCCTCACTCTTTTGTCAGCTTTGAATGCTATGCTTTTCTTTTCTCCTTAT
CTAATGCTTCTCTGTCAAAATCTACTTCAAGGGTCAGTCCCTTTAGGAAGCTCCCACCCCAGGTGGACCC
ACGATAATCTCAAGAGTCATTAAAAGATGAAATAGGGTGGCAAAAGATTCACCTTCAGAGTAATACAGTA
TGACTGGCCATTGTCAACTTTGAAGATGGACGGAACCCACAAGACAAAAAATGTGAAAAGTCAACAGAAG
CTGGAAAATTTGATCACAGGACTTCCACAACAGTGAAATAATAAATTTGTCTTGTTTTAAGCCACCAAAT
TTGTGGTAATTTGTTACAGCAGCCATAAAAAACTAATACATGCACAGACTTTAAAAAGTATCACTCTTTA
TTTTAAATAGTTTGACTCACAAGAAATAACTAAATTCATCTGGAGTACGTATGTATGCATTACCCACCTT
CCTAGAACAATATCTTACATAATCATAGTACATTATGGATATCAGGAACTAGCATTGATACAGTATTATT
ATTTTTATTATTATTATTATTATTTTTGAGACAGTGTGTCTTGCTCTGTTGCCCAGGCTGGAGTGCAGTG
ATGCAAACTCAGCTCACCATAGCCTCGACCTCCCAGGCTCAGGCAGTCCTGCTATGTCAGCCCCGACCCA
AGTAGCCAAGACTATAGACACGCACCACCGTGCCTGGATAATTTTTGTATTTTTTAGTAAAGATGGGATT
TCACTGTGTTACCCAGGCTGGTCTTGAACTCCTGGGCTCAAGTGATCTACCTACCTCAGCCTCCCAAAGT
GCTGGGATTACAGGCATGAGCCACTGCGCCTGGCCTCGTATGGTACTATTAATTGAGGGAGGGAATGACA
CTTCTCTAAATGTGTCTTCCTGTATTATTTTGACTTGTGGCAGCCTATTTGTGTCTTTTTATTTTATTTT
ATTTTTTTTAATTATACTTTAAGTTCTAGGGTACATGTGCATAACGTGCAGGTTTGTTACATATGCATAC
TTGTGCCATGTTGGTGTGCTGCACCCATCAACTCATCAGCACCCATCAATTCGTCATTTATATCAGGTAT
AACTCCCAGTGCAATCCCTCCCCCCTCCCCCCTCCCCATGATAGGCCCCGATGTGTGATGTTCCCCTTCC
CGAGTCCAAGTGATGTCATTGTTCAGTTCCCACCTATGAGTGAGAACATGCGGTGTTTGGTTTTCTGTTC
TTGTGATAGTTTGCTAAGAATGATGGTTTCCAGCTGCATCCATGTCCCTACAAAGGACACAAACTCATCC
TTTTTTATGGCTGCATAGTATTCCATGGTGTATATGTGCCACATTTTCTTAATCCAGTCTGTCACAGATG
GACATTTGGGTTGATTCCAAGTCTTTGCTATTGTGAATAGTGCCGCAATAAACATACGTGTGCATGTGTC
TTTGTAGTAGAATAATTTATAATCCTTTGGGTATATACCCAGTAGTGGGATGGCTGGGTCATATGGTACA
TCTAGTTCTAGATCCTTGAGGAATTGCCATACTGTTTTCCATAATGGTTGAACTAGTTTACAATCCCACC
AACAGTGTAAAAGTGTTCCTATTTCTCCACATCCTCTCCAACACCTGTTGTTTCCTGACTTCTTAATGAT
TGCCATTCTAACTGGTGTGAGATGGTATCTCATTGTGGTTTTGATTTGCATTTCTCTGATGGCCAGTGAT
GATGAGCATTTTTTCATGTGTCTGTTGGCTGTATGAATGTCTTCTTTTGAGAAATGTCTGTTCATATCCT
TTCCCCACTTTTTGATGGGGTTGTTTGTTTTTTTCTTGTATATTTGTTTGAGTTCTTTGTAGATTCTGGA
TATTAGCCCTTTGTCAGATGAGTAGGTTGCAAAAATTTTCTCCCATTCTGTAGGTTGCCTGTTCACTCTG
ATGGTAGTTTCTTTTGCTGTGCAAAAGCTCTTTAGTTTAATTAGATCCCATTTGTCAATTTTGGCTTTTG
CTGCCGTTGCTTTTGGTGTTTTAGACATGAAGTCCTTGCCCATGCCTATGTCCTGAATGGTACTACCTAG
ATTTTCTTCTAGGGTTTTTATGGTATTAGGTCTAACATTTAAGTCTCTAATCCATCTTGAATTAATCTTC
GTATAAGGAGTAAGGAAAGGATCCAGTTTCAGCTTTCTACTTATGGCTAGCCAATTTTCCCAGCACCATT
TATTAAATAGGGAATCCTTTCCCCATTTCTTGTTTCTCTCAGGTTTGTCAAAGATCAGATGGCTGTAGAT
GTGTGGTATTATTTCTGAGGACTCTGTTCTGTTCCATTGGTCTATATCTCTGTTTTGGTACCAGTACCAT
GCTGTTTTGGTTACTGTAGCCTTGTAGTATAGTTTGAAGTCAGGTAGCGTGACGCCTCCAGCTTTGTCCT
TTTGACTTAGGATTGTCTTGGCAATGCGGGCTCTTTTTTGGTTCCATATGAACTTTAAAGCAGTTTTTTC
CAATTCTGTGAAGAAACTCATTGGTAGCTTGATGGGGATGGCATTGAATCTATAAATAACCTTGGGCAGT
ATGGCCATTTTCACGATATTGATTCTTCCTATCCATGAGCATGGTATGTTCTTCCATTTGTTTGTGTCCT
CTTTGATTTCACTGAGCAGTGGTTTGTAGTTCTCCTTGAAGAGGTCCTTTACATCCCTTGTAAGCTGGAT
TCCTAGGTATTTTATTCTCTTTGAAGCAATTGTGAATGGAAGTTCATTCCTGATTTGGCTCTCTGCTTGT
CTGTTACTGGTGTATAAGAATGCTTGTGATTTTTGCACATTAATTTTGTATCCTGAGACTTTGCTGAAGT
TGCTTATCAGCTTAAGGAGATTTTGGGCTGAGACGATGGGGTTTTCTAAATATACAATCATGTCATCTGC
AAACAGGGACAATTTGACTTCTTCTTTTCCTAACTGGATACCCTTGATTTCTTTCTCTTGCCTGATTGCC
CTAGCCAGAACTTCCAACACTATGTTGAATAGGAGTGGTGAGAGAGGGCATCCCTGTCTTGTGCCAGTTT
TCAAAGGGAATTTTTCCAGTTTTTGCCCATTCAGTATGATATTAGCTGTGGGTTTGTCATAAATAGCTCT
TATTATTTTGAGGTACGTTCCATCAATACCGAATTTATTGAGCGTTTTTAGCATGAAGGGCTGTTGAATT
TTGTCAAAAGCCTTTTCTGCATCTATTGAGACAATCATGTGGTTCTTGTCTTTGGTTCTGTTTATATGCT
GGATTACGTTTATTGATTTGCGAATGTTGAACCAGCCTTGCATCCCAGGGATGAAGCCCACTTGATCATG
GTGGATAAGCTTTTTGATGTGCTGCTGAATCCGGTTTGCCAGTATTTTATTGAGGATTTTTGCATCAATG
TTCATCAGGGATATTGGTCTAAAATTCTCTTTTTTTGTTGTGTCTCTGCCAGGCTTTGGTATCAGGATGA
TGTTGGCCTCATAAAATGAGTTAGGGAGGATTCCCTCTTTTTCTATTGATTGGAATAGTTTCAGAAGGAA
TGGTACCAGCTCCTCCTTGTACCTCTGGTAGAATTCAGCTGTGAATCCATCTGGTCCTGGACTTTTTTTG
GTGGGTAGGCTATTAATTGTTGCCTCAATTTCAGAGCCTGCTATTGGTCTATTCAGGGATTCAACTTCTT
CCTGGTTTAGCCTTGGGAGAGTGTAAGTGTCCAGGAAATTATCCATTTCTTCTAGATTTTCTAGTTGATT
TGCGTAGAGGCGTTTATAGTATTCTCTGATGGTAGTTTGTATTTCTGTGGGGTCAGTGGTGATATCCCCT
TTATCATTTTTTATTGCATCTATTTGATTCCTCTCTCTTTTCTTCTTTATTAGCCTTGCTAGCGGTCTGT
CAATTTTGTTGATCTTTTCAAAAAACCAACTCCTGGATTCATTGATTTTTTGGAGGGTTTTTTGTGTCTC
TATCTCCTTCAGTTCTGCTCTGATCTTAGTTATTTCTTGCCTTCTGCTAGCTTTTGAATGTGTTTGCTCT
TGCCTCTCTAGTTCTTTTAATTGTGATGTTAGAGTGTCAATTTTAGATCTTTCCTGCTTTCTCTTGTGGG
CATTTAGTGCTATAAATTTCCCTCTACACACTGCTTTAAATGTGTCCCAGAGATTCTGGTATGTTGTATC
TTTGTTCTCATTGGTTTCAAAGAACATCTTTATTTCTGCTTTCATTTCGTTATGTACCCAGTAGTCATTC
AGGAGCAGGTTGTTCAGTTTCCATGTAGTTGAGCGGTTTTGATTGAGTTTCTTAGTCCTGAGTTCTAGTT
TGATTGCACTGTGGTCTGAGAGACAGTTTGTTATAATTTCTGTTCTTTTACATTTGCTGAGGAGTGCTTT
ACTTCCAATTATGTGGTCAATTTTGGAATAAGTGCGATGTGGTGCTGAGAAGAATGTATATTCTGTTGAT
TTGGGGTGGAGAGTTCTATAGATGTCTATTAGGTCCGCTTGGTGCAGAGATGAGTTCAATTCCTGGATAT
CCTTGTTAACTTTCTGTCTCGTTGATCTGTCTAATGTTGACAGTGGAGTGTTGAAGTCTCCCATTATTAT
TGTATGGGAGTCTAAGTCTCTTTGTAAGTCTCTAAGGACTTGCTTTATGAATCTGGGTGCTCCTGTATTG
GGTGCATATATATTTAGGAGAGTTAGCTCTTCCTGTTGAATTGATCCCTTTACCATTATGTAATGGCCTT
CTTTGTCTCTTTTGATCTTTGATGGTTTAAAGTCTGTTTTATCAGAGACTAGGATTGCAACCCCTGCTTT
TTTTTGTTCTCCATTTGCTTGGTAGATCTTCCTCCATCCCTTTATTTTGAGCCTATGTATGTCTCTGCAT
GTGAGATGGGTCTCCTGAATACAGCAGACTGATGGGTCTTGACTCTTTATCCAGTTTGCCAGTCTGTGTC
TTTTAATTGGAGCATTTAGTCCATTAACATTTAAGGTTAATATTGTTATGTGTGAACTTGATCCTGCCAT
TATGATATTAACTGGTTATTTTGCTCGTTAGTTGATGCAGTTTCTTCCTAGCCTCGATGGTCTTTACATT
TTGGCATGTTTTTGCAATGGCTGGTACCGGTTGTTCCTTTCCATGTTTAGGGCTTCCTTCAGGGTCTCTT
GTAAGGCAGGCCTGGTGGTGACAAAATCTCTAAGCATTTGCTTATCTGTAAAGGATTTTATTTCTCCTTC
ACTTATGAAACTTAGTTTGGCTGGATATGAAATTCTGGGTTTAAAATTCTTTTCTTTAAGAACGTTGAAT
ATTGGCCCCCACTCTCTTCTGGCTTGTAGAGTTTCTGCCGAGAGATCTGCTGTTAGTCTGATGGGCTTCC
CTTTGTGGGTAACCCGACCTTTCTCTCTGGCTGCCCTTAAGATTTTTTCCTTCATTTCAACTTTGGTGAA
TCTGGCAATTATGTGTCTTGGAGTTGCTCTTCTGGAGGAGTATCTTTGTGGCGTTCTCTGTATTTCCTGA
ATTTGAATGTTGGCCTGCCCTACTAGGTTGGGGAAGTTCTCCTGGATGATATCCTGAAGAGTGTTTTCCA
ACTTGGTTCCATTTTCCCCCTCACTTTCAGGCACCCCAATCAGACGTAGATTTGGTCTTTTTACATAATC
CCATACTTCTTGCAGGCTTTGTTCATTTCTTTTTCTTCTTTTTTCTTTTGGTTTCTCTTCTCGCTTCATT
TCATTCATTTGATCCTCAATCGCTGATACTCTTTCTTCCAGTTGATCGAGTCGGTTACTGAAGCTTGTGC
ATTTGTCACGTATTTCTCGTGTCATGGTTTTCATCTCTGTCATTTCGTTTATGATCTTCTCTGCATTAAT
TAGTCTAGCTGTCAATTCTTCCACTCTTTTTTCAAGATTTTTAGTTTCTTTGCGCTGGGTACGTAATTCC
TCCTTTAGCTCTGAGAAGTTTGATGGACTGAAGCCTTCTTCTCTCATCTCGTCAAAGTCATTCTCTGACC
AGCTTTGATCCGTTGCTGGCGATGAGCTGCGCTCCTTTGCAGGGGGAGATGCGCTCTTATTTTTTGAATT
TCCAGCTTTTCTGCCCTGCTTCTTCCCCATCTTTGTGGTTTTATCTGCCTCTGGTCTTTGATGATGGTGA
CGTACTGATGGGGTTTTGGTATAGGTGTTCTTCCTGTTTGATAGTTTTCCTTCTAATAGTCAGGACCCTC
AGCTGTAGGTCTGTTGGAGATTGCTTGAGGTCCACTCCAGACCCTGTTTGCCTGGGTATCAGCAGCAGAG
GTTGCAGAAGATAGAATATTGCTGAACAGCGAGTGTACCTGTCTGATTCTTACTTTGGAAGCTTCCTCTC
AGGGGTGTACTCCACCCTGTGAGGTGTGGGGTGTCAGACTGCCCCTAGTGGGGGATGTCTCCCAGTTAGG
CTACTCAGGGGTCAGGGACCCACTTGAGCAGGCAGTCTGTCCGTTCTCAGATCTCAACCTCCGTGTTGGG
AGATCCACTGCTCTCTTCAAAGCTGTCAGACAGAGTCGTTCGCGTCTGCACAGGCCTCTGCTGCTTCCCC
TGTTGTTTTTTAGCTGTGCCCTGTCCCCAGAGGTGGAGTCTACAGAGACAGGCAGGTTTCCTTGAGCTGC
TGTGAGCTCCACCCAGTTCGAGCTTCCCAGCGGCTTTGTTTACCTACTTAAGCCTCAGCAATGGCAGGCG
CCCCTCCCCCAGCCTCGCTGCTACCGTTTCGGTTAGATGGCAGACTGCTGTGCTAGCAATGAGGGAGGCT
CCGTGGCCGTGGGACCCTCCCGGCCAGGTGTGGGTATAATCTCCTGGTGTGCCCGTTTGCTTAAAGCGCA
GTATTGGGGTGGGAATTACCCAATTTTCCAGGTGTTGTGTGTCTCAGTTCCCCTGGCTAGGAAAAGGGAT
TCCCTTCCCCCTTGCGCTTCCCAGGTGAGGCAATGCCTCGCCCTGCTTCAGCTCTCGCTGGTCGGGCTGC
AGCAGCTGACCAGCACCGATTGTCCGGCACTCCCCAGTGAGATGATCCCAGTACCTCAGTTGAAAATGCA
GAAATCACCGTTCTTCTGTGTCGCTCGCGCTGGGAGTTGGAGACTGAAGCTGTTTCTATTCGGCCATCTT
GATAATAGCCTATTTGTGTCTTATGTAAAAAAATTAGGATGAGAAGAAAGGAAAAGAAAGAAAATATTAT
CTTAAAAGTAAAAGCATATGTAAACAAACTCCACTGTCATTCAAATAATGTAACCACACTGAAGAGGGAA
AACTAAGTTACTTTAGTAACTTATGAGTATTTGACTGTACAAACTCAACTTTGGACAGTTTTGGGAACAG
AATTGCAAACAAATAGTGAACTCCATTTTCATTTTTTTTTTTTTTTTTAGTTGAAATGGCTGAAACAATT
CTGAAGTTCTTATATGTGTAATATAGGACTTAGCAAATGAATAAGTATGTTGATGTTATTAGGAGCCAGG
ATTCTCAGTGGAAGAAGGAACATACAAATATGAATTGGAATAGTGAGGAATACCCTGTGGGGATGGAATG
GAATTGAAAGTAATGGCATAGACTCAGGATTTCTCAAATATATATGCATGTATATATTCGCATGTATGTA
TGTGTATGTATATATGTACATGCATATATTTCCTAGCTCCATCTATAGGCAAAAGTGGCCTAGAAGCTAA
GTCACCCCAGTAAAAATGATCTAACACATGCCCTAACACCTAAAATTTTGGTCTTTGATACCATTTCTCA
CCAAAGGGAACCAGGACTCTTAGGAGAAATGGCTGGATTGGGGCTAGGACAGGGTAGGTACAATATGAGC
CTGGAAAAAGAAAAGAGCTCTGTCTCAAGGACGCAGGAACTAAGTTAAAGGGTTCCTACTGCATAAATCT
AGGACATGTTTAGCACCAGAATAATTAAGGATAGTAATGACTTATAGACTGTTAGGAAAAAAATAGGTAT
TCATGAGTCCACACTGCTAATGAATGAATGAATGAATGAGCAAGTAAGTAGAGAAAAAGGGAGGACTTTG
CTATGTAGAATGCCAAGTGCTGACTGGTAAATACAGAGTAAGTGCTGGATTTGGAAAATAATTCTATAAT
CATTATAGTAAAGATCTATTCAGGCAGAAATTATCAGTAGATGCTCAATCTAGCCAGGCATTTTGATGAG
AGATGAGATATTTACGTGGTCTTAAAGTGCCTTGCTACAGATTGCTTTTTAGTTGCAGGAAAAATATTAA
GTATTCATTGGAGAAATTGGACAAAATTTGAGAGAACAAAACTAACATCACCAAAGACAGTACAAAGAGT
TTAGCAAATCCTTTCCCCCAAAGAACCAGTATAAAACTAGACAAAATTGTTGAATACAACTATTTCAGGG
CTCTGGTAATTGACCAAAAGCAAATGACAAATTTAGAAACATTTATTCGGCCGGGCGCGGTGGCTCAAGC
CTGTAATCCCAGCACTTTGGGAGGCCGAGACGGGCGGATCACGAGGTCAGGAGATCGAGACCATCCTGGC
TAACATGGTGAAATCCCGTCTCTACTAAAAAAAAAAAAACACAAAAAACTAGCCGGGCGAGGTGGTGGGC
GCCTGTAGTCCCAGCTACTCGGGAGGCTGAGGCAGGAGAATGGCATAAACCCGGGAGGCGGAGCTTGCAG
TGAGCTGAGATCCGGCCACTGCACTCCAGCCCGGGCGACAGAGCGAGACTCCGTCTCAAAAAAAAAAAAA
AAAAGAAAAGAAAAAGAAACATTTTTTCATGCTAGAACTTTGTGTAAAAACAGCAGGAGTCTGCAGCATT
CTTATCTGGTGGTTGCCCCCTCTCCCCTACGTCCCATCTCTGCCAGTGAGAGTGGTAGTGGCAGAGTAGG
GCTGGGTAGCAAACCAGCTTTGCTGCCAGATGGAGTGGAATTTATTTGGGGTAGAGGGCTAAAACCCATG
GCATCATTATCAATATAAGTATTGAACCCAGTAGAAGATGAAAGGAGAAAAACATCAGATGTCTGTCTGA
ATTACAGTCATAGTTGGGGCTAGTGACACATCAGCCAGAAATTTAACAGAGAAATTGTGGAGAGGAGAAA
GTCTTAGAAGGAGTAGACAGTGTCTCTATACATCCCTGACTGCCTGGAAAACTATGCAAATGTGCAGAAA
GACCCAATAAAACTCAGCTGGAACTGAAAGCATACTTAAAATCTGGATAAACTGAACGCGCTTCAACCCA
TGCAAAATTGGTCAGCAGTACATAGAAGCTTTCCTGGTTCAAGGTATTTGAGCACAACCTCTGCCCAAAT
TATGGACTGACCAAGTGGACCATGCAAACGCAGGGATAACCCCTAGGAAGCCAAGCTAAACAATAAAAAT
TTTTAAATGAGACATCAGCAGCCTAACATCACAAGCACATTTTGCAGCTTAAAGCAGTGACCACCCTCCC
CCACTCAAAAAAAAGGCTTTCAGGAAAAAATAATTCAAATTTAATGCAGTATATTATTTATAATGTTCAA
TTTTTACCAAAAAGCGAGAGGCATTCAAAGAAACAGTAAAGTGTAACCCATACTCAGGGGAAAAAAAAAT
AGTATTAACTGACTTTGAGTGAACACACATACTGGATTTAGCAGATAAGGACTTTAAATCAGCTATTATA
AATATGCTAAAAGAATTAATGGTAGCCATATTGAAAGAATTAAGACAAAATATAATGAGAGTGGCTCAAC
ACCTAGGCAATTTCAGTAGTGAAGTAAAAACTGAAAAAGAGCAAATAGATATTATAGATTGAACAGTATG
ATAACTGAAACAGGCCAGGCATTGTGGCTCATACCTGTAATCCCAGTACTTTGGGAGGCTGAGGCAGGAG
GATCTATTAAGCCCAGAAGTTCAGGACCAGCCTGAGAAACATAATGAGAACTCATGTCTACAAAGTAAAA
AATTAGTTGGGTGTGGTGGTGCACCCCTTAGTCCCAGCTATACAGGATGCTGAGGTAGGAGGATCACTTG
AGCTCAGAAGGCTGGGGCTGCAGTGAGCTGTGATTATGCCACTGCACTCCAGCCTGAGCAACAGAGTATG
ACCCTTTCTCGAAATAAATAACTGGAACAGAAATTCGCTAGCTGAGCTTAACAGCACATTTGAGATGTCA
GAAATAAAAATAAAATTTGGTGAAAGACCAAGAGAGATGATCCAGTATAAAGAACATAGAGAAAAAGATT
GAAATAAAATAACAGATTATCAGAGACCTTTGAAACAATACTACCTTTTAGGTACAGAGCATCTCCACTG
GATGGATGTGGGGGTGATTAGAAAAGTGTATTTGAAGAAATAATGCTCAAAAACTTTCCACAATTTGTTG
AATTGATTAAACTGTAGACCCAAGAAACACAATGAAGCCCAGGTTAACAGTAAAAAAATCCCCATGTAGA
CACAGCATGATTGTGAAACTGGTGAAAGCAAACTCTTGAGAATAGCAAGATAAAATAATTCATCAATATG
AATCAAAAGAACTATAATATTATTACAGTGGGTCTCTCAACAGAAAGAATGGGAGACAGAAGGCATTGAT
GTGACGTATTAAAAGCACTGAAAGAAAAATGTGAGACAAGAATTCTGTCTCTGGCAAAACTATCTTTCAG
AAACAAAGATAAAATGAAGACATCTTCAAGTAAACAAAAACAGATTTATTGCTAGTAGACCTGCTCTATA
AGAAATACAAAAGGAAGGCCTGGTGTGGTGGCTCACACCTGTAATCCTAACACTTTGGGAGGCTGAGGTG
GGTGGATCGCTTGATCCCAGGAGTTCACAACCAACATGGTGAAACCCCATGTTTACAAAGAAATACAAAA
ATTATCCAGATGTGATGGCATACAGCTATGGTCCCAGCTACTTGAGAGGCTAAGCTGGAAGGGTCTTTTA
AACTGGGAGGCAGAGGTTGCAGTGAGCCAAGATCGCACCACTACACTCCAGCCTGGGTGATCGAGTGAGA
CTATGTCTCCAAAAAAACAAAAAATCAAAGGAAATCCTTAAGACTGCAGGAAAAAGAGACCAGTTAATAA
CTTGATTTCGCATGAACAAACAACACTAGAAATGGCAAATCTGTGGGTAAATAGACTATATGTGTATTTT
TTTGTTTCTTCTCTTAGTTTTTAAAAAAGCATAAAGAAATCACAAGCATTCCTATACACCAGTAATACAC
AAACAGCCAAATCATGAGTGAACTTCCATTCACAATTGTTAAAAGGAGAATAAAATACCTAGGAATACAA
CTTACAAGGGATGTAAAGGACCTCTTCAAGGAGAACTACAAACCACTGCTCAAGGACATGAGAGGACACA
AACAAACAGAAAAACATTCCATGTTCATGGATAGGAAGAATCAATATCATGAAAATGGCCATACTGGCCA
AAGTAATTTATAGATTCAATGCTATCCCCATCAAGCTACCATTGACTTTTTTCACAAAATTAGAAAAAAC
TACTTTAAATTTCATATGGCACCAAAAAAGAGCCCGTATAGCTAAGGCAATCCTAAGCAAAAAGAACAAA
ACTGGAGGCATCATGCTACCTGACTTCAAACTATACTACAAGGCTACAGTAACCAAAACAGCATGGTACT
GGTAGCAAAACAGATACATAGAACAATGGGACAGAACAGAGACCTCAGAAATAACACCATACATCTACAA
CCATCTGATTTTTGACAAACCTGACAGAAACAAGCAATGGGGAAGGGATTCCCTATTTAATAAATGGTGT
TGGGAAAACTGGCTAGCCATATGCAGAAAACTGAAACTGGACCCCTTTCTTATACCTTATACAAAAATTA
CACTTGACCTTATAACTCAAGATACATTAAAGACTTAAATGTAAGTCTTAAAATTATTGAAAACTCTAGA
AGAAAATCTAGGCAATACCATTCAGGACATAGGCATAGGCAAAGTACTTCATGTCTAAAACACCGAAAGC
AATGGCAACAAAAGCTGAAATAGACAAATGGGATCTAATTAAACTGAAGAGCTTCTGCACTGCAAAAGAA
ACTCTCAGCAGAGTGATAGGCAACCTACAGAATGGGAGAAAATTTTTCCAATCTATCCATCTAGCAAAGG
GCTAATATTGAGAATTTACAAAGAACTCAAACAAATTTACAAGAAAGAAACAACTTCATCAAAAAGTGGG
TGAAGGATATGAACAGACACTTGTTAAAAGAAAACATTTATGCATCCAAGAAACATGAATAAAAGCTCTT
CATCACTGGTCACTAGAGAAATGTAAATCGAAACCACAATGAGATATCATCTCATGCCAGCTATAATGGC
AGTCATTAAAAAGGAAACAACAGATGCTAGAGAGGATGTGGAAAAATAGGAATTCTTTTACACTCTTGGT
GGGAGTGTAAATTAGTTCAACCCTTGTGGAAGACAGTGTGGCAATTCCTCAAGTATCTAGAACCGGAAAT
ACCATTTGACCCAGCAATCCCATTTCTGAGTGTATAGCCAAAGGATTATAAATCTACTATATTCTACTAT
AAAGACACATGCACACATATGTTTATTGCAGCACTGTTCACAACAGCAAAGACTTGGAACCAATCCAAAT
GCCCATCAGTGATAGACTGGATAAAGAAATGTGGCACATATACACCATGGAATACTATACAGCCATAAAA
AAGGTTGAGTTCATGTCCTTTGCAGGGACATGGATGAAGCTGGAAACCATCATTCTCAGCAAACTAACAC
AGGAACAGATAACCAAACACCGCATGTTCTCACTCTTAAGTGGGGGTTGAACAATGAAAGCACATGGACA
CAGAGGGGAACATCACACACCTGGGCCTGTCAGGGGATAGGGGAGGGATAGCATTATGAGAAATACCTAA
TGTAGATGACAGTTTGATGGGTGCAGCAAAGCACCATGGCATATGTATACCTATTTGGCAAACCTGCACA
TTCTGCACATGTATCCTAGAACTTAATAATAAAAATATATAGAAAGCAATAGTTTTAACTGTTTTGCAGT
TTTAACATTTTTAAATGTTATATATGACAGTAGGAACATATCCAGACCTCTGGATTCATGAGACAGTCCA
TGGGCAGTTCATTCTTGTGTGTGGTTTCCTTGAGGCATAAGATTGCAGTTGGAAAAGGGATGTCTGCCCT
GGAGGAAAAGTTAACTGAGCCCCTAGACTAAATAAAATATTTCTTCCCAAAAGGGGTATGGGACATTCTA
GCATCACTAAAAACAAGTGAGAAAAGACAGTTCCCCCAGATAGGCAGCACAAAGGAGGAGTAAACCTCCT
GGTTATGGGCACTGCATTTATCCCCATTATCTGGCAGGATTTGGAGGATAATTGCCCAGGAAAAGACGTA
AGCATTGAGTAGGCTGCTCCAGTGTCCAAAAGAAAACTTATAGTCCTACCTGCCACATCCAAAGTATTCC
TTGGCTCTGTCCCTTCAATAGTGATGTTTGATCTGGGAGCCAGCTGGATTGTAGGCCACTTCAGCTCAAG
GCCAGGGATTCTCTCCCAGGAGCCCTCCAGCCCTCAGGGCAGTCCTATTCCCAGTTGCCAGGTTTGTGGT
GGAGGGGGGCAAGCCATGCAAGGCTTTTTCCCATCTGTCCCATTGATGCAGTTGGCCTTCCAGTGGCCTG
GCTTCTTACACCAATGGCGATTATTTGGGAAGATAGTCCTAAGGCAAATTGGAGGGAGCTGGTGGACTTC
TAAGACAGCCAATAGTTGGAGCTGCCACTTTTCCATTTGCCTCTCCTTTTCCTGAGCCCTTTCTTCTTCC
TCCTGGTCCTTGTTGTAAAAGACCAAGGCAACTGTTTTGAGAATGTCGGGCATAGGGGTATTGGGGTCCA
ATGGTAGCTTTTGGAGTTTGCTCTGAATATCTGGGGTTGCCTGAGTTAGGAAATGGTCCTGTAGGACCAG
TTGCCCTTCTGATGTCTCTGGGTCTAGGTTAGTATGTTTCACTAGGGCCTCTTGTAGCCTCTCTAGGAAA
GTGATGGGGTTTTCAAGACGACCTTGATCTGTTAAGGCCAATGTATTATAGTTCACAGCCTTTGTTCTGC
TAGCTTTTATCCCTTCTACCAGACAGAGGAACACGTGGTTCCTTCCCCATATACCTCCCTGGGTATTGTA
ATCCCAATTGGAGTCAACCTGGGGAACTGTGATGACTCCTACAGGGTAGCCACCAGGGTCAGTCATATAA
ATTGGATTTGCAAATTGTTGGGCCACCTCCATAATGGAATCACTTTCTCCCTTAGACAGAATTTGCCCTA
GTATGACTGAGAAATCCCTCCAAGTGAGTTCAAATGTTAATCCCAGTTTATAGAACCCTTTGATGTATTT
GTCAGGGTCCTCCATAAACTCCCCTAGTTCTACTGTAATTTGGCTCAGGCCTTACATAGTGAATGGAGTC
TGGGCTCTAGTGGGTACACTGGGGCTACTGGCCTCTTGAAGGGGGCGTGACCTAAGAGGGTGGTATCCAG
ATGATAGTCCTGGATATGGAGGGGCTCCGGGCCTGGAAGACTAGAATATAATGAGGTAGAAGGGGCAGTG
GGGTTTGAGCTGTCATCTTTTGCTCTTCTGGGGCTTGAAACCAGGGTATACCCAATAAGGAGTGTCCCGA
ACCAACCAGAGGGGGCTGTCTGACTATGGCAGCTATCATCACTAGATCCATTTTACAAGCCCAACAAAGG
TCAGGGTTGTTTCACAGGGCTATGAAGGCCTGTACATAGGGGATTTCTATCCATATTCCCTGCTGGTGGC
AAAGTAAATCTAGTTGATAGATTATGTTAATATTTTGGTTTTCTGTCCAAGATTCCTGGTCTTGGAGTAC
AGTTGTATTCAACTCAGGCTGTGTTACAGATAAACATTAGCCTTTTCCTTTATAGGGTTTTGGAGTCAAA
CTTTTTCCAGTTCTTGAGAATACATCTGAGGGTTGTGTCCCGTGGTATGAAGATGGAATTACCCATCTGT
GAAGAGAGAATAGATGAGAAAAAAAGAAAAAAAGCATCTTCTCTTCCTATTATCCTGAATAGGATGCCCC
CGATTTGTCCTTAGGGTTCTGGAATGAGCTGATCTTACCATGTACCCTTAACTTCAGTACCCTCTTTTCA
CAGAAGAGATACCACAGTAAACAGAGAGCCCTCTCCTGTTCATCCGTGGGGTTCCGGAATGAACTGGTCT
TATTATGTACCCCTAACCTTGCCTTCATCTCTGTTCTAATGATAATCTGTTAACTTGGGACCAACCTCCG
TCTCTGTCCTGTGGGTCTCTTGTGCCGGCGGCCTTGGGCCATCCTATATGCTTGCTTCCATGACCTTACA
GTGACTCTCACTTGGAGCATTCTAGCAACAAAATGATTATCCCTTTTCTCAGATTCCCATTTCCCTTGTT
CTCTAACTAGACAAGAAACCTGTTTTTCAGCTAACTGCTGCAAGGGGGCTGAACTTCCCTCCCTTCAAAT
ATAACCTTGAAGATCTTGATGAATATTGAGAAGGGCATGGAAATGATTAGAGAAATGGAAGCTCCAGGAG
GAAGTGGGAAGAAGCCAGAGGAATAATCATGGAAACCTTTCTTAGGCTTCCAAAAACAGCATCCCTTGGA
TTTGAGAGGGCAACGTTTATTTGTCTTCTTAACATAAAGTGTTATGTTACCTCTGGAGGACTTAGGGCTT
GATGTAAGAATTCACAAATGGCAAAGGAAGAATTTCCCCTCCTCCCGAAGTTGTGCTAACTCAAAAAAAG
CAGGTAGATGGGGTCCTTAAAGGGCTAGAATGAGGCCCTATGCAGGCAGGAAACTACTTCAGAAGCCACC
AGAAAACTCAGCCCTGGACCGTAACAGGAACGAAAAGCATATAGTAAGTCATAAGGAGCTGACTGGGGAT
CCAATTAGTGTCTGTCCTAGCAGTGTGCCAACAGACAGAGGAAGGATTAGAGGTCATCTGAGCTGGTAGG
GTAAAAACTAGTATAAGTCTCAAGATATCCACAAGGGAGCCCATGTTTTTGCTGCTGCGCAAATTCCGCA
AGAGCTGAGGGTGTACCAATAACAGTTACATGGCATGCAAAGTGAAAGCAAAAGAGGCTAACTTGCCTCG
AGGTGGACGGTCCAGAGGGTATACAAGGCCATTTCAGAATATACACAGAAAACAGGAGAATAGGTGGTGT
GGGTTTTTGGGAAAGAGCCAATTTTAGTTGAAAAAGCAGAGGAAACCCCAGACATTGCACAGTTTTAGGT
TTTAGCCTTACCACTCTCATGAGCCTCTTGTCTAGGAGAGCCTTTGTGTCTCAGGTCAAGGATCTTACCT
GGGAAGGACTCCAAGGTCCTTCCTACCCCTGTGAGCTACCCATCAGCAGGAGCTGAGAGATGAGCTTGGG
GAACAGAGCCACTGTGGCTGAGAATAATTGTTCTGGGGGTTGGTTAGTAAGCAGGAGAATGAAAAGAGCA
AACAAAACTGTGTACAAGGGTTAAACACCTCCAGCCAAAGAAGGTGAGGCATAGAGATGTCTTACCACTG
CGGAAGCATATTGGAGTCACGTGACACCAAAGTATGTTAACATTAGGGAATGTATCCAAGCCACAGCACC
AAAGTATGTTACCAGCAGCAAATCCATACAGGTCTGCAGCAACCTCAATTCTTGCTTCCTCAGAAGAAAG
AATTCAACCAAGGAGCATAAGGCAGAGTGAGAGACCAAGGCAAGTTTTAGAGCAGGAGTGAAAGTTTATT
TAAAAGCATTAGAGCAGGAATGAAGGGAAGTAAAGTACACTTGGAAGAGGGCCAAGCAGACGACTTGAGA
GATTAAGTGCACTGTTAGAGCTTTGACTCCGGATTTTATATATTGTCATGTGTTCAGGGTCTTGCATCTC
TCCTCCTTGGATTCTTCCCTTGGGGTGGGCACTCCACATGCACAAAGGTCTGTCAGCATTTGGTAGGGGT
CACATGTGCCATGTGTTTACTGGAGTTGTACGCATGCTCACTAGAGGCATTCTTCCTTTACCAGTCCAGA
TGTTCCTAGAGGGTCATATACCAGTTAAACTCTGCCATTTTGCCTCTTAGTGCACAGGCATGAGCCCACT
CACCAACTCCTGAGATTTTATCAGAAAGCTGCTGATCACCAGTTTCAGATGTTTCTGTCTATTGGAAGAC
TGCCTTTCCCTGGCATCAGCTATGACCAATTATTATTTTGGAGAGACAGTTTAATAATCACCTGACCATC
ACCTGATGGTTGCCTGACGTTCTTGGTGGAGGCATGGGAGTGAGGGGGTCCTCTCCTTCCCTGCTCATGT
CTGGCTAGCTACCTGCTGTAAAATGAGACATCAATCAATATGCGTAAGATGTACATTGGTTCAGTCTGGA
AAGGCGGGACAACTCAAAGCAGGGGAGGGGGCTTCCA
