# Supplementary material for: Genome-wide characterization of endogenous retroviruses in snub-nosed monkeys
Source: PeerJ. 2019 Mar 18;7:e6602. doi: 10.7717/peerj.6602 (PMC6428148; doi:10.7717/peerj.6602)
Supplement: File S3 — All ERV sequences found in the golden snub-nosed monkey. [file peerj-07-6602-s003.zip › Supplemental3/125.fasta]

>125gi|723383272|ref|NW_010827358.1|:1150203-1158215 
TGCCCGAAGTCGCGAGACCCCAGTAAGTGACCACCAGAGTCCAGAGTCAAAGCCAAATAGCCGGGGTCGC
TTTATTACGAGTTCGAACCCGGACCTCTCCGCTTTATACAATGGCAGGTAAAGAGAGAGGCCCCGGCTGC
TGTTTTAGGGTTTCTTTTATAACGAGGTACAAACAAGTCGCAGAGAAACAGTAGTTACAAGCTTATTATT
GGTTAACATTTAAAGTTGAACATTCGGCAGTTTCTGGCTGGTTCCCACCTTTTTCGCAACCTCAAACGGC
TGGGGGTTTTCCAGATAAGTTGTTTGTGTAAGCCCAGGGGGTGGTCACATGCATGTGTGTTGCAACCTCA
AATGGCTAGGGGTTTTCTAGATAAGTTGTTTGTGTAAGCCCGGGGAGTGGTCACATGCATGTATGTTTAG
AATTTTTCCCTTAGGGGCTTTCTATCTCATTCCCCCCTTTTAGTTGTGTCTTCAAGAGCCAATGTTGGGT
CTTATATGTTTGTTTCAATTGTTTTATTGATGATGGGTTGATATTGTGTTCTAAGGACCATTAACTGGAC
AGTGTTGATTCTATCTTTGACAAAGTTTATTATTCTGTTTAGTATGCATGGCCCTATGGTGAGGAGGAGG
AGTAGGCTTAGCAATGGTCCTGCTAGGGGCATTAAGAGGGAGTACATGGAGGAGCTCCACCAACTATCAG
CTGCGGAATTGAATTTTTGTTTTTGTAGTTCTAGGCTGAGTTTGTGTAGCTGTTGGACCCGCGTCTCTAC
TAACCCAGATTCATTTATGTAAAAACAGCAGTCTTCTTTGAGAAAAAGGCAAGTTCCCCCTTTTTCGGCA
GTAAGCAGGTCTAGGGCGCGCCGATTTTGCAAAGTAACTTGGGCGAGGGAGGTCAGTTGCCTTTGTAATG
AGGCTAGGGATTCGGCTGAAGCTTCCATTGCTATGGAGAATTGTTGGGAGAGCTTAGCGGTAGTAACGAG
AGCGTGGCCTAGGGCTCCTCCTGCTAACCCTGCCGCTATTACGGATGTGGTGAGTGAGACACCGGCTACT
AAGGGAAGAAATACAGCCCTTTTTGTCCTGAAGGAAGGCACGTAGTCTCCTTCTAGATATTCAGCAGGGG
TTCGCAGGGTTAGTTGGGGAACTATTGTAACAGGGAGACATAGGAGGCTCTTAGTGGCCTGAACAGTGAG
ATTTTTATATAGAGTTCCATTACACCAGAAGAATGAGCCATGAGGGGCGTACAGAGTGGAGTTGGGAGGA
GAGGTTATGTTGCAAAGGGAGGTGCTAGCGTTTGAATAGCAAAATAAAACCTGTGTTTGTTCGGGGTTTA
AGAACAAAGGAACATCTGAGATGGGGGAGGATCCTTGGCTGGAAGTTGTTAGGGAATTATTGAAGGGGGC
TGGGAGCGGGACGGCCGTCAGGGGTGGCTGTCCTAGGGTAGCGCAAAAGAAACATGCAGAGAGGTTTCCC
AGACCGGTGGCGTTCGCGAGAAGTAACCCCTCCCTCAGCAGAGATAACCAGGAGAAAGGGCGGGAGGAGG
TTAAAGTGGAGAGTTGTTTGTTTAGTTCTGTTTCCTGTTTCTGAATGTTAGCGTGGAGGGTGGTTTGGAT
CTGAACAAGTGAGCGCCATAGATAGAGGCGGCTGCTAGGCCACTTTGTCCCAGATGTCATGTACATGGCC
CCCTTCTGTTGGGAGGTCCAACGGGAGTCCCAGGGATCCCAGATAACCCATGTGTAGCCTGTGGCAGTTT
TAAAAAAATTATGGGAATTCCACACTTGGCTCGAGAGGGTTTCTGAGGCCGTGAGAGTCTTGACAGTGTG
GATTTTACATGAGCTATAGGGGCAACCGACGCTTTGTTCAACCCATGTGTTTTTACAATAGGGGATTTGT
TGGTCAAAGAGAAAGCAAATAGCTGGGGTGACTTTTCCCGGTTGTGCCTGGAAATCAGTAAAATTAACAT
AGATAGGAGAGCTACAACCTTGAGGGGGGCAATCAGCTGTGGCCAGAAGATGGCCTTGTACCTGTGTCTG
AGCGTAGTTGGTCCAATTCTCTGTCAGGAAAAAACGCCAGGCAAACGGGGATGAAGCCTGCTGTGCTTGG
ATTTTCCAGCTGAAGGCCCGCAAAAGCAAGAGCGTCACAAAGGAGATGGACACCATAATTACGGTTGTTG
ACGGCGCAGGGTGAGTTTTAAAGGATTGTCTTTAGTCCGGTCAATTGTCCAGGCTGCGGTTTTCTCTGTG
GAGGGCCCGACGAAGTCTGAGAGGGGGTCCACTGGCTTGGCGTGGGTGTAGTGGATCCAGGCAGCGATTC
CTTCTACCTTGAGTGCTGTTGGCGTGGTTAGGATCACCTGGAACGGCCCTTTCCACCTTGGTTCTAAGGT
TTCTTGTCGGTGTCGCTTGACGAGAACCCAGTCTCCTGGCCGGATCTGGTGTGGAACGGGTGGAGGTCCT
GTTTTGTATAGTTCTCTTAGTCTAGGCCAGATTTCTTCATGAATTTTCTGTAAGGCTTGTAGGGAAAATA
AGAGTTCAACACCATCATCGACATCAGATTTGATGAGATTGTCTTTTAGGTTAGGGACAATAGGGGGAGG
TCTGCCATACATTATTTCATAAGGGGTGAGACCTAATCTGTAAGGGGAGTTTCTTGCCCTGAACAGGGAG
TAGGGGAGAAGGACTACCCAGTTAGCGCCAGTCTCCATGGTCAATTTAGTTAGGGTCTCCTTTAATGTTC
TGTTCATTCTTTCTACCTGTCCTGAGCTTTGGGGGCGATATGCACAATGTAATTTCCAATTTGCCCCGAG
AATGGAAGCCAGACCCTGACTTACCTTGGCGATGAAGGCCGGCCCGTTGTCCGACCCTATCATAGCTGGG
AAGCCATACCTGGGCAAGATTTCTTCTAGGATTTTCTTGGCTACGACTTGGGCAGTTTCCTTTTTGGTTG
GGAAGGCTTCTGTCCATCCTGAAAAAGTATCTACAAAAACTAGTAGGTATTTGTATCCATATTTTCCTGG
TTTTATTTCAGTGAAGTCAATTTCCCAATAAGCCCCAGGTCTATTTCCTCTTTGTCTTTTTCCAGTGGTT
TGGGGTTGGTTTCCTGCATTATTGAGTTGGCATACTACACAATTTTTAGTCACTTGTTCAACTTTTTTAG
AAGCATCTCTGATTTTTAGTTTTGAGTGTCTTATTAAGTCCAATATTCGCCTTGAGCCTAAATGGGTACT
ATGATGGATTCGTTCTAGTACCCGTTGTCCTAATTTGTCTGGGAGAATAATGTTGTTTTTACAGTCTTTC
CACCACTTGTCGTGGATCTGAGCCATAGGGAGCTCGTTTATCCACTGGAGGTCGCTCTCTGAGTACTCCG
GGTTAGAGGGTAGCTCTGGGGGCCCCGGGTCAGGCAGCTGAAGGGCTAGGAGCTGTGAAGGGGTTTGAGC
CCCATTTTTAGCAGTCTGATCAGCCAGGTTATTTCCCCGGGAGACCATGTCAGTTATTCTTTGGTGTCCT
GGACAGTGGACAATCGCCAGTTTTCTGGGTTCCCAGAGGGCAGCTAATAAGGCCGGGATTTCGTTTTTGT
TTTTAATGTGTTTTCCTTCTGCCGTGAGGAGCCCCCTTTCCCTATATATTGCTCCATGTATGTGAGCGGT
GGCAAAGGCATATCGGCTGTCAGTATATACCGTTAGTTTTTGGTCTTTCCCCAATTTTAAGGCCTGAGTC
AATGCCACCAGTTCAGCCTTTTGGGCCGACGTTCCCGGGGGCAAGGGTTCTGCCCAAATGACTTTGGTTT
CTGAGGTTACCGCCGCTCCCGCGTACCTTTGTCCTTGGTGGACGAAACTGCTTCCATCGGTGAACCAGAC
GAGGTCAGCGTCTGGCAGTGGCCGGTCCTGTAGGTCTTCTCTGACTCCGTGTACCTGGGCCAATATCTCG
GAGCAGTCGTGGAGTGGGCTCTCCAAGTCCGGATTTGGCAGTAGGGACGCGGGGTTTAGGGCCGTTGGGG
GCATGAAAGTTATTCTGAGGGGGTTTAGTAGCAGTCCCTGGTAGTGGGTGAGCCGGGCATTGCTAAGCCA
CCGATCAGGTGGCTGTCTGAGTACGCCTTCAATGGCATGTGGGGTAGTGACCTGCAATTCTTGGCCCATG
GTCAGTTTATCAGCGTCTTTGACCATTAAGGCAGTGGCCGCGATTACCCGGAGGCAAGGAGGCCACCCAG
CAGCCACTGAGTCCAGTTTCTTCGACAAATATGCAACCGGTCTCCGCCAAGGACCTAAATACTGAGTCAA
TACTGCTTTGGCTACACCCCGGCTTTCGTCCACGTATAGGTGGAATGGCTTGGAGACATCAGGGAGTCCC
AACGCAGGGGCTGATAGCAGAGCAGTTTTGATTTGTTGGAAAGCCAGCTCAGCCTCTTCTGTCCAATTAA
AGGGCTGCTGCTCTTTTGTTGCCTGGTATAGTGGTTTAGCCAATTCAGCAAAGCCCGGTATCCAGAGTCT
ACAGAACCCTGCCGACCCCAAGAACTCTCTTACTTGTCGTGTTGATTGGGGTCTAGGGATACGTAGAACA
GTCTCTTTTCGGGCATCCGTCAACCAGCGTTGCCCCCCTTTTAACAGGTATCCTAGGTAGGTTACCTCTG
ATTTGCAGATCTGAGCCTTCTTTGCCGAGGCTCGGTAGCCTAGATCTCCCAAAGCCTTTAGGAGGCTTTC
GGTTCCTTGTAGGCAGGCCTCTGGGGATTCAGCTGCTATTAAAAGATCATCAACATACTGTAAAAGAGTG
ATCTCAGGGTGCTGTCGCCGGTACTCACCCAGATCTTCGTGGAGGGCCTCGTCGAACAGAGTTGGGGAGT
TTTTGAATCCCTGTGGTAGCCTGGTCCACGTTAGCTGGCCATTTATGCCCCTCTCGGGATCTGTCCATTC
GAATGCAAAAAGTTCCTGACTCTTAGGGGCTAAAGGCAGGCTGAAAAAGGCATCTTTTAAATCCAGGATG
GTGTACCACTGTTTTTCAGGGCTTAAGGTGCTTAAGAGGGTGTATGGGTTTGGCACAGTGGGGTGAATGT
CCATGACTCTTTTGTTGACTTCTCTTAGGTCTTGTACTGGCCTATAATCTTTACTGTTAGGTTTGCGTAC
CGGCAGCAACGGGGTGTTCCATGCTGAGTGGCAGGCGCGTAGAACTCCCTGATCTAGGAGCCGGCAGATG
TGTGGTGTAATACCTTCTCTGGCTTCTAGGGGCATCGGGTACTGCCGTACCCGAACAGGATCCGTCCCAG
GTTTAACTTCAACAAATATGGCAGGACGGTGTTTTGCCAGTCCCAAACCTCCTGTTTCTGCCCAGGCCTC
TGGGAAGCGCTGTAGCCAGGGGCCGATATTCTGGTCAGGAGGTGCCGGTTCCTGATGGAGTCTATACTCA
TTTTCTAGGGCAATTGTGAGGACAGATATTGGCTTGTCTTGAGAATCGGTTACTTTGGGGCCCCCCGGTT
GGAAATGGATTTGGGCTCCCATTTTTGTCAGCAGATCTCTCCCTAATAGAGGACAAGGGCTCTCGGGAAT
AACCAGGAAGGAGTGGGTTACCTCTCCCGTTCCCAGATTTACAGTTCTTTGAGTTGTCCAAGGGTATCTT
TTAACTCCTGTGGCCCCTTGTACCCAGGATAAGTTATTAGATAATTTCCCGTAAGGCTTGACCAAGACTG
AATGCTGTGCCCCGGTATCGACCAGAAACTGAACCGGGGACCCCTCCACTTGTAGAGTTACCCTAGGTTC
GGGGAGGGGGTCCGAACCCCATCTTCCCTAGTCATCTTGGGTTACTAATATTGATGAGGGCTTGGGCTGC
CATTGTTCTTGCCCCAGTTGGCGCTGTTTTTTCTTGGGGCAATTTTTTACCCAGTGACCCGTTTCCTTGT
AGTATGCACATTGATCTATCTTTAAGTTGTGTCTAGGAGTACGCTTGGGTTGGGCGCCCTCTGACTGTAA
CTGTTCTTTCTGAACTACTGCGGCTAAGACTTTGGTCATTTTTTCAGTGGCCCTAATCTGTCTCTCTTCT
GGGAGATCTCTATTATTGTATACTTTTTGGGCGATTCGGAGGAGGTCCTGGACTTGTTTTCCCTCTAGAT
CTTCTAATTTTTGGAGTTTCTTTTTAATGTCCGGAGCTGCCTGATTTACAAAAGACATGACAACAGCTGC
CTGGTTTTCGGGTGCCTCCGGGTCCATGGGGGTAAACTGTCTAAAGGCTTCCATCAATCTTTCTAGATAG
GTAGCTGGGCTTTCTGTTTTTCCCTGTAACACGGAATATACCTTGGCCAAATTGGTGGGCTTGCGAGCGG
CAGCCCGGAGACCCACCATTAGAGTCTGGCGATAAACGAGTAGCCTTCCCCTACCTTCTGCCGTGTTGTA
GTCCCATGCAGGTCTGGTCAAGGGAAAGGCAGCATTAATGAGGTCAGAGTTGGCGGTAGGTTGGCCGTCA
TCTCCCGGAACCAGTTTTCTGGCCTCTACCTGTATTCTTTCTCGTTCCTCTGTTGTGAACAAAATTCTGA
GGAGTTGTTGACAATCATCCCAGGTTGGTTGATGGGTAAACATAACACTGTCTAAAAGAGCTGTTAAATC
TTTAGGGTTATCAGAAAACCGAGCATTCTGGGTTTTCCAGTTGTACAGGTCACTAGTGGAGAATGGCCAG
TACTGGAGTCTAGGGTTGCCCGTGTCATCGGGGGGTCCTATTTCCCTCAGGGGGAGAGCCACAGTGGAAT
CAGGGGGGCGCGAGCTTATTTCCCATTGAGCGCGTCCGTGCGTCCGCCCCGCCGGCCCCCCAGAGTTACT
TTCACTTTCAACGGCCCCGGCTGCAGCAGCAGCTGCTGCTTCCCGCTCTTCGAGGTCCCCTGGGGGGGCT
GGGGGCTGAGGGCCAGGAGGGGGATGATAAGGCGGGGGTTCTAAAAGCAGGGGATCCTGACTGTCTTCTA
ACACAGGGGGTGGGGGAGCGGACGGTGTTTTTGGCCTACGGGGGTGTTCTGTCGACTGTACGACCAGAGC
CCTACATGGCTCTGGCGTCAGCACAAAAGGAGTTAGCCAAGGGGGTGGGTTTTCCACAAGGTCTTGCCAC
ACCAGGATGTAAGGGATCTGATCAGGATGTCCTGACCGCCCCGGCAGGAAAATTTTTGATTTTACCTTAA
TGATAATGGGGAGACAGAAGGTCCCCTCAGCTGGCCACCCTACACCGAAGGTGGGCCATTCCGAGCGGCA
GAAAGTTACCAATTTCCCTTTTCTGAGTTCTATGCTAAGGTCATGGCCCCTTGCCTTAACATCTTTAAAG
TTATTTATAAGAATGGAGAGTGGAGTACTCTGGCTATTACCCATGGTAGTAGAATCCTAGAGATAGAGAA
AAGAGAGATATAGAAAAGAGAGATAGAGAAAAGAGTAAAACCAGAAGTATTGTACTCTTTTTTTTTTTTC
CTTGCCAAGTAGGTCCTGAAAAATGAAAGTAAGTTAAGTAATTAACATAACAATAGTCACCAGCGCGTCT
CGGGTTTAGCTCCCGATCAGAACCAGATGGGCTAATAAATACAGAGCCCCAGACGGGTGCCGGGGGACGT
CTCCCACCGGCCCCTGGTGGCTGTCTTATAGCGCGTCCGCCAAGACTATGCCGACCACCGATACAGACCC
CGCGGGATTTTTCCAGACGACACAGAGACTACAGACAACACAGAGGCTCAAGCCGGCCGACTTACCGAAT
CTGCTCACAGCGACGACCTGTTGACCTGGGGTCTGGTGGGCTTAGGGGAATCCCGGACGAGCCCCCAAAT
GTTGTGCCCGAAGTCGCGAGACCCCAGTAAGTGACCACCAGAGTCCAGAGTCAAAGCCAAATAGCCGGGG
GCGCTTTATTACGAGTTCGAACCCAGACCTCTCCGCTTTATACAATGGCAGGTAAAGAGAGAGGCCCCGG
CTGCTGTTTTAGGGTTTCTTTTATAGCGAGGTACAAACAAGTCACAGAGAAACAGTAGTTACAAGCTTAT
TATTGGTTAACATTTAAAGTTGAACATTCGGCA
