# Supplementary material for: Genome-wide characterization of endogenous retroviruses in snub-nosed monkeys
Source: PeerJ. 2019 Mar 18;7:e6602. doi: 10.7717/peerj.6602 (PMC6428148; doi:10.7717/peerj.6602)
Supplement: File S3 — All ERV sequences found in the golden snub-nosed monkey. [file peerj-07-6602-s003.zip › Supplemental3/126.fasta]

>126gi|723383272|ref|NW_010827358.1|:179900-188070 
AGGGAGGAGACCACTCCTCATGTCATCTTATGCCCAATTTCTGCCTCCAAAGAAAGAAGAAGTAAAAACT
AAAAGGCAGAAATGAAATCCAAAGGCAGACAGCCTGGCGCCACACCCTGGGCCTGGTAGTTAAAGATCGA
CCCCTGACCTAATCAGTTATGTTATCTATAGATTACAGACATTGTATAGAAGCGCATTGTGAAAATCCCT
ATCTTGTTTTGTTCCGATCTAATTATCCTGTGCATGCAGCCCTCAGTCGCGTACCCCCTGCTTGCTCAAT
CAATCATGACCCTCTCACACGCACCCCCTTAGAGTTGTGAGCCCCTAAAAGGGACAGGAATTGCTCACTT
GGGGAGCTTGGCTCTTGAGACAGGAGTGTTGCCGATGCCCCTGGCCGAATAAACTCCTTCCTTCTTTAAC
TTGATGTCTGAGGAGTTTTGTCTTCTGCTTGTCCTGCTACATTTCTTGGTTTCCTGACTGGGAAGCGAGG
TGATTGGCGGATGGTCGGATGGTCTAGACACCTCCTTAGGCTGCTTAAGCTTGCCCTGTGGAACATCCCT
GCGGGGGACTCCAACCAGCCTGAGCAATGCGGTTCCTGAGAGTGCTCCTGGGTAGGCATTTGTCCTAGTG
GGATGCCTCGCCTGAGCAGGGTGTGGCAGGCCCCCGTGGAGGATCAAAGCAGTGGCTGAACACCGGGAAG
GAACGGGCACTTGGAGTCTGGACATCTAAAACTTAGTAAGACTAGTCTTTGAAACTTGCCCACTCCATTT
GAGTGGAAGTGTGGCCTGATCACCCATGGTGTGCCTTTATTGGCACTTTGGTTTTGGTTTTGACTTTGTT
TGAATTGCTTGACGGGACCAGTCTTGGGAACTTGCCCACTCCATTTGAGTGGAAGCGTGGCCTGATCACC
CAGGGTGTGCCTTTATTGGCACTATGGTTTTGGTTTTGACTTGGTTTGAATTGCTTGACAGATTGGTCCT
GGGAACTTGCCTACTCCATTTGAGTGGAAGCGTGGCCTGACCACCCACGGTGTGCCTGTACCAGCACTTC
GGTTTTTGTTTTGACTTGCCTTGGATTGCTTGATACTTTGGTTTTGACCTGGCTTGGATTTCTGGATACT
CTGATTTTGGTTTTGATTTTGGTTTGGTGTAAACTACAAAAGTGTGTGTGTGTGCCCTTTTTACCCATTC
TTTGTTTTGTGGTGTGCATGTGGTGTGAGCGTGGTGTTTTGTCTCGAGGAAACGTGGGTGAGGCACAAAG
TAAGCCCACCCCACTAAGACCTATGTTGAAAAATTTCAAGAAAAGCATTTAAGGGAGACTATGGAGTACT
ATGACACCAGGAAAACTTAAAACTTTGTGTAAGATAGATTGACCAGCATTAGAGGTAGGTTGGCCATTAG
AAGGAAGCTTGGACAGGTCCCCTGTTTCAAAGGTATGGCACAAGGTAACCTGTAAGCCAGGGCACCCAGA
CCAGCTCCAGTACATAGACACTTGATTACAACTGGTTTTAGACTCCCTGCCCCTAACACACAGTGGTTGA
GAGAACAGCAGCATAGCGGCTGGCAGAGGCAAGGAAAGACCAGCAGAGAGAGAGAAAGGAAAAAGACAGA
TGAAAAGAGGCAAAAAGAGGCCGGGCGCGGTGGCTCAAGTCTGTAATCCCAGCACTTTGGGAGGCCGAGA
CGGGCGGATCACGAGGTCAGGAGATCGAGACCATCCTGGCTGACACGGTGAAACCCCATCTCTACTAAAA
AAAAATACAAAACACTAGCCGGGCAACGTGGCGGGAGCCTGTGGTCCCAGCTACTTGGGAGGCTGAGGCA
GGAGAATGGCGTGAACCCAGGAGGCAGAGCTTGTGGTGAGCTGAGATCCGGCCACTGCACTCCAGCCTGG
GCAACAGAGCGAGACTCCGTCTCAAAAAAAAAAGAAAAGAGGCAAAAAGAGAGAGGAAGAGGCAGAGAGG
AAGAGACAAAGAGGGAGTCAAGGAGAGACAGAAAGAGATAGGCAGAGAGAGAGAGGGACAGAGGCAAAAG
GAAAGTCAAAGAGAGAGAGACAAAGTCAAAGAGAGAAAGAAAGATGATTTAACATTAACCACTGAAAGTT
CCCTTAACCCAGCAGGTTTCCTAACAGGGGATCTAAATCTTAATTACCATACGAAGGTCTGACCAGACCT
AGGAGGAACTCCCTTCAGGACAGGACGATCATGGTTCCTCCTGGATAATAAAAAAAAAAAAGCTATCATA
CCAATTCTAATTTGGACAAAACAAGGTCTTATTAATAGCAAAGGATAATTAAAAACCCAAACTTACAAGG
TTTTCAACAAAAGTAAAGTTTGCTAAAAGTTAACAATGTAACATGTATCACAGTAACTTCTATTCTTGTG
GCCTTAGACAGTCTAGTCCACAGACATGAAAAAAGGTTCACTTTGGAAAAGAATGGTTATCATCTTCGGA
AAAGAAAAGGAAAAAAGGGGGGGTGGAATTTATATAAAAGGAGTGTTATATGGTAAATTCTTGTCCTGAA
ATAAATTAACTGTTGTTTAAAGAAAGAAATGTTTGTAATAAAGTCAAAAAGTTGAGGCATGTCTAAAAGT
TGCCTGTAAAAGTCGTGAAAAAAAAGTTATTAAAAAAAGTGTTAAAAAATTTATGCAAAAAATATTGTAT
AATTTAAAAGAAACTAGACCTCCTGAATGTAAAACTATTGAAAAAAGAAAAAAAAAACAGTTTATGTGCA
AGGTGTATAAGAAAAGTAAAATATACCTTTAGCAAAAGGATTATAAGGAGGTATAAGAATGTATATTTTT
ATCTACATTAAAAAGTTTTTAAAAAATAATTGTTTTGAAGGTTTAAGCAAGTTTTAAAACATTAATTGTA
AAGAAAATTCTGTGTGTAAACATATTAGCTAAAGTTAAAGAAGTATCATCCAGTTTTTCTGTGAACTGGA
CATTAAAGTAGAAGCATAACAAGTTTTTCTTAAAGCATCAACCTGCTCTTTAGCAAAAATTATAAAAGGT
TAAAAAGAGTCTATAAAATCTTACCTTATGGTGAAATATTAAAAATTAGATAAATATGTCTACAAGGTTT
TATTAAAATTAGGTTTAACATTAATAACACACTAATATAAAGATAAAATTTAGCTTATCTGGTATAAAAA
TCATACGAGAAGCATTGTTAAATGTAAAATAGTATTTGGCTTTCTTTGGTTTAAAAACTAATAAAAATAG
GTGCTAAAGGAAATTTCTCAGTAAAAAGGCACTAAGGACTATAAAGTCCACTGCCAAGGTCCCCACATTT
AAAACAAAAGGTAAATTTCTTAGAAATTATATACTTGGTTTATCTTCCACTTTCCTTTCTCTCAAAAACT
AAAAGTCTTTTAGCACATGTACCACCCCTAGAATTTTCGGTAAACCAGCACCAGCCTGAAGATCACGTTC
TCATCGAAAGGTGGAAAGAAGAAAAACTGGAGCCAGCTGGGGAAGGACCCTACCTTGTGCTGCTAACCAC
CAAGGCTGCTGCTCGTACAGCAAAAAAGGATGGACTCATCACACCTGAGTCAAGAAAACGCCACCCCCTC
CAGAGTCGTGGGCCATAGTCCCAGAGGAAAACCCTATCAAACTAAAGCTAAGAAAAATCTAACTCTTTTC
ATCTATTCTATTACTCTTTCTTCTTTCCTAGTTCTATTGCTGACCATCTAGTTATTAACATAACCAAGTC
AATTTTGCCTCAAATTATTGCATTTAATGCTCGCCTTGTTATACCCTGTGGGGACTTGCCAAGTCAAAGA
CAGCTCTCTACTTCAGAAAAGTACTTCTGTCCCTCCTGACTCTCCTCAGACTGGGCATTAGTAAACTAGG
ACCATTTAATCCGTGGAGATTTCGATAAAGACCCCAGTGCCAACCAGGAGTCTTGCCCCCCCATGTAGAG
CTTTCATGCCATAGTTGGTCCAACATTCTGTGGACCACTAAAGAACAAGGATGGACTGCCCCAACCTTTT
TTTGTAATTTCCTAAAACCATACATTCATTTTACTAGAGGATCATAGAAGTTAAAGACTTAAAACAAACT
CTAGCAATTAAGACAGGATACCAAGATGCAAATACCTGGTTAACATGGATCAAATATTCCATCTGCACGT
TAAACAAAAGCAATTGTTATGATTGTGCACCTGGCAGGCCAGAGGCCCAGATTGTCCCCTTTCCACTAAG
GTGGTCCTCCAGTCGACCAGGCATAGGCTGCATGGTAGCTCTTTTCCAGGATTCTACAGCCTGGAGTAAT
AAGTCATGCCAAGCTCTCTCTCTGCTATATCCCAAAGTCCAGCACCCTGCAGGTCAGCCCCCGAGGGCCA
TCCAGCCTCCGTCTCCCAACACTAAGTTCACTTTGTGTCTCTCCTGACAGGGAGGAAACTTAGCATTCCT
TGGAGACCTGAAGGGATGCAGTGAGCTGAAGAATTTTCAAGAGCTTATCAATTGGTCAGCCTAGTTACTA
ATGCCCAGTCTGAGGAGAGTCAGGAGGGACAGAAGTACTTTTCTGAAGTAGAAAGCTGTCTTTGACTTGG
CAAGTCCCCACAGGATATAACAAGAGGAGCATTAAATGCAATAGTTTGAGGTGAAATTAACTTACTCCGA
GCAGATGGGTGGTGGTATTGTGGTGGATCTTTACTAGGCACTCTGCTGAATAACTTGAGTGGCACTTGTA
CTTTAGTCCAATTGGCTATCCCTTTCACCCTGGCATTTCATCAACCAGAAGAAGAAAAAATTAGACATCG
TAAAGTGAGAGAAGCCCCTTATCGATCTTTTGACTCCCATGTCTATTTAGACACAATTGGAGTCCCACGA
GGAATACCAGATCAATTTAAAGCTTGAAATCAAATAACTGCAGGATTTAAGTCAGTATTTTGGTGGGTGA
CAGTTAATAAAAATGTAGATTAGATAAACTACATGTATTACAACCAACAGCAACGAGGTTTTCATGAGTT
AAAAGAAAAACTCATGTCGGCCCCAGCCCTGAGGCTACCTGACCTGACAAAACTCTTTACACTCTATGTG
TCAGAAAGAGAAAAAAAATGGCAGTTGGAGTTTTAACCCAGACTGTGGGGCCCTGGCCAAGGCCAGTGGC
CTATCTCTCAAAACAATTAGACAGAGTTTCCAAAGGTTGGCTCCCACGTCTAAGGGCCCTAGCAGCAATG
GCCCTGTTAGCACAAGAAGCAGATAAACTAACCCTTAGGCAAAACCTGAATATAAAGGCCCCCCATGCTG
TGGTAACTTTAATAAATACCAAAGGACATCATTGGTTAACAAATGCTAGATTAACCAAGTACCAAAGCTT
GCTAAGTGAAAATCCCCACATAACCACTGAAGTTTGCAAACATCTTAAACCCCACCACCTTGCTCCCTGT
ATCAAAGAGCCCAGTTGAACATAACTGTGTAGAGGTGTTGGATTCAGTTTATTCTGGCAGGCCCACCTCC
AAGAACATCCTTAAACGTCAACAGACTGTGAGCGGACGTGGATGGAAGCAGCTGCGCCAACCCCTGCAAA
GTGACTCTGAAGAAGACGAAACGCCCTGCTCCAGTCACAACCGGAAGCTGACTGGTCCACGCACAGCCAA
AGCATGAGGAAACTCATCGCAGGACTCATTTGCCTTAAAATTTGAACTTGTACAGTAAAGACTTCAACTG
CCCTTCCTCAGACTGAGGGCTGTCCCCAGTGTATATACATCAAGTCACTGAGGTAAGACAAAAGGTTGCT
ACGGTCCTATTATTTTACGGTTATTATAAGTGTACTGGAACTCTAAAAAGAACTTGTTTGTATAATGTTA
TTCTACACAAGGTACATAGCCCAGGAAATGACCAACCTGATGTGTGTTATGACCCATCTGAGCCTCCCAT
GACAACAGTTTATAAAATAAGATTAAGAACTGAAGACTGGTAGGGGCTCATAAATGATACGAGTAAAGTG
TTAGCCAAAACAGAAAAAAAAAAAAAAAAAAAGGCGGTACCCAAACAAGTCACCTTAAAATTTGATGCCT
GTGTTTTCATTAATAGTAATAAGTTAAAAATAAGGTGTAGTTCTCTTAATTAGAAAACAGGCTATATGGC
AGAAAATAAGTACATCTGTCGTAAATTAAGACTGTGTGGAAATAAATGTAAATACTGGTCTTGTGTCATT
TAGGCCACTTGGATTAAAAAAAAAAAAATGAAAAGGATCCAGTCCACCTTCAGAAAGGAAAAAATGGCCC
TTTCTGTACTAAGGGATAACGTAACCCCTTAAAGCTAGTAATAACCAATACCCTTGATCCTCGCTGGAAA
AAAAAGGGAACGTGTAACCCTAAAAATTGATGGAGCTAGACTGGATCTTCAAGTAAATATCACGGTTTGA
GAAAAAGTTTATAAACTCTCTCCTGAGCCAGTATTTCAAACCTTCTATGATAAACTAAAAGCGCCAGTAC
CAGGAATTCCAGGAAAAAGAAGAAATTTGTTTTTGCAATTGGCCGAGCATGTAGCATAGTCTCTCAATGT
CACTTCATGTCATGTATTTGGAGGAACTGTAATAGGAGATCAATGGCCATAGGAAACCCAAGAATTAGTA
CCTACAGACTCGGTTCCTGATGAATTCCCAGCTCAAAAGAATCACCCTGATAATTTCTAGGTTCTAAAAG
CCTCAATTATTGGACAACATTGCATAGCTAGAGAAGAAAAAGAATTCACTCACCCCGTAGGATGACTTAG
TTGTCTGAGACAGAAACTAAGTATAATAGTACCACAAAAACAGTCACTTGGTGGAGTTCAGATCACACAG
AGAGAAATCCATTTAGTAAATTCCCAAAGTTGCAAACTGTGTGGACCCACCCAGAGTCCCACCAGGACTG
GACAGCCCCCACTGGATTATACTGGATATGTGGGCATAGAGCTTATGCCAAATTACCTGACCAGTGGGCA
GGTAGTTGTGTTATTGGCACTATTAAACCATCTTTCTTCCTACTGCCCATAAAAACAGGCGAACTCCTGG
GCTTCCTTGTCTATGCTTCCCGCGAAAAGAGAAGCATAGTTATAAGAAATTGAAAAAAATGGTAAATGGC
CCCCTCAGAGAATCACACAATATTATAGGCCTGCTACTTAGGCACAAGACGGCTCATGGGGATACCGGGC
CCCCATTTAGATGATCAACCAAATCATACAGTTACAAGCTGTCTTAAAAATAATCGCTAATAAAACCGGC
AGAGCCTTGACTATTCTGGTCTGGCAAGAAACTCAGATGAGAAATGCTATCTATCAAAATAGATTAGCTC
TCGACTACTTGCTAGCAGCTGGAGAGGTCTATACAAAATTTAACCTAATTGCTGCCTACACATAGATAAT
CAAGGGCAAGTAGTTATAGACATAGTTAGAGATATGACAAAACTGGCACATGTGCCCGTGCAAGTGTGGC
ATTGACTTAATCCTAGGGCCATGTTTAGAAAATGGTTCCCAGCACTAGGAGGATTTAAAACTCTTATACT
AAGAGTTATAATAGTAATAGGAACCTACTTACTGCTCCCTTGTTTGCTACCTGTACTTCCCCAAATGATA
AAAAGCTTCATCACTACCTTAGTTCACCAAAATGCTTCAGCACAAGTGTACCATATGAATCACTATCAAT
CTGTCTTGCAAGAAGACATGGGTAGTAAAAACGAAAGTGAGAACTCCCACTATTGAGTGAGAGTCTCAAA
AGTGGGGAATAATGGAGGAGACCACCCCTCATATCATCTTATGCCCAATTTCTGCCTCCAAAGAAAGAAG
TAAAAACTAAAAGGCAGAAATGAAATCCATGGGCAGACAGCCTGGTGCCGCACCCTGGGCCTGGTAATTA
AAGATCGACCCCTGACCTAATTGGTTATGTTATCTATAGATTACAGGCATTGTATAGAAATGCACTGTGA
AAACCCCTATCTTGTTTTGTTCTGATCTAATTACCGGTGCATGCAGCCCCCGGTCAGCAGCCCCCCTCCA
CTTGCTCAATCAATCACGACCCTCTCACATGCACCCCCTTGGAGTTGCGAGCCCTTAAAAGGGACAGGAA
TTGCTCACTCAGGGAGCTCGGCTTTTGAGACAGGAGTCTTGCCGATGTCCCTGGCCGAATAAACCCCTTC
CTTCTTTAATTTGGTGTCTGAGGAGTTTTGTCTGTTGCTTGTCCTGCTACA
