# Supplementary material for: Genome-wide characterization of endogenous retroviruses in snub-nosed monkeys
Source: PeerJ. 2019 Mar 18;7:e6602. doi: 10.7717/peerj.6602 (PMC6428148; doi:10.7717/peerj.6602)
Supplement: File S3 — All ERV sequences found in the golden snub-nosed monkey. [file peerj-07-6602-s003.zip › Supplemental3/127.fasta]

>127gi|723383272|ref|NW_010827358.1|:2162569-2177497
TCATCTAACACAAAGCATATTTTATAATAAAGTGTTGAATATCTCATGTAATTTATTGAATGCTGTACTG
AAAGTGAAAAACAGAATGGTTGTGTGGGTATTCAACATATGGTTTCCACTGAATGTATATTGCTTTTGCA
CCATCATATATTGAAAAAACCGAAGTCAAACCTTTGTAAGTCAGAGACTACCTGTACGGTTTATTGTGGC
TTCATGTTAGATGATTTGCCAGCCTCCTCACTCTGCCATTCTGGAAGTGTCCCTTGTGTAGAGTTTTAGT
GTCCTAAAAAAGGTCACAGTATTTCCCGACAGATCCAGCAGTTTTCAAAAATTAATATATTCTAATTCCT
GTTCCCTTCCAATTTTGTATTCCTCCTAACCTTTTTGTAATATAATTCTGGACTCTTTTAAGGCTTACTT
TTATATTTTATTTTAGGATAAAGCTTATATTTATTCCTTCCATCAATATTTATTTATTTGTTCCATGGAC
ATTTATTAAAACTCTGCTATGCATTGATACTGGAATGTATTTCCACTCCAGGAAGCTCTGATAAGTAGAG
TACGTAGCCAAATCTCCAGGGTTAATATTATACCAGTTCTAGAGAAAATTTTATATCTTCTAGTTTATAC
TAAGTTTACCTGATTATAATTATAAGTATACCCTACTTTAAGAAATATAAGTTATACTGTGATTATATTA
CTGAAAATATACTGTTAGCATTCAAGTATTTATGTCCCTCAGTTTTGTGACTTCTTTTTCCAGTCATATA
CCATGCCCTCCACATTTTTTTCTGATTTCTAAAATTGTGGTAAAATACACATAAAATAGGCCAGTCATGG
TGGTTCATACCTGTAATTCCAGCACTTTGGGAGTCCAAGATGGGAGGATCTTTTGAGGCCAGAAGTTCAA
GACCAGCCTGGTCAACATAGTGACACCCCATCTCTAAAAGAATGAATCTTTAACAAAAAATAAAAATAAA
AAATAAAAAAAGCACCTAAAATAAAATATACTTTTCTAAGCATTTTAAAGTGTATACTTCAGTTATATTA
AATATATTCAAAATGTTGTGCAACTATCACCACCATCCATCTCTATACTTCTTTTCATCTTGTAAAACTG
AAACTCTGTACTCATTAAACAATAATTCCCTATTCTTCTCTACTCACAGCCCCTGGAAGCCATGAATCTG
TCTTCTCTCTCTATGATTTTGACTACTATAAGTACCTCATATAAGTGGACTCATACAGTATTTTTTGTCT
CATGACTGGCTTATTTCATTTAGTATAATGTTGTAAAGTTTCATCCATGTTGTAGTATATTGCGGAATGT
CCATCCTTTTCAAGGCTGAATAATATTCTGTTGTATGGACATACCATATTTGCTTATCCATTCATCCATT
GATGGACATTTTCATTGCTTCCACATTTTAGCTATTGCAAATAATGCTGCTATGAACATGGGTTTATAAA
TATCTCTTTGAGACTCTGCTTTCAGTTTTTTGGGTGTATACCTAGGGTTGAAATGCTGGAACGTATGATA
ATTCTATTTATAACTTTTTGCAGAATCACCATACTATTTTCCACAATGACTACACCACTTTATATTCCCA
CCAAGAGTGTACAAGTGTTCCAATTTCTCCATATCCTCACCAACGTTTGTTACTTTTATTTTGCCTTCAT
TTTCCTTAATGGCACCCATCCTAATGGATGTGAGGTGGTATCTCATTGTAGCTTTGATTTGCATTTCCCT
AATGATTAGTGGTGTTGAGCGTCTTTTCATGTTGTTATTGGCTATTTGTATATCTTATTTTGAGAAATGG
CTATTCAAGTTCTCTGCCCAGTTTTTAATTATGTTGTTTGTTTTTTGTTGTTGAGTTTTAGGAGTTCTTT
ATATATTTTGGATGTTAATCCCTTATCAGAGGTATGATTTGGAAATATCTCTCATTCTGTGGGCTGCATT
TTTACTCTGTTGATAGTTTCCTTTGGTGCCCCCAAATTTTTAATCTTAACGCAGTCCAATATATCTATTT
TTTCTTTTGCTGCCTGTGCCTTTGTGTCATATCCCAGAAATGATTGCCAAATTCAATGTTTTAGAGCTTT
GGCCTTATGTTTTCTTCTAAGAATTTTATTGTTTTAGGTCTTGCATTTAAGTCTTTGTTTCATTTTGAGT
TAATTTTTGTATAGGCATTAGGTAAGGGTCCAAGTTCATTCTTGCAACAATGGCCACCTGCCTCTTTCTC
TGCACATCTATGATCAGAAGCAGCAATCAGCAGACAGACCACAGATCACCAACATTTGAAGGACAAAGTC
CTTGTTGCCCATCCTGGCTCCAGCAAGCTGTTTCAGGAAATGTGTACAGCTGCCTGCCATGGGCATGGGT
AGCGTCTACTACACTAAGAGCCGAAATTAACCAAAATTAACCACAATTTAGGCCCAAACCTTTTCCTGGA
AGTCACAAACCTTCAATAGACTCCAGAGTTCGAAAATAATTACATCAGACAGATGCTGCTGGTGCAAATG
TTGTCTAGCTGGGGAGAGACATTCCTGCGGCTTCCTACTCCACCAGAATGCTCTCTCCTTCTCCACATTT
TGTGCAGAGAACATAACTGGCCTCCACACAAAGTTTATTTTTTTCTCCTCATCCCCAGTAGTAATGAAGG
CTAAGATGTTCCATTTGGGAGGGAGGGGCAGATTGGGTGTATACTGAAAGTCACGGATGGTGGTTGTGGA
TCATGGGGAAAGACCTCAGGGTTGAAGTGGCTCAAATTGTTATCTGAGGTGCCTTGAGTAAAGAATATAG
CAAGTAGAGAGGTATGTCACCTTTTATATTACTTTATTCCTTTAATTAGGGAAGTTTTGCTCCCCTTTGT
GACCAGGCAAGACTGGGCATAAGGTATGTGGGGCAGAGGATGCTTCTAGTATGAGAAAGGAGAAAGAGAA
GATGGGTGGTTAGGATTGGAGCTGAACAGAACATATGGCTGGTGGAGAGAAAAAAGGTACAGAAGGGCTG
AGTAGACTTTATGCAAGGCAGATTTATTTGGTTGACAGTAGATCTTCTCAGTTAACACATAGATTATCAT
CCTTTTTGCAGTTAAGTAAAGTAAAATAAGGTGAGGTAGGAGGATTATTTTAGTAAAATAGTAGTGGGAT
TTTCAAATCTATTTTCTGTTATGTAGTGGGGACAGAGGGAAAATACTGGCAAATGTTTCAGGCAAATTGA
TTTTAACCTGGTTCTCTGACTAACTTAATCTTTGACTACAACCAAATTGTTTAACCTGCCTAAGCATTAT
TGCTAGCACTTATGAAATGAGATGTTAGAAAAAATGAAGATAATGCAAAATATTTTGAAAACTTATTTGC
TATATAAACGTAAGAAAGCTTTATCATTCTATTAATGCTAAAATATTAACAGCTGCTGCTAAATGAAAAT
TTATTGTAAGATAAATCTTCACAGGCCGGGAGCAGTGGCTCACGCCTGTAATCCCAGCACTTTGGGAGGC
CAAGGTAAGAAGATCACCTGAGGTTGGGAGTTCAAAACCAGCCTGACCAACATGGAGAAACCCCATCTCT
ACTAAAAATACAAAATTAGCTGGGTGTGGTGGCACATACCTGTAATCCCAGCTACTTGGGAGGCTGAGGC
AGGAGAATTGCTTGAACCCAGTAGGCGGAGGTTGTGGTGAGCCAAGATCACGCCATTGCACTCCAGCCTG
GGCAACAGGAGTGAAACTCTGTCTCCACCCCCACCCCCCCAAAAAAAAGATAAATCTTCACCAAAATCAT
GATGAAAATTAATGGAATGATAAGATTTAATTTACTGCAAAAATCCAACAGACATGTATTCAGTACATGT
TTGTTGAGCAGTGAGGTTCATGTATGTTAAAAGTGACAGACAGGCCACTTATTTAATTGTCATAAATCCT
ACAGGACTATTATTTAAAATTTCTTGGTGCCCTTTTCTGCTTATTGTGTCTATGATGCTAGTTTAACTCA
GCACATTTGCTTTATAAAAAGCCAGAGAAAGATGATAGTCTGTTTATCTAGGTCCTCCAAAGCATTTCCT
GCCAGGCAGTTGACATGTAGCCTTGGCACAATTTCAGGAAACTGTTTGCTTCTGTTTACCCTTTCCAGAT
ACAGTATCTCCTAAGAATTGAGGTGAGGAATCTCCTTTAACTTTTTCACATTTTAGAAGTATACTTTATT
CTAACACTTTAGAATGCTTTTCATGTAAGAGCAATGAAAATCTTTGTGTCTTTAAATTAAAAGGAAAATG
GATATGTTTTAGTGCCTCACTAGTAGAAAAGGCAAAGACTTAAAGCAAGTTAACCTAATAAAATATACTC
AGAAGAATATTCCTAGGCCGGGCGTGGTGACTCATGCCTGTAATCCCAGCACTTTGGGAGGCTGAGGTGG
GAGGATTGCTTAACCCTAGGAGTTTGAGACCAGTCCAGACAACATGGTGAGACCTTGTCTCTACAAAAAA
ATTTTAAAAATTAGCCTGGTGTGGACCTGTAGTCTCAGCTACATGGGAGGCTGAGGCAGGAGGATCACTT
GAACCTGGGAGGTCAAGGCTGCGATGAACCATGATTGTACCACTGCACTCCAGCCTGGGTGATAGAGCTG
AGACTCTGTTCTCCCCACCAAAAAAAATTAGAAAAAAAAAAAAGAATATTCCTTTCCTATAGTATTGTTC
ATATTAGTCTCTCTTTCTGAAAACTCAATGTAATTATAGCTGAACATATAAAACTTATTAATTATGGGAT
AGTTGTCAACATTTCCAAAATCCTTCTTTACCATGAAAAAGAATCCACCACTGAATTTTTTCAGAATAGC
ATGCTTTTCTTGATTCAATTATAATATTTTTCTTTTTATATAACATTTCAGAAATATTCAGTTAAGTGGC
ATATATATTATATTTGAAAAATAAGTTACTCAACATTTTTATTCCTTATTGGGAGCCAATTTGTTTCTAA
ATGTTTTAAATACTCGTTATATAGTTAGAAATGCAGGAATGTATTATAGCTTTATTGCACTCCCAGAGTA
CATGTTAATTAAGTATGCATAAATATATCTTTGAGAGAATGTGGTAGCAAATGTATTAATTTAGAGATTG
AAAGCTTGAGGTGTGGAAAGATATAATAACTTGATGCACATACTACAGTTAATTGTGAGCAAATTTATGT
CCTTTCTGCATATTGCTGTCACATAAACTAATTACCTCTTAATTACTTTGTCCTTCCAGAATGAATTAAA
AAAGATTCTATACCTTTGGCCAGCACTAGAACTATAGGCAGCCGTGGGTGGGGAAGCAGGACAAGAAACT
GTGATGAGACTGACATGCATGTCATGGGACAGGTGGCAAGAGAATAATTTAGTTTGTGATCAGGACTAGG
CTGGGGGTCAGGAACCAGATAAACATTTTAGATTGGTAGCATATCCGTGACCCAAGATTAGAACAAGGTC
ATGGATCAGAGCCAAATGGCCTCTGAATGGCAAGGATCAGGACAAGTGGAGGAGGTTGTCACACAGGTAC
CAATGGAATTGGTAGATGGGGAAGAATGAGCAAATATCTGAAGTTGGGAGTCTCAAATTTAAGTTCTGCC
ATTAAAAAATGGCTTCTTAGTCCTTCTGGACAACATAGATCTCTTACTTCCCACCTTCCTTTCCTCTCTT
TACAAGATTTCAGACTTAGTTGGAAGACATGACTCTGGCTTTAACACACTGATACTGAAGACTTATGGGC
TGAGATGAATGGCTCCCTGTTTAAGAGAATCAGAAGTCAACATAGCTTGCAGAGTGAGGTCTAGAGAGTT
CTGCCTTAAAGGGTAGAGTTATAAGGCCAAAGGATTCAGCAAACCAAGGGTCATCATTGGTACCATGCAT
GAAGAGTTATCTTCATCTTGTGAAATTGGTGACTTTGCTCCATTCCATGACTTACTTCTGTTTTGAAACC
ATGTTGACCCAGATTGCCTGGCCCTGTAACCACCCATCACTGAATGACTGCCTTAACCCAATCCTGTAAA
CCTACCACAACTTAATTCTTAGAATTTCTAGCTGAATATTCTAGAAGAAATAAAGAATAGGAAATCTAAA
TCAGATGTGGTGACTTGTGCCTACAATCTCAGCTACTTGGGAGGCAGAGGTGGGAAGATTGCTTGAGCCC
AGGAGTTTGAGGCTGCAGTGAGCTATGCTTGCACCACTGAACTCCGGCTTGGACGACAGACCCTGTCTCA
AAAAAAAAAAAAAAAAAAAAAAAAAAGAAGAAGTCCAAAGAGTTAGGGTGAAACAACAGAATTACTGGAT
GGCTGGGATTTTTTTTTTCTGTTAGTAAACTAGTATTAGTATCCTTTTAGGGACTGATCTCATCCCCACC
TTCACTGAATTGCCTGTCATGGAGAAAGTCCTTAATAAATGTTGGTTGAATCATGAATTAGAGGGTCTGC
AAGTGATCAAAGTAACCAAATGAAAGGAGTGAGAGAGCAACTTCTGACACAGGCATAGAGCCTGAATGCA
TTTTTAAGATGTGAGAGAGATGGAACTGTATCTCTATACAGGAAAATCCAAGAAGTCAACTAAGATACAA
AGAAATTACTGACCTAGCCAAGGCTATAGAACCATTGAGGGCAGTACTGGAAAGAATGGGGTGTCTTCAT
TCCTAGATTTTATGCTGCGCACACTAAACAAATGGTTTGTAAAGATTCAAAACATCACTTAAGTCAGCCA
AAAAAGTTTTTCTGTTAATCTAAAGTTTGAGTAAGTGAAATTTTGGAGATGATGGAATCTAATTGATAAG
TTCCTTACTCCTTAACCTGTAAATAATCTCCCTTTTTAAAGTGCTCATTATAGTAGTGATTATGTAGAGA
AAATCCTCTGATGAAAATGTAGTATAAAATTGTATTCTTTGTTCAGCAAGTTAAAACAAGCTGGTCTGTA
AGCAATTATTATCTTCATCAAAATTCCTAGCTCTAATGTTTTGGTTTCATAGGCCCAGCACGTATGTCTT
CTCAAACAATTGGATGGATTTAAAACACTTATGAGATGTTTGTGCTTATATCTTAACATAGCATCAGTTC
AACAGGAAAAAGAAAAAAAAAATGTAAGACTTGGCATTAGGGCTTAGTTTGAAAAAGAAAATCAAATCAA
ACTAAAGTAAACAAAAAACCCCTAATGACACTTAATCCCTGCATAGGAATGAACATTCTTCATTCAGCTT
CATAATGCCCTAGTAGCAGTGCTCTAGTTAGAGTGTCTTTGTTTTCTTCACTCTTTAATCACTTGACATT
TCTGGAAAAAAAAAAAAAAAGATCAAAATGCTTGTTGGCTAACCAATATTAATATGTTTATATGGGTCAT
ATATTCCAAAGAGATCTCTTTTTGCCCTTTCTTTGGTTTTATCTGTAGTTATCCCAAATGAAAACAACAA
CAAAATGTGTTCTGTATTCTAAGAGCTGTTCAGGTGCCCACCTGGGTGAGCAGATGATTTAAAACTGAAT
TAGCTTTTTGAACTCTGAGAAAGTAACTCTGTGCAAGTGACTATAAAGAATGCGCCTTTAGATAAGATTG
GGAATGTTTATTTTAAAAAATAATCTTTAAAAATTGTTTGATTGATTGAGATAGACTCTCACTCTGTCGT
CCAGGCTGGAGTGCAGTGGTGCAATCACAGCTCACTACAGTCTCAACCTTCTAGGCTCAAGAGATCCTCC
CACCTCAGCCTCCCAAGTAGCTGGGACCACAGGCATGCAGCACTATGCATGGCTAATTTTTGTATTTTTT
CTAGAGACAGGACCCTGCTGTGTTGCATAGGCTGATCTCCAACTCCTGGGCTCAAGCAGTCTACTCACCT
TGGCCTCCCAAAGTGCTGGGACCACAGGCATGAACCACAGTGCCCAACCAAAAAATGATAATCTTTTAAA
ATTAAAAATAACCATAGATGCATTTTGAAACTTATGTAATATTTTTCTAGTGGGTTTCTGGTTACATTCT
ATGATTAATTAATGATTACATAGTCAAATATTTATACTGTATGTTCACCTGAAATTATTGTAATTCAACA
GCTATTTATTAACAGCTATTTGCTAGAGGTTAAAGATGGAGCTTATACTGTAGATAAATAACTCATGCTT
TCAAGAGGCTCACAATCTGGCAGTCAGCAGATTGGCTCATGGTGAGCAATACTTATGAACAACTGTTGTG
GGCTATGAACTGAGCCTTGGGTGCCAAAGGAGAGAGTAATCTATTCTGCCAAGGAGTAGGAAGAAGTTGG
AGAAGGCTTTGTTAAAAAGGTGACATTTGAGTTGGGCCCATCAGAGATGTTAATGTTACCTTTCATAATA
TTTTCTGAGAAATGACAAGTTGTTTATGAGATTGGAGCATAGGATGCCAGAAGCTAGCAATGTAATGTAA
AGTTTGAGGTGTCTGTGGAACATCCAGGTGCAGATATCCACAAGGTAATTGGAAGTTCAGGTCTATAAAT
TAAAAGAGAGAAGTCGGAGCTAGAGATAATAGTTCGGCAATATCAGCTAAATTTAATTGAAACCATGCAA
ATAGATAAGATGCCCAGGATGGGCTGTGTAGAAGAGAGCCAAGAAAAAAAATTCCAATTAAAGAGTATAC
AGAGAAGGAGATAGTAAATGAAAGACAGTGAAAAAGAGTGGTCATAGAGACAGGAGTTGATAGAGATATT
AAGAGAATAGAGAAGTTAAGTAAGACGCTCAAGATACTCTAGAGAAAAGGAACAACAAGAACAAGACTGG
CTGGGCATGTTGGCTCATTTCTGTAATCCCAGCACTTTGGGAGGCCGAGGTGGGTGGATCACTTGAGGTC
AGAAGTTTGAGACCAGCCTGGCCAATGTGGTGAAATCCTGTTTCTACTAAAAATACAAAAATTAGCCAAG
TTTGGTGGCGGGCGCCTGTTAATCCCTGCTACTCAGGAGGCTGAGGCACAAGAATCGCTTGAACCCGGGA
GGCAGAGGTTGCAGTGGGCCGAGATCATGCCACTGCACTCCAGGCTGGGTGACAGAGTGAGACTATCTCA
AAAACAAACAAACAAAAAGAACAAGACATTTTGGAAAGTAAAAATATCATAGTTGAAATTTTAAAAATTG
ATAGAAGAATTAGAAGAAAAAATTTACAAAATTTCCCATAAAGTAGAACAAAAAGACAGTAAGATGGACA
GTTAGGAGAGCAATCAAAGAGGGCCAACATAGAAGTCATAGGAGTTGTAGAAAGAGAAATTTAAGAAATT
GTATGGGATGAAATTATTAAAGGAACAGTACAGGAACATTTACTGGAACTATAGAACATGAGCCTCCAGA
TTAAAAAGGCCTGCCAAGTGCCTTAGAACAATGTTTGAAAAAGTACCCATACTAAGGCACATCACTATGA
ATTCTCAGGAAAAGATCCTACAAGCCTCCAAAGACAAAAAAAAATACATTATATTTCCCAGCTGGTAAAA
AATATTTACCTCCTCTGCAGCCTTTCACAGAAAACCACTGGAGGAGGTACTCACAAAAATGAAAGGGAAG
AACAGGAAAGAGGAAGACATGAGACGAAGGAAACAGGAGATTCAACATAGGTAAGGGTCATTCTTCAAAA
GAAGTAGAGTGAGCATGCTTCTGAGACAGGAGATGGGGGAATGAAGATACATTTGGACATGGTAGGGGAA
AGTTGAGGGAATTTACACTTCTCCTTTCTCAGTGGTGAAGGCAAGGTTACCTCCTGAGAGTGAGTAGTTG
GAAGTTTTGGGAACAGACAGACTTGGGACAGTTGCTGTGGGGAACAAGAAGAGGATCGAAATCACTAGGA
ATAACAGGATTGTTGAGCAGTATTCAGTGTTGGGAGGAGGTTTGTGGTGAAGCCTATTAATTTTATTTAT
TATTATTTATTAATTTTATTTATTATTATTGCTACCTCCAGGAGATAACACGCGTGATCATAGCCACTGT
GACCTTGAACTCCTAGCCTCAAGCTATCCTCCTGCTTCAAGGCTTGTCCATTTTAGAAATGAAGATAGTT
TTTCTGTCAGTCAGCTTTAGTGCTATTTATTGGAGATCACTTTCTCTTGAGATGCTCTGAAGATGCATTT
TGCAACACAAACTGAATTATTGTCAGAAAACGATTTATTTCTTCACAGTATTGAAAATTCTATTCTGGAA
AGCTGAGACTCTTAGCAATTACATATAATAAATCACATTTGGTAGTAAAAACTACACACACACACACACA
CAGTTCAAAGTGACAGTTTCCAATGCATCTGTAACCTAGGCTTTTTGAGCTCTTAAATATTTTGGCTCTT
CAGGTCTTGATTAGTTGAAAGTTGACTGATGAGTACCTAGGAGGAAGGAATTAAGAACAGCACAGAATGC
CAATTATCCTAAAAGAAAAGGAAAAAGGAAAAAGGAAGCAAAGAAGGAAAGGAGATGTAAGAGTTTGGCC
TTCCAGGAGACTGAAGATGGCTCTGTCCTTTGTCTGTGGTATGTCAACCATAGTCCCTAGCATAATGGAA
ATGTTGGGGTAGGCTGCTGCTTAGTTAGTAATAGAGTAGATGCCTGAAAACTACCACCACCATTCTATTG
GTACCTAAATGTTCAAAGTAATAACTCTGGTTGTACAAATGTTAATGTGACTAACCTTTTCATAACTTAC
TATTTCAATCGAAACTCCCTAAGCATTTATCGTTCCATTATTTTATTAGAATGCTTATTTGAATTCACTA
AGTATGTGAATTTGGTCATCTCTGAACTTGACATCTCCTCCTTGTCTGGTCTAGAATTTCCCATAATTTT
TTTTTCAATCATACGTGCCTAGCATAAAGACTCTGATTCAGGATACCTGGAGATGTCTTGGACCAGAGCA
TTGCATTTTGAAAAGCTTCCCAGGTGATTTTTTTTCTCCAGAGGACAAATATTTTATTTAAAGAATTTAT
AAAGGAATTGGAAGATGACTACAGTTCTCTTTGGGTGATTTTTGACATGCAGCAAAGGTTAAGAGCTACT
TTTGTTTCTAGAGTTATTTTCCTCAAATGCACATCATGTCACTCTTCTCAAAAATATTGTCTCCTCACAT
CCTTCAGAATCAAATTAAAATTCCTTCATATTGCCTTCATGGCCTTCCTAGATCTGATCCTGTATCAGTC
AGGAGGAGCTAAGCTTATGCTGCAATAACAGCTTCTCACATTTCAGTGGCTTAAGACAATGAGGATTTCA
TACATATCCAGCATGGCCAGCATTTATCAGTAGGGAGATACTGGTTTATTCAGGGAACCAGTCCACTACA
GTCTTACATGGCTTTGAGTTTATGTGGCAGAGAAGAGAGGCATGGACATCTCTCACCCCTTCTTCAGTGC
TTTGGCCTGGAAGTGACATGTGTCACTTCTGCTCACAGCCTCTTGGCTAGATGAGAGTTGGACAGTCACA
CGGCCCAGCCTAACTGCACAGTGACTGGGACGGTAGACTTCTGTGGACTGGGAAGTATAACAGTGAGCAG
TAGTGAGTCTACCTTTTTTTTTTTTTTTTTGAGATGGAGTCTCGCTGTGTCGCCCAGGTTGGAGTGCAGT
GGCACTATCTCGGCTCACTGCAAGCTCCGCCTCGGGGGTTCATGCCATTTTCCTGCCTCAGCCTCCTGAG
TAGCTGGGACTACAGGCACCTGCCACCACGCCTGGCTAATTTTTTGTATTTTTAGTAGGGACGGGGTTTC
ACCACGTTAGCCAGGATGGTCTCGATCTCCTGACTTCGTGATCTGCCGGCCTCGGCCTCCCAAAGTGTTG
GGATTACAGGCGTGAGCCACCGCGCCCAGCCAAGTCTACCTTTTAAAAAAAGTTTGAGGTGAAATTTATA
CAACATAAAACCTAACCATTTTAAAGTGTATAATTCAGTGACATTAATTATAGTCACAATATTGTACAAT
CATCACTTCTAGTTCCAAAACATTTTCACCACTCTCAGGGAGATCCCATACCCACTAAGCAGTTACCTCC
CATTTCTTTCTCCCCCCGAGCCCTGGCAACCACTTATCTGCTGTCTCTATGGATTGATGGAAAATCATAC
AATATGTGACTCTCTGTGTCTGGCTTCTTTCACTTAGCATAACGTTTTCAAGGCTCACTCACACTGCATG
TATCAGAATGTTATTCCTTTTTATGGTGGAATAATATTCCACTGTATAGATACACCACATTTAAAAAAAT
CCATTCCTGGCTGAGCGGGGTGGCTCCCACCTGTAATCTCAGCACTTTGGGAGGCTGAGGCCACCTGAGG
TCAGGATTTCAAGACCAGCCTGGCCAACATGGTGAAACCCCATCTCTATAAAAATACAAAAATTAGCCGG
TCGTGATGGTGGGGGCCTGCAGTCCCAGCTATTTGGGAGGCTGAGACAGGAGAATTGCTTGAACCCGGGA
GGTGGAGGTTGCAGTGAGCCAAGATCGCGCCATTGCACTCCAACCTGGGTAACTGAGTGAGAGTCTGTCT
CAAAAAAAAAAAAAAAAAATTTCATTCAATTGTTGATGGACACGATTATTTCTACCTTTTGGTCCTGTAT
ATAGTGCTGCTATGAATTTTTGTGTACAAGTATTTGAACACCTGTTTTCAGTTCTTTTGGGTATATATCC
AGGAGTGGAATTGCTGGTCATATGGTAATTCTATGTTTAACTTTTTGGGGAACCACCAAACTGTTTCCCA
CTTAATTTACCTTTTTAACTTCCTACTTCAGTCAAATGAGGACCAGCCACTGTTCTTATAGCTAGTTTCT
CATTTTCATGGCTTAGGCAATTCCTTTGGTTTCAAATGTTCTCCCCTTCTTTTCTATTGATTGAAATAGA
AATTCTGACAATCATTGAAGGTTCAGTTCCAACCCTCTTTCTCTAAATTCTAGTAAGAATCTCTACTACT
TCTGCAAATTCCCATATTTCCTCCTCTTGTATGCTATTATTTTTGAGTAGTTGTTAATTAATGCCTTTAT
CACTAGATTTTAAATTTGCTTACACAACTTATTTCTCTTTTATTCCCCCCAGTGTCAAAAACAGTCTTTT
GCAGATGTTTAATAAGTGCTTATTGAATGAATAAACAAATGAATAAGGAGCTGTGGATACAATTGTGATT
TTTTTGCAGGGGGAACTACGGAGTTTTGTTTTGCCAGTAAGATGGAGAATGACAAGATGATATTACATTT
CACAATTCTGGTTTCAGGGATGCATGTTGGGTAAAATTTAGTGAATTCAGTGACAAATATAAATCATTAT
TTCATCTGGAGATAATTCATTAAATCTAAGACTGATACCATTAGAACAAAGATTGGTAACTAGTGTTTCA
AATGAGTAAGTTTTTAGACTTTAATTTCTTCCAATAAATAATTATCTCCAGGCTGGTTCAAGTGCGGTGA
TGTTTACAACTAATTGATGACAACCAGTTACAGATTTCTTTGTTCCTTCTCTGCTCCCACTGCTTCATTT
GACTAGTGTTAAAAAACAAACAAACAAACAAAAACGGCGGGCGCGGTGGCTCACGCCTGTAATCCCAGCA
CTTTGGGAGGCCGAGGCAGGTGGATCACAAGGTTAGGAGATCGAGACCATCCTGGCTAACACGGTGAAAC
CCCATCTCTACTTTTTAAAAAAATTAGCCGGGCATGGTGGCGGGTGCCTGTAGTCCCAGCTACTCAGGGG
GCTGAGGCAGGAGAATGGCGTGAACCCGGGAGGCGGAGCTTGCAGTGAGCCGAGATCCGTCTCAAAAAAA
AAAAAGAAAAAAAAAAAAAAAAAAAAAAAAAAGAAGGACGACTTAGCAAGACAGAGGAGCGAGGGGACCA
TCCAGGTTGGATGAACCTTTCTGAGCTTCTTCTTGTCTCCTGTCCATCTAAAGGCCACCTGGCATCTCAT
TTCATTTACTCTCAGATCCAGCCTGCCCAGCATCAGCAGTCAAGCTGCTTTATTACTTTCTTCTTTTTTT
TTTTTTTGAGACAGAATCTTGCTCTGTCGCCCAGACTGGTGTGCAGTGGCACAATCTTGGCTGCACTGCA
ACCTCCGCCTCTGGGGTTCAAGCAATTCGCCCTGCCTCAGCCTCCTGAGTAGCTAGGATTACAGGCACTC
GCTACCTTTTTAGAAGAGACGGGGTTTCACCATATTGGCCAGGCTGGTCTTGAACTCCTGACCTCAGGTG
ATCTGCCCACCTTGGCCTCCCAAAGTGCTGGGATTACAGGCATGAGCCACTGTACTTTATCTAAATGAGT
ATTAGATAGCTTGCTATCTGGAATAAAACCCCAAACAACATAACAGGATAAAATAAAATAAATTGATTGA
AGTGAACCTTTTTGTGAGCTGATAATAGAAAAAGAACTTTGGATGTATCCTATCTTTTGTACACGTAGTA
GGGAGGGAACAAAAGGCACCGCATGGTATCCAAGGCAGGAAATATAATCTACTATAAAAAAAGACATAAG
TAATACAACTCAGTTTACTTATTCCTTATATATTTTAAGAAAATGAATACTTTATTTTTAATTTTATATT
AAAACCTCAGTAATAACACTTGAAGTCCAAATGAGATTTACCAGCTTGACAAGATTAAAGTATATATATG
TACTTTAATATAATATAGAGATGGAGTCTTGCTATGTTGCCCAGGCTGGCCTTGAACTCTTGGCTATTCG
GCCTGTCGAAGTGCTAGGATTACAGGCATGAGCCACCATACCCGGCCTATAGTATATCTTAATTCTTCTC
TTAAGATCTTGATTAATAACCCTGTAACTTATGTTAATGATATTAACCAGGAGTACTACATTTAATTTTC
TCCTTTAATTCTGTGTAGATCTAAATAAAATAATAAAACATTGAATATCTCATGTAATTTATTGAATACT
GTACTGAAAGTGAAAAACAGAATGGTGTCTGGGGACTCAAAGTATGCTTTCTACTGAATGAGTATTGGTT
TTGCACCATGCTAAAGTCA
