# Supplementary material for: Genome-wide characterization of endogenous retroviruses in snub-nosed monkeys
Source: PeerJ. 2019 Mar 18;7:e6602. doi: 10.7717/peerj.6602 (PMC6428148; doi:10.7717/peerj.6602)
Supplement: File S3 — All ERV sequences found in the golden snub-nosed monkey. [file peerj-07-6602-s003.zip › Supplemental3/128.fasta]

>128gi|723427154|ref|NW_010787302.1|:1041085-1049474 
TGTCTTAATTCAATTTAATTTAGGAGAGCTAAATAATTAAACATGAGGCCAAAGTACATAACAAAGCGGC
AGCCTTTTATTGCAAATATGCACACACTCTCGGGTGAGGTTCTCCGGTCCTCAGGTATGGGGCCAGGGAA
GTCACGCTGGCCTCTGCCGGCGGTGGACTTTTATGCATTGGTACTGGAAGGGGGAGGGCAGTGGGCAGGA
TAAGGGCATGATATGGGCGTCTCCATAGGCGTGGCTGGGTAAGTTTCAATCTCTTTGGATTGACGTCACC
TGGCGCTTGCTCGGTTGTCCTGCACTTTGCTGGGTGCGGGAAAGTTGGTGATGAAGAACCCAGAAGCAAT
CGGGACTGTGCCATCTTGTTCACCTTCCACCATTTTGTCCCTTCTCCCTCACCCAAACAGTCCAATCTCT
TATTGATTATAAGAATTTGGGGGGCTGTTGTCTTTCTGGCTGCTTCCTGCTGTTAAGGGGCATAGTTAGG
GTCTGAGGTTGGCTGTTGGATGTAGGGATGCAAGAGCATTTGGTTGAAGGTGACTCGGGTGATTTCTTGG
ACCCTGGCTCGGAGAAATTTTATTAGAATGGGAGCAAGACACAACATAAGACAGAGGATTAGTATGGGAA
TTAGGAATGGAAGCATCTGCTGTACTACAGGCAGCAGCCATACTGGTGGTCTGGGGATTAAGGGGGCATT
AAATTGTTGAAGCTCCTGTTTGATTTTGTTTAATGTTTGGATGTTGGTGTCAACCAGGCCTGATTCATTT
ACGTAGTAGCAACACTCCTCTTCTAGGAAGAGGCATGTTCCTCCTTTTTCAGCTGTAAGATCTAATGCCC
ACCTATTTTGTGCTGCTACCTGGGCTACTGAGGTGATTTGACATTGTAAAGAGGCTAGGCTTTCAGCTGA
AGCCTCTATGGCTGCTTGGACCTGAGTGGAGAGGGTCTGTGTGGATTGAATTGAGTGGGTGAGGGCCCCT
GTTCCAAGTCCTGAGGCTACTAGGGACGATGCTAGGGAAACCCCGATAACTAAGGGAAGAAAAACAGCCC
ATTTTTGGATTTTATTGCTGGAAGTGGTAAGCTGTGAAGCTAGCTTGGACAATTCTCCTTCACCTTATAG
GGTTAAACTAGGCACTAAAGACACCAGAACACAAAAGGATTGGGTGATGGAGGTGGGGTTAAGAGTTTTA
GATAAAGTTTGGTCACACCAGAAGTAGCCGCCAAAGGTGGCCATCTGGGTTCCATTGGGAGCTTGGGTGT
GATTACACCATGAAGAGTTGGGAGTAGAGTAGTAAAAAGGAAGGGTTAGACTCTGTGGATTACAGTATAA
TGGGACTTGAGGCAAGGATGTTGCTTGAGAGGAGCTGGTAGAGTCGGTGGTGATACTGAAAGTGGCTGGT
AGAGGGACTGCCACTAAGGGAGCTTTTCCGAGTGCAGCACAAAGGAAGCAGTGGGAGAGGGTTCTTACTC
CGGCAGCCTGGGTTAAGTTAAGTCCCTGGCGAATAAGTGTTAGCCATGAGAATGGGTCCTCATTGTTAGG
GGGGCTTGGGGGGCTTAACAGCTTCTGTATTTTTTGTTCATGAGATTTTACGACTGAGGTTAAATTTTGT
AGGGTCTGTACACCCTTAGAGAGTTGTACTTGCTGAACGTATATTCTCTTTACCTGGATGGTTGCGGTGG
GATATGAGGAAGAAGATGATGCATATAGTCCACCTTTTACTCTCTGGGCCCACTGAGGGTCCCAGGGATC
ATTAATAATAAGACTGTATGTTCCTGGAGAAGGGCTTTGAAACATATTCTTATGTTGGAATTGTGCACCA
AAGTCATACAAAGGATGGATTTTGCAGTAATTGTATGGACACCCTAGGTTGGTTTCTTGCCAGTAGTTTT
TACAATTATATTCTGTTTGGTCATATAAGAAACATATGCCCAGGAGGTCTCCAGTGATGGAACTTAGGGA
AAAGTTTAGGGAGAGGACAGATTGACAGCCCTGGGGGGGACATTCTGCAGTGACCTGCATGACTGAGTGT
ACCTGGTTGTCTGTAGACCAGGTTTCAGTTATAGAAAATTTCCATACAAAGTTAGGATTAGTAGGAGTAA
CTAGGGGGATTAGAATGAACCATAATAATGGTGGCAAAAGTGTAGAGAGTAAGTTCAAAATTGCTGAAAT
CACAAAGGGCACCCTGCCAAGCTAGGTATTCTATGAGAGTAAAAAGTTGGGAGACTCACTGGTTGGGGGA
TGGGTTGGGGAGGAGGGTATCTATGGGGTTTGTGAGGGAAAAGTCAGTTAAGATGAACAATAGTGAGGAA
ATGGGAAAATTTGAGGAGGGTGTGGCTCATCTAGCTTGTTTCTATCTTGGTTATTTTTAGATGGGTGGGT
GACAGTTGGGTGGACTGTCACTTAGCCTGAGGGGGCTGGGCTCTCTTCAACAGGGTAAAATGGACCCAGG
AACTGTGACCCGAAAGCTTGGCTGCTGTAGAAGTGGTAAGAATTACTGTATATGGGCCTTCCACTTAGGA
GTAAGGCACTTTGCACGTAGATCCTTGAGTAGAACCTGGTCACTTGGAGAAAGGGCCGAGGGGGTGTCTG
GATTTCCTTGTGTAGGTGGGGGAAGTGACTTTTTGGTGTGTTCTCTAAGGAATTGTCTTAAGAGAGAGAA
ATAGGGCAAGTAGGGTGCCAGCGGTGTGGGAAGAATACGAAGTTCTCATAATGCAAGAGGGCGCCCGTAA
ACTAGTTCAAATGGGCTAAGGCCTGTAGGGCTTCTAGGTGTCGCCCGTAGTCTAGTGAGGGCAAGGGGAA
GTAGGGTTACCTATGATTGACGTGTCTCCATGGAGAGTTTGGTTAATTGTTGCTTGATGAGTCCATTGGC
CCGTTCAACCTTTCCAGATGACTGGGGATGGTATGGAATATGTAGCTTCCAAGTAATGCTGAGAGAATCC
GCCACCAGTTGGATTACTCTGGAAAAGAAGGTCGGGTCACTATCAGATTGGATTGATTGGGGAAGCCCAA
AGCATGGTATGATTTGTTCTATAATTGTGGTAGCCACAATGGATGCACTTTCCCCCGCAGTGGGGAAGGC
CTCTATCCACCCTGAGAAGGGGTCTACTAAGGTGAGTAGGTAGCGGAGTCTTTTGTGTCTAGGCATATGG
GTGAAGTCAATTTGCCAATCCTCTCTGGGTTGATGCCCTCTAAGCTGATGGCTTGGGTGTATGTTGCGTA
TTGCCCCTTGAGCGTTTGCCTTTAGGCAGATTAGACACTGTTGTCCGATTTTTTTGAGGTGAGAGAGAAG
GGATGGACACTCAATGATGGGATATAAAAAATCATATAGAGCTTGGTGCCCAATGTCTAGGGAGTTGTGG
ATGTCTCTTAGGATTTTTTGCGTTTGAGCTTCAGGGAGGACAACACTGTTCTGGATAAAGATCCATTGGT
CAGGCGTTATGGTTGCTTGTGGGTTTTGTAAAAGTCTACTCTTTTCTTCTGAGGGGTAGGAAGGGGAGTA
TTGGGGGTTTAAGAAACAGATAGATTGGGGATTTTTTTGTGGAGCGTGCTATTGATTTTGCTGTGCCATC
GGCAAAGTGGTTACCTTGGGCAATTGGATTGGTAGGCCTTTGATGTCCTTTGCAATGAATGATAGCCATC
TCCTTAGGGGAGGTTAGAGCTTGTAGTAACAGTTGGATTTGTCTGCCATTTATAATGGGAGTTCCTTCGG
CGGTTAAGAATCCCTGCTCTTGCCAGAGTACAGAATGTGTATGTGCTATCATGTATGCATACTTAGAGTC
AGTATATATATTAACAGTTTTTCCCTCAGAGAGATGGAGTGCTCTGGTTAAGGCAGTGAGTTCTGACTTT
TGTGAGGTTGTGCCTAATGGTAGAGGTTTGGCTTCTATTACTTGGGTGTTAGTGACTACCGCATATCCTG
CGTATTTGTTTCCATGGGGATCAGTAAAGGAGCTTCCATCCAGAAAGAATGTTAGTTGTGGATTTGGGAG
GGGTTGGTCCTGTAAGTGGAGATGAGTTGGGGGGACTGATTGAATGACCTCAGGACAGGAATGTTCTGGG
GCATGAGGGGTATTTGGGATAGGTAGAAGAGTGGCCGGGTTAAGGGGGGAATAGGTGGCTAATTTAATGT
CAGGAATTTCTAAAAATAGGACATGAAATAATTGTATACGGGAAGGAGTGAGATGACTGATGCACTTGTG
GGAAATTAGATCTTGGAGGCGATGTGTGGAATGGACTGCGAGGGGACCTTTTAAGGTAAGTTTTAAGGCT
TCTTTGGTTATTTCTGCTGCCGCGGCTAGAGCTCATAGACAGGGTTGCCACCCTTGCACTGTGGTGTCTA
GCTGCTTGGGGAGACAAGCAACTGGCCTAAAGGTTGTTCCTATTGGTTGAGCCAAGAGACCTGTGGCTAC
CTTTTGGCATTCATCAGTGAAGAGACAAAACGGGTATTGGGGGTTAGGCAGTGAGAGAGTAGGGGCTGAC
AGCAGACACGACTTAAGGCACATAAAATCAGTAGTGATTAGTTTTGGATTGGACAGGGGTCCTGTTGGGG
ACTCTTTTGCATCCTGGTAAAGGGGTTTGGCCAGGACCCCAAAATTTGGGATCCAATGTCAGAAGAATCC
TACCAATCCTAAAAAAGATAAGATTTCTTCTCCGTTGGTTGGGGGGGGTGAGATCCTGAATAAGACTTAG
TGTGTCTATAGTAAGGGACTTGGACACAGGAGTAAATTCTATACCTAAGTATATAACTACAGGGAGACAA
AGTTGGGCCTCTTGTTTGGTGATTCTGTAACTTAGCCCTCCTAAGTAATTAAGGAGGAGGGCGGTGTCCT
GTGGGGAGATATTATGTGAAGGACTACACAGAAGTAAATCATCAACATACTGGATAATTGTGCTAGAACT
GATTGGGCACTGGGCCAGATCTTTGGCCAATGCCTGTCCAAAAAAATGGGGGCTGTCCCAGAAGCCCTGG
GGGAGGACTGTCCAGGTTAACTGAGTAGACGTATGGGTTTTGGGGTCTTTCCAAGTAAAGGCAAATGGAA
AATAGCAGTCAGGGTGCAAGGGAATGGAAAAGAATGCATCTTTTAAATCAAAGACGGTGAAGTGAGACGT
TTTGGTAGGTGTACGGGATAAAAGGGTATATGGGTTAGGGACTACTGGGTGTGTTGGGATTACTGCCTCA
TTAATGATGCGTAAGTCTTGAACTAATCTGTATGCCCCTGAAGGTTTTTTGACAGAGAGGATGGGGGTGT
TACAAGGAGAATGGGTGGGAATTAAAATTTGTTGTTGGAGTAGACGATCTATGATGGGTTTGATTCCTTG
TCGGTGACGCAATGAGAGAGAGAACTGGGGGCGAGACGGAAAGTGGGTAGGGTGTTTTAAGCGAATGAGG
ACTGGCTTATGGTGTTGGGCGACTACCGGGGTAGAGGTGTCCCATACCTGTGGGTCGACCAACACTGGAA
ATGTCAGGGACGGGGGTTTAAGACCTTGGTTATGGGGGCACAAAGGCACTATGAGGGTGACGTTAGAGCC
AGGGTGAGGATGAAAGGGAAGGGAAATAGATGCCTTGAGTTTGGTTAAGATGTCTCGTCCTAAGAGGGGG
GTGGGACATGAGGGCATGATGAGGAAAGAGTGGGCAAAGCATGCATAGTCCAGGCAGCAATTTAACATTG
GGGTCTGGCGAGAGTTAGACAGTTTACCGTGTACCCCAACTACTGAGACAGTGGATGGCTGGCTAGGATC
TCCATAGGTTGGCAAAACAGAATAGGTAGTCCCCGCATTGATGAGAAAAGAAATTGGCTTACCTGCTACC
TGTAGAGTTACCCTAGGCTCGGTGAGGGTGACCGGCATCTCCGAATGTGGGCACCATCAGTCGTCGTCCA
GCTGTAGGAGCTGGAAGGAGCCTTCTGACCCTTGAGGAGAGGCACCATGTTAAGGCGCAATGCCTGCCCT
GCTAGCAGGGCAATTAGACTTCCAATGTCCTTCCTGTTGGCAGGTTGGGCATGGCATGGTAGGCTGGCAA
GGATTTGGACATCTTTTTGCCCAATGCCCAGTTGTGACACACTTAAAGCATGGGCCAGACGGAGTGGTCA
GCTTGGCCTGGGGACACTGGTTTGCCCAGTGTCCTGGGTCTCCGCATTTGTAGCAGGAGCCCTTAAGAGA
CTTATCTTTGGTTTTCCCTGCCAGCAAAGTGGGCAACGCAGGTTGGAGGGCAGCCACTAAAACTTGTGCT
TGGAGGGCGGCCTTCTGTTTTACCCTGGTTTGTCAAAGAGCTTCCGCTGCTTCCTCTCTAGAGTTAAAAA
CTTTGAAAGCCAGCTTGACTAAGTCCTGAATGGGGGTTTGAGGTCCACCCTGTACCTTTTTAAATTTTTT
TCTGATGTCAGGGGCTGACTGGGAAATAAAATAAGTGGCAAGGACAGTAGCTCCTGCCGGAGAGGTGGGA
TCCAGTCGGGTAAATTGGACAAGTGCCTCCATAAGGCGATTTAAAAAGGAGGCAGGATTCTTATCTGAAT
GTTGAATAACCTCTTGCAATTTATCAAAATTTACAATTTTGTTAGAGGCTGCCTGCATGCCAGCTAAGAG
GCATTGTATCATAATGTCTCTCCTGCGACGCCCGGGTTGTTGAGGTTGGTAGTCCCACTCAGGATCTGCA
GATAGGACAGTTGCTCACCCACCAGGATGGCAGGCTCAGTTAAGTGTAACTGATCTGCATGCTGCCTGGC
GGCTGCAAGAATGCGCTCTCTTTCCTCTGAGTTTAGAGTGGAAGTAAGAATGACATGTAAGTCATGCCAG
GTAAGGTCATATGCCTGACACAGGTATCAAAACTCCTTGGAATATAGGGTGGGGTTAGCTGAGAAATCGC
CAAGCCGTTTTTCAATTTTGGAAAGGTCTGCCAAGGAAAAAGGGACATGGACTCTAACTAGTCCTTCAGC
TCTGGCGACCTCTCAGAGGGGGGCCAACAAACTAGCAGGGGAGGTTGGAACAGACTGACCAATAGGGTAG
GTTGAGACAGGCTGACTGGTAGGGAGGGTTGGGGCAGGCTGACTGGTAGAGGGCTGACTAGTGGGGGCCA
CTACTGCGGTCTTGGAGCGAGTGTGGGCGGAAATGGGAGAGGTAAGAAGAGTGGCTGAGGGAGGCGTGGT
GAGAGAAGCATATGGAGGGGCACTGGAAGGTCGGGAGGGAGGTGACCCACTGTGGGCCCCATCTGAAATG
GAGGTGGAGTCCTCCTTTGATGTTGAGGTAGGGGCCGAGGGCTGGGTTTTGGCTAACAAGACCTGGGCCA
TTGAACACTGGGCACACAGGTTTGGGCGAGAGCGCAAGTCTGAAAAGCCTTGGACATAATTGATCTCTGA
CCACTTTCCTAGCCTTTGACAGAAATTAGAAAGGTCTAGTAAAATATTATAGTCAAGCATACCTTCGGGT
GGCCATTGAGATTGGTTGTCCAATTTATATTGTGGCCATGCCACCGTGGAGAGGAAAATTAGTCTTTTTC
GTTTTAGATCCTGAGCCAAATGTAAGGTTTGTAAATTTTGGAGGAGACAACCCAAGGGGGTGTTCCTAGG
GATTTTTGACTGTGAGGTTCCCATTGCCCTAGCTAATAGAAATGGAGGCAGGTCTTGGGCAGTGGCAAAG
CATCTTTTGCCGCTGTTAAAGACCGGGGCTTGTGGAGCCACTTAGGAAAAGAGAGAGAGAAACTTCAAGA
CGGATGTCTCTGGGTTGAAGTTCTCCCAGCAGCCACCAGGTGGTCTAAGCCCCTGGTGTGTACACAACTT
CAGGCCGAGGGGACTACGGACAGGGCGAATTAGGGAAGGGGAACACTCACTGAAGATGGCGACTTCAGAG
CCGCGGCAAAAAGGAGCCGGAATGCTTGATGTACCCAGGAAGGTCTCTGGAGCTGGAGTAGTAGGTTCGT
GAGGGAGGAGGTTCCAAGGATCCCCCTGAGGGATACCGAGGAAGTGTCTCCTCCCAGGCTTTTGGCACCA
ACTGTCTTAATTTAATTTAATTTAGGAGAGCTAAATAATTAAACATGAGACCAAAGTACATAAGAAAGCG
GCAGCCTTTTATTGCAAATATGCATGCACTCTCGGGAGAGGTTCTCCGGTCCTCCGGTATGGGGCCAGGG
AAGTGGCTCCGACCTCTGCCGGTGGTGGACTTTTATGCGTTGGTACTGGAAGGGGGAGGGCAGTGGGCGG
GATAAGGGCTGATAGGGGCGTCTCTGTAGGTGTGGCTGGGTAAGTTTGGATCTCTTTGGATTGATGTCAC
CTGGCGCATGCTCGGTTGTCCTGCACTTTCCCCAGCTCGGGAAAGTTGGTGATGAAGAACCCGGAAGCAA
TCGGAACTGTTCTATCTTGTTCACCTTCCTCCATTTTGTCCCTTCTCCCTCACCCTAACA
