# Supplementary material for: Genome-wide characterization of endogenous retroviruses in snub-nosed monkeys
Source: PeerJ. 2019 Mar 18;7:e6602. doi: 10.7717/peerj.6602 (PMC6428148; doi:10.7717/peerj.6602)
Supplement: File S3 — All ERV sequences found in the golden snub-nosed monkey. [file peerj-07-6602-s003.zip › Supplemental3/129.fasta]

>129gi|723427154|ref|NW_010787302.1|:1193945-1206809 
TAAAAAGGCAGGAAACAACAGGTGCTGGAGAGGATGTGGAGAAATAGGAATGCTTTTATACTGTTGGTGG
GACTGTAAACTTGTTCAACCATTGTGGAAGACAGTGTGGCAATTCCTCAAGGATCTAGAACTAGAAATAC
CATTTGACCCAGCCATCCCATTACTGGATATAAACCCAAAGGATTATAAATCATACTGCTATAAAGACAC
ATGCACACATATGTTTACTGAGGCACTATTCACAATAGCAAAGACTTGGAACCAACCCAAATGTCCATCA
AAGACACACTGGATTAAGAAAATGAGGCACACATACACCATGGAATACTATCCAGACATAAAAAAGGATG
AGTTCATGTCCTTTGTAGGGACATGGATGAAGCTGGAAACTATTATTCTGAGCAAACTATCACAAAGACA
AAAAAACCAAACACCACATCTTCTCACTCATAAGTGGGAACTGAACAATGAGAACACTTGGACACAGGGC
GGGGAACATCACACACCAGGGCCTGTCATGGGGTGAGGGGAGGGGGAAGGGATAGCATTAGGAAATATAG
CTAACGTTAATGACGAGTTAATGGGTGCAGCACACCAACATGGCACATGTATACATATGTAACAAACCTG
CACGTTGTGCACATGTACCCTAGAACTTAAAGTATAATAATAATAATAATAAAAGAATGATCAGAATCTT
TACTATTCCTTAGAACGATATGAAGACCTTAGAGTGCAGACGATGATTATTATCTTCCATTTCGTGTACT
ATAGTTGTTTACTAATTTAATTTTACCTGGTGTTTATATGCTCCAAATTAGGAGTTACTATTATCATCTC
TATTGCTGGCATATTGTCTTTCTTACAAACCTTCATGAAATGTTTTTCTTTCTTTTAGGTTCATGTTGCT
TTTTTTCCTAAAGGTACAGCATTTATTTCCTTGTGAACCGGAAGCTAAACCAGAAAATGTTAGCAGTAAA
CTCAAGGCTTGATTATGTATTTATTTCTTTTGGCTTCACACCTGAAAGATATTTTAGCTGAATATAGAAT
AATATGTTGCAGCTATATCCTCTCAACTCTGCATAGTTATTGTTCCATGGGAAAAGGTCTGTTTCATTAT
TGTTCCGTTGTAATAATTTTAATTCTTCCTTTTAAAATATTTTCTATGATTTTAATTTCTGTAATTGTAT
TACAGTGAGTATATATGTGGATTTATTTTTATTTACACCTTGAGAGTCTACAACAAGAAAAATATATCTT
TCATCAACTCTAGAATATTTTCAGGCATTATTGCTAAGAATATCATCTTTTCATCATTGTCTATAGTCTT
TTCCTCTAATCCCTATCAGATTTATGTTAGACTCTTAATCCCTCTTTTAGGCTTTCTCCCATTTTATTTT
TTTGGGGGTACATTCTGAATAATCTCTTTAATGTCACTAATTATCTCCGTGGCTGTGGATAATCTAACAT
TTAATTTTTCCAATGAAGCTTCTACTGTTTCTTAATAATTAAATACTTTTTATTGTTACTTGCTCTAGTT
GGTTCTTATCTACTTATTTTTCATTTTAACTCATCCTTTTTCTTATTTTTTTATGTCTCTGATCATTTTA
AATATACTTTATCCTCTACATCTCACAGTTGTACTATCTGATGTTTCTGCTTTTTGGCCTGCTGACATAT
AATCAGAGGGCTTTATTCAAAGGAATCTCGTATAGTCTGTGTTCAGAGATAATTCATCAAGACAGGATTT
TAGTTTGTGTTGGTCAAAAACTCTAGGGGTCTCCTTAACCCAAGAACACTTCACTAAATCTCTAGTCTCT
CAAAAAATGTAAGTGGTTAAAATTGAGCATCAATAAAGGTAACTTTCGGCACTTTTTTTTTTTTTTTTTG
AGAGAGTCTTGCCCTGTTGCCCAGGCTGGAGTGCAGTGGCGCGATCTGGGCTCACTACAACCTCTGCCTC
CTGGGTTCAAGCAATTCTCCTGCGTCAGCCTCCTGAGTAGCTGGGATTACAGGTTCATGCCACCACGCCT
GGCTAATTTTTTGTATATTTAGTAGAGACTGGATTTCACCGTGTTAGGCAGGATGGTCTAGATCTCCTGA
CCTCATGATCCACCCGCCTTGGCCTCCCAAAGTGATGGGATTACAGGCGTGAGTCACCGTGCCCGGCCAA
ATTCTTAGAGGAGATGAAGGTTTTCACCTAGAGCTCAGGTGTCCAGAAATGCACTTCATAATTTCTTCCT
TTTGATAGTGCTTGCATCTTTAAAGTTGATTCTTTCACTAAGACTATAATAGCTTGAGTGTTCTGCCTTT
GTGCAGAGATGTCAGTTTCAAGGTTTTATTTTGCACAAGTTTGTCACCTATCCTCCTAAGAGCATCAAAA
CCCAAGGCACTAGGTTATTGAGGCAAACAATTTCTCAATGGCTAGGCTGCTGAATGTGAGTTCTTGTGCT
TACTAGCTTGTTTTTTAATGGCCTCTTTGCTTTAAGACCCTGGGAATTTTAACTGCTCTGCTAGCACAGC
TTTGAGTTAAAAAGTACATGTCTAGTATTTTATCCAGCATTTTTTATTTGCTTTGTTTAGAAGGATGTTC
AGGCTATGTAAACTGTAATAATACAGGAAATAGAATTTTTTATACTCATAAGAAGCTTGCATGTATTCCT
TCGTTTATTCCAAAGCCATTACTGAGTGCCTCCATTGACAAGCAATGTCACTACTCTCTCTCTATATATA
GATGCATAAATTAATAGAAAAGAAATAAGTGAATGTAGTGACACTGCCAATTGTTATTGCTAAAATATCC
TTGTTTTTTACTTTTATTCCAATGTGCTTTATACTTTAAATACACTCAGGAAATAACACTTCTTATATAC
ACATTTTAAAAAATTTCATAGCTCAACAATACTTATTTTACTCTGACCATATTTCATTTCATTCTGACAT
TTACTTTCTGACCTTTCACTCAAATGTGAATAAGTAAATGTTTATATAAATAACACATTTCATATGTGGC
ATATCTTTTAATAGCCACTTTCAATTCAAGTGTCAGAAACCATAGAATACTGTTTTCTATCTGACTATGA
GTAGAATTATAAAATCTTTGAAGATTTGTGATCTTCCAAGTTCTTACATGTTTTGAGGTGATTTCAAATA
TAGGAAATAGTTGTAGGCATGAGCTCTAGAAAGTCCATATAGAGATGAAGGAGGCTTTAGCTCTCCTAAT
CTCTATTAATTTTTACCGTCTCCCCCTTTCAGGCTCCCTATAAACACGTGATCTGAATAAAAATAAAGTA
TTTATTATGGAATCGTAGACTAAAGATGAGTCCCTTAAGACAATGCTTCTCAATTTAATGTACATGTGAA
TCCCCTGATTTTGCTAAAATGCAGATTCTGATTCAGTAGGTCTGGACTGTGACCTGAGTTTGTGCATTTC
CACCAACAGCATGACTTGAGTTGCAAGACCTAGATACACACTTTCTAATCAGATTATCTGCTCATAAATC
CTTCTAATTAAAAAATCTGAACAAAAACAATAGCAGAACTGGAGGGAATTATACATTGCATATTGGACTC
ATCTAAATGAAAATAAAAGATAATTATAATTTAGTCAGTAACTAAAACAGAATATTCACCACTTTTATGT
GGAAATTACTAATATATAAAAACAGAAGATTATTTTTGTCTTCCATAAGCTTTATTTCTGTAAAAATTTG
TGTTTTTTAAATTATAAATCTACCTAATTATGCAAAAAATCAAATATTGTAGATATTTGCATAATAACAA
GTAAAAATGCTTGACCTCTCAATTTCCTTTCCAGAAAGCAACTGAAGTTGGTTGTGTAGCTTCCAAATAC
TTTTTATGTTCTCTTTGAGAGACGTGCATGTACTCAACTTTTGTTGGTATAAAAAACAAAATTTTACTTG
GTTATATCATGCAATTTATCTTTTTAACTTAATTTTTTTTATCACTTTCCATTTCAGTACCCATATATCT
TCAATATTTTGAGTGGTTTCATGGATATGCTGTTCCATAATATTTAACCATTTTTAAGTTGATGGGCATT
TAGGCCAATTTTATTTTTTGTACTTAATTGAATATTCTATAAACTAAGAAAAATTATGTATCCAAACAAT
TATAGCTAAAATACATGATCTGGATGGAACGTGTATACCTCTCACACTCTTTACAGCTTCACTTGGTGCT
ATGTAAACCAAATCCAAAGGGGTTCTGAGTCCTGCTCCTTTGACAACATCACCTCTTTCCAAGATCCAGA
TAACCTCGAGATGCTCCATTTTTGGTTTTATAGTGGGAAAATAGTATTTCTCCAGATTTTTAATTCTGAT
TTCCAATAAGAGTTCTTTAGCAAAGCAGGCATGAAAAGAAGTAGACAAACTGGAGGAGTTAAAATGGAGT
ATATAATACTTTCCATTTTTCAAAATTGGCAAATGAATGCTCTATGTGCATAGCCCAGCTATGTATTCTA
AAACCATACTAAATTAATGTGTTAAAATACCTTTGTTTGGTCTGGATAAATAGCTTATGATTTGCAAAAG
AGACATGATATGTTTATTCTGGTTTATAAAAAGCCATTTTAGAAATACAAATTGGATGTGGACCTTGAGA
GTTATGAGACTTTCTAACTCACAAAATAAACATAGCTAGTTTCCATATATTTAAAAGATCCAGTCTACAG
TGCCTTAAGTCTAGACTCTAAAGGGAGAAAAATCATTTCCTCTAATATATATTTAATAAACAAAACTGTC
TACACAGAATTTCTAATAGAAACTGCTTGGCCTACCAAATATTATCTGATATGAAAGATGATCATTAGAG
AATGTTCTTGCAATATTTTGGAGAAAAATCAGTTGTCTTTATTTTACATTTATTGACCGACTACTTTTAG
TGATTGGTGCAATGAAAAATCTCTTTTCTATTATGTTCTTCTCAATAATCATTGTACATTTTTTCTACTG
ACTCTGAAATAATAAACCCACTTCTAAGATCTGTGGGCAACTTCATTTACTACTTATTAAGAAAATAAAA
GCCTGACATGCATTGTCTGTAGTCTCCTCTCTTCATCCTAAAAACATGTCTATAGCTTTAGCAATCATCT
TTTCCTCAAGTTTATAGGAAGAGGTATCCTGTTCTCTTTCCAGAAACAAGCTCTTACCTCTGCCCTTGAT
TTTATGCTGTGGTTTTATTATTTTTTAAAAAATATGCTTTTCCTCATGGGTTGTAAGCCCCTAGAAGACA
AGAGCAAAATCTTTCTTATATTTGTATTTCCCAAGCCCCCGTCTCTTTGTTTCATTTTTTTAACTTTTAA
GTTCAGAAGTACATGTGCAGGTTTGTTACATAAGTAAACTTGTGTCATGGGGGTTTGTTGTACAGATTAT
TTCATCACCCAGGTATTAAGACCTGAGTACTCTTTATTTTACATATCAATCCTGACTTCTAAGGTGTCCA
GAGCTAAATTTGATGCACAACAGTAATGATCTCATAATATGGGTCTTGCATACCCCTTTTACATCTTTTT
TGTTTCATAATGGTCTTTAAAATTCTTCTTTGCTATTCTATGTAATAGCTCTTTAAATAATATTTTGGAG
TAAGTTTGATATAAACTAATACACTTAGTGGTTAATAAATATTGAAGGCACGAGAAATCTTGTTGCTTTA
TATTTTGTAAAGTAAAAATAAAACTATATGGAATAATTGTTACTATTTTTAACACAGCGCAATCCTATTA
AAGATTCTTCTCTCTCAAATCCAATTCTACTTCTCCTTTTCATTTCTCTGTATTGTCCTTAGTGTTTAAA
ATTTATAAAGTGTGTATTCGCATTGTATTTGGTCTTTGAAGCAACTGTGTGGTTAATTAGATTGCTAATT
TTGTGCTTCTTTTAAAAGAAGAAGCAGTTTTTACTTTATTTTCTTAGATTTAATCTTAAGGAACTGAAAA
ATTAACCTTCTATATGTTAAGAAGACTATATCTTGTCCAACCCTTTTCCCCAACTCCTGGAACACAAGTA
TTACCACAAAAAGATTTGTGAGGATAGTTGATACGGTCATTTCACCTATAAAATGAGATAGTTGGGAAAG
AAACCTGGACTCAATGACTAGGTCATGGCATACTTTGGCATTACTGTTCTAAAACCTCAAGCCAAGCTTT
GGATGTGCAGCCTGAAATGTGCCAGAAAGGTCTGAGAGGAAGAAAAAAAGGTCTCAACCCTGACATAGGG
TTGGAGTGAATGGTAAGATTTATTGATGTCCTTATGGTGAGATCTCACCGATCAAGAGAAAATACAATGT
GAAAATAGATCAGAAGTAAGGAAGACAGAGAACTCTGAAACTAAAATGCACTGCTGTAGTTACCTATGTA
CTTTGCTTAAATAAATGCAAAACAGCAACAACAGAAAACAAAACCCTGTTTTATTCGATATCTGCTTTAC
ATGAGGAAAATTGCCAGAGAGAGTATTCATGGGGACAGGAGAAACCTACATGAACATTCAGCAGGCCAGA
GATCCAGATATTCATGTTTTTCAATAGAGCTCATGGCCACTGCCCCTTTGCAAATAGAAGCTATCACCTT
TTTGGTGAAATCCTTAGTGACACTGCAGTGCCAAATGACTGCTCAGTTTTTGCACCAGCTGGAATGTAGA
ACCTGAAACAGTAAAGTTCTGTCTTCAATGGTTCCGCAGTGAAAGACTCAAATAAAACTTTTTCAAAGAG
GAAAGCCACAGCAGGAGAAGGAGGTGAAGATCCATTTAATAGTGCACATAACAGATGGTGGGATGGGAAA
GCAGGGGAAATCACAGCGAAGAGGCAGGCCTTTGCAAGGCAGGAGGAATGTGGAGAGAAGCAGCAGAGCG
CGATGAAAGCAGACAGAGCCACGCTGTTACTGAGAAGAGAAAACTGTTAATACAACGGAATTCAGGATAG
AAGAGAGACCTGACATGGAGACAGAGGAAGCACACCCAGAGGAAACTGCAGAAAGCCAAGAGAAAGTGGA
AGAAAGAAGCTTTACTTTTGAGCATGAGAAAGAGTGTGGGCAGGAGGCAGTCCTCAATTGACAGAGAAGG
GCCATGGTGACATTGCACTGGTACAAAGAACAATAGTGCTCTGGAGGTGAAGTCAATGCGGATCCCATAG
CAAAAGGTGAGAGAAAAGAATCCATTCTGCCTTGTTCTATGTGTTCTGAATACATTTTACAACTGATATT
ATTTTTTGAGAATAAAGAGAAGATTTGCAGCCACACTTTTTGATAGAACTTTCTGCTATGATGGAAATAT
TTTACAGTGGTACTGCCTGATGCGGCTATGTAGCACTCGAAATGTGGGTGGTGCAGTGGAGGAACTGGAT
TTTTAATAGCACTCAGTTTTAATTGATATCCATTTAAATCTAAGTAACCAAAATAATGGAGTGCCAGCAA
GTTTTTTGAGGGAATGGAAATATTCTTTGTCTTGATTGTGATGGTAGTGGTAGGTGTGCAGGTCTTTTTT
AAGATTCATCAAACTGTAAACTTAGAATGGATATATTCTAATTATATAATTCAATAATGTTGAAAAATAA
ATAGCTACTAATTATATAATTCAATAATGTTGAAAAATATAGTAGCCAGGACTACTATACCGTACAATGT
GCTTGCTTGTTAAAACATTATCTCAATATCACTTGACATTTTTATAAATCTTAACTTGTTAGTGGTGGGA
GATATCTGAGTTGTGATGGCAGGTATCTGATGGCAAATCCGTACGGGTATACAGCAACCTCAATTCTTGC
CTCCTTGTAAGAAAGAATGCGACTGAGGGGCATATGGTAGAAAAAGAGACGGAGGCAAGTTTCAGAGAAG
AGTGGAAGTGTATTAAAAAGCTTTAATGCTGGCTAACACGGTGAAACCCTGTTTCTACTGAAAATACAAA
AAAATTAGCCGGGCGTACTGGTGGGCGCCTGTAGTCCCAGCTACTTGGGAGGCCGAGGCAGGAGAATGGC
GTGAACCGGGGAGGTGGAGCTTGCAGTGAGCCGAGATCGCACCACTGCACTCCAGCCTGGGCGACTGAGC
CAGACTACGTCTGAAACACACACACACACACACACACACACACACACACACACACACACACACACAACAA
AAAACAAAAAACAAAAAGCTTTAATGCAGGAAAGAGGAAAGTACACTTGGAAGAGGCCCAGGTGAACATC
TTGAAGGTGCAGTACCCTTTTTAACCTTGAACCTGGGATTTTGTATGCTAGCCTACTTCAGGCGTTTTGC
TCCCGTTTCCCTTCATTCTTCCCTTAGGGTGAGCCCCTCGCATGCCTGGTGCCCTGTGTGCACTTGGGAG
TTGAGCCATGTGCAGTGTGTTTACTGGAGTCATATGCATGTTCACCTGAAGCTTTCTTCCCTTTTCCAGT
GGAATGCCCCTGGAAGGTCACACTCTGCCAATTTGCCTCTTAATGTGCATGCTCGAGCCCACTTGCCCAA
TTTGTAAAAGCTGCTGATTACCTATTCCAGATGTTTTTATCTATTGGGAAACTGCCTCTGCCTGGCACTG
GCTGAGACCAATTATTATTTCAGAGAGGCAGTGTGACAAGTGCCTAACCATCATCTGATGGTCGCCTGGC
ATTCCTGATGGGTGGGAGGAACCCTCTCCTGCCCTGCTCATGCCTGACTAGCTATCTACTATCACAGACT
TTCAGTCCATTGTTTTTATTTTTATTTTTTATTATATTTATTAATTTGCTCCTTAAGAAGGAAGAGGGCA
TTACATTTGGTTAGATTAATTGTTTCTGCTAAGAAGACATTGATTGAGGTAAATAAAGGAGAATAAGAGG
AAATAATCTTTTTCTATGTTCTTGCCTACACAGTAATTTTGGAGAGATCAACTCAAACAGTTGAGGAATG
AAAATCTCGAGACCACTTCTTCTAAGATTTTTTTTTTAATGGATAAACCTATGACTGTTGAAAAAAGATA
TGGGAATTTTTAAGAAGGAGTTTTACCACTAGTAATACATCCTTTCTAGAATGCACATGCCCACAAAACT
ATACATAAATTTGCATAAAATACAGGTCATAAAACATGAATACAATCTTCAATTCTCCCTAATTAAGTTT
TGTGTATTGGTATTAATTAAATCCGTAAATGGCAATCAGTATTAATGTAAGTTAAAAGTGAGTTATTGCA
GTGAAAGATTGAGATCAGTGATTTACAATGAGTTGTTCCATTCGGTAGAATTTTTAAATAATAGTTTAAT
AATGGAGGGGTGGCCTGGGTAATTGTTTCCAACCTTCATTTTGCCCAGACAACATTAAAAACCGAACAAA
AACAACAAAAAAGGGACCTATTACCTACTGACCTCACCATTTACAAAATAGAAGATATTTTAACAAAGGT
TCTCTGAAAAAAAAAATAATTATAATAAAGGGAGAAAGGAAATGATGTCAAAAACAAAAGAAGACAAATT
GAGTAATTTAACTTTATGAAAAATTCACTATTTTACCCTATGTTTCTCATTTTTTTCACAAATTGGTGAA
AACTTTAAAATGGACTGTGCAAAGTCCACAGAAAAGCATTTGGGAGCCACTGGTTTAGCTTATACTATGG
TGCATCTGTAAGGGGCGTGGAGATCATCGGCCCAGTCGCCTAACTTGACAATTGCAAAAGCCAGTTCTCT
GGGGCTTCAACAGTTTGTGAAAGATCACAAACTAAGAGAGTAATAGAGACTCACCCTGTGCTCAGGGCTC
CTAATTTCCATTTTCAACCCAGTGCTCAAGTAGATAGATGAGATGTTTCTATGTAGAAGAGAAAATATCA
ATAGATTATTTCTATAACAATATGGTAATAATAAACTTTCTACTCTTAAGCCTTTGATTACAGACATTTA
TAATAGAAAATGAATTTATAATTATTTTGGGTTCACTGAAGTTTTATACGGTAAGTTTGCATAATAAATT
CTAGAATGCAAAAGATAACCTATTAACTATTTTCCTTTTTAAAAAGAAGTTTTGAATAAAAACATAACTT
TTTGTAATGCCAGACACTCTTATTTTATGATGTATAAAATAAAGACTGAAAATTTTAAATGTCTTTCAAA
ATGTCATGAAGTTACAAATCAGTGTCTGCCAGGCTCTTAAAATCAATCATAAGTACTGTAAACTTTATCT
ACATGAAATAGGGATAACTCTGTTAGCTTTACATAAAATAGAGATAACTCTATTAACTTTACATAAAATG
AAAATAAAATTATACGGAGCATAACTTTATTGAAATATTAATTTTACAAAAAAATCAGTACTAGGATGAT
TTTCTCAGGATACATTTTAATCTCTTAGGAAAACAAATGTGCAGACAAATAAAAGCAAATATGAAGTCGA
CCTGTGCACTAGAATGACTAACTACTCTCAAATTACATTTCAGATTGAAATACTCAAAAAGTGTATTCCA
AACAACAAAAGAAAACTTTCTTAAATCAATAACACCATTCCTCTTGAATGTTTTTGCCGATTCAACTCCC
ACGACTGGAGCAGAATTAATGTCCTTCTTTTTAGATAATATTGTAACAATTGAAAAATGAAAGGTTGTTG
AGAATTGCTGATGTTGGAATTTATTGTGGTGTTTTATAATGGTAATCCAGCCTTTGAAACCAAAATCAAA
GAGTGGACAACATTAACAACATACTGTAACTGCAGATTATACTGTCTTTTTTTGGGATGAGATGCTTATA
GTCTAGACTGGGGAAATATAAATGACAACTCTAACAGTTTTTTAAATTAAGAGGTCCTCACCTAAAATGT
TCATCCATTGTTGTGCAAAGGTGCCTGGATTCATTTCTACTCACGTATCATTTTGTAATATGACGTTACA
TAGTAAAACTAAAATTTTCATTATCCCCAAATCCTTCTTCTCTAATAGGAGTATCTCTACACGATGGGAT
GCCAACTTCATAGTGCAATTGACAAATTGATACTGATTCTTCTATTTCTGTGCTTAATGATATTTGAAAT
TGTCTCTGGATTTAGCACGAGAGAGGTGTTTATCCATTAGCATCGTTGGCCATGGGCTCATGTAGGTAGC
ACTGGGGGTGCGGGGAGGTGTTGATGTGCTTGCTCAGAGTTGCCAATTCTGCTTTAAACATTAGGTAGTG
GTTTCTTAGCCCAATTATTTGTTTTCTCGTATGCTGTAAGAAGAGTAGCCGCTACTCCTATGCTGTTGCT
GTTACTTTATCTTTTTAATCTCTTGTTTTGCATTTGTCCATTTACAGAACTCATTGCAGTGCTGTCTGGA
AGAGGCTGCTTTTGGTATAATCAGAAAAACCACACTTCCTGTTTTACTGCATCATACATCAATTCGTTTA
CGTGAAAAAAAAAATGTATTGCTTGCCTGCTTGTGCAAAGTGCTGGAGGTACAAAGAAAAACTAGACACA
GTTCCCATCCGTGCAAAATATGCAATGTACAGAGAATTCATGCTGGAGGTACAGATTTCTGAATTTTAAG
AAGACCCAGGGAAGGATTCATAGAAGAGGAAGTTGTTTTAATTGTGAATGGAAGGAGAAGAAAGGGGCTG
GTGAAACAGCAATGTACAGGCATAATGCCATATAATAAGGTGCAAGTTAACCTGATTGAGGGTAAGCATG
AAACTATTGAAGTGTGTGTATTGGCCAGTTAGGGTCCCAACAGAATACAGATGTCACACAGAAAGTAGGA
TAATTTTAGAAGGCTTTCTTTTTCCCCATAGGTAGGATTTATAAAAGTATACAAGGAAAACACAGGATAA
GACAGTGATCTGTGCAAATAACAATGGAGAAGCAGTTTTTAAAACCTGAAAGGGTAAGATGAGGGAGCAA
TTGTCAGATCCCAGAAGGAGAAAGTCTGGTAGAGAATGTTGCCTTGAGAGAAGCAGTAAACTGAGGCAGA
GCCCAGGAGGATTTGCAGAGAGGAATGCAAGCATGAGGCTACTCCTCTCCCTCACTCTGATCTCCTGGGG
CTGAACAAGCTTGGAAGCTCATTAATATGGTCCCACTGCACAGAGCAGGATGGAGGGGTGAAAATGGATC
TGCAGAGTAAACAAATCACACCCAGCATAAAATCCGTGCAGAAAACTTGCAGAAGGCGTGTTGGGTGGGG
TGAATAGTGACATGATTATAAAGTAACTTGAATACTAATTAAAACTTTTACTTTATTTTGAATTTTTAGG
AAGACAGTGAAATATTTAATGCTTTAAATCAGGAGAGGGATAGGTTTGTATTTTAGAACATTCACTCTGG
CAGTGGTCAAGAGGATTGACAAGGTCAGACTGGGTCTAGAGAAACTAGTTAGAAACTTCTTCAGTATCTG
GCTAAAAAATCTGAAAAAGAGAAAACTGTAGGTGCTGGACTTGGGGTAGAGATTAACTTAAGAAACAGGG
AACTTAAACAAATCAACAAGCAAAAAACAAATAACCCCATTAAAAAATGGGTAAAGGACATAAATGGACA
CATCTCAAAAGAAGACATACGACTGGCCAAGAAACATATGAAAAAGTGCTCAGCATCAGGAATCACCAGA
GACTGTAAATAAAAGCCACAGTGAGATATCATTTCCCACCAGTCAGAATGACTCTTATTTAAAAAGTCAA
AAAACAGATGCTGGTGAGGCTGCAGAAAAATGGGGAAGCTTATACACTTTTGGTGGGAGTGCAAATGAGT
CCAGCCAGTGTGGAAAGCAGCCTGCAAATTTCTGAAAGGACTTAAAATATAATGACCATTTGACCCAGCA
ATCCCATTACTGGATGTATACCCAAAGGAAAATAAATCATTCAATCGAAAGGACACAGGGACTCATAGGT
TTATTGCTGCACTATTCACAACAGCAAAGACGTGGAATCAACCAAGTGCTGATCA
