# Supplementary material for: Genome-wide characterization of endogenous retroviruses in snub-nosed monkeys
Source: PeerJ. 2019 Mar 18;7:e6602. doi: 10.7717/peerj.6602 (PMC6428148; doi:10.7717/peerj.6602)
Supplement: File S3 — All ERV sequences found in the golden snub-nosed monkey. [file peerj-07-6602-s003.zip › Supplemental3/13.fasta]

>13gi|723414087|ref|NW_010800369.1|:737460-742153 
TGATTTGTTTTTCTAAGACCACCAGAGCGGGTACAAAAGAACCAGCGACTAGGCAAGGGTAGGAGCAAAA
CTGCAAGTTTATTTTGGTCACCTAGCTTCAAGGGAAGAAAGTGGGTAGGGAGAGGTCTGTTGGCCCCCCG
ACGAAAGGGGCCCCCAGAGTCACCCGTACAGCTCTCGGACGGAGTTCCCGCAGTCCTAACATCCCGACAG
GAGTGGAGGACTGAGGAAGGCCGCGCGTGGCGTGCCTCCGGAGCGGCTTTTCTAGGAGTGGGAGGGCAAT
AGGCGGGGCACGGGCGTGTCAGGGGACGTTCCACAGGTGCGACCAGGTAAATCTTGGTCTCTTCAGATTG
ACATCACCTGGCGCATGCCTAGTTGGTCTGCACCTTCCCGGGTCGCCGGCTGGATTTTCGCGCGCGCGGG
AAAAGTTGGGGGGATGAAGAACCCGGAAGTGCGCCATCTTGCCTCCGTTCATCCAAACAGTCCAACCTTT
TATTGATAATAGTGATAAGGGGCGCCGTGGTCTGTCTGGCTACTTCCTGCTGTTAAGGGGCGCTGTTAAG
GTCGGGGCCCATGGTTGGCATTTGGACGTACGGATGAAGAATAAAATAAAGCACAGTATTAGTATAGGAA
CGAGGTATGGAAGCATTTGAGGGTTTGAATGTTAGTGTCTGCTAGGCCTGACTTGCTAACATAATAGCAG
CACTCTTCTCTAAGGAAGAGACAAGTGCCTCCTTTTTCAGCTGTAAACAAGCCTAGGGCTTGCCTGTTTT
GGGCAGCTACTTAGGCTATTGAGGTAGTTCGGCGCTGCAGGGAGGCCAGGCTTTCAGCTGATTCCAATAA
CTAGAGGGAGGAAAAACAGCCCGTTTTGACGGGAGTGGCGTAGTGGCATGGAAAGTTGCTGGAAAAGCTC
TGCTACTTCTGCCTGGCTGTATAGAGTTAGACTGGGGACCAAGGACACGGGGACATAGAGGGATCAGTTA
GTGGCTGTATGGTTAAGAGTTTTAGAGAGAGATCAGTTGCACGAGAAATAGCCTTCAATGGGGGCTGTTT
TGGCCTCCATTGGGTGCCTGAGTATGATTACCTCAGGATGAATTTGGAGTTGAATAACGGAAAGGAAGGA
TTGGGCAGTTGCACGAGAAATAGCCTTCAATGGGGGCCGTTTTGGCCTCCATTGGGTGCCTGAGTATGAT
TACCTCAGGATGAATTTGGAGCTGAATAACGGAAAGGAAGGATTGGGCAGTAGCACGAGAAATAGCCTTA
AGGAAGACAACTGGCAGAACTATGTACTACTGAGTGTGTTCGGCTGTCTTATGGCCAAGTTTCAGTGATG
AGAAAAAAATTGCCATACAGTAGGCGGACTAGCAAAGGTCTGAGTGTATGAGTGAAACAGCAATATAAGT
ATAAAATGAGACTTCATTTTCAGTGTAGTCACGGAGTGTCCCTTGCCACTGGAGATGTGTCTGGGTCCTC
CCATGTGAAAGCAAAAAGGAACTGGCAGTCTGTGTGTAGGGGTATGGTAAAGAAAGCATCCTTAAGGTCT
AGCACAGTAAAATAAGTAGAATTGGTGGGGATATGGGACAGAAGGGTGTAAGGGTTGGGAACTACAGGGT
GCGTGGGACGGGTGGCTTCATTGACTAGCCGAAGATCCTGTACTAACCTATACGTTCCATCTGCCTTTTT
AACTGGAAGTATTGGAGTGTTACAGGGGGAATGTGTGCGGACAAGAATATGTTGGCTAAGTAGTCGCGTG
ATAATTGGCTTTAAACCTTGTAGATGTGTCGGAGAGAGAGAGAATTGGGGGCGGTTTGGGAAACGAGTGG
GATCTTTGAGCTTGACGAGAACTGGTGGGTGGTGAGCAGCTATGACCGGGGTGGAAGTGTCCCACACTTG
AGGGTGTACAGAAATAGGGAAGATGGGGGGTGGGGGCGACATAGGAGGAGCCTGTGCACTTGCACAAAGC
ATGAGCAACAGGTCATGAGGGGGTTGAAGGGGAGTGGATGAGTTGGTGGGAATGTATATGGAGGCCTTTA
AGGTGCTCAGGATGTCTCGGCCTAGTAAGGGGGTAGGGCATGAGGGTATAATGAGGAACGAGTGCGCAAA
GTAGTTGTTGGCCAGGCAGCAATTAAGGAGTGGAGTTTTTCGTGGGGTGGATGGCTTTCCGTCTACTCCT
ACTACAGAGATATCGGATGGAAGGCTAGGTCCAGAGAAGGACGGCAAAACAGAATAGGTAGCCCCGCTAT
CTATTAAAAAATTAATTGTCTTACCCGCTACCAGGAGAGTTACCCGCGGCTCGGCGAGGGTGATGGGGGT
CCCCGAGTCTCGGCACCTTCAGTTGTCGTCGTCGTCCAGATGTAGGAGCTGGAAGGAGCTCCCAGGATCC
TGGGAAAGGGGGTCACGTGGAGACGCAGCACCTGTTCTCAGGGTGGGGCAATCAGACTTCCAGTGTCCTC
CCTGCTGGCAAGCAGGGCAGGGGGTTGCTGGTGGACGAGGCTTAGGACATTCATTGGCCCAATGTCCTGA
CGCCTTGCACTTATGGCAAGGCTGCGTTGGGGCTCGGGGACCTTGCGGACACCTGTTGGCATAGTGTCCC
GCCTTGCCGCACTTATAGCAGGCTCCTTTCGTAGCCTTGGAGTCTGCGGAGTATGTGCTCTCTGGTCTGG
GGTTACAACTGGGCCGTAAAGCCGCTGCTAGGAGCTGGGCCTTCTGTTTGAGGCGTGCCTGTCGCACTGC
CTCAGCCGTCTCCTCTCTGGAGTTATAGACCTTAAAGGCTAATTTAACCAGGTCTTGTATTGGTGCCTGA
GGACCATCCTCTACCTTCTGAAGTTTCTTACGAATGTCAGGAGCTGATTGAGAAATGAAATAAGACGCCA
AAATGGTGGCCCCTGTAGGGGAGGCCGGATCTAACCGGGTATATTGGGTTAGAACCTCAGTCAGCCTATT
TAAGAATGCGGCTGGATTTTCTTCTGGATTTTGAATAATTTCTTTTAATTTGTTAAAATTTACAGTTTTG
TTTGAGGCTGTTTGCATACCAGCCAACAAACACTGAACCATTATGTCTCGCCTACGGCGCCCAGGCTGGT
TTGCTTGATAGTTCCAGTCCGGGTCTGCCGAGGGGACTGCTTGCTCCCCTAGTGGGATGGTGGCGTCAGT
TAAATGTAGTTGGTTGGCGTGCTGCCTGGCGGCCGCTAGGATGCGCTCTTGCTCCTCAGGGTTTAGGGTG
GAGGTTAGGATAACCTGGAGGTCATGCCAAGTTAAGTCATAGGCCTGACAAAGGTATCTAAATTCCTTTA
TGTAGACGGTGGGATTAGCTGAGAAATCCCCTAAACGCTTCTCAATTTTGGAAAGATCGGCCAATGAAAA
AGGGACATGCACTCTGACTACCCCCTCCGCCCCAGCCACCTCTCGCAAAGGCGCTAACACTGTAGGAGGG
TGTGGGGCAGGAGTGGAGGCATCAGCAGGGCACTTAGAGCGGGTGTGTGCAGAGACAGGAGACTCAAGAC
AGCCAGTTGGGGGCCCCGAAGGAAGCACGGGACTGAGTGGATTACTAGTAGGTAAGGAGGAGGAAGGAGG
AGTCTGGGCAGGAAGGGAGGGGGTGGAGAGAGCGGGGAGAGAAGGAGGAGTATAGGGACGAGAGCTTAAG
GCCCAAAAGCCTTGTACGTAATTAATTTCAGACCACTTGCCTAGCCGCTGGCAGAAATTGCTGAGGTCGA
TCACGCCACAGTGGAAAGGAAAATTAACCGCTTCCTCCTAAGGTCTTGTTCAAGCTGTAAGGTTTTTAAA
TTGGCTAGGAGGCACCCTAAGGGGGTGCTCTTTGGAAATTTGGACTGGGGGTTTCCCATTTGTTTCCTCT
TTACCGACACAATGGACCCAATGGACATGGGAATGGATCCCTGCCTGGCTTCAAAGCGTCCTTTGGAACC
AGCAGAGACAGACGAGAGGCTCTTGAAGCCTAAGTGGAGATTACCTTCAGGCGGACGTCTCCGTCCTGAA
CGGGTCTCCCGAGCCACTTGGTGGCTCCAAATGGACCCCGGACCTGCGCAGGATTTCTGGCCGAGGGAGG
TAAAGAGGAGACAAGGGCACTTACCCCAGAGAGGCCGTGAGAGTGAGGGAAGCGGGTCTCAGGTCCTGGT
CCGTCTGCTGCGTGGGAGCAGGAGGAGGTTCCTCAACCCTTAGAGGCCTGAGGAGGGGTCTCCTCCCGGG
TCTTCGGCACTTACTGTTTTGTTTTTCTAAGACCACCAGAGCGGGTACAAAAGAACCAGCGACTAGGCAA
GGGTAGGAGCAAAACTGCAAGTTTATTTTGGTCACCTAGCTTCAAGGGAAGAAGGTGGGTAGGGAGAGGT
CTGTTGGCCCCCCGACAAAAGGGGCCCCCAGAGTCACCCGTACAGCTCTCGGACGGAGTTCCCGCAGTCC
TAACATCCCGACAGGAGTGGAGGACTGAGGAAGGCCGCGCGTGGCGTGCCTCCGGAGCGGCTTTTCTAGG
AGTGGGAGGGCAATAGGCGGGGCACGGGCGTGTCAGGGGGCGTTCCACAGGTGCGACCAGGTAAATCTTG
GTCTCTTCAGATTGACATCACCTGGCGCATGCCTAGTTGGTCTGCACCTTCCCGGGTCGCCGGCTGGATT
TTTGTGCGCGCGGGAAAAGTTGGGGGGGATGAAGAACCCGGAAGTGCGCCATCTTGCCTCCGTTCATCCA
AACA
