# Supplementary material for: Genome-wide characterization of endogenous retroviruses in snub-nosed monkeys
Source: PeerJ. 2019 Mar 18;7:e6602. doi: 10.7717/peerj.6602 (PMC6428148; doi:10.7717/peerj.6602)
Supplement: File S3 — All ERV sequences found in the golden snub-nosed monkey. [file peerj-07-6602-s003.zip › Supplemental3/130.fasta]

>130gi|723383272|ref|NW_010827358.1|:1226544-1241494 
AGTACATTTTCAAAAACTTTGAAAGCTTGATTTGATGTCTCTTACTTTCAAAATAAATAAGGAAGTAAAT
TAGGACAGTTTTTAACATGGAATTTGTTTTTTTTTTTTTTCAGTTAGAACATGCAGTACCAATTAGGAAT
GTCCTTTTAAAAAAAAAAGCCTCCCTAAAATATTTGATTATTGAGTAAATTCTTCCACATCTAAAATCGT
AAGGGATTCTGTAACCTGTGATTGTAAAACTGTGAGGGGGTTTCCCACGTACACCACATCCTCTAACAAA
AATATTTCCAGGAAAAAAGTGTAACTTCTTTATACCTCTCTGAGGAAATACAGTTCTTTTTCCCTCTAAT
GAACTTCTGGTTAATCCAGAAATTTCTAATAAAAGTTTATGGTCTGAAAAGTAAACTGAAATCTGGATGA
TGAGCTTGTATAGTGATTATACAAAAGATAAATTTTACTGATGGGTTAGCCTCTGACAAACTTTGAGTGT
TTTTATAGAATCCTAAATGGAAATCACTGCAATTTGACAATAAGCAAGCCTGCGTGAAACAGAACAGTGT
AGGTAATGAATTCAAAATTATATTGTTTTTAGAAATTACTTAAATGGTATTATTTTCCTGACATTATTTA
GTTGAATTACTGATATTTTATTTCTTGACTATTCATTACACTTTTAATTTATGTTTATTTAAGTGTAATC
CCTCACAGAAGTTATATGATTTAATTTGTGATATACATAATACTTGTCATCCTAATATAAACCTGTCTTG
GTGTAAGGGTCTTCTTTAAAAGGAAGTGGGTTTTTTTGGGTTTTTTGGTTTGTTTGTTTGTTTGTTTTTG
AGACAGAGTCTTGCTCGGTTGCCCAGGCTGGAGTGCTGTGGCACAGTCTCAGCTCACTGCAACCTCCGCC
TCCCGGGTTCCAGTGATTCTCCTGCCTCAGCCTCCCGAGTAGCTGGGATTACAGGTGACTGCCACCACGC
CAGGCTAATTTTTTGTAGTTTTAGTAGAGATGAGATTTTACCATGTTGGTCAGGCTGGTCTCGAACTCCT
GACCTCGTGATCCGCCCGCCTCAGCCTCCCAAAGTGCTGGGATTACAGGTGTGAGCCACCATGCCCAGCC
CAGAAGGAAGTTTTTAATCCTGTGCTTTGAGCTAATCATTTCTTCAATATCTATCTCTACCATCCCAGTT
TCAGATGAGAGTGAGCTCCCCACAAGTACCACCCTGAAGGCCTCCGAGAAGTCTACAATGGAACAGTTGG
TGGAAAAGGCTTGTTTCAGAGACTATCAGCGTTTAGGTTTAGGAACCATAAGTGGCAGCTCTTCCCGTTC
AAGACCCGAGTATTTTCGAATTACTGCCTCCAACAGGATGTATTCACTCTGCCGGAGGTAAGTGTGTCAG
TGGGCTGGAGAAAAAGAGGTCTTCTTTCCTTTCTTCTGATTTGAATCTTTAATAGGCCATTTGCATCCAT
AGCCCTGAGATAGATAAAAATGCCTGAAAATAAGAACAGGGTTTCCAGGATATGAGCAAGCATCTCATTG
GCATTTTTGGAACAATTACCTTACTGAAAGTACCTCCAGTAGGTAAGAAGGTGAAAGGTAAACTACTCAC
CCCTCTATGAATTTCTCTTGTCTCTCTCTTCCCAGTTTGCTTCTTTTCTAGCATGACTAAAGATAACTTG
AAGAACAGGATTTTCCCAGGCCAATAGAAGACATGAAAGTCTTTTGTAGACTGGGGAGCCACAAACTCTT
TCTATAAAGGGTCAGTTGGTAAATATTTTCAGTTTATGAGCCATAGAGTCTCTTGTTGCGGCTATTCAGC
TGTGCCGCAAAAGCAGCCACAGAGAGTAAGGAAATGAGTGGGCATGGCCATTTGTGGCCCACAGGCTATA
ATTTGCTGACCCAGGTGTAGGCAAGGGTTTCTTATGCCGTCTAACTGGAATGTTTTCAAGGGAATATTAC
TTAAAGGATGTAAATAAAGAGACATTTTCTTTTTCCTGTTCTTGTCATCTCTCACTGTTATTCAAATATT
TTGAGCCTTATTCCATGCTTTACTATATGTAAATATATATTTTCTAAAATTACGTTTTCACCATTCACAA
GTTTAGTCATTTTCATCTCTAGGTTAGTTGTTTTCTTTGCATTTATAAATTCCTGCTTAAACAGCTCTGA
AAGCACTTTGTAAATTGTAAGCTTTGTACATATTTTAGAAAGTTGTCTTAATGTTACTGTTGGTTTCAAC
CCTGTTGCTCTTAAAGATAGATATGTCATTTTAAATGACAATTTAAGTTTACAAATATTAATATGAAACT
TGAGAAACAAGTTGGGAATATAGTTTTGAGATTGTGGCCAAATAAACATTTTGAATGAAGTTCTGAAAAA
TTGGGACTCTGAGTATGCAGTAATTTTTCTGGACTTCTCTGTCATTCTAACTAAATGTTCTCTGAAGATA
AGTCATGTTGTTGGGGTGTGATGTCCTGCTGTTTGGAAAGTTTGCTATCAAAATTATGCCAGCCATTGAG
AAAACAGACTCATTTATCATTCCAATCTGTCAGAAGTAAAATAAAATTTTAGTAGATGACTTATTAGAAC
ACTGTTTATAAAGCATTTATGGTGGTAAAAAGTAATATATATCCATTAAGTTTTAGCAGGAAGGAAATGG
AATAAAAAATAATCCAAAAGAAGGCAAGAAAGGAAAAAAAAGGGGACATAGAACAAATGGAATAAATAAC
AAGTACTAAGATGGTAGATTTAAATTCAAATATATCCATAATTGCATTAATTATTAATTGACTAAATGTT
CCAATTCAAAGAAAGAGATCAGGGTTTGCTTTAAAAAAAAAAAAAAAAAAGTGGGCGCAGTGGCTCATGC
CTGTGATCCCAGCACTTTGGGAGGCCAAGACGGGTGGATCACAAGGTCAAGAGATGGAGACCATCCTGGC
CAACATGTATCTACTAAAAATACAAAAATTAGCTGGGCATGGTGGTGCACACCTGTAGTCCCAGCTACTT
GGGAGGCTGAGGCAGGAGAATCACTTGAACCAAAATCTAGTATACAAGTATGTAAAAAGGTAGAAAGTAA
AAGGATAGAAAAAATACACCACACAAAACTAACTTTAAAAAAAGTTGTTGTCACTATATGAATATCAAAG
TAGACTTTAAAAGCAATAAGAAAGGATGGTTCATAATGACAAAAGGTTTATTTTACACACAGTAATTCAT
TAAGACCAAATGGAGTTTATTATAGGAATAGAGTACTGGTTTGACATCTGAAAATCAGTCAGTGTAATTT
ACCACATTAACAGAATTAAAAAGTTTATTATATAAAGAAAAGCATTTTGGAAATGCAAAGTACACTTATG
AGTTTTATTTATGTGAATTTATGTATGTAAATTCTGTATTTTTTGTCACATTTATGACTTTTAGAAAAAA
GCTCTCAGCAAAATAGAGTAAGAATGAGCTCCCCATGAGTAGCGCCCCGAAGGCCTCAGAGGCGTCTGCA
GTGGAACAGTGGGTAGCTCCTTAATCTTCTGTCTTAAAAATCCTGCAAGGAAATTACTTATCTTAAAAAT
AAATAAAATATTAAAAGCTTTTTCTCTGAAATCCGGACAAGGATGCCCATTATCACCATTTCTGTTCAGT
GTTGTACTAGAGGTCTTAGGTAGTGCAGAGAGACTAGAAAAGTAATAAAAGGTATAAAGATTGAAAAGAA
AGAAATAAAACTGCCATTACTCACAGATAACCAAAATGCACATGTAGAAAATCTGAAGGAATCTACCCAT
AAACTTTTAAAATTATTAAGTGGACTTAGTACAGGGTCACTGATAAGGTCACTAGTACAAAGTCATTTAC
AATAATTAGTCGTATATATACTGAAAACATTATTACAAAATGAAATTTTCAAAAAGTGGTGCTGTTTTGG
TACTATTCCCACTATTTACAGTAGCACTAGAAAACATTACTGAGGGATGAATCTAATAACCTGTGCAAGA
CCTCTACATGGAATATTTAAAACAATATTGAAGATCATTGAAGAGCTAAATAAGTAGACATTTCAGGTTC
TTAGATTAGAATATTCAATATTCTAAAACTGAATTTTCCTGAAATTGTTCTATAGAATCAACAGAGTCCC
AATCTCAGCAAAATGTTAATGGAAACTGAAAAAGTAAATTCTAAGAGTTACATAAAAATGGAGAAGACAA
AGAGTAGCCAAGTATTACAGAATAATACTATAGGATGTCAAGACTTTTTATAAAGCTACAGTAATTAAGA
CAGTATAGGATTGACACAAGAATGAACAAATTGACCAGTGGAGCAAAATAGGGAATATATTAAACAGAAA
TACCCCAACATATGTGGATACTTGATTTAAGATAAAAATAACAAGAGCAGTGGATAGAAAATGTTTTTTT
CAATAAAGGATGCTGGGAAAAACTAATCTTGACCTCTACCTTATACCATTTACAAAAGTTAATTCCCATT
GACATATAGATCTATATGTAAAAGGTTAAAACAATAGGTTTGTTATTAAGGTTAAAACAAACTTAAAACA
ATAAAGCTTCTAGAAGATAAGAGAATGTCTTCATGACCTTGAAGTATAGGGAAAGATTTCTTGGGATGGG
AAAAACATTATCTATAAAGTAAAAAATTAATAAGTGTAGAACTTCTGTATATCAGGAGATATCATCAAGA
GAGTAAAAAGGACTGTAAATTGGAAATTTGAAAATTTGGAAAGTTGTCTAATGCTATCTAAACATTTAAA
CATCTACTGAACATATTCATAACCTATTACCTAGAAATTCTCCTCTTAGGTGGAGTAGAATTTCTAACAG
AAATACATATGTGCTCCCAAAAGACATCTACGAGAATGTTCATGGCAACATTCTTAATAATTAAAAAAAC
TAGAAACTACTCAAAATCAACAAGAGAGTAAATAAATGGTATTATACTCACACAGTGAAATACTATACAG
TAATGAAAATGAACAAACTACACGTGAGTACAATAACACGCATGGATCTCATAAACATAATATTGAGCAA
AAGAAGCCAAACATGAAAGAATAAACTCTGTTAATTCCCTTTATCTAGAATTCAAAAAGAAGCGAAACTC
ATCCACATTGTTAGCATTCAGGATAGTAGTAATCTTTTTTTTTTTTTTTTTTTTGAGACATGGTCTTGCT
CTGTCTCCCAGGCTGGAGCGCAGTGATGCGATTCCAATTCACTGCAGCCTCAACCTCCCTGGCTCAGGCG
ATCCTTCCATTTCAGCCTTCTAAGTAGCTGGGACTAGGCACATGCCACCAAATCTGGCTAATTTTCTTTT
TATTTTATTAATTTTTGTAGAGAAGAGGTCTCACTATGTTGCCCAGGCTGGTCTCGAACTCCTAGGCTCA
AGCAATCCTCCCAGCTCAGCCTCCCAAGTGCTGGGATTACAGGTGTAAGCCACCGTGCCAGGCAGGATAG
TGGTAATCGTTAAGAAGGAGGAAGAAATAGTGACTGGGAGGAAATACTAGATCTTGGATGCTTGTAGTGG
TCCATTTCTTGACCTAGGTGGTAGTGATATCACCTAGATTTTGAGCATTTGTATGTGAATTATGCTTGAA
TTAAAAAGTTTCCACAACAGCTTCTGAAGCCTAGTCTACCTCTTAAGAGTTAACTGTAGAGCCCAGAGCT
GAAGGCTCTGAGTAGTGGGTTAGGATGGGAAATTGATATATTTCATTATGAAATGAGACTGGTACTGAGA
GTAGCTTCTATTGGTCTTTAGGCTTCACACTATTTGCCCCAGCACTAGGGGCTATCCAGCTGTCATGCAA
GCCCGTGTCAGGAAGCAGGAAAGAGTCATAGATCTTGTATGTAACAGAACATGGTCTGTGTGTAGTGTTC
ATTCACAGTGCAAGGAGATGGCCCACTACAGGGGGCAGGGAGTGAAGGAGTGTGCTCCTTCTTTACCAGT
TATTGAAGTAGCTCCTGGAGCCATTAAACATTACTTCCTTATCTAATACACACTGTATCTTGAAACAAGT
TGGGAAAAACTGATATTCAGGTGGAGATAGAGGGTCCTAATCATGGAACTGCCTTTTCAGTCTTCATGAG
TGACTATGTCTGTAGCTTGGTCTTTTCATCAGTTTGTGGTATTAGAAAAATTCAGGTCACAACTTCCTAG
AGCACCAAAGCCCTAGGCTTTCCGAATGCTTATAAGGTATCATTGGTTAAGAAGTATGGAAAGTTAATTT
GGCATTCAGTAAAGTAGTTGAAGGTTATGATTTATGTGACCATAAACTGATTTCCTCTCCCTCCTCTCAG
CACTGGTTCTTATCAAGATAAGGGATAAGAAGTTCTGGAAATGGATAGTGGTGGTAGTTGCACAACATTG
GGAATGTACTAAATGCCACTGGTTTGTACACATAAAAAAGGATAGCATGAATCCCAGCACTTCGGGAGGC
CAAGGTGGGCGGAGCATCTAAGGTCGGGAGTCCGAGACCAGCCTGACCAACATGGAGAAACCCCATCTCT
ACCAAAAATACAAAATTAGCCGGGTTTGGTGGCACATATCTGTAATCCCGGCTACTTGGAAGGCTGAGGC
AGGAGAATTGCCTGAACCCGGGAGGCGGAGGTTGCAGTGAGCCGAGATCACACCACTGCACTCCAGCCTA
GGCATAAAGAGCGAAACTCTGTCTCAAAAAAATAAATAAAAAATAAAATAAATAAGGATACCATGGGCCG
GACGCAGTGGCTCACGCCTGTAATCCCAGCACTTTGGGAGGCCGAGGCATGTGGATCACCTGAGGTTGGG
AGTTCAAGACCAGCCTGACCAACATGGAGAAACGTCTCTGCTGAAAATACAAAATTAGCCAGGCATGGTG
GCACATGCCTGTAATCCCAGCTACTCGGGAGGCTGAGGCAGGAGAATTACTTGAACCCTGGAGGCAGAGG
TTGCAGTGAGCCGAAATCGTGCCATTGCACTCCAGCCTGGGCGACAGAGTGAAATTCCGTCTCAAAAAAA
GGATAGCATGGTAAATTTTATGTTAGGTATATTTTACCAAAATTTAAAAATCACCAGCCGGGCGTGGTGG
CTCATGCTTGTAATCCCAGCACTTTGGGAGGCTGGGGCGGGCTGATCATGAGGTCAGGAGATCGAGACCA
TCCTGGTCAACACGGTGAAACCCCGTCTGTACTAAAAATAAAAAAAATTAGCCGGGTGTGGTTGCAGGTG
CCTGTAGTCCCAGCTATTCGGGAGGCTGAGGCAGGAGAATGGCGAACCCGGGAGGTGGAGCTTGCAGTGA
GCCGAGATTGCGCCAGTGCACTCCAGCCTGGGTGACAGAGCAAGACAAGCCTTAGTGGTTAGGAGGTTAT
AAATATAAAATCTGTTTAGTGTAGTATTTCTAAGTAAACTAAAAAAGGAAATGACTCTGAAACCTGCCTA
TCTTCTTGCGTTTATTAATCTGTATGTATTCTTAAATGTTATTTTCCCAGCATCATATCCTGTAACTTTA
TAAGCTAATATTTTGAAGTAAGTATCAACATGTAGTGTTATTAACTATTTAAACTCATTTGACATTTGAA
CATATTGTTCTCATGCCAAAAATAATTTGGTTTTGGTTTTTAGCCTTTCACCATCTCAGGCAGTCTAATA
TTGGCATGCTCTATTCTCTGATGTCATCTCAGTGATCTGTGAATTGTTGACAGTTTGACTTGTCATTCTC
ATGAGGTTGACATTAATCCGGTAATCTTACAATCTTTATTTGAAGTTGTGGAAAAGTAATGTATAAGGCA
AGTTCAACAGAGGCGTTTTAAAGAATTCTACATAATATTTTTATTTTCTAAACTTATTCAGCAGAAGTCT
GCAATATCAGTGAAAGGGGCTTTTTCCAAAAAAGACTACAGATCAGTGGATGAGTTAGCTATTTTCACCA
TCTAGGGATTTTCTTCTCAATCCCTGAAGAATTCAGGAGTTGAAACTAAGTTCCATATTTGAAATATGTT
GACCAGGCACAGTGGCTCATGCCCATAATCCCAGCACTTTGGGAGGCTGAGGAAGGAGGATTGCTTGAGC
CCAAAAATTTGAGACCAGCCTGGACAACAAAGTGAGACCCTGTCTCTACAAAAAAAAAAAATTAAATTAA
AAAAGAAAAGAAATATATCTTACCCTTCAACTAATATGTTTCTGAATCTTAGAAAATTACTATTATATTA
ATATTCAATTTCTTATATTCTCTCTCTCCCTCTTCTCTCATTTCTTTCCCCTTCTCTTCCCCTCTGCTCC
TTCCCCCAATCATTATTTTCTCCCTTCTATGTCTCTGAAGCTATCCTGGCCTTTTAGTTGTACCTCAAGC
TGTACAGGACAGTAGTTTACCGAGAGTAGCTCGCTGCTATCGACACAATCGCCTGCCTGTTGTGTGTTGG
AAGAACTCAAGAAGTGGTACTCTGCTCCTCCGATCTGGAGGATTCCATGGGAAGGGAGTCGTTGGTCTTT
TCAAATCTCAAAACTCCCCTCAGGCCGGTAAGCATCTGTCTATAACACAATTACCACCCGTTCACATAAG
GGTATTACTAAAAATAAAGGAAGTAAAATCTGGGAATGGAACCTTTTCATCAAGTCTTGTCTCACACACG
AACTTTTCCATTTTGCTACATACAACATGTACAGCTTAAACAAGAACTATACTAGGTAGTGTGAGGCTCC
ACATTGAATTTGACATCTTAATATGTCTGGTCTGTACTTGGATTTTAATAGAAATTAATATAATAAAGTC
TTTGGTCCTAGGCAATTTTCATTCCAGCAAACCAGAGTATCCACAGATGGAAACTAGGTTATACCAATCT
TTTTTCTTCTGGGAAGCATCCAAATACATTTAACAACTTCAGAGGCAAGATGAGATTCTGTGCCATATGA
TATGAGATATCCATCCTCATACTTACAAGTCATATGCACAAACTAATGACTGCAAATGCTGCTTCAGGGG
CTTTCAAGCAAAGAGGTTTTTAGGAAGCTAGCGAAATAATATGTACAGCTGCCCTGTATTCTGAGGATAC
TTGTGAGTACCATGTCTGAGGTCTTGAAGTCAGGAGCTGTGTTTTGCTGACCTTTCTCATAGCTTCTGCC
TCATAATAGATACTCAAAAAAAATGAAACAGTGGGCCACTAAGATATCAGATCCAATTTAGGGATGGCTG
CATTCTTCCACCTTTGGAAATGAAGTAAACTCAGAATCTGATTCATCAGGTACAACCATGTGCTTTTTGA
AAGTCAGCCAATGTTTTGATCATTAGGTTGACTGAGGGCAGCCTTCCACCTGCCTTGGAGTCTCACTATT
GGTGTAATGGAAGGCAACTGACTTTTTACTGTTTCTCCTGTGAAACACTGTGTGCTCCCAAGCCACCTGG
TGGGTATATTAGAACATAAGAAGGGGCCAGGTGTGATGGCTCATGCCTGTAGTCCCAGCTACTTGGAAGG
CCAAGGTGGGAGGATTGCTTGCGCCCAGGAGTTCAAGACCAGCCTGGGCAACATGGCAAAACCCCATATC
TACAAAAAAGTACAAAAATTAGCCAGGCATAGTGGCATGCACCTGAGTCCCAGCTATTCCAGAGGCTGAG
GTGGGAGAATCGTTTGAGCCCATGAGGTAAAGGCTATAGTGAGCCACAGTTGTACCACTGCACTCCAGCC
TGAAAGAATGAGACCCTGTCTCAAAAAAATGAAATAAAATAATAATAAAATAGAACACAAGCGTATATAA
GTTATGTAAAATGAGTGAATGATGTTAGGAGCACCGATAAGTGAATCGCTAAGCTTTTAGTTGGAAAACA
ATTGAAACTTATTCCACTGGTTGCTGATTTTTTTTAATTTAATTTAAACTTACTGTATTTCATATTCAAG
TCACACCTTTACTCACAACTAATATCTTTTTTTGTTTGTTTTGTTTTGTTGTTTGTTTTGTTTTTGTTTT
GAGACAGAGTCTCGCTCTGTCGCCAAAGCTAGAGTGCGATGGCACAATCTTGGCTCACTGCAACCTCCGC
CTCCCAGGTTAAAGCGATTCTCCCACCTCAGCCTCCCAAGTAGCTGGAATTACAGGCGCCCACCACTACG
CCTGGCTAATTTTTATATTTTTAGTAGAGACAGGGTTTCACCATGTTTGTCAGGCTGGTATCGAACTCCT
GACCTCAGGTGATCTGCCCGCCTCGGCCTCCCAAAGTGCTGGGATTACAGATGTGAGCCACCGCACCCTG
CTGACAACTAATATCTTTGAAATTGCAATGCATCTTACAGTTGATGTGATCAGAAAGAATAGTGTCATAA
TTTAAATGGCAGTGTTTTTTATTGATAAGCAATGTTTATTCTTAGACAATCAAATAACAGTGAATCTTAG
AATTGATGACATATTAAAGTTGATAAAATATAATAATGCTAATTATTTATTTTCTATTCAGGTTGTAAGA
GAATTTATGAGTATCTGTTGTCCTTGTAGTGAGTCCATCCCCTATTCCTCTTTTAAAATGTCTGGGCCGA
TTTCAGTGATTCTGTTTTGTTTCACCCAAACCAGGCTCATATGCCCATCAACCCAGAATTGCTCTCACAA
TTGTGTATACTTTTTGCTCCTCGTTTAGACGGACCAGGGATTGGCAGTAGGTGCTCCTGTCTTCTCCCCA
TGTTCTTCCACTCTTCCCTCTATAAATCCTTATAGGTTCATGTCCCCTGGTGGGACTATGTGGCAAATTA
TTGAAATAAAATTACTGATATTGGAAAGTTCTTAACTCTACCCATTCTGGCATGTCAAAGGAACCCACTC
CCAAACAATAACCTGGTAAGGATGGTTGGGGGATATCATCAAGGAGTTGTTGTTTGTAAATCTTCATTTT
AAGTTGCTTGGATAATGAGAAGCTATGCCCTGTGCTTTCAAGCCCAATCTATGCTTGGAAGGATAGCCCT
GTGCTGGTTTTCCAGACCTGGGCTCTTTCTGGAAGGATAATGAGGCAATCAAGAAGTAGGTATGGTAAAA
CCAGCATTACAATGGAGGATTAGCCATTTAATATACTGGCAATCTAAGTAGGGCTGGTTTCTATATTTGG
GTGTGGTAACTTGTAGACTATATAGAGAAAAATAAGCATAGATAGATAGATAGATAGATAACTTGTTTTG
TTAATACAGAGACAGTTTATTTTATTCAATATATTTTCCTTTTATAGCTCCTACCTCCTCTTTAGAATCT
TCCAGTAGCATAGAACAAGAGAAATACTTGCAAGCCTTACTGAATGCTGTTTCTGTCCATCAGAAACTCA
GAGGCAACAGCACTCTTACTGTCAGACCAGCCTTTGCTCTATCTCCAGGTAAGACTTGATAATCCTTTTC
TTCTTGACAGCTTCTAATGAAAGGTCAGTTCTGTTCCCAGGGTTATTTGTACTGTTGTTTGTTATTTGTA
CTATTCCTTCACCAAGACTTCTTAAAAGTTTTACCCGGAAGGATTATAAGTTTAACTCCTTTTACTTAAA
AATCTACTACTATTAATGTCTAGTAAATAGTAACTAACTTTAGAGATTCAGTTTTTTCTTTGTTTTATTT
TTTAGAGATGGGGTCTCACTATGTTGCCCAGTCTGGTCTCTAACTCCTGGGCTCAAGCAGTCTTCCCGCC
TCAACCTCCCAAAGTACTGGGATTACAGGTGTGAGCCACCCAGCTCAGTTTTTTCCTTTTCAAAAGAGTA
ATTGGAGAGGAAGTGGGGAATATAAATAAAGTCACCCTTTATTCCCATATTTATCTTTCATAGGCTTTAA
AATATTATTATGACATGGAATATGTAAGTGGAACATGTTTGTTAAATGTGTGTTTATTAAAATCATCATT
TGTAAGTTTGAAATTCCCAAAATATCTGCAATCTTTATGATTTTCAGTACAGTTTGTTTTCACGAGTTTT
GGATGAAGCCATTAAGACTTGTACTAATATTCTGTTTCAGTTATCATGTGATGGAACCCCAAAGGGTTCA
TGTAGAGGTAACCCTAATGTGTTAGACACAGGAGCATGTGACTTGAGAAGTTGGTCTCTTTGGCTTAATC
AGCTATTTGAATTAGCTCAACATAAGCAGAAAGTGGCTTTTCTTGTAAAGTAACACCATGCATGCCTTGC
CCCATTTATCATTAAATTCTGTGATTGCACTTGCCAAACCTAACTCTATAATCTTGCATATGTGTGTTAT
CTCTGATTAATAATAACATTGCCTTGTTATCTCTAATAAAGCTTTGGGTACTTAAAAGTACAATGTTTGG
CAGCAATTAAACATGCTACACATGAAGATAACTTTTTGTCATTTGAGTAATGTTAACCCAAACAACATGG
TTTTTGTTTTTCTTTTTGGCTGACTTTAGGGACTGAAAGGAGGACTTCAAGAATGTCCACTGTGCTTAAG
CAGGTAGTGCCAGGACATTTGGATGTAAACCCATCCAATAGCTTTGCTCGAGGAGGTTAGTAAGATTGAT
TTTATAACTGAGCACTGATGCAAGCTTAAAAGCAGAAAGCATTTTTCTAGATAGTTGATATTTTAAATCA
ACTAATTATGGTTCAAATTGTTCTTAATTACCCTCTTCTGAATGAATGGTCAAATTTATTACTAGCATGA
TGACAGATGAACTTAGCCTCGTGGGACAAGAAGTATAATAATTGCTGATGTCATGTATATTGATAAGTTT
GGGAGCATTAGGAGGTAAGGGGAGCATGTCTAAATGACGAGTCAGCCCTGGGAGTACTCCATGATACTCC
AGATTTGCAGGGCAGAAAGACCAATCCATCACAGAAGTATAGATAGTTAAGGAGAAGTGATTCCCGATCC
AAGGAACTCCAAGTCCTGTTATTTTTTGCTCTTGTCCTCTGAAATACTGCTTTGGAGAATAAGACATTGT
GATATCCAGGTAGCTGCTGGCATGAGGAAATCGAGAAAGGCTAAGTATTCGTTCTTTTAAGCTCCATAAG
GTCATCCACTTTGTTCTCTGGAAGTTTATGTGAGATTCTTTCACTCTGCAGAGGAAATTCCAGACCAGAA
TTTTTTTTTTTTTTTTTAAGACAGGGTCTTACTTTGTTGCCCAGGCTGGAGTGCAGTAGAACTATCATAG
CTAACTAACTGCAGCCTCCAACTCCTGGGCTTGAGTAATCCTTCTGCCTCAAGCTCCCAAGGAACTAAGA
CTACAGGTGTGTGCCACCACTCCCAGCTCAATTTTTAAAATATTTTTTGGGACAGAGTCTTACTGTGTTG
CCCAGGCTGGCCTTGAACTCCTGGCCTGAAGCAGTCCTCCCACCTGGGCTTCCCAAAGTGCTGGGATTAC
AGGCATGGGAAAGCACCTGGCCCCAGATATCTCAACTGTGAAGTCCCACTGTCTCACAATGGAGTCACAG
AATCTTAGACTTTTCCTCTCATCCCCATATAATGATGAACAGCCTTAAAAAGATACTAAGTAGGCCGGGC
GCGGTGGCTCACGCCTATAATCCCAGCACTTTGGGAGGCTGAGGCAAGCAGATCACCTGAGGTCAGGAAT
TCCAGACCAGCCTGGCCAACATGGTGAAACCCTGTCTCTACTAAAAATACTAAAATTAGCCAGGCGTGGT
GGTGCATGCCTGTAGTCCCAGCTACTGAGGAGGCTGAGGCAGGAGACTCACTTGAACCAGGGAGGCAGAG
GTTGCAGTGAGCCGAGATCGCAACATTGCTGGGCAACAAGAGCAAAACGAGAGCCAAGATCACTCCAGCC
TGGACAACAAGAGCAAAATTCCATCTCAAAAAAATTACACACACACGTATGTACACACTAAGGAAGTAAT
CTTGTTTCTGCTTGAACATCATCAGTAATGGGAAACTCATTTCTTCCCCCAAAATAATCCCTTACATTTG
GGAGCAACTCTATGTGTTGCTTTCTCATATTGACCACCACTTTGACTTATTGGCCCTAGCTCAATCCTCT
GAGGTTAGAAAGTAAGTGTAATCTCCCACACCTAAAACCCTTCAGGAAAAACTCTTGTCAGGCTTGCTTT
CTACAAAAATCACTCTTTAAAAAATTCACTTTTTTCCCTTTTGAAAACCATACACATCCCCAATATTGGC
CCTTTGGATACTTCCTTTTCCTGCCTTTAGTTAACTCTGAATATCCCCAGTTCAAATGGTTGTAGTGCGT
TCACCATCCTTATCACTCTGAACACTCCACAGAGTTGAACCCAGCACTCTAGGTGTTCTCACAGCCTGAA
ACTGCATTCGGCTCCATCACTAGGTTAACCCATGTGGAGATTAATATCATTTGAAGTCCCTTTCTGCTTC
ATATGTGCTATTGTTCTTAAAAACATACTGGCCTTGATGGTTGCTTTTTGGACCCACTAGCAGTATTATA
ACTAGGAAATTTCATGTTTTGGGATGTGGACTGGTATTTTAGACCTTTGGACCCCGATTCTGTCTAGCAG
TACATTTGCTGTTTTGCAAGCCTTTTGTCTTCCATACATTTGATGATTGTTCTCATGTGATTCTTTGTTT
AAAAAAATGTTGAACAAGCCAGAGCTAAAGACAAAGACCTACAGCAAAATAACATAAACCTCTCTGAAGA
AAAAGATCAATCTGTTCATCTATACTGGTTATGAGTCTTCCCACTAAAACTCACCAGGCCCATATTTCTA
AATCTCTGTCAGTCATTTTAATCCACTACTTGCCAATCTTTCAAATAATTAACTGCATCACCAAGGGTTT
TTTTTTTCTTTTTTTTTTTTTTTTTTTTGAGACAGAGTCTCGCTCTGTCACCCGGGCTGGAGTGCAGTGG
CCGGATCTCAGCTCACTGCAAGCTCCGCCTCCCTAGGTTCACGCCATTCTCCTGCCTCAGCCTCCCGAGT
AGCTGGGACTACAGGCGCCCGCCATCTCGCCCGGCTAGTTTTTTTGTATTTTTTTAGTAGAGACGGGGTT
TCACGGTGTTAGCCAGGATGGTCTCGATCTCCTGACCTTGT
