# Supplementary material for: Genome-wide characterization of endogenous retroviruses in snub-nosed monkeys
Source: PeerJ. 2019 Mar 18;7:e6602. doi: 10.7717/peerj.6602 (PMC6428148; doi:10.7717/peerj.6602)
Supplement: File S3 — All ERV sequences found in the golden snub-nosed monkey. [file peerj-07-6602-s003.zip › Supplemental3/131.fasta]

>131gi|723383272|ref|NW_010827358.1|:1493177-1502139 
GGAGTTCAAGACCAGCCTAGGCAACACAGTGAGATCTCACCTCTACTAAAAATTTAAAAATTAGCTGGGC
ATGGTGGCATATGCCTGTAGTCCCAGCTACTCAGGAGGCTGAAGTGGGAGGATCGCTTGAGCCTGAGAGA
CAAAGGCTGCAGTGAGCCGTGATTATGCCACTGCACTCCAGCCTAGGCAGCCGAGCGAGAACTATCTCAG
GAAAAAAAAAAAAAAATTGAACAGAGATCACCACTCTATTACTCTATTTGATGCAAGATTGTACAGGTAG
CAGCCATCACACCTTATATTTTTCCCCATGGTTTTTCGCCACTCCAATAACAAAAATTTAAATGGTACAA
AATTCTCCCACCTATCCCTTCAATTCCCAGCCCAGTTCCCCTTCCTGAAGGTAAACACTCTTAACAATGT
TTTGTTTTGTCAACTCCTATTTTGCCACCTGTCTGCTTCCCTAAACTACTTTGAAGTAGGCTAAGGCAGA
AGGGCTTGGGTTGTGGATGGGAAGGAAAGAGTTCTTGGTCCACAGACCCAGGACTTTGAAGTCCTCACAC
AAAATCGAAGAGGTAAGCTCACAATGAATGTGTAGAATGACTAGGGGAAAGAAGGATTTTTTTTTTTTTT
TTCTTAAGACAAGGGTTTGCTCTGTTGCCTAGGCTGGAGTGTAGTGGTGCTTTCATGGCTCGCTGCAACT
TCCCCTTCTGGGCTCAAGCAATTCTCCCACCTCAGCCTCTTGAGTAGCCAGGACTATAGGCAAGTGCCAC
TACTCCTGGTGAATTTTTGTATTTTTTGTAGAGACCAGGTCTCACCATGTTGCCCAGGCTGGTCTTGAAC
TCCTGAGCTCAAGTGATCTGCCTACCTCAGCCTCCCAAAGTGTTGGGATTACAGGTGTGAGCCACTGCGC
CTGGCTGAAGGAATTTTTTTTTTTAAGTTGAAAACAAGACTCAGTGCTAAAGCCGTTTCCTCTATGAAGC
CTTTCCTGACTCTCCACTCCCTACTCCAGACTTTCCACCGCACCCAGCATGGACTATGTAACACTCTTAC
TTTGTTTACTTGTCTGGTTTTCATACTGCCCAGGGCTGGGTCCAAACTGTATTTGTCTTCAGAACTCCAG
CAACCAGCACTGTGCCTTGGCCCCTGAGAAAGTGCTTAATAAATGTTTCTGGAATAATTTAATGAAAATC
CAGTGATCTTTAAAACAAAAGTGCCAAAATATGTGAAAAACCCAGGCCCTGCCTCTTCAAGCTGAGAAGG
TGGCACAATATTATGGTTTAACTGTAGCAACATCCTAACTGAAATTTTAAGTGACTGTTCTGATTTTTAA
AATTTCACGCTCCTCTGAGTACAGCACACACTGTACTGGAGAGATGGGTTACACCCGCCTGCCCCAGGCC
ATATCTAATTCAAATTTCCAGTTCCTTTCTCCAACCAATGTTGTTTCCAACTAATGTTGCTAGGCAACTT
TTGCAGAATCCACATGCTTGTGGTAATGTTGTAAGAACTGAGTAAAAATCTTGCCTCTAGCTTCTGGGAT
AACAAACCTAACCCGTTTATTCTCTTTAGACTCATGACTTAGCACATAAAGCACTTTTAAACTATTTTCA
ACCCATTCACCTTCCTTAGCAACAAAACAAGCAAGATTCTTGCCCTGAAGATTTAAAACTGAGATTTCTA
AATTACCTTCTCAAGTATTTTTAACACATATAGCACATGAATATGCATGCATATTCCTATTAACATGAGA
CTTGCACTTTGAATGAAATCCTTCAGAACTAGGAACGAAATTTTCTCAATGATGCAAAGCCTTCAGGAAT
GTTTCTTAAGACTAGTCAGCCATTACCGAAAGCTGAATCTTTTCTATTAATATGCTCTTTGTTCTGGAGA
AGTAATCAGTTTCTCTAAAGACCCTACTCTGATAGATTTCTAACTTTAAAAAAAGACACATTAGTCAAAT
GTCAGTTTTTCACTTAAAAGACAAATAACATGCTTAAAGAGTTCAACTTTATTCATCTTCCTTGTTATCT
TTACCTTTCTCCTGCTTGTTCTCGCAGCAAGTCTCACTTTATTTCAACCCAGCTCTGTTACCAGCTGCCT
ATTGGCCTCAGGAATACAAATCCCAGGCTAGAATGCGGTAACTCCTAGACTGCTCCTGTTTGACTTCCCA
GGTATAAATTAGATTTCTCTACTTTGTCACTTGCCTTAATAACCTCTGATGGATGTGATTATTTGACCAT
TTCACCGCATGTTCATCAGCACACCCTGAGAGTACAGTGCAGTCAAAGTCAATTCTTCCCTAATTATTCA
GTTTTTTTGTTTGTTTGTTTTTTGTTTTTTGTTTTTTTGAGACGGAGTCTCACTCTGTCGCCCAGGCTGG
AGTAGAGTGGCGTGATCTCGGCTCCCTGCAAGCTCCGCCTCCCGAGTTCACACCATTCTCCTGCCTCAGC
CTCCCAAGTAGCTGGGACTACAGGTGCCTGCCATCATGCCTGGCTAATTTTTTGTAATTTTAGTAGAGAC
AGGGTTTCACTGTGTTAGCCAGGATGGTCTCGATCTCCTGACCTCATGATCCCCCTGCCTTGGCCTCTCA
AAGTGCTGGGATTACAGGTGTGAGCCACTGCGCCCGGCCAATTGTTCAGTTTATTAAATGTGAGACTAGC
ATTATCTCTTGCGAATAGTGTTCAATAAATATAAGTGTGCTTTCTGGTTTGGCATGGTGGCTCACTCCTG
TAATCTCAGCACTTTGGGAGGCCAAGATAGGAGGATTCCTTGAGCCCAGGAGTTCGAGACCAGCCTGGGC
AACATAGGGAGACGCCCTCTCTACAAAAAAATTTAAAAAATTAGCTGGCCATGGTGGCGTGTGCCTGTGG
TCCCAGCTACTCTGGAGGCTGAGGTGGGAAGATTGCTTGGGCCTGGGAGGTAGAGGTTGCAGTGAGCCAT
GATCACATCACTGCATTCTGGCCTAGGCAACAGAGCAACACCCTGTCGGGGGGAAAAAAAAAAGTTACAA
GTATGCTTTCAATTATAGCAATATTGTTTGAGAAAAATTCATAGTTGTTAATGGCTTTATAGTCAGTAAT
TGCAATATGTGACTCCTGATGTCCCCAAAATAAGTTTACTTAATATGGATGGGCTTGAGTTTATGCACAA
CTAGCTAGGAAGAGCAAATCAGAACAGAGTACCTATGTAATAAGAACTTGACAAGCATAACCCAGGAAAA
ACAACCAATTAAGAGCTTGTATTTTAATAAAATAAACATTTCTTGTCATGCTGAATTAATCTTTAAGGAC
TACTAACATGCAATTTCCATGCATCGTTCTGATATTTATTTAAGATAGATCAAGGACAGATCATTGTATC
CTTTGGATATGGGCATATCAATTGTATGGATTCTATACAAAATGTCTGAAGATCTGAGATTTTCATTCAG
GTTTTACTTGGGGTCTTCAGCTAGGAGACACCATGCTAGGGTACTTAAAGGTTGTGTCCGTTCATATATG
AAACAGCTGTAACCAGCCTTATTTGTGAAAGGAGCCCTTAGGCCTACTCCTAGTTATTTCAGCAGTTCTT
TCCCAAGAGAAAATACCACTGACCATTTCATTCCTAGATAAGGGAGTAGCTCAACCAAGATATTTTAAAA
TTATAGCTCTCTGAAGCATTTAGCTAAAACATTAGCAAATAACCCCTTCCTATTTGCTATTTTGTAATTC
TTTTCTATTGGAATGGAACTGAATAGCCCCATTTTCTCCAATATTCCTTTTTTTATTTCCTTTACAGAGG
CACAAAGGTTGCTGTTCTCTATATTTTTAATGAGTTTCAATAACTGAAAAGTTCACTTCACAGAAATGTC
ATAAACAGAGGGAACTGTGAGTGCCCAACAGAGTACAGGCACTCATTAAATATTCAGGTAATTGATTAAT
TGCCTCTCCTTTTGGGTTAGTGACATACACAGGAAATGACCTGAATGACCACAAGGACTGCCACTTATTT
GCTGGCCACATTGTGATTATTTAAACTGGCTTTGTTCAGATTACTGCAGCACAAAAGATGTGATGACTCT
TCTCCAGTGAGTCAAGGGGCCCTGTCTCATTAGGGGAGGGAAAGGAGGTAAGACAGACATCCCATGCTGG
TCTTTTGTTAGCAACAGGAGTGTGTTTAGGTATTGCTGTGTTTTGATGACTCAGTGGTGAGTCAACTTTA
AAGTTCTATAAAAGGCCTTGTTCAGCTCAGATGGGATTGAGAGATGACCTCATCCAGTATCTAGTTGGGT
AGAGAGTAACCAGTTGTGTGTGACATGATAAGCCGATAAGCCGATTGGGAGTGTATACAAGAAAAAAAAA
TACTGGTAAGGATGAACTAGTTTCTAACTACAGAAATCAACTCTGCTTGGCAGTCCTCTATTGAGTGTCT
ACTATGTTCAAGCATCTTATCCTACCAACTGCACATTTGCTTAATACAGGTCAGAATAAGAGAAATGCCC
TAAGTGCTACAAAGAGCTGGGGTGCTTTTGCAGGAGCTGGGAGAGGGGAGAACATTTTGATGCCAACTAT
ATGATAGGCACTGAACCAGATGCTTTACATACTTATTTAATCTTTACAGGAACTCTGTAAGAGAGTTATT
TTTCTTCACATTTTATAGATGAAAATGAAACACAGGTTAAAAAATGCCTTCATCATACAATCATAGAACT
AGTGTTACTGAGACTGTATTTCTGAAACTTTATTTTTAATTTCAAAATTTAAAAAATTTTTAAATTTATC
CATCCAATGACCTATCAATATTTTTTATTTTAGTATTTTTTTTTTTTGAGACAGGGTCTCCATCATCCAG
GCTGGAGTGCAGTGGCACGATCATGGCTTACTTGCAGCCTCAATCTCCTGGGACCAAGCAATCCTCCCAC
CTCAGCCTCCTGAGTAGCTGGGACTACAGGCACATGCCACCATACCTGGCTAATTAAAAAAAAAAAAAAT
TTTTTTTGTAGAGACGTGGTCTCACTATGTTGCCCAGACCAGTCTCTCACACTCCAAGGGATGCTCCCAC
CTCAGCCTCTCAAAGTGTGGATATTGCAGGTATGAGCCACCATGCCCAGCCTTCTGAGACTTTATTACTG
CTGACTTAAAGCCTGGTTCTTCCTACCCCAGTAAGAAGGGGGTAAGGTAAAGGGCGAAACAGGGAGATTT
GATGAAGGCAGGGTCACACTGGACCCAGCTGGTAGGCCAGACTAGTGGAGCAGTGTGATGTCTAGAGTCA
CCCTTCCAGGTAGTCCGGCACACAACTTGATGGTGTGAATGTGGACAGTGGGATCCAGAGGGAGTCAGAC
TTGTACCTTATTTTTTTGTTTCATCATAAAACCCAAATGTATTTTAAACTCTAAAATCAAGAGGAAAGAT
TACAAAGATTGATATCAGAAAGTAAAGTAAGGGATGAAGAAGTGGTAGAGGGTTGGAGGGAAGTGCTAGT
TTAAATAGTGAAATCAAGGAATGCTTTTCTGAGGAAGTGGCATTTGAGCAGGAACCTGAATGGAGTGAGA
AAATCAGCCACATAGAGATCTGGGAGAAAGTTTACAAAACCAAAAATTGGCATTGTTTATTGTACTCCAT
ATTGGAAACCACCCAAATTTCCATTAAATACTAAGTAACTATAGTTTGCAAAATAATGAGCTGGAACTAT
ATGTACAAAATGAAAAGATGTCTATAAGATAATGGAGAAAAGGGCCAGTTGTGGTGGCTCATGCCTGTAA
TCCCAGCACTTTGGGAGGCCAAGGCACATGGATCACTTTAGGTCAGGAGTTCTAGACCAGCCTGATCAAC
ATGGTAAAATCCAGACCATACTAAAATTACAAAAATTAGCCAGGTGTGGTGGTGCATGCCTGTAATCCCA
GCTACTCGGGAGGCTGAGGTGAGAGAACCACTTGAACCCTGGAGGCAGAGGTTGCAGTGAGCTGAGATTG
TACCACTGCACTCCAGCCTGGGTGACAGAGTGAGACTGTGTCTCAAAAAACAAACACACAAAAACATATA
ATGGAGAAAAGTTGCAAAACTATATAATGATTCCATTAAAACAAACAAATGAGAAAATTAACCTAAAGCA
AACATATTTATCACAGGGAGAACATCTGAAGAAATACAAAAAATTGAAAATTGGGCCGGGCATAGTGGCT
TACATCTGTAATGCCAGCACTTTGGGAGGCCGAGGCGGGTGGATCACTTGAGGTCAGGAGTTCCAGACCA
GCCTGGCAAACATGGTGAAACCCCATCTGTACCAAAAATACAAAACTTAGCTGAGTGTGATGATGAATGC
CTGTAATTCCAGCTAGCTACTGGAGAAGCTGAGGTACAAAAATCGCTTGAATCTGGGAGGTAGATGTTGA
AGTGAGCCAAGATCATACCACTGCACTCCAGCCTGGGTGACAGAGCGAGACTGTCTAAAAACAAAACAAA
ACAAAAATTGAAAATTGGATGGTTGGAAGCAAGATGGCTGAATAGAAGCCTCCATCAATCATCCTCCCCA
CAGGAACACCAAACTGAATAATTATCTACACAAAAAAGCACCATCATAAGAACCAAAAATCAGGTGAGCG
ATCATAGTACCTGGTTTTAACTTCATGTCACTGAAAGAGCCACTGAAGAGGGTAAGAAATAGTCTTGAAT
TGTGCAGTCTTGACAGGACCCTTCCCCCACTCCCCAGCAGCTGCTGCATGGCACAGAGAGACAATCTGTG
TGCTTCAGGGAGGGCGAGTACAGCGATTGTGGGATTTTGCGTTGGAACACAGTGCTGCCAACACTGGGCA
GAACTCCACCAGTGCCCATAGAGGCAGCATTAGACCAGCCTTACCCAGAGGGGAATCACTCATCCTAGTG
GTCAGGACTCGAGTTTTGCCAAGCCTTGCCACCACAGGCTAATGTTCTCTGGGGTCCTAAATAAAATTGG
AAGGCTGTCTGGGCCACAAGGACTGCAAATCTTAGGCAAGGCTTAGTCCTGTGTTGATCTCAGAGCCAGT
GGATTTGGGAGCCATACAACTTAGTAAGACACCAGCTGGGGCAGTCAGGGGAGTACTTGTGCCACCCCTC
CTTCAAGTTCAGGCAGCACAGTTTGCAAATCCACAAGAGATCCCTTCCTTCCACTTGAGGAGAGAGAAGA
GTAAAGAAAACGTTGTCTTGCAACTTGGATGCCAGCTCAACCACATTAGGAAAGGGCGCTGGGCAGAGTT
GTGGGGCCCCCGTTCTAGGACCTAGCTCCTAGATGACATTTCTAGACACAACCTGGGCTAGAAGGGAACC
TGCTGCCTTGAAGGGAAGGACCCAGTCCTGGCAAGATTTATCACCAGCTAACTTAAGAACCCTATATAAG
CAGCAGTGGTAACCAAGTAGTACATGCTGTGAGCCTTCAGTGAGACTGAGATGTGCCAGCTTCAGGTCTG
ACCCAGCACAGGAGCAGGGGTGGTGGCCACAGGGGTGCTTGTTTAACCTCTCCACCATCTAGGCAGCTCA
GCACAGAGAGAGAGAGAGATGCTGTTTGTTTGGGAGAAAGTATGGGGTCAGGTGCAGTGGCTCATGCCTG
TAATCTCAGCATTTCGAGAGGCTGAGGCAGGTGGATCAGTTAAGGCCAGGAGTTCAAGACCAGCCTGGGC
AACATAGCAAAAACCTGTCTCTACTAAAAATACAAAAATTAGCTGGGCATGGTGGCGCATGCCTATAATC
CCAGCTACTCCAGAGGCTGAGGCATAAGAATTGCTTGAACCCAGGAGGCGCAGGTTGCAGTGAGCCCAGA
TTGCACCACTGTATTCCACCCTGGGTGACAGAGTGAGACCCTGTGAGAAAAGAAAGAAAGAGAGAAAGAG
AGAAAGGAAGGGAGGAAGGGAGGAAGGGGAGGAAAAAAGGAAAAGAAAAGAAGGAATATAATGTATGAGC
AAAGAATGAGAGTCTCTGCCTGATAATCCAAAGACTTCTTCCAGGCCTTATTCAAGGTAACCAAGGTGGT
ACCTCTATGAGTCTGCAAGAACCATGGCGTTACTGGGTTACATTGTGGGTTACCCACTAGTGGCCCACTA
ATGACCAAAAACTTAAGTCACAACACTCAAGTCTCTTCAAATACCTGGAAAGCCTTCCCAAAAGGGACAG
GTACAAACAAGCCCAGATTATGAAGGATACAATAAATACCTAGCTCTTCAATGTCCAGACACTGACAAAC
ATCCGCAGGAATCAAGACCATCCAGGGCAATAGACACCAGGGACTAATCCCAGAGAGAGAGAGAAATTTG
ACCTTTCAGACAGAGAATTCAAAATAGCTGTCTTGAAGAAACTCGAAGAAATTCAAGATAACACAGAGAA
GGAATTCAGAATCCATTAGATAAATTTAACAAAGAAATAGAAATAATTAAAAAGAATTGAGCAGAAATCC
TAGAGTCAAAAAATGCATTTGACATACTGAAAAACTTATCAGAGTATTTTAATAGCAGAATTGATCAAGC
AGAAGAATTAGTGAACTTGAAGATAGGCTGTTTGAAAATACACAGTCAAAAAGGTCCTGCAGAGCTGAGC
AGTCAAGATGTGTGACTTCACCGAAGACCAGACCGCAGAGTTCAAGGAGACCTTCCAGCTGTTTGACCGA
ACAGGTGATGGCAAGATCCTGTACAGCCAGTGTGGGGAGGTGATGAGGGCCCTGGGCCAGAACCCTACCA
ACGCCGAGGTGCTCAAGGTCCTGGGGAACCCCAAGAGTGAAGAGATGAATGTGAAGGTGCTGGACTTTGA
GCACTTTCTGCCCATGCTGCAGACAGTGGCCAAGAACAAGGACCAGGGCACCTATGAGGATTATGTTGAA
GGACTTTGGGTGTCTGACAAGGAAGGAAATGGCACCGTCATGGGTGCTGAAATCCGGCATGTTCTTGTCA
CACTGGGTGAGAAGATGACAGAGGAAGAAGTAGAGATGCTGGTGGCAGGGCATGAGGACAGCAATGGTTG
TAT
