# Supplementary material for: Genome-wide characterization of endogenous retroviruses in snub-nosed monkeys
Source: PeerJ. 2019 Mar 18;7:e6602. doi: 10.7717/peerj.6602 (PMC6428148; doi:10.7717/peerj.6602)
Supplement: File S3 — All ERV sequences found in the golden snub-nosed monkey. [file peerj-07-6602-s003.zip › Supplemental3/132.fasta]

>132gi|723383272|ref|NW_010827358.1|:1576677-1584388 
CAGCCTGAGCGACAGAGCAAGACTCAGTCTCAAAAAATAAAAAAATAAATAAAATAGGGGTCAGGCGTGC
TGGCTCACGCCTGTGGTCCCAGCACTTTGGGAGGCCGAATGGGCGGATCACAAGGTCAGGAGTTCGAGAC
CAGCCTGGCCAGCATGGTGAAACCCCATCTCTACTAAAAATACAAAAAATTAGCCAGGCATGGTGGTGGA
TGCCTATAGTCCCAGCTACTCAGGAGGCTGAGGCAGGAGAACTGCTTGAACTGAGCAGGCTTGAATGGAG
GTTGCAGTGAGCTGAGATCGCGCCACTGCACTCTAGTCTGATAGAGCAAGACTCTGTTTCAAAAAAAAAA
ATACCAGGCATGTTGGCTCACACCTGTAATCCCAGCATTTTGGGAGGTTGAGGTGAGTTGATTGCTGGAG
GTAAGGAGTTCAAGACCAGACTGGTCAACAGGAGGAAACCCCATCTCTATTAAAAATACAAAAATTAGCT
GAGTGTGGTGGTGCATGCCTGTAATCCAAGCTACTCGGGAGGCTGAGGCAGAAGAAACATCTGAACCCGG
GAGGTGGAGGCTGCAATGAGCCAAGATCACACCACTGCACTCCACCCTGGGCAAGAGAGTAAGACTCCAT
CTCAAAATACATAAATCAATATAATAAAATAATAAAATAATAAAATAAAATAAAAAATTTCTAGTAACCA
ACTGAAAAAAATTAAACAGGTGAAATTAATAGTAATTATTTTGTTTAACCCAGTAAGTCCAAATTATCAT
TTCAATGTTATCAATATAAGAAATTATTGATGTTTTACGTTCTTTTTATTGTACTATGTCTTCAAAATCC
ACTTACAGCACATCTCAATTTGGACTAGTCACATTTCAAGTGCCACATATGGCTAGTGGCAACCATATTG
GACATTGCAGATCTAGTCTGTAAGGAAGAGGTACAAAAGGCAAAGGAGAAAGAGCTACAGTAAAAAAAAA
AAAAAAAAAAAAAAAAAAGAATCCTATTCAACAGTCTTCTATTTGTTTACTGGTACCCATACCAAATGGT
AATATGTCTACAGATAAAGAGTAATGGGGCTTTTTATGACATTTTGCCTCAGCAGTTCTGAATTCCTAGC
TATTGAGTTCAGAAATTTTTTTTTTTTTTTCAGACAGTCTCGCTCGGTTGCCCAGGCTGGGGTGCAGTGG
TGCAATCTTGGCTCAATGCAACCCCCAACTCCCAAGTTCAAGCGATTCTCCTGCCTCAGCTTCCCGAGTA
GCTGGGATTATAGGCACACACCACCACATCCAACTAATTTTTGTATTTTTAGTAGAGATGGGGTTTCGCC
ATGTTGGCCAGGCTGGTCTCAGACCCCTGACCTCAGGTGATCCACCCGTCTTGGCCTCCCAAAGTGCTAG
GATTACAGGCGTGAGTCACTGCGCCCAGCCTTTTCTTTAAAATATTCTATTTTTAAAAAATATAGTTGTC
TGTCAGTTACCAATAAGACAGATAACTTATTGGGCCACTCCAATACTCCAAGCCACTGACCTATAACTCC
CGCATATATTTACCCTGTGTTTGCATCTTAATAGACGTTGACTTAGGTGGATTTGACATAGAACTGTATA
AAAAATATTGAAGTCTCATTTTTGGGGGGGGTAGGGGAGAAAAGGGTCTTGCTCTGTTGCCCAGGCTGGA
GTGCAGTGGCGCAATCAGCTCACTGTAACTTCCAACCACGGGCTCTACGGATCCTCCTGCCCTAGCCTCC
CAAATAGTTATGACTACAAATGTGTGCCACCACGTCTTGCTAATTTTTAAATTTTTTGTACAGACGGAGT
CTCACTCTGTTGCCCAGGCTGGTCTCAAACTTCTGGGTTCAAACAATCTTCCCACCTCAGCCTCTCAAAG
TATTCAGATTACAAGTGTGAGCCACCACACCCACCCTAAAGTCTCATTTCATTCACAAAATATGAACATG
AATTGAGACCTGAAAATTTTGCTAAGAATCACACAGCATCAAAGCTGATGGGCTTAGTGAACTGAAAACT
GTATTTATACTATTGCCACTTTGAGGCATCACTTCAGCTGGTAAACAGAAATATTGGCTATTCAGCAATG
TGTAGAAGCATCATATTTCTTTTTTGTTTTTTTTGAGACAGTTTTGCTCTTGCTGCCCAGGCTGGAGTGC
AATAGTGCAATGTGGGCTTACTGCAACCTCCGCCTCCTGGGTTCAAGCGATTCTCCCGCCTCAGCCTCCT
GAGTAGCTTGGATTATAGGCACTAGCCACCATGCCTGGCTAATTTTTTGTATTTTTAGTAGAGGCAGGGT
TTCACCATGTTGGCCAAGTTGGTCTCGAACTCCCAACCTCAACTCATCCATATACCTCAGCCTTCCCAAA
GTGCTGGGATTACAGGCATGAGCCACCATGCCTGGCCAGAAGCATATTTCTACAAGTGAGTTCAGTGATT
CCTGTTATTTTATCACTTACTATTAGCATAAATGTAAAATCTTCTTGACAACCCCTAACAGTATCACTCA
ATGTCATAAGTGGTCATGTTAATGCTCAAGGTTATAAATGTGACCCTGAGTAGTAATTTAAGGAGTTAAA
TATAATACAACTCTGAAGAATGAAAAAAAAAAAAACTACTATAAAGGAACAGTCAACAAAGTATTAGAGA
TAATTGCTGAGAAAATAAAGAGCAGCATTAAAGCAGGAATGTACTACAATGATTGTATAAGCTCCAAGCA
TACCCTGCACACAAACATCCCCCCCCAACACAAATACGATTCTTGAATAACATAAGTTTTGAATTTTTGA
TTGTAGGAGATACCCAAGAATGTACCTGTGACTACTTTGTACATACTACAAAACTTTGAGAAGCACTGGT
GCTCTAGGCTGTTACTTAGGTAAGGGGCAGCCAATGACTGGACCCAGGGTGAACATTTGAACCATGGGAA
ACCAGCCCATAGGTCACCTGTAGACCAGGAAGCAGTCTGGTAGAAAAAGTATAAACAGCTTTGTCCAAGA
TTAGCTAGGCTGGACTCTCTTCAGAAGTTGAAAAGGAAAATATGGAGGGAATCAGTTGGAAGGAGAAGAA
ATTTAAAAATACAAAAAGCAAAGCAGTGAGGATTATTTAGAAAGAATCATCATGGAGTCCCAGAAAAAGT
ATCCACAAATTGCCATGCCATGGGTGGGGGCAGTCAGGAAATCACCTTGTCTCCACAACTGCCTTGTCCA
GAAAACTGCCTTAGAATTCAGCACACAAGCTTCAACTGGATTTCTGTGATATTTCCATTTCTTTAGTGTC
ATTTTGCATCCACCAATGAACACTGGGACCTCAGGCAGTTTGAGAAAGCTGCTGCCTAATACATACATTG
TTTTTCTGAATTGGTGAGATTTTCCTAGAGAGGTAGTGAGTTACCTATTCTTGCTTTCATCCACAGAAGG
GCACAGAAATGCTAAGATAGATTTTTATATTAAAAACTAGTTTTACATACCTGCATTTTTTTCTCTTGCT
CATTTTCTCCAATCATTCCAGAACCTGTTACACTTTCACTTCCATCAATGGACACCTATAGGAATAAAAT
AAAGCTTTAAAACACTTTACATTTTGATAACGGTTTAGCCTGGTTAAGTACATGGTTCAGGGAGAAGCTT
ACAAAAACAACAAAAGAAAAAAAAAACTACATGGTGTTTCATTATCATTTATTTTTGTGTATATCTGAAA
ATTTCCATAATAGTCTGGGCATGGTGGCTCACACCCGTAATCCCAGCACTTTGGGAGGCTGAGGCAGGAG
GATCATTTGAGCCCAGGAGTTCAAAATCAGCCTGGGCAAAAGAGCGAGACTCTGTCTCTATTTATTTTGT
TTGTAAAGGAAAAACAAGAAAATTTCCCTAATAAAAGTAAAAAAAAAAAAAAAAAACCTTTTAAGTTATA
TGAGAGATACATGTTCAATGCAGGGGAAAAAAAATCAGCCCTTTTGATATAAAACTTGAGACTTTTCCTC
ATCTATAGTTACTACTTCTTAATTCATAAGCAGTTCCATTTATACTTTATTATTTCTTTTATAGCTCCTC
ATCTTTGTGTATCTTTTGGTGAATTACCTGCCACTCATTTCTCTTCTATAATCCTTTACCCTATTCCCTT
ATTTTTTTTTTCCAGTCTTTCTACACTTCACTTAAGATAAATGCTGATCTCTTCGATACTGACTGATTTT
GACTTTGAATTGCTAGTGTCTTTTTCTTTTTTTAATTTCTGAATTTGAGACAGGGATCTGTGCTCAAACA
ATCCTCCCATCTTGGCATCCCAAAGTGCTAGGATTACAGGTGTGATATCACGCCATGCCTGGCCAAAATT
GGCCAGTTTTTTTTGATGAGGTGTACTTTTTTGTTTTCTTTTCTTTTCATGAAAAATAAAGAAGTTATAT
ATTGGACATTCTTGACATTGTGAAATGCTATACCTTTGCTGCATACTGTTCCAAAGCACTGATGGTGTCG
GGGTCAATTGTGGCATCCCCAGTGTGCAGACCTGCCACTGTCCCATCAGCCTGAATTGCCAAGATGGTGT
CAGACTGCGGGACTTGCACTGCGTGGTGGATATAAGCTGTGGTGCCATCTTCCAGCTGAACCGCCTGTAA
TGCACTCTGGTCATAACTATCTGAGAGAGTGGAAGAGAATGGCATTAAATTAAAGGTAAAATCTGACAAA
CATTTACATATTGAAAGGAAGAGAGAAATGAGCTTTTATTGAGTAGTTTACTCTGAGTACTGGACCACGT
ACTTTATATGTGTTATTTCATTTAATCCTCACAGTAATTCTGCAAGGCAGGTATATTTACCGCCTTCATT
GTATAAATGGGAACTCAGGTTTGGAGAAGTAACATCACTTTCCTTGGGAATCAGAAAATTTAAAAAACAC
TAACAGGCCGGGTGCAGTGGCTCAAGCCTATAATCCCAGCACTCTGAGAGGCCGAGACGGGCAGATCACG
AGGTCAGGAGATTGCGACCATCCTGGCTAACACAGTGAAACACCCGCTCTACTAAAAATAGAAAAAAAAT
CAGCCGGGCATGGTGGCACACGCCTGTATTCCCAGCTACTGAGGAGGCTAAGGCAGGGAGAATCTCTTGA
ACCCGGGAGGCAGAGGTTGCAGTGAGCCAAGATTACGCCACTGCACTCCAGCCTGGGCAACACAGCGAGA
GTCCCTCTCAAAAAACAAACAAACAAAAAAACCACACTAACAATTAACAGTCAAAATCAATACGTAGAGA
ATCAGAATTTGAACTCATGTCAGTATGACTCCACAGTCCCTCCACGGTGTTTTTCTTTTTACCCTCTAAA
TGTCTACACTAAGATATATCTATACCTATAATGGTATCGATATAAAATTGTGATTTTATATCGATATATA
TATAGACAGAGAGTGAAATAATAAATCTAGCCAGTTACAATTAACATATGACTAACACTTATTGATAAAT
AAAAAAGTGTGCCCATGTGCAGTGGCTCACGCCTATGATCCCAGCACTTTGGGAGGCCAAGCCGGGCAGA
TCACAAAGTTAAGAGATCAAGACCATCCTGGCCAACATGGTGAAATCCCATCTCTACTAAAAATACAAAA
AAAATAGCTGGGCATGGTGGCGCACACCTGTAGTCCCAGCTGCTCAGGAGGCTGAAGCAGGAGAATCGCT
TAAGACTTTACTTTTTTCCAACTGTAATTAAACAAATTTATTTACAAATTTAAGTATTTTAATTTTTTTA
AAGATTCCTCCCTTTGGCTTCACAATAAAACCGTCTTTCTAAAATGTGTTATGTCATTCTGTAATAAAAT
ATTCTCTAGCTGGGCGTGGTGGCTCACTCCTGTAATCCCAGCACTTTGGAAGGCTGAGGTGGGCGGATTA
CCTGAGGTCAGGAGTTCGAGACCAGCCTGACCAACATGGTGACATGTTTAGTAGACATGGTCTACTAAAA
TACAAAAATTAGCCGGGTGTAGTGGTGGGTGCCTGTAATCTCAGCTACTTGGGAGGCTGAGGCCGGAGAA
TCACTTGAAACCAGGAGGCAGAGGTTGCAATGAGCCGAGATTGTGCCCCCGCACTCCAGCCTGGCAACAG
AGCGAGACTGTCTCGAAAAAATAAATAAATAAAATAAAATAAAATACTATCTAAAGTAGTAACAATAGGT
AACATTTGTTGAGCATTTAGTATGTGACAAACACAGTTCTAAGTGCTTTACATGTTTGTGCATTCTGCCC
TCACAACAACCCTACATATGATATGGACACGTACTATAATCCTCATTTTACAGATGATGAAACTAAAGAA
CAGAGAAGTAATCTGCTTAATGTCACACAACTAAAAAAAAAAAAAAAAAAANNNNNNNNNNNNNNNNNNN
NNNNNNNNNNNNNNNNNNNNNNNNNNNNNNNNNNNNNNNNNNNNNNNNNNNNNNNNNNNNNNNNNNNNNN
NNNNNNNNNNNNNNNNNNNNNNNNNNNNNNNNNNNNNNNNNNNNNNNNNNNNNNNNNNNNNNNNNNNNNN
NNNNNNNNNNNNNNNNNNNNNNNNNNNNNNNNNNNNNNNNNNNNNNNNNNNNNNNNNNNNNNNNNNNNNN
NNNNNNNNNNNNNNNNNNNNNNNNNNNNNNNNNNNNNNNNNNNNNNNNNNNNNNNNNNNNNNNNNNNNNN
NNNNNNNNNNNNNNNNNNNNNNNNNNNNNNNNNNNNNNNNNNNNNNNNNNNNNNNNNNNNNNNNNNNNNN
NNNNNNNNNNNNNNNNNNNNNNNNNNNNNNNNNNNNNNNNNNNNNNNNNNNNNNNNNNNNNNNNNNNNNN
NNNNNNNNNNNNNNNNNNNNNNNNNNNNNNNNNNNNNNNNNNNNNNNNNNNNNNNNNNNNNNNNNNNNNN
NNNNNNNNNNNNNNNNNNNNNNNNNNNNNNNNNNNNNNNNNNNNNNNNNNNNNNNNNNNNNNNNNNNNNN
NNNNNNNNNNNNNNNNNNNNNNNNNNNNNNNNNNNNNNNNNNNNNNNNNNNNNNNNNNNNNNNNNNNNNN
NNNNNNNNNNNNNNNNNNNNNNNNNNNNNNNNNNNNNNNNNNNNNNNNNNNNNNNNNNNNNNNNNNNNNN
NNNNNNNNNNNNNNNNNNNNNNNNNNNNNNNNNNNNNNNNNNNNNNNNNNNNNNNNNNNNNNNNNNNNNN
NNNNNNNNNNNNNNNNNNNNNNNNNNNNNNNNNNNNNNNNNNNNNNNNNNNNNNNNNNNNNNNNNNNNNN
NNNNNNNNNNNNNNNNNNNNNNNNNNNNNNNNNNNNNNNNNNNNNNNNNNNNNNNNNNNNNNNNNNNNNN
NNNNNNNNNNNNNNNNNNNNNNNNNNNNNNNNNNNNNNNNNNNNNNNNNNNNNNNNNNNNNNNNNNNNNN
NNNNNNNNNNNNNNNNNNNNNNNNNNNNNNNNNNNNNNNNNNNNNNNNNNNNNNNNNNNNNNNNNNNNNN
NNNNNNNNNNNNNNNNNNNNNNNNNNNNNNNNNNNNNNNNNNNNNNNNNNNNNNNNNNNNNNNNNNNNNN
NNNNNNNNNNNNNNNNNNNNNNNNNNNNNNNNNNNNNNNNNNNNNNNNNNNNNNNNNNNNNNNNNNNNNN
NNNNNNNNNNNNNNNNNNNNNNNNNNNNNNNNNNNNNNNNNNNNNNNNNNNNNNNNNNNNNNNNNNNNNN
NNNNNNNNNNNNNNNNNNNNNNNNNNNNNNNNNNAAAATACAAAAAAAATAGCTGGGCATGGTGGCGCAC
ACCTGTAGTCCC
