# Supplementary material for: Genome-wide characterization of endogenous retroviruses in snub-nosed monkeys
Source: PeerJ. 2019 Mar 18;7:e6602. doi: 10.7717/peerj.6602 (PMC6428148; doi:10.7717/peerj.6602)
Supplement: File S3 — All ERV sequences found in the golden snub-nosed monkey. [file peerj-07-6602-s003.zip › Supplemental3/133.fasta]

>133gi|723427154|ref|NW_010787302.1|:193838-201737 
TGCTGTAACCAAAAGAATTCCCTTGTTTCTCTGTAACCTTACATATCCTGTTTACATCGGGCTATAAAAA
GCGAGCACATGCATCGTTCGGGGCCCTCTTGTATGCTGTGGAGCAGAGGGACCAAGTTCGAACTTGCAGT
AAAGATCCTTGCCGCTTGGCTTTGACTCTGGACTCTGGTGGTCTTCTTCGGGGAAAAAACGGTCTGGGCA
TAACATCTGGGGGCTCGTCCGGGATTCCCCAAGCCCACCAGACCCCTGGTCAATGGATCTACCAGGAGCT
GCAGATAGGTGAGACGGCTCGTCTCCGTTTGTCTTGTCTGTCTGTGTCTGTTCTGAACCTGTATCTGTGA
CTTGCGAGGTCTGAAACTGAAGCTGACACAGTCCTGGCGGACGCGCTATAGGACGGCCAGCGGAGACCAG
TGGGAGACGTCCCCTGGCTCTCGCCTGATTTAGATTTCTATCTGAACTGATTCTGACCCAGGCTTCTGGA
GCGTGCTTGCGGCTAGATATTATTGATACTCCAGTTTTCCTTTGCAGGAATTCTAACCCATATTCTATTG
CAGAAGGAGACTACAAACTATTACAGAATGGGTAATACCCAAAGCACACCCCTATCTCTCCTTATAAATA
ATTTCAAGGATGTTAGAGCAAGGGGCCATGATCTTAGTGTGGAAATCAGGAGGGGAAAGCTAATCACTCT
GTGCCGCTCCAAATGGCCCGCCTTTAATGTAGGGTGGCCACCTGAAGGGACATTCTGTCTTCCTGTCGTT
ACTAAAGTAAAGTCCAAGGTTTTTCTACCTGGGCGTGCTGGCCACTCGGATCAAATCCCATATATTCTCA
TATGGCAGGACCTTGTTGAGAACCCGCCCCCTTGGCTGTCCCCTTTCCTACTAGCCCCCGAACCATGCAA
GGCACTGGTTGCTCGGCCGCTAAAATCCAAGCAACCGACCGCCCCCCCCATCCTGTTTTACCTGATAGCG
AGGACCCACTGTCCATAGATCCCCCTCCGTACCCCTCCGGGCCCCAGGCCCCAGCCCCCCGGGCTGAGCC
GCAGGAAGAAGTAGGCGGACGGGAGGCGGCCGGCGCACCCGAGCTCACTGAAAGTGAAAGTAACTCTGAA
GGACCACCGGGGCGGACGCGAGGGCGCACTTTGCGGATTAGCCCCCCCCCAGCCGCCTGACTCCACAGTG
GCTCTACCCCTTCGGGAAATAGGACCCCCAGATGACACGGGAATCCCCAGGCTCCAGTACTGGCCATTCT
CCACCAGTGATCTGTATAACTGGAAGACTCAGAGTGCCCGGTTTTCAGACAACCCCAAAGATTTAATGGC
TTTACTAGATAGTGTCATGTTCACCCACCAGCCCACTTGGGATGATTGTCAGCAGCTCCTCCGAATTTTG
TTCACAACGGAGGAGCGAGAGAGAATCCAGGTAGAAGCTAGAAAGTTGGTCCCGGGGGACGACGGTCAAC
CGACTGCCAACCCCGACCTCATAAATGCGACTTTTCCGCTGACCAGGCCGGCGTGGGACTACAACACGGC
AGAAGGTAGGGGACGGCTACACCTTTATCGCCAGACTCTAATGGCGGGTCTCCGGGCAGCTGCTCGCAAG
CCCACTAATTTGGCTAAAGTATACTCTGTTCTGCAGGGAAAGACAGAAAGCCCAGCTACCTATTTAGAAA
GATTAATGGAAGCTTTTAGACAGTACACCCCCATAGACCCAGAGGCCCCAGGAAGTCAGGCAGCTGTTGT
AATGTCTTTTGTAAATCAGGCGGCCCCAGACATTAAAAAGAAACTCCAGAAATTAGAAGACTTAGAGGGA
AAACAGATTCAGGACCTCCTTCAGATAGCCCAGCGAGTTTACAATAATAGAGATACTCCAGAGGAAAAGC
AATTTAAGGCCACTGAAAAAATGACCAAGGTCCTGGCAGCAGTAGTACAAAAAGAGCATCTACAGCCAGA
GGACGCCCAACCTAGGCGGTCCCCCAGACATGATAATCTAAGCAAAGACCAATGTGCCTACTGTAAGGAG
GCTGGCCACTGGATAAAGGACTGCCCTAAAAAGAAACAACGCAGAGGACAGGGACCCCCTAGGTCTACAC
CCGTACTAGTCACTCAAGACGAAGACTAGGGAAGACGGGGTTCGGACCCCCTCCCCGAACCTAGGGTAAC
TTTGCAAGTGGAGGGGTCCCCAGTTCAGTTCTTGGTCGATACGGGAGCACAGCACTCAGTCCTAGTTGGA
ACTAATGGAAAATTATCCTCCAAGTCCTCGTGGGTACAAGGGGCCACAGGAATTAAGAAATACCCCTGGA
CGACACAAAGAACAGTAAACCTCGGAGCCAGGAATGTAACCCATTCTTTCCTGGTCATCCCTGAGAGCCC
CTGTCCCCTATTAGGGAGAGACCTGCTAACTAAAATGGGAGCACAGATCCATTTCCTCCCTGAGGGGCCC
GTCGTGACCAACTCCCAAAATCAGCCCGTGTCCGTCCTGACTATAACCCTAGAAGATGAGTACCGGCTCC
ACCAGGAGCGAGCGGCCCCTGACCAGGACATAGCAACCTGGCTCCAGCAATATCCAGGAGCTTGGGCGGA
AACGGGGGGCTTAGGGCTAGCAAAACACCGTCCTGCCTTGTTTGTTGAACTCAAGCCTGGGATGGACCCC
GTTCAGGTTCGCCAATACCCGATGCCCCTAGAGGCCAAAGAAGGGATTGCACCACATATTCGCCGGCTCC
TCGACCAAGGGGTCCTTCACCCATGTCACTCGCCCTGGAATACTCCATTGTTGCCGGTACGGAAACCCAA
TAGCGGAGAGTACAGACCTGTACAAGACTTGAGAGAAGTCAATAAGAGGGTTATGGACATACATCCAACT
ATGCCTAACCCGTACACCCTCCTGAGTACCCTAAACCCTAAACATCAATGGTACAGTTTTAGATTTGAAA
GATACTTTCTTCAGTTTGCCTTTAGTCCCTCAGAGCCAAAAGCTCTTCGCCTTCGAGTGGACTGACCCTG
AAAGGGGCATAAGTGGCCAATTGACATGGACCAGACTGCTGCAGGGATTCAAAAACTCTCCTACCCTGTT
TGATGAGGCCCTCCATGAGGACCTGGGTGAGTACTGACACAAACACCTTGAAATAACCTTACTACAGTAT
GTTGATGACCTCCTGATTGCTGCCGAGACCCAGGAAGCTTGTATCCAAGGGACCAAGGGTCTCTTACAAG
CTCTAGGGGATCTGGGCTACCGAGCCTCGGCAAAGAAAGCTCAAATCTGTAAACCAGAAGTAACATATCT
GGGGTACCTGCTGAGAGGAGGGCAACGCTGGTTAACAGATGCCTGGAAGCAAACTGTTCTGCAGATCCCC
AGGCCACAATCCACCCGACAAGTAAGGGAATTCCTGGGATCGGCCGGATTTTGTAGATTATGGGTCCCTG
GGTTCGCAGAGATGGCTAAACCCTTGTAACAGGCAACACGGGGACAACAGCCATTTAATTGGACAGAAGA
AGCCGAGTCGGCTTTTCAACAGATTAAAACCGCCCTACTCTCTGTGCCCACCCTGGGACTACCTGATGTC
ACCAAGCCCTTCCACTTATACTTGGACGAGAGCAAGGGTGTCGCCAAGGCGGTGCTAACTCAGAACTTAG
GCCCCTGGCGGAGGCCAGTTGCCTACCTGTCAAAGAAATTAGACCCAGTGGCTGCCGGGTGGCCCCCTTG
TCTCTGAATTATTGCAGCCACGGCCCTGATGGTACAAGATGCTGATAAACTTGTCATGGGACAAGAATTA
CGGGTCGTTACCCCACTTGCCATCGAGGGTGTACTCAAACAGCCACCTAATCGATGGATAAGTAACGCCC
GGCTCACCCACTACCAAGGACTACTACTAAACCCCCTCAGGATAACTTTCCTGCCCCCAACAACTTTAAA
CCCTGCCTCGCTGTTGCCCAACCCGGACCTGGACGCCCCGCTCCATGATTGCACCGAGATACTAGCTCAA
GTGCACGGAGTTCGAGAGGACCTGCAGGACCGCCCACTTCCTGACACTGACCTCGTTTGGTTCACTGATG
GGAGCAGCTTCATACACCAAGGCCAGAGGTATGCAGGAGCAGCAGTGACTTCAGAGACTAAGGTAATCTG
GGCGGAACCCCTGCCCCCAGGGACATCGGCCCAGAAGGCCGAACTGATAGCGCTCACCCAAGCTCTTACC
TTAGGGGCAGGGAAGAAACTGACAGTATACACAGACAGCCGATACGCTTTCGCTACGGCACACATACATG
GGGCCATTTACAGGGAGCGAGGGTTGCTAACGGCTGAAGGAAAAGAGATAAAAAATAAGCAAGAGATCCT
AGCCCTGCTAACAGCCCTATGGAAACCAGAAAAATTGGCTATTGTACATTGCCCAGGGCACCAGAAGCCA
ACCACTCCAACTGCTCAAGGCAACTTTCTGGCAGACCAAACTGCAAGGAGTGTGGCAAAGGCTCCCAGTC
AACTCCTTGCACTCCAGCTCCCTGATCCGGGCCCCCGGGACCTGCCGTATCACCCTGATTATTCAGAACA
AGATCTCCAGTGGATCGACAAACTTCCCCTGAAACAGATCCAGAATGGGTGGTGGACTGATACTAATGAC
CAAATTATCCTACCAGAAAAATTAGGACAGCAAGTGTTAGAACACATCCACCGATCCACCCATCTGGGTG
CCCGGCGGATGATAGACCTGATCAGACGCTCCAAGCTCAAGATCAGACGCATAGCGGAGACGGCCAGCAG
CATCGTGACGAGTTGCAAAGTCTGCCAGCTTAGCAACGCCTATCCCCAACCCCAGGCTGCTGCAGGAACA
AGGCTCAGGGGAACCAGGCCCGGTATCTACTGGGAAGTAGATTTCACTGAGGTAAAGCCAGGAAAATACG
GATATCGGTACTTACTTGTCTTTGTAGATACCTTTTCAGGGTGGACTGAAGCATTTCCGACCAAAAGAGA
AACCGCTCAGGTTGTAGCAAAGAAAATTCTGGAAGACATCCTCCCCAGGTATGGCTTTCCCATCCAGATA
GGGTCAGATAATGGGCCGGCCTTCGTTGCTAAGGTAAGTCAGGATTTGGCTTCCATTCTTGGGGCTAATT
GGAAATTACATTGCGCTTACAGGCCCCAGAGTTCAGGACAGGTAGAGAGGATGAATCGGACCTTAAAGGA
GACCTTAACTAAATTGACTATGGAGACTGGCGCTAATTGGGTGGTCCTTCTCCCCTACGCTCTGTTCCAG
GCCCGTAATACCCCTTACAGGCTGGGCCTTACCCCTTATGAAATCATGTATGGCAGACCCCCACCCCTGG
TTCCCAGCCTAAAAGATGATCTGCTCAAATCTGAAACAGAAAATGTCTCTGAACTCTTATTTTCCCTACA
AGCCTTGCAGAAAATTCATCAGGAAATCTGGCCCAAGCTGAAGGAACTATATGAGACCGGTCCCCCACCG
ACACCCCATCCGTACCAGCCGGGAGACTGGGTCCTGGTTAAGCGACACCGACAAGAGACCTTAGAACCCA
GGTGGAAGGGACCACTCCAGGTACTCCTAACCACACCCACCGCCCTAAAGGTAGAAGGCATCGCGTCGTG
GATCCACTACACCCACGTCAAACCAGTGGACCCGACCTCCAACCTTCTTGGACCAATCACGGCAGCGACT
GAAGCACCGGCCACGTGGACTGTGGACAGAGCTAAGAACAACCCCTTAAAACTCACCCTGCGCCGGCAGC
ATAGCTCACTGCAAACATGCAGCTAGGTAGTCTAACCCTAACGTTAGTCGCCCTAGTGGCCGCTGGGGCA
AACACAAAACCAGTTCCTAACCCCTTTGTCTGGAGATTCTGGCTTTATGAAAACCGAACCCACCCTGGGC
AACCTCGTAAGCCCGGGAAGTTATTGGCCAGTGCTGATTGCCCCTCCACAGGGTGCAGTGACCCAATTTT
GCTAAATTTTACTGGTTTTCAGATAGCCAAACCAGTGGTACCAATGATATGTTTTGAGTTTGATCAGACT
AAGTACAATTGTAAACACTATTGGTGGCACCAAAACGCAGGCTGCCCCTACAGTTACTGTAAAATGCACT
CAGTCAGAGGGTGGAACGAGCAATCCGGGTGGAACTTCTACCAGCAGGGTAGAGGCGGCATCTATACTTG
GATAGTTAAGGACCCTTGGAACTCCCGCTGGACCACGCCTCAACATGGGGCTGTATACTATTCCTCTTCC
TCCACGTGGCCTAGCAGTCACCTCTATCTGTGGCGTGGCCTAGTTCAGGTACGGCCCCTGGTCCATGGGG
ATATCCAATGACAGGAAGACAGACTAACACAAGATTTACGTCCTTTCTCCTGGTTAGAATTATTACAAGA
AGGATTAGAACTTGCTAACCTTACAGGACTTCACAGCTTGTCTGGCTGCTTTCTGTGTGCCACCCTAGGG
CGTCCACCGCTAACCGCTGTCCCTCTGCCATGGGAATCCTTTACCCAAACTAACAACCTTCGGAATCTCT
CGAATGCCCCTATTCTTAATGTGCCACTGTACCGGAACCCCAGTCAGGAGAAGTTTCCCTACTGTTTTTC
AGGCACTAACTCTAGCCTCTGCAACATCACTGTAACGCCCCCTAATACCAACCTGAGGGCCCCACCGGGC
ATATTCTTTTGGTGTAATGGAACATTATCTAAGACCCTATCTGGTCCCTCTGTTACCAACCTACTGTGTC
TCCCTGTCACACTAGTTCCCCGGTTAACTCTACTAACTGCCGGCGAGTTCCTGGGGTACACCGGTAACTG
GACTAGCACTGCTATTCACCCAGCCCCTAGACCGAGACCTGCACGAGCCATATTTCTCCCCCTCATTGCG
GGAATCTCCCTCACCTCATCCCTCATTGCGGCCGGACTGGCAGGGGGAGCCCTAGGTCACACCCTCATAG
AAAGCAACAAGTTGTACCAACAATTTGCCGTTGCTATGGAGGAGTCGGCTGAGTCCCTTGCCTCCCTTCA
GCGACAGCTCACATCCCTAGCTCAGGTAACCTTGCAGAACCGGAGGGCCCTAGACCTACTCACTGCTGAA
AAAGGTGGTACATGTATGTTCCTGAAGGAAGACTGTTGTTTTTACATAAATGAATCAGGGCTTGTAGAGA
ACCGGGTCCAACAGTTACGCAAGTTAAGCATAGAAATGAAAAAACAGCAATTTGCCTCAGCTGCAAACCA
ATGGTGGAATTCCTCTATGTTTTCTCTGTTAGCTCCCTTCCTTGGACCCCTGCTAAGCCTACTATTTCTG
TTTACCGTAGGACCCTGTGTTATTAACCGAATTTTGCAGTTTGTCAGGGAAAGGTTTGACACCATACAGC
TCATGGTCCTCAGAGCCCAATACCAACCTGTAAACGCGGAAACAGAATCAGACTTATAAGACCCAAGATT
GGCTCCAGAGGTACCTGAGAAAGGGGGTATTGTAAGAAATCAAACATATATCTCAGTCCTGGGCCCAGTA
CAAACACATTCCTCCATATATCTCAGTCCTGGGCCCAGTACAAACATTCCTCCATTTGTCTCAACTTCCT
GGGCCCAGTACAAACATTCCTCCATTTGTCTCAACTTCCTGGGCCCAGTACAAACATTCCTCCATTTGTC
TCAACTTTAGAAAAATACCACCTGGAGAGTCCCCAATAAGGTCACAACCGTTTGTGGAGTGGTTTTACTG
AAAGCATGGGAACCAATAAAAAAACTGCTAAATGTATAACTTAAAATGTTAACCAATTGTAATGCTGTAA
CCAAAAGAATTCCCTTGTTTCTCTGTAACCTTACATATCCTGTTTACATCGGGCTATAAAAAGCGAGCAC
ATGCATCGTTCGGGGCCCTCTTGTATGCTGTGGAGCAGAGGGACCAAGTTTGAACTTGCA
