# Supplementary material for: Genome-wide characterization of endogenous retroviruses in snub-nosed monkeys
Source: PeerJ. 2019 Mar 18;7:e6602. doi: 10.7717/peerj.6602 (PMC6428148; doi:10.7717/peerj.6602)
Supplement: File S3 — All ERV sequences found in the golden snub-nosed monkey. [file peerj-07-6602-s003.zip › Supplemental3/134.fasta]

>134gi|723383272|ref|NW_010827358.1|:440518-448252 
AAAATAAAAACTTCTGTGCTGCAAACAATGTCAAGAAAGTGAAAGGCAACCCACAGAATGAAATATTTGC
AAATCACTTATCGGAAAAGGAACTTGTTTCTAGAGCATATAAAGAAGTCTTACAACTCAATAAAAAGATA
ACCAATTTTTCAAAATGGGGAAAGGATTTAAATAGACATTTCTTCAGAGAAGATATACAAATGGTCACAT
AAAAAGATGCTCTGTCCTTTTAGAGGCTCACAGTTCTGCCCCCGGGTACCTATGCTCATTTATGAGGCAC
AGTTATCTGTATCAGACACCAGACATGCCATGTGGCTCCTCTGCCTAAATCATACTTCTCTGAGTCCTCA
GAGCTTCCCCCCGACCCCCACTTTTTTTTTTAAGGTGGGTATATTCTAACTGGGTGTGGTGGCTCACTCA
CCTGTAATCCCAGCACTTTGTAGGCTTGAGGCAAGAGGATCACTTGAGGCCAAGAGTTTAAGACCAGCCT
GGACAACAGAGTGAAACTCTGTTTCTACAAAAAGAAAAAATAAAAGAAAAAATTAGCCAGGTGTAGTGGC
ATGCACCCATAGTCCCAGCTACTCTGGTGGCTGAGACAGGAGGATTGCTTGAAACCAGGAGTTCAAGGCT
GCAGTAAGCCACCTCTGCAGTGATCCTGCCACTGCACTCCAGCCTGGGCAGCAGAGCAAGACCCTGTCCC
CAAAAATAAATAAAATAAAAATAAGGTGGGTGTCTTCTATAGCAAAAAAGCAGAATGTTAGTCATTGAAA
TAGAAAAATGTTTGGTTTATAATTTATGAAAATACGTACATTTCACATAATATCCCAACAAACCCAGGAG
TCAGAAACAAACTTGGCAAGTTTTGCCAAATCATTTAAATCACATGTGTATGCTGTAGATGACAGTTAAG
GCAAGGGCCTGATGGGTGTGACAAGAACTGTAAGCATCAAACATCCCTGCAGCTGTTTGTCCCGTGTTCT
GGACTCTGCTGACTTCATGGCCATGGGGTCTAGTCACCTCATCCTGACAGGAAGGCACTCATATCATTCC
CTAGGGTGAGAACCAGCCCCTTGCAGAGATGGCTGACCCTTACCTTTGCTCTTGGGGTCCCTTCACACCC
GTTCAAGAGAGGAAGCTGTGTTTCCTGAGAAGCTTATCAATGGCATGCTCTGTTGCCAAGTTCTGTGACG
CTGGTAGGACCCCTCCCAAGCCTCCCCGCCCCAGCACAGGAAAGGGCCTGTGTATTATTTACATTGTCTG
GGCTTCAGATGGGACCAGCTTTAGTTACCAGCAAGAGCAGCAGCAGCAGCAACACCAAGTGGATGTGCAG
ATGCAGGAACAGCCTATGGCTGGAGAGCCCTGGCTGTAGGAATGGCACAGAGGAGGAGCTGCTCAAAAGG
ACACCTCTGTGTCAGCTGGGGCTTTCTTGCCACTCTGTGATTCTAGCCATCAGAAGTTCTTGCTGTGGAG
AAGAACCCTGGTCACTCTCTCCTACCATTTATTCTCTGGCCTGCATGCACCTTTGTCATGGCCCTCAGAG
ACTGAGGAGGGTGAGGCTTTGCAGACCTGGGTGGATATCCCCAGAACAACTATATGGCAACTTAGATGTG
TGTGAGTTATAAAGTCTTTATCACAGGCATTTTCTTATTTCTTACAGCAAGGCTGTGAGTTCATAGTCAA
CATGAACAGGTCACATTTCCTGAGAGCCCACTGAGTGTGGATGCCATATATTTATGCATACAAACACATA
TACACATATACATGAGTACATATAGTGCTTATAACACCTCTGTAAGGTAGGTGATATGATTCCCATTTTG
CAGATGAGCAAGCCCGGGCTTAGAGACATTAAATAACTTGTCCAAAGTCACAGAGATAGTTGTGGTGCTG
TAAGAGTCAGTATCTCACAGGTGACAGAGCACAGGCAAGGGGACATTGCATCTTTTCCTTCTCACCAACA
CAGCTTACACCACCCCTGGAAACACATGGTCTGCTGGTCATTCACAGTCACCTTTGGGTCTACTGACTAG
ATTGCATAAAGTTCAACTGTGTGTTTTCTTTTTCACAGTGCCCCTCCACTCACTGAAAAGGAAGTTGAGG
TAAGTGGCTCAAGTGTGTTATGAAATTTAGTGCCTGTGCTTGACTGGGCTTATTCAAAACATTTCTTCCT
CCAGACTCTAGCCCTGACATTTTTAGACAAAAATGAGAAAGAGTGACTGTGGGATAATATGAACATTCAT
GACCAGCCCTCTTGAACCATGAGATCCCCATTCCCACGTCCGTTCATGGAAGATTTTGACAAATTTGGGC
AGAGGGGAGAAGGTAGCTGGAAATTTTACATTTCTGTAAGGATTGTTTATATTCTTTAAATGTGCGACTT
AGATACACAAAACCAGCTGGGAGCCTGTGGAATTGTTTCAAATTTATTTCAGAATTACTGAAAAATGATC
AGATTTCAAGTTCTAAGCTTTGGTTTAGTGGGAAAGGGGGCTGGCCACCTCAGGGTTTCAGCTACAAGAA
TGCCAGCTCAGCGGAGCCAGGAAGCTGTGCTGTCAGCAATCCGGCCTTCCCCGATTCCTCACTGGGGCCT
CCTTGTCCCAGCAGGGTTGTGAGAGAGCTGAGGGGAATCTGCATTTCATTCTGTGGTGGACAAAGAGAAC
TTATCAGAGGTGAGACAGTGAGAACTGCTGATGTGGACCAGATGAGCAGAGGAAGACAGACAGTATGAAG
TATCTACCACAGATAGTATCAATAACTTGCACATAGGCATTGCACTTGCAGTCTATAACACACTCATAGC
CATCCTTTCAGCCGATCCTCCCAGCAGCTCTGACAAGAAGCAAGAATCAGCACAAAAGAGAAAACTGAGT
GAGTAAATAACCACACCAAGTTTCTAGATACTGTAGTTGGCAAAACCAAGACCTGGATCCAAGTGTTCTC
ACTGAATTCAGAACTTATTTTGTCACACTGCTGTTAAGGGGTAATCAAGGTATAGAAAATTAAGCATTGA
GCATTATTCATAGACTTGACCAAGGCAGGGTAAGGCAGAAAATTTCCATCACTGGGCTATGAGTTCAAAG
CCCACCCACTGACATTTGTGAAGCTGGGCCATGGGCGGTTTGTTTAATGTGCAAATGCTGACCGCAGATG
TATATGGACACAGCTTTCAGCATGGTGGAAATGAAACAGGCTTTCAAATCAGATAGTCAGAGGTTAAATC
CTGGCTCCATTACTCCCTGTGTCACCTTGAACAAGTTAATGATGTTTCTGGTCTTGGTCTCTTTACCCAT
AAACAGGTATAACAGTTCCCACCCCAGAGGGTTATTGTGAGATCACATGAATTTGTAGAGTGAATAGCAG
TGCTGGCATATAGTAGATGCTCAACAAGGGGTAGTTTTCAATATTGCCATAAACATCATCATTGGGTCAA
TTCTGTGCCTTCAGTTCTGTATCTGGAGATGATTGCCTTCCATGGGCCATGTTACATGAACTTCAGAAGC
CCCTGTGGTTACTAACCCCACAGGGTATAAATCTGCTACCACTCAGGGCAGATGATGGCTAAAAAATTGA
AGACCATTGCTTCCTTCCTGAGTGACGTCCATCTGTCTATTTCTTCTCCCTAGTAGTTTCCTACTATTCT
GGGAATTCCATGTATAACCAATACTACCTTTTCAAAGTCTGTTCATGCAGCCTGCAATTTTGGCATGAAA
TATTTATTTATTCCAGAAAGCTTAACCTAACAGAATCATACCTGGCCTTATTTAATATCCTGGCAGCTAC
TTAAAGCTTCTATCGATATACAATTTGGAATACTCGGGCTAGATGCTGGTTGAAGTTTGCTTTAAGTCAC
CAATGCTTAAATCTCACATGGAGTTTCTTTCAACACAGTATTTTCATGCAAAATCTCCAAAACCCCCTAT
GCAATAAATCCCAGCATAAATCCAAATGCTTACACAATTAGCTGTGCTGGCCTGAGTTTATCTAAATCCA
GATACAGGATGTTATTTTCTTAAAATTCAGGGAAAAGTGAAGTGTTATTCTCTTCTTATTTTTTGGTAGA
ATACATTTGGCCCTCTAGTTCGGGGAAGGGCCCGGACCTTGGGTTACTGCTTTACCATCTTTTTTGTGGT
TTCCTGTGAAGTGAGCATTTCACTTGCACATGGCTGCTTTGGCAGCTGGTTCCAGGGACTGCTGCAAAAT
GCTCGTACAAGGAACACACCTGTAGCCTTGTCCTCTGCAATAACTCCTCCTAGCACCTCTCTCACACTCT
TGTTCCCAACAGAACGTGTTTGTACAACTGTCCTTGGCCTTTAGAAATGACAGCTACACTCTGGAATCTA
GAATTAACCAGGCTGAAAGGGAACGCAACCTGACAGAGGAGAACACTGAGAAGGAACTGGAAAACTTCAA
AGCTTCCATTACGGTAATTGTGGAGCCTGCTGTGAGGAATCCTTGGAGCAGGAACTGTCTCCAAGGGCCA
TACAAGGTGTCATCCTTCTCTCAGGTACCAAGTAGAGTCTCCTGAAGTGAAAAATTGAGCCAAGACTCTG
ACAGAGTGTTCCTCAGAGAGCTGGGGGGAACTGAGGCAGAGATCCCAAAGGCCTGGTTCCCTCAAGGCTG
TGGGCAGGTCCTCCAAACCCATGGGAGCTTCTCAGAAGGGGGCAGGGTGGCCTGGGTATGACTCCTCCTT
TCAGACCAGCCAGGGATAGTGTGTTCACATCGAGCTTCTCCAAGCACCAGAAGAAACTGTGGCCCAGGCC
TGGCAGAGGCCACTTCTCTCAGCCTGGATGGGGCCCAGAGCTGGTTTCGTGAGAGCTGAGTCTAGGCTTG
GTATGTGTCTTAGTGAGTTTGAGTTGCTGTAACAAAGGGCCATGGATTGTGTGGCTTAAATGGCAAACAT
TTATTTCTCATAGTTCTGGAGGCTGGAAGTCCAAGATCAGGGCACCAGCACGGTTGGGTTCTGGTGAGGA
CCCTCTCTGGCTTGCAGACTACCACCTTTCCATTATATCCTACGTGGTGGAAAGAGAACAGAACTCTCTG
GGGTCCCTTTTATAAGAGCACTAATTACATTCACGGGGGCTCCACCCTCCTCACCTAATCACCTCGCCCA
GGCCCCACTTCACTATCACATTGAGGAGTTAGGATATGTCCCCCCAAAAGTCAGCAGATGATTTTGTAGG
GGGCACATTTAGCCCAGTGGTCCCCAACCCCTGGGCTAGGCCGCAAACCAGTACCGAACCATAACCAGGC
TGCATAGTAGGAGGTGAGCTGACTGAGAGCGTGACCTGAGCTCCACCTCCTGTCAGATCAGCAGCAGCAT
TCCATTCCCGTTGGGTCATGACCCCTATTGTGAACCGAACATGCGAAGGATCTAGGTTGTACCCTCCTCA
TAAGAATCTAATGATCTGAGGTGGAATAGTTTCATCCCCAAACCATCGCCCCCACCAGGTTTGTGGAAAA
ATTGTCTTCCATGAAACTGGTCCCTGAGGCTGAAAAGGTTGGGGACTGCTGATTTACTCCATAACACTAT
TTGAGGACCCCAGTTGATGCTCCTACTCCTCTTCAGTCCTCAGCTTCACTCTGGCACCACTGTGAGCACC
GGGAGACCTACCAGAAGTTGCTGGAGGACATCGCTGTCCTGCACCGCCTGGCTGCCCGCCTCTCCAGTCG
AGCTGAGGTGGTGGGTGCCGTCCGCCAGGTGAGCCTCTCCAGCCCCCAGTCTTGCGGACTCTGCTCCACC
TACATAAAGTAGAGCAATCACCCAAGCAGCGGCAACTACAGATACCACTTAGAGGTGGCTTCCTCTGGGC
CAGGCATCCTATGTACATCATTGCAGTATTATTCAGAGTATTTTTGACAGATCACTGAACCCTCAAGGTG
CTTTGTGGAAAAAGGTTTCTGTGAACGCACAAGTTTGGGTACTACTGCATGCTATCTTTCTTTCTTGGAA
ATTTCTAACACATTGGCCTAATCAAGGCTTTGATTGGAGGATAGTGGTGTCTAACACATTGGCCTAATCA
AGGCTGTGGTGGAGAAGGCTGGTTCACTTTACCTACGTAGTTCCCAAACATATTTAACTGAAGAATTCCC
CCCACAGCCCTCCATTTTATTTTTCTCAAAAAATACCTATTCAACTCCCATGGAGCTAGTATTTGGCAAA
ACATGCTTTAGGAAAACCTGCTTTGTCTCATTAAATCCACCCAGCAACCCTATAGATATCCTGTTTCTCA
GATGAAGATGCAGAGTCTCAGAAAGTAAAAGCACTAGTGAGTGGCGGAGTGGGACACAGGCCCAGGTCTG
GCTCTCTCTTGGCCCCTTTGAAGTCCTGAACCACAGAGAGCCCTGCCCTGGCCCTGCATGTTTTAGCAGG
AGCACACTGCCTGAGTTCCAATCTGGGCTCCACCCTTCATTCGCTGTGTGACCTTGGGCCGCTTACCGAG
GTCTCTCTGCTTCAGTCTTTTCAAGTATAAAATGAGGATGGTCACAGTATTTCCCATAGGGGGTTGCTGC
CGTACTTGTAAAGACTTGTAAAGCGTTTGGATGTTGTTATTATGTTGCTATGACATGAATATATGTCCTG
CTGCTCTGGTTACAAGAGAGGAGGTTCTTGGGGTGGTGCAGCCCTGAGCAGTTCCTGTTAAATAAAAGGA
CCTGCGGCTGGGCGGTGCCACCCTGTGTCCTTCAGGACAAGAACACCTGACTCAGCAGTGGTGCCCAGGA
AGTCACTCCAGCTGGGAGCAGCAACACAGGAGGACTCTAGGGAAGTGGCTGGTCTCAGCCATGCATGGCT
GTGGGACCTGTTCCTGCAAAGCCACTGGGTGTGTCCCTCTGTGGCCAGGCAGGGCCTGAGCTAGATCCTC
TGAGGGATCTAACCAGGGTATGAGCAGAAAGAAATTGTTCTCATTGTGTGCAGGCTTCCCAAAGGTGTGC
CTAAGCCCAACTGCCACTCATGCCATCTGCTCCCTTCTCCAAATGGCTCCCTCGTCTTGGCTTCTATGCC
TCAGTCTTCGCCTTCCTCTCTGGCTCCACTGGGCCAGGTCAGGCTTCATTCGGTCTTTCCGTGCTGCTCT
CACTGCCACCAGTCTCACTCCCTTGAGTCCCATCTCTATCTGTGACCTGATTATGTTACTCTCTTACTTT
AAGGGAGATATTCAATGGCTTCCCTTTTCCTTCAGAGTAAGTTCAAGTTCCTTTGTCTAGCATTCGAGGT
CCTTCACAACCCAGACTTACAAACTGACCCAACTGCTTGCTGATTCCTACAGAGGCAGGAGACCTGTAGT
GTCTGGGCTTTCTGGGCAGCCCTGGTTTATGTCGATTGTCCCAGCACAATTTGTCATAGTGCCTTTCTTC
ACTCTCCAGAGGACTCCTGTCCAGAGGATGAAACCTCATCTACATATAAGCCCTGTGCTTCCCTGCCTCT
AGAATCCTCTTAGAGTTCCCTGGCCTGAATGCTCTGTCCCTTCTGCCCTTGTCTATGTGTTCAGATGCTG
CTCACATTCTATATCCACTTCATTCCATCTCCATGAAGCCTCCCCTGACCTGTTCTCTGCAAGCAGAAAC
AACTCTCCTCTGCCTCTCATCTCCTGCAGTGTAGTGGCTGTGTTTTTCTCATTCTCCCTGAGTGCAGGTG
CTGAATCCACCTCTCAGCTCAGGCAGAGTCTTGTCCCTGTATCCTTTTGATTCTCCTAGCCCAGACCCTT
GGGCTTGGTCAGAGCAAATAAGTGCCAATGGAGCC
