# Supplementary material for: Genome-wide characterization of endogenous retroviruses in snub-nosed monkeys
Source: PeerJ. 2019 Mar 18;7:e6602. doi: 10.7717/peerj.6602 (PMC6428148; doi:10.7717/peerj.6602)
Supplement: File S3 — All ERV sequences found in the golden snub-nosed monkey. [file peerj-07-6602-s003.zip › Supplemental3/135.fasta]

>135gi|723427154|ref|NW_010787302.1|:785351-797252 
TGAAGAACCCGGAAATGTGCCATCTTGTCTCCGCTTTGCGGAGATCAAGCAACAGAGGTCGGCTAATTCC
GGGCCTCATGGCTCTGGACAGGTCCCCCCTTTTTTATATATAATTATGGCTAGAAGATTGTCCCTCGGAA
CTGCGCCTGTCTTAGGTTGGAGTAATGCATCTCATCACTGGTACCCGTCATGGGATTAGGCAGTAGCTTA
TGATGGCCCTCCTGTCTTAGGTTAGTGAGAGATGATACTTTCTTACCCATCATTGGCTGTCCAGTTCAGC
ACATAGGGAAGGTGGTCATAATGGGTGTGAATATGAACCACCGTGATCTTCTTGTTCTAGGCGATGATAA
TAGACCTGTATAGGCTTTGCTTGGATAGCCTCGACCTGTTGCTTAATGAATGTCATGAGCTTATTGAAGA
CCAAAGGTCCTACAGAGAGTAAGAGCAATAGGCAAAGCAGAGGGCCCAGGAATGGCATAAGATAGGGAAG
GAGTCCATGGAACCCAGTCCAAAACGGGTTATCGGTTATTTCTTTTCATCGTTTTTCTAGGTCTTCTTGT
AGACGCCTGATTTTATCTCTGACGATCCCGGATTTATTGGCATAGAAACAGCACTTCCGCTGTAAAGCCA
AGCAGATGCCTCCCTGTTCTGCAGTTAGTAAATCTAGGCCTCTTCTACTTTGGAGCACTACTTCTGCCAG
AGAATCTACCTGATCTTGTAAATCTTGTATAGTACTTGAGATGGCCTGCATATCTGAGATCAATTGGTGA
GACAATTTGGTGTATTGAGTAACAGAAACCCCTAGGCCTGTAGCCCCAGTTGTTACGGCAGTAGTTATGC
CTAATCATGCAAGTAAGGGGATAAATTGTATTGTCCTTTTGTTTCTTCCCAAAAAGTGATCTATAGCTGG
GATAGGTACAGGTTCATCTCCAGGGATAATGTCTATGTCTGGCAAAAGTGTGGCTAAGACACAGCGTCCT
GTCCAGTTAGTAGGTAAATAGGTATAAGCCCTATTATTGCCACATATAAAAACTGAGCTGTTTGGGGCAC
ACAACGATTGGGAAATATTTGCTATGGTGGAACAATTACTGAATTGATTGAATCCTACATCGAGGTCATA
AGTGTTATTAAGGGGAGGGGAGTAGATGCAAGAGGAACTAGGAAATTCTAAAGGCTGTACTTTAAGGGGA
GGAATTATGGTGCAAGGGGTATTGGATGTATAATTTAAGTCATTGCTGGGTGTGGCAAGAGGAACGGGAT
TTCCTGATTGCAGACACAGCCAGCAGTCATTAGCTGGACTAGAGTTGGAATTGTTAAGCAGGTTATGAGT
AGCAGTGAGGAGGTCAAAGGTCTGGGCATCAACTTTCTCTTTCCCTTGGGCTTTGTGCAAGGCCAAGGGG
TGGTAGTGAATTTCCGGGTACAGGGACCTTTGCAACTCTTCAAGTTTTTTGTATACCCTAATTTCTCGGA
CCTTGTCTTGTGGTCCTCCTCCGTCAGAGATATGAAGAGGGGGGTGAATATTCCAGCAGACAGGCTGTCC
TACAATTCCAGTACAGCCAGCTGATATAAGGTTATTGGTATTTCCTACAACTGTAGGGACACTACTGGCC
CCTATAGTGGGGGTTCTAGATCTTGTTAAGATAGCAGTATAGTATGTTTTACCGCCAGAGGTACATTCTA
AATAAGTAGTGTAGCAGGAACTATGCATAGCAGTCTCAAATGTGTCACAAGGGCAGGTTGTGGTATCCCC
TCCGCTAAATATTCTTGGGGTTGACACACACCTCCACTTAAGGGAGTCACTAGACAGGTATGCTGTGTGA
GCAGAGCAGGACACAGTTGAGAGGTACTTAATTGGAGGGGAGGTCTCATATCCCCCCAAACAATCACAGG
GCTTACTGTATCATTGTCGTATATATATACGGGCCTCATGGGGATTACCAAAGCTGGCATAAACCTGGAA
TGCTTGGCAAATCAGCACCATGGTCCAGAGGGGCTTGTAGTTGAAGTTCATCTCTGCAATAGAGAAAAAG
AGTACTCTCAGGGAGAAAATTACTCCCTGGATTGGTTATTGTTAGGTACCTGTCTTACCAGTCGCTCTGG
TAGCCATCTGGCTGCATCATGAGTTTGAGAAAAAACACAAACTGAGCCTCTTCCCCAGATTAACACTGGG
TCTGGACCATGCCATGTGTTGTCTAAGGGGTCTTTCCATTTAACCGTGGCAAATTGTTTTTTGGACTCGG
AATGCCAAAATCGATCGGCTGCTGATCTGTTCAGGTTGTCCAAATTTAAAAAATTTAAAATAAAAAGTGT
GTGATTAAGGATATTTCTAGGGGTGCCCTTAGTAGGGTACCATTCTCCCTTTTTTATTTTGTCAATGGTG
GTTTTTAAGGATAGGTGTGCTCTTTCAACTATTCCTTGTCCTTGAGGGTTATAGGGAATTCCAGTAATGT
GTTTTATTTGTAATTTAAGACAAAAGTCTTGAAAGGCTTTGGATGTATAGCCAGGACCATTGTCTGTTTT
TAGTTGTTTAGGCTTTCCAACTATGGAAAAACAGTGTAGTAAATGAGCTATGACATGTTTGGTAGCTTCG
CCTGTTTGTAGGGTGGCCAGTATAAATCCACTAAATGTATCTATACATACATGGATGTATTTTAAGTTAC
CGAATTCTGAATAATGAGTGACATCCATTTGCCAAATCATGTTGGGAACTAGTCCTCTTGGGTTAATTCC
TAAGTGAGGGACTGGCAGGTATGTTATACAGGTCTGACATTGTTTAACTATTTGTCTTGCTTGTTCTCTA
GTTATTTTAAACATCAGTCTCAAAGTTTGAGCATTAAGATGGTGTAAGGCATGAATAGCCTGTGCTTGGG
CTAGGTTTGTATTTGTAGCTATGGCTACCGTCTTGGTTGCCATATCAGCCAGTTGATTGCCCTGGGATAG
AGGTCCTGGTAATCCTGAATGAGCTCTAATATGTCCAAGAAAGAAAGGTGTTGATCTGTCATGTATTAAT
TGTTGGCATTGTAAAAATAACTTGGCTGTGTCTGAGACATGTTTGATTTGTGCTACGGTCTCAAGTAAAG
ATATTGAGTGAGCTAAATATGCACTGTCAGTATAAATATTAAGGGCCTGATTAGGGAAGGCTGACAGTAC
TGCGATTAGGGCCTGCAATTCTACTAGCTGAGCTGAAGTATGGCTGGTTTTGAATTTAACAGTGGTGTCT
GCAAAGGTGTATGCAGCAGTTCCTGTGGATGACCCATCAGTGAATACTAATAAGGCATTGTCTAAAGGTG
TTTTACTGGTAACATGAGGGAAGACAAAAGCATGCAGCTTACAAAATTGAATAAGCCTGTTTGGTGGATA
ATGGTTATCTAAGTTGCCAGCATAAGAGGCGCAAGCAATCGGCCACGTTTCAGTATTTTGCATCAACCAA
TGGATTTGTGGCTTAGAATAAGGTTGTATGATCATAGAGGGTTCAATTCCAAAATATTTTTTGCTATTGT
CTCTCCCTAGAATAATTAAATCTGCTATGGCATCATAATAGGGGAGTAATACCTTTTTGGGAGATGAAGG
CAAGTGGACCCACATAATAGGGTTATTTTGCCAGAATAAACCAGTAGGTGTTAGTGTTGTGTTAAATATT
AAAAGGGTTAATGGCTGTGAATAGTCTATGTTAGTAACAAATTGCTCAGCAATGGCCGCCTCTACTTTAT
TAAGTGATAAAAGAGCTTCTTTTGATAACGACCTAAGGGACTTAGGGCTGGGGTCACCTCTCAGGGTGTC
GAATAAGGGTTTTAAGTCTCCTGTGGTGAGTTTTAAGTAGGGCCGAAGCCAATTTATGTCTCCAAGGAGC
TTTTGGAAATCATTGAGGGTTTGTAACTTATCTTTACGGATAACGGCCTTTTGATTTGTAATTTTAGGTC
CATTTATTTGAAAACCTAAATATGTATAAGGGTCTTGTAGTTGTATTTTTTCTGGAGCTATTTGTAAACC
CGCCGTGGTTAGTTCTTGCTTGAGTTGAGCAAAACACTGTAAAACTTGTTCTCCCATTTTTCCTGCTATA
AGAATGTCATCCATATAGTGTATAATATACATTTGTTTCCATGTCTCTCTAACTGAGTGTATGGCCGTAG
CCACATATTTTTGACACAAGGTGGGACTGTTGGCCATACCTTGAGGTAACACTTTCCATTGGTATCGTTT
CATTGGTTCTTTGAAATTTACAGATGGTAAGCTAAAGGCGAATCGTTTTTGGTCAGTAGGATGAAGGGGA
ATTGTAAAAAAGCAATCTTTAAGGTCTATGATAATTTTAAAATATCCTTGAGGGATTGCTACCGGAGAGG
GTAGCCCTGGCTGTAAGGCGCCCATAAGGACCATAGTAGCATTTACTGCTCTTAGATCTTGTAAGAGTCT
CCAATTTCCAGATTTCTTTTTTATGACGAATATGGGGGTGTTCCAAGGAGAGTTGCTTTCTGTGATGTGT
CCTGCCTCTAATTGTTCCTGCACTAACTGTTGGGCAGCGGCAAGCTTCTCATTGGTTAGTGGCCATTGAT
CAACCCAAACGGGTTCATCTGACTTCCAAGTGATTGGATCAGCAAATTTTTGGGGTGCAGGCATGTCAAT
GGCCACGGTTAAAAATTTCCAAGCCTCATTTTATCCAATTTTCCTATGGCTGGGATTGGCTGTAAAATGC
CATCTTCTCTTTTTCCTAACCCTTTTCCAGGGTGGTAGCCCTGAGCCAACATTTGTGCAGTGACTATATC
ATTTGGGCTACCCATCATGACCCTCATTTGGGAGAGAAGATCTCTACCCCAAAGGTTAACAGGCAAATCA
GGGATAACAAATGGCTTAATGAGACCGGAATTACTTTCTTGATCTCTCCAGGTGAGATATTTGGAACTTT
GTCTAGGGTTATTACTTTGCCCGATTCCTCGTAAATTTGTTAAGGTCTCTGAAGTGGGCCAACTGGAGGG
CCAATCTTGCTCTTTAATAATTGTTACATCGGCCCCTGTGTCTATCAGTCCTGTAAATAACTTTCCGTCT
AGCCACAAGGTGAGAGAGGGTTTTTGATTAGTAATGGGCTGTACCCAGTAGATGTCTGAGGATCCGAATC
CTCCCTTTCCCCTTAGGGGCGATTGGACTTTATTAACTGTTTTTAGCAATGGTAACAGGAGTAACTGCGC
TATTCTATCCCCTTGAGGAATGATAATGATGTTGTCAATAGCCTTGGCCATGATTTTGATTTCTCCTATA
TAATCACTATCAACTATTCCTGGAAAGACCTGTAGGCCTTTCATGGTGACGCTGCTTCTCCCTAGGATTA
ATCCAAACATGTTTGAGGGTAGGGGTCCATATACCCCAGTACCTAAGGCTTGGGGTCCCATTTCAGGGGT
TAATACTGTCTGGGAGGTGGAACAGCGGTCCAATCCTGTGCTTCCTGGGGTTGCTCTACTAAGTCATGAA
ATGGATTGTTGTTGGTTGGTACAAAACTGACCGCCCCATAAGCTTGTTTCGGGGCCTGGGGCCAGCCCCT
CAACCCGTTTCCCTGTTGAGGCGTTAGGGGATTTCCTTGATTGTCAATTTTAGATTTACATTCGTTGGCC
CAATGTTTTCCTCTTTTACACCTAGGGCAGAGGCCTGGGGCTTTTGCCTCTAAGGTCTTAGCTAGCTCTC
CCTTACAATCCCTAGCGAAGTGTCCAATTTTTCTGCACTTGAAGCACCGCTTGCTATTCTTATTTTTACT
AGTGAGGAAGTCTTTTACAGTTTGTCCACTAAAGGCAGCAGCCATAGCCAAGCCCTGTTGATATGAGGGT
CCTATGTCTGAACAGAGGTGGATGTTAAGTCTGTTTTCTTTCTGTAAGGTCTGATTGCTGCCTGACAAGC
CAGGTTAGCATTTTCGTAAGCTAATTGTTTTACATAATCCACCCCTGCCTCGGCATTTCCAAATATTCTG
CTGGCTGTGGTTAAAAGTCTATGTACAAAGTCTGCAAAGGGCTCATCAGGTCCTTGTTTGACTCCCGTGA
GCGAGGCTCCTGGGTCCCCTTTAACGGGAAGTTTTCTCCAGGCTTTGGTAGCCGCTGCTTGGATTTAGCA
GATGAAGAGGTTGGGCCAGGGCAGTGACGGGGGGCTGGGTTTTCTCAAATTACAATTGCGCATGCGCCGT
GGGTTGGTAATTTTCCCAGGCACGGAATTGCGCCTGTGCGGTAGGCTGCGTATCTTCCTGGGTGCGAAAA
AGTTTGCACACATGGGGAAGATTTGCGCGTGCACGGGAAAGGTTTGCGCGCGCAGGAACAGTTTAGGCGC
ACGCGGGAAAAGTTTCAGGTGCGCGCGGGAAAAGCTTTAGGTGCGCGCGGGAACAGTTCATAATGAAGAA
CTCGGAAATGTGCCATCTTGTCTCCGCTTTGCGAAGATCAAGCAACAGAGGTCGGCTAATTCCGGGCCTC
ATGGCTCCGGACAAATAGGGAATCCTTTCCCCATTTCTTGTTTCTCTCAGGTTTGTCAAAGATCAAATGG
CTGTAGATGTGTGGTATTGTTTCTGAGGACTCTGTTCTGTTCCATTGGTCTATATCTCTATTTTGGTACC
AGTACCATGCTGTTTTGGTTACTGTAGCCTTGTAGTATAGTTTGAACTCAGGTAGCGTGAAGCCTCCAGC
TTTGTCCTTTTGACTTAGGATTGTCTTGGCAATGCGGGCTCTTTTTCGGTTCCATATGAACTTTAAAGTA
GTTTTTTCCAATTCTGTGAAGAAACTCATTGGTAGCTTGATGGGGATGGCATTGAATCTATAAATAACCT
TGGGGAGTATGGCCATTTTCACGATATTGATTCTTCCTATCCATGAGCATGGTATGTTCTTCCATTTGTT
TGTGTCCTCTTTTATTTCACTGAGCAGTGGTTTGTAGTTCTCCTTGAAGAGGTCCTTTACATCCCTTGTA
AGCTGGATTCCTAGGTATTTTATTCTCTTTGAAGCAATTGTGAATGGAAGTTCATTCCTGATTTGGCTCT
CTGCTTGTCTGTTACTGGTGTATAAGAATGCTTGTGATTTTTGCACATTAATTTTGTATCCTGAGACTTT
GCTGAAGTTGCTTATCAGCTTAAGGAGATTTTGGGCTGAGACGATGGGGTTTTCTAAATATACAATCATG
TCATCTGCAAACAGGGACAATTTGACTTCTTCTTTTCCTAACTGGATACCCTTGATTTCTTTCTCTTGCC
TGATTGCCCTAGCCAGAACTTCCAACACTATGTTGAATAGGAGTGGTGAGAGAGGGCATCCCTGTCTTGT
GCCAGTTTTCAAAGGGAATTTTTCCAGTTTTTGCCCATTCAGTATGATATTAGCTGTGGGTTTGTCATAA
ATAGCTCTTATTATTTTGAGGTACGTTCCATCAATACCGAATTTATTGAGCGTTTTTAGCATGAAGGGCT
GTTGAATTTTGTCAAAAGCCTTTTCTGCATCTATTGAGACAATCATGTGGTTCTTGTCTTTGGTTCTGTT
TATATGCTGGATTACGTTTATTGATTTGCGAATGTTGAACCAGCCTTGCATCCCAGGGATGAAGCCCACT
TGATCATGGTGGATAAGCTTTTTGATGTGCTGCTGAATCCGGTTTGCCAGTATTTTATTGAGGATTTTTG
CATCAATGTTCATCAGGGATATTGGTCTAAAATTCTCTTTTTTTGTTGTGTCTCTGCCAGGCTTTGGTAT
CAGGATGATGTTGGCCTCATAAAATGAGTTAGGGAGGATTCCCTCTTTTTCTATTGATTGGAATAGTTTC
AGAAGGAATGGTACCAGCTCCTCCTTGTACCTCTGGTAGAATTCAGCTGTGAATCCATCTGGTCCTGGAC
TTTTTTTGGTGGGTAGGCTATTAATTGTTGCCTCAATTTCAGAGCCTGCTATTGGTCTATTCAGGGATTC
AACTTCTTCCTGGTTTAGCCTTGGGAGAGTGTAAGTGTCCAGGAAATTATCCATTTCTTCTAGATTTTCT
AGTTGATTTGCGTAGAGGCGTTTATAGTATTCTCTGATGGTAGTTTGTATTTCTGTGGGGTCAGTGGTGA
TATCCCCTTTATCATTTTTTATTGCATCTATTTGATTCCTCTCTCTTTTCTTCTTTATTAGCCTTGCTAG
CGGTCTGTCAATTTTGTTGATCTTTTCAAAAAACCAACTCCTGGATTCATTGATTTTTTGGAGGGTTTTT
TGTGTCTCTATCTCCTTCAGTTCTGCTCTGATCTTAGTTATTTCTTGCCTTCTGCTAGCTTTTGAATGTG
TTTGCTCTTGCCTCTCTAGTTCTTTTAATTGTGATGTTAGAGTGTCAATTTTAGATCTTTCCTGCTTTCT
CTTGTGGGCATTTAGTGCTATAAATTTCCCTCTACACACTGCTTTAAATGTGTCCCAGAGATTCTGGTAT
GTTGTATCTTTGTTCTCATTGGTTTCAAAGAACATCTTTATTTCTGCTTTCATTTCGTTATGTACCCAGT
AGTCATTCAGGAGCAGGTTGTTCAGTTTCCATGTAGTTGAGCGGTTTTGATTGAGTTTCTTAGTCCTGAG
TTCTAGTTTGATTGCACTGTGGTCTGAGAGACAGTTTGTTATAATTTCTGTTCTTTTACATTTGCTGAGG
AGTGCTTTACTTCCAATTATGTGGTCAATTTTGGAATAAGTGCGATGTGGTGCTGAGAAGAATGTATATT
CTGTTGATTTGGGGTGGAGAGTTCTATAGATGTCTATTAGGTCCGCTTGGTGCAGAGATGAGTTCAATTC
CTGGATATCCTTGTTAACTTTCTGTCTCGTTGATCTGTCTAATGTTGACAGTGGAGTGTTGAAGTCTCCC
ATTATTATTGTATGGGAGTCTAAGTCTCTTTGTAAGTCTCTAAGGACTTGCTTTATGAATCTGGGTGCTC
CTGTATTGGGTGCATATATATTTAGGAGAGTTAGCTCTTCCTGTTGAATTGATCCCTTTACCATTATGTA
ATGGCCTTCTTTGTCTCTTTTGATCTTTGATGGTTTAAAGTCTGTTTTATCAGAGACTAGGATTGCAACC
CCTGCTTTTTTTTGTTCTCCATTTGCTTGGTAGATCTTCCTCCATCCCTTTATTTTGAGCCTATGTATGT
CTCTGCATGTGAGATGGGTCTCCTGAATACAGCAGACTGATGGGTCTTGACTCTTTATCCAGTTTGCCAG
TCTGTGTCTTTTAATTGGAGCATTTAGTCCATTAACATTTAAGGTTAATATTGTTATGTGTGAACTTGAT
CCTGCCATTATGATATTAACTGGTTATTTTGCTCGTTAGTTGATGCAGTTTCTTCCTAGCCTCGATGGTC
TTTACATTTTGGCATGTTTTTGCGATGGCTGGTACCGGTTGTTCCTTTCCATGTTTAGGGCTTCCTTCAG
GGTCTCTTGTAAGGCAGGCCTGGTGGTGACAAAATCTCTAAGCATTTGCTTATCTGTAAAGGATTTTATT
TCTCCTTCACTTATGAAACTTAGTTTGGCTGGATATGAAATTCTGGGTTTAAAATTCTTTTCTTTAAGAA
CGTTGAATATTGGCCCCCACTCTCTTCTGGCTTGTAGAGTTTCTGCCGAGAGATCTGCTGTTAGTCTGAT
GGGCTTCCCTTTGTGGGTAACCCGACCTTTCTCTCTGGCTGCCCTTAAGATTTTTTCCTTCATTTCAACT
TTGGTGAATCTGGCAATTATGTGTCTTGGAGTTGCTCTTCTGGAGGAGTATCTTTGTGGCGTTCTCTGTA
TTTCCTGAATTTGAATGTTGGCCTGCCCTACTAGGTTGGGGAAGTTCTCCTGGATGATATCCTGAAGAGT
GTTTTCCAACTTGGTTCCATTTTCCCCCTCACTTTCAGGCACCCCAATCAGACGTAGATTTGGTCTTTTT
ACGTAATCCCATACTTCTTGCAGGCTTTGCTCATTTCTTTTTCTTCTTTTTTCTTTTGGTTTCTCTTCTC
GCTTCATTTCATTCATTTGATCTTCAATCGCTGATACTCTTTCTTCCAGTTGATCGAGTCGGTTACTGAA
GCTTGTGCATTTGTCACGTATTTCTCGTGTCATGGTTTTCATCTCTGTCATTTCGTTTATGATCTTCTCT
GCATTAATTAGTCTAGCTGTCAATTCTTCCACTCTTTTTTCAAGATTTTTAGTTTCTTTGCGCTGGGTAC
GTAATTCCTCCTTTAGCTCTGATAAGTTTGATGGACTGAAGCCTTCTTCTCTCCTCTCGTCCAAGTCATT
CTCTGACCAGCTTTGATCCGTTGCTGGCGATGGGCTGCGCTCCTTTGCAGGGGGAGATGCGCTCTTATTT
TTTGAATTTCCAGCTTTTCTGCCCTGCTTTTTCCCCATCTTTGTGGTTTTATCTGTCTCTGGTCTTTGAT
GATGGTGACGTACTGATGGGGTTTTGGTATAGGTGTCCTTCCTGTTTGATAGTTTTCCTTCTAACAGTCA
GGACCCTCAGCTGTAGGTCTGTTGGAGATTGCTTGAGGTCCACTCCAGACCCTGTTTGCCTGGGTATCAG
CAGCAGAGGTTGCAGAAGATAGAATATTGCTGAACAGCGAGTGTACCTGTCTGATTCTTACTTTGGAAGC
TTCCTCTCAGGGGTGTACTCCACCCTGTGAGGTGTGGGGTGTCAGACTGCCCCTAGTGGGGGATGTCTCC
CAGTTAGGCTACCCAGGGGTCAGGGACGCACTTGAGCAGGCAGTGTGTCTGTTCTTAGATCTCAACCTCC
GTGTGGGGAGATCCACTGCTCTCTTCAAAGCTGTCAGACAGAGATGTTTGCGTCTGCAGAGGTTCTGCTG
CCTTTTTGTTGTTGTTGTTTTTTTTAGCTGTGCCGTGTCCCCAGAGGTGGAGTCTACAGAGACAGGCAGG
TTTCCTTGAGCTGCTGTGAGCTCCACCCAGTTGGAGCTTCCCAGAGGGTTTGTTTACCTACTTAAGCCTC
AGCAATGGGGGGGCGCCCCTCCCCCAGCCTCGCTGCTGCCTTGCGGTTAGATCGCACACTGCTGTGTTAG
CAATGAGGGAGGCTCCGTGGGCGTGGGACCCTCCCGGCCAGGTGTGGGATATATTCTCCTGGTGTGCCCG
TTTGCTTAAAGCGCAGTATTGGGGTGGGAGTTACCCGATTTTCTAGGTTTTGTGTGTCTCAGTTCCCCTG
GCTAGGAAAAGGGATTCCCTTCCCCCTTGCGCTTCCCAGGTGTGGCGATGCCTCGCCCTGCTTCATCTCT
CGCTGGTCCAGTTGCAGCAACTGACCAGCACCGATTGTCCGGCACTCCCTAGTGAGATGACCCCAGTACC
TCAGTTGAAAATGCAGAAATCACCGGTCTTCTGTGTCGCTCGCGCTGGGAGTTGGAGACTGGAGCTGTTC
CTATTTGGCCATATTGCTCCGCCCCTCTCTTCTACTTTCTTAATCTAGCTAGCAGTATATCAATCTTGTT
TACTCATTAGAAAAACTAACAGCTTCATTGATCTTTTGTATGGATTTTTGTTTCTCAATTTCATTAAGTT
ATTCTCTAATTTTAGTTATTTAGCATGCTAGCTTTGAGTTTCGTTTGTTCTTTCTTATTCTAGTTCCTCT
AGGTATAAAGTTAGATTGTTAATTTGAGATTTTTCAAACTGAATTTTGTTTTTTTAAGACAAAGTTTCAC
TCCTGTCACCCAGACTGGAGTGCATGGAGTGCAGTGGTGTGATCTTGGTGCACTGCAACCTCCACTTTCC
AGGCTCAAGCGATTCTCCTGCCTTAGCCTTCTAAGTAGCTGGGACTACAGGGACATGCCACCACACTCAG
CTAATTCTTTTGCATTTTTTTGTAGAGACAGCATTTCACTATATTGTCCAGGCTGGTCTTGAATTCCTGG
GCTCAAGCAATCTGCCTTTCTCGGCCTCCCAAAGTGCTGAGGTTACAGACGTGAGCCACTGCACCTGGCC
CA
