# Supplementary material for: Genome-wide characterization of endogenous retroviruses in snub-nosed monkeys
Source: PeerJ. 2019 Mar 18;7:e6602. doi: 10.7717/peerj.6602 (PMC6428148; doi:10.7717/peerj.6602)
Supplement: File S3 — All ERV sequences found in the golden snub-nosed monkey. [file peerj-07-6602-s003.zip › Supplemental3/136.fasta]

>136gi|723425262|ref|NW_010789194.1|:149062-158359 
TGGCACGACTAAGTTCCTTTTCAATGACTCAACTTTCTGGTCATAAATTGTAAAAGTTGTACATCAGTCC
TACCCCCTCTCTACCCCCCCCCCCACACACACACACCTTCTTTTTTTTCGCAAATCCAGCTTTTACCCTA
TTTGCAAAAGTTTAAGTCTTAGCCAGTTGGGATCAGCTTAGATTGTGTGGTCCAACCCCAGCCAACAGCG
GAAGGACACAGAAACGGGAACTGCGTTAAGATTAAAAACTCCTTCCCTCCTTTGTTTGGTGTGCTCTTGC
AATTGTAACAGGCAAGGAGCACCCTTCTGTAGAAGTAAAGGTGCCTTGCTGAGGAATCTTCCGTCTAAGT
GCGGATTTCTTTTGGCTACACCGAGCACTTGTTTCCAGCAGATCTTAGGGACTCGTCCGGGATCCCATTC
TCCTTCAAGAGGGGTTAGCGATTATCTTTCATGGGAAGACGTGTCCCACTGACTCGTTGTGGTGGCCCCA
GGAGCGGAGGATCGAGTCCCGCCCGAAGTGACGAATAAATCCAGACTCTTAGCAACTCGGGCAGTGGGAG
GATCCTTAAGAATTCTGTGAGACCAGTCTGACCAATATGGTGAAACCCTATCTTTACTGAAAATACAAAA
ATTAGCCAGGCGTGGTGGTGCGCGACCGTAGTCCCAGCTACTTGGGAGGCTGAGGCAGGAAAATCACTTG
AACCCGGGAGGTAGAGGTTGCAGTGAGCCGAGATCATGCCACTGCACTCCAATCTAGGCGACAGAGCGAG
ACTCCGTCTCAAAAAATAAATAAATAAATAAAATAAAATAAAAAGGATTCCATGGCAACCACAGGAAACA
CTGTGCACAGACCAAGGTAAGCAAAGTCGCTATTGGGGCGGCAAAGTATTCCTTGGTGGTCGGGGTCTCT
GGACGTTGAAAGCGTGTGAGTGAGACGCACCACTGCGCGCGAGGCGAGTGCGGAGTCCAGATTTGGTTCC
GTGGTCACCTCATACAGATTAGAGCGGTTTTCCAATCAGGGGATTCTACCTACCTGCCAAGAGGGGCCTA
AAATTCCCACAAGGGAAGCAGCCAATAAGGACGAAGTGAGTGCTGAGGAGAGAAACCTCCAGTGGGAAAC
GGGGAGGTTGAGCCTCTAAGACACTGGAGTGCAAGAGATCTCTACTCTAATATTATGGATTAAGCCTCAC
CAACCTCCAGGATGGGAAATACCCCAAGTAAGACAGAGACTCTAAAAGGCCAAGCAGACAATAAAATTCC
CCTGACAGTCCCCTAGGCATTATGTTAAAATACTGGAAGGATAATGAAAGGACCAGACCCGAGAAAAGAC
AGCAAATGATAAAGTATTGCTGTTTTATTTGGACTAAGGAACCCATCCTCAGACTTTCAGTCTTTTGGCC
AAAGTTTGGGTCGGAGGAGGACTGGACATGCCAACTCCTGATCCAGTATGTCAATGATAAGAGCCCAGTT
TCTCAAGAGGAGATAGATTATGCTCTATGTTGGAGACAGGACCTGTCCTTCTCTACCCTCTAAAGGACGA
AAAAGCAAAGCCAAACTCAAAACCCCCCAAAGACAACCTAGCTAAGTCATATTCTATATCCAAAGATACA
TGGGATCCTCTGGGCCACCTTGCCCCACCTACCCCTCCCCCCAAAACTAAACATCAGCCCTTCCCCCACC
TACCCCTCTGCCCCAAGCTGAAAACTCGGTCCCTACCCCATATAACCCTGCCCCATGGGCCTTGACACCC
CACACCCATGCTGGACAGCCACTTGAACATGCCCCTCCCTTAGGAAAGCTCTGACGGGAAATAGAACAAT
ACCAAAGGGATATTCAAAACTTTCCTTTTCTCTCTTCTTCAAAGAAGTCTGTTCCAACCTTTTTTCCCTT
AAGGGAAGTACCACTAGGAGGAGTGGATATTGGCTTCGAAAATGCCCCCTTATCTGGTTCAGAGGTTAGA
AATCTAAAAAGGGAATTCAAACCACTGTTAGATGACCCTTTTGGAGTCTCAGATCAAATTTACCAATTTC
TGGGGCCACAACTGTATACCTGGGCTGAATTAATGTCTATTCTAGGTATTCTCTTCTCAGAAGAGGAAAG
AACCATGATCTGCAAGGCCGCTATGATAGTCTGGGAGTGCAAGCACCCCCTGGTCAGAATGTCCTTGCAG
CAGAGCATAAATTCCTGGCCCAGAACCCTCAATGGGATAACAACAATGCAGCTCACAGGGAAAACATGAG
AGATGTCAGGGATATGATAATTAAGGGATTCAGGAATCAGTTCTTCGAACCCAAAATATTTCCCGACCAT
TTAATGTACAGCAAGAGAAAGATGAAGGGCCCATGGAATTCTTAAACAGATTTAAGGAACAGATAAGAAA
ACACGCAGGTTTGGACATAGAGGACCCACTAGGACAAAGGATGTTAAAGCTCCACTTTGTCACCAATAGT
TGGCCGGACACTATAAAGAAATGACAAAAGACAGAAAATTGGAAAGACCGTCCCATAGAGGAACTTTTAA
GAGAGATCCAAAAGGTATATGTACAGAGGGGTGAGGAAAGGCAGAAGCAAAAGGCAAAAATTATACTGTT
CACCCTACAACAGGGAACTTTTCAACAGGCATCCCAGGAAAATAGAACTTGTAAACCTTCTGAGTACCAG
GCTGCCAGACCCTATAAAGGAAGCAAAGGGATGAAACTTGAGAATCAGGGAACCGGGAGGCAGAGAAGGA
AAAACAGATGTTTCAGGTGTGGAAAGCCAGGACATTTTAAGAGGGAATGTCCTGAATGGGAGAGGGAAAA
GAAAGTCCTTTTACTCATGACATTTGAAGAACAGTGGGCTCAGGGGTTCTACATCTTCCATCTTGAGTCC
CACCAAGAGCCCTTGATAAATTTAACAGTGGGACCCAAATTGGAAATAGTCAGTTTTCTAGTCAATTAGG
GAGCAGCTGGCTCCTGCCTATGTTTTCTCCCATCAGGTTTATCCTGTTCAGCAGAATACCTTACTGTCTC
AGAAGTTAAAGGGGAAGGATTCAGAGCAAAACTTCTAGAGGAAACCAAAGTCAAATATAAGAATAAGTTG
GTTGCTACTAAGTTCTTGTTAATTCCTGAAGCAGGAACTAATTTATTAGGAAGGGACTTAATGTTAAGGT
TAGCCATAGGCCTATATGTTAATCAAGGAAAACTTCTTACTTCCTTAAACCTACTCACCACTTCAGAAGA
AAGCCGCATCCATCCCAACATATGGTCGAAGGAAGGGAATCGAGGAAAGCTATGGGTTCCTCCAATTCAT
GTCAAATTAAAAACTCCTGGGGAAGTAGTGAAAAGAAAATGATACCCTACTCCCTTGGAAGCCAGAATAG
GTTTAAAACCTGTAATTGAAAGCCTTGTCCACTATGGGCTCCTTGAACCCTGTATGCCCCCTTATAACAT
TCCAATATTGCCTGTAAGGAAGTGAGACGGGTCATACCAGCTAGTGCAAGACCTCTGGGCTATTTACCAA
ATAGTTCAGACCACCCACCCTGTTGTTCCCAATCCTTACACCATTTTCAGTAGAATCCCGCACAACCACC
AATGGTTCACGGTGATAGATTTAAAAGATGCCTTTTGGGCTTGCCCTTTAGCAGAGGACAGCTGGGACAT
ATTTGCCTCTGAGTGGGAGGACCCTCACTCTGGTCGAAAACAGCAGTACCGATGGACAGTCTTGCCCCAA
GGGTTTACAGAGTCCCCAAATCTATTTGGTCAAATTTTAGAGCAAGTCCTAGAAAACTTCTCCCTGCCTT
CATCCATATGCCTACTCAAATACGTAGATGTCCTGCTCATTTCAGGAGATAACAAGGATAAAGTAACAGC
AATTTCAGTTAACTTCCTAAATTTCCTAAGGGGACAAGGATTATGGGTCTCAAAGAACAAACTCCAATTC
ATAGAACCTGAGGCAAAATATCTAGGACACCTAATCAGTAAAGGTGAACGAAAGATAGGACCCGAATGAA
TTGAAGGTATCGTATCTTTGCCTTTACCTGAAACAAAGCAGGAACTTAGGAAATTCTTAGGATTGGTTGG
ATGTCATCTGTGGATTGACTCTTACGCCTTAAAAACAAAGCCCCTATATCAAAAACTCACTCAAGAAGGA
CCAGACCCCCTCCTTTGGACCCCATCAGAGATCCAACAAGTAAAAGAATTAAAACACCTACTTGTAACTG
CCCCTGTTCTAACCTTGCCCTCTTTAGAACAGCCATTCCACCTTTTCGTTAATGTAAGCAAAGGAGTGGC
CTTAGGGGTACTCACCCAAAAACACGGAGGCCACCGGCAGCCCGCAGTCTTTCTGTCAAAAATCCTTGAC
CTAGTAACCCGGGGATGGCCCGAATGTGTCTAATTCATAGCAGCAACTGCCTTGCTAACAGAAGAAAGCA
GGAAAACAACCTTTGGGAGAAACCTCATCGTAAGTGCCCCTCATCAAGTCAGAACCATTCTTAATCAGAA
GTCAGGGAGATGGCTCACTGTTTCAAGGATTTTGAAATATGAAGCTATCTTATTAGAGGGAGATAATCTA
ACACTAACCACTGACAATTCACTCAATCCCACTGCTTTCCTAACAGGAAATCCAAACCAGGAGGAACATG
AGCATAACTGCTTAGATCTAATCAGTTTTCAAACTACAGTCAGACCACATCCAGGTGCAAAACCCCCTTC
CAAACAGGGTGTCACCTCTTTATAGACCTCCCGGGTCATTGAAGGAAAAAGGCACAACGGGTACTCCATA
GTTGATAGGGAAACCTTCACAGTGGTAGAGTCAGAAAGACTGCCAAATAAGTGGTCTGCCCAAACGTGTG
AACTCTTTGCATTAAACCAAGCCTTAAAATCCCTGCAGAATCAGGAAGGAACTATTTACATGTACTCCAA
GTATTCCTTAGGAGTAGTCCATACCTTTAGAAAAGATCTGGACTGAACGAGGCCTCATCAATAGCAAGGG
CCAAGGTTTGGTCCACAAGGAATTAATTATGCAAGTACTAGAAAATCTTCAGCTGCTGGAAGAGATTGCA
GTTGTCCATGTCCCAGGACACCAAAATAACCCATCTTTTGAAAGCTGGGGAAATAACCTTGCAGATTAAG
TAGCTAAGCAAGCTGCCTCTTCCCAAGAGGCACACATTTTCCATCTAACCCCTTGTCTTCCCCCTCCAGT
TGTGATCTCCATCTTCTCCCCCACAGACCAAGAAAAACTTAAGAAAATAGGAGCTAAGGAAAGCCCAAAG
GGGAAGTGGGTATGAAAAGATGGAAGGGAAATGCTGTCTAAACCCCTCACGAGGGAAGTATTGTCACAGC
TTCACCAAGGAACTCAATGGGATCCTCAAGCTGTGTGCAATGCAGTCCTTAGAGTCTATGGATGTGTAGG
GACATATACCCTCACTAGGCAAGTGGTGAACAGTTGCAAGTGGCGGATGGTGCAGAAAAACTAATAAGCA
AACCCTAAAGAGGCAACCTCCTGGGGGAAGAAACCCAGGAATGAGGCCGTTCCAAAGCATCCAAGCTGAC
TACACGGAAATGCTCCCAATAGGCTATCTTAAGTATTTACTAGTAATAGTTGACTATCTCACCCACTGTT
CCCAAGCACAACAACCAGTAATGCAGTCAAAGCCCTGTTGGAACATATCATACCCAGGTTTGGACTAATA
AAGAACACTGATTTGGACAATGGGACCCACTTCACTGCACACATCATTAAGGGACTAACCCAAGCACTAG
GAATAAAATGGGAATATCATACTCCCTGGCACCCGCCCTCATCAGGGAGGGTTGAAAGAAAGAATCAAAC
TCTAAAAAATCACCTAACCAAATTAATCTTCGAAACCCAGTTACCATGGACAAAATGCCTTTCCATTGCC
TTACTAAGAATCTGAACTGCCCCTCGAAAAGATGTTGGCCTGTCCCCTTATGAAATGGTCTATGGGCTGC
CTTATCTAAATTCCACTACCGACTACATTTGAAACAAAAGATCAGTTTCTCAAAAACTATATATTTGGTC
TGTCTTCCACCCTTTCCTCCCTCAGGACTCAAGGCCTCCTAGCATAAACTCCACCCCTCGAATTCCCAGT
TCACCAACACCAACCTTATCAAAAGTTGGAAAGAGGGAAAGCTCGAACCAACCTGGGAGGGACCTTATCT
AGTACTCCTAATGACTGAAACAGCAATCTGAATGGCCGAAAAAGGATGGACCCACCACACTCAAGTAAAA
AAGACCCCACCCCTTGCAAAGTCATGGACTGTCGGTCGACAGCCCCCTAACTAACATTCAAAAGAGTTTA
ATCTGTCTTTTTCTTCTTCCTTTAGCTACCCAAGGACGTCTTACCATCAATATAACCCAATTACCCTTCC
CCGAAACGATTACATTTGATGCCTGTCTTGTCATGCCTGGCAGGGATCTCCAAAGTAAAAGACAGCTAGC
CTCTTCAGAAAAGTACCTTTGTCCCTCCAGGATAGACTGTACTGCCTACAAAACTGGCGCTTGCATGAAC
GGGCATGAACCTGGCATTAGTGGTTTTGCTATACTTGGGGAGATGTTATATGGACTACCAAGTGTCAGGG
CTGGACCTCCTCAGAGGGTTGCATCACCCTAAAACCCTACCTCCACTTCACCAAAAGAACCACCCCCTCT
AATTGCCAATCTCACCATTGCAACCCAGTACTTATCTCTATTAAGATCCCTACTTCCACCAACCCTACAC
CCACTTTAGAGCGCTTTTATGGCCTAGGAGCAGATGTCATTGGAAAGGACCCTATAGGCTTCTTTGAAAT
GTGCTTTGCTCCTCCTTCTCCATCTTCCACCATTACCCCTCCCACACAATCGAACCATTTCTTGCTTCAT
GCCTAACGACAAAACCAAAGTAGCTATAGTAGACATCAAGGACTTGAAGCAAACCCTAGCCATAGAAACC
AGGTATCAAGATATAAATGCCTGGCTGGAATGGATTAAATATTCCATTTGCATTCTAAATAAAAGTGATT
GTTACGCTTGTGTAACAGGCAGGCCATGAAACCCAAATTGTTCCCTTCCCACTCGGATGGGCCAACCAAC
CAGGAATGGATTGTATGGTAGGTCTCTTCCAGCACCCCACAGCCTGGGGAAACAAGTCATGCACCATCTT
TCACTACTTTTCCCAAAGGTAAAGAGCCCTATGGAACAGCCACCAAGGGCCCTTCAATCTCCAGCTCTCA
ATGCCAATTTTACCTTGTGTCTCTCACGGCAAGGGAAACATTTGACATTCCTGGAAACCTGACGGGATGC
AGTGGGCCTAAACTTTTTCAAGAACTAACCACTCAGTCAGCCCCAGTCTATCCCTGAGCAGATGTGTGGG
ACCTAGTTTATCCCCGAGCAGTATTGTGGGGGACCAACATTGGCTACACTGCCAAGCAACTGGAGCAGCA
CTTGTGCTCTGATCCAATTAGCCATCCCTTTCACCTTGGCATTTCATCAACCAGACAGGAAGCAAGTAAC
CCGAAGAAAAAGAGAAGCCCCTTTTTCTTCTTTGACCTGCACGTTACATAGACAGTATCGGGGTCCCACG
GGGGTACCAAATGAATTCAAAGCTTAAAACCAAATAGCCACCGGGTTTGAGTCTATCTTATTCTGGTGGT
CCACTATTAACAAAAATGTATACTGGATAAATTATATATACTACAATCAACAGCAATTTGTCAATTATAC
CAGAGATGCCACAAAAGGAATAGCTGAACAGTTAGGCCCTACCAGCCAGATGGCCTGGGAAACCAGGATA
GCCCTTGACATGATGTTAGCTGAAAAGGGCAGAGTCTGTGTCATGATCGGGGTCCAGTGTTGTACTTTTA
TTCCTAATAATACAGCCCCCGACGGGACAATCACAAAAACCTTACAAGGCCTTACCACCCTAGCAAGTGA
ATTAGCAGAAAACTCTGGAATAGATGACCCCTTTATGGGCCTGATGGAAAGGTGGTTTGGAAAATGGAAG
GGACTCATGACCTCAATCTTTACCTTCCTCGCAATTGTTACACATGTACTCATCCTTGTGGACTGCTGTA
TCATACCTTGTATTCATGGGTCAACCCAAAGGCTCATAGAAGCAGCTCTCACAAAAACCTCCCCCACCTC
TCCCTCTCTGTATTCAGATAAGCTCTTGCTCCTAGATAATCAAGAAGAACAAAAAAAAAAAAAAAAAAAA
ANNNNNNNNNNNNNNNNNNNNNNNNNNNNNNNNNNNNNNNNNNNNNNNNNNNNNNNNNNNNNNNNNNNNN
NNNNNNNNNNNNNNNNNNNNNNNNNNNNNNNNNNNNNCCCCACCCCCGATCTCTTCTTTTCACAAATTGC
GGGTTTACCCTATTTGGAAAAGTTTAAATTTTAGCCAATCAGGATCAGCTTTGATTGTGCAGTCCAACCC
CAGCCAATAGGGGAAGGACACAGAAACAGAAGCTGCATTAGCATTACAAACTCCTTCCCTCCCTTGTTCA
GTGTGCTCTTGTGATTATAACAGGCACAAGCAGCACCCTTCTACAGAAGTAAAGGTGCCTTGCTAAGGAA
TTTTCTGTCTAAGCGTGGGTTTCTTTGGGCTACAATAAGCACTTGTTTCCAAGGATAGGGAGGAGGTGGT
AAATATCTGACCTTGCAAGGGTTCTCCTCAGGCCAGGGCCTGATCCACTCGCCCACAGTGGTAAACCCAG
AGAGGGGCCAGTAGAGCCCCTGAGTCACCCCGTGCCTACTGTCTTGTGGACCCTATAACTCTCCCATTTC
TTTTCTACTTTTCTACTCCTTTGATTCATCTGAAGTTATTGACTCATTTACTCTCCCTCTCTCTCTCTCT
GTCTATATACACATATGTATCTCAGACTTGAAGGATATTTTTTCCCCTTTTTTGTTTTGTTTTTGAGACA
GGAGAGCTATGTCTTTCGATGAGCCAGGTCAACTATTTACTTATTTTTGTTATGTAACTTGTAAATGTTG
TTTTTAATTTAAGGATAGGCACAAGATTGACTGGGCGCAGTGGCTCACGCCTGTAATCCCAGCACTTGGG
GAGTCTGCGGCAGGCTGATCACGAGGTCAGGAGATTGAGATCATCTTGGCCAACATGGTGAAACCCTGTC
TCTACTAAAATAAGAAATTTGAAGAGGAAGAACTGTAAAACAGAAGAGGGGAAATGGTTGGGACAAACAA
GTTCCTCTTCAAAGACTCAACTTTCTGGTCATAAGTTGTAAAAGTTGTAAATCAGTCCTACTCACTGCCA
CCCCCCGCCCCCCCACCCCCCATGTCTAAGCGTGGGTTTCTTTGGGCTACAATAAGCA
