# Supplementary material for: Genome-wide characterization of endogenous retroviruses in snub-nosed monkeys
Source: PeerJ. 2019 Mar 18;7:e6602. doi: 10.7717/peerj.6602 (PMC6428148; doi:10.7717/peerj.6602)
Supplement: File S3 — All ERV sequences found in the golden snub-nosed monkey. [file peerj-07-6602-s003.zip › Supplemental3/137.fasta]

>137gi|723425262|ref|NW_010789194.1|:531600-539566 
TGAAAGAATAACTGAAACTCCCAAAAGGCAGGAACCAATCATAAACGGCCAAATCGCCTTGTTCAAATGT
CAGCCAATCCCAAACCTGTATTGCACAAAATCCGCTGTGATTCTGTGCCTGTTTACTGCTGACTATATAA
TGCTGTCTCAGACCCAGCCGGGGGCTCTCGAACAGTTTTTGGTCGGGAGTCCAGGTTTGAACTTGTATTA
AAGATCCTTGCCGTTTGGCTTTGACTCTGGACTCTGGTGGTCTTCTTTGGGGAATTAAAGGACTGGGGCA
CAACATCTGGGGGCTCGTCTGGGATTTCCCCCAAGCCCACCAGACCCCAGGTCAACGGATCATCACTGAT
CAGTAAGTGAGCCGGCTTTGTCTCTGTTCGTCTTTGTCTCTCTAAGGAATCCCGCGGGATCTGTACTGAG
GTTGGCATAGTCTTGGCGGACGCGCTATAAGACAGCCACCAGGGACCGGTAGGAGACGTCCTCCGGTGCC
CATCTGGGGCCTCTGTATTCTGTTGGCCCGTCTGATTCTGATCGGGAACTAAACCCGAAAAGCGCTTGCG
GAACTGTTGTCTGTTGTTGCTGTTGTAAACTGTTACTTGTTTAGAACTCACTTTCACTTTTCAGGAGCTG
CTGGACGAGACAAAAGTTACTTCAAATCCTGTTACTGATATTTCTCTGTATCCCTTTCTCTACCTCCAGG
GGTTCCTGAAATGGACAGCGCCCAGAGTACTCCTCTCTCTCTCCTTTTAAATAACTTTAAAGATGTCAAA
GCTAGGGGCTATGACCTTAGTGTAGAGCTAAAGAAAGGGAAATTGATAACTTTATGCCGCTCAGAATGGC
CCGCTTTCGGCGTAGGGTGGCCTCCCGAGGGAACATTTTGCCTCCCTATTATCACTAAGGTCAAAACTAA
AATTTTCCTACCAGGACGTTCGGGGCATCCTGATCAGATCCCCTACATCTTGGTATGGCAAGACCTTGTG
GAAGATCCGCTACCTTGGCTGATCCCTTTCGTGCTAGCCCCTGAGCCCTGTAAGGCGTTAGTCACGCGGC
CTGCGGAAAATTCCCAGAGACAAAAGATCCCATCCGCCCCTCCTGCCCCTGTGTTGTCTGACAGCCAAGA
CCCCCTGTCGTTAGAACCCCCGCCTTACACACACCCCGGCCCTCAGCTCCAGGCCCCGCCGGCTGCTTCC
CCGAGAGAACGCGAAAACCGAGAAGCCGCGGCAGCACCGGCAGTGGTGGGAAGCGAAAGCAGTCCTGGGG
GGCCGGCGGGACGGACGCGCGGCGGTACCCAACGGGAACAGGCTTCGCAGCCCCCCGACTCCACTACAGC
GCTGCTCCTCAGGGAAATAGGACCCCCCCATGATACTGGGCTCCCCCGCCTCCAGTATTGGCCCTTCTCC
ACTAGTGATCTGTATAATTGGAAATCCCAGAATGCCCGGTTCTCAGACAACCCTAAGGACCTAACATCAT
TATTAGACAGTGTTATGTTTACCCATCAGCCTACTTGGGATGATTGTCAGCAACTCCTCCGGATTCTATT
CACGACGAAGGAGCGAGAAAGGATACAGGTTGAGGCCAGAAAACTGGTTCCTGGAGATGACGGCCAACCC
ACCGCCAATCCTGACCTCATCAATGCAGCCTTTCCTCTGACCAGACCTAGATGGGATTACAACACGGCAG
AAGGTAGGGGACGACTGCTCATTTACCGCCAGACTCTAATGGCAGGTCTCCGGGCGGCAGCTCGCAAGCC
CACTAATTTAGCTAAAGTGTATTCAGTGTTGCAGGGAAAGACAGAAAGCCCTACCGTTTATCTAGAAAGG
TTAATGGAAGCTTTCAGACAGTTTACCCCTATGGACCCAGAAGCACCTGAGAATCAGGCAGCGGTAGTAA
TGTCCTTTGTAAACCAGGCAGCACCAGATATTAAGAAAAAGTTACAAAAACTAGAAGATTTAGAAGGAAA
ACAGGTGCAGGATCTCCTCCGCATTGCCAGTAAGGTATACAACAATAGGGATGCCCCAGAAGAAAGGCAG
TTAAAAGCTACCAAAGAGATGACCAGGGTCCTGGTGGCTGCCTTCCCTCAAGCAGAGAAAAACCAAAGAA
AAAAACAAGCACAAGGCCCTAAGCAAAAGTTAGAAAAAGATCAGTGTGCTTACTGTAAAGAACATGGCCA
CTGGATTAAAGACTGCCCAAAGAAAAAGAGGCAGTCGGACTCAGGGTTGCGAAGACCTACCCCCATACTT
GTTACCCAGGATTCCGACTAGGGGGGACGGGGTTCGGACCCCCTCCCCGAACCTAGGGTAACTCTGCAAG
TGGAGGGGTCCCCGGTTCAGTTCCTAGTCGATACCGGGGCGCAACATTCAGTCTTGGTCAAGCCTTATGG
AAAATTGTCTGATAATTCATCTTGGGTACAAGGAGCCACAGGAATTAAAAAATATCCTTGGACAACTCAG
AGGACCGTAGACTTGGGAACAGGAAAGGTGTCTCACTCCTTCCTAGTTATTCCCGAGAGCCCTTGCCCCT
TGTTGGGGAGAGATCTATTAACAAAAATGGGAGCCCAAATTCACTTCCAGTCAGGGGGTCCCAAAGTGAC
TGACTCTCAAAACAAGCCAATATCCATCCTCACTATCACCTTGGAGGATGAATATAGACTCCATCAGGAG
CAAGTGCCTCCTGATCAAGATATCAACTCCTGGCTCCAGCGTTTCCCGGAAACATGGGCAGAAACCGGGG
GCTTAGGGCTGGCAAAACACCGCCCCACCATATTTGTTGAAGTTAAGCCTGGGACAGACCCGGTTCGGGT
TCCGCAGTACCCAATGCCCCTAGAGGCCAAAAAGGGAATTACGCCCCACATCCACCTGCTTCTAGACCAA
GGAGTTCTAGGCGCCTGCCACTCGCCATGGAACACTCCGTTGTTACCTGTCCGTAAACCTAATAGTAAAG
ACTATAGGCTGGTGCAAGATTTAAGAGAAGTCAACAAAAGAGTCATGGACATACACCCCACCGTACCCAA
CCCATATACCCTCTTAAGTACTTTGAACCCTGAAAAACAGTGGTATACTGTCCTTGATTTAAAAGATGCT
TTTTTCAGCCTACCCTTGGCTCCCAAAAGTCAAGAGCTTTTTGCATTTGAATGGACAGACCCCGAGAGGG
GTATAAACGTCCAGCTAACATGGACCAGATTGCCACAGGGATTCAAGAACTCGCCAACCCTGTTCGACGA
AGCCCTCCACGAAGATCTGGGTGAGTACCGATGGCAACACCCTGAAATAACTCTTTTGCAGTATGTTGAT
GATCTTTTAGTAGCGGCCAAATTCCCGGAAGCCTGTGTTCAAGGAACCGAAGACCTCCTAAAGACTTTGG
GGAAGCTAGGCTACCGGGCCTCAGCAAAAAAGGCTCAAATCTGCAAATCAGAGGTAACCTATCTGGGATA
CCTGTTAAAGGAGGGGCAACTTTGGTTAACCAGTGCCCGGAAAGAGACAGTCCTACGTATCCCTAGACCC
CAATCAATGCGACAAGTAAGAGAATTCCTGGGGTCGGCAGGGTTCTGTAGGTTATGGATACCCAGGTTTG
CAGAGTTAGCCAAGCCCCTATACCAGGCAACAAAGGAACAGCAGCCCTTCAATTGGACGGAAGAGGCTGA
GTTGGCCTTCCAACAGATCAAAACCGCTCTGTTATCAGCCCCCGTGCTGGGACTCCCTGATGTCTCCAAG
CCCTTCCACTTATACATGGACGAAAGCAGGGGCATTGCCAAAGCGGTATTAACTCAGTATTAGGCCCCTG
GCGGAGGCCAGTGGCCTACCTGTCAAAAAGATTGGACCCGGTAGCCGCAGGATGGCTGCCCTGCCTCCGA
ATAATTGCGGCAACCGCCCTGATGGTGCAGGATGCTGATAAGCTTATCATGGGACAGGAGCTACGGGTCA
CTACTCCGCATGCCATTGAAGGCGTTCTCAGACAGCCGCCTGATCGATGGATTAGCAATGCCCGGCTCAC
CCACTACCAGGGGCTACTGCTGAACCCCCTCAGGATAACTTTCCTGCCCCCAACGACCCTAAACCCAGCA
ACACTATTGCCAAATCCAGACTTAGAAACCCCGTTCCATGACTGCTCCGAGATACTGGCCCAGGTACACG
GAGTCAGGGAAGACCTACAAGACCACCCACTACCCGACGCCGATCTCATCTGGTTCACCGATGGAAGCAG
TTTCGTCCACCAAGGACAGAGGTATGCAGGAGTGGCAGTAACTTCGGAAACTGAGGTAATTTGCGCCGAG
CCATTACCCCCCGGGACGTCGGCACAAAAAGCCGAGCTTATAGCACTCACCCAGGCCCTTACGTTAGGGG
CAAACCACAAGCTGACAGTTTACACTGACAGCCGGTATGCTTTTGCCACAGCACATGTGCACGGGGCTAT
TTACAGGGAAAGAGGTTTGCTCACAGCAGAAGGAAAGGACATTAAAAATAAAAAAGAAATCCTTGATTTA
TTAGCAGCCCTGTGGAGGCCAAAGAAACTGGCCATCGTGCATTGCCCAGGACACCAGAAACCAGTCAGTC
CAGTCGCCCGGGGCAATAACCTAGCGGACTCCACTGCCAAAGAAATTGCAAAAGCTCTCGATCGGCTCCT
TGCACTCCAACTCCCTGACCCAGGATCTCGAGATTTACCCTATAACCCTGAATACTCAGAAGAAGACCTA
CGGTGGATAGACAAGCTCCCAATGAAACAGATTCGAGATGGATGGTGGACAGATACATGTGGCAACATCG
TCCTACCTGAAAGGCTGGGACAGCAAGTGCTAGAACGTATCCACAGGTCCACTCACTTGGGGGCCCAAAG
GATGATAGACTTAATCAGACACACCAAGCTTAAAATTAGGCATGTGGCTGAAAAGGCCGGCAAGATAGCT
GCAAACTGCAAGGTTTGTCTACTCAACAATGCTTATAGTCAGTCCCAAACTGTTGGGACGAGGTTAAGAG
GGACCAGGCCTGGAGTCTATTGGGAAGTGGATTTCACTGAGGTTAAACCAGGTAAATATGGGTACCGATA
CTTATTAGTCTTCATAGATACTTTTTCAGGATGGACTGAGGCATTCCCAACCAAACGCGAGACTGCACAG
GTTGTTGTAAAGAAAATTTTAGAAGAAATCCTCCCCAGGTATGGCTTTCCTGTCCAGATAGGGTCTGACA
ATGGACCAGCTTTCGTCGCTAAGGTAAGTCAGGACCTGGCTTCCATCCTTGGGGCTGATTGGAAATTATA
TTGTGCTTACCGACCCCAAAGTTCAGAAGTTCAGGACAGGTAGAAAGAATGAATCGGACCCTAAAAGAGA
CCTTAACGAAATTGACCATGGAGACTGGCGCTAATTGGGTAGTCTTACTCCCCTACGCTCTGTTTAGGGC
TCGTAACACCCCCTATAGGTTAAAACTTACCCCATATGAGATCATGTATGGTCACCCCCCACCTATAATT
CCCAGCTTAAAAAGTGACCTGTTGAACCCAGACTTAGAAAGTGTTTCTGAGTTCTTATTTTCCCTGCAAG
CTCTACAGAGAGTCCAGGAGGAAGTGTGGCCTCGACTGCGAGAATTGTATGAGTCTGGACCCTCGCCTAC
ACCTCATTCACATCAACCAGGAGATTGGGTCTTGGTCAAGTGGCATCGGCAAGAAAGCTTAGAGCCATGG
CGGAAAGGACCATTCCAGGTACTCCTAACCACCCCTACCGCTCTCAAGGTTGAAGGCATTGCGTCGTGGA
TCCATCACACCCACGTCAGGCCGGTAAACCCAGCGGCAGATCTCCTCCAGCAAGGCGTGGAGACGCCAGG
GACTGCGGATACTTGGACAATAGATCGAACTAAGGACAATCCTTTGAAGCTGACACTGCGCCGGCGCCGC
AACCCACTGTAACTATGTTAGCTTTCTTTGTGACTTTGTGCCTCCTGCGCCTATCCTCCCCGCTCACTGC
AAATCCAGCTACTAACCCCTTTGTTTGGAGGTTCTGGCTCTATGAGAACCAAACCCACCCAGGAGAAACC
CCCCAAGCTGGCAAATTGCTAGCTAGTGCAGATTGCCCCCCCTCTGGATGTAGTACCCCAATTTACCTCA
ACTTCACTGGGTTTCAGGTTGCCAAACCGGCATTACCCACGATCTGCTTCGAATTTGATCAGGCCCAACA
CAACTGTAAAAATTATTGGAAGCGAATGAGTGCAGGATGCCCCTATAGCTACTGTAAAACCCACTCGGTC
AGAGAGTGGACACAAACTGGGTGGAACTTCTATCACGGTGCAGGCACCTATACTTGGATAATTAAAGACC
CATGGGATTCCCGGTGGACCTCGCCACAGCATGGGGCTGTCTACTATTCCTCCACCAGTACTTGGCCCAG
TAGTCACTTATATCTGTGGCGCAGCCTAGTCCAAGTCCAGTCCCTAGTCCACGGGAACATCCACCAACAG
GAAGAAAAAGTGTTACAGGACCTACGTCCCTTTTCGTGGCTAACCCTACTGCAGGAGGGGCTAATGGTCG
CCAACCTTACGGGTCTAGGCGACTTGTCTTCTTGCTTTATGTGTGCAGCTCTAGGGCGTCCGCCACTGAC
TGCTGTCCCCCTGTCTACCTCACCCAACAACCAAACTGTAAAACCCTCGTCTACTGCTCCGGTGTGAAAT
GTCCTCCTACACCGTAATCTGAACCAAGAAAAGTTCCCCTACTGCTATTCGGCTGCCAACTCCAGTCTCT
GTAACCACACAGCTGCCCTCCCTAGTATCCCGTTGTATGCCCCACCTGGCATATTTTTCTGGTGTAATGG
TACGCTGTTTAAAAATTTATCTGGGGAGTCTCCTGATGGACGAATATGCCTCCCTGTCACTCTGGTCCCC
CGGCTAACTTTGCTGACACCAGCTGAGTTCCTGGGCTGGACAGGTGCCGTCTTTGACGAGGCCCTTAGAC
ATAAACAGGCAGTGTTCCTACCCCTTGTCGCTGGAATCTCCCTTTCCACATCCCTTATCGCAGCTGAGTT
GGCGGGGGGGGGGGCACTAGGCCACTCAATAGTGGAAAATGACAAGCTGTTCCAGCAATTCTCCGTCGCA
ATGGAAGCGTCGGCTGAATCCCTTGCCTCCCTCCAGCGGCAACTCACCTCTCTAGCACAAGTAACCCTCC
AAAATCGGAGAGCTTTAGATTTACTCACCGCTGAGAAAGGGGGCACCTGTATGTTCCTCAAAGAAGAGTG
CTGTTTTTATATAAATGAGTCGGGGCTAGTGGAAAGTCGGGTACAACAGTTACACAAGTTAAGCCTAGAA
ATGAAGAGGCAGCAGTTTGCCTCAGCCGCTAATAACTGGTGGAACTCTTCCATGTTCTCTCTCCTAGCCC
CCTTCATTGGGCCACTGATAACCCTCTTGCTCCTGCTCACAATAGGACCATGCGTTATTAATAAAATATT
GCAATTTGTTAGAGAAAGGTTCAACACCATCCAACTTATGGTTCTCCGCGCCCAATATCAACCCCTAGAC
CTCAGGGGCGCAGAAGAAGCAGAGACAACCTTATAGGGATCCAAGATTGGACCCTCAGTCTCCTGAGAAA
GGGGGAAATGAAAGAGATCAAACACACTCACACATTCCTCAGCCCTGGGCCCAACACAAACACATTCCTT
CATATATCTCAACTTCCTGAGCCCAGCACCAACACAAACACATTCCTCCATATATCTCAACTTCCTGAGC
CCAGCACCAACACAAACACATTCCTCCATATATCTCGACTTTGGAAAAAAAAAACACCACCTGGAGAGTC
CCCTGACAAAGGTCATGAGTGTTTGAAAGAATAACTGAAACTCCCAAAAGGCGGGAACCAATCATAAACG
GCCAAATCTCCTTGTTCAAATGTCAGCCAATCCCAAACCTGTATTGCACAAAATCCCCTGTGACTCTGTG
CCTGTTTACTGCTGACTATATAATGCTGTCTCAGACCCAGCCGGGGGCTCTTGAACA
