# Supplementary material for: Genome-wide characterization of endogenous retroviruses in snub-nosed monkeys
Source: PeerJ. 2019 Mar 18;7:e6602. doi: 10.7717/peerj.6602 (PMC6428148; doi:10.7717/peerj.6602)
Supplement: File S3 — All ERV sequences found in the golden snub-nosed monkey. [file peerj-07-6602-s003.zip › Supplemental3/138.fasta]

>138gi|723389707|ref|NW_010824749.1|:123588-129745 
TGAGGGTGAGGAAAGAGAGAGACCCTCTCATATTATTTTATATTGTTTTATACTCAGTACCTGTTTTAAG
AAAAAGCAGTGAAGTAAAACCAAAGACAAGCAGCCCAGCACCAGGCCCGGAACCAGGCCTGGGTCTGCCT
GGCCTAAACGCAGTAGCTAAAAATCAACTCATGACTTAGAAACCGATGTTCCTGACATTGTATAGAAGAA
CATTGTGAAACTCCCTGCCCTGTTGTGTTTCACTCTGACCACCAGTGCATGCAGCCCCTGTCACATACCC
CCTGCTTGCTCAAATCAATCACGAGCCTTTCATGTATAATCTTTAGTGTTGTGAGCCCTTAAAAGGGACA
GAAAGTATGCACTCGGGGAGCTCAGATTTTAAGACAGTAGCTAGCCGATGCTCCCAGCTGAATGAAGCCC
TTCCTTCTACAACTCGGTGTCTGAGAGGTTTTGTCTGCGGCTCATCCTGCTACATTTCTTGATTCCCCGA
CCAGGAAGCGAGGTAACTGACCGATGGCCGAGGCAGCCCCTTAGGCGGCTTAGGCCTGCCCTGTGGAGCA
ACCCTGTGGGGAACTCCGGCCAGCCTGAGTGATGTGATCCAAAGATCACTCCCGCGTAGGCAATTGTCCC
GGTGGAATGCCTCACCACAGCAGCACGTAGCAGGCCCCCACGGAGGATTAACACAGTGGCTGAACACTGG
GAAGGAACTGGCACTTGGAGTCTGGACATCTGAAACTTGGTAAGACTAGTCTATGGAACTTGCCCCACTC
CATCTGAGTGGAAGCATGGCCTGATCACCCACGGTGTGCCTGGATTGGCACTTTTGTTCTGGTTTTGACT
TGACTTGAATTGCTGGATACTTTGGTTTTGGTTTTGACTTGGCTTAAATTTCTTGGTACTCGGATTTTTA
ATTTCGTGGTATTCTGATTTTGGTTTGATATAAATGATAAAAGTGTGTGTGCCCTCTTTACCCATTCTTT
GTTTTGTGGTGAGTGTGTGTGGTGTTAGTGTGGTATTTTGTCTTGAGAAAACATGGGTCAGGCGCAAATA
AGCCCATCCCGTTAGGAACTATGTTGAAAACTTTTTTTTTTTTTTTTTTTTTTTGAGACGGAGTCTTGCT
CTGTCGCCCAGGCTGGAGTGCAGTGGCCAGATCTCAGCTCACTGCAAGCTCCGCCTCCCGGGTTCACGCC
ATTCTCCTGCCTCAGCCTCCCGAGTAGCTGGGACTACAGGCGCCCGCCAGGTCGCCCGGCTAGTTTTTTG
TATTTTTTAGTAGAGACGGGGTTTCACCATGTTAGCCAGGATGGTCTCGATCTCCTGACCTCGTGATCCG
CCCGTCTCGGCCTCCCAAAGTGCTGGGATTACAGGCTTGAGCCACCGCGCCCGGCCCGAAAACTTTTTTA
AAAAAAGAAAAAAAAGGAGGGGGAGGCAGAATTTATAGAAAAAAAATGTTACATGGTAAATTCTGGTCCT
GAAATAAATTAACTGGTTATTTAAAAAAAAAAAGTTTGTAATGAGTCACAAAGTTGAGACATGTCAAAAA
AAATTGTCTGTAAAAGTTGTAAAAGAAAAAAAGTGATAAAAAATTTTTATGCAAAAATGTTATATAATTT
AAAAGTAATAAGGCCTCCTGAGTACTATTAAAAAAACAGTTTATGTGCAAGGTGTATTAAAAAAAGGTAA
AATATAACTTTAGTAAAAAGATTAAAATGAGGCATAAGAATGTGGATTTTTACCTACATTAAAAGGTTAA
AAAAATTATTGTTTTAAAAGTTTAAGCAAGTTTTAAAACGTTAATTGTAAAAAAAAAAAAAAAATCTGTG
TGTAAACATATTAGCTAAAGTTAAAAAGGTATCATCCAGTTTTTCTGTGACCTGGACATTCAAGTAAAAC
TGCAGCAGGTTTTTCTTAAAACATCAACCTGCTCTTTAACAAAAATTATAAAAGGTTTAAAAAAAGTCTA
TAAAATCTTACCTGATGGCCAAACATAAAAAATTAGATAAATATGTCTACAAGATTTTATTAAAATTAAG
ATTAACATTAATAACACACTAATATAAAGATAAAATTTAACTTATCTGGGATAAAAATCATATAAAAAGC
ATTATTAAATATAAAATGGTGTTTGGCTTTTTTTGGTCTAAAACTAATAAAAATAGGTGCTAAAGGAAAC
ATTCATTTTACTAGAGGATCATAGAAGTTAAAGACTTAAAACAAACTTTGGCAATTAAGACAGCATACCA
AGATGCAAATGCCTGGTTGAAATGGATCAAATATTCCATCTGCATGTTAAATAAAGCAATTGTTATGCTT
GTGCATATGGCAGGCCAGAGGCCCTGATTGTCCCCTTTCCACTAAGGTAGTCCTCCAGTCGACCAGGCGT
GGGCTGCATGCTAGCTCTTTTCCAGGATTCTACAGCCTTGAGTAATAAGTTATGCCAAGCTCTCTCTGCT
ATATCCCAAAGTCCCTGCAGGTCAACCCCCGAGGGCCATCCAGCTTCCGTCTCCCAACACTAAGTTCACT
TCCTGTCTCTCATGGCAAGGAGGAGACTTAGTATTCCTTGGACACCTGAAGGGATGCAGTGAGCTTAAGA
ATTTTCAAGAGCTTATCAATCAGTCAGCCCTTGTTCATCCCCAAGCAGATGTGTGGTGGTATTGTGGTGG
ACCTTACTGGGTACTCTGCCAAATAACTAGAGTGGCACTTGTGCTTTAGTCCATTGGCTATCCCTTTCAC
CCTGGCATTTCATCAATCAGAAATAATAGTAATAATACATCATAAAGCAAGAGAAGCCCCTTATAGGTGT
TTCAACTCTCACATCTATTTAGATGCAGTTGGAGCCCTGCAAGAAATACCAGATCAATTTAAAGCTTGAA
ATCAAATAGTTACAGGATTTAAGTCAATATTTTGGTAGATGACAGTCAATAAAAATGTAGATTAAATAAA
CTACATCTATTACCACCAACAGCAACGAGCTTTTCACGAGTTAAAAAGAAAAACTCATGTTGGCCCTAGC
CCTGAGGCTACCTGACCTGACAAAACTCTTTACACTCTATGTGTCAAAAAAAAAAAAAAAAAAAAAAATG
GCAGTTGAAGTTTTAACCCAGACTGTAGGGCCCTGGCCAAGGCCAGTGGCCTATCTTTCAAAACAACTAG
ATGGGGTTTCCAAGGGTTGGCCCCCATGCCCGAGAGCCCTAGCAGCAATGGCCCTGTTAGCACAAGAAGC
AGATAAACTCACTCTTAGGCAAAACCTAAGCATAAAGTCCCCTCATGCTGTGGTAATTTTAATAAATACC
AAAGTACACCATTAGCTAATAAATGATAGACTAACTAGATACCAAAGCTTGCTCTGTAAAAATCCCCGCA
TAACCACTGAAGTTTGCAACACCCTAAACCTGCCACCCTGCTCCTGGTATCAAAGAGCCCAGTTAAACAT
AACTGTGTAAAAGTATTGGACTCAGTTTATTCTAGTGGGCCTAACCTCTGAGACCATCCTTAAACATCTG
TAGACTGGGAGCTGTACGTGGATGGGAGCAGCTTCTCTAACCCCTGCAAAGTGATTCTGAAAAAGATGAC
AAGCCCTGCTCCAGTCACACCTGGAAGCGGACTGGTCCATGCACGGCCAAAGCATGAGGAAACTCATTGT
GGGACTCATTTTCCTTCAAGTTTGGACTTGTACAGTAAGGACTTCAACTGACCTTCCTCAGACTGAGGGC
TGTTACCAGTGTATACATCAAGTCACTGAGGTAGGACAAAAGGTTGCTACAGTCCTATTATTTTATAGTT
ATTATAAGTGTACCAGGACTCTAAAATAAACTTGTTTGTATAATGCTATTCTATCCAAGGTATGCAGCCC
AGGAAATAACCAACCTGATGCATGTTATGACCCATTTTAAGTCTCCCATGATCACAGTTTTTAAAGTAAA
ATTAAGTACTGGTCCTTTTCTAAGTGACACAAGTAAAGTAATAGCTAGAACAGAAGAAAGAGGGGTCCCC
AAAAATATTACCTTAAGATTTGACGCCTGTGCCACTATTAATAGTAAGCAGCATGGGATGAGATCCAGTT
CTCTAGATTGAGAAAAAAGTTACACAGCAGAAAATCAGTATATCTGTCAAGAATCATATTTATGTGAAAT
GTGTCAATACTGGTCTCTTGTCATTTGGGCTACTTGAAAAAACATAAAAAAGATCCTGTTTGGCTCCGAA
AAGGAAAAGTCAGCCCCTCCTGCATGAGTGGGAGCTGCAATCCTTTAGAACTGGTAATCACAAACCCCTC
AGACCCAAAATGAAATAAAAAAATACATAACATTAGACATTGATGGAAAAGGACTAGATCCTAGCATAAG
CATCCTAATAAAATGCGAGGTTCAAAGACACTCTCCAGAAACAGTAGTTCAGACTTTCTATGATAAACTA
AATGTGCCAGTATCTGAGATTCCAGGAAAAACTAAAAACTTGTTTTTGCAGTTAGCCAAACATGTAACCC
AGTCTCTAAAAGTCACTTCATGTTATGTTTGTGGAGGAACCATAGCAGGAGATCAATGATCATGGGAAGC
CCAAGAATTAGTTCCTGCAGACCCAGTTCCTGACCAATTCTTGCCCCAAAAGAACCACCCTGACAATTTT
TGGGTTCTAAAAGTCTCAATTATTAGACAGTATTGCATAGCTAGAGAAGGAAAAAGATTCACTCATCCTG
TAGGGTGGCTTAGCTGTCTTGGGCAAAAGCTGTATAATAGTGCCACAAAAACAGTTATATGGTGGACTTC
TGGCTATACAGAAAGAAATCCATTCAATAAATTGCCAAGGTTGCAGACTGTCTGGGCCCACCCAGAATTC
CACCAGGACTGGGCTGCCTCCACCAGGTTATACTGGATATGTAGACATAGAGCCTACGCTAAACTGCCTG
ACCAGTGGACAGGCAGTTGTGTTATTGGCACTATTAAACCATCTTTCTTCTTAATGCCCATAAAAACATG
TGAACTTCTGGGCTTCCCAGTCTATGCTTCCCACAAAAAAAAAAACAAAGCATAGCCATAAGTAATTAAA
AAGATGATGAATAGCCCCCTGAAAGAATCATACAATACTATGGACCCACCACTTGGGCACAAGATGGCTC
ATGGGGATACTGGACCCCCATTTACATGCTCAACTGAATCATACGGTTGCAAGCTGTTTTAAAAATCATC
ACTAATAAAACCAGTCAAGCCTTGACTATTCTGGCCCAGCAAGAAACTCAGATAAGAAATGCTATCTATC
AAAATAGATTGGCTCTTGACTACTTGCTAGCAGCTGAAAGAGAGGTCTATAAGAAATTTAACCTTATTAA
TTACTGTCTACACATAGATAATCAAAGGCAAGTAGTTAAAGACATAGTCACATGTGCCCGTATAAGTGTA
GCATGAATTCGACCCTGAAGCCATGTTTAAAAATTATTTCCCAGCACCATGAAGATTTAAAACTCTTATA
ATAAAAGCTATAATTGTAATAAAAATCTGCTTACTGCTGTCTTGTTTGCTCCCTGTACTTCTTCAAATGA
TAAAAAAGCTTCATCGCTACCTTAGTTCACCAAAATGCTTCAGCACAAGTGTACTATGTGAATCACTATC
AGTCTATTACACAAAAAGACATAAGTAGCAAAAATAAGAGTGAGAACTCCCACTAATAAAAAGTGAGAGT
CTCAAAAGGGGGGAAATGAGGAAAGAGAGAGACCCTCTCATATTGTTTTATACTCAGTAACTGTTTTAAG
AAAAAACAATGAAGTAAAACCAAAGACAAGCAGCCCAGCGCCAGGCCCGGAACCAGGCCTGGGTCTGCCT
GGCCTAAACCCAGTAGCTAAAAATCAACTCATGACTTAGAAACCGATGTTCCTGACATTGTATAGAAGAA
CATTGTGAAACTCTCTGCCCTGTTGTGTTTCACTCTGACCACCAGTGCATGTAGACCCTGTCACATACCC
CCTGCTTGCTCAAATCAATCAATCAATTTCAACCCTTTCATGTGAAATCTTTAGTGTTGTGAGCCCTTAA
AAGGGACAGACGTTGTGCACTTGGGGAGCTCGGATTTTAAGGCAGTAGCATGCCGATGCTCCCAGCTGAA
TAAAGCCCTTCCTTCTACAACTCAGTGTCTGAGAGGTTTTGTGTGCAGCTCGTCATGCTACAAGGGCA
