# Supplementary material for: Genome-wide characterization of endogenous retroviruses in snub-nosed monkeys
Source: PeerJ. 2019 Mar 18;7:e6602. doi: 10.7717/peerj.6602 (PMC6428148; doi:10.7717/peerj.6602)
Supplement: File S3 — All ERV sequences found in the golden snub-nosed monkey. [file peerj-07-6602-s003.zip › Supplemental3/139.fasta]

>139gi|723389707|ref|NW_010824749.1|:2095682-2105792
TGCAATTACTGATAAGATACTGTGCAAGCTATATCCGCAGTTCCCAGGAAGTCACCCAGTTGATAGTACC
CAAAGCCCCCATGCCTATCACCTTGTGATAGATTTAAAGCCCCTGCACCTGGAACTGTTTGTTTTCCTCT
AACCATTTATCTTTTTAACTTTTTTTTTTTTTTTTGCCTGTTTTGCTTCTGTAAGATTGCTTCAGCTAGG
CTCTGCCTCCCCTTTCTAAACCAAAGTATAAAAGAAAATCTAGCCCCTTCTTCGGGACCAAGAGAATTTT
AAGCACTAGCCATCTCTCGGTCGCCAGCAAATAAAGGACTCCTGAATTAGTCTCAAAGTGTGGTGTTTCT
CTATAACTCGCTCGGTTATAACATTTGGAGGCCCCAGCGAGATTTTGCCACTGGGCGAGTGCCGGACTCG
TTCCGGGCTCCCCCGGACAGACGGCGGGCTTATAGGGGAGGCGCCACCTGAAGACCTTCTAGAGCCCTGT
AGGCCACCGTCTTCCAGAGGGGAACGGATCGACTGCCGGTGTGTGCCCACAAAATTCAACTCCTGAGTCC
TCAGTCTCTCATCCCAGGAAGGTAAGTCAGATCTGACTCTCTTTCTCTGGGAGGGAAATGGCCCTGATGA
AGGCCCTCCCTCAGACTCTGTCCACATTCCAGGATGCTGGAGGACAGAGTCCTGGTTTCTGTCAGGCTTC
TCTGTTACGACTCTCATTCTCTCTCACTCTGTCTCTTCTTCTCTCGTTCAAGTCTCAAGGAGACCTCTGT
TTAAACAGGTATAAAAAAATTGTAATAAACTCTGAGTGAATGTGGAGTTCAGGGGCTTGCTCTTGAATTT
CCAGTTTGTAGCTCCATGGCAAAAGATACAGAGTTCGAGTGGGCCCTCACCTGTGCTTCCGTGGTGACCT
CATAAGGCTTAGGGCAGCATCTGGCATCGCTTGATCCGAGCTGGGGGTTTTTACCGGCCTACCAATGCCA
AGGTGAGTCGAAGTCCTCACAAGGGGAGCGGCCAGGCTGGCATCTGACTGATCCCACCACAGGACCGCCT
CCCCTTGTCTCTCTATAAAAACTGTCATAATTGTTTATATACCGCAATGTGTATTGTCCTGTCTGGTGGT
TGTCTAAGTTTCGTATGTCAGGTCATCGATACTGCCCAAGATGACTGGGCAAGGACTTCTTCAAGGTCGT
CAGTACAGATTTTCTATCCCAGAAGGTCAAATCTCTCATTATCATTTGGGCTGGCCATCCCAGTCCTACC
TTTTCTGTCAGAAACAAATCAAGTGTTGTTACTGGGAGGGGCGTGGTTAACATTCGCCCATTTGGGATTT
TTGGCACCATAAAGGTTGCTGGCGTTTGGATTGCCATGCCCCACGCCCCAATGGCTGGACCACCTCCTCC
TTAGACCAGTGGTGGATTAAATAGCCACCCTGCAGACCTCCTTGCTCACCTTTTCTGTCATCCCACAACT
TTTCCCATGCCTTTGGATGAGAGAAATCTATGCCTGTACTGCTTTACTCCTTCTGCACTCTTATTCTATT
CCTCTGTTGCTACTCTCCTACCTCAGGAAAGATCCAAGTGGCCCCTTTCCTCCTCATCCCCATCCCATAT
CCTGCACATCTCATTTTCCTGTGTCACAGCAAGTCCAGCGCCTCCAAGACTTGGCTCTGCTCTCCCTCCT
AAAACCCTTAAAAGAAAAGGCCAAGTTTTAACTTTTTGCCTTTGAGTCATGGAGACACCAAAAATATTTG
TGCTGTAAGTCAAAAAGGAGAGGGGGATCACAAAGGTCCCACTGGCCTCGGACGCAGCTCTGGTCCTCTC
CCCAGATCTCAAAGCTTAAGGAGACAAACCTCATGTGGCAAGAAGTGTTGGCTATAGTTGTTTTCCTACT
TCTTCTGGTTATAACATTTCTGTTCTTCTGATACTACAGCCCCCTGGGTTATGAATTTCTCTGTCCATGC
TGGGTTTAATATTTCTGCTCAAACCTTGTTAAATTGCCTTCAGAATGGGAAACTCTTCTTCCCAGCCTAG
TAAAGATTGGAGCCCTCTCCAATGTATGTTACAAAATTTCTCCTTGGGCTTCTCAGAGGATTATAGGTTC
CACCTTAAAAAAGGTAAACTCTAGACACTCTGTGAAGTAGAATGGACACAGTTTTGAACCGGGTGGCCCC
CAGAAGGGTCACTGAATCTCACAGCTGTTCAGGCTTTGTGGCGGGTCATTGCTGGAACTCCCGTTCACCC
CAATCAGTTTCCCTACATTCATCAATGACTGAGCTTGGTCTGGAGCCCTCCCCTTTGACTCCGCTCATGC
ACTGTTCATAATCCTACCTCCAAGGTCCTTTTTAGCCAGGCCTCAATGTCATCCCGACCCTTAGCCCCCT
CAGCTCCTCCTGTACTGCCTCCTTCTGAAGAAAGTTTTTCTCACCCATTTCCGCCACCCTGTAACCCTTC
TGCTCCTCCAGAATCTTCCCTGGTCTCTTTGACTACATCCCCTGTGGCCTCTCCACCTATAGCCTCCAGA
TTACAGCCTCGGCGGGAGGAAGTGGCCCCCCTCCTCTGCTGAGAGAGGCACAAATCCCTCCAGGTGATGA
GCGCTCAGCTCCCTTCTTAGTTTATGTCCCCTTCTCTACTTCTGACCTGTACAACTGGAAGGCTCATAAT
CCGCCCTTCTCTGAAAAGCTCCAGGTCTTGACCTCGCTGATGGAGTCTGTGCTCCGAACTCACCGGCCCA
CCTGGGATGACTGTCAGCAACTCCTTTTAACCCTTTTCACCTCTGAAGTGAGGGACCGTATCCAAAGACA
GGCCACAAAGCATTTCCTTACATCAGCCGGTAGACCAGAGGAGGAAGCCCAAAACCACCTAGAGGAGACT
TTTCCCTCTACCTAGCCTAATTGGGATCCAAACTCCTCGGGTGGGAAGAGAGTTTTTAATGATTTTCACT
GGTATCTCCTTGCGGGTATCAAGGGAGCCACTCGAAAACCCATGAATCTGTCTAAGACAACTGAAGTGGT
CCAGGGGCCCGATGAGTCACCTGGAGTGTTTTCAGAACGCCTCCAGGAGACCTTTCAGACTTACACCCTT
TTTGACCCGGTGGCTCCCGAGAATAGCCATGCTATTAGTTTGGCATTTGTGGCTCAGGCAGCCCTTGATA
TTAAAAGAAAATTACAAACCTGGAGGAATTTGCTGGAAAGAACATCAGCCAGCTTTTAGAAGTAGCCAGA
GAGTTTTTGACAATCGAGAGTTAGAGAAACAAAAACAAGCAGCTCAGGCAGCTGAAAAGGCTGCTGATAA
AGCATCCAAAAATCTTAGTGGTGGCCATCCAGGAGGCCAAAATCTTAGTGGTGGCCATCCAGGAAGCCAA
ACAGGAAGGACCCCCATCACAGAGCACCAGCCAGGGGACCCTGGGTCCATGCCAGAAAGGCCAGAAAAGT
GAGAGGGTTTCCCTACAAAGAAACCAATGTGCTTGTTTCAGGCAGATTGGACACTGGAAGAAGGAATGCC
CATTAAAGCCGGAAGAAAGACCAGAAAAGCAAAAAGTCCTCACCCTCCCCGCAGCAGAGGAGTCTGATGA
CTGACGGGACCGGGGCTCCCTCTCATTTGGCCCCTGGGAGCCCATGGTGTCTGCCACAGTGGGGGACCAG
CCTGTACACTTCCTAATTGACCCCAGGGTGGAACACTCAGCAGTGCAGACACCCTTGGGCAGTGTCTCTA
ATAAAAGGGTGACTGTACAAGGGGCTACTGGAGCTATTCAGGAATATCTTGTCACACACTCATGAGAAGT
GAGTTTGGGACAGAAAAGAGTAACCCACTCATTTCTTGTAGTCCCAGAGTGCCCCTTTCCCATTCTTGGA
TGAGACCTGCTCCATAAGGCTACAGGCCTCTCTCTCTTTCTCAGCCCAACAAGTTCACCTCACGTTAGGG
GACACAATACCCGCTACTGCCCAACTCCTATTAACTACCCCTCTGTCAGAGGAATATCTCTTGATTTCAC
CCTCAAGACCACTGGAGAATGAAGCTAATCCTCTCCTATCGGATCTACAGACTCTCTTTCCTCGAGTCTG
GGCCAAGTAAAACCCCCCAGGACTAGCAAAGCATCATCCATCGGTGGTTGTAGAACTCCTGGCCACTGCC
CTGCCAGTCCAGATAAAACAGCATCCTATGAGTCAACAGGCTAGAGGGGATCAATCCCCATATTCAGCAA
CTGTTACAAGCTGGTGTACTCACACCGTGTCAGTCCTCTTGGACTACTCCATTGTTGCCCGTCCAGAAAC
CCAGAACAACTGATTAGCGAATGGTACAGGACTTGCAGGAAGTTAATAAACAGACAATTACCATCCATCC
AACTGTCCCTAACCCTTATACTTTACTCAGCCTGCTTCCACCAGAACACACAGTATACACTGTCCTTGAC
TTAAAGAATGCCTTCTTTGCTATTCCTCTGGCCCCCAAAAACCAACCTATCTTTGCTTTTGAATGTACAG
ATCCTGGTTCAGGAGACACCACCCAATTAACCTGGACTTGGTTACCCCAGGGTTTTAAAAATTCTCCCAC
ACTTTTTGGAGAAGCCCTCCAACAAGATCAGATACCGTTCTGAGCCAGTCACCTTAACTGCACTCTTCTC
CAGTACGTGGACAACCTTTTATTAGCTACTGAAACTACTGACAGCTGCCTGCAACCTACTAGGAACCTGC
TTTGCCTTCTCCAGGAACTCAGGTCCTGGGGTCTCGGCTAAGAAGACCCAGCTTTGTCTCCCCAGGGTTT
CCTACCTGGGGTACAAGATAGACAAAGTAAAAAGGGCACTCACCAGTGCTCGAAAGGAAACCATTCTGCG
GATCCCCACTCCCATCACCAAGAGGCAGGTACGTGGATTCCTGGGGGCCATGGGATACTGTCATCTATGG
ATATCAGGGTTCACGGAAATTGTCAAGCCCCTGTACTTCACTACCGGAGGAAATGGCCCACTAGCTTGGA
CTGACACAGAGGAGCAGGCTTTTCAAAACCTGAAGAAAGCATTAAATGAGGCCCCTGCTCTAGACCTCTC
AAATATCCCAAAACCATTTTACCTTTTTGTTCATGAAAGCCAGGGAGTTGCTAAAGGGGTACTCACTCAA
ACTTTGGGGCCATGGTGATGCCCAGTGGCCTATTTGTTTAAGAGACTGGACCCTATGGCCTCCGGGTGGC
CAAGTTGTCTGCGAGCCATAGCAGTCACGAAAGCCTGGTTCAGGAGGCTGATAAACTGACTGTAGGTCAA
AATTTAACCCTTACGGCTCCTCATGCCATAGAGACATTGTTACGAAGTGCTTCTGGCAAATGGATGTCAA
ACACTTGCATACTGCGGTATTAGAGTTTATTGTTAGATCAGCCTCATTTAACTTTCTCTCCCACAAGGTG
TTTAAATCCAGCTACCTTTCTCCCTGATCCAGACCTTACCGCACCTATCCATGACTGTCAGGAACTGTTA
GCGATTACGAAAACTGGCCGACTTGATCTCCAAACGGTAGCACTTTCCTCGAACAAGGAGTACGAAAGGC
TGGTGCAGCCATTACTACAGAAAGAGATATATTGTGGGCCCAGGCGCTGCTGGCAGACGCCTTGGCGCAG
AGGGCTGAATTAGCTGCCCTCACTCAAGCCCTCCGATGGGGTAAGAACGAATGCATTAACATCTGCACTG
ACAGCAGATATGCTTTTGCTACTGTGTATGTACATGGAGCAAAAACACGGGCTACTCACCTCAGCAGGAA
AAACTATCAAAAATAAAAAAGAAATTTTGGCCTTGCTTGAAGCTTTTTGGCTCCCTCCACAGGTGGCTGT
AATTCACTGCAAAGGACATCAAAAAGAAGACATGCCCATTGCTCATGGTAACCAAAGAGCAAACTGTGCA
GCTAAAGAGGGAGCTCAGTTACCGGTCACGCCTTTGCCCCTGCTACCCGCTATATCCTTTCCACAGCCTG
ACTTGCCGGACCACCCAGAATACTCCCCAGAGAAGGAAAAACAGGCTTTGGATCTTCAGGCCAGGAAAAA
TCAGGAAGGTTGGTGGATTCTTCCTGATTCCAGAATCTTCATTCCCCGACTCCTTTGGGGAAACTTTAAT
CAGTCGTCTGCATTCTACCACCCATTTGGGAGGAGTAAAACTGGCCCAACTTCTAAGGAGCCGTTTCAAG
ATCCCCCACCTTCAGGACTTAGCTAACCAAGCAGCTCTCCAGTGTACAACTTGTGCTCAGGTAAACGCCA
AGCTAGGTCCTAAACCCAGCCCAGGCCACCACCTCCGGGAAGACTTGCCAGGAGAAAGGTGGGAAATTGA
CTTTACAGAGATAAAACCACACCAGGCAGGGTATAAATACCTCCTGGTGCTAGCAGACACCTTTTTCAGA
TGGACTGAGGCATTCGACACCAAAAACAAGACTGCCACCACGGTAGTTAAGCTTTTTCTAAATGAAATCA
TCTCTCAACATGGGCTGACTGCTGCCATAGGGTCTGATAATGGACCGGCCTTCACCTCGTCCATAGCTCA
GTCAGTCAGTAAGACATTAAACATTCAATGGAAACTCCATTGTGCCTAGAGACCACTAAAAATTGGGTAA
AGCTCCTTCCTCTAGTCCTTCTTTTTTTTTTTTTTTTTTTTTTTTTTTTTTTTTTTTTNNNNNNNNNNNN
NNNNNNNNNNNNNNNNNNNNNNNNNNNNNNNNNNNNNNNNNNNNNNNNNNNNNNNNNNNNNNNNNNNNNN
NNNNNNNNNNNNNNNNNNNNNNNNNNNNNNNNNNNNNNNNNNNNNNNNNNNNNNNNNNNNNNNNNNNNNN
NNNNNNNNNNNNNNNNNNNNNNNNNNNNNNNNNNNNNNNNNNNNNNNNNNNNNNNNNNNNNNNNNNNNNN
NNNNNNNNNNNNNNNNNNNNNNNNNNNNNNNNNNNNNNNNNNNNNNNNNNNNNNNNNNNNNNNNNNNNNN
NNNNNNNNNNNNNNNNNNNNNNNNNNNNNNNNNNNNNNNNNNNNNNNNNNNNNNNNNNNNNNNNNNNNNN
NNNNNNNNNNNNNNNNNNNNNNNNNNNNNNNNNNNNNNNNNNNNNNNNNNNNNNNNNNNNNNTTTTGAGA
CAGAGTCTCGCTTTGTCACCCAGGCTGGAGTGTAGTGGCACTATCTCGGCTCACTGCAAGCTCCGCCTCC
TGGGTTCACGCCATTCTCCTGCCTCAGCCTCCCGAGTAGCTGAGACTACAGGCATGCACCACCACGCCAG
GCTAATTTTTTGTATTTTTAGTGAAGACGGGGTTTCACCGTGTTAGCCAGGATGGTCTTGATCTCCTGAC
CTCGTGATCCGCCCGCCTCAGCCTCCCAAAGTGCTGGGATTACAGGCGTGAGCCACCGCACCCGGCCCTG
TAGTCCTTCTTAAAGTAAGATGCACCCCTTACAGGGCTGGGTTTTCACCTTTTGAAATCATGTACGGGAG
GGCTTTGCCTATCTTGTCCAAACTAAGGGATACCCATTTAGCAGAAATCTCACAAGCTAATTTGTTACAG
TACCTGCAGTCTCTCCAATAGGTACAAGACATCATCCCAATCCAATTCCTGACCAGACGGGGTTCTGCCA
CTCTTTCCATCCCGGTGACCTGGTGTATGTTAAAAAGTTCCAGAAAGAAGGGCTCACTCCTGCCTGGAAA
GGACCTCATACTGTCATCCTCACCACTCCAACAGCTCTGAAAGCAGATGGCATTCCTGCTTGGATTCATC
ACTCTTGCATCAAGAAGACCAACAAAGCCCAGCAAGAAACATGGGTCCCCATGCCTGGGACAGGCTCCTT
AAAACTGCACCTGAGTCAAGTGAAACAATTAGATTCTTTACCTCTTTTGTTGTTTTCCGCCTGTCATGCC
CTCTGCTCCTTCCTACTCTTTTATCCTTACTTCCTTCAAGACAGGACGTGTGTTTGCAAACACCACCTGG
AAGGCAGGGACCTCCAAGGAAGTCTCTTTTGCAGTCGATTTATGTGCTCTTTTCCCAGAGCCTGACTGTG
CCCTTGAAGAGCAACACAATCTGCCAATCAGGAGCAGGGAACATCGACCTTGCTGCAAGGTTTGGACACT
CCGGAAGGCAGACTGGGTGTGGGAGCTCCAAAGGTGCAGAAAAAGGACTCCAGAACGTTGATTTTTACTT
CTGTCATGGAAATCACGCTGACTCTAGTTGTTGAGATTCTTACCAGTTTTTCTGCCCTGACTGGACATGT
GTAACATTGGCCACCTACTCTGGGGGATGAACCTGATCTTCAACTCTTTCCATAACTCGTGCTTCCCATC
CTAAACTGTGTACTAGGGGAAATTGCAATCCTCTTACTATAACTATTCATAATCCTAATTAATTTAGCTC
AGTGGTATTACAGTATTACAACATGTCATGGGGATTAAGGCTTTATATCCCGGAGTTTGATGTTGGAACT
ATGTTCACCATCAAGAAGAAAATCCTGGTCTCATGGGGCCCTCCTAAGCCAATCAGGCCTTTAACTGATT
TAGGTGACCCTATGTTCCAAAAACACCCAGACAGGGTCGATTTAACTGTCCCGCCACCATTCCTGGTTCC
TAAACCTCAGCTGCAACGACAACACCTCCAACCCAGCCTGCTGTCCATTCTGGACGGGGTACATCACCTC
CTCAATCTCACCCAGCCTGAACTAGCCGGAGATTGTTGGTTGTGCCTAAAGGCCAAAACCCCTTAGTATG
TTAAATTAAAAATAGAAGCCATGCTTAAAATTGGCCCTCTTTCTTGTCATACACAACCCTGTGCCCTCAC
ACTAGGAGACGTGTCTGGGAATGCTTCTTGTCTAATTAGCACCAGGTGTAACTTATCTGCTTCTCCCTTT
CAGGCTACCTGTAATCAGTTTCTACTTACCTCCTTAAGCGCCTCAGTCACCTACCAGGCACCCAAAAATA
CCTGGTTAGCCTGCACTTCAGGTCCCACTCGCTGCATTGATGGGACTGAACCAGGACCTGGTTCTGTGTG
TGTTTGTTCATGTGCTCCCCCAGGTCTACATGTACAGCAGGCCAGAAGGACAACTTCCCATCACTCCCCA
TGAATTGCATCCCAGGTTTCACCAAGCCACCCCACTCCTTGTACTCCTTCTGGTCAGCCTAAGCATAGCT
GGCTCAACAGCCATTGGCACGGCTGCCCTGGTTCAGGGAGAAACTGGACTAATGTCCCTATCTCAACAAG
TAGATGCTGATTTAAGCAATCTCCAATCAGCCATAAATATACTACATACCCAAGTAGAGTCTCTAGCTGA
AGTAGCCCTTCAAAACCGCTGAGACTTATATCTATTTCTCTCCAAAGAGGTTTATGTGCAGCTCTAGGAG
AGAGTTGTTGCTTCTATGCCAATTGGTCTGGAGTCATAAAAGATACTCTTCAAAAAGTTTGAGAGAATCT
AGATAGACACCAGCAGGAATAGGAAAATAACACACCCTGGTACCAAAGCATGTTTAACTGGAATCCATGG
CTAACTACTATAATCACTAGGTTAGCTGGACCCCTTCTCCTCCTATTATTAGGTTTAGTCTTCAGGCCTT
GTGTATTATATTTCTTTCTCAACGTTATAAAGCAATGCATAGCTTCCGTCAAGTTTATGTATCTTAAAGC
CCAATATAACCCCCTTGTTGTAACCAAGGAATCAATGATTTGATTCCCCAAAAACACAAGTGGGAAATGT
GATATCCTACCTTGTTTTAACATGAATTACCTCTCCCTTAGCTGAGAGAGCTGGACAGACTCCATTTTGG
TTCCTTCAGTTGCAGCCCCTTACCCACCTCCCTTCCTCAAGGACTTAACTTGTGCAAGCTGACTCCCAGC
ACATCCAAGAATGTAATTACTGATAAGACACTGTGGCAAGCTATATCCGCAGTTCCCAGGAAGTCATCCA
GTTGATAGTACCCAAAGCCCCTGCATTTGTGCCCGGTTGATAGTACCCAAAGCCCCAGCGTCTATCACCT
TGTGGTAGATTTAAAGCCCCTGCACCTGGAACTGTTTGTTTTCCTGTAACCATTTATCTTTTTTGTTTGT
TTGTTTGCCTGTTTTGCTTCTGTAAGATTGCTTCAGCTAGGCTCTCCCTCCCCTTTCTAAACCAAAGTAT
AAAAGAAAATCTAGCCCCTTCTTCGGGGCCA
