# Supplementary material for: Genome-wide characterization of endogenous retroviruses in snub-nosed monkeys
Source: PeerJ. 2019 Mar 18;7:e6602. doi: 10.7717/peerj.6602 (PMC6428148; doi:10.7717/peerj.6602)
Supplement: File S3 — All ERV sequences found in the golden snub-nosed monkey. [file peerj-07-6602-s003.zip › Supplemental3/14.fasta]

>14gi|723382473|ref|NW_010827891.1|:1107118-1116251 
TGATGTTCCCCTTCCCGAGTCCAAGTGATCTCATTGTTCAGTTCCCACCTATGAGTGAGAACATGCGGTG
TTTGGTTTTCTCTTCTTGTGATAGTTTGCTAAGAATGATGGTTTCCAGCTGCATCCATGTCCCTACAAAG
GACGCAAACTCATCCTTTTTTATGGCTGCATAGTATTCCATGGTGTATATGTGCCACATTTTCTTAATCC
AGTCTGTCACAGATGGACATTTGGGTTGATTCCAAGTCTTTGCTATTGTGAATAGTGCCGCAATAAACAT
ACGTGTACATGTGTCTTTGTAGTAGAATAATTTATAATCCTTTGGGTATATACCCAGTAGTGGGATGGCT
GGGTCATATGGTACATCTAGTTCTAGATCCTTGAGGAATTGCCATACTGTTTTCCATAATGGTTGAACTA
GTTTACAATCCCACCAACAGTGTAAAAGTGTTCCTATTTCTCCACATCCTCTCCAACAACTGTTGTTTCC
TGTTAGTTTGCAGTTATTTAACCAGTTATTTCCCATGAGGGTGATGAGGAAGTCCTGGACCAGAACTGCT
GAATATCACCTGCTCTTGATCCATCCTCTTCTTTAAAACATTTCTTTAGTTAATATCACTCCCTGGCCCA
TTTCTATATTCTCTGATAGACCATTTGAAATTGACTACTTCTTTGTGTCTGAATTGATATGCCAATTGCT
GGATTTTTGGTCTGTGGACAGTTGCTCTACGGTTCAGTCTTTCAAATACAGACTTTCCACCTCAACTAGG
GAGACTCCATTAGTTATAATCTTGGTGTGGGCTGTTTCTGTTCTCACTTTCTATTATATAAATTGGTATG
ATGTAGGACATTTAGGTGATGTGATTCTCCTTTAATTAATTAATCAATTTTTTTTCAGAGACAAAGTCTT
GCTCCGTCACCCAGGCTGTAGTGCAGTGGTGCCATCGTAACTCACTGCAGCCTTGAACTACTGGGCTTAG
GCAATCCTCCCACCTCAGCCTCCCAATCCTTTAATTGTATTCTACCCGGAAGTACTATTAATATTTATGT
ATATCTTCTATAACACAGTCCTTAGTATATTATCACTGCTGCATGACAAGAAGTTTTATAAATTGTCTTG
GCTTTAGTTCAGAAAAACAAAATCTTTCAGGCTCGACATTACCTGAAATATTCTTTTTTTTATTATTTAG
GAGATCGTGTACTTTAGTAAACTCCTTCTTTGGGTTTGTTCCCTCTGAAAGGACAAAGAGAGGCTGGGCC
CTTCTGGGCTTACATCTTCCATGATCATAGATGAATTCATAGAAAATCCTTATGAATCTAAAAGAGGGTA
GGGTCATTGGAAAGCAGAAAACATTTTCTTTTTCTTTCAAAGCAAACTAACGATCGCTGTAAGTAAGTAA
GTAGAAAGACATTTGGAAATACGTGGTTATCTTGGTTTTATTGTAAGATTTTATTATTATTTTCAAAATA
GGCAATTTTCTTTTTGTGCACCAGAACAACTGGATGGAAGCAAGTGAGGCAGGAGGATCATTTGAGTCTG
GGAGGTCGAGGGTTTAGTGAGCTGAGATCGCACCACTGCACTCTAACCTGGGTGACAGAGCAAGACCCTG
TCTAAGAAAAAAAAATTAAAAGTAAAATTGGACAGACTAGGATTATTTATTTGCATGCAAAGTGAAATTG
AAAATGGAGGCAATGTGTTTTCTGGATGTTTTCAGTTAAAGCAATTTTTGATGTCCAAAATTCTGAAAAC
TGCTTTAGTGATCCCTCTAACTTTCTATACAAAGAGAACGTCTAAAGTATTTTAAAATGGATTTTAACGT
ATTTATTCTAATTTTATCTCTCCCTCTCTCTCTCTTTTTTTCAGACAGAGTCTTGCTGTCACTCAGGCTG
GAGTGCAGTGGGATGATCTCGGTTCACTACAACCTCTGCCTCCCGGGTTCAAATGGTTCTCCTGTCTTAG
CCTTCCTAGTAGCTGGGATTACAGGCATGTACCACTGTGCCCGGCTAATTTTTGTATTTTTAGTAGAGAC
CTGGTTTGCCCATGTAGGCCAGGCTGGTCTTGAACTCTTGACCTCACGTGATGCACCCCGTTCAACCTCC
CAAAGTGTAGGGATTAAAGGCATGAGCCACCACACCCAGCCCTAATTTTTTCTTTTAAATAAAAGTATAG
GATATCTCTATTATTACTATAGCCCAGAGCATCTTCAACTTGTAAAATGAATTCATGTGCAGAAACAGGT
GGGCATTTTGGTCATTTTCAGATTCAGAAATGGAATTGGGCAAAGAACTGTGAAAAACAGGATTAGATTA
GAAGAGCTGATGCAAGCCAGGGAAGTCTCCTGCCCTACTCCTATGTCTTTCTCCCAATTTTCTCATTTCA
CTTAGATACATGGTCTGACCTTCCTTTGATTAGAGAATAATTTGGGTTAATAAGTAGCTTCATTTGCAAT
ATGTTTTTTTCCTATTATACCAGTTGTAAGTGTTCATTAACTAATACAGTTTTAGAAAATGAGAAATCAC
TTGTAGTTTTACCTTCCAAATATTCCATTGTTCATATTTTGGTGGATTTATTCTGTTTTTTTATGACCAT
TGGTTTAATTTTTCTCATAGTTATAATCATCCAGTCCACAGCATTTGACTCCTTTATTCCACTTATTCAA
CATGAACTCCCTCCCCATGAATAAGCAGCTTCTTTGATGATTTCTGGGATGAATAGAGGACAGTGTAGCA
TTCAGGATTCAGTGCAGTTTTGATATGCTGGGTTGCTTTCCCGCTTCTACCTACTCAAGGTCATATGCAC
TTGTTTATTTATTTGATAGGCACATTAAACAACTTTGTGCCTAAAGCCAGGGAAAGTAGAGTCCCTGGCC
CTGAGGAGCTCACAGTCTGCTTGGGAAAAACTGTATCACCAAAAGGATGAGAGTTTTGACTAAAGGGAAG
GAGATGGGGCACTTGGCCCCTGAAGTACTTTGGGAGACAGGACAAGTCGGGACAGAGCTGTGAAAAACAT
GGCAATTCCATCCTCCAAGATAACCACAGAAAGGGGTCCAGAAGCAGAGGTGGGAGGGTGGCAAAAATAA
ATGATATATAAAAAGTTTTCCCTGGGGTGTTGAGGTCAGAGTAGCATGACATGGTGAGAGGTAGTGACTG
GGGAAAGAGAATGAGGAAACCCTCTGGGGTGGTGGAAATGTTCTATGTCTTTATTTGGATGATGATTACA
CAGGTGTATTCATATGAAAAATTCACCAGGCTATACACTTAAGATTAGTGCACTTTATGTATTTTATGCA
TCAGTAAAAAAGTCAAAGTATTTCCCCCTACGGTTGGCCCTTTGCCCAAGGTAGGAGAGGTTTGAAAAAG
TTCTGCTTCTCCTACACTCTCTTATACTGCATGGCTCTGTTAATAGGATCTAGGACTCAGACTTGTGTTA
CTAATACCATGGCTCTGCTACATTATAGGTTAAAAAGGCTTTTGTGAATTAATTTCAGAAATACTACTTA
AAATGAACTGTGTAGGAAAGGGCAATTGACTTACAAAAGAACATCAGGAGTGTAATTCAACAAACATGGA
ATAACTAACTCTACTGTGTACAAATGGTGCTTTGTGCTGAGACTGTCTCCAAGATGAATGAGACCAGGAT
CCTAGTGTCAGGAACTTGATCTTTCCTAGGTTAAGGTCTTTCCCATATTATTATCAGTTCAAGTATTGTT
TGCCATGTTTTGGAAATAACCAAAACATAGTGTCTTTGAAAAAGATGCTGTTTTCATTCATTTTAAGCTG
CGTTAACAGAATATCACAAACTGGGTAATTTATAAAGAGCAGAAATTTATTCTCTCACAGTTCTGAGGCC
GGGGAAGTTCAAGATCAAGGTGCTAGCAGGTTCGGTCTCTGGCTCACAGTTGCCACTTTGGTTCTCTGTC
TTTCAGAGAGGAAGAACATTGTGTCCTCACATGGCAGAAGAGGAGAGAGAGAGAGAGAGAGAGAGAGAGA
GAGAGATCACCCCGCTCCCATAACCCCTTTTTAAAGTAACATTAGTCCGTTCATGAGGGTGGAGCCCTCA
TGCCCTAAACACCTCCCAAAAGGCCCCATCTCCCAATAACGTTGATTGAGGATTAAATTTCCAGCACATG
AATTTTGGGGACACACTTAAACCATAGCAGATGCTCAACATCATTAGCTATCAGGAAAATGCAAATCAAA
ACCACAGCAAGATACCACTTCATACCCACTGGAGTGGCTACAATAAAGAGATAATTACAAGTGTTGACAA
GATACAGGGAAATTAGAATCCTCACATACTGCTGGTGGGAAGACAAAAAGGTGCTGCTACTTGGGAAAAC
AGCTTGGCAGTTCCATAACAGGTTGAGCAGAATCACCACATGACCCAGCAATTTTACTCCTAGGTATCTA
GCGGAGAGCAATGAAAACATATGTCCACAAAAAAGCTTTTGCACGATATTCATAGGAAGATTATTCATAC
TAGCCAAAAGGTGGAAACAACTAAAATCTTCATCAACTGATGGATAAATAAAATGTAGTATGTCCATACA
CTAGAATATTACTCAGCAATAAAAAGGAATGAAGTAGTGGGTGCAGCATGAATGAACTTTGGAAACATTA
TGTTAAATGAGTCAGTCACAGAAGACCACATACTGCATTTTTCTATTTAAGTGAACTGTTGAAGAATAGA
CAAATTTATAGAGACAGAAAATAAATTAGTGGTTGCCTAGGGATAGGGAGAGGGGAGAATGGAGAGTGAC
TGCTAAAGGGTAAGAGGTTTCCTTTTAGGGTGATCAAAATATTCTAAAATTAATTGTGGTGGTGGTTGGA
TAACTATGGATGTACTAAAAATAATTGAAATGTACACTTTAAATGTGTGAATTTTATGCTTTGTGAATTA
CATCTCAATAAAGCTGTTTAAAAAACCTAGTGCCTTTGAAGAAAGCGACAAGAAAACCTAGTTAACAGCA
GCATTCAATAAAAAGTATCCGAGTGGTTAAGAGGTGCTCTGGTGCGGACCACTGGGTTTTCATGCCAGGT
CCACCATCTATTAGCTGTGGAATGTGGGTATGTTATTAAGCCTCTGTGTGCCTCAGTTTCCTCTTTGGAA
AATGAAGATACTGGCAGAACCTACTTCATTCATAGGCACATGTACATAGGCTTTATGCATAACTGCATTA
GTGAATGAACCCATGTACAGCATTCATGGGTAGAGTTTAATAAATGTTAGCCATTATTTGTAGAGCGCTC
TAACATTTTTAAAGTACTCTTACACACATTTTCTCAGTTGATAACACAAGTACTTGGGAAATTTTCATTC
CTTCTGCCTCTGTAAAGTTTTGAGCAGCTTGTTTTTGGCCCTTGAAACCCTCTCGTATTTATTACTCTCT
CTACCTCTCCTCCACTCCATAATACCCAGCGTTTATCACTATTTGATTCTTGCTTTTACCTAATTTCTGT
TAAGATGCCAAAAAATAACACTTAAAAATGGGACCCAGTCAAGAAAATTTCCATGTTAAAAGAGAAATCT
TAAAAACCAAAAGGGTCTGTAGAATCCAGAGGACTGGCAAATCTCCAATCACACCATTCAGGAGACAGCC
CGTCCTTCTTACTCCATAGACTAGGTTCTGATTTTTGTGATGATTAGCCTATGATTCAGCATGTACATTT
TGTTTTTTCTAAAATTAGCTTAATAGCACTAAAAACGGGCCTGGGGCAGGGGCTCACGCCTCGCCTGTAA
TCCCAGCACTTTGGGAGGCTGAGCCAGGCAGATCACGGGGTCAGGAGTTCGAGACCAGCCTGGCCAACAT
AGTGAAACCCCGTCTCTACTAAAAATACAAAGATTAGCTGGACATGGTGGCACGCACCATGGACTCCAGC
TACTCAGGAGGCTGAGGCAGAAGTTGCAGTGAGCCGAGATTGCGCCATTGCACTCCAACCTAGGCAACAA
GAGTGAAACTCCATCTCAAAAAAACAAAAAAGTCCTAAGAATATAAAAATACTCTTATACATACAATTTA
TACTTTATTTATTAGATGAAATCTCTTATGCTAATAAACTGAGATTCTAAAATTTGCTTTTATTTTGATA
ATTATATTCCAAAGTGAAGCATCTTATTAATCTTTTTCTTGCTACAAAATCAGTAACTGCAAGCAAAAGT
GTACATAAAACACCCATATTTCTCCCACTTTGATGGGAACATCCAGGCTCTTTTGTGTATATATACATAT
ATATATATTCAGACAAATATATACTTAAAATAAGAATTATAACCATCATGATATGTGCCTCATTTTTCTT
CTAATTAATAGTATTTATGATTCTTTTATGATTTTTATTTTTGAAATATTTTAATGACTTGATTTCATTA
TATAGACATGGAATAATTTATTTAACAAATACCTCGTGGTTAGATATTTAACAAATATGCACTGGATCAT
TAACTTTCCCTACAATTATTTCAAAAGTGAAGAAGATGCTAGGAAACTAAGGAAGTGGGGCATTGCTTCC
CACATTCAGCCTTTCGGCCTTTATAATGGTGGTATAGTTTTGAGTTCTATAAACTCAGATAAATATTGAA
AACTGAGGATTCAGAGGAGAACAATAAACAAAGCATTGGGAAATAGGAATTGAAATTATTTAACCTTAAG
AAGAAGAAGAAAAAGCTTAAACATGTCTACATTTATGTTTATTTACATAGAAAGAATATCCTATAGGACC
TTGTGTTTTCATGATATCATTCTCACAGTCTGTCAGTATTAGAGTCATTATTGTATATGTCTCCTCTTCT
CATCTAGCCTGAGAGCTCTCAGAGGAAGTTATCTAATTGATCTATTTCCCCAGTCGTGTGTGCTGTTTAA
AGAATAAATGTTTTCTGAACTAAAGTTGAATATAATCACAACATTTCAAAGGAGGAGAGAGCAGACCGGG
ATCATTTAGTTCTGCCTATAGTCACTATGCTCATTTTTACAAACTTCTAAAGGAATTATCAGCCACGTGA
CTCTATCCATTTTACTAGTATGCTACGGTTTGTTTCTTCTTCTTATAAAGAAGAATTTAAGGGCGTTTCC
TCACTGTCTTACTCTAGTAAATCAGGTCCTTGCGTATCCTATTACTAAAATGTAAACATAATTGTGTTGA
AATTATGTCCCACTGGCTAAGTTGAACTGTATGAAATGTTAGCTAAATGCTTCTGTATTTACACAGGTAT
GTTTGCTTACTGGGTAAGCACAGTTGGAAGTGATTCATTTAAATATGATGAACTGACAATTTGGCGGTGC
ACCTGATGAGTAAGTTTTCCATAATAGTGATGTGATTCAAGTTCTCTGTTTTGTTTTGCTTTTTACTCAA
CATTTAGGCGATAAAGTTGTAGAATCTCCATAGGAAAGTTGAGAATGATAGCACACTTTTGGCACACACC
AAATTCATGTATTCAAAAATTCATGTATTCAAATTATGCGGTCTCAACCTTTGAGGGATGTTGTAAGATT
TTAGCCTATTGAGCAGTAAGGTCACTGCAAAGTTTTTTAGGTTGTTTGAATTATAACTTCCCACAGTTGA
TGTCAAAATATTTTAGTTGGCTTGTGCCTTCCTACACTATTCTGGTCTGACTTTGGTGAGGGTTGGTGGT
ATGTGTTTGTTAACAAAAACACACACACACACAGACACACACACACAAAACAAACAGAAAATGGCCCAAT
TAGATCTTCATTTCTTTCTTTCTTTTCTTATTTTTTTTCTTCTTCTTCTTCTTTTTTTTTTTTTTTTTTT
TTTTTTTTTTTTTTTTTTTTTTTTTTTTTTTGTGTGGCAGGTAACAAAATAAAAACTCTTAGTCAAGTCT
CTAGTTAATAAAGACAAACATCATGTCTTGTCTCCCTATATGCTGTCCCAGAAAAAAAGCAGAGAAACAA
GTTTACACACTCTAAATTTTCCTAGCAAAATCATGCCAGTTGGAGTTGTGGGAATTAACTACTCTTTTAA
AATAGTTCCTGTCTTCATTTTGCCACTGAAGTACAAAAATGCTATAAAGTATTTAAAGTGCTTAGTATTG
TGGTTGAAAACAGCATTCAATAACTTTTAGCTGTTAGGTGTTTTTTTTTTTTTTTTTTTTTAAAGAAAAC
AGTATCTTAATATAAAAACTCACTCAAAAAGTCAATGGGCACAGTTAGTATAGACAATAAATTTGATCTC
AAAAAGGAATGGAGAAGAATCAAAATGAAAGGAAAATAGCAATTTAAACTATCGAGGGAATCGGAATAAC
TGAGATGTCTATAATGTGGTTTTTTTCTTCTTTTGAGACAGGGTGGTGATCCTCTCACCTCAGCCTCCCA
AGTAGCTGGGACTACAGGCATGTGCCATTGCACCTGGCTAATTTTTTCATTTTAATTTTTGGTAGATATG
ATGTCCCACTCTGTTGCCCAGGCTTGTCTTGAACTCCTGGCCTCAAACCATCCTCTTGCCTTGGCCTTTT
AAAGTGCTGGGATTATAGATGTGAGCCACTGTGCTTGGCCTATTTTGCATTTTTTTTTTCAATCTGATAA
AATAGTCCCAAAATCCTGGATAAAGTAAGTGAAGAGAGCTAATTACTTTCTATGTTCACAGTGCCACCTT
CAGGAAAGAAAGTGTTCATTTTAATTTAGTGCAAATGCATCTTTTTATTATTATTTATTATTATTATTAT
TATACTTTAAGTTCTAGGGTACATGTGCACAATGTGCAGGTTTGTTACATATGTATACATGTGCCATGTT
GGTGTGCTGCACCCATTAACTCGTCATTTACATTAGGTATATCTCCTAATGCTATCCCGCCCCACTTCCC
GCTCCCCACGACAGACCCCGGTTTGTGATGTTCCCCTTCCTGTGTCCCAGTGATCTCATTGTTCACTTCC
CACCTATGAGTGAGAACATGTGGTGTTTGGTTTTCTGTTCATGTGATAGTTTGCTGAGAATGATGGTTTC
CAGCTGCATCCATGTCCCTACAAAGGACACAAACTCATCCTTTTTTATGGCTGCATAGTATTCCATGGTG
TATATGTGCCACATTTTCTTAATCCAGTCTGTCACTGATGGACATTTGGGTTGATTCCAAGTCTTTGCTA
TTGTGAATAGTGCTGCAATAAACATATGTGTGCA
