# Supplementary material for: Genome-wide characterization of endogenous retroviruses in snub-nosed monkeys
Source: PeerJ. 2019 Mar 18;7:e6602. doi: 10.7717/peerj.6602 (PMC6428148; doi:10.7717/peerj.6602)
Supplement: File S3 — All ERV sequences found in the golden snub-nosed monkey. [file peerj-07-6602-s003.zip › Supplemental3/140.fasta]

>140gi|723389707|ref|NW_010824749.1|:2116039-2123289
GGAATCCCCAGGCTCCAGTACTGGCCATTCTCCACCAGTGATCTGTATAACTGGAAGACTCAGAGTGCTC
GGTTTTCAGACAACCCCAAAGATTTAATGGCCTTACTGGATAGTGTCATGTTCACTCACCAGCCCACTTT
GGATGATTGTCAGCAGCTCCTCCGAATCTTGTTCACAACGGAGGAGCGAGAGAGAATACAGGTAGAAGCT
AGAAAGCTGGTCCCGGGGGACGACGGTCAACCGACTGCCAACCCCAACCTCATAAATGCGACTTTTCCTC
TGACCAGACCGGCATGGGATTACAACACGGCAGAAGGTAAGGGACGGCTACATCTTTATCGCCAGACTCT
AATGGCAGGTCTCCGGGCAGCTGCTCGCAAGCCCACTAATTTGGCTAAAGTATACTCTGTTCTGCAGGGA
AAGACAGAAAGCCCAGCTACCTATTTAGAAAGATTAATGGAAGCTTTTAGACAGTACACCCCCATAGACC
CAGAGGCCCCAGGAAGTCAGGCAGCTGTTGTAATGTCTTTTGTAAATCAGGCGGCCCCAGACATTAAAAA
GAAACTCCAGAAATTAGAAGACTTAGAGGGAAAACAGATTCAGGACCTCCTTCAGATAGCCCAGCGAGTT
TACAATAATAGAGATACTCCAGAGGAAAAGCAATTTAAGGCCACTGAAAAAATGACCAAGGTCCTGGCAG
CAGTTGTACAAAAAGAGCATCTACAGCCAGAGGACGCCCAACCTAGGCGGTCCCCCAGACATGATAATCT
AAGCAAAGACCAATGTGCCTACTGTAAGGAGGCTGGCCACTGGATAAAGGACTGCCCTAATAAGAAACAA
TGCAGAGGACAGGGACCCCCTAGGTCTACACCCGTACTAGTCACTCAAGATGAAGACTAGGGAAGACAGG
GTTCGGACCCCCTCCCCGAACCTAGGGTAACTTTGCAAGTGGAGGGGTCCCCAGTTCAGTTCTTGGTCGA
TACGGGAGCACAGCCCTCAGTCCTAGTTGAAAGTAATGGAAAATTATCCTCCAAGTCCTCGTGGGTACAA
GGGGCCACAGGGATTAAGAAATACCCCTGGACGACACAAAGAACAGTAAACCTCGGAGCCAGGAATGTAA
CCCATTCTTTCCTGGTCATCCCTGAGAGCCCCTGTCCCCTATTAGGGAGATACCTGCTAACTAAAATGGG
AGCACAGATCCATTTCCTCCCTGAGGGGCCCGTCGTGACCAACTCCCAAAATCAGCCCGTGTCCGTCCTG
ACTATAACCCTAGAAGATGAGTACCGGCTCCACCAGGAGCGAGCAGCCCCTGACCAGACATAGCAACCTG
GCTCCAGCAATATCCAGGAGCTTGGGTGGAAATGGGGGGCTTAGGACTAGCAAAACACCGTCCTGCCTTG
TTTGTTGAACTCAAGCCTGGGACAGACCCCGTTCGGGTACGCCAATACCCGATGCCCCTAGAGGCCAAAG
AAGGGATTGTACCACATATTCGCCGGCTCCTCAACCAAGGGGTCCTTCGCCCATGTCACTCGCCCTGGAG
TACTCCATTGTTGCCGGTACAGAAACCCAATAGTGGAGAGTACAGACCTGTACAAGACTTCAGAGAAGTC
AGTAAGAGGGTTATGGACATACATCCAACTGTGCCTAACCCGTACACCCTCCTGAGTACCCTAAACCCTA
AACATCAATGGTATGCTGTTTTAGATTTGAAAGATGCTTTCTTCAGTTTGCCTTTAGCCCCTCAGAGCCA
AAAGCTCTTCGCCTTCGAGTGGACTGACCCTGAGAGGGGCAGTATCTACTGGGAAGTAGATTTTACTGAG
ATAAAGCCAGGAAAATACGGGTATCAGTACTTACTTGTCTTTGTAGATACTTTTTCAGGGTGGACTGAAG
CATTCCCAACCAAGAGAGAAACCGCTCAGGTTACAGCAAAGAAAATTCTGGAAGACATCCTCCCCAGGTA
TGGCTTCCCCATCCAGCTAGGGTCAGATAATGGGCCGGCCTTCGTTGCTAAGGTAAGTCAGGATTTGGCT
TCCATCCTTGGGGCAAATTGGAAACTACATTGCGCTTACAGGCCCCAAAGTTCAGGACAGGTAGAAAGGA
TGAATCGGACCTTAAAAGAGACCTTAACTAAATTGACTATGGAGACTGGCGCTAATTGGGTGGTCCTTCT
CCCCTACGCTCTGTTCCGGGCCCGTAATACCCCTTACAGGCTGGGCCTTACCCCTTATGAAATCATGTAT
GGCAGACCCCCACCCCTGGTTCCCAGCCTAAAAGATGATCTGCTCAAATCTGAAACAGAAAATGTCTCTG
AACTCTTATTTTCCCTACAAGCCTTGCAGAAAATTCATCAGGAAATCTGGCCCAAGCTGAAGGAACTATA
TGAGACCGGTCCCCCACCGACACCCCATCCGTACCAGCCGGGAGACTGGGTCCTGGTTAAGCGACACCGA
CAAGAGACCTTAGAACCCAGGTGGAAGGGACCACTCCAGGTACTCCTAACCACACCCACCGCCCTGAAGG
TAGAAGGCATCGCGTCGTGGATCCACTACACCCACGTCAAACCAGTGGACCCAACCTCNNNNNNNNNNNN
NNNNNNNNNNNNNNNNNNNNNNNNNNNNNNNNNNNNNNNNNNNNNNNNNNNNNNNNNNNNNNNNNNNNNN
NNNNNNNNNNNNNNNNNNNNNNNNNNNNNNNNNNNNNNNNNNNNNNNNNNNNNNNNNNNNNNNNNNNNNN
NNNNNNNNNNNNNNNNNNNNNNNNNNNNNNNNNNNNNNNNNNNNNNNNNNNNNNNNNNNNNNNNNNNNNN
NNNNNNNNNNNNNNNNNNNNNNNNNNNNNNNNNNNNNNNNNNNNNNNNNNNNNNNNNNNNNNNNNNNNNN
NNNNNNNNNNNNNNNNNNNNNNNNNNNNNNNNNNNNNNNNNNNNNNNNNNNNNNNNNNNNNNNNNNNNNN
NNNNNNNNNNNNNNNNNNNNNNNNNNNNNNNNNNNNNNNNNNNNNNNNNNNNNNNNNNNNNNNNNNNNNN
NNNNNNNNNNNNNNNNNNNNNNNNNNNNNNNNNNNNNNNNNNNNNNNNNNNNNNNNNNNNNNNNNNNNNN
NNNNNNNNNNNNNNNNNNNNNNNNNNNNNNNNNNNNNNNNNNNNNNNNNNNNNNNNNNNNNNNNNNNNNN
NNNNNNNNNNNNNNNNNNNNNNNNNNNNNNNNNNNNNNNNNNNNNNNNNNNNNNNNNNNNNNNNNNNNNN
NNNNNNNNNNNNNNNNNNNNNNNNNNNNNNNNNNNNNNNNNNNNNNNNNNNNNNNNNNNNNNNNNNNNNT
CCTGGGCCCAGTACAAACATTCCTCCATTTGTCTCAACTTCCTGGGCCCAGTACAAACATTCCTCCATTT
GTCTCAACTTTAGAAAAACACCACCTGGAGAGTCCCCGATAAGGTCACAACCGTTTGTGGAGTGGTTTTA
CTGAAAGCGCGGGAACCAATAAAAAACTGCTAAATGTATAACTTAAAATGTTAACCAATTGTAATGCTGT
AACCAAAAGAATTCCCTTGTTTCTCTGTAACCTTACATATCCTGTTTACACCGGGCTATAAAAAGCGAGC
GCATGCATCGTTCGGGGCCCTCTTGTATGCTGTGGAGCAGAGGGACCAAGTTCGAACTTGCAGTAAAGAT
CCTTGCCGCTTGGCTTTGACTCTGGACTCTGGTGGTCTTCTTCGGGGAATAAACGGTCTGGGCATAACAA
GGCTATAAGAAGCCCCTACCCTCCTCCCTCAGCGCGACTTCCTCCGCCCACACCTTTGAACCGAGGAACC
TCGCCCGCAAGCCCTAATAAAAGGCTATTCTCACTGCCATTTGCCTTGTGTCGTTGTTCCCGGGTCGGCT
CCAGTCTCAGTTTACCTTTACAGATACAACAATAAATCTAATACTTGCTTAAAATAGTTATATTAATGAG
AGTTTAAAGACCGATTTTGAAAAGTAATGCAATGATAACATTTAGAAAGAATTTCAAGGTGGCAACTAGA
TAATCTGGTAGTGACTTACATAGAAATCATTAAAGCTGAGATACAGAATAGAAGTAGAGGCTTTGCAAGA
GTAAATTCTAATCTACAATAAATACAATTAAATGCAGACACTCCTCACCTCACAATTGGGTTATGTTCCA
ATAAATCCATCATAAGTTGAAAATATCATAAATCAGAAGTGCATTTAATATACCTAACCTACTGCACATC
AGAGCTTAGACTAGCCCACCTTAAATATGCTCAGAACATTACTGCAGCCTCAAACTCATGGGCTCAAGCA
ATCCTCCAGACTTAGCTTCCTGCATAGGTGGGACTACAGGCGCACACCCTCACACCCTTTAATTTTTTAA
ATTTTTTATAGAGACATGGGTCTTGCTAAGTTGCCAAGGCTACTTTTGGCCTCAAGCAACCCTTCTGCCT
CTGCCTCCCAAAGGGGTCTTTGGAAACTGTCAACCCAAAGTACTGGGATTACAGATGCAAGCCACCATGT
CATTAGCCTACCATTGGGCAAAATCATCTAACACAAACCCTATCTTATAATAAAGTGTTGAAATTCATGT
AAGTTATTGAATACTGTACTGAAATTGAAAAAAAGAATGGTTGTAGAGGTACTTGAAGTATAGTTCTTAC
TGACTGCGTATCATTTTTGCACCATCATCAAGTAAAAAATTTGTAAGTTGAACTGTCATAAGTTGGGATC
ATCTGTATATTTATTAAGAAATTAATAGTCACTAAAAGATTAAAAGATGATTTGTGACACAGTCTATCAA
GTGATACAAAAATAGTATTACTAACAAGGGAGACAATGATAAATTCTATATGGAAAATATTTGAAAATTT
TAAGGCGGTTTCTCAGGTGAAGCCCAATTCCATCTCAGGTCCTCCATGTTGGCTATTCCTGTCTGAGATG
TTCACGCAAGCTGCCTTCTCAGTTTTTTAGGTCTTGGTTTAAATATCATCCTCCCTGAGTCTACTTTCCT
GACTGCTTGAGCTAAAGTAACCACCTCCCACCCAGTCACGCTCTTTCAATCACACTGTTTTCTTGTCTTC
ATAGCTTTTAACACAATGGAAATCACTTTATTTGCTTACTTACTGAATGTATAGTCAATGCTCACATATA
ATAGAAGCCCCATGACAGCAGGAGCTTTGTTTGGTTACCATTATAAATCCATGGCTAGCACAAAAGATGC
TCAATAAATATGTGCTTACTGTAAAGGAATAAATAAGGAGCTGGGTGTGGTGGCTCACACCTGTAATCTC
AGTACTTTGGGAGGTTGAGGCAGAAGGATTGCTTGAGACCAGGAGTTCAAGATCAGCTTGGGCAACATAG
CAAGACCCCCATCTCCATAAAAAAATGTAAAGAATTAGAGGGTGTGGTGATGTAGTCTCAGCTACTCAGG
AAGCTAAGATGGGAGGATTGCTTGAGCCCATGAGTTTGAAGCTGCAGTAAGCTATGACCACATCACTGCA
TTTAAGCCTGGGTGACAGCCTGAGACCCTGTCTCTAAAATATAAACTAAACAAGGCAAATAAGAATGTAA
TTCCAGATAATTGATATTTGTAAGTAAAAGATGAAAGCAGAGAAGTTAAGTGGGGTCACAAGACAAAATG
CTTTGAATAACCAGCAAACCACTGCCGGTTTGGTTTTTAGCATTGATAAGTCACTCAAGGTTTTTTGGGC
CAAGAAAACAACATTATCAGATATGTAGTTTAGGAAAGTAAATTTCAATGTTTTTCAGGAACAAACTGAA
AGGGGAGAAGGAGACTAGAGGTGATGCCAAATAGGACCCATTTCAATAGTCCAGGTAAAAGATGACAGAG
CCCAACTGAGAGCAGAGAGGAGGAAATGCGTTCAAAGAACATGAGAGGAAGTTGGTGGCCAAGCAGATTT
GGGAAGACAAAAAATAGAGAGGATCCAAAGATCAAAAGAAATACACGCAGGCATTTCTGGCAAGTGTTTA
TAAGATTCTAATGAATAGCAAAGCATGTTTCAAAAACATAAATACATTAGAAAATGGTTTTATAAGTCCA
ACCAGTATTCTTCCCTTAATGTAATCACATATGCAACTTGTATTCCTTAGTGTCCGAAACACTGGGGTCT
AAGGTTCCAATAACCAAATTCAAAAGGAGTTATGGAGGTGTTAGGATTTATGTATAAGATATGTGGTTAG
CCGAAGCCCCCTGATATGGTTTGGCTGTGTCCCCACCCAAATCTCATCCTGAATTCCCACATGTTGTGGG
AGGGACCCAGTGGGAGTTAACTGAATCATGGGGACAGGTCTTTCCCATGCTGTTCTTGCGATAGTGAGTA
AGTCTCATGAGATTTGATGGTTTTAAAAAGTAGAGTTTCCCGGCACAAGCTCTCTACTCTTTACCCTGCC
ACCACGTAAGATGTGACTTGCTCCTCCTTGCCTTCGGCCATGATTGTGAGGCCTCCCAGCCATGTGGAAC
TGTGAGGGAATTAAAACTCTTTCTTTTATAATTACACAGTTTTGGGTATGTCTTTATCAGCAGCGTGAAA
ATGGACTAATTTGCTTCCCTCCCCAACAGCTAGTAATTTTTAGCCAACCTTATACAAAAAACAATTCTCT
CTCTCTCTTTCTTATGATGAACTTAGGTTTCGGAAATACAAAGTCATTGAAATCTTGGTGGGACTTTCAA
CAGATCAGCCTGAAGAAGTACTTGAGAATGTGGTTGGGGCCTTGGGAGAATGTTGCCAAGAACATGAAAA
CCAAGTCATTGTCCGGAAATGTGGTGGCATTCAACCACTTGTGAACCTCCTTGTTGGAATCAACCAAGCC
CTTCTTATGAATGTTACAAAAGCAGAGCTGTTCGTTCTGTTTCTCTGGAGAGCCTTAGTACAGCAACTTT
AAGTCACTTGGGTTTCTCCCTTTTTGGAGTAAAGATATGTATCATTTCAGAATATGAAGATACATGTCTT
TATACATATATAAATATAAATATCTTTTATTATATGAATATACATGTAGAGATATCTTTATATATGGTTA
TATATCTCTCTCTCTTTGTTCTGTTGTTCTTAAATTGTCTTTTCTTCCTAATTAGACAATAAGGAGCAAC
ACCATCACTTAAAATCCTTGTCTCTTCCCCTCATCAGTTCACAGTTCCTGCTAGGTGCTCAAAATACATT
TGCTGAGTAGGTGAGAAACAAGAAAGCTGCTATGAGAATGTACCTGCAACTCTCTAAGAGCCTAGTTAGA
TAGATGCATCATACTTCCCTAGGAGACAGGGAAAAGTTTTG
