# Supplementary material for: Genome-wide characterization of endogenous retroviruses in snub-nosed monkeys
Source: PeerJ. 2019 Mar 18;7:e6602. doi: 10.7717/peerj.6602 (PMC6428148; doi:10.7717/peerj.6602)
Supplement: File S3 — All ERV sequences found in the golden snub-nosed monkey. [file peerj-07-6602-s003.zip › Supplemental3/141.fasta]

>141gi|723389707|ref|NW_010824749.1|:2422611-2435792 
TGTTCGACAGCTCTTGTATTTAAACTGAAGTAGCCACATTGGGATTCCCAATTTCATATCTTGAGTTATA
GAGCAGAGCTCTCTCTCCTAAAGTGATGGCTGAGGGTTAGAGGTACTCTTCTTGATTCTAATAATCAGAA
ATGATTTTTTGTAGAGATGGGGTCTCACGGTGTTGCCCAGGCTGGTCTCAAACCTTGGTCTCAAGTGATT
CACCCACGTTGGCCTTCCACTTTGTTGGGATGACAGGCAAGAACCACCACACCTGGTCTTGGGAGCTGCT
CCTGCTTGCTGTGTTTTGGCTGGTCTTCCTGTGCAGCTGTCAGTAAGATGCTCCTGCAGCATAGTTCCAA
ATCTTTCTGCACAAATTTAGTGGATGCTGTGATTTTTTACATGGAATAGCCCCTTTATTTATTGCAGAGA
TGCTGGACAATTCACACTGAGTAACACACAGCCTAGCAAATTTCATTTCTTGATCAACACACCTGTTAAA
AGGTGATGCTTGTGGTCTAAATATGCAGATTCCTCATCATCCCCAAGAAAAAGGGAACCACTGCAAGGCA
ACCTGGGAGGGAGTGCAGGCCATTGAAATTCACACAGGAGTGGGTAGAAAAGACAATCCACATGTTCTGA
TCCCTCCATGTTCTGGGTATCACTTGGTCCTCCTTATATTGCACCATTTTTGGCGTCAGAGAAAACTGGA
TTTGAATCCCAGGTCCATCACTTTTTATGATGTGATGGTGAAAGTGTTTTTAACTCGTCTGAGCCTCAGT
TTGCTCATCTATAGAAGGATGTGATTGTTACGAGGCTTCCACAAGGTAAGTGCGTAAAAACCATGGTAAA
ATACTTGTCATTTACAAGAGAGGGTTATTGTGAGGCTTCTGTAAGGTAAGTGTGTAAAAGTCTGGACACA
ATGTCTAAAATTTTGTAAGTGTCCAATATGTGTACAAGGAGGATTATCTTTCATTTTTCAGATGATTAAT
TTTTAGACCAAGTTGATAAAATTGGGGACACTCATATATCTTAGACAATCAAACCAATGATCAGAAAGAC
TAAATAAATCACCACAGTCACAAAGCAGTTCACAATGCATTCACTGGGGAATTTCTAGTTAACAGTAGAA
ATGATGATCACATTGAAAATCTCATATTTTGTGGTAGTTTTCTCTTATATAAGCCTCTTGCTTTGTTGAA
AGCATAGATTCTAAGCTGCTCAATGAAAGTGATTATTAGAAAAATGTGATGTACTTAGTGTGTACATTTG
AGAAAATTTCTTCTGTTAGTCTTGTTAATTTGATTGAACATCTGTGTCATTTTCAAAAATGTAAATTGAA
TATATGTGAATGGGATATATATATGTGTGTGTACATATGGAATATAACTTGATATTATAGAGCAGGCTTA
GCTCATGGCAATGCTTTTTTTCTGAAAGCACCTGCAGAAATCTCTCTCATTTCTAGTTTGTTAATGTTTC
AGAGATTATGGGGGGAAAGGGGCTTCTATGAATCCCGGACACTGCGTGAGGCAGATTTGGTTTCAGTAAC
TTTAGCATCATTTATTGTAAGGGATGATCCCTAGGAACTTCTTCACAGTGAGAAACCTGAAAGGTCCCAG
CAGCGAGCAATGAATGAAATGTAGGGTGGGTCCACTGGCAGGGCGGGACCTTGTGAGCCAGGTGCCTGTG
CACTCAATTTCTAAGTCTGTGGGGAGGCACACAGGGGATTCTGGACCTGATTGTTTCCTCTAACCAGGAT
GCGGTCTGATTGGCAGGGTAACTGGCCTTCACTTGGTGGCCTTGAGTGGGTGCCCTCATTGGTTGCCTTC
ATTTAGTGCCCTCAGTTAGTTCCCTCAGTTGTTCCTCTTCAGTTGGTGGTCCTCAGCTGGTGGTCTTCAC
TTGTTGGGCAGTGGTGGAAGGAGGATGAATCCGTTTGTGCTCTCTCCTCCCCCAGTCACAGCTCCCAGGC
TTGTTGCATCCAGTCCCTTCTAAAATAAACCAGACAGGTTGGCATGGTTTTTTTTTAGCAGACAAGTCAG
CTCAGGGTACGGGGGTGACCTGGGTTCTGGGATTTTAGTGCCGTGCTGCCCCATGGCCCAGGGCTGCCCA
TGCCAGCCATGCCTTTGCCAGGAAGAGGCGATAGGTGTTGAGCCCTGCAGACTTGGGGGCAAGCGAAGGC
CCAAGCTATCCCAGAAGAACACGGGTGCCACATGGGGACCACACTGAGCTGTTGCATGTGCACCAAACCA
GCCCCAGTCAGGGTGCAGACAGCAAAGGTGCAGGCTGCGATAAACAGGACCAGAGGCGCCTGGAACACGC
TGTCCCCAATGTCCTCTGCAAGCGGAGCCAGCTCAGGGTGCGGTGGATGAAGCTGTCTTGCACCTCTGGG
ATCTACGAGGTGGAGGTGGCAGTAGCGCTGCACTCCACTTCTTTGGAGCCTGTCCAATCAAATTTGGGAG
GCAACAAGGGACCTGACAGCAGCACACTGGCAAACAGAAGAAGCCCAAAGGTAGGGAGGAAACGGATGCT
GCTATAGTTCAGAAGATCCTCTGGCTGCTGTTGGCCCAAGGTTCCCCCAGAGACATCCAAACCTTCGGTT
TTCTCATCTGTGAAAGATGTGATTGTTATGAGGCTTCCATAAGGTAAGTGTGTAAAAACCTTGGCAAAAT
GCTTGTAACTCAAAAGAGAGGGTTTCTATAAGGCTTCTATAAGGCGTGTGTTTAAAAATCTGGACATAAT
ACCTATAATTTTTTTAAGTGTTCAGCATATAGAGAAGGAGGATTGTTTTTTCTCATCTAATTTTTAGAGC
AAGTTTGTAAGATTGGTGATACTCATATATCTTAGACAATCTAATCAATGATCAGAAAGAATAAATAGAT
AACCAAGGTCACAAAGCAATTCACAATGCATTCACTGGGTAATTTCTAGTTAAAAGTAGCAATGATTTTC
ACACTGAAATTTTTGTATTATGTTGTGATTTTCTCTTACATAATTCTCTTGGTGTTATGTAACCACAGAT
TCTAAGTTGCTCTATCAAAGTGATCATTAGAAAAATGTGATGTACTTAGTGTGTAAATTTTAGAAAATTT
CTTCTGTTAGTCTTGTTAATTTGATTTAACATGTGTATTATTTTAAAAAATACATAAATGTGGATTGGAT
ATATATGTGTACATATGAAATATGACTTGACTTTATAGAGCTGGCTTAGCTCATGGCAATGTTTGTTTCT
GAAAGCACCTGCAGAAATCTCTCTTATTTCTAGTTTGTTAAAGTTTCAGAGATTATGAGGGAAAGGGTGT
TCTATGAATCCCAGACACTGCGTGAGGCAGATTTGGTTTCAGTGATTTTAGCATCGTTCATTGTAAGGGA
TGATCCCTAGGAACTTCATCACAGTGAGCAAGATGAAAGCGACCAACAGCCAGCAAGGAATGAAAGGTGG
GGCGGGGCCACTGGCAGGGCGGGGCCTTGTGAGCCATGTGCCTGTGCTCTCAAGTTCCAAGTTTGTGGGG
ATGCATGCAGGGGATTCTGGACCTGATTGTTTCCTCTGAACCAGGATTCGATCTGGTTGGCAGGGCAACT
GACCTTCACTTGGAAGCCTTCAGTAGATGACCTCATTGGTTGCCCTCAGTTAGTGCCCTCAGTTGATACC
CTCAGTTGTTTCTCTTCTGTTGGTCATCCTCAGTTGGTGGTCCTCAGTTGGTGGTCTTCAGTTGTTGGGC
AGTGGTGGAAGGAGCAAGAATCCGTTGGTGCTCTCTCCTCCCCCAGTCACAGCTCTCAGGCTTGCTGCAT
CCAGGCTCTTCTACAATAAACCTGACACATTGGCAGGTTTTTTTTTTTTAGCAGACAAGTCAGGTCATGG
TACGGAGATGACATGGCATGCGGGCTGGTAGAGCAGTGTCACCCCATGGCTCAGGGATGCCTGTGCCAGC
AATGCTTTTGCCAGGAAGAGGCGATAGGTGTTGAGCCCTGCAGACTTCGGGGCAAGCTAAGGCCCAAGCT
GCCTGAGAAGAGCAGGGTTTGCCCCATGGGGTCCACATGGACTGCTGCATGTGTGCCAAAGCCAGCCCCA
ACCAGGACTTGCACAAGGGTTCTGCAGAGCTAGCCTGTGGCTCTGATTTCTATGAGAGTACAGACAGCAA
AGACGCAGGCCACAATATCCAGAAGCAGAGGCGCCTGGAACATGCTGTGCCCCAGTGCCCGCCTGAAGCA
AGGCCAGCTGAGGGTGCATGAGTGAAGCTGTCCTGCAGCTCTGGGATCCACGAAGTGGAGGTGGTAGTAG
CACAGGACTGCACTGCTTTGGAGGCTGCCCCATCGAATGTGGGAGCCAGCGAGGGTCCTGACAGCAGCAC
AATGGCCCCCAGAAGATGCCGAAAGGTAGGGAGGCAACGGATACCACTTAAGTTCAGGAGCTCCTCTGGC
TGCTGATGGTCCAAGCTTCCCCAAGAGGCATCTAAAACCTCAGTTTTCTCATCTATAAAAGATGTGATTG
TTATGAGGCTTTCATAAGGTAAATGTGTAAAAACCATGGCAGAAATGTTTACAATTTAAAAGAGGGGGTT
TCTTTGAGGCTTCTGTAAGGTAAGTGTGTAAAATCTGGACACAATACCTTTAATCTAGGTCACTGTAACC
TTTGCCTCCTGGGTTCAAGCGATTCTCTGGCCTCAGCCTCCCGAGTAGCTGGGATTAGAGGTATGCACCA
TCAGGCCCGACTAATTTTGTCCTTTTAGGAGAGACAGGGTTTCAGCATGTAGGTCAGGCTGGTCTCGAAC
TCCTAACCTCAGGTGATCTGCCCACCTTGAATTCCCTAAGTACTGGGATTACAGGCTTGAGCTACAATCT
GGCCAAAAATTTCATTTCTTGATCAACAAACCTGTTTCTAAGGAGACGCTTGTGGTCTAAATATGCAGAT
TCCCAGTCATTTCCAAGAAGAAGGGAAGGACTGCAAGGCAACCTGGGAGGGAGTTTAGGATTGTTCTGGG
GCTGTGAAAGCCATTGAAATTCACACGTAAGAGGGTAGAGAAAGGGAATCCACATGTCTTGATCCCTCCA
TGTACTGGGTATATCTTGGTCTTCATTAAGTTGCACCACCTTTGGCATCAGAGAGAACTGGATTTGAATC
CAAGTTCCAACGCTCATTAGGACGTGGTGGGGAATGTGTTTTCAAATCCTCAAAGCCTCAGTTTGCTTAT
CTATAAAACATGGGATTCTTATAAGGCTTCCGTAAGGTAAATGAGCAAAAATTTGGGTGGGCAAAATGCC
ACCAGAAGACGTCCAAAGGTAGGGAGGCAACAGGTACTGCTTAAGTTCAGGAGCTCCTCTGGCCATTGCT
GGCCCAAGATTTCCCCAGAGACATCCAAAGCCTCAGTTTTCTCATCTATAAAAGACGTGATTATTTTGAG
GTTTCCATAAGGTAGGTGTGTGAAAACCATGGCAAAATGCTTGTAATTTAAAAGATAGGGTTATTACAGT
GGGGAATGTGTTTTCAAATCCTCAAAGCCTCAGTTTGCTTATCTATAAAACATGGGATTCTTATAAGGCT
TCCGTAAGGTAAATGAGCAAAAATTTGGGTGGGCAAAATGCCACCAGAAGACGTCCAAAGGTAGGGAGGC
AACAGGTACTGCTTAAGTTCAGGAGCTCCTCTGGCCATTGCTGGCCCAAGATTTCCCCAGAGACATCCAA
AGCCTCAGTTTTCTCATCTATAAAAGACGTGATTATTTTGAGGTTTCCATAAGGTAGGTGTGTGAAAACC
ATGGCAAAATGCTTGTAATTTAAAAGATAGGGTTATTACAAGGCTTCAATAAGGTAAGTGTGTAAAAATG
TGGACACAATGCCTTTCATTTTGTAAGTGTTTAATATAGAGAGTAGGATTATTTTTCTCTCATTTAATTT
TCAGAGCAAGTTTATAAAATGGTGTTACTCATATTTTTGAGATAATCAAAGCAAGGATCACAAAGATTAA
ATGAGTCACCATAGTCACAAAGCAGTTCACAATACATTTAGTGGGTAATTACCAGTTAAAAGTAGCAATG
ATGATCACATTTAAAATCTTGTATTATGTGGTGCTTTTCTCTTACATAAGCCTCTTTTTTTGCTGAAGGC
ATAGATTCTAAGTTGCTGTATCAAAATGGTCACTAGAAAACTGTGATATACTTAGTCCACGAATTTTAGA
AAATGTATTCTATTACTCTTGTTAATTTGATTGAATATGTGTGTTATTTTAAAAAATGTAAATGAAATAT
GTGTGGATTGAATATATATGTGTATATATATATGTGAAATATGATTCGACATTATAATGTAGGCGTAGCT
CATGGGATGTGTTTTTCTGAAAGTGGTTGCAGAAATCTGTCATTTTTCTAGTTTGTAAAAATCTCAGAGG
TTATGGGGGAAAGGGGGTTCTATGAATCCCAGATAGTACACGAGGCAGATTTGGTTTCAGTAATTTTAGC
GTAGTTTATTGTAAGGCAATGCTCTCTAGGAACTGCTTCACAGTGAGCAACTTGAAAGCACCCAGCAGCC
AGCAATGAATGTGAGCCTGGTGCCTGAGCTCCGAATTCCAAGTTGGGGGGACACATGGAAAGGATTCTGG
GCCTCATTGTTTCCTCTAACCAGGATACAGTCTGGTTGGCAGGACAAGTGGCCTTCACTTGGTGGTCTTC
AGTGGGTGCTCTCATTGGTTGCCTTCAGTTAGTGCCCTCAGTTGGTTCTCTCAGTTGCTTCTCTTCAGTT
GGTGGGGCTCAGTTGGTGGTCTTCAGTTGTTGGGCGGTGGTGGAAGGAGGATGAATCCGTTTGTGCTCTC
TGCTCCCCTAGTCACAGCTCCCAGGCTTGTTGCATCCAGTCCCTTCTAAAATAAACCAGACAGGTTGGCA
TGGTTTTCTTAGCAGACAAGTCAGCTCACAGTACAGGGGTGATGAGGGGTGCTGGATGCTAGTGCAGTAC
CACCCATGGCCCAGGGCTGCCTGTGCAAGCCATGCTTTTGGAAGAAGAGGCAATAGGTGTTGAGCCCTGC
AGACTTGGGGGCAAGTGAAGGCCCAAGCTACCCCAGAAGAGCAGGGGTGCCACATGGGGACCACACTGAA
CTGTTACATGTGCACCAAAGCCAGCCCCAGTCAGCACTGGCACAAGGGTTTTGCAGAGCCAGCCTGTGTC
TCTGACATCTATGAGGGTGCAGACAGTGAAGGCGCAGGCTGCTATATACAGGACCAGAGGAACCTACTGT
CCCCTAATGTCCTCTGCAAGTGGGGCCACCTCAGGGTGTGGTGGGTGATGTCATACTGCAACTCTGGGAT
CCACAAGGTGGAGGTGGCCGTAGCGCGGGACTCTACTGCTTTCTAGCCTGCCCAATCGAATTTGGGAGCC
AGCAAGGGATCTGACAACAGGCCACCAGAAGACGCCCAAAGGTAGGGAGGCAACAGATACTGCTTAAGTT
CAGAAGACCCTCTGGCCATTGCTGGCCCAAGGTTCCCCCAGAGACATCCAAAGTCTCAGTTTTCTCATCT
ATAAAAGACATGATTGTTTTGAGGTTTTCATAAGGTAAGTGTGTAAAAACCATGGCAAAATGCTTGTAAT
TTAAAAGAGAGCGTTTCTTTCAGGCTTCTATAAGGTAAGTGTGTAAAAATCTGGACACAATACCTATAAT
TTTTTAAGTGTTCAGTATATGGAGAAGGAGGATTATTTTTTCTCATCTAATTTTCAGAGGAAATTTATAA
AATTGTTGATACTCATATTTCTTAAACAATTTAACCAGTGATCAGAAAGAATAACTAGATCACCAAGGTC
ACAAAGCAGTTCACAATGCGTTCACTGGGTAATTTCTAGTTAAAAATGGCAATGATATTCACATTGAAAT
TTCTGTATTATGTTGTGGTTTTCTCTTACATAATCCTCTTGGTGTTTTGAAACCATAGATTCTAAGTTGC
ACTATCGGCCGGGCGCGGTGGCTCAAGCCTGGAATCCCAGCACTTTGGGAGGCCGAGACGGGCGGATCAC
GAGGTCAGGAGATCGAGACCATCCTGGCTAACACGGTGAAACCCCGTACAATGCGTTCACTGGGTAATTT
CTAGTTAAAAATGGCAATGATATTCACATTGAAATTTCTGTATTATGTTGTGGTTTTCTCTTACATAATC
CTCTTGGTGTTTTGAAACCATAGATTCTAAGTTGCACTATCGGCCGGGCGCGGTGGCTCAAGCCTGGAAT
CCCAGCACTTTGGGAGGCCGAGACGGGCGGATCACGAGGTCAGGAGATCGAGACCATCCTGGCTAACACG
GTGAAACCCCGTCTCTACTAAAAATACAAAAAATTAGCCGGGCGTGTTGGCGGGCGCCTGTAGTCCCAGA
TACTCGGGAGGCAGAGGCAGGAGAATGGCGTAAACCCGGGAGGCGGAGCTTGCTGTGAGCTGAGATCCGG
CCACTGCACTCCAGTCCGGGCGACAGAGCAAGACTCCGCCTCAAAAAAACAAACGAACAGAAAAAACTAA
GTTGCACTATCAAAGCGATCATTAGAAAAATGTGATTTACTTAGTGCGTAAATGTTTGAAAATTTCTTCT
GTTAGTCTTTTTAATTTGATTGAACATACTTTTTTCAAAAACGTAAACTGAATACATATTGACTTGATTT
ATATGTGCATATATGAAATATGACTTGACATTATAGAGTAGGCTTAGCTCATGGCAATGTCTTTTTCTGA
AAGCACCCACGGAAATCTCTCTTCTTTCTAGTTTGTAAATGTTTCAGAGATTATGGGGGAAAGGGGATTC
TATGAATCCCAGACACTGCGTGAGGCAGATTTGGTTTCAGTAATTTTAGCATCGTTGATTGTAAGTTCCC
TAGGAACTTCTTCACAGTGAGAAACCTGAAAGGTTCCAGCAGCCAGCAATGAATGAAAGGTGGGGTGGGG
CCGCTGGCAGGGCGGGGACTTGTGAGCCATGTGCTTGTGCTCTCAAGTTCCAAGTTTGTGGGAAGGCATG
CAGGGGATTCTGGACCTGATTGTTTCCTCTGAACCAGGATGTGTTCTGGTTGGCAGGGCAACTGGCCTTC
ACTTGCTGGCCTTCAGCAGATGCCCTCATTGGTTGCCTTCGGTTAGTGCCCTCACTTGTCACCCTCAGTT
GTTTCTCTTCAGTTAGTGGTCCTCAGTTGCTGGTCTTCCGTTGTTGGGCAGTGGCAGAAGGACGATGAAT
CCGTTTTTGCTCTTTCCTCCCCCAGTCACAGCTCTCGGGCTTGTTGCATCCACACCCTTCTAAAATAAAC
CAGAGATACTGGCAGGGTTTTTTAGAAGACAAGTCAGTGCAGGGTGTGGGGGTGGCACGAGGAGCGGGCT
GCTAGTGCAGTGCCACCCCATGGCCCAGGACTGCCCTTGCCAGCCATGCCTTTGCGAGGAAATGGCGATA
GTTGTTGAGCTCTGCAGACTGGGGGAGCGAAGGCCCAAGCTGCCCAAGAAGAGAAGGGATGCCCCATGGG
GACCACATTGGATCTGTCGCATGTGCACCAAAGCCCGCCCCAGTCAGGGCCAGCACAACAATTTTGCAGA
GCCACCCTGTGGCTCTGAGGTCTACGAATATGAAGACAGCGAAGGCCCAGGCCGCGATGTACAGGAGCAA
AGGAGCCCTGAACACGCCATCCCCCAATGCCATCCGCAAGTGAGGCCGGCTCAGGGTGCGGTGGGTGAAG
CTGTCCTGCAGCTCTGAGATCCAAGAAGTGGAGGTGACAGTAGCGCCAGACCCCGCTTCTTTGGAGTGTG
CCCAATCCAATTTGGGAGCCACTGAGGTTCCTGACTGTTGTACTTTGGCTACCAGAAGACACCCAAAGGT
AAGGAGGCTTCGGATACCACTTAAGTATAGGAGCTCCTCTGGCTGCCGCTGGCCCAAAATTCCCCCAGAG
GAATCCAATGCCTGGGGCTCCTCTCTCCTGCCCCTAGTTTGCTATCCTAAGCCCAGGCCTCAAGCAAGAG
GACTGACTCTGCCTCATCTCCCCACCCCTCTTTTTTCCCTGCTGTGTCCAGCTGGTTTCTTTCCTCTACC
TACCCCAGTGCCCAGTTCTGGGCACTCTTCTTCCCCTAGGTTGTCGGAAAACTACATTTTTAGAATACAA
AATTTATGCTACAGATGTCGTTGCTGTAGAAGAAATGTCTGACAGCTCTTGTGTTTAAACTTAAGTAGCC
ACATTGGGACTCACAATTTCATATCTTGAGTTCCAGACCAGAGCCCTCTCTCCTAAGGCAATGTCAGAGG
GTCAGAGGTACTCTTCTTGATTTTAATAATAAAAAGGGATTTTTTTGTAGAGATGGTCTCACTGTGTTGC
CCAGTGTGGTTTTGAACTCCTGGCCTCAAGTGATCCACGCATCTTGGCCTCCCACTTTGCTGGCATGATA
AGCAAGAACCACCACACCTGGCCTTTGGAGGTGCTCTAGCTTTGTGTGTTTCAGCTAATCTTCCTGCACA
GCTGTCAGTAAGATGTTCCTGCAGTATAGTTCGAAACCTTTCTACACAAATTCAGTGGATCCTGTGAATT
TTTTTACATAGAATAGCCTTTTTTTTATTGCAGAGAAGCTAGACAACTCACAGTTAGTAAGCTAAGGCCT
AGAAAATAGTGTGTCTTGCTCAAAACAATTGTTCATAGATGCTTGTGGTTCAAAGATGCAGATTCCTAAT
AATGAAAGAGAAGAAGTGATGTCCACTACAGGCAAGCAGGGAGAGAGTTTAGGATTGTTCTGAGGCCGTG
AAAGCCATTGAAATTCACCCATAAAAGGGTACAGAAAGGGGATCCACATGTTTTGATCGCTCCATGTGCG
GGGTATAACGGGGTCTTCGTGAAGGTGCACCACCTTTGCTGTCAGAGAGAACTGGATTTGAATCCCAGTT
CCAACACTCATTACGAAGTGATGGTGAATGTATTTTTAAATCCTTTGAGCCTCAATTTGATCATCTATAA
AAGAAGGGACTCTTATGAGGCTTGCGTAAGATTGGTGTGTAAAACTCTGGGAAAAATGCCTGTAATTTGA
AAGATGGGGTTGTTATGAGGCTTCAATAAGGTAAGTGTGTAAAAATCTGGACACAATGCCTTCAGTTTTG
TAATGGTACAATATATGAAGAAGGAGGATTATTTTTCTCTCCTTTTATTTTTAGAACAATTTATACAATT
GGCATTATTCATATTTTTAAGATAATCAAAGGACCAATAAGTTTAAATAAATCACCATACTCACAAAGCA
GTTCACAATATATTTACTGAGTAATTGCTACTTAAAAGTAGCAATGATGATCACACTGAAAAGCTTTTAT
GTGGTGGTTTCTCTTCCATGAGCCTCTTTGTTTGTGGAAACCATAGAGTCTAACTTCTCTATCAAAGTGA
CCATTAGAAAAATGTGATATCCTTAGTGTGTAAATTTTAGAAAATTTCCTCTGTTAGTCTTGTTAATTTA
ATTGAATATGTGTGTTTGGGATTATGACTATGAATATGTATTGATATATGAAATGAGGCTTGACATCAGA
GTAATCTCAGCTCATGGCAATGTTTCGTTCTGAAAACACCTGTGGAAATGTGTCTTTTTCCTAGTTTCCA
AAAAACTCAGAGGCGATGGGGCAAGGGGGCTCTTTGAATGTCAGATAGTGCATGAGGTACATTGGTATAC
AGTAATTTCAGCATAATTCATATTCATAATTCACAGTGAGAAAACTTGAAAGTTGCTACCAGCTACTAAT
AAATAAAAGGTGGGGCGGGACTGCTGTGGGGGCGGGGCCTTGTGAGTCAGTGCCTGGACTCCCACATCAC
AAATGGAAGGGCGGCGACTGGGGGAAACTCAAGGCCTGATTGGTTCCTTCTAAGCAGGACGCAATATGCT
TGGTAGGGAACCGGCCTTCATTTAGTATCTTCAGTGGGTGCCTTCAGTTGGTGGCATTTGGTTGCCTTTC
CTGAGCGGTGGCAGTTGCTCAGCTCTGCAGGCGTGGGGGCAAGCGAAGGACCACGATCTGCCCGAGAAGA
GCAGAGTAGTCCCATGGGGACCAAGTTGACCTGTTGCATATGTCCCAGGGCCAGCCCAAGGCAGGGCCAG
CTCAGGGCTTCTGCGGAGCGGTCCTGAGGCTCTGACATCTATGAGTGCGCGGCCAACAAAGGCGCAGGCC
CCAGCACAAAGGAGCAGAGGCGCCCGGAGCATGCTGTCCCTTAATGCCAGCCGCAAGCTGGGCCAGCTCA
GGGTGCGGTGTTTGGAGCCGTCCTGCAGCTCTGAGATCCACGAGGTGGCGGTGGGAGTAGCATGAGACTC
CACCACTTTGGAGCCTGTCCCGTCAGACTCGGGAGCCTTGACTAGCAACACATTGGCGACCAGAAGACGC
CAAAAGGTAGGGAGACTACAGATACGGCTTGGCCTTAGGAGCTCCTCTGGCCGTTGCTCACCAAATGTTC
GTTCCTCCGAGAGGCATCCGCAGCCTAGGGCTCCTCCCTCCTGCCCCTAGTTCCCTTTCCTAGGCCCAAG
CCCCAAGCAGGAGAACTTGCTCTGACTCGACTCCCCACCCCTTCTTCTTTCCCTGTTGCATCCAGCCAGT
TGCTTTTCATTGCTCTGCCCAGATGTCCAGTTCTGGGCCCTCTTCTCCTTTGACTAGGCTGGCAGAAAAC
TAAGTTTTCAGAATACAAAATGGATGCTACAGATTTCATTACGGTAGAGGAAATGTCTGACAGCTCTTAT
ATTTAAACTGAAATAGCCACAATGGGACTCCCAATTTCATATCTTGAGTTATAGAGCAGAGCTCTCTCTC
CTAAAGTAATGACTGAGGGTTAGAGGTATTCTAATAATAAAAAATGATTTTTTTTGGTAGAGTCAGGGTC
TCACTGTGTTGCCCAGGCTGGTCTCAAACCTTGGCCTCAAGTGATTCAGCCACCTTGGCCTCCCACTTTG
TTGGGATAACAGGCAAGAACCGCCACACCTGGCCTTGGAAGCTGCTCCTGCTTTGTGTGTTCTGGCTGGT
CTTTCTGCACAGCTGTCAGTAAGATGCTCCCGCAGCATAGTTCCAAATCTTTCTGCACAAATTTAGTGGA
TGCTGTGATTTTTTTAAGTGGAATAGCCCCTTTATTTATTGCAGAGAAGCTGTACAATTCACACTTAGTA
ACATACGGCCTAGCAAATTTCATTTCTTGATCAATACACCTGTTAAAAGATGATGCTTGTGGTCTAAATA
TGCAGATTCCTCATCATCCCCA
