# Supplementary material for: Genome-wide characterization of endogenous retroviruses in snub-nosed monkeys
Source: PeerJ. 2019 Mar 18;7:e6602. doi: 10.7717/peerj.6602 (PMC6428148; doi:10.7717/peerj.6602)
Supplement: File S3 — All ERV sequences found in the golden snub-nosed monkey. [file peerj-07-6602-s003.zip › Supplemental3/142.fasta]

>142gi|723389707|ref|NW_010824749.1|:2726121-2736587 
TTTCATTCATTGCTGGCTGTTGGCCGCTTTCATGTTGCTCACTGTGAAGAAGTTCCTAGGGATCATCCCT
TACAATGAACGATGCTAAAAGCACTGAAACCAAATCTGCCTCATGCAGTGTCTGGGATTCATAGAATCAC
CTTTACCCCAAAACCTCTGGGATTTTTACAAACCAGAAAAATGACAGATTTCTGCAGCTGCATTCAGAAA
AATACATTCCCATAAGCTAAGCCTACACTATAATGTCAAATCATATTTCATATAGATGTATATATACACA
TATATATTCAATCCACATATATTCCATTTACATTTTTGAAAATACACATATTCAATCAAATTAATATGAG
TAATAGAAAACATTTTCTAAAATTTATACACTAAGTATATCACAGTTTTCTAGTGATCATTTTGATGCAG
CAACTTAGACTCTATGGCTTCAACAAACAAAGAGGTTTATGTAAGAGAAAAGCACCACATCATACAAGAA
TTTAAATGTGATCATCGTTGCTACTTTTAACTGGTAATTACACAGTAAATGCATTATGAACTGCTTTGTG
ACTATGGTGACTCATTTAATCTTTGTGATCCTTGGTGTGATTATCTCAAAAATGTGAGTAACACCAATTA
TAAACTTGCTCTAAAAATTAAATGAGAGAAAAATAATCCTTCTCTATGTATTGAACATTTAGAAAATTGT
AGGCATTCTGTCCAGAGCTTTACACACTTACCTTATCGAAGCCTCATAACAACCCTATCTTTTAAATTAA
AGGCATTTGCCCACCCAAATTTTTACTCATTTACCTTATGGAAGCCTCATAAGAATCCTCTCTTTTATAA
ATAAGCAAAGTGAGGCTCTGAGGAGTTAAAAACACATGCACCATCACGTCCTAATGAGTGTGGGAACTGG
GATTCAAATCCAGTTCTCTCTGATGCCAAAAGTGGTGCACCTTAATGAAGACCAAGTTATACCCAGCACA
TGGAGGGATCAAAACATGTGGATCCCCTTTCTCGACCCTCTTTATGTGTGGATTTCAATGGGTTTCATGG
CCTCAGAACAATCCTAAACTCCCTCCCAGGTTGCCTGGCAGTCAGTCCTTCCCTTCTTCTTGCTAACGAA
TGGGAATCTGCACATTTAGACCACAAGCATCTCCTTTGAAACAGGTTTCTTAATTAAGAAATGACATTTT
TGGCAGGGGATGGTGGCTCACGCCTGTAATCCCAGTACTTAAGGAAGCTAAGGTGAGCAGATCACCTGAG
GTCAGGAGTTCGAGACCAGCCTGACCAATGGTGAAACCCCGTCTCTCCTAAAAAGGACAAAATTAGGCAC
GATGGCGCATGCCTGTAATCCCAGCTACTGGGGAGGCTACGCCAGGAGAATCGCTTGAATCCAGGAGGCA
GAGGTTACAGTGACCTAAATTATAGGTATTGTATCCAGATTTTTACACACTTACCTTATAGAATCCTCAT
AGAAACCCCCACTTTTGAATTACAAACATTTTTGCCATGGTTTTCACACACTTACCTTATGGAAGCCTCA
TGACAATGACACCTTTTATAGATGAAAAAACTGAGGCCTTGGATGCCTCTGGGGGAATCTTGGGCCATCA
GCGGCCAGAGGAGCTCCTGTACTTAAGTGGTATCTGTTGCTTCCCTACCTTTCGGTGTCTTCTGGTGTCC
AATGTGCTGCTGTCAGGACTCTCGCTGGCTCCCAAATTTGACTGGGTAGGCTCCAAAGCAGTGGAGTCCT
GTGCTACTACCACCTCCACTTCGTGGACCTCAGAGCTGCAGGACAGCTTCACCCACTGCACCCTGAGATA
GCTTGGCTTGTGGCTGGCATTGGGCGACAGTGTGTTCTGGGCATCTCTGCTCCTGTATATTGTGGCCTGC
ATCTTCACTGTCTGCATGCTGGTAGATGTCAGAGCCACAGGTTGGCTCTGCAGAACCTTGTGCATTTGGA
ACACTTTGGTGTGCACCCCATGGGGCACCCCTGCTCTTCTCAGGCAGCATGGGCCTTCGCTTGCCCCCAA
GTCTGCAGAGCTGAACACTTCTGGCCTCTTCCTGGTGAAAGCATGGCTGGCACAGGCAGCACTGGGTCAT
GGGGCAGCATTGCACTAGCAGCCCTCACCCTATGTCGTCCCCGTACCCTGAGCTGACTTCTCTGCTATAA
AAACCCTGCCAACCTGTACAGTTTATTTTAGAAGGGCCTGGATACAACAAACCTGAGAGCTGTGACTAGG
GAGGAGAGAGCACAAATGGATTCATCCTCCTTCCACCACTGCCCAACAGCTGAGGACCACCAACTGAGGA
GAAACAACTGAGGGAACCAACTGAGGGCACTAACCGAAGGCAACCAATGAGGGCGCCCACTGAAGGCCAC
CAAGTGAAGGCCAGTTGCCCTGCCAACCAGAAGGCATCCTGGTTCAGAGGAAACAATCAGGTCCAGAATC
CCCTGCATACATCCCCCCAAACTTGGAACTTGAGAGCACAGACACAAGGCTCACAAGGCCCCGCCCTGCC
AGCGGTCCCGCCCCACCTTTCATTTATTGCTGGCTGCAGGGACCTTTCAGGTTTCTCACTGTGAAGAAGT
TCCTAGGGATCATCACCAAAATGAATGATGCTAAAATCACTGAAACCAAATCTGCCTTATGCAGTGTCTG
GGATTCATAGAACACCCTTTCCTCCATAATCTCTGAAACATTAACAAACTAGAAATAAGAGAGATTTCTG
CAGGTGCTTTCACAAAAAACCATTGCCATAAACTAAGCCTACACTCATAACAACCCTCTCTTTTAAATTA
CAAGTATTTTGCCATGGTTTTTACACACTTACCTTATGGAAATCTCCAAACAATCACATCTTCTATACAT
GAGCAATCTGAGGCTCAGACGAGTTAAAAACACTTTCACCATCACATTATAAAGAGCGACGGACCTGGGA
TTCAAATCGAGGTTTCTCTTGACGCCAAAAATGGTGCAATTTAAGGAGGACCCAGTTATAGCCAGAACAC
GGAGGGATCAGAACATGTGGATTCTCTTTTCTACCCCCTCGTGTGTAAATTTCAATAGCTTGCACTGCCT
CGGAACAATCCTAAACTCCCTCCCAGGTTGCCTTGCAGTGGTTCCCTTTTTCTTGGAGATGATGAGGAAT
CGGCGTATTTAGACCACAAGCATCACCTTTAACAGGTGTGTTGATCAAGAAATGAAATTTGCTAGGCCAT
ATGTTACTAAGTGTGAATTGTCTAGGGTATCTGCAATAAAAAAAGGGGCTATTCCATGTAAAAAAATCAC
AGCAACGCTCACATTAACGCTCTTTCAAATTACAAGCATTTTGCCATGGTTTTTACACACTTGCCTTATG
GAAACCTCAAAACAATCACGTCTTTTATAGATGAGAAGACTGAGGCTTCGGATGCCTCTGGGGGGAACTT
GGGCCAGCAACGGCCAGAGGAGCTCCTGAATTTAAGCAGCATCAGTCGTCTCCCTACCTTTGGGTGTCTT
CTGGTGGCCAATGTGCTGATGTTAGTACCCTCGCTGGCTCCCAAATTCGACTGGACAAGCTCCAAAGCAG
TGGAGTCCTGCGCTACTGCCACCTCCACCTTGTGGATCCCAGAGCTGCAGGACGGCATCACCAACGCACC
TGGAGCTGGCCCCGCTTGCGGCTGGCATTGGGGGATATTGCGTTCCGGGCATCTCTGCTCCTGTATATCC
CGGCCTGCGCCTTCACTTTCTCCACACTCTTAGATGTAAGAGGCTCAGGCTGGCTCTGCAGAACCCTTGT
GCCGGCCCTCACTGGGGCTAGCTTTGGTGCACATGCCACAGTTCAGTGTGGTCCCCATGGGGCACGCCTG
CTCTTCTCCAGCAGCGTGGGCCTTTGCTTGCCCCCAAGTCTGCAGGGCTCAACACGTATTGCCTCTTCTT
TCCAAAAGCATGGCTGGCATGGGCAGCCTTGGGCCATGGGGCGGCACTGCACTAGAATCCTGCACCCCGC
ATAATCCCTGAACCCTGAGCTGACTTTTGTGCTAAAAAAGAAAAACCTGCCAACTTGTCCAGTTTATTTT
AGAAGGGCCTGGATGCAACAAGCCTGAGAGCTGTGACTGGGGAGGAGAGAGCACAAATGGATTCATCCTC
CTTCTACCACTGCCCAACAACTGAAGACCACCAACTGAGGACCACCAGTTGAAGAGCACCAACTGAGAAC
TACCAGTTGAAGAGCAGCAACTGAGGGTGCCAACTGAGGGCACTAACCAAAGGAAACCAATGAGGGCACC
CACTGAAGGCCACCAAGTGAAGGCCAGTTGCCCTGCCAACCGGACCGAATCCTGGTTCAGAGGAAACAAT
CAGGTCCAGAATCCCCTGCATGCCTCACCACAGACTTGGAATTTGAGAGCACACACACATGGCTCACAAG
GCCCCGCCCTGCCAGTGGCGGCACCCCACCTTTCATTCATTGCTGGTTGCTAGGACCTTTCAGGTTTCCC
ACTGAGAAATGCCTAGGGATCATCGCCTTATGATGAATGATGCTAAAATTGCTGAAATCAAATCTGCCTC
ACACAGTGTCTGGGATTCATAGAATCCCCTTTGCCCCATAATCTCTGAAACATTAACAAACTAGAAATAA
GAGAGATTTCTGCAGGTGCTTTCAAAAAAAAACATTCCCATGAGCTAAGCCTACTTTACAATGTCAAGTC
ATATTTCATATATACACATATATCCAATCAATATATGTTCCATTTACAGTTTTGAAAATAACACATATGT
TTAATCAAATTAACAAGAGTAACACAATAAATTTTCTAAAATTTGCACATTAAGTACATCACATTTTTCT
AATGATCACTTTGATAGAGCAACTTAGAATCTACGATTTCAAAACACCAAGAGGATTATGTAAGAGAAAA
CCACTACATAATACAAAATTTTCAACGTGATCATCTTTGCTACTCTTAACTAGAAATTACCCAGTGAACG
CATTGTGAACTGCTTTGTGACTTTGGTGATCTATTTTTCCTTTCTTATCATTGGTTAGATTGTCTAAGAA
ATATGAGTATCACCAATTTTATAAACTTGCTCTGAAAATTAAATGAGAAAAAATAATCCTCCTTCTCCAT
ATACGGAACACTTAAAAAATTATAGGTATTGTGTCCAGATTTTTACACACTTACCTTATAGAAGCCTCAT
AGAAATGCTGTTTCAAATTACAAGCATTTTGCCATTGTTTTTACACACTTACCTTATGGAATCTTCATAA
CAATCACATCATTTATAGATGAGAAAACTGAGGCTTTGGATGCCTCTTGGGGAACCTTGGGCCAGCAATG
GCCAGAGGAGCTCCTGAACTTAAGCAGCATCAGTTGCCTCCCTACATTTTGGTGTCTTCTGGTGGCCAGT
GTGCTGCTGTCAGGTCCCCTGCTGGTTCCCAGATTCGACTGGGTGGGCTCCATAGCAGTGGAGTCCGGCG
CTAATGTCACCACCACCTCGTGGATCTCAGAGCTTCAGGATGGCTTCACCTGCCGCACCCTGAGCTGACC
CCATTTGTGGCTGGCGTTGGGGGACAGCGTGTTCCCGGCGCATCTGCTCCTCTACATCGCAGCCTGCGCC
TTCACTGTCTGCACACTCATAGACGTCAGAGCCACAGGCTGGCTCTGAAGAACGTCTGTGGCAGCCCTGA
CTGGAGCTGGCTTTTGTGCACATGTGGAAGTTTACTGTGGTCCACATGGGGCACCCTTGCTCTTCTCAGG
AAACTTGGCCTTTGCTTGCCCCCAAGTCTGCAGAGCTCAACACCTATCGCCTCTTCCTGGCAACGGCGTG
GCTGGCACAGGCAGCCCTGGGACATGGGGTGGCACTGCACTAGCAGCCCGCACCTTGCATCACCCCCATA
CCCTAAGCTGACTTGTCTGCTAAGAAAAACCTGACAACATCTCTGGTTTATTTTAGAAGGGCCTGGAGGC
AACAAGCCTGAGAGCTGTGACTGGGGGAGGAGACAGCACAAATGGATTCATCCTCCGTCCACCACTGCTC
AACAACTGCAGACCACCAACTGAGGACCACCAACTGAAGAGAAACAACTGAGGGAACCAACTGAGGGCAC
TAACAGATGGCAACCAATGAGAGCACCCACCGAAGTCCATCAAGTGAAGGCCAGTTACCCTGCCAACTAA
ACTACATCCTGGTTCCGAGGAAACAATCAGGTTCAGAATCCCCTGCAGGCATCCCCACAATGCTGGAACT
TGAGAGCACAGGCACAAGGCTCACAAGGCCCCGCCCTGCTAGCGGCCCCGCCCCAGCTTTCATTCATTGC
TGGCTGCAGGGACCTTTCAGGTTTCTCACTGTGAAGAAGTTCCTAGGGATCATCCCTTAAATGAATGATG
CTAAAATCACTGAAAGCAAATCTGCCTCATGCGGTGGCTGGGATTCATAGAACACCCTTTCCTCCATAAT
CTCTGAAACATTAACAAACTAGAAATAAGAGAGATTTCTGCAGGTGCTTTCGCAAAAAACCATTGCCATA
AACTAAGTCTACACTCTAATATCAAGTTACATTTCATATGTACACATATATATCCCATCCACATATATTC
GATTTACATTTTTGAAAATGACACATTTGTTCAAATTAACAAGACTAACAGGAGAAATTTTCTAACGTTT
ACACACTAAGTACACCACATTTTTCTAAAGATCACTTTGATAGAGCAGCTTAAAATCTATGGTTTCAACA
AAGGAAGAGGCTTACGTAAGAGAAAACTACCACAAAATACGAATTTTCAATGTGATCATCATTGCTACTG
TTAACTAGAAATTACCCAGTGAATGCATTGTGAACTGCTTTTGACTGTGGCGATTTATTTAGTCTTTCTC
ATCACTGGTTTGATTGTCTAAGAAATATGAGTATCCCCAATTTTATCAATTTGGTCTAAAAATTAATGAT
CCAAAAATGAGAGAAAGATAATCCTCCTTGTCCACGTGTTGAACACTTACAAAACGGTAGACATCGTGTC
CAGTGTTTTACACACTTACCTTTTAGAAGCCTCATAATCCTCTCTTTTAAATGACAAGCATTTTGCCATG
GTTTTTACACAATTACCTTATGGAAGCCTCGTAACAATCACATCTTCTATAGATGAGCAAACAGAGGCTC
AGACAAGTTAAAAACACATTCACCATCACATCATAACGAGCGACGGAACTGGGATTCAAATCCAGTTTTC
TCTGATGCCAAAAATGGTGCAAGTTACAGAGCACCAAGTTATACCCAGAACATGGAGGGATCAGAACATG
TGGATTGTCTTTTCTATCCCCTCATGTGTGAATTTCAATGGCTTGCACTGCCTCAGAACAATCCTAAACT
CCCTCCCAGGTTGCCTTGCAGTGGTTCCCTTTTTCTTGGGGATGATGAGGAATCTGCATATTTAGACCAC
AAGTATCACCTTTTAACAGGTGTGTTGATCAAGAAATGAAATTTGCTAGGCTATATGTTACTAAGTGTGA
ATTGTCCAGCTTCTCTGCAATAAATGAAGAGGCTATTCCATGTAAAAAATCACAGCATCCACTGAATTTG
TGCAGAAAGATTTGGAACTGTGCTGCAGGAGCATCTTACTGACAGCTGCACAGAAGACCAGCCAGAACAC
ACAAAGCAGGAGCAGCTCCCAAGGCCAGGTGTGGTAGTTCTTGCCTGTCCTCCCAACAAAGTGAGAGGCC
AACGTGGGTGAATGACTTGAGGTCAGGGGTTTGAGGCCAGCCTGGGCAACACAGTGAGACCCCGTCTCTA
CAAGAAATCATTTTTCATTATTAGAATGAAAAACAGTACTTCTAACCATCCATTATTACTTTAGGAGAGA
GAGCTCTGCTCTAGAACTCAAGATACGAAATTGGGAGTGTCGATGTCGCTACTTAAGTTTAAATACAAGA
GCTCTCAGACATTTCGTCTACCATAATGAAATCTGTAGCATCCATTTTGTATTTTGAAAACTTAGTTTTG
ACCAGCCTAGGAAAAGTAGAAGAGGATCCAGAAGTGGGCATTTAGACAAGGCAATGAAAAGTAACCGGCT
GGATGCAACAGGGAAAGAAGAAGCGGTGCGGAGTCGAGTTAGAGCAAGTCCTCCTGTTTGGGGCCTGGGC
CTAGGAAAGCGAACTAGAGGCAGGAGGGAGGAGCCCTAGGCTGCAGATGCCTCTCGGGGGAACCTTGGGT
GAGCAACGACCAGACAAGTTCCTAAGTGCAAGCCGTATCTGTAGTCTCCCTACCTTTTGGCGACTTCTGG
TCGTCATGGCTCCTGAATCAGACTAGGCAGACTCCAAAGCAGTGGAGTGTGGCGCTACTCCCACCGCCAC
CTCCTGGATTTCAGAGCTGCAGGACGGCTCCAAATACCACAACCTGAGTTGGCCCCGCTTGTTGCTGGCA
TTAAGGGACAGCTTGTTCCCGGTGCCTCTGCTCATCTCTTCTGGGGTCTGCGCCTTTGCTGGCTGCCCAC
TCTTAGATGTCAGAGCCTCACCTTTCATTCCTCGCTGGCTGTTGGGCGCTTTCGTGTTGCTCACTGTGAA
GAAGTTCCTAGGGATCATCCCTTACAATGAACGATGCTAAAATCACTGAAACCAAATCTGCCTCATGCAG
TGTCTGGGTTTCATAGAATCCCCTTTACCCCATAACCTCTGGGATTTTTACAAACCAGAAAAATGACAGA
TTTCTGCAGCTGCATTCAGAAAAATACATTCCCATAAGCTAAGCCTACACTATAATGTCAAATCATATTT
CATATAGATGTATATATACACAGATATATTCAATCCACATATATTCCATTTACATGTTTGAAAATAATAC
ACATATTCAATCAAATTAATATGAGTAATAGAAAACATTTTCTAAAATTTATACACTAAGTATATCACAG
TTTTCTAGTGATCATTTTGATGCAGCAACTTAGACTCTATGGCTTCAACAAACAAAGAGGTTTATGTAAG
AGAAAAGCACCACATCATACAAGAATTTAAATGTGATCATCATTGCTACTTTTAACTGGCAATTACACAG
TAAATGCATTGTGAACTGCTTTGTGACTATGGTGACTCATTTAATCTTTGTGATCCTTGGTGTGATTATC
TCAAAAATGTGAGTAACACCATTTTATAAACTTGCTCTAAAAATTAAATGAGAGAAAAATAATCCTTCTC
TATGTATTGAACATTTAGAAAATTGTAGGCATTCTGTCCAGAGCTTTACACACTTACCTTATCGAAGCCT
CATAACAACCCTATCTTTTAAATTAAAGGCATTTGCCCACCCAAATTTTTACTCATTTACCTTATGGAAG
CCTCATAAGAATCCTCTCTTTTATAAATAAGCAAAGTGAGGCTCTGAGGAGTTAAAAACACATGCACCAT
CACGTCCTAATGAGTGTGGGAACTGGGATTCAAATCCAGTTCTCTCTGATGCCAAAAGTGGTGCACCTTA
ATGAAGACCAAGTTATACCCAGCACATGGAGGGATCAAAACATGTGGATCCCCTTTCTCGACCCTCTTTA
TGTGTGGATTTCAATGGGTTTCATGGCCTCAGAACAATCCTAAACTCCCTCCCAGGTTGCCTGGCAGTCC
TTCCCTTCTTCTTGCTAACGAATGGGAATCTGCACATTTAGACCACAAGCATCTCCTTTGAAACAGGTTT
CTTAATTAAGAAATGACATTTTTGGCAGGGGATGGTGGCTCACGCCTGTAATCCCAGTACTTAAGGAAGC
TAAGGTGAGCAGATCACCTGAGGTCAGGAGTTCGAGACCAGCCTGACCAATGGTGAAACCCCGTCTCTCC
TAAAAAGGACAAAATTAGGCACGATGGCGCATGCCTGTAATCCCAGCTACTGGGGAGGCTACGCCAGGAG
AATCGCTTGAATCCAGGAGGCAGAGGTTACAGTGACCTAAATTATAGGTATTGTATCCAGATTTTTACAC
ACTTACCTTATAGAATCCTCATAGAAACCCCCACTTTTGAATTACAAACATTTTTGCCATGGTTTTCACA
CACTTACCTTATGGAAGCCTCATGACAATGACACCTTTTATAGATGAAAAAACTGAGGCCTTGGATGCCT
CTGGGGGAATCTTGGGCCATCAGCGGCCAGAGGAGCTCCTGTACTTAAGTGGTATCTGTTGCTTCCCTAC
CTTTCGGTGTCTTCTGGTGTCCAATGTGCTGCTGTCAGGACTCTCGCTGGCTCCCAAATTTGACTGGGTA
GGCTCCAAAGCAGTGGAGTCCTGTGCTACTACCACCTCCACTTCGTGGACCTCAGAGCTGCAGGACAGCT
TCACCCACTGCACCCTGAGATAGCTTGGCTTGTGGCTGGCATTGGGCGACAGTGTGTTCTGGGCATCTCT
GCTCCTGTATATTGTGGCCTGCATCTTCACTGTCTGCATGCTGGTAGATGTCAGAGCCACAGGTTGGCTC
TGCAGAACCTTGTGCATTTGGAACACTTTGGTGTGCA
