# Supplementary material for: Genome-wide characterization of endogenous retroviruses in snub-nosed monkeys
Source: PeerJ. 2019 Mar 18;7:e6602. doi: 10.7717/peerj.6602 (PMC6428148; doi:10.7717/peerj.6602)
Supplement: File S3 — All ERV sequences found in the golden snub-nosed monkey. [file peerj-07-6602-s003.zip › Supplemental3/143.fasta]

>143gi|723389707|ref|NW_010824749.1|:808405-815291 
TGTAGCAGGACGAGCAGCAGACAAAACTCCTCAGACACCGAGTTACAGAAGGAAGGGGTTTATTGGCCGG
GGGCATCGGCAAGACTTCAGTCTCAAGAGCCGAGCTCCCGGAGTAACCAATTCCTGTCCCTTTTAAGGGC
TCACAACTCTAAGGGGGTGCATGTGAGAGGGTCGTGATTGAGCAAGCAGGGGGGAAGGGACTGGGGGCTA
TTTGCACCGGTAATTAGATGGGAACAAAACAAGATAGGGATTTTCACAGTGCATTTCGATACAATGTCTG
TAATCTATAGATAATGGAACCAATTAGGTCAGGGGTCGATCTTCAACTACCAGGCCCAGGGTGCGGCGCC
GGGCTGTCTGCCTGTGGATTCCATTTCTGCCTTTTAGTTTTTACTTCTTCTTTCTTTGGAGGCAGAAATT
GGGCATAAGACGATATGAGGGGTGGTCTCCTCCCTTATTCCCCCCTTTTGAGACTCTCATTTATTAATTG
AGACTCCCATTTTATTAATGGGAGTTCTCACTTTCATTTTCACTACCCATGTCTTCTTGCAAGACAGATC
AATAGGGGTTTATATAGTACATTTGTGCTGAGGCATTTTGGTGAACTAAGGTAGCAATGAAGCTTTTTAT
CATTCAAAGAAGTACAGGTATCAAACAAGGGAGCAGTAGGCAGGTTCCTATTATTATTATAACTCTTATT
ATAAGAGTTTTAAATCCTCCTAGCGCTGGGAACCATTTTCCAAACATGGCCCCAGGGTCAAATCCATGCC
ACACTTGCATGGGCACATGTGCCAGTTTTGTCATATCTCTAACTATGTCTTCAACTACTTGCCCTTGATT
ATCTATGTGTAGGCAGCAATTTAGTAAGGTTAAATTTCCTGCAGATCTCTCCTTCAGCTGCTAGCAAGTA
GTCAAGAGCTAATCTATTTTGATAGACAGCAATTCTCATCAGAGTTTCTTGCCGGGCCAGAACAGTCAAG
GCTCTGCCGGTTTTATTAGTGATTATTTCTTTTTTTTTTTTTTTTTTTTTATGGGANNNNNNNNNNNNNN
NNNNNNNNNNNNNNNNNNNNNNNNNNNNNNNNNNNNNNNNNNNNNNNNNNNNNNNNNNNNNNNNNNNNNN
NNNNNNNNNNNNNNNNNNNNNNNNNNNNNCTGGGCTACGTACCTTGTATAGAATAACATTATACAAACAA
GTTCTTTTTAGAGTTCCAGTACACTTATAATAACTGTAAAATAATAGGACCTTAGCAACCTTTTGTCCTA
CCTCAGTGACTTGATGTATACACTGGGAACAGCCCTCAGTCTGAGGAAGGTCAGTTGAAGTCCTTACTGT
ACAAGTCCAAATTTTAAGGAAAATGAGTCCCACGATGAGTTTCTTCATGCTTCGGCTGTGCGTGGACCAG
TCAGCTTCCGGGTGTGACTGGAGCAGGGTTTGTCGTCTTCTTCAGAGTCACTTTGCAGGGGCTGGTGAAG
CTGCTCCCATCCACGTACCGCTCACAGTCTACTACTGATGTTTAAGGATGGTCTCGGAGGTTGGGCCTGC
TAGAATAAACTGAGTCCAACACCTCTACACGGTTATGTTCAACTGGGCTCTCTGATACCGGGAACAAGGT
GGTGGGGTTTAGGGTGTTGCAAACTTCAACAATTATGTGGGGATTTTCACATAGCAAGCTTTGGCACTTG
GTTAATCTAGCATTTGTTAACCAATGATGTCCTTTGGTAGTCATTAAAGCATGGTGGGGCTTTATATTCA
GGTTTTGCCTAAGGGTTAGTTTATCTGCTTTTTGTGCTAACAGGGCCGTTGCTGCCAGGGCCCTTACACC
TGGGGGCCAGCCTTTGGAAACCCTGTCTAGTTGTTTTGAGAGATAGGCCACTGGCCTTGGCCAGGCCCCA
CAGTCTGGGTTAAAACTCCAACTGCCATTTTTTCTCTTTCTGACACATAGAGTGTAAAGAGTTTTGTCAG
GTCAGGTAGCCTCAGGGCTGGGGCCGACATGAGTTTTTCTTTTAACTCATGAAAAGCTCGTTGCTGTTGG
TTGTAATAGATGTAGTTTATCTAATCTACATTTTTATTAACTGTCACCTACTAAAATATTGACTCAAATC
CTGCAGCTATTTGATTTCAAGCTTTAAATTGATCTAGTATACCTCGTGGGACTCCAATTGTGTCTAAATA
GACATGAGAGTTGAAAGACCCATAAGGGTCTTCTCTCACTTTATGATGTCTTATTATCATTATTTTTCCT
TCTGGTTGATGAAATGCCAGGGTGAAAGGGATAGCCAATTGGACTAAATTACAAGTGCCATTCCAGTTAT
TCAGCAGAGTGCCCAGTAAAGGTCTACCACAATACCACCACACTCCGCTCAGGCATGAACAAGGGCTGAC
TGATTGATAAGCTCTTGAAAATTCTTAAGCTCACTGCATCCTTTCAAGTCCCCAAGGAATGCTAAGTTTC
CTCCCTGTCGTGAGAGACACGAAGTGAATGTAGTGTTGGGAGACAGAAGCTGGATGGCCCTTGGGCGCTG
ACCCGCAGGGACTTTGGGATATAGCAGAGAGAGCCTGGCATGACTTATTACTCCAGGCTGTAGAATCCTG
GAAAAGAGCTATCATGCAGCCTACGCCTGGTCGACTGGAGGACCACCTTAGTGGAAGAGGGACAATCTGG
GCCTCTGGCCTGCCATGTGCAGAAGCATAACAATTGCTTTTGTTTAATGTGCAGATGGAATATTTGATCC
ATTTTAACCAGGCATTTGCATGTTGGTATCCTGTCTTAATTGCTAAAGTTTTTTTTAAGTCTTTAACTTC
TGTGATCCTCTAGTAAAATGAATGTATGGTTTTAGGGAAATTACAAAAACCAGTTGGGGCAGTCCATCCT
TGCTCTTTAGTGGTCCACAGAACGTTGGACCAACTATGGCATGAAAGCTGTACATAGGGGGGCAACACTC
CTGGTTGGCACTGGGGTCTTTATCGAAATCTCCCCGGATTAAATGGTCCTAGTTTACTAATGTCTAGTCT
GAGGAGAGTCAGGAGGGACAGAAGTACTTTTCTGAAGTAGAAAGCTGTCTTTGACTTGGCAAGTCCTCAC
AGGGTGTAACAAAGCAAGCATTAAATGCAATAGTTTGAGGTGAAATTGACTTGGTTATATTAATAACTAG
ATGGTCAGCAATAGAACAAGGAAAGAAGAAAGAATAATAGAATAGATTAAAAGAGTTGGCCGGGCGCGGT
GGCTCAAGCCTGTAATCCCAGCACTTTGGGAGGCCGAGACGGGCGGATCACGAGGTCAGGAGATCGAGAC
CATCCTGGCTAACACGGTGAAACCCCGTCTCTACTAAAAAATACAAAAAACTAGCCGGGCGAGGTGGNNN
NNNNNNNNNNNNNNNNNNNNNNNNNNNNNNNNNNNNNNNNNNNNNNNNNNNNNNNNNNNNNNNNNNNNNN
NNNNNNNNNNNNNNNNNNNNNNNNNNNNNNNNNNNNNNNNNNNNNNNNNNNNNNNNNNNNNNNNNNNNNN
NNNNNNNNNNNNNNNNNNNNNNNNNNNNNNNNNNNNNNNNNNNNNNNNNNNNNNNNNNNNNNNNNNNNNN
NNNNNNNNNNNNNNNNNNNNNNNNNNNNNNNNNNNNNNNNNNNNNNNNNNNNNNNNNNNNNNNNNNNNNN
NNNNNNNNNNNNNNNNNNNNNNNNNNNNNNNNNNNNNNNNNNNNNNNNNNNNNNNNNNNNNNNNNNNNNN
NNNNNNNNNNNNNNNNNNNNNNNNNNNNNNNNNNNNNNNNNNNNNNNNNNNNNNNNNNNNNNNNNNNNNN
NNNNNNNNNNNNNNNNNNNNNNNNNNNNNNNNNNNNNNNNNNNNNNNNNNNNNNNNNNNNNNNNNNNNNN
NNNNNNNNNNNNNNNNNNNNNNNNNNNNNNNNNNNNNNNNNNNNNNNNNNNNNNNNNNNNNNNNNNNNNN
NNNNNNNNNNNNNNNNNNNNNNNNNNNNNNNNNNNNNNNNNNNNNNNNNNNNNNNNNNNNNNNNNNNNNN
NNNNNNNNNNNNNNNNNNNNNNNNNNNNNNNNNNNNNNNNNNNNNNNNNNNNNNNNNNNNNNNNNNNNNN
NNNNNNNNNNGACTGTAATTTTTCTTTACTTACCCAAATCCTATAAAACGGCCCACACTTATCTCCCTTT
GCTGACTCTCTTTTCAGACTCAGCCCACCTGCACCCAGGTGAAATAAACACCTTTATTGCTCACACAAAG
CCTGTTTGGTGGTCTCTTCACACGGACGCACATGACAGTTTTCCCCTGGGACTATGGCCCACGACTCTGG
AGGGGTTGGCGCCTTCTTGACTCGGGTGTGATGAGTCCATCGTTTTTTTTGTTTGTTTGTTTTTTCCCTT
GCTGTACGAACAGCAGTCTTGATGGTTAGCAGCACAAGGTAGGGTCCTTCCCAGGCTGGCTCAAGTTTTT
CTTCTTTCCACCTTTCGATGAGAATGTGATCTTCAGGCTGGTGTTGGTTTACTGGAAATTCTAGGGGTGG
CACATGTGCTAAAAGACTTTTAGTTTTGTTTGTTTGTTTGTTTTTTGTGAGAAAGGAAAGTAGAAGATAA
ACCAAGTATATAATTTTTAAGAACTTGACCTTTTGTTTTGAAATGTGGGGACCTTGGCAGTGGACTTTAT
AGTCCTTGGTGCCTTTTAACTGAGAAATTTCCTTTAACACCTATTTTTATTAGTTTTTAAACCAAAGCCA
AATACCATTTTACATTTAACAATGCTTCTCGTATGATTTTTATACCAGATAAGCTGAATTTTATCTTTAT
ACTAGTGTGTTATTAATGTTAAACCTAATTATAATAAAACCTTGTAAACATATTTATTTAATTTTTAATG
TTTGACCATAAGGTAAGATTTTATAGACTCTTTTTAATCTTTTATAATTTTTCCTAAAGAGCAGGCTGGT
GCTTTCAGAAAAACCCGTTATGCTTTTACTTTAATGTCCAGTTCGCAGAAAAACTGGATGATATTTCCTT
AACTTTAGCTAATATGTTTACACAATGTTCTTTATAATTAACGTTTTAAAACTTGCTTAAACCTTCAAAA
CAGTAATTTTTAACTTTTTAATGTAGGTAAAAATGTACATTCTTATGCCTCCTTATAATCCTTTTACCAA
AGGTATATTTTGCTTTTCTTATACACCTTGCACATAAACTGTTTTTTTTTTTTTTTTCAATAGTTTTACA
TTCAGGAGGCCTAGTTACTTTTAAATTATACAACACTTTTTGCATAAATTCCTTTTTTTAACACACATAT
TTTTATAACCTTTTTTTTTTTCATGACTTTTACAGGCAATTTTTTTTTATATATGCCTTAACTTTCTGAC
TTATTACAAACATTTCTTTCTTTAAACAACCACTTAATTTATTTCAGGACAAGAATTTACCATATAACAC
TCTTTTTATATAAATTCCGTCCCCCCTTTTTTTGATTTTTTTTTTCCGAAGATGATAACCATTCTTTTCC
AAAGCAAACCTTTTTTTTATGTTTGTTGACTAGACTGTCTAAGGCCACAAGATTATAAGTTACTATAATA
CATGTCACACTGTTTAACTACTTATATATCTCTCTCTTTCTTTCTCTCTTTGACTTCCCTTTTTGTCTGT
CTCTTCCTCTCCATCTCTTCTTCTCTCTCTCTTTGCCTCTTTTCCTCTCTGTCTCTTTCCTTTCTCTCTC
TCTGCTGGTTTTTCCTTGCCTCTGCCAGCCACTTATGCTGCTGTTCTCTCAATCACTGTGTGTTGGGGGC
GGGGGATCTAAAACAAGCTGGTCTGGGTTCCCTGGCTTACAGGTTACCTTGTGCCATACCTTTGAAACAA
GGGACCTGTCCACGCTTCCTTCTAATGGCCAACGTACCTCTAATGCTGGCAAGTCTATCTTACACAAAGT
TTTAAGTTTTCCTGGTGTCATAGTACTCCATAGTCTCCCTTAAATCCTTTTTTTGAAATTTTTCGACATA
GTTGCTAGTGCGGTGGGCTTACTTTGTGCCTCACCCATGTTTCCTCTAGACAAAACACCACGCTCACACC
ACACGCACACCACAAAACAAAGAACTGGTAAAAGGGGCACACACACACTTTTGTAGTTTACACCAAACCA
AAATCGAAACCAAAATCTGAGTATCCAGAAATCCAAGCCAGGTCAAAACCAAAACCAAAGTATCAAGCAA
TACAAGTTAAGTCAAAAACAAAAACCAAAGTGCCGGTACAGGCACACCATGGGTGATTAGGCCACGCTTC
CACTCAAATGGAGTAGGCAAGTTCCCAAGACCAGTCCTGTCAAGCAATTCAAACCAAATCAAAACCAAAA
CCAAAGTGCTGATAAAGGCACACCAAGGGTGATCAGGCCACGCTTCCACTCAAATGGAGTAGGCAAGTTC
CCAAGACCAATCCTGTCAAGCAATTCAAACCAAGTCAAAACCAAAACCAAAGTGCCGATAAAGGTACACC
ATGGGTTATCAGGCCACACTTCCACTCAAATGGAGTGGGCAGGTTTCAAAGACTAGTCTTACCAAGTTTT
AGATATCCAGACTCCAAGTGCCCGTTCCTTCCTGGTGTTCAGCCACAGCGTTGATCCTCCACCCGGGCAT
GCCACACACTGCTCTGGCGAGGCGTCCCACGGGGCAAATGCCTACCCGGGAGCGCTCTCAGGATTCGCGT
CACTCGGGCTGGTCAGAGTCCCCCGCAGGGATGTTCCACAGGGCATGCTTAAGCCGCCTAAGGAGCTGCC
TACACCATCCACCATTCACCTGGCTTCCCGGTCAGGGAACCAAGAAATGTAGCAGGACGAGCAGCAGACA
AAACTCCTCAGACACCGAGTTACAGAAGGAAGGGGTTTATTCGGCCAGGGGCATCAGCAAGACTTCAGTC
TCAAGAGCCGAGCTCCCGGAGTAACCA
