# Supplementary material for: Genome-wide characterization of endogenous retroviruses in snub-nosed monkeys
Source: PeerJ. 2019 Mar 18;7:e6602. doi: 10.7717/peerj.6602 (PMC6428148; doi:10.7717/peerj.6602)
Supplement: File S3 — All ERV sequences found in the golden snub-nosed monkey. [file peerj-07-6602-s003.zip › Supplemental3/144.fasta]

>144gi|723392852|ref|NW_010821604.1|:1669127-1688120 
AGCACGGGAGGCCAGGCGCAGTGGCTCACGCCTGTAATCCCAGCACTTTGGGAGGCCAAGGCAGGTGGAT
CATGAGGTCAGGAGTTCGAGACCAGCCTGGCCAACATGGTGAAACCCTGGTCTCTATAAAAACAACAACA
ACAAAAAAAACCACACACACACACACACACACACACACAATTAGCTGGGCATGGTGGCCGGCGCCTGTAA
TACCAGCTACTTGGGAGGCTGAGGCAGGAGAATCACTTGAACCTGGGAGGCGGAGGTTGCAGTGAGCAGA
GATTGCACCACTGCACTCTAGCCTAGGTGACAGAGCAAGGCTCTGTCTCAAAAAAAAAAAAAAAAGAAAA
AGAAAAATGAGCACAGAAGCCAAATCCCCCTAGTTTAAATTGTGAGCCTCAGTTTCTTAATCTGTGAAAT
GGAGAGAGGCCGGTGTGGTGGCTTGTGTATGTAATACCAGCACTTTGGGATGCCAACGCAGGAGGACTGC
TTGAGGCTAGGAGTTTGAGATCCAGTCTGGGCAACATAGCAAGACCTTGACTCTACAAAAAATTTTTAAA
AATTAGCCAGTTGTGGTGGTGCCTGTAATTCCAGCTGACTAGGAAGAATCGCCTGAACCCAGGAGTTTGA
GGTTATAATGAGTTATGATCGCGCCACTGAACTCCAGTTCTCAGTGACAGAGTAAGACCCTATCTCTAAA
ATATAACAAAACGGGGAGAATGATTATATTTCACTTACAGAGTTTATGTGAGGAATAAATTAGTTACAAC
ATGTAAAATTTTCAAAAGTACCTGTTAAAATATAACAGTTGTGTTGTTTATTTCTTTTCTTCCTTTCTTT
CTCACTCTCTCTTTTTAAAATTTTTTATGTTTTTGAGACAGTGTCTTGCTCTGTTACCCAGGCTGGAGTG
CAGTGTTGAGATCACAGCTCACTGCAGCCTCAACCTCCTGGGTTCAGGTGAGCCTCCCACTTTAGCCTCC
TGACTAGCTGGGACTACAGGTGCATGCCACCACACCCAGCTAATTTTCGTTTTTTCTTTTTGTACATATG
GGGTTTTACCATGTTGCCCAGACTGGTCTCAAGTTCCTGAGCTCAAGCAGTCCTCACGCCTTGGCCTCCC
AAAGTGCTAGGATTACAGATGTGAGCCACCACACCTAGCCAGCTATTTCTTAAAAATTAATTATAGCATG
GGAACCTTGGACATGGCTAGGAACACCACTCAAATTTTGTATTGCCCAAGAGCAGAGAAAGGATCCCCAT
GGCTCAAGGGACCCTCATGTATTTATCTTCTAGCAAGTCTCCTGGAGCCTCTCTTCTCGACTTGACACTG
CTCCCTCACTTCTACCTCTCAAGACACCTGGCAAGATGAAGGCACCTGAATTTCAATTCCAACTCTGTCA
TTGATGAGCTGCCTGGCCTTGAACAATTCACGTAAGCTCTTAGACTCTTTTTCCTTATCAGTTAGAAAGA
TAAAAGTCCTGTCTCACAGGTGCTGTGAGGATCGTAAGCAACATAAAATGAAAGATGCTTCTCATAGTAT
CTGACAAAACCGGACGCACTCAATAAATGAAAGAAGAGAAGACTTATTAGAAAGCTGTTGTTGGCCGGGC
ATGGTGGCTCACACCTGTAACCCCAGAACTTTGGGAGGCTGAGGCAGGTGGATCACGAGGTCAGGAGATC
GAGGCCATCCTGGCTAACATGGTGAAACCCCATGTCTACTAAAAATACAAAAAATTAGCCGGGCGTGGTG
GCATGTGCCTGTAGTCCCAGCTACTCGGGAGGCTGAGGCAGTAGAATTGCTTGGATCCGGGAGGCGGGGG
TTGCAGTGAGCCAAGATCACGCCACTGCATTCCAGCCTGGTAACAGAGCAAGACTCCATCTCAAAAAAAA
AAAAAAAAAAAAAGCTGTTGTCTTCCTGCGTGGTTTCATTAAGAGAGAGAACTAGCAAGAGAGGCTGCTA
TTAACATAGCAAGCAGCCACTACCTTCCCTCTCTGCTTCACCTAAGCAGTATAACTTCCCCATCTCAGAA
GCAGAACGTCCACTTACTGCCTAGAAATGTTCGTGGTATGGTGAAGCAGTAGGAAAGAAAAGAGGAGGAG
ATGTGAGAGGGATGAATAAAACACAGAAACACAGGCTGCAGCAATGAACCAACGTCACAGCATATGGGTG
AAGCTGGTTGCTGTGGTATGGGCCTATAACCTCAGCTACTCAGGAGGCTGAGGCTGGAGGTATCCCTTGA
GCCCAGGAGTTCAAGGCCAGCCTGGGCAACATAGTGAGATCATGTTTCTTTAAAAAAAAAAAAAATAGCA
AGCAGGCAAGAAAATGTAAAATTGAGATTTAGGACAAAAGAAGTAAGAGACTTTTTTGAAAAGAAACGAT
CTATAAAGTTTGAAAGCAAAATACTTTTCTTTGAGTTTTAGAAACATTTTCATGAAGGTTCTCTTTAGGC
AAAGAAATTTATCCTGTAGTTGCAGTTAGTTCTATTGTTTAGGATCTCAGCTTCGTGTGTGTGTGTGTGT
GTGTGTGTAATTCATTTTTTTTGAGAGACAGAGTCTTGCTCTGGTGCCCAGGCTGCAGTGGTGCAATTAT
AGATCACTGCAGCCTCGAACTTCTGGGCTCAAGCAATCTTCCTGCTTCACCCTCTCACGTAGCTGTGACT
ACAGGCAGGCACCACCATGCGCAGTTAATTTTTTTTTTTTTTGTAGAGACAGGGTCTTGCTATGTTTCCC
AGATTGGTCTCACATTGCTGGCCTCAAGCCATCTTCCCACCTCAGCCTCACAACTTGTGCATGTTCTTCT
AGATGGTTTACTGTCTCCAGTTTGCAAAATCTTGGCTATAGACACTGTCTGGTTTAAATCTCTCAGCAAA
CCATGATGTTATGCCCTCATGACGATGAGCCTGCTTCATCTCAGAGGGGAGGAAACAGACTCAGAAATGT
CCTAGCAACTGGGGAGTAGGGTGTTGCCACCTGCTCTGATTTGGAGGAAAGGTCATCTCAGTGTATAGAA
CTTCCTATAGAAATAGGTGTCTGCTTGGTACACTAAACACAGCACGCTTGCCAGATCCTATAAAGGACCC
TTTAATCAGAACAAGGAAGGCCAGAGGAAAACAAGTATGTTCCCACCTATTGTTGCTGAGTTTATGGCTC
TTTACACACATCTGCTACCGAGAGGTACAGTGGAGAAACACGTATCCGGGAAGTACCAGTAGAGCACAGG
CCAGCACTTAACCACAAGTATGTGGGCTTGAAAACCCTATCTTGCTCAGAAAGATCTAAAGGTGGATCCA
CTTTGGCTGGTTTTCAATTTGCTTTCTTGGCTTTCATTGATTGCTGTTAATTTTTTCTTTTTTTTTTTGA
GATGGAGTCTTGCTCTGTCACCCAGCCTGGAGTGCAGTGGTGCAATCTTGGCTCACTGCAACCTCTGCCT
CCTGGGTACAAGTGATTCTCATACCTCAGCCTCTCAAGTAGCTGAGATTACAGGAGCGTGCCACCAGGCT
GAGCTTTTTTTTTTTTTTTTTTTTTTTTTTTGAGTAGAGACAGGGTTTCACTATGTTGCCCAGGCTGGCC
TCAAACACCTGTCCTCAAGTGATCTGCCCACCTCAGCCACCCAAAATGCTAGGATTAGAGGCATGAACCA
CTGTGCCCAGCTGCTGTTAAGATATTTTTAAAAGAATCATGTATAGCTTAAACAATTTAGGTGATTCCCC
TGATAAAATCTGGTAGACACTCTAACAGAGCAATCTACCTGCAGAAAGCAGGTGGAATAGAAGCTTTGTA
GGTGTACACAGTGTCTTTTTTCATTCCCGTGGCCCTCACTAAATGTAATAATCAATGCCTTCTATTATCC
TTAAATGTTCGTCTCATTTCATCTTCTAGACAACCTATGAGGTGATATATATATTTATTTATTTAGACAG
GGTCTTGCTCTGTTGCCCAGGCTGGAGTGCAGTGGCGTGATCTTGGCTCACTGCAACCTCCACCTCCTGG
GTTCAAGCGATTCTCCTGCCTCAGCCTCCTGATTAGCTGGAATTACAAGCACACACCACTGTGCCCAGTT
AATTTTTGTATTTTTAGTAGAGACGGGGTTTCACCATGTTGGCCAGGCTGGTCTCAAACTCCTGACCTCA
GGTGATCTACCTACCTTGGCCTCCCGAAGTGCTGGGATTACCGGTGTGAGCCACCGCACCTGGCCAAGGT
AAATTTTTAAAATCTCCATTTACAGATAAAGAAACTGAATCCCAGAGAGGCTCAGTGACTTCTCCAGTGT
CACAGAGCAAGGATGTGGCAGTGATGGGATTTAAAGCTAGGTGCCTGGGTGTTCTTTCTACGCCATCAAT
TACCTCCCAAAGAATTTGAATCTCGATTAGAAACTGTTATGCTCTTATAGTTCCTTGATGTCCTGTCTTA
TATTCCACCTCCTTTTGCCACAGGACATAATGATTAATTTTTACATATAAAATTAACCTTTTTTTTTTTT
GAGATGGAGTCTCACTCTGTTGCCCAGGCTGGAGTGCAGTGGCCTAATCTTGGCTCACTGCAGTCTCTGC
CTCCCGTGTTCAAGCGATTCTCCTGCCTCAGCCTTCCAAGTAACTGGGATTACACGCGCGCACCACTATG
CCCGGCTAATTTTTGTATTTTTAGTAGAGACAGGGTTTCACCATAATGGCCAGGCTGGTCTTGAACTCCT
GCCCTTGTGATCTACCCACCTCGGCCTCCCAAAGTGCTGGGATTACAGGTGTGAGCCACTGTGCCTGGCC
TAAAATTTACTTTTATTGGGAAGGTAGTATTTGGCCATTACTGTGTAGATACTTTTTATATGATAATTTT
TAAAAATTATTTTTATTATTACTATTTTTTGAGACAGGGTCTTGGTCTGTTTGCCCAGGCTATAGTGCAG
TGGTGAGATCTTGGCTCACTGCAGCCTTGAACTCCTGGGCTCAGGTGATCCTCCCACCTCAGCCTCCCTC
CCAGGTACCTGGGACTACAGGTGTGTGCCACCACGCCCGGCTAATTTTTGTAATTTTTGTAGAGTCAGGG
ATTTCATCATGTTGCCCAGGCTGGTCTCTAACTCCTAAGCTCAAGCAATCCTTCCATTTCAGCCCCCAAA
GTGCTGGAATTACAAGCGTGTGCCACCATGCCCAGCCTATATGGTAATTTATAACATTGTTATTATTCTT
ATCTTTTATTTGCTGTCCAGGTTCTTGTAAGCAATTCCAAATGAAAAAGAAGTACATCAAGCCAGATAGA
AGACTACCAGTTCTACTCTTTCCCCTAAAGTAAACATTTTTCATGGTTTTGAGGGGACACTCTTGTATCT
TTTTCTTGCCACTCAAAATATGTATGTCACAGCTACAGATGTGTATCCATTTTACAGATGCAGAAACCGA
CGCTTAGAGAGGTTGAGCCAGTGACCATGCTCAAACAGTAGGCACATAGTGGAGCTGGGATCAGAATTTG
GGTCTAAAAATGCCTGGCCCACGTTCCAACCTCTCTAGCCAACTTTCAGTCCTAACACAAGAGCCAAACA
TAACATTGCTCATGGGTCAATTGTTGGCTTAACTCTCACACAGATTCCTTGCTCTCAGATGAACTGCTAG
GATACCCTGTGGATTTCAGTTTGTTAATTTGGGAAAAGAATACAAACATGCCTTCACCCGACTTCAACCA
CAGTGGGGCTGAGAGAACTCATTAAATAATGTCTGCATAGCATGCCGAGCTCCCTGGCAAAAGGGTGCAG
AGGGTATTGGGTGGGAACACACTGTCCCCTCACAAAGATGTGCCACACAGCCTCCTCTGGAGAGGTGCAG
CTGTGGTTCTAGGGTTTCCTTCCAGCTGGCTCCTTCTGTGACCTTGAAAAGTTCCCAGTCTCTCTGTACC
TTCGTTTCACATGCTGCTGCAAAACATGGCTAATAATATAATACTTTCTACTGTGTTCCTCAAAGGGAGC
AAATTAACAGACACAGCCTTCCAGTATATTCCTGTGTATCTGTGACTCTCTCTCTTAGCACGTGCGCGAG
TCAGATGAGATGACTAAGGAACTGTCTGTCTTATGTTAGACAGAGAGACTAGAAAAAGCGATGGTGGAAA
AAAGAGAATATGTTTTAGCTGAAATGTGTTTCCCTAAGGACATGGAAAGTTCCTAAGGTCCTCACTTTTG
CAAAGTATTTTTAATCTCGTGCCTTGGCTAAAACACTGTGGGCGTGGTGGCTCACACTTGTAACCCCAGC
ATTTTGGGAGGCCGAGGTAGGAGGATCACCTGAGGTCAGGAGTTTGAGACCAGCCTGGCCATTATGGTGA
AACCCTTTCTCTACTAAAAATACAAAAATTAGCCAGGCATAGTGGTGGGCGCCTGTAATTCCAGCTACTC
AGGAGGCTGAGGCAGGAGAATCGCTTGAACCCGGGAGGCGGAGGTTGCAGTGAGCTGAGATCACACCATT
GCACTCCAGCCTGGGCTACAGAGTAAGACACTGTCTCAAAACAAACAAACAAACAAGCAAAACAAAACAA
AAAAACCCACAAAAAAAAAAAAAAAAAAAAAAACCACTTTGTTTCTCCCTGAAATATCCTCCCCCATTGC
CTCTTGTGAAATTGTACCTGTCACTCAAGGTGCTGCTGAAATGCCACATTTCCATGAAATTTGCTTCTAT
TCTTTTAACTAAATACCATTTCTCTTTCCTCTGAATACTTTGTTTATACCTCTCATTACCTCATATTCTG
CCAGGTATTATAGCATTTCTAAAAATGAAAGTCTTGACTGGGCACGGTAGCTCATGCCTATAATCCCAGC
ACTTTGGGAGGCCAAGGTAGGTGCATCACCTGAGGTCAGGAATTTGAGACCAGCCTGGCCAGCATGGTGA
AACCTTGTTTCTACTAAAAATACAAAAAATTAGCCAGGTGTGGTGACACACACCTGTAGTCCCAGTTGCT
CAGGAGGCAGAGGCATGAGAATTGCTTGAATCTGGGAGGCGGAGTTTGCAGTGAGCCAAGATTGGGCCAC
TGCACTCCAGCCTGGGAGACAGAGCGAGACTCTGTCTCAAAAAAATAAAAATAAATAAATAAACAAAATG
AAAGTCTTATTCTCCTAGTGGATTGTAAGTATGTTGAAGACAAGAATGATATTTTATTTCTTCAACTCCT
AAAGCTGCGAACACAGCTTTTTTTTTTTTTTTTTTTTTTTTTTTTTTTTTTTTTTTGAGGCGGAGTCTCG
CTCTGTCGCCCGGACTGGAGTGCAGTGGCCAGATCTCAGCTCACTGCAAGCTCCGCCTCCCGGGGTTACG
CCATTCTCCTGCCTCAGCCTCCCGAGTAGCTGGGACTACAGGCGCCCGCCACCTCGCCCGGCTAGTTTTT
GTATTTTTAGTAGAGACGGGGTTTCACCGTGTTAGCCAGGATGGTCTCGATCTCCTGACCTCGTGATCCG
CCCGTCTCGGCCTCCCAAAGTGCTGGGATTACAGGCTTGAGGCACCGCGCCCGGCCGAACACAGCTTCTT
ACACTTAGTGGTTGTCTAATATTTGATTGCTGAATGAACAAATGAAATATTTCTGGAGAAAACATTTAAA
GTAGCAATGATACGAGTTTGGTGAAGACTGACACCAGAGAGTACCAAAGAATTTTAGCTGATTAGTTGTG
ATCTGTTAAATTCCTGTCCATTGATGGACCCATCAAGTTATTGATGTATCAACCCTTTGAACAAATGCTC
CTTGAGCATCTCCTAGGGCAGGATGCTGTGCCAACTTCTTTAGCAAGGAACTTTGCTGATCCTGAGTCCA
TGGAGTCTTTCCTGCTCAAGTTTCTGGGCAGAGTGAAGGAGGGTATATTAGTGTGGAGTGGGCTCTGATC
TTCGTTCTGATCCTTGCTAACTATGTGATATAGTTTGGCTGTGTCCCCACCCAAATCTCATTTCGAATTG
TAGCTCCTATAGTTCCCACGTGTCATGAGAGGGACCCAGTGGGAGGTAATTGAATCATGGGGGCGGGTCT
TTCCTGTGCTGTTCTCATGGTAGTGAATAAGTCTCATGAGATCTAATGGGTTTATAAAGGGGAGTTCCCC
TGCACACGCTGTTTTGCCTGCCGCCATGTAAGACTTGACTTTGTTCCTCCTTTGCCTTCTGCCATGATTG
TGAGGCCTCCCCAGCCATATGGAACTGTGAGTCCATTGAACCTCTTTCGTTTATAAATTACCCAGTCTCA
GGTATGTCTTTATTAGCAGTGTGAGAACAAACTAATACCCTATGTAACTTTGAGCAAGTCAGTTTCAGTT
TGTGTGTAAAGTCAAATGGATAAAGGGAGGATAATACAATAACTCCTGTTCTGTCTGACTCCCAAAAGTA
CTGGAGGCAAAGTGCAACAAAAATGTGAAAACATTTTGCCTTCTCTAAGAGCACTATGAAATAAATACAT
GTAAGCAAACATGTATGCATGTGTACATTAATATATAAATATGTATATGTGTGTGTATATATATTTTTTG
TTTGTTTGAGAGGGGCTCTTGCTCTGTCGCCCAGGCTAGAGTGTAGTGCTATAATCTCGGCTCACTGCAA
ACTCTGCCTCCTGCACTCTAGTGATTCTCCTGCCTCAGCCTCCCGAATATCTGGGATTACAGCTGTCCGC
CCGTATGCCCGGCTAATTTTTGTATTTTTAGTAAAGACAGGGCTTCGTCATGTTGGACAGGCTTGTCGTG
AACTCCTGACCTCAGGTGATCCACCCACCTCGGCCTCCCAAAGTGCTGGGATTTCAGGTGTGAGCCACCA
TGCCCAGCCTATACATATATATTTTTAAATTAAGGAATGCAATGTGTTGTATACATCCAACAAATTATAA
ACAGTACCTTTAGGAGCCTTAGATCAAAAAGCTATGTCCAATTTATGATATACACTTTGGAAACAATGCA
CGACAATTATTTGTCATAGGGTTTTACAACAAAAACTTAAAAAAAAAACTGAGAAAATATCCCCAGTTTT
AAATTTTACTATAAAATACCTGGAACGAATAGAATTTTATGAGATTATACATACACAATGTTGCATACTT
GTAATCAGAGTGCATATTCTAATTCATGTTCTAGTTTTAGTTTTAGGATTATTTTGATTAAACCTTTCCA
TATTTATGGTTTTAATGGCAATACAGTCTATCTATCTAACACCAGAATTTATTGAATTGTTTCCTAATTG
CTGACCATTTGAGTAGTTTTCCTCCATTATTACACATGGCCTATTTTTAATCGCACGCAGATTCCTACCC
ACCACCTAGCACACTCTTGGCTTGGCTCCCTCTACTGTTAGTTGATATATACCCAAGGAATGCCAACTCA
TTTTATTATTAGCCCGTACAAAACAGAATCAGGAAGGAACTACAAATGTTTTATTTTTAAAATCAGACTG
TGCATTTCCAAGATGGTTTGGGAACGATTTTCTTTGGAGAGAATGGAGTTTTGGATTCTTGCATCACACT
TTCAATATAGTAGAGAAGAGGGTGATGGCCTACTATATGCTGGGGGCTTTATTCATGTATCAAATATTTA
TGGAGAGCCACCAATATATCAGGAACTGTTCTTGGCTGAGGAAAATGGTATAATTCTTATCCTTAGGGAG
ATTACAGTTTGGTGAAGAAGAATGTATTAGTCCGTTTTTGCACTGCTATAAAGACATACCTGAGACTGGG
CAATTTATAAAGAAGGGTTTAATTGGCTCACAGTTCTGGAGGCTGTATAGGTAGCATGGCTAGGGAGGCC
TCAGAAAACTTTCAATCATGGTGGAACTTGAAGGGGAAGCAGGCATGTCTCATATGGCTGGAGTAGGAGG
AAGGTGGGGGAGGTGCCACACACTTTTAAACGACCAGATATCGTGAGAACAGTAAGGGGGAAATCCGCCC
CCGTGATCCAACCACCTCCCACTAGGCCCCACCTCCAAAACTGGGGATTACAAGTGGACATGAGATTTTG
GTGGGGACACAAATTCAAGCACTGTCAGGTAAAGACCAGCACATAGGTGATGACCCTGTCATATGAGAAG
AGCTGCTGGAGCACAGAAGCTCAGGGCACATGAGGTAGCGTGGAGGCCTCGCCAGTCTTGTGGGGGACCT
GGGAAGACATGCCAAGGAAACTGAGTCTGAGGACACGTGGGCATGAGCCTGGAGATTACGGTAGGGAGGA
GTAGTCCTGGCACAGGGAACCATGTTTATAGAAGACCAAGTGAGACGGAGTATTTATTTTTAAGGGCTGG
TGAAGTTGGGCCTACTTGAAGTATCCAGTTTGAGTTGGGGCATTGGTAGAGATGAAGGTGGTACAACAAG
CTGCAACTAGATTAGGAAGGGCCTTGTAACCATGTTGAGTGACTCGTGTTGGTGGAGTGGGGTGGGGGGA
GTGTGGCCTCTTTAGAAAACATTTGGCAGCTTCTTAAAAAGTTAAACATCAACTTACCCTATGACCCGGC
AATTCTACTTCTCTCTAGCTAAGAGAAATAAAACAAAGACTTGTAAGTGGATGTTTGTAGCAGTGTTATT
CATAATATCCAAAGAGTGAAAACAACCCAAATGCCCATTGGCTGATGATGACTGGAGTAGCAAAATGTGG
TCTATGCAAACAATATAATATTATTCAGCCATAAAAAGGAATGAAACTTTCCTTTTTCATCTATGATACA
GCATAGATGAAACTTGAGAACATTGTGCCAAGTGAAAGTAGTCACAAAGGATCACATACTGTATGACTCT
CTATATATGCAATGTCCAGAATAGGCAAATCCATAGAGACAGAACAGTAGGTAATTCATTGCCAGGGGAT
AAGGGTGTTGGGGAGAATAACAGAGCGACTGATAATGGGAATGGGGTTTTCTTTTAGGTGATGACAATAA
ACATTGATTGTACCTAAATTGATTGTGGTGATGGTTATAGAAGTCTGTTCATATGCTAAAAACCACTGAA
CTATGGGCTTTAAATGGGTACTCTGGTGAGGTGGCTCACGCCTGTAATCCCAGCATTTTGTGAGGCCAAG
GCAGGAGGATTGCGTGAGCCTAGGAATCAAGACCAGCCTGACAACATAATGAGATCCCATCTTTGAAAAA
AACAGTTAGGCTGGGCACAGTGGCTCACGCCTGTAATCCTGGCACTTTGGGAGGCTGAGGTGGGTGGGTC
ACATGAGGTCAGGAGTTCCAGACAAGCCTGGCCAACGTGGCAAAACCCTGTCTCTACTAAAAATACAAAA
ATTAGCTGGGTGTGGTGGCCGGTGCCTGTAATCCCAGCTACTCAGGAGGCTGAGGCAGGAGAATTGCTTG
AACCCGGGAGGCGGAGGTTGCAGTGAGCCAAGGTCGCGCCACTGCACTCCAGCCTGGGTGACAGAGCGAG
ACTCCATCTCAAAAAAAAAAAAAAAATGTCACGGTGGTGTGTACCTGTGTTCTCAGCTACCCGGGAGACT
GAGATGGGAGAAATGTTTGAGCCCAGGAGCTTGAGGCTGCAGTGAGCTGTGATTGTGCCACTGCTTTCCA
GCCTGGGTGACACAACAAGACCCTGTCTCAAAAGAGAAAAAATAAATAAATTGTATGGTGTATGGATTAC
TGAAGCTATTAAACAAATACATCTACGCTGGGTGAGGTGGCTCACACCTGTAATCCTACTTTGGGAAGCC
GAAGAGGGAGGATTGCTTGAGCCCAGGAGTTCGAGACCAGCCTGGGCAACATGGTGAAACCCTGTCTCTA
CAAAAAATGTGTAAATTAGCTGAGCATGGTGGCACACACCTGTAGTCCCAGCAATTCCCACCAAGATGGG
AGGATTGCTTGAGCGTTTGAGAGTCTGAGATGGAGCTCAAGTGTTACTGCTCAGTCTGGGCAACATAGTC
AGATCCAGCCTCTACAAAAAAATTAGGTGGACATGGTGGTGCGTGCCTGTGGTTCCAGCTACCCTGGAGG
CTGAGATGGGAGAATTGCTTGAGTCCAAGAGTTTGAGACTGCAATGAGTCATGATTGTGTCACTGCGCTC
CAGCCTGGGTGACAGAGCTAGACCCTGTCTCAACAACAACAACAAATATATCTGGAGGCAATAGGGAGGT
CACTAGATTTTAAGCAGGAAACGCCATCATTAGATATGCTCTTTAGAACACATTCTCTGAAATCGATGTA
GAGAATGGTTTGGAGAGGGCAAGGTTCAAAAGAGGGAGGCCAGTGGGGAGGGGCAGGTACAGGAGTGGGG
TGACATATGACACCCAAAATTTAGACTGTAGTGGGTCGGGCGCGGTGGCTCACACCTTTAATCTCAGCAC
TTTGGCAGTCCGAGACGGGTGGATCATGAGGACAGGAGATCGAGACCATCCTGACTAACACGGTGAAACC
CAGTCTCTACTAAAAATACAAAATATTAGCCGGGTGTGGTGGCGGGCGCCTGTAGTCCCAGCTACTCAGG
AGGCTGAGGCAGGAGAATGGTGTGTACCCAGGAGGCAGAGCTTGCACTGAGCTGAGATGGCACCACTGCA
CTCCAGGCTGGGTGATAGAGTGAGACTCCGTCTCAAAATAAAAAAAAATAAAGACTGTAGTGATACAGAG
AGAGCAGTGGGCGCATCGTGGGCATTAAGAGTAAAATTGATGTGACTACTTGGTGACTGTTGGATGTGGG
AGATGGGAATTTAGGGATCTCACCCAGTAAACCCAGGAGGAATTAGTTTGGGGGAAAATGCTGAGTTCAG
TTCTGGACATGATAAGTTGAAGACATATGTAGGGTATCCAAGTGGCATCAGTTACGTGATTCTGGAGCCC
AGAAAAGAGATCCAGAAGTGGTGGTATACAATATGTCATTTTATTCTCCTACTACCTTGAGGTAGCTGTG
ACTCCATCAGACAGAGATATAGCTGTAGACACTGTATCATGTAATATGTACAAGAGTTGGCTTTCAATCT
GCTTCCATCAAACCCAAACATTTCCATGAAACCCAGTAATGCTTCATGGGTACAGGGTCAGCTTCTGCTG
TTGGCTTATTGTAGCCAGTATTGATATAGCTGCAATAATCTTTTCTTGTTGTTGCTGAGATGGAGTCTTG
CCCTATTGCTTAGGTTGGAATGTGGTTGTGTGATCATGGCACTGCAACCTCTGCCTCCCAGGTTCCAGCG
ATTCTCATGCCTCAGCCTTCTGAGTAGCTGGGATTATAGGCGCAAGACACCACGCTGGGCTAATTTTTGT
ATTTTTAGTAGAGATGGAGTTTCTCCATTTTGGCCAGGCTGGTCTTGAACTCCTGGCCTCAAGTGATCCA
CCCACCTTGATCACCCAAAGTGCTGGGATTACAGGCATGAGCCATCACACCTGGCCAACCATATATAAAT
TTTTAAAGCTTAAATTAGGACCTGGATTCTATCAATGGTTGAATAAGGGAGCCATAAAAATAAACATTTA
AATCTAAGAATGGCTTAAAAATGTAGACTGAGCCGGGTGCAGTGGCTCATGCCTGTAATCTCAGCACTTT
GGGAGGCCGAGGCACGTGGATCATGAAGTCGAGAGATCGAGACTATCCTGGCCAACACGGTGAAACCCCA
TTTCTACTAAAAATACACAGATTAGCCAGGCATGGTGGCGTGCACCTGTAGTTTCAGCTACTCAGGAGGC
TGAGGCAGAAGAATTGCTTGAACCCGGGAAGGGGAGGTTGCAGTGAGCTGAGATTGCGCCACTGCATTCC
AGCCTGGCAACAGGGTGAGACTCCATCTCAAAAAAAAAANNNNNNNNNNNNNNNNNNNNNNNNNNNNNNN
NNNNNNNNNNNNNNNNNNNNNNNNNNNNNNNNNNNNNNNNNNNNNNNNNNNNNNNNNNNNNNNNNNNNNN
NNNNNNNNNNNNNNNNNNNNNNNNNNNNNNNNNNNNNNNNNNNNNNNNNNNNNNNNNNNNNNNNNNNNNN
NNNNNNNNNNNNNNNNNNNNNNNNNNNNNNNNNNNNNNNNNNNNNNNNNNNNNNNNNNNNNNNAAAAAAA
AAAAAAAAAAAAAAAAAAAAAAAAAAAAAAAAAAAAAAAAAATGTAGACTGTACAAATGGCCAACAGGTA
TATGAGAAAATGCTCAGCATCAAACCACAGTGAGACATCATCTTACTCCAGTTAGAATGGCTGTTATTAA
AAAAGACAAAAAATAATATGCTCTCAAGGATGCAGAGGAAAGGGAATGCTTATATGCTATTGGCAGGAAT
GTAAATTACTACAACCATTATGGGAAAAAGTACAGAGATTTCTCGAAAAACTAAAAATAGAACTACCACA
GGGTTCAGTAATCCCACTACTGGGCATTTATCCAAAAGAAAAGAAATCAGTACATCAAAGGGATACCTGA
TCTTGCTTGTTTATTACAGCTCTACTCACAATAGCAAAGATATGGAATCAACCTAAGTGTCCATCAATGG
ACAAACAGAAGAAAATGTGGTACATACACGCAGTGGAATACAATTCAGCCACAAAAAAGAATGAACTCAT
GTCATTTGCAGCAACATGAATGGTACTGGAGGTCATTATCTTAAGTGAAACAAGCTAGGCATAGAAAGAC
AAACTTCACATCTTCTCACTCATATGTGAGACTTAAAAGTTGATTTCATTGAGGTAGAGAACAGAATGAT
AGAAAGCAGATGCTGGAAATGGTATGTGTGTGTGTGGTATTGGGTGGATGAAGGGAAGTTGTTTTATGGG
TACAAATGTACAGTTAAATAGGAGGAATATATTTTAATGTTCAATAGCAGAGTGGGGTGACCATAGTTAG
CCACAATAAATTGTGCATTTCAAAACAGCTAGCAGAGATTTCAAATGTTCCCAAAACACAGAAATGATAA
ATACCAGCTGGGCATGGTGGCTTACTCCTGTAATCCCAGCACTTTGGGAGGCTGAGGTGGGTGGATCACC
TGAGGTCAGGAGTTTGAGACCAGCCTGGCCAACGTGGTGAAACTGTCTCTACTAAATATACAAAAATTAG
CTGGGTGTGGTGGCACATGCCTGTAATCCTAGCTACTCAGGAGGCCAAGGCACGAGAATTACTTGAACCA
GGGAGGTGGAGGTTGCAGTGAGCTGAGATCGCTCCACTGCACTTCAACCTGGGTGACAGAGCAAGACTCT
GTCTCAAAACAAACAAAAAAAAGATAAATACCTGAGGTAATGGATATCCCAAATACCTGACTTGATTATG
ACATTCTATGCATGTAATATATTACAGGTACCTCCTATATATATACATATTCAAATATTCATATACAAGT
ACTATGAATCAATTAAAAAAATTTTTTGAGACAGAGTCCCCTCTATCACCCAGGCTGGAGTACAGTAGTG
CTGTCTCAGCTCACTGCAACCTCAAACTCCTCAGTTCAAGCGATCCTCCCACCTCAGCATCCCAAGTAGC
TGGGACTACAGGTACACACCACCACACCTGGCTAATTTTTGTATATTTTGTAGAGACAGGATTTTACCAT
GTTGCCCAGGCTGGTCTTGAGCTTCTGAGCTGAAGCGATCCGCCTGCCTCAGCTTTCCAAAGTGCTAAGA
TTACAGGCATGAACCACCGCACCTGGCCAAAAAAATTTTTTTATGTAGACTGGCCACTACATGTATCCCT
CTTGATAGCGCATACCACAGAGCAGCCTGGTCCAGTGGACAGACAAGCAGACAGGCAGACAAGTGGGCAG
TACTCACCACTTACTTGTAAGGTGCCCTTTGCAAGTTCTCCAAATCTCAGATTTCTCATCTGAAAAATGA
GAATAACTATATTTACTATGTGATAGGATTACAGATAAACACTTTGTAAAGTGCCTGGTCTGGCACAGGG
TAGATCTCAATAAATAGCTATTTTTATTAACATGATTATCTTAAGTTTTTTAAAAGGAGTTCTACACAGT
GCTATAAAGTCAGTATTCTGATTCTCTCTCTCTCTCTCTTTTTTTTTTGTACTCTCTTCCAGTTCCTAGA
TCTGCTCTAGCTAGATAAATCAATCCTGCATCTTGGTAAATGTTATTTTAGACTAAGTATATTTAAAGTT
TGTTCCCTTAATGAATTGCATGATTTAAAAAACTGACAGCTCTTTGATCTAATTTGCTGGCAGATTATGC
AAGAAATAAATATTGTATTGAAGTCCAAAAGCTAGTCAATTCTTGCCTCTCTCCCTCTTCCTCCTTCTCT
CTTTCTCCCTCTGTGTGTATAGCAGGGAGGGAGAGTGGTGGTAGGGCACACAAGTTTGCTGTAGTTGTTT
CTGACTCAGACCCAGATGGCATGGATCTTAAAGACCTCTGTGGACTTGTTGCTCTCGGCCCCATTTTTTT
TTCCCTACTGGCAGCTACAGTCTTTTCTTCTTTCCTCTCTATCGAATCTTGACTTTCTCTATCCTTTGCT
TCTCCAGAGTGTCTGCCCCTATCTGAGATTTCCAATAGACCTTGTGGGTCTGATGGTGGAGAGAGCAAAA
CTGTATTCAGTTGGACAACATTTAGGGCAGAGGGGAGTGGCCAGGGCTTCCTCCAGCCTGGGGCAGGGAA
AGGGGGCAGGTGGGGAAGGACCTGCCCCATGAGGGCTCCTGTGGAACCTGGCTGGTTTGGCAGCTTCCCT
TTTCTTCCTTCTCCAAAAAATGCTACTGAGAGCCAACCAGAAAGCTTTCTGTATTCATTTTGTATCCTGA
GAGCAAACACACAGCTTTGGCAAGAAAACGTTAGACCTATAATAATAATACAGTTCTCTGACATTAAAGT
GCAAAAACATTTTCTATGACAGCTTAAAATTAATCACCACCTCTTGCTGCTATAGATTCCTCTCCTTTAT
GCAGTGCCAGCTCTGGGCTAACTGTTAAAGCAGCCACATGGCTCCCAGGGAAAGAGCAGTGAAGTCTGCA
GAGACAATCAGCAAAGCTGATTTTCTCCACACCCCCTTTTGTCCTGGTGAGGATGTGCTTTCTGCTAACA
GAGTGTAAGACGGGGCTGGTAATTGATCATGGAGAACAAGCCACAATCGACACTTACGGATGGGATTATA
AATGCATCTGGTGCTCTTAGTGACATTGAGAAACCACAAGGGACTCCCACTATGTAACCGAGTGTTCCCT
AAATTGTTCCTTATGGTCTTTGAACTTACATCAAGGGAAAAGAAAGGAGCCTGCACATCTATCACTTTCT
TTATCCTGCTGATGGAAATTAATAATCAAACACACAAAGGCTACCCAGACAAACCCAAAGTTGAATTATT
CAACAGACATTTTTTGCTTATTTCATTATTTAAACTTAAATTTTATTTTTCAAAATTAGTTCCTGCTCAT
GGTAAAAAGTTCAAATTGTACACAGGACATACAGTGAGTGTGGAAATCCTTCCTCCCACTCCTGATTTCT
TAGTCTCAGTCTATAGAAGTAACCACTGGAAACAGTTTCCCGCATATACTTCAAGAAATTGTTCTTGCAC
ATAGAGGCGTGTGTGTGTGTGTGTGTGTGTATTTGCACTATACAACTGGCTTTTCTTCATTTAGCAATAT
GTTATGAGATACTTCTTCATACCAGTATTTGGATAACTATTGCACAGTTTTTTTAACATTACATAGTATT
CCTTGGTATGTCTTTATTTGTTTTTAAAACTGGACCTTAATTATGGACATTTAAAGTATTTTTTGTTTGT
TGGTTGGTTGGTTGGTTTGGTTTGTTATTATGTACAATGTCACAATGCACATTTTTTGGGGCCCTTATCT
CTTTGCACACTTGTACAAGTTTATCTGTAAGATAAATTCCTAGAAGTGGAATATTTAGGGCAAAGGGTAG
GTGCAATGTAATTCGTGAAAGATATTGTGAAATTGCTCTTCAGGTAGACAATAAGCATATCCTGAATGCT
TCCTCCACGCCAAGACCTGTGCTGGGTGTTAGGGATAAAGGGTCATAGTCCTTTTCCTTGTAAAGCTCAC
AGAAGAGACACACAGCCAGTAAATTATTGTAATATGATGTGGTAAGCACTATAATACATATTTTATGGCA
CTTACCACCTTTCTATATTAGCTACTAGTTTTATCCCCTTGATTTTTTTTAGTTTTAAAATTTCAAATCA
TTATTTTTCAGATTGTGATTTTTTTTCAGGTTAAAAAACAAACACAAAAAACAGAGGAGGGCTTGGAAGG
GAGGGCTAACGAATCCAATCCATAGCTGAGAGCCTTCTATGTCCAGACACTCTTGTATATATCACGTCAC
TTACTCTTTGTCAGGTTACCATTATTTTGATTTATTGATGAGGAAATTGAGGTTAGGAGCGGGTAAGAAA
TGTGCTCTAAGTTGTACCATTAATAAGAGATGTAGTTCAGTTGAGAAGCTGGGTCTCTTTGGTGGCAGGC
CCAGGCCTTTTCTCCCAAGCAGCCCAGTCATGCCACTTGAGTTCAGCCTTCACAGTAACCATCATGAGCT
GATAAGCAGAGGCACAACTGCTGAGAGCAGCAGAACTGCACCCAGGACACAGAAAAACAGTGGCAGTAAG
ACCTACTGCTTGCCCCAGGAAAACTTGCTGATTAATAGGTAAGAGAGATCAGCATCTAAATATGTGTGAG
GCTCATACCTGTAATCCCAGTGCTTTGGGAGGCTGAGGTGGGCAGATCACTTGAGGTCAGGGATTTGAGA
CCAGCCTGGCTAGCATGGTGAAACCTCGTCTCTACCAAAAATACAAAAATTAGCCGGATGTGATGGCATG
CACCTGTAGTCCCAGCTACTTGGGAAGTTGAGGTGGCAGAATCACTTGAACCTGGGAGGCGGAGGTCGCA
GTGAACTGAGATTGTGCTACTGCACACTGGCCTGGGCAACAGAGCCAGACTCCATCACAAAATAAAAATA
AAATAAAATAAATAAATAAATAAATAAATAAATAAATGTGAACTATAAAATAATCGCCTAAACTTACATC
ATTGTAGACCAATACTGTGTCTCTGAGGACAGGATGGTTCCCTGGATTAAGAAGATTGGCTGGTTTAAAG
CTGGGTGCCTTGGCTCACGCCTGTAATCCTATCACATTGGGAGGCTGAGGCAGGAGGATTGCTTGATGCT
AGGAATTCAAGACCAAGCTGGCCA
