# Supplementary material for: Genome-wide characterization of endogenous retroviruses in snub-nosed monkeys
Source: PeerJ. 2019 Mar 18;7:e6602. doi: 10.7717/peerj.6602 (PMC6428148; doi:10.7717/peerj.6602)
Supplement: File S3 — All ERV sequences found in the golden snub-nosed monkey. [file peerj-07-6602-s003.zip › Supplemental3/145.fasta]

>145gi|723392852|ref|NW_010821604.1|:2383534-2387877 
GGAATCCCCAGGCTCCAGTACTGGCCATTCTCCACCAGTGATCTGTATAACTGGAAGACTCAGAGTGTCC
GGTTTTCAGACAACCCCAAAGATTTAATGGCTTTACTAGATAGTGTCATGTTCACCCACCAGCCCACTTG
GGATGATTGTCAGCAGCTCCTCCGAATTTTGTTCACAACGGAGGAGCGAGAGAGAATCCAGGTAGAAGCT
AGAAAGTTGGTCCCGGGGGACGATGGTCAACTGACTGCCAACCCCGACCTCATAAATGCGACTTTTCCGC
TGACCAGGCCGGCGTGGGACTACAACACGGCAGAAGGTAGGGGACGGCTACACCTTTATCGCCAGACTCT
AATGGCAGGTCTCCGGGCAGCTGCTCGCAAGCCCACTAATTTGGCTAAAGTATACTCTGTTCTGCAGGGA
AAGACAGAAAGCCCAGCTACCTATTTAGAAAGATTAATGGAAGCTTTTAGACAGTACACCCCCATAGACC
CAGAGGCCCCAGGAAGTCAGGCAGCTGTTGTAATGTCTTTTGTAAATCAGGCGGCCCCAGACATTAAAAA
GAAACTCCAGAAATTAGAAGACTTAGAGGGAAAACAGATTCAGGACCTCCTTCAGATAGCCCAGCGAGTT
TACAATAATAGAGATACTCCAGAGGAAAAGCAATTTAAGGCCACTGAAAAAATGACCAAGGTCCTGGCAG
CAGTAGTACAAAAAGAGCATCTACAGCCAGAGGACGCCCAACCTAGGCGGTCCCCCAGACATGATAATCT
AAGCAAAGACCAATGTGCCTACTGTAAGGAGGCTGGCCACTGGATAAAGGACTGCCCTAAAAAGAAACAA
CGCAGAGGACAGGGACCCCCTAGGTCTACACCCGTACTAGTTACTCAAGACGAAGACTAGGGAAGATGGG
GTTTGGACCCCCTCCCCGAACCTAGGGTAACTTTGCAAGTGGAGGGGTCCCCAGTTCAGTTCTTGGTCGA
TACGGGAGCACAGCACTCAGTCCTAGTTAAAACTAATGGAAAATTATCCTACAAGTCCTCATGGGTACAA
GGGGCCACAGGAATTAAGAAATACCCCTGGACAACACGAAGAACAGTAAACCTTGGAGCCAGGAATGTAA
CCCATTCTTTCCTGGTCATCCCTGAGAGCCCCTGTCCCTTACTAGGGAGAGACCTGCTGACTAAAATGGG
AACACAGATCCATTTCCTCCCTGAGGGGCCCATCGTGACCAATTTCCAAAATCAGCCCGTGCTGGTCCTG
ACTATAACCTTAGAAGATGAGTACCGGCTCCACCAGGAGCAAGCGGCCCCTGACCAGGACATAGCAACCT
GGCTTCAACAATATCCAGGAGCTTGGGCAGAAATGGGGGGCTTAGGACTAGCAAAACACCGTCCTGCCTT
GTTTGTTGAACTCAAGCCTGGGGCAGACCCCGTTCGGGTACGTCAATACCCAATGCCCCTAGAGGCCAAG
AAAGGAATTGCACCACATATACGCCGGCTCCTCGACCAAGGGGTCCTTCGCCCCTGTCACTCGCCCTGGG
ATACTCCATTGTTGCCGGTATGGAAACCTAATAGAGGAGAGTACAGACCTGTACAAGACTTAAGAGAAAT
CAATAAGAGGGTTATGGACATACATCCAACTGTGCCTAACCCATACACCCTCCTGAGTACTCTAAACCCT
AAACATCAATGGTACACTGTTTTAGATCTGAAAGATGCCTTCTTCAGTTTGCCTTTAGCCCCTCAGAGCC
AAAAGCTCTTCGCCTTCGAGTGGACTGACCCTGAGAGGGGCATAAGTGGCCAACTGACATGGACCAGACT
GCCGCAGGGATTCAAAAACTCTCCTACCCTGTTCGATGAGGCCCTCCATGAAGACCTGGGTGAGTACCGA
TGCAAACACCCTGAAATAACCTTACTACAGTATGTTGATGACCTCCTGATTGCTGCCGAGACCCAGGAAG
CTTGTATCCAAGGGACCAAGGGTCTCTTACAAGCTCTAGGGGATCTGGGCTACTGAGCCTAGGCAAAGAA
AGCTCAAATCTGTAAACCAGAAGTAACATATCTGGGGTACCTGCTAAGAGGAGGGCAACGCTGGTTAACA
GATGTCCGGAAGCAAACTGTTCTGCAGATCCCCAGGTCACAATCCACCCGACAAGTAAGGGAATTCCTGG
GATCGGCGGGATTTTGTAGACTATGGATACCTGGGTTCGCAGAGCTGGCTAAACCCTTATATCAGGCAAC
ACGGGGACAGCAGCCATTTAATTGGACAGAAGAAGCCGAGTCGGCTTTCCAACAGATCAAAACCGCCCTA
CTCTCTGCGCCTGCACTAGGACTACCTGATGTCACCAAGCCCTTCCACTTATACGTGGACGAGAGCAAGG
GTGTTGCCAAGGCAGTAATAACTCAGAACTTAGGCCCCTGGCGGAGGCCAGTTGCCTACCTGTCAAAGAA
ATTAGACCCAGTGGCTGCCGGGTGGCCCCCTTGTCTCCGAATGATTGCAGCCGAGGCCCTGATGGTACAA
GATACTGATAAACTTGTCATGGGTCAAGAATTATGGGTCGTTACCCCACATGCCATCGAAGGTGTACTCA
AACAGCCACCTAATCGATGGATAAGTAACGCCCGGCTCACCCACTACCAAGGACTACTACTAAATCCCCT
CAGGATAACTTTCCTGCCCCCAACAACCTTAAACCCTGCCTCGCTGCTGCCCAACCTGGACCTGGACGCC
CCACTCCATGATTGCACTGAGATACTAGCTCAGGTGCACGGAGTTCGAGAGGACTTGCAGGACCGCCCAC
TTCCTGACGCTGACCTCGTCTGGTTCACCGACAGGAGCAGCTTCATACACCAAGGCCAGAGGTATGCAGG
AGCAGCAGTGACTTCAGAGACTAAGGAAATCTGGGTGGAACCCCTGCCCCTGGGGACATCGGCCCAGAAG
GCCGAACCTATAGCACTCACTCAAGCTCTTACCTTAGGGGCAGGGAAGAAACTGACAGTATACACAGACA
GCCGATATGCTTTTGCTACGGTGCATATACATGGGGCCATTTACAGGGAGCGAGGGTTGCTAACGGCTGA
AGGAAAAGAGATAAAAAACAAGCAAGAGATCCTAGCCCTGTTAACAGCCCTATGGAGACCAGAAAAATTG
GCGATTGTACATTGCCCAGGGCATCAGAAACCAACCACTCCAATTGCTCAAGGCAACTTTCTGGCAGACC
AAACTGCAAGGAGTATAGCAAAGGCTCCCAGCCAACTCCTTGCACTCCAGCTCCCTGATCCGGGCCCCCG
GGACTCGCCATGTCTCCCTGACTATTCGGAACGAGATCTCCAGTGGATCGACAAACTTCCCCTGAAACAG
ATCCAGAATGGGTGGTGGACTGATACTAATGACCAAACCATCCTACCAGAAAAATTAGGACAACAAGTGT
TAGAACACATCCACCGAACCACCCACCTGGGTGCCCAGCGGATGATAGACCTGATCAGACACTCCAAGCT
CAAAATCAGACATATAGCCGAGACGGCCAGCAGCATTGTGACAAATTACAAAGTCTGCCAGCTTAACAAC
ACCTACCGCCAATCCCAGGCTGCAACGGGAACAAGGCTCAGGGGAACCAGGCCCGGTATTTACTGGGAAG
TAGATTTTACTGAGATAAAGCCAGGAAAATACAGGTATCGGTAGTTACTTGTCTTTGTAGATACTTTTTC
AGGGTGGATTGAAGCATTCCCAACCAAAAAGGAAACTGCTCAGGTTGTAGCAAAGAAAATTCTGGAAGAT
ATCCTCCCCAGGTATGGTTTCCCCGTCCAGATAGGGTCAGATAATGGGCCGGCCTTCGTTGCTAAGGTAA
GTCAGGGTTTGGCTTCCATCCTTGGGGCAAATTGGAAACTACATTGCGCTTACAGGCCCCAAAGTTCAGG
ACAGGTAGAGAGGATGAATCGGACCTTAAAGGAGACCTTAACTAAATTGACTATGGAGACTGGCGCTAAT
TGGGTGGTCCTTCTCCCCTACGCTCTGTTCCGGGCCCGTAATACCCCTTACAGACTGGGCCTTACCCCTT
ATGAAATCATGTATGGCAGACCCCCACCCCTGGTTCCCAGCCTAAAAGATGATCTGCTCAAATCTGAAAC
AGAAAATGTCTCTGAACTCTTATTTTCCCTACAAGCCTTGCAGAAAATTCATCAGGAAATCTGGCCCAAG
CTGAAGGAACTATATGAGACTGGTCCCCCACCGACACCCCATCCGTACCAGCCGGGAGACTGGGTCCTGG
TTAAGCGACACCGACAAGAGACCTTAGAACCCAGGTGGAAGGGACCACTCCAGGTACTCCTAACCACACC
CACC
