# Supplementary material for: Genome-wide characterization of endogenous retroviruses in snub-nosed monkeys
Source: PeerJ. 2019 Mar 18;7:e6602. doi: 10.7717/peerj.6602 (PMC6428148; doi:10.7717/peerj.6602)
Supplement: File S3 — All ERV sequences found in the golden snub-nosed monkey. [file peerj-07-6602-s003.zip › Supplemental3/146.fasta]

>146gi|723392852|ref|NW_010821604.1|:2655116-2669787 
TAGACAGGACATTTTCTCAATGTGCCACCTCTCAGGTCAGGTGAGCTTGGCCAGGGAATTCTATAAGTAT
AAAAGATACATGCGTAAGCACACCATCTAAGTGAAAAAGAAGGAGATAAGTCTTCTGACTTTATTCATTC
ATGCATTCATTCATTTATTCATTCTTTGAGACAGGCTCACTCTGTCGCCCAGACTGGAGTACAGTGGCAC
AATTTCGGCTCACTGCAACCTCCGCCCCCCCGGGGATCAAGCAATTCTCCTGCCTCAGCATCCCAAGTAG
CTAGGATTACAGGCATGCACCACCATGCCCAGCTAATTTTTGTATTTTTAGTAGAGACAGGATTTCACCA
TATTAGCCAGGCTGGTCTTGAACTCTTGACCTCAAGTGATCCGCTCACCTCAGCCTACCAAAGTGCTGGG
ATTACAGGCGTGAGCCCCCGTGTCTGGTCTATTTAACTTTTTTAATGATCAAAACAGGGAACTGTCCTTC
GCAGCACCTGGCATGCAGCAGGCACTGAGTAAACATCTGCTGAATACAGCAATGAGGAAGGCGGGTGTTC
AGTTCACAAACTGTGTGCGATTCCTCTGGGGCCTGATTTCTGCAGTTCGGAAGCTCTAGGCCTGTCCCTA
GGATGCCTAAGGAACTGTGGGTGTTTCTTCTGCCTGCTGTGCCGCTGCACCATGGTAAATGATTTGTTGA
CTGTCATCTCTGCGGGGAACCAAACTGGGATGTTGGGAATTAACCTTGAAGACATTACACTAAGTGAAAT
AGGCCAGTCACAAAAGGACAAATACTGTATGGCTCCACTTACACCTGGAGTAGTTAAATTCATAAAGACA
GAAAGTACAATGGGGGTTCTGAGAAGCTTGCAGGGGATGGGGGACAATGGGGAGTTGGTATCTAAAAGGG
ACAGAATTTTAGTTTGGAAAGATGAAAGACTTCTGGAGATGGATGGTGTTGATGGTTGTACAACAATGAG
CATGTACTTAGTGCCACTGAAATGCACACTTACAAATGGCTAAGATGGTAAGTTTTATGTTATATATATT
TTTACCACAATAAAAAAAAGTCCAAAACTCATAAAAAAAGCAGGAGTGGGGCGGGGGAGGTGCTGAGCAG
AGATAAACTGTTTAGTTACAAGGATCCAATTCTGGACGTCAAAAGTGAAATGTTACATTGCTACTACAAA
AGAATATCCTTGCTGAAGGTTTTTGAAATCAGAAGGTAAAGGACCAATTAAAATTTTCATGTATTCACAA
TCTGGTGACTAGTCCCTCCTAATAAATGGAGAACATTCAAGTTAGAAGTATTCAGAAACATAACTGCACA
GTGATGAATTTTGTGACATCTAAGCAGATCATAAGCAGACGATTCATACTGGGTGTTCAGACATGATTGT
TTTCATATTAAAAGAATATTTAAGGCAGGGCACATTGGATCATGCCTGTAATCCCAGCACTTCAGGAAGC
CAAGACAAGAGGATCGCTTGAGCCCAGGAGTTCAAGACCAGCCTGAGCAACAAACTGAGACCACCGTCTC
TACAAAAAATTAAAAAATTAGTACAGAATGGTGGCACATGCCAATGGTCCCAGCTACACAGGAGGCTGAG
GCAGAAGGATTGCTTGCGCCCAGGAGGTCAAGGCTGCAGCGAACCACGATTACGCCACTGTACTCCAGTC
TGAGCAACAGACTGAGATCCTGTCTCAAATATATGTATGTATGTATGTATGTGTTATATTACCACTCTGT
CATCTGTAGGCTTCACCTTTCCATGATGACACTTGGCAATTTACAGTCATAGAATTGCTCTGGTAAATTT
GATGCTTATAGAATGTCTTCTATGCCACGACGGCACACAGAAAGTCAGAGTAAACCTAGGTCATGTGTTT
CTGATTTACAGCCTATCTCTCAGTTCTGCTTTTCCTTGCTCCTTGTTAAGCCACCCACTTGAGTAGAAAA
ATAAACTAATGATTTTCTAGATGTTGCCCTTATCCACACTCCCACAATTCCGCCGGGATCAATAATCAGT
TTCGGAAAAGCACTTGGCTTCTTCGATTTGTAAAACCACTAGCTCCTTTTATCACTCTAAATGACTGAGT
CAGCTTATAAATGACACCAAGAATTTCCATTAAAACATTAGGGCTTGCAAGTAGCTCTGCCCCCTAAAGA
TGGAGAAATGAGGGACAAAGCACAGGAGAGCATTTCTAATGAGCTGATCTCTTAATGAAGGGGTGTCAAA
AGCAGAGCAGAATTCACAGCAACTGAATCTGAATTCCCTGTATTTTCCCTGGATCTCTCCACACGAAGGA
TATTTCGACTTAAAACAACCATCAAATAAATGCATGGCCCTTGTCTGTGTCATCGTTTCATTGAATTAGA
AAGTTTTTCTTTACTATCAAGAGAACAAAGAGAAACTCTCACTAAAAGATTTCTTCTAAAGGATGAGATT
TTAAGTTTAAAGGTTTTAAGCACTCCTTAATGAACACAAAAAAATTAAAAACATATCCAGAATTTATCAT
TTAGATCCTGGTGGGGCACCCTATCTATCTACCGTTCAAAGCCAACAACAATGGCACTATTAGCTAGATT
GATTTTTACATACACAAGGCCCTCCGTATCATGGGTTCAACCAACCGATGATTAAAAATATAGAAAAAAA
AAAAGTAAGCAGACGTTTATTTCCTTGTCATTATTCCCTAAACAATATGGTATAATAACTATTTACATAG
CATTTACATTGTATTGGGTATTATAAATGATCTAGACATGATTTAAAGTACACAGGAGGAAACGCAGAGG
TTATATGCAAATGCGACACCATTTTATATCAGGGACTTGAGCATCCATGGATTTCGGTATTGTGGGGATC
CTGGAACCAATCCCCTGTGGAAATAAGGAACGACTGTATTAAAAAATCATAGGATACTTTGGAAAGCAAG
GTCTTCCATGTTCAAAAGGATCCTTACATACTGTAGTCTGTGAAAAGGAAGACCTGATCTAGGACCTTGG
TTGAATGTAATTGAATTTCCCAGTGAAAAATCAAGAGTTTCATTTGTTCCTTAAGTTCATCACATAATTT
TGAGGATGGCCTTTTGTTTATTGTTTTTAAATTAACATTTTTCTTTAAAAAAAAGATTGGGAATTAAGTG
ACATAAGTATTCTTACTGTTTAACAAATTCGGAACATCAAAATTGTTAGCTCTAATTGTGCTTTGAAATA
ACTACCACCTCCATAACCCTGAGTAAAATTAACACCAATAGGGCTAAAAAAGCAGGAGTGGCCATATCAA
GTACTCTGTGCCACTGAGGATCCCAGAAGAAAAGTTTTCACTTGAGTTCTATCATGTTCTCATTTATTCT
GGCATGCCTGCTGTCTTGGACCCCTATTTGACGGCCCAGAGAAACTGAAGTCAGCAAGAGATTAAATGAA
AATAATTTGGTTTGAAATAAAGACGTGTGACACAAGAATAACTGTGGGTAGAAAAGTTCATTCTCTGGCT
TGGGGTGAGAAAAAAGGATCAAAATTGCGGGAGTTGCATTAAAAGCAAACATTCCTTTATTGTGCTAGAT
TAGTAAACTGTCAAAGTTAACAAAATGTGTATGTGCACACATACGTGTGCAAACACTGAGTGTGATTTAA
GCATCAATAATGAAGAAGCAGTCCTGGTTTCTAATGAACTATACCTGTAGAAAGGTGTTTTCCTGGACCC
TATACTCTTTGGAGAGTTGGGTGTGTAACATCAGCCTGTTTGTGCAGGATTACGTCTTTCTCATGCTGTC
CGTGAAGAGTAAGAACCGTGGGTCTGGTTTTGTTTTTTCACTCCTCTTTTGATAAATTCTAAAACGTTTC
TCTCATCCCTTTCCTAATTTGCTATTTGGCATGTGAACTAATTGTGAAATAATATGGGCCTATCAACTCT
GCTCTTTCAAAAGGAAGTGCTGACATGTCATGCTGCCCCAGTGAGCAGTATCAAAGGAAAAGTGCTGACA
AGACCTAAAAGAAACTGAGGGGGGTATTAACATAATTAATAGATTTTCTTTAGCCTGACGATTAGTAGTT
TTGGCACCGGCAAAAGGATCCATTTAGGTCAGTATTTTTCAAACTGTGCCTTTGTTGCACAGTAAGAGAT
ACATTCTTACGGCAACCAGTACTACATACGAAATACATAAAATATAATAAAAACAATAAATCATATACCT
AAAATAAAAGTTTCACAAAACAGTACTTACCATTGCATCTCATGTTCTCTACTTTTTGGTTTCATTTTTT
GGAAAAAATTGGTTATAATCCACCATATTGATTTCATAATGTATTACTGGGGTATGAGGCTCACAATATG
AAAACCACTCTTGTTTATCCAATTTACAATGAAGGAAAGGAGCAAGTGGAAATGGGGAGATCCTTTAGCT
TGGAATGGTAGCATTGGAAGTAAAGGATAAAGGAAGAAATATGGATCCACCCCTCCCGGAAAGACAGATC
CCACTAGAGCAATGAATGTGTTACCAACTTGCTTAACTTGAGGGACAGGAAGTAAGAAGTCTTCCAGGAC
TCTCTCCTTGAATTGGCTGGTGGGAAATATAGTCAATGGGATTGACACTATTACATTTAGGCAGTGAGGT
CAGAGAATTTGCTTTCAAATTCAAAGAAGAGCCAACAAAGAGAAAGCAAACTAGGTCTAGAGACAGCAGA
GAGCAGAGGAGAGGGTCACATAGCACAGTACAAAACTAGCGGACAGATTCCAAACGAAATAAAAAGTGGA
TGAGAAGTCATACCTTTTTAGATTTATTTTGGAGGGTATATCCTCTGTACCAACCTGTCAGAGCAAAAGA
GAACACAAAATATTTTATGTTTTCTGGGATATCAGAAAGGTATTAGCAATATATTCTCTCGTGTTCTATT
AGCAATACTGGGAAGCAACAATTGACAGAGATGATTAACAGTACGTTAGAAGATAAATGTTTTAGTTTAT
TACACAATAAAAATCTAATTGAATTTTAGAGTTGTATTCTCTTAATAACAATCGGATTTAAAATTCACAT
AGAACCTAGCCTCATCTCTACTCCTTTGGAGGAAGAATAGAACAAAGAAAAAAAAAAAAAAAAAAAAAAA
AACCACACGACATCTCGTTTCTTATCACCCTAATACCTTACAGTCATTTAATAAATGTTTTTGCATGAAT
AAGTATGGACTTTCATTGTATACATGCTTTCTACATGTCACCTTATACCATTAAATTTTTTTTTTTAATA
ACTTATATTTGCTGTAACTCTTCTGAGTTCCCAAGTTAAGAACCACCATTCTGGGAAAATTTTAAATTGA
ACTAGCATATCTTATGGAGACAAATATTTGCACTTTAAAAATAATCCAAATAATGAGTAATAAAACGAAA
TTGTGTGCAATTCTTGGTAATGCTAAAAGCAACCCCCCCCCCCCCCACCTCGCTCCCCATAAAAAGATCT
TATGTGTTTGCTTGCTGAGGCTTTAGGTAAAGGCTTTAACTTCTTTTTAAAAATTCCGGCCAGGCACGGT
GGCTCACGCCTGTAATCCCAGCACTTTGGGAGGCTGAGGCAGGCAGATCATGAGGTCAGGAGTTTAAGAC
CAGCCTGGCCAACATGGCGAAACCCCGTATCTATTAAAAATATAAAAGTTAGCCAGGCGTGGTGGTGCAT
GCCTGTAATCCCAGCTACTCAGGAGGCTGAGGCAGGAGAATCCCTTGCACCTGGGAGGCAGAGGTTGCAG
TTAGCCGAGATCACACCACTGCACTGTAACCTAGGTGACAGAGCGAGACTCCGTTTCCAAAAAAAAAAAA
AAATTCCAATTTAGGCACACACCCCTACAGATATTTTCCAACCCTCAATCTTCTAGAGAGTATATAATTT
AATCTGTCCCTAAACAGATTTTTTATATTAACTATTTGCTGAACACCTACTATAGGAAGTTCACTGTGAT
AATTTCTCTCATTCTCCATGCCCATCAACTAAAGCATCAGTGTGGTCATCTTACCCAGGTAAACGCTGTG
GTATTAGGTTCATGCAAAAGTAATTGTGGTTTTTGCCACTAAAAGTAACGGCACACATATATAACGTAGC
CATACACACACAGTGAGTAGATGCAAACTGTAATTAAAACTCCAGGCATCTGCCAATAGGATCCTAGAAC
TCTCTTGTAATTTGTTCTACATGAAATCAACCAGAAAATAGACACATACTCTATTTCATACATGTTACAA
GTAGAAAACTGAATTTACCTTCTTTAGGCATATATCCAATAATATTTTCGCAAATATTATTGTAAAAGTA
ATATTTCACAAATATTTTAAACTGTGGCATTCAGACATTGAAAGGATTTGTTAGGTTTTACAGCGAGGCA
TGGAGTACTATGCTGTGGAATTGTGGCTTGCATCAAGGCACATGGCTGAGAAAAAGATATCTAAACAGGA
AACACTTCCCCCGATTTAGGATGCCAAGTGTAAGAGATTCAGGAATAAGAAGGATACTAAGCTAAGCATT
GTTCCCCAGGTCTCAAGGTCTGTACCTATGTGTATATACTTGCTTGGTTGTATGAAAACATGAAAATGGG
CTTTTGCATGACTAAATGGCTTCGAATTCACCCTGGGACAAGAGTGGAGCGCAAGGGGAGCAGGCTGAGA
AACAAGATGTTCATCTTTTCCAAGTAGTTTTCGTAGTTCTGTGCTGTCAAAGCCAAGCTGTCACAATACA
AACTTCATTCCACTTTCAAAGAAGAATTTATCTGTACTTTTGTAAACAGTATTTTGCACAGCCATTCATC
AAGGAGTTATGCTTCCTAAGCCTGTCACTGTTGAAAAAACTTTTTTTTTTTTTTTAATCTCCTATGTCTT
CTCTAGAATTGTGGTATGTGTATAAGCCCTATCTAAAGGCACAAAATTATCATGCTGAATTTGTAAACAT
GAATGTTCATTTTCCTTGTATCACGCATAAGAGAACAGATCTACCTCTGGAGCTTTAAGCATATACTGTC
AGAACTCCATAAATTCTATTTTAATAACTGCACAGAATATGGTAACAGTTCACGAGTATGTTCGCTCATT
TCCACATTACATACCTGGGTTGTCATACAAGCAAGAATCCAGTTTTCCAATTAATCCCGCGTATTTACAG
TAAGATGATCATAATTAAATATAGTTTGCTATTAGGGTTAAGAAGGCATAATGCAAAGATGCAGCTGCAA
TCGGTGGGTGGTGTGAACTGGTCAGCAGGATCTCAGATGCTTTCTTAAGTTATTCCACTATTAAAATAAA
GGGAATGGTGAGGGGATAATGAGTCCAGAGGGCTACTCTTGTCTACATTTAGGGGAAGTAACAGTTGCAA
AAAGCAAGTTCATAGCAACCATGGCGAACACCAACTTATTCTAGGCTGAGGGTTGCTCTTTCAGGAGGCT
CACAAGTCATTTCTGCTTTCTTGGGATTGCTCTAATCCAGAATAAAAATCTGTCCTCTCCAATTGAAAGT
AACAGAGAGTTGCTAATTCCACTGTCAAAATTATTTACTTTATACCTGGCTTCTCAAGTAATCTCCATGA
GTCAGGACTCTCATCTGCTCCATTTCACTTCAGTGATCCAAATGTCTCTCTGGCTGCTGCACACTGTCTG
TCCAACAGATCCCTTACCTGATTCTTCTCCTCGCTACATGCAGTCATTCTACAAATCTTTATTAAGCACT
AATTAAGAACCAGGATGTAGTGGAAAGCAAGAGTTCACATGAAGATTATTACACTCTAATGTTAAAAATA
TATACAAGTAGGATGAGCTGAGATAACGACAGTGCGAAGAGGAAGACGTGCTCCAGGAAAGTAACATGGC
AGAGAATGGTTGGTAACATGGCACATTATTTTAAATATGGTGACTGAGGACAGATTACTCTAAGAAGCTA
AAAGGAATGAGCCATTAACAGATCTGGGCAAAAAAACTTCCAGACAGGAACAAATCAAGCGAGGAAGCTG
TGAGGCAAGAGTAAACCTGAAGTTCAAAGACAGAAGAAAAATGGCACGGCCAGAGTTTAGCACAAGAGAC
TGAGATAGGGAGAGGCAATAAGAAGGTAGTTAGAGGAGGCCTGGTTCTCAACCCTGGACACCGAGGAGAT
CCACCAGGAACTTTTACAAATACTGATGCCTGGGCCACACCACCAAATCTTCTGATTTAACTGGACTGGG
GTGAGGCCCAGACTTAATGCTTCTAAAAAGGCCCCCCGGTAATGCTGATGTGTAGCCAAGATTAATTACC
AGACATAGGTATTATATGCCATGGAGAAATTCAAGTTTTATTCTAAGTACAGCAGGAAGCATTGGAGGGT
TTCATATGTCATCATGCCTTATGCTTATGCTTTTTTTTTTTTTTTTTTTTTTTTAACCCAGGCTGGAGTG
CAGTGGTGCAATCTTGGCTCACTGCAACCTCCTCCTCCAAGCTTCAAGCAATTCTCACACTTCATCCTCC
TCAGCAGCTGGGATTACAGAGCTGTGCCACTATGCCCAGGTAATTTCGTGTATTTTAAGTAGAGACAGGG
TTTCACCATGTTGGCCAGACTGGTCTTGAACTCCTGACCTCAACTGATCCACCTGCCTCAGCCTCCCAAA
ATGCTGGGATTACAGACGTGAGCCACTGTGCCTGGCTGCCTTAGGCTTTTAAAAGAGCATCCTTGCTGCT
ATATGGGAATGGATTGTGGGATGTGAGGTGTAGTAGAAAGAGGAACACCAAAGGGGAGTGGTGGGTGCAG
CGAACAGGAGGAGAGATGAAAAAAAAGCAGGAGATATATATATATATATTTGTGAGGTTTTTTATTTATA
TTTTTTTGTTTTTTTCTTGTGGCAGGATCTCACTCTGTCACCCAGACTGGAGTGCAGTGGCACAATCATG
GCTCATTGCAACCTTTGCCACCCTGGCTCAATGGATCCCACCTCAGCACCCACCCCTGACCCCTGGTAGC
TGGGACTACAGGCACATGCCACCACGCCCGGCTATTTTTTGCATTTTTTATAGAGACGGCATCTCCCCAT
GTTGCCAGGCTGGTCTCGGACTCCTGGACTCAAGCAGTTCGCCTGCCTAGACCTCCCAAAGTCCTAGGAT
TATAGGCGTGAGCCACCACACCCAGGCACATGATATATATGAATCAACAGGCATTGCTCATGACTTTGCT
GCAGGTGGCCATGAATGGGGGAGTAAAGGCAAATTCTCAAAAGTATTTGTATCTTGGGCTTAAGCAAATA
GGAGGACGGTAGTCTTTGGTATACGAAGATTGAAGAAAGGAAAAACTTGCGGAATGGGAATCAGGACAGA
ATCAGGAGATGGATCCTGGCCCTTCTGCTCTCCCTCCTGGGCAGTGAGTCCTGAGCCATGGGGTGGAGCA
GAGTGACTTGGGCATTTGCAATGGGGGAGGGCTGCACATCCGCAGAGGGATCCAGACTGGCTTGGCATGT
CAGAGCCCCGGGGGAATGAGCTGGGCATCCATGTAAGGGAGCAAACGGGGTGTCAGAGCCTAAGTGAGGC
GAGGGAGTATCCGCACACAGGACTTGGGGGTGGTGCACCGGCCTTGGATATCAGAGCAAAAACAGGGTGA
AGGGGGTGTTACCATGGGAGACAGCATGCTAATGGGGATGAGTGATCAGTTACATACAAGGAAACTGATC
AAATAGCTAAATCTATTAAAAAAATGGGAAGCTAGGTTTCTTACTATTATACAATGGAGCTATAAGCCCC
AGAAGGGAAAAATCTTGAATGAACCCTGTGCTGCCGGATTGAGATTAAAGGCATCCATGTGAATTCATGA
CTTTATATACACGTGGATCAGTCAAAATGAACAGGTATTAATCTATAAGTATACAAATGCATACTACCCC
TAGTTGAATTACCTAGTTAGTTCCTATTTTTCTGTCCCCAGGAGAGATGATAAAGGGAGCTCTCAGAAAA
AGAGCTATGTCACTGGGAAAGTGCAACCAGTCCCAAACTAGGGAGGAGGACAGACGGTCCCATGAGGAAC
GAATCCAAGAAAAAAAAGAACTGAGAAATGATCTTATCTGTCTGAACATATTAAAAGGCAGGCAACAATT
CTATCAGCAACCTTGAGTATGAAATAGAGGTACATTCACAGAGAATGAAGAAAAAAAGGAATTAGCTCTA
GAAAAACATATTATTCAAGAAAGGAAATGTAATCAGGTAAATCCCACAGCCTCTGTTGCTTCCACTACAT
AGCCATAACAACCCAAATCCTAAGTGTTTAAAAAAAAACTCAGGAGGCAGAGGCAGGAGAATCGCTTGAA
CCTGGAGGAAGGGGTTGCAGTGAGCTGAGATCACGCCGCTGCACTCCAGCCTGGGAGATAGAGTGAGACT
CGGTCTCAAAAAAAAAAAAAAAATTGTATCTATATTTGCTTTTCTAAGAGGGATTAATAGGCATCTGTAT
GGTTGGTGGGGTATACAGAAGAGTGAAATCCTTATCTTCCACAGTAAGAAATGAATTTAGAAATAAAGAT
ATTTATGCCACAAAAATTGGCTGAAAGAGTTGAAAGACTTCTGAAAAAGCTGAAACTCCTCAGAATTCAA
GGAGTTAAAAAGGGTCTCCTGTTTTTCATTGTAAACCTTGTAGAAATGGTCTGGATGTTTAAATTTATAA
ACATATATGACTGATAAAATTTAAAAAATATACAGCTGATAAATCCTGGTAGGCCAGAACTAGGCAAAGG
CAAAATTATAGGGATAGAAAATGGATGAGTAGTTGCCAAGTACTCAGGGTGGCATGGGGACATGGGAGAA
CTCTGGGGCTGACAGAATGGTTTTGTAGCTTGACCATGGTTGTTTCATGATTGCATGCATTTGTCAAAAC
CTGCAGAATTTTACACTAAAAAGGGTGAATTTTACTCCATGCAAATTATAACTCTAAAAAAAAGACACAG
TGAGATACTATCCACCCACTGGAATGGCTAAAGGTAAAAAGATTGACTGCGCCAATCACTGGTAAGGAGA
TGGAGCAATTGGAACTCCCTTCCATTGCTGGTGGTTTCTTATAAAGTTAAACTTACACTTATCCTATGAC
CTGGTCACATCCTCACTCTGATGCTTTATAAGAATGTTTATGAATGCTTTATTTTTAATAGTCAAAAGCT
GGAACCCATCGAAATGTACATTAATGGGAGTATCAACAAACAATGTTACATGTACATACTATATTATTTA
CTATAAAATATAATATGTAATAAATTTATATTTGGCAATACACAGGAATAAACTACGGATGTGCAACATC
ATGGATGAACCTAAAAACCATTACAATAAGTGAAAGAGACCAAACACAAAAGACACATCTAATTCCACTG
ATATGACATTGACTCACAGGTAAAACTAACTCGCAGTGATCTAAACCAGATTGGTGGCTGTTTACTGAGG
ATGCGAACCGTGTGGATAAAGATACCAAGGAATTTTCTGGGGTGAGGGAAATGTGTTTTATCTTGATTGG
AATGTTTAGGTATATAAGCTGCATTCATTTCATAAAACACACTGAACTATAAATCTAAGATGAGTGCACT
GTGTTGCATATAAATTTTACTGCAATTTTTTTAAATGTAAACACTGACACTGTCAAGTGAATATCAGTCT
ATAAAGTAACCACCTCAAAGTAACACAGAATTGCATTCTGAAATATGACTGAATATTTTTGTTTGGAAAT
GTCTCTGAAACAAGTTTGAGTCAAGTGTGAAAAAGCACAGAACTATTTCTCCATTACTTTACGTGGTATT
GTGTCTTCCCAAAGACATTATTCATCTTAATTACTACTGCATGCTCCAAAATTCATTCTGAACAAGTTTT
GCTATTTCCAGAAGTTCAATTGCAGATTGGAGATTCATTTCTCCAGTGAACAATTAGTTACAGATGTTAG
GAAAGCAAAGTACTCAATGTCTCCGTGTCCTAAATCTTACTTAATAATGGAAAGAAAAAAATATATGTGT
AAACACACAAGCATATAAACAAGAAAAGTAATTTCATATAGGGCTAAAAGTTACGAAGGAATAGAAGAGG
CTAGCCTGGGGAAGGCCAACTCCTGAGAATGAAGCTACTTTAGAAAACATGGTTAGAAAATTCTCTCTGG
GCGTGGTGGCTCACATCTGTAATTCCAGGACTTTGGGAGGCTGAGGTGGGAGACCAGCCTGGGCAACATA
GCCAAAACCCTGACTCTGCAAAAAACTAAAAATAAAATAACTAGCCAGGTGAGGTGGCACACACTCATAG
TCCTAGCTACTAGGGAAGCCAAGGTCAGAGGAGCCCTTGAGCCCAAAAGTTGGAGGCTGCAGTCAGCTAT
GATTGCGCCACTGCACTCTAGCCTGGGCAACAGAGTGAGATCCTGTCAAGACAGATAGAAGGACAAAAAG
ACAGAGAGAGCGTGAGAGAGAGAGAAAGGAAGGAAAGAATAAAGGAAGGAAGGAAGAAAGGAAGAAAGGG
AGGAAGGGAGGAAGGAAGGGAGAGAGGGACGGAGGGAGGGAGGGAGGCAAGAAAATTGTCTCTCTCTGAG
GATGTGCATTTAGGCTGAGGACTTACACTACTAAAGTGGTCCATTCATTCATTATACATGAAAACACTTA
TTGAACACCAGTGTGCCAGACACTGTCTTCAAGGAAGAAGGAAACATATCTGTAAACAAATAACTAAATA
CAAAAGGGCTTTTAATGGTAATGCTTGTAGACGCTGGCACACAAAAGAGAAAGTCATGAATATGCTGAAA
ACTCAGAAGCAATTACTGAGAGGTACTCATGATTTCCCAAGAAGGAAAGCATCATTTAGATGCTGGAATT
ATGGAGTGTTTTATAAAATCTCTCCCAACTTTCTGATCACAAGATAAATTAGTTTTATCCCACGTACACA
CATAAAAGATCAACAAATTATTTTTAACCTCTTAGGAATTAAAGGTAATTATGAAGGAGACAAGGAGCTG
TTTCTATACACCTGCATTGTGTGTGTGTGTTTGCCGGGGCTGGGGGCAACGGGGGCGGCGGTCTCAGAGA
AGAAGCAGGTGCTAAATCCTGTTGTTTTTCCCTTAAGTGTCGCTGGTCTGGTAGGTTGCTGGATAAAACA
CAGTTAATGGGGCCAAGGTCAAAGGCTCCATCCCCTGTAGGCCAGGTAAACTTGTCAGGTTTCCATGGGC
ATAGCCTGTCCTCCCACCCCCAGTGAGTTGTCCTTCCAATAAAAGCTGGCTGTCTCTTGGGAAGCCAGTG
AGCAGAAACAGCCAGGTGCAAACTCATCACAGGACAGACAAAGGGCTGGGTCTAAAATCCTTCCTTACAG
ACAGATAGTGACTGCACCTCTGCCTGTGAGCAGCACACTCACCACCTTCCCGAGCCTCAGGTCTCACGAT
ATCCACACTCCACATGCATCTCACTGGGGCTTTTGAAAATAAGTTCAAAGGCAGAAAGTCAAGGGATGCA
AAGATGGTAAAAGATGATTCTATTCTTTTATACTTCTTGGTGAGACAAATGAGTTTTCCAGGTTAATTAT
CTGAGCTCAATTTTGTGGATTTGAGATCGCCAGATATTGGAAGGAACTAAGAAATCACTGAAAAATAACA
ACCTTACTTAAAGCAAAGGAGGGCAGGTGCGGTGGCTCACACCTGTAATCCCAACACTTTGGGAGGCCAA
GGCAGGAGGATTGCTTGAAGTCAGGAGTTCAAGACCAACCTGGGCAACACAGTGAGACCTTTTCTCTTAA
ACAAACAAACAAACAAACAAACAAACCAATTTTTAAATCAGCCAGGTGTGGTGGTGCATGCCTGTAGTCC
CAACTACTCAGCAGGCTGAGGCAGGAGGATCACTTGAGCTCAAGAGGTTGAGGCTGCAGTAAGCCATGGT
GGTGCCACTGTGTTCTAGCCTAGGCAACAGAGCAAGACTGCCTCTTAAAAAATAAAATAAAAAGTAAATA
AATAAATTAAAGAAAGAAAACATAGTTAAGGAACTGAAAAGGCTTGTCCCATATCTCCCAGTCACTTACC
ACCTAAGCTGGGGATACGAACACAGGCCTCCTACCTGCCAGCTCGTTGCTTTCCCTTATACCAAGCTGGC
CCATGGCCCTGCTGGGGCACAGTAGGCAGGACACTTTCTCAATGCACCACCACTCAGGTCAGGTGAGCTT
CGTCATGGAATTCTAACAGTATAAAACACACACGCATAGGCACACCATCTAAGTGAAAAAGCAGGAGATA
AGGCTTCTGACTTTATTTATTCATTCATGCATTCACTCATTTATTCATTCTTTGAGGCAGAGTCTCGCTC
TGTTGCCCACACTGGAGTACAGTGGCACAATTTCGGCTCACTGCAACCTCCGCTCCCCAGACTCAAGCAA
TTCTCCTGCCTCAGCATCCCAAGTAGCTGGGATTACAGGCATGCACTTCCATGCCCAGCTAATTTTTGTA
TTTTTAGTAGAGACAGAATTTCACCATATTGGCCAGGCTGGTCTTGAACTCTTGACCTCAAGTGATCCGC
TCACCTCAGCCTCCCAAAGTGCTGGGATTACAGGTGTGAGCCACCGTGCCTGGTCTATTTAACTTTTTTA
ATGATCAAAACAAAAAACTGTCCTTCGCAGCGCCTGGCATGCAGCAGGCACTGAGTAAACATCTGATGAA
TATAACAATGAGAAAGGCGGGTGTTCTTGAGCCACTGGCTAG
