# Supplementary material for: Genome-wide characterization of endogenous retroviruses in snub-nosed monkeys
Source: PeerJ. 2019 Mar 18;7:e6602. doi: 10.7717/peerj.6602 (PMC6428148; doi:10.7717/peerj.6602)
Supplement: File S3 — All ERV sequences found in the golden snub-nosed monkey. [file peerj-07-6602-s003.zip › Supplemental3/147.fasta]

>147gi|723392852|ref|NW_010821604.1|:2796838-2810661 
TGTCTGTATTCAGAGTTTTGTTAGCAATGTTTTTTCCCTGATTACAAAAGGAATGCATGCTCATTATAGA
ACATGATGAAAGCACAAAGAAAATAATAAAAATTGAAATCACCAAAACAGATGCCCTTGTTAAAATTTCC
ATTCTTTTTTCTATGTGTATTTTAAACATATATTGACAAGAATGACTGTATACACAGACGCACGTGCGTG
TGCGCGCGCACACACACACACACGATAAGAGCTCCTTATCTCTCAGGACTTCCTCTCTTCCAATTTGGAT
GACATTTATTTCTTTTTTCTTTTTTTTTGAGATGCAGTTTCACTCTTGTCTCCAAGGCTAGAGTGCAATG
GCACCATCTTGGCTCACTGCAACCTCTGCCTCCCAGGTTCAAGCAGTTCTCCTGTCTCAGCCTCCCCAGT
AACTGGGATTACAGGTGCCCACCACCATGCCCAGCTAATTTTTATATTTTTTGGTAGAGACAGGATTTCA
CCATGCTGGCCAGGCTGGTCCTGAACTCCTGACTTCAGGTAATCCGCCTCCCAAAGTTCTGGAATTACAG
GCATGAGCCACTGTGCCTGGCCCGACCTTTATTTCTTTCTCTTCTCTGATTGCTCTGGCTAGGACTTCTA
ATACTGTGTTAAATAGGAGTGGTCAGAGAGGGCATCCTTGTCTTATGTTTGTTTTCAAGAGGGAATATTT
CCAGTTTTCACTCATTCAGTATGATGTTGGCTGTGGGTTTGTCATAGATGGCTCTTACTGTTTTGAGGTA
TGTTTCTTCAACACTTAGCTTATTGAGAGATGAAGGGATGTTGAATTTTATCAAAAGCCTTTTCTGCCTC
TATTGAGATAATCATGTGGTTTTTGTCTTTAGTTTATGTGATGAATCACATTTATTGACTTGTGTATGTT
GAACTACCTTTGCATCCCAGGGATTAAAGCCTGCTTGATTGTGGTGGCTAAACTTTTTGATGTGCTGCTG
GATTCAGTTTGCCAATATGTTGCTGAGAATTTTTCCAATGATGTTCACCAAGAATATTGACCAGAAGTTT
TCTTTTATTGTTGTATCTCTGCCAGGTTTTGTTATGAGGATAATGCTGGCATCATAGAGAGAGTTAGGGA
GGAGTCCCTCCTGCTCAGTTTTTTGGGATGGTTTCAGTAGGAATGGTAGCAGCTCTTTGTACATCTGGTA
GAATTCTGCTGTGAATCTATCTGATCCTGGGCTTCTTTTGGTTGGTAGGAGTGTTAGTCCATTCTCGCAT
TGCTACAGAGAAATACCTGAGACTGGGTAATTTGTAAAGAAAAGAGGTTTAATTAGCTCACAGTTCCACA
GGCTGTACAGGAAACATGGTGCTGGCATCTGCTTGGCTTCTAGGAAGGTCTCAGGAAATTTACAATCATG
GCAGAAGGTAAAGGGGGATCTAGGCACTTCACATGGTCAGAGATTCTGATATGTTGTATCTTTGCTCTCA
CTCATTTTAAAGAAGTTCTCGATTTCTGCTTTAATTTCATTATTTACCCAAAAGTCATTCAGGAGCATGT
TATTTGATTTCTGTGTAATTGTATGGTTTTGAGCAGATTTCTTAGTATTGATTTCTAATTTGATCTGTGG
TCTGAGTGGTTGTTACCATTTCTGTTCTTTTACATTTGCTGAGGAGTGTTTTTGTCAGCTTATGTGGTCG
ATTTTAGAGTATGTGCCATGTGGTGATGAGAAGAATGTATGTATATTCTTTTTTTTTGGCGGGGGTGGGG
AGGTGGAGAGTTCTGCAGATGTTTATCAAGTCCATTTGATCCAGTTTAAGTTCATTCAGGTCCTGAATAT
CTTTGTTAATTTTCTGCCCCAGTGATCTGTCAGTGGGCTGTTGAAGTCTCCCACTATCATTGTGTGGGAA
TCCAAGTCTCTTTGAAGGTCTTGGTCTTTAAGAACTTGCTTTATGAACCTGGGAGCTCCTGTGTTGGAGC
ACCTTAATAATGTGCTTATTAATAATATCTCCTTAATAACAACATTAAGAAGAAATCAATAAATAAATTC
CTAAGACCTAAGTAGTGAATGCTGGCGTGCCTTCTTCCATGCTGGTGTTCACTCACAGTGGCAGAGGCAG
CATGACTTGGGAGTTGGGCTGGGGGATCTGGCTGGTGCGGTTGCACTGATGGAGGTGTGGTGTTAGCATG
GGGGTGAGGGAGTTGGCAGGTGCAGGTCTGTGTGTGCTTTTTGTGCACAGTACGCAGGGTGGTTGCTCAG
GGTAGGGGGATGGTCGACCGTTCTCTGTGCCTAGTTTCACTCCTAAAGCAGTGTTGGTGCAAGGGTGGGT
CACTGGTGGGGCTGGCTCCAACTGCAATGGCAGTCCTGTGCGGGGGTACCAGAGTGTACTCCCGTTGCAG
CAGTGGCAGGGCAGGGTGCATGCACTCACATATTCTGGTGGGGCAAGGAAGGCAAAACCCCCCTGTGCAC
ATATGTGCCAGCAAAGCCATGTGGGGGCTTGCCGTGGGCCCAGGGAAGGCTGTAGTGTTGCGAAGGAGCT
GGCAGGCTGGTGTGTGGCTGTGGGGGTTGCCCAGCTGGAGCTCCCCATCAGTCAGGCAGGATCCACCAGC
ACAGGAGCTATGGTGTGGGCCCCCAGGGCACCCAAGGCTACTCTGTAAGCAGGCACAGCCAGGCTGGGGC
CCTGAGGAGGTCGGCAGACCAAAGAGTGCTCAGATCGGATGGTCCTAGCTGATGGGCAAGACCACCTTGC
AGAGTTCAGGTTGGACAGTTCCCCTGGGGCTAAAGTCTCCTAAGGGAGCAAGTTGAGCTTTGGGAAATGG
GTGTCCCCAGCTGGGGTGGGCTACAGACGCACCAGCACCAAATTCTGGACTAGGCATCAGCTGGGGTGCT
GCCCTTACCATTTCTCTAAGCAGCAGTTCAGAGTAGACTCCAGACCCACAACCTCAGAGTGGCAATATCT
GTCACAGTGGAATGAAGTCCATGAAATTCAAGCTGCCGGACACAGCATGGATTTCACAGAGAAGCCAGCT
TGCACCACACTCCCTCCTGTCCCCGGGGGCCAGTTTTCACTCCCAAAGTAAGCATTTCTCAGTCGTGTTC
CCCAGAGTCCACCCGGTGGTCAATCAATCAGGAATCTAGTTCGGTGAATCCCTGAGCATCCACATCTGAT
CTCTAAGATTGGAGTCTGCACACTACACATTGCTCCATGCAGTGTCACACAGTGGAGCGGGTCAACTCAC
GGTCGAAGGGTCTCCTTCTGCCGAGATTTCAGAGGCTCCTGGTGAGAGCGGGTTGTTCCTTGCCAGTTCA
ACTCATCCATTTCTCCAGATTAGTTGGTTGGGGGCCAGAAAAAAGTCCAGACGCATGGTAGCCCCATGTA
GGGTTCCCAGCTTCCTCCCGCTTCAGCCCAGCTTCTGTATTCCCTCTGTCCACTCTCAGTGACTTCCCTC
TGAAGATGTTAGGAATGTGCCAGTCCTCTCCGTTTTTGCGTGGCAGCTCTTGCACATGGCTGCATCCAGT
GGGCCATCTTTTTAAAAAATTTTGTTAAAAGTATTAATTAAATTAAATCAAATTAAAATTAATAAGATTA
TAAATTTATTACAAATTTAATTTTATTAAAATTATAAATTTTTCACTGACTTGAAACTCACAAATTCACA
GATTCTTTCTTCTGCCTGTTTCAAGTGAGCTGTTGAAACTCTCTAGTGTTCAGCTATATTTTTTCAACTC
TAGAATATCTGTTTGGTTCTTTTTATAATTTTTTATAATTTATAATTTATAATTTTATAATTTTATAAAT
TTATAATTATATATATAAATTTATATATAATTTTATATATATTTATAATTATAATCCCTCCTTCCCTCCC
TCCCTTCCTTCCTTCCTTCTCTCCTTCCTTCCTTCTTTCCCTCCTTCCCTCCTTCCTTCCCCTCTTCTCC
TCTTCGCCTTTCTCTTCCCCTCTTTCTTTTCTTTTTCTCTCTCTTTCTGTTTCATTCATTCATTCTTTCA
TTCATTCTGTCTGTCTCACTGTTTTCCATGCTTGTCTCAAGCTCCTGGGCTCCACCAATCCTCTGTCTCA
GTCTCCTGAATATCTGGGATTGCAGGCATACACCACCATGCCTGGCTAAGATGGTTGTTTTAAAGCCTTT
GTCAAACAAGTCCGATGCCTGTGTCTCTTCAGGGACAGTTTCTGAAAATGTATTTGCTCCTTTGCATGGA
TAGTTTTTTTTTTTTTTGTATACCTTGTGACTTTCTGTTGAAAGTTGGGCATTTGGGGAAACAACCACCT
TCACTAGTCTTTGCAGACTGGCTCCTTTTAAGAGAAGACATTCAGGCCAGGCGCGGTGGCTCAAGCCTGT
AATCCCAGCACTTTGGGAGGCGGAGACGGGCGGATCACGAGGTCAGGAGATCGAGACCATCCTGGCTAAC
ACGGTGAAACCCTGTCTCTACTAAAAAACACACACACACACACAAAAAAAACAAAAAAAACAAAAAACTA
GCCGGGTGAGGTGGTGGGCGCCTGTAGTCCCAGCTACTCGGGAGGCTGAGGCAGGAGAATGGCGTAAACC
CGGGAGGCGGAGCTTGCAGTGAGCTGAGATCCGGCCACTGCTCTCCAGCCTGGGCGACAGAGCGAGACTC
CATCTCAAAAAAGAGAAGACATTCAGCAATTAGCGTAGCACAAAGGCTTAAGGTCTTCTCAGGAAATTTT
TGGGCATGCATCTTCCATGGGCCATGTGTATGCTTTTCCCCCCTCCAATTCCCCTATATTCATGGCTACT
TTTAAATGTCTTAATTGGCCTGAGAGTTTCACCCCTGATTCTTTTCAGGGCCTTTGTTGTTTTATTGTAT
TCCTCAATCAGTAATTTCTTGCCCAAGTGTCTGTGGGTCTGTACTCCTCTTATAGTTTTCAGGAACCATG
CTCACTGCTTCCCACTGCTCATTCTAGGCAGAAATCTGAGTTGCTTTTTGGCTGTCTGGGCTCTGAGTCA
ATACAAAGAACAATACTTCAGGCAGTCCACAGACAGGCTAGAAAGGTAAAAATTTGGTTAATGGGAGAGG
GTTGGGAACCAGGTCACCATTTCCTCCAGACTGCACCACACTGGGAAGGGGGAAGAACAAGATGAGTGAA
ACACCATGAAATTGTCCTACTGTTTTGCTTGTAGCGTTTCCTTGATTTGTTATTTGCTTGGTTGCTGTGG
ACCTTTCACTGGTTTCCAGGAATCCTAGAAAGTCTAGAAAGTCTTTTCTTTTTCTTTTTCTTTTCTTTTC
TTTTTCTTTTTTTTTTTTTTGAGACAGAGTTTTGCTCTGTTGCCCAGGCTGGAGTGCAGTGGCATGATCT
CGGCTCACAGCAACCTCCTCCTCCCAGGTTCAAGCGATTCTCCCGCCTCAGGCTCCCGAGTAGCTGGAAT
TACGGGCGTGTGCCACCATGCCCGGCTGAGTTTTGTATTTTCAGTAGAGACGGGGTTTCACCATGTTTAC
CAGGCTGGGCTCAAACTCCTGACCTCAGGTGATCCACCCACCTCGACCTCCCAAAATGCTGGGATTACAA
GAGTGAGCTACCATGCCCTGCCAAAAAATCATTTTATTGAGGTTCTAACTGTTTATTTTTTTCCGGGTAG
AAATGGGTGCTTGGATCTTCCCAGTTTGCCATTTTGTTGAAGTAACTTGTATATTTGTAATTTTAATCCC
ATCTTTGCAACTACTTCTCTAAGACCACAGACTAATACAGACTTGAAAGAATTTACAAGTATTTTGCTTT
TTCTCTGATTGCAGTTAGAAGTACTGAAGGTTTGGAGCAGAGGAATGCCATGATATAATTTATACTTTGA
AAGGATTTTGGACAGATGCTTTCTTGAGAGTGGGCTTGACTGGAGTCAAGGGAGAAAAATAAGCAGAGCA
GTTATAAGAATGTTGCAATAGTCCAGGCAGGAGGTAATGGTGGCTTGGACCAGGGTTGTAGCAGCAGATG
TCAGATTCTAAATATATTTTATAGGCAGAATTAATGGAATCTACTGACAAATAGGATATTAAGGATAAAG
AGGCAACTGGGAGATTGGAATTGCCAATGGCTGAAAAGAGGGGGACTCAGTGTGCAAATACCAGGAGTTC
AGTTTTAGAAAAAAATAATTTTGAAATGTTCATGAGGCTTGTAAATGGGAATGTGTGCTTAAAGTCTAAG
GAAATGTCTGTGCTGGGAAAGTAAATTTTGGATGGCAAAAAATGGTAATTAAACCTATGGGACTGGATGC
AAGTACAAAGAGTGAGTGTAGATAGAAAAAACAATTGGTCCAAGGTTAGAACACTGGACTACTCCAACAT
TTAGAGATCAAGGAGATGAGTAACCCACAAAGAAATGTTAATAAAAGTAATTACATAAAGACAGTCACAA
GAATCTTACTTATATAATTTATTTTCTAGAGAGAACTAAGCTGGAATAGGTCCAATAATTACAGATGAAT
TCTATGAGGTAGTATATTCACATAGCTGGTTAACAGTCATTTTAGCAGTTATAAGATTAAAACCTGCCAA
GTGAGGAAATTATAAAAACACTGCTTATATTTGACAAATCTGGAGACATATTTCTAGCCACCACAGTGAC
TTAAAATATTTATTAATATTATGTGTAAATTATGCATATGTGTATATATACATACGTATTCATACATATA
TATGTATGTGTATATACAATATATGTATGTATATTAGGATTCTCCAGAGAAACAGAACATACATATATAT
GCATATGTGTGTGTTTGTGTGTGTGTATAATACATATATGTATGGCTGGGTGCAGTGACTCACACCTGTA
ATCCCGGCACTTTGGGAGGCCGAGGCGGGTGGATCATGAGGTCAGGAGTTCGAGACCAGCCTGGCCAAGA
TGGTGAAACCCCGCCTCTACTAAAAATGCAAAAATTAGCCTGGCGTGGTGGCATGCACCTGTAATCCTAG
CTAGCTCCTCGGGGTGCTGAGGCAGGAGAATCACTTGAACCCAGGAGGCAGAGGTTGCAGTGAGCTGAGA
TAGCGCCATTGCACTCCAGCCTGGGCAACAAGAGTGAAACTCCTTCTTAAAAATAAAAAAAAATTTATGT
ATGTATGGGGCGGGGTGGGGAGAGGGTGCAGAGAGAGAGAGAGAGAGAGAACGAGCACTGATGGTATAGT
TCCAGTACAAAAGCCAGCAGGCTCAAAATTCAGGAAGAGCCAGTGTTTCAGTTCAAGTCCAAAGGTAGGA
AAAAACCCAACTGATTTCTTTACCCAAAGGCATCATGCAGAAGAGGTTCCCTGCTACTCAGCCCTTTTGT
TTTACTCAGGCCTCCAGCTGATTGGATGGGGCCAACCCTCTGTTTACTCAATCTGATTCGAATGTTAATC
TCATCCCCAAACACCCTCACAGACACATCCAAAATTATGTTTGACCAAACACCTAAGTACTCTGTACCCT
GTGGCCCAATCAAGTTGATAAAACTTTATCCATCACAGGCTCAACCCTTGTCAACTTGGCACCCATATAC
ATCTACTTAACCCATACTTAATCTCCAAATAAAGACCATAATAATGTCATAATTCCGCCTAACCTGACAC
AACTATTTTGTGTACAAATGAAAATATACTAACTCCTTCTCCCAAAGGGGAGGTGGAGCCTTTGAGTAAT
GTTGACTTTTCTTTTTGATATGCAATAACTTAAATACTGTAATGTAAAATTAACAGCACTTCAATACTGA
TATAAAGTCAGTATATCTTCTTTTACATAACATCATGTTGACTGGTCATCCTATCCACCAGATTATTAAA
ATCCTCCTCTGCTCAGGATACTCATGTCTGGCCAGTTTTCCTTCCAAGCAAACTAAACAACCAGGTGACC
TGCTCAAAGTTCTTCCCACTGGGAGGACTTTCCTTCACTATTGTCCTTTAGGGTTCTCCTGGAAAGCGGA
TACCAAGTTGCAACTGCCCACTTTTGAGTAGTGCCATCTATAAACCAGTTCCAAATATTTTCTTGCTCTG
TCAACTGATTATAGGGAACTCCTCATTAGATCATAGGTGCAGGCTGAGAGAGAGAAGGCAGCGTAGCTGG
ATAGTGTATCATGGGTATTTGGGCCACCTCTTCATGCAACTTACTTGTGACTTCAAGGCTTGCTTGGGCC
TCTCTCTTTCTCTCTCGATATATATATATATATGTATATATATATATAGTCTCATATATACCACTTCCAT
TTGTTGATGAAGTGCTACTGTGCACACCTCAGCTTTATGGCTTGTGGGGTTGGTTAAACCACCTAATTCA
TGATGGGGAGCATAGATCACATGGTGACTTAGTGGCCCATGGCTAAACATTCAGTCTCTACTAAGGTCCA
GTAGAAGACCAAGGGCTGTTTCTCAAAAAGAGAGTAGTTATCTGCAGAGGGTGGCAAGGCTTTGCTCCAA
AATCCTGTGGAACTGCACTGTGATTTACCTATGAGGGGCTGCCAAAGGTTCCAAACAGTATCTCTGCCAC
TGACACTTTAAGCACCATTGGATCTGTTGGATCATATGACCCAAGTGGCAGAACAGCTTGCACCACAGCC
TGGACCTCTTGCAAAGCCTTTTCTTGTTCTGGGCCCCACTCAAAACTGCAGTTTTGGATGTCACTGGATA
AGTGGGTTGCACTAACGTACTCAAATGGGGCTATGTTGTTTCCAAAAGCCAAAGGCCCTCTGTGTGTTGT
ATCTCTTTCTTTGTTGTAGAAGGGGCCAAATGCAGCAACTTGTTCCTTGTCTCAGAAGGGCTATCTTAAC
ATGACTCACACCACTGGATCCCTAGAAATTTCACTAAGGTAGAAAGCCCCTGAATTTTTGTTGGATTTAT
TTCCTGCCCTCTGACATGCAAAAGTCTTCACTATAAATCTAGAGTAGTTGATATTTCTTACTCACTAGGT
TCAGTAAGCCAATTATCAGTGTAATAGACCAGTGTGATATCTTGTGAAAGGCAAAGGTGGCCAAGGTCCC
TGCAAATTAAATTATGACATAGGGCTAGAGGGTTGGTATACCCCTGAGATAGGACAGTGAAGGTGTATTG
ATGGGCTTACCAACTGAAAGCAAGCTACTTTTGGTGGTCCTTATTGACAAAGATGGAGAAAAAAGGCATT
TGAAAGATCAATAGCTGAATACTAGGTATCAGGAGATGTGTTATTTTGCTCAAGCAATGAAACCATATCT
GGTACAACAGCTGTGATTGGAGTTACCAACCTGTTAAGTTTATGATCATCCACAGTCATTCTCCCAAATC
CGTTTGTCTTCTGCACAGGCCAAAAAAGGCAAGTTGAATGGGGATGTGATTGGAATCATCACCATTGCAT
CTTTTAAATCTTTGATGCTGGCTCTAGTCTTTTCACTCTCTCCAGAAATATAGTATTCCTTTTGGTTTAC
TATTCTCCTAGGTAGAAGTGGTTCTAGATCTTCCACTTGGTCTTTCCCATTGTAATAACCCTCACTGCAC
AGGTCAGGGAACCAATATGGGGATTCTACTAGCTGCTGAGTATGTTTATTCCAATTATGAATTCTGGAAC
TGGGAAAATAACCATAGAATGGGTTTGAGTACTGACGTGGCCCACTGTAAGATAAACCCGAATAAAACTC
TATTGGTCACCTGACCTCCATAAGCCCCTACTCTGAGTGGTAGACCACAGTGTTGTTTTGGGTGTCTTGG
AATTAGTGTCAGTTCAGAGCCAGTGTCCAGTTATCCCTAAAAGATCTGATTAATTATTTTTCCCCAATGC
ACAGTAAATCTGGTAAAAGGCCATAGGTCCTTTTGGGGCAGGCTAGGAGAAAGATTAACAGTATCCATTT
TTGGTGGTGTACTGAGATACTTCAGAAACTCATGTTCCTCTTCAAGGGGTTCCGGGTCTATAAACTGGAT
GAAGTCTGTTTTCGTGATTCATATTTGACTTTTGTTCATTTGACCTAGAAGTTTTCTGCTGATAGAGTTC
AAGTAAGAATTTAGCAGGCTTCCTATCTATTTTACTTGTAGACATACATGATCAACTAACCAGGCATGAG
TCAGACTATTCTGATTGCTGCTTTGACTCTGCTGTCTATTATAATAACCACAGTCATCTTGCTTTTGACA
GTTGGGTACCCAGAATTGGCTCCTCCCACCCTGGGATTCAAATACTCCCACTGCGTTTAGGTTTCCCAGT
TCAATGACCACAGTTTGCATTGTAAGATCTGGCATACAGAGGAGAACAATAACAACTTTTAAAGGATACC
AGGACTCCTCTCACAAATTTATTTCTCACAGTTGTGATACAGTTTTCTGGATCCTCCCTGTGTGGGTAAG
TAGGTCTTTAGTGACAAATCTAGTCTAACATTCCAATCTCCTTTGAAACTCTTCTACATTAAGCCAAGGC
ATGCTTGGCATTTTCATCTCACTTTTGGTCCATGTTTCAGCCAACTGAACAACCAGCCAGCCAATCAGCC
AGTCAGCTAACCAGCCAGCCAGCCAGCCAGCCAGCCAACCAACCAACCAACCAACCAACCAACCAACCAA
CCAACCAACCAACCAACCAACCAACCAACCAACCAACCAACCAGTTAGAGTTCTTTCCAATTCCCTAAGC
TGCAACATGAAATGTGGAAACTGCTTAGGCAACCCTTATCAATGAATTCAGCCTGATCCAACTTGATGTG
TCTTCTGAGATTATTCTGCACCCTTAATATTATTAATTCCCACACATGTTCCCCAAATTTGTGTTTGTAT
AAACTAGAAAACTCAAGTACTCCTTTTGGAGTATAGCACACCTCCTCATGGGTCACATTTTGTATTGACC
TTTAGGGGCTTGCTGGAACTTAAGTTTAGTTTACAGGTCTAGAAGCAAAGAAGGGTGATGGGGGTGGGTC
CTGAGGAGACTCGACATTGTCCTGCACAGCAGGTGCCTCAGGAGAGACCATTACATTTTCCTTAGGAAAT
GTAGGGTTACTTTCCTCATACAGAGGTGGAAAGGCTGCTTTCACTGGGGATTTGGAAGCTCTGTGAGGTG
GAGAGGCCTCTTCTCCTGGCAAAGAAAACTTATTAGACTTTAGGGGCTCAATGTCTCCAGCATCATCAGG
GTTTTCCCTCACATCCCCATTCCAACATTTGTTATCCCATTTCTTCCCAATTGCCTCACTTTAACAGTAG
ATCCCTAAGAGGCTGGAAATTCAACTTGTGTTGTGATTTAGCTAGTCATTGGGATGAGATTCTGAATCTG
ATTTTCAGCAATCTCAGCCCTGCAGCTACAGGATGTAAGGGTCTCCTTCAGGCACCCATAGAAGATTTCA
AATCATTTATGTGGTTTTTGAGCTGGGAATTAAAATCTCTGAGCTTATATTTTTCTTTCCCCACTTTGTC
CAGTGACAGTAAGAGAAACCAGTCAATTTTATTGTATATATATTAGTTTGCTAAATATATATACTCTCAC
CCAGAGAGTTGGTTCTTATAAGTGATAAATTAGGAATATCCAATGATGTTATTTTGTGTATCTTTATTGC
CGGATCATTACCACAATCAGTGCTCTCTTTACTACTGGAAATTGAGTCATTAATGTCTTTAAACATAATC
AGATTAGCCAATTTCAGAAACCCAAGAGCTAGTTCAGATAACTCATTCTTAAAATTCTATTCCTCTAGAA
CCCTTCTCACTTCCAAATATGGATTAGTCAGGGTTCTCCAGAGAAACAGAACCAATAGTATATATAAAGA
AATAAAACAGATAAAAATATATAAGTATGAAAAGACTTATTGTAATGACTCATGTGATTATGGATGCAGA
CAGGTCCCTAGATCTTCAGTTGACAACATGGAGACCCAGGAACAAAATGGTGTAGTTCTTTGTCTGAAAG
CTGGCAGATTTGAGACCTAGGAAGAGCCAGTGTTTCAGTTTGAGTCCAAAAGAAGAAAAAAACCTCACGC
CCCTGAATGAAGGCAGTCAGGCAGAAGAAACTCCCTCTTAGCCTTATTCAGTTCTATTTAGGACTTCAAA
TGATTGGATGAGACTCTCCCTTGAATCTACAAATTCTAATGTTAATCGCATTGAGAAATATCCTCACAGA
CATACCCAGAATAATGTTTAACCAAATGTCTGGACACCTCATGGCCCAGTCATACATATATTTTTTCTAT
ATCTGTATATTTTACAATTAATGTCGGCACTACTTGGAATATATTTAGACACCTGTTGTGAAAGCAAGGG
CTTACATGTGAAGCAGATTCACATACTGAATATCTTTATGTGTTGGGATATAAAGAAATGATGATGCATG
TACAGCAAGATTTAACACTTCAGAGTTCATGTCCCACTTAATTGTTCTGTATCTAATTATTTAATTAATT
GTAGAATATAGATTTCTTTTTTTATATACTTTAAGTTCTAGGGTACATGTGCACAACATACAGGTTTGTT
ACATATGTATACATGTGCCATGTTGGTGTGCTGCACCCATTAACTCGTCATTTACATTATATCTCCTAAT
GCTATTCCTCCTCCCTCCCCCCTCCCCACAATAGGCCCCGGTGTGTGATATTCCCCTTCCTGTGTCCAAG
TGATCTCATTGTTCAATTCTCACCTATGAGTGAGAACATGCGGTGTTTGGTTTTCTGTTCTTGCGATAGT
TTGCTGAGAATGATGGTTTCCAGCTTTTTTTGAAACTGAGTCCAGTTGTTTTGAGACTGAGTCTCACTCT
GTTGCCCAGGCTGGAGTGTAGTGGCTCTCAGTTCACTGCAAGCTCAGCCTCCCGGGTTCACACCATTCTC
CTGCCTCAGTCTCCCGAATAGCTGAGACTACAGGAGCCCACCACCATGCCCAGCTAATTTTTTTCTATTT
TTAGTAGAGACGGGGTTTCACCGTGTTAGCCAGATGGCCTCGATCTCCTGACCTCGTGATCCACCCACCT
TGGCCTCCCAAAGTGCTGGGATTACAGGCGTGAGCCACTGCGCCTGGGCAGAATATAGATTTCTAAGTAG
CCTAAATCCCAACATATTTGCACAGAGTAATTTTTCCCTAGCATAGAGTTTGGCAATCAGGAATATGTCA
CATGCAGGGATTTAAGTGAGAAATAAACTGTGGTCAGTTGGGAAGATGGGATCATGCTCTACTGTTAATT
TTTTGATGTCAGAATATAATTTAGGTCAGTGAGAGCCATGGGAAAAACTGTGGTAGACCTCTAATATATG
GATGATTATTCCCATTTTATAGGTAGGAAATTAAGTTGTGTGAATTTACATAAGGGTATTATTCTACAAG
TCAATGACAGAAGGATATAACTCAGCAGGCTGGGCAAACATTCCACTACAGTTCAGATATTTTCCTGGCT
CTGGTTTAATGACTTTGACCTAAAGTTCAGTGAAAAATCTTGGCTTAGTAAATAATCCCTACAGAGACCA
TTTCACGATGCCAATTAAAAAGTTTTCCTGGCCACATTTTTGTTCTCCTTCCTTTCTTAATAAAACTTTC
TACATCAATTGCCTGGAAGAGATTCATTCAAGCTGTATGCAGATGCTCCAGGTGTTACACAGCTGTTGAA
ACTCACTAGCTACAAGTTATCAGGGAGCATGCTGTGGCTCTCCCTCTGCTGATAAACTGCAGGAACCAAT
ATGTCTGTATTTGAGTTTTGTTAGCAATGTTATTTCCCTGATTACGAAAGGAATGCATGCTCATTATAGA
ACATGATGAAAGCACAAAGAAAATAATAAAAATTGAAATCACCAAAACAGATGCTCTTGTTAAAATTTTC
CATTCTGTTTTTCTATGCGTATTTTAAACATATATTGACAAGAATGGCTGTATACACAGATACATGTGTG
CACACACACACACACACACACAATAATACCTACA
