# Supplementary material for: Genome-wide characterization of endogenous retroviruses in snub-nosed monkeys
Source: PeerJ. 2019 Mar 18;7:e6602. doi: 10.7717/peerj.6602 (PMC6428148; doi:10.7717/peerj.6602)
Supplement: File S3 — All ERV sequences found in the golden snub-nosed monkey. [file peerj-07-6602-s003.zip › Supplemental3/148.fasta]

>148gi|723392852|ref|NW_010821604.1|:389723-396597 
TGATAGGACAGAAACGGACATGGGAGGGGATAATAAGAGAATGAAAGCTGGCCACCCCAGCCAGCAGTGG
CAACCTGCTCGGGTCCTCTTCTACACTGTGGAAGTTCTGTCCTTTTGCTCTTCACAATAAACCTTGCTAC
CGCTCACTCTTTGGGTCTGTGCCATCTTTAAGAGCAGTAACACTCACCGCAAATGCCCGCGGCTTCATTC
TTGAAGTCAGCGAGATCACGAACCCACCAGCAGGAACCAACTCCGAACATATCTTGGTGGCTCGTCCAGG
ATATTACCATGCAGTGAGTACCATCAGATCCCTTTTGCTTGCTATTCTGTCCTATTTTTCCTTACAATTC
GGGGGCTAAACACTGGGCACCTGTCATCCAGTTAAAAGCAAGTAGCGTGGCTGTCAGACTAAAGACACGG
GTGTCAGGCTTTCTAGGAAAGGCAAGGATGCAGGTTTTCGAGAACGCATTGGTAAGGGCCACTAAATCCG
ACCTTCACTAAATCCGACCTTCCTCGGTCCTCTTTGTGGTCTGGAAGGAAAACAAGTGTTTCTGCTGCTG
CTTCGGTGAGTGCAACTATTTGGAAGAGCAGGACTCAGAGACCATTGCAGGTTCTTGGGTAGGGTGGGGG
TGGGGAGCAGACCAAAACTGCAGGTGGTATTTTACTTTCAGATGAGAAACACTCAGGCATCAACAAGCTC
ACCCTTGAAATACATCCTAAGCCATTGGGACTAATTTGACCCACAAACTCTGAAAATGAAGCAGCTTATT
TTTTTTTCTGCACTATGGCCTGGCCCCAATATTCTCTCTCTGATAGGGAAAATTGTTCACCTGAGGGAAG
TATAAATTACAATACTACCCTGGTGCTTGACCTTTTCTGTAAGAGGGAAGGCAAATGGAGTTAAATACCT
TACGTCCAGGTTTTCTTTTCATTAAAGGATAATCCACAACTACGCAAAACTTGCAATTTACATTCCACAG
GAGGTCCTCTCAGCTTACCTCCATATCCTAGCCTCCCTACAGCTCCTCTTCCTGTTAATGATGAGCCTCC
TCTAATCTCCCCCACCCAGAAGGAAACAAGCAAAGAAATCTCCAAGGGACCATAAAACCCCCGGGCTGTC
AGTTATGTCCTCTTCAAGCTGTAGGGGGAGGGGAATTTGGCCCAACCTGGGTACATGTCCCCTTCTCCCT
CTCTGATTTAAAGCAGATCAAAGTAGACCTGGGGAAGTTTTCAGATGATCCTGATAGGTATACAGATGTC
CTACAGGGACTAGGGCAAACCTCTGACCTCATTTGGAGAGATGTCATGCTATTGTCAGATCAAACCCTGC
CCTTTAATGAAAAGAATGCAGCTCTAGCTGCAGCCTGAGAGTTTGAAGATACCTGGTATCTTAGTCAAGT
AAACGATAGAATGACAGCTGAAGAAAGGGAGAAATTCCCTACCGGTCAGCAAGCCATCCCCAGTATGGAT
CCCCACTGGGATCTAGACTCAGATCATGGGGATGGGAGTTGCAAACATCTGTTAACCTGTGTTCTAAGAG
GACTAAGGAGAATTAGGAAAAAGCCTATGAATTATTAAATGACGTCCACCATAACTCAGGGAAAGGAAGC
AAATCCTACCTTCCTTGAGTGGCTATGGGAGGCCTTAAGAAAATATACTCCGCTGTCACCCGACCCCCTC
GAGGGTCAATTGATCCTAAAAGATAAGTTTATTGCCAATCAGCCGCAGATATCAGGAGAAAGCTCCAAAA
GCTATCCTTGGGCCCTGAACAAAATTTGGAGGCATTATTAAACTGGCACCCTCAGTGTTCTATAATAGGG
ACCAAGAGGAACAGGCCGAAAAGGAAAAGCGAGATAAGAGAAAGGCTGCAGCCTTAGTCATGGCCCTCAG
ACACACAAACCTTGGTGGTTCAGGGAAGACAGAAAATGGAGCAGGCCAATCACCCAGTAGGGCTTGTTAT
CAGTGTGGTTTGCAAGGACACTTTAAAAACCTTGTCCAACAAGAAACAAGCTGCTCCCTCACCCATGTCC
ACTATGCCAAGGCAATCACTGGAAGGCACACTGCCCCAGAGGACAAAGGTTCTCAGGGCCAGAAGCCCCC
AACCAGACGATCCAACAACAGGACTGAGGGTGCCTGGGGCAAGCACCAGCTCATGTCATCACCCTCACTG
AGCCCTGGGTAAGTTTAACCACTGAGGGCCAAGAAATTGACTTCCTCCTGGACACAGGTGCAGCCTTCTC
AGTGTTAATCTCCTGCCCCGGATGGCTGTCCTCAAGGTCCTTTACCATCCAAGGAATCATGGGACAGCCT
GTAACCAAGTATTTCTCCCACCTTCTCAGTTGTAATTGGGAGACTTTTCTCTTTTCACACGCCTTTCTTG
TTATACCTGAAAGTCCCACACCCTTATTAGGGAGGGACATATTAACCAAAGCTAGATGTATCATCTATAT
AAATATGGGGAACAAGTTACCCATATGTCGTCCCCTACATGAGGAGCGAATCAACCCTGAAGTCCGGGCA
TTGGAAGGACAATTCGGAAGGGCAAAAAATGCCTGCCCAGTCCAAATCAGGCTAAAAGACCCCACCACTT
TTCCTTATCAAAGGCAATATCCCTTAAGGCATGAAGCTCATAAAGGATTACAGGGTATTTTTAGACATTT
AAAAGTTCAAGGCTTAGTAAGAAAACACTGCAGTCCCTGCAACATGCCAATTCTAGGAGTACAAAAACCA
AATATTCAGTGGAGACTAGTACGAGATCTTAGACTGATCAATGAGGCAGTAATTCCTCTATATCCAGCTG
TACCCAACCCCTATACCCTGCTCTCTCAAGTACCAGAGGAAGGAGAATGGTTCACTGTTCTGGACCTCAA
AGATGCCTTCTTCTGTATTCCCCTGCAATCTGACTCCCAGTTTCTCTTTGCCTTTGAAGATCCCACAGAC
CACACATCCCAACTTACATGGACAGTCTTGCCTCAAGGGTTTAGGGACAGTCCTCATCTGTTTGGTCAGG
CACTGGCCCAAGATCTAGGCCACTTCTCAAGTTGAGGCACTCTGGTCCTTCAGTATGTGGATGATTTGCT
TATGGTTACCAGTTTGGAAGCCTCATGCCAGCAGGCTACTCTAGATCTCTTGAACTTTCTAGCTAATCAA
GGGTACACGGCATCTAAATTGAAGGCCCAGCTCTGCCTACAACAAATCAAATATCTAGGCCTAATCTTAG
CCAGAGGAACCAGCACTCTCAGCAAAGAGCGAATACAGCCTATACTGCCTTGTCCTTGCCCTAAGACATT
AAAACAGTTGCGGGGGTTCCTTGGGATCACCAGCTTTTGCCGACTATGGATTCCCGGATACAGCGAGATG
GCCAGGTCACTCTTTAATCAAGAAGACCCAGAGGGCAAGTACTCATCTAGTAGAATGGGAACCAGAGGCA
GACCCAGCCTTCAAAACCTTAAAACAGGCCCTAGTACAAGCTCCAGATTTAAGCCTTCCCAAAGGACAAG
ACTTTTCTTTATATATCACAGAGAGAGTGGCAATAGCTCTTGGAGTCCTTACTCAGACTCATGGGACAAC
CCCACAACCAGTGGCATACATAAGTAAGGAAATTGATGTAGTGGCAAAAGGCTGGCCTCACTGTTTATGG
GTAGTTGTGGCAGTGGCCATCTTAGTATCAGAAGCTATCAAAATAATACAAAGAAAAGATCTCACCGTCT
GGACTACTCATGATGTAAATGGCATACTAGGTGCCAAAGGAAATCTATCACTATCAGACAACCGACTGCT
TAGATACCAGGCGCTACTCCTTGAGGGACTGATGCTTCAAATATGCACGTGTGTGACCCTGAACTCTGCT
ACTTTTCTGCCAGAGGATGGGGAACCAATCAAGCACGACTGCCAACAAATTGTAGCCCAAACTTATGCCA
GCCAAGAGGATCTCTTAGAAGTCCCCTTAGCTAATCCTGACCTTAACCTATATACTGATGGAAGTCCATC
TGTGGAGAATGAGATACGAAGGGCAGGTTATGCCATAGTTAGTGATGTAACAGTACTTGAAAGTAAGCCT
CTTTCCCCAGGGACCAGTGCCCAGTTAGCAGAACTCGTGGCACTTACCCGAGCCTTAGAACTAGGAAAGG
AAAAAAAATAAATGTGCATACAGATAGCAAGTATACTTATCAAATCCTACATGCTCATGCTGCAATATGG
AAAGAAAGGGAGTTCCTAACTTCTGGGGGAACCCCCATTAAATACCACTAGGAAATCATGGAGTTATTGC
AGGTAGTGCAAAAACCCAAGGAGGTGGCAGTCTTACACTGCCAAAGCCATCAAAAAGGTGAAGGAGAAAA
GGCAGAAGGAAACAGGCAGACGCTAAGGCCAAAATTGCTGCCAGGTGGAACCTTCCATTAGAAATACCTA
GGAAGGACCCTTGGTATGGAACAAGGCTCTCCAAAAGATTAAGCCCCATTATTCCCCAACCAAAACAGAA
TGAGGACTTTCACAGGCGCATAGTGTTCTCCCGTCTAGGTGGTTAATGACAGAAGAGGGAAAGGTACTCA
TACCCGAAGCCGGCCAGTGGAAAATACTTAGGAACCTCCACCAAACTTTTCATATGGGTATTGAGAACAC
TCATCAAATGGTCAAATCCCTATTTATAGGGCCAAATCTCCTCCAGACCGTCCAACAAGTAGTCAAAACC
TGTGAGGTGTGCCAAAGGAATAATCCCTTGGTCCATCATAAGGCCCCTCGAGGACTGGCAGTTAGACTTC
ACCCATATGCCTAAGTCAAGGGGATTTCAATACTTGTTGGTCTGTGTTGATACCTTTACAAATTGGATAG
AAGCCTTCCCCTGAAAGACAGAGAAGGCTCAAGAAGTGGTTAAAGTCCTAATTCATGAAATAATTCCTAG
ATTTGGGCTTCCCCAAAGCTTACAAAGTGACAATGGTCCGGCTTTTAAAGCCACGGTAAATCAGGGAATT
TCCAGGGTGCTAGGGAGACAATATCACCTTCACTGTGCCAGGAGGCCACAATCTTTAGGAAGAGCCCACA
CAAGACCCTGTAACCATGAATACCGTCTTAACTTTCCAAGGCCCTTTATGCATCCAACGCAACCTGTTAT
CAGGCCTGCCCCTGGGGCACCTGCTATCCCATCAGTGTAATTACATCCTATAACTTCAAGCCCCAACTGA
TCATAAACTCCCGCGTCACCCAAACAGCTCCATTCAGATGGCTTGTCTGCTTCTCAGGGCCCCCCAAAAT
CATGACCTCCTCCCTGCTTAACAAACAGTCCAGGTTTTGTAATGGCAAACATACTCCCTGCATGACCATT
CACCCCGGACCCCCTGCAGCAGCGCCCCCACCACTAGTGAATGCCTTCGTAACCCTCTTTCAATTACTCT
CTTGAATGGTTCCTAGTAGATACAAAACATTTTTTTCTCCAAGGGGAAAACAGAACACAGGGAGTCACTC
AGTTTGCTCCCAACACCCCTTTCCAGCCGCTCATGGGAGCTACCTTGGCAAGTACTCTAGGAGTGTAGGA
AAATGAAAACAACAAACTCACCCACCTTTTCAACATACACAACCAGTGTCTACCCAGCCAAGGCACATTC
TTATGTGGAACTTCAACCTATATCTGCCTCCCCACCAACTGGACAGGCACCTGCACCTTAGTCTTCCTAA
GTCCCAACACTGACATTGCCCCAGGAAATCAGACCCTATCAGTACCCCTCAAAGCTCAAGTCTGTCAGCA
CAGGGCCATACAACTAATACCCCTACTTATAGGGCTAGGAATGGCCACTGCTACAGGAACCAGTAGAGCC
AGTTTAACGACTTCATTATCCTACTACCACACACTCTGAAAGGATTCCTCAGGCAGTTTGCAAGAAATAA
ATCTATCCTTACTCTACAATCCCAAATAGACTCTTTGGCAGCAGTGACTCTCTAAAACCGCCGAGGCCTA
GACCTCCTCACTGCTGAGAGAGTAGGACTTTGCACCTTCTTAGGGGAAGAATGTTGTTTTCACACTAACC
AGTCCGGGATAGTACAAGACACCCCTTGGCATTTACAGGAAAATGCTTCTGAAATCAGACAAGGCCTTTC
AAACTCTTATACCAACCTCTGGAGTTGGGTGACATGGCTTCTCCCCTTTCTAGGTCCCCGACAGCCATCT
TGCTATTACTCGCCTTCAGTCCCTGTATTTTTAACCTCCTTGTCAAATTCGTTTCTTCCAGGATGGAGGC
CATCAAGCTACAGATGGTCTTACAAACGGAATCCCAAATGAGCTCAACTCACAACTTCTACCAAGGACCC
TGGACCGACCCACTGGCCCTTTGACTGGCCTAGAGAGTTCCCCTCTGCAGGACACTACAACTGCAGGGCC
CCTTCTTTGCCCCTATCCAGCAGGAAGTAGCTAGAGCAGTCATCACCTAGTTCCCAATAGCAGGTGGCGT
GTCCTGTAAGGAGGGGGGATTGAGAGGTGAGGCCAGCTGGACTTCCTTGGTGGAGTGGGGACTTGGGGAA
ATTTCCTGTCTTACAAGAGGATTATAAAATGCACCAATCAGTGCTCTGTAAAATGCACCAATCAGCAGGA
TTTTAAACGTAGCTAATCACAGGGAGGACTGAAAAAAGGGCACTCTGATAGGACACAAATGGAACATGGG
AGGGGAGAATAAGGGAATAAAAGCTGGCCACCCCGGCCAGTAGCGGCAGCCTGCTCAGGTCCCCTTCCAT
GCTGTGGAAGCTTTGTCCTTTTCCTCTTCACAATAAACCTTGCTACCACTCACTCTTTGGATCCATGCCA
TCTTTAAAAGCTGTAACACTCACCACAAAGGTCCATGGCTCCATTCCTGAAGTCAGTGAGACCACGAACC
CACCAGTAGGAACCA
