# Supplementary material for: Genome-wide characterization of endogenous retroviruses in snub-nosed monkeys
Source: PeerJ. 2019 Mar 18;7:e6602. doi: 10.7717/peerj.6602 (PMC6428148; doi:10.7717/peerj.6602)
Supplement: File S3 — All ERV sequences found in the golden snub-nosed monkey. [file peerj-07-6602-s003.zip › Supplemental3/149.fasta]

>149gi|723403007|ref|NW_010811449.1|:294-3027
TTGAGCTTTCTTTGCCGAGGCCCAGTAGCCTAGACTCCCTAGAGCTTGTAAGAGATCCTTGGTCCCTTGG
AGGCAAGTTTCTCGGGTCTCAGCAGCAATCAGGAGGTCATCAACATACTGTAGTAAGGTTATTTCAGGGT
GTTTACGTCGGTACTCACCCAAGTCTTCATGGAGGGCCTCATCAAACAGGGTAGGAGAGTTTTTGAATCC
CTGTGGCAGTCTGGTCCATGTCAGTTGGCCGCTTATGCCCCTTTCAGGGTCAGTCCACTCGAAGGCGAAA
AGCTTTTGGCTCTGAGGGGCTAAAGGCAAACTGAAGAAGGCATCCTTCAAATCTAAAACAGTGTACCATT
GGTGTTTAGGGTTTAGAGTACTCAGGAGGGTATACGGGTTAGGCACAGTTGGATGTATGTCCATAACCCT
CTTATTGACTTCTCTTAAGTCTTGTACAGGTCTGTACTCCCCGCTATTAGGTTTCCGTACCGGCAACAAG
GGAGTATTCCAGGGTGAGTGACAGGGCCGAAGGACCCCTTGGTCGAGGAGCCGACGGATGTGGGGCGTAA
TTCCTTCTTTGGCCTCTAGGGGCATCGGGTATTGACGTACCCGAACGGGGTCTGTCCCAGGCTTGAGTTC
GACAAACAAGGCAGGACGGTGTTTTGCTAGTCCTAAGCCTCCCGTTTCTGCCCAGGCTCCTGGATATTGT
TGAAGCCAGGTTGCTATGTCCTGGTCAGGGGCCGCTTGCTCCTGGTGGAGCCGGTACTCATCTTCTAAGG
TTATGGTCAGGACGGGCACGGGCTGATTTTGGGAATCGGTCACGATGGGCCCCTCAGGGAGGAAATGGAT
CTGTGCTCCCATTTTAGTTAGCAGGTCTCTCCCTAGTAGGGGACAGGGGCTATCCTGGATATTGTTGAAG
CCAGGTTGCTATGTCCTGGTCAGGGGCCGCCTGCTCCTGGTGGAGCCGGTACTTATCTTCTAAGGTTATG
GTCAGGACGGGCACGGGCTGATTTTGGGAATCGGTCACGATGGGCCCCTCAGGGAGGAAATGGATCTGTG
CTCCCATTTTAGTTAGCAGGTCTCTCCCTAGTAGGGGACAGGGGCTCTCAGGGATAACCAGGAAGGAGTG
GGTTACATTCTTGGCTCCGAGATTTACTGTTCTTTGTGTCGTCCAAATTTCAACTAGGACTGAGCGCTGT
GCTCCCGTATCGACCAAGAACTGAACTGGGGACCCCTCCACTTGCAAAGTTACCCTGGGTTCGGGGAGAG
GGACCGAACCCTGTCTTCCCTAGTCCTCGTTTTGAGTGACTAGTACGGGTGTAGACCTAGGGGGTGGTCC
CCGTCCTTGTTGTTTCTTTTTGGGGCAGTCTCTTGCCCAGTGGCCAGCTTTTTTACAGTAGGCACATTGG
TCTTTGCTCAGGTTGTTATATCTGGGGGACCGCTTAGGTTGGGTGTTCTCTGACTGTAGATGCTCTTTTT
GTACAACTGCTGCCAGGACCTTAGTCATTTTTTCCTCTGGAGTATCTCTATTATTGTAAACCCACTGGGC
TATCTGAAGAAGGTCCTGAAGCTGTTTTCCCTCTAAGTCTTCTAATTTCTGGAGCTTCTTTTTAATATCT
GGGGCTGCCTGATTTACAAAAGACATCACAAGAGCTGCCTGATTTCCTGGGGCCTCTGGGTCTATGGGGG
TATACTGCCTAAAAGCCTCCATTAATCTTTCTAAGTAGCTAGCCGGGCTTTCTGTCTTTCCCTGCAGAAC
AGAGTATACTTTAGCCAAATTGGTGGGCTTGCGAGCAGCTGCCCGGAGACCTGCCATTAGAGTCTGGCGA
TAAAGGTGTAGCCGTCCCTTACCTTCTGCCGTGTTGTAATCCCATGCCGGTCTGGTCAGAGGAAAAGTCG
CATTTATGAGGTCGGGGTTGGCAGTCGGTTGACCGTCGTCCCCCGGGACCAGCTTTCTAGCTTCTACCTG
TATTCTCTCTCGCTCCTCCGTTGTGAACAAGATTCGGAGGAGCTGCTGACAATCATCCCAAGTGGGCTGG
TGGGTGAACATGACACTATCCAGTAAGGCCATTAAATCTTTGGGGTTGTCTGAAAACCGAGCACTCTGAG
TCTTCCAATCATATAGATCACTGGTGGAGAATGGCCAATACTGGAGCCTAGGACTTCCCGTGTCATCTGG
GGGTCCTATTTCCCGAAGGGGTAATGCCACTGTGGAGTCAGGCGGCTGGGGAGGGGTAACCTGCAAAGTA
CGCCCTCAAGTCCGCCCTGCCGGCCCTTCAGAGTTACTTTCACTTTCAGCGGGTTCGGGCGCGCCGGCTG
CTTCCCGTTCGCCTGCTCCCTCCTGCGGTTCCACCCAGGGGGCTGGGACCTGGGGCCCGGAGGGGTATGG
AGGGGGTTCTGTGGACAGAAGGTCCTCGCTATCAGGTAGAACAGGATGGGGGGGCAGTCGGTTGCTTGGA
TTTTAGCGGCCGAGCAACCAGTGCCTTACAGGGTTCAGAGGCTAATTGGAAAGGGGACAGCCAAGGGGGC
GGGTACTCAGCTAGGTCCTGCCATATGAGGATATATGGGATATGATCCGGGTGACCAGCACGCCCAGGCT
GGAAAACCTTGGACTTTACTCTAGTGATGACAGGAAGGCAGAATGTCCCTTCCTAATGTCCATACCGAGA
TCATGGTCCCTTGCCCTAACATCCTGAAAATTATTTATAAGGAGAGATAGGGGTGTGCTCTGGATATTAC
CCAT
