# Supplementary material for: Genome-wide characterization of endogenous retroviruses in snub-nosed monkeys
Source: PeerJ. 2019 Mar 18;7:e6602. doi: 10.7717/peerj.6602 (PMC6428148; doi:10.7717/peerj.6602)
Supplement: File S3 — All ERV sequences found in the golden snub-nosed monkey. [file peerj-07-6602-s003.zip › Supplemental3/15.fasta]

>15gi|723382473|ref|NW_010827891.1|:1221009-1228000 
TGCACCAATCAGCACTCTGTTAAACTGACCAATCAGCACTCTGTAAAATGGACCAATCAACAGGATGTCA
GCCAGGCCAAATAAGGGAATAAAAGCTGGCCACCCCAGCCGGCAGCAGTAACCAACTCAGGTCCCCTTCC
ATGCTGTGGAAGCTTTGTTCTTTCATTCTTCACAAAAAATCTTGCTGCTGCTCACTCTTTGGGTTCACAC
TACCTTTATGAGTTGTAACACTCACTGTGAAGGTCTGCGGCTTCACTGCTGAAGTCAGTGAGACTACTAA
CCCACCACAAGGAAGAAACTCCAGACACATCTAAACATCTGAAGGAACAAACTCCAGACACACCACCTTT
AAGAACTGTAACACTCACTGCGAGGGTCCGTGGCTTCATTCTTGAAGTCAGCAAGACCAAGAATCCACTA
GAAGGAACCAATTCCAGACACATTTTGGCCACCACAAAGGGACCATCACCTATTGATGCTTAGTGAAGTA
GTGAGTACCATTGGACCCCTTTTACTTGCTATTCTGTCTTATTTTTCCTTAGGATTTGGGGGCTAAATAC
TGGACACCTGTCAGCCAGTTAAAAGCGACTAGCATGTCCGCTGGACTAAAGACACGGGGTCAGGCTTTCT
GGGAGAGGGCTCTCTAACAACCCCGACTCTTCAGAGTTGGGAGCGTTGGTTTGCCTGGAACCAACTTCCA
CTTTTCCTGTACTTCTGGGCTGAGCGAAGGGTCGACAGAGAGGAAACCCATTCAGTTCCGGGGTCCTGAC
AACAAGTTGGTTGACCCTGCAGCCATGAGCGGAACTCTCAAAGTCATGTCACCCTAGCGAGACCCACCCA
TCTATCCTATCTATCCTGACCCTTGCCTCCTGGGTCCTAGTGCCTGTCAGACAAACTTCCTCTTGCCTCT
TTGAGGCTAGTCCTGCTTCTAAAAACCACTTCCTGTCTCTGGTGCTTTTCTAGTTTCTCCTATAATAATG
ATTTCTAGTATAAACTTCAGGACTCTGTTACCTTCTTTGGGCACCCAGGTTCACCAATCAGAAAGACATA
ATTTTTGCCCAAAGTCCTGTTGGGGTGGGCGACTATCTGGAATTTTAGGATCCCTTCTCAGACTAGCAGG
CCTAACAAAAGCTATTCCTGAAGCTAGAATATGGGGAGCTTCAGAAATGATATTCTTCCTATTCAAGTGA
GGACAAAAGGGGTCACTCTTCCAACCCTGAAGATCCCTTCCCTCCCTCAGGGTATGGCCCTTCACTTCAT
TTTTGGGGCATAACGTCTCTATAGGACACGAGTAAAGTCCCAATACTAACAGGAGAATGCTTAGGACTCT
AACAGGTTTTCGAGAATGTGTCAGTAAGGGCCACTAAATCCGATTTTTCTCAGACCTCTTTGTGGTCTAG
GAGGACAGACAAAGGTGCAGGTTTTCAAGAATGTGTTGGTAAGGGCCACTAAATCTGACATTCCTCAGTC
CTCCTTTTGGTCTAGGAGGAAAACTGGTGTTTCTGCTGCTGCGTTGGTGAGCACAACTATTCTGATCAGC
AGGGTACAGAAATCGTTGCAGGTTCTTGGACAAGAGGTGTTTCTGCTGCTGCATCGGTAGTGCAGCTATT
TCAATCAGCAAGGTCCAGGGACTATTGCACGTTCTTGGGCAAGAGGTGTTTCTGCTGCTGCATCAGTGAG
CGCAACTATTCCGATCAGCAGGGTCCAGGGACCGTTGCGGGTTCTTGGACAAGAGGTGTTTCTGCTGCTG
CGCTGGTGAGCACAACTATTCTGATCAGCAGGGTCCAGGGACCGTTGTGGGTTCTTGGGCAGGGGGAGAA
ACAAATAAACCAAAACCGTGGGCGGTTTTGTCTTTCAGATGGGAAACACTCAGGCATCAACAGGCTCACC
CTTGAAATGCATCCTAAACCATTGGAACCAATTTGACCCACAAACCCTGAAAAAGAAGTGGCTCATTTTT
TTTCTGCACTACAGTTTGGCCCCAATATTCTCTCTCTGATGGGGAAAAATGGCCACCTGAGGGAAGTATA
AATTACAATACTATCCTGCAGCTTGACCTTTTTTGTAAGAGGGAAGGCAGATGGAGTGAAATACCTTATG
TCCAAGCTTTCTTTTCACTGAAGGAGAATGCACAACTATGCAAAGCTCACAATTTACATCTCACAAGAGG
ACTTCTCAGCTTGCCCCCATATCCTAGCCTCCCTGTAGCTCACCTTCTTATTAAAGATAAGCCGCCTCTA
ATCTCCCCCACCCAGAAGGAAATAAGCAAAGAAATATCCAAAGGACCACAAAAACCTCCGGGCTATGAGT
TACGTCCCCTTCAAGCTGTAGGGGGAGGGGAATTTGGCCCAACCCTGATACATGTCCCTTTCTCCCTCTC
TGACTTAAAGCAGATCAAGGCAGACCTGGGGAAGTTTTCAGATGATCCTGATAGGTACATAGATGTCCTA
CAGGGTCTAGGGTAAACCTTTGATTTCACTTGGAGAGATATGCTATTGTTAGATCAAACCCTGGCCTTTA
ATGAAAAGAATGCGGCCTTAGCTGCAGCCCGAGAGTTTGGAGATACCTGGTGTCTTAGTCAAGTAAATGA
TAGAATGACAGCCAAAGAAAGGGACACATTTCCTACCAGTCAGCAAGCTGTCCCTAGTATGGATCCCCAC
TGGGACCTCAACTCAGATCATGGGGACTGGAGTCGCAAACATCTCTTGACCTGTGTTCTAGAACGACTAA
GGAGAATTAGGAAAAAGCCCATGAATTATTTAATGATGTCCACCATAACTCAGGGAAAGGAAGAAAATCC
TTCTGCCTTCCTCAAGTGGCTACAGGATGCCTTAAGGAAATATACTCTCCTATGACCCGAGTCCCTTGAG
GGTCAATTGATCCTAAAAGATCAGTTTATTACCCAATCAGCCACAGATATCAGGAGAAAGCTCCAAAAGT
GAGCCTTGGGCCCTGAACAAAGTCTGGAGGCACTATTAAACCTGGCAACCTCGGCGTTCTATAATACAGA
CCAAGAGGAACAGGTTGAAAAGGAAAAGCGAGATCAGAGAAAGGCCACAGCCTTAGTCGTGGTCCTCAGA
TAAGCAAATCTGGTGGTTTGGAGAGGACAGAAAATGGAGCAGATCAATCACCCGGTAGGGCTTGTTACCA
GTGTGGTTTGCAAGGACATCTTAAAAAAGATTGTCCACAAGAAACAAGCTGCCCCCTCACCCATGTCCAC
TATGCCGAGGAAATCACTGGAAGGTGCACTGTCCCATAGGACAAAGGTTCTCTGGGCCCCCAACTAGATG
ATCCAACAACAGGACTGAGGGTGCCTGGGGCAAGCAACAGCTCGTGTCATCATCCTCACTGAGCCCAGAG
TACATTTAACCATTGAAGGCCAGGAAATTGACTTCCTCCCGGACACTGTCGCAGCCTGCTCAGTGTTAAT
CTCCTGTCCCAAACAACTGTCCTCAAGGTCCGTTACCATCTGAGGAATCCTGGGACAGTCTGTAACCAGG
TATTTCTCCCATCTCTTCAGTTGTAATTGGGAGACTTTTCTCTTTTCACATGCCCTTCTTGTTATGCCCG
AAAGTCCCACACCCTTATTAGGGAGGGATATATTAGCCAAACCTGGAGTTATTGTCTACATGAATATGGG
GAACAAGTTACCCATTTGTTGTCCCCTCCTTGAGAAGTGAATCAACCCTGAAGTCTGGGCATTGGAAGGA
ACAAAGTCAAGCTCCAGCCTTAAGCCTCCCCACACGACAACACTTCTCTTTATATATCACAGGGAGAGCA
GGAATAGCTCTTGGAGTCCTTACTCAGAATCATGGGACAACCCCATAACAGTGGCATACCTAAGTAAGGA
AATTGATGCAGTAACAAAAGGCTGGCTTTACTGTTTATGGGTAGTTGTGGCAGTGGCCATCTTAGTGTCA
GAGGCTATCAAAATAGTACAAGGAAAGGATCTCACTGGCTGTACTACTTATGATGTAAATGGCTTACTAG
GTGCCAAAGGAAGTTTATGGCTATTAGACAACTGCCTGCTTAGATACCAGGCGCTACTCCTTGAGGGACT
GGTGCTTCAAATACGCGCACATGGGTGGCCCTCAACCCTGCCACTTTTCTCCCAGAGGATAGGGAACAAA
TCGAGCATGACTGCCAACAAATCATAGTCCAGACTTATGCCACCCAAGAGGATCTCTTAGAAGTCCCCTT
AGTTAATCCTGACCTTAACCTACATACCAATGAAAGTTTGTGGAGAATGGGATACGAAGGCCAGGTTATG
CTGTAGGTAGTAACAATACTTGAAAGTAAGCTTCTTTCCCCGGGGATCAGCACCCAGTTAGCAGAACTAG
TGGCACTTACCCAAGCCTTAGAACTGGGAAAGGGAAGAAGAATAAAGGTACAAACAGATAGCAAGTATGC
TTATCTAATCCTACATGCCATGGCAATATGGAAAGAAAGGGAGTTCCTAACCTCTGGGGGAACCCCCATT
AAATACCACAAGGAAATCATGGAGTTATTGCACGCAGTGCAAAAACCCAAGGAGGTGGCAGTCTTACACT
GCTGAAGCCATCAAAAAGGGGAAGGAGAGGGGAGAATAGCAGCATAAGCAGCTGGCAGAGGCAGGGAAAG
ACCCGCAGAAAAAAAGAGAGAGGAAGAGACAGAGACAAAGAAGGAGTCAAAGAGAGAGACAGAGAGAGGA
AGAGACAGAGAGACAGAAAGTCAAAGAAGGAAAGAGAGGAAGAGACAAAGAGGGAGAGAGACAGAAAGAG
AAAGAGACAGACAAAGAAGAAGTCAAAGAGAGAGATAGAAGTAGTAAAGAAAAAATAGTGTACACTATTC
TGTTAAAAGCCAGGGTAAATTTAAAACCTATAATTGATAATTGAAGGTATTCTCTCTAATACTATAACAC
TCCAATACCATCTTGTCAGTGTAAACAAGGGCATAGCCTGAAAGCACTGGGGCCACGGACAACCCATAGC
CTTCATATCAAAAATCCTTAACCTAGCAGGTTTCCTAACAGGGGATCTAAATCTTAATTAATTACTGTAC
AAAGGTCCAACCAGATCTAGGAGGAACTCCCTTCAGGACAGGACAGATAGATGGTTCCTCCCATGAGATT
AAGGGAAAAAGACACGATGGGTGCTCAGTAAGTGATTAGGAAACTCTTGTAGAAGCAGAGTTAGGAAAAT
TGCCTAATAATTGGTCTGCTCAAACGTGCTAGCTGTTCGCACTCAGCCAAATCTTAAAGTACCTGCAGAA
TCAGGAAGGAGTCATCTATACCAATTCTAAGGACTGAACGAGGTTTTTTTTTATTAATAGAAAATAAAAA
TTAAAATCCCAAACTTACAAGGTTTTCTACAAAAGTAAATTTCACTCATGTCTATGTGAAGAGACCACCA
AACAGGCTTTGTGTGAGCAACAAGGCTGTTTATTTCACCTGGTGCAGGCAGGCTGAGTCCTAAAAGAGAG
TCAGCAAAGGGAGATGGGGTGGGGCCGTTTTATAGGATTTGGGTAGGTAAAGGAGAATTAGTCAAAAGGG
GTTGTTCTTTGGCAGGCAGGGGTGGCGTCTACAAGGTGCTCAGTTGGAGAACTTTTGAGCCAGGATGAGC
CAGGAAAAGGAATTTGACAAGGTAATGTCATGAGTTAAGGCAGGAACAGGCCATTTTCACTTCTTTTGTG
ATTCTTCAGTTACTTCAGGCCATCTGGATGTATACGTGCAGGGCACAGGGGATATGATGGCTTAGCTTGC
GCTCAGAGGCCTGAGAGTAAAGTTTGCTAAAAGTTAACAGTATTATGTGTATTATCCTCCTACCACACAC
TCTCAAAGGATTTCTCAGTTTGCAAGAAATAATGAAATCTACCCTTATCCTACAATCCCAAATAGACTCT
TTGACATAGTGAGTCTCCAAAACTGCCAAGTCCTAGACCTCCTCACTGCTGAGAAAGGAGGACTCTACAC
CTTCTTAGGGGAAGAGTATTGTTTTTACACTAACCAGTCAAGGATAGTCCAAGATGCTGCGTGGCATTTA
CAGGAAAAGGCTTCTGAAATCAGACAATGCCTTTCAAACTCTTATACCAACCTCTGGAGTTGGGTGACAT
GGCTTTTCCCCTTTCTAGGTCCTGTGACAGCCATCTTGCTATTACTTTCCTTTGGGCCCTGTATTTTTAA
CCTCCTTGTCAAATTTGTTTCCTCTAGGATCAAGACCATCAAGCTACAGATGGTCTTACAAATGGAACCC
CAAATGAGCTCAACTAACAACTTCTACCAAGGACCCCTGGACCAACCTGCCAGCCCTTTCACTGGCCTAA
AGAGTTCCCCTCTGGAGGACACTACAACTGCAGGACCCCTTCTTTGCCCCTATCCAGCAGGAAGTAGCTA
GAGCAGTCATTGCCCAATTCCCAACAGCAGTTGGGGTGTCCTGTTTAGAGGGGGGATTGAGAGGTGAAGC
CAGCTGGACTTCCTGGGTTGAGTGGGGACTTAGAGAACTTTTCTGTCTAGCTAGAGGATTGTAAATGCAC
CAATCAGTGCTTGTGTTTAGCTAAAGGTTTGTAAATGCACCAATCTACACTCTGTAAAAATGTACGAATC
AGCACTCTGTGTCTAGCTAAAGGTTTGTAAATGCACCAATCAGCACTCTGTAAAAACGCACCAATCAGTG
CTCTGTGTCTAGCTAAAGGTTTGTAAATGCCCCAATCAGCACTGTAAAACAGACCAATCAGCACTCTGTA
AAATGGACCAATCAGCACTCTGTAAAGTGGACCAATGAGCAGCATGTGGGTGGGACCAAACAAGGGAATA
AAAGCTGGCCACCCAAGCCAGCAGCAGCAACCTGCTCGGGTCCCATTACATGCTGTGGAAGCTTTGTTCT
TTTGTCCTTCACAATAAATCTTGCTGCTGCTCACTCTTTGGGTCTGCACTACCTTGATGAGCTGTAACAC
CCACTGTGAAGGTCTGCGGCTTCACTCCTGAAGTCAGTGAGACCACAAACCCACCAGGGGGA
