# Supplementary material for: Genome-wide characterization of endogenous retroviruses in snub-nosed monkeys
Source: PeerJ. 2019 Mar 18;7:e6602. doi: 10.7717/peerj.6602 (PMC6428148; doi:10.7717/peerj.6602)
Supplement: File S3 — All ERV sequences found in the golden snub-nosed monkey. [file peerj-07-6602-s003.zip › Supplemental3/150.fasta]

>150gi|723425581|ref|NW_010788875.1|:1637529-1646212 
ACCTTGCCTTCTTCTCTTCCTTTCCACTATTTTTGACCCCAAGAGAACTCTCTATTCAATGTCCTGTATG
TTAATCTCTTATCTCAAATTCTGCTTCTCAGAGAACCTACCATGTTACAGCTGGTATTGAGAGTGGATGA
AGAAAACAGAGGAGCTGTTGCCAAGCTCCACTGATGCTCTGGACAAAGTAATCAATCAGCAAATAAAAGT
TAAATGTGAAAGCTAGAGGAGCTGCTGGGTAGCATATGAAGAGGTTCTTACTTCCTGTAGCAGAAGGGAA
GAGAAGACTAGGTCTGAGACTTAATCATAAGAACAATCAAGCTAAAGTTTCAATTCCCAACCAAAGCAAT
GACTGAGATCCTGGCACATGGGATGAGGCTGTCCGGATTGATGCCTGATTATGCTGAGTTTCAAGATTCT
CCTTAACCCTATAACCTGAGAAAGAAGTCCACTTGTTCTTATAAAGGGATAGCACTCCTATCTTGCTAGA
CCATGAGGCAGAGTCCTCTCCTTCACAATATAACAGGTATTTCCCTCTTGTACATGCTCTTAACCACCAT
TCCTGGGCTTTGAGGAAATAACTATGGCAAAGTCACTTTATAACCCATCTGGGGAAATACTGAGCCTACT
AAAGGAAGAAAGGAACTATCTCTCAAAGGAATGAAGGACCTAGCTAACATGCACAGGCAGAAGCTGGGAC
TTACTGTCCCAGAAGCATGGGACTGGATTTTGAGCATGCTGGACCAAAGGTGGTGGGACTAAGTTTGGAC
AAAAAGGGTTTAGGTAGATTAAAGCACTTTCCAAAACATATATTTGATCACCCTGCTGAGTGTCCCTTGA
GTGAATACACTGCTAGTATAGTTCCTAAATGTATTAATGTGAAGAAAGCAATGATCTAAACTAAGTGATA
CAGAAATATTAGAATTTCCACAGAAGATGATAGGAGAATGAATTAAAAGGCTCAGATAAATGGGCGTGAT
AGAATGCATTCAACAATTACTGTCAATAAAACCCACCAAATATTCCACAGAAGGGACGCTACTTACTAAA
GCAATAAGAATGTACTGGAAAAGGGGGCACTAATACTACTTAGATGGTCAGTAGTAGCTCTCCTCTGTGG
GCCAGGGCTGAGAGTAGGTGACACCATTATAGAACTGGAATCACTAATTGCAGCAGGGATGACTGGACAC
CTAAGCAAACAGAGGCTATTAGTTGCATTATTTTTTTGGAAAAAGATGCCATATGGATTTTATGGCTTGC
CCCAGTAAGAGAATCACTATACAGACTCTCTAGGATTTTGGAGCAAGACAATGCATGATATGCTGTATAA
TATTATATACTTTTTGAGGAAACAACTTCTGGCATTCTCCTGGGCCCTGATAAAGACAGAGCAGCTGATT
GTGGAACACCAAGCAACCATGCAGCCATAACTTCTTTTAATGAGTGTGCTTCCCTTAGACCTACACTATT
AGTCCATTCTCAAGCTGCTATAAAGAACTGCTCGAGACGGGGTAATTTATAAAGGAAAGAGGTTTAATTG
ACTCACAGTTCTGCATGAGTGCTTGGGAGGCCTCAGGAAACTTACAATCATGGCAGAAGGAACCTCTTCA
CAGGGTAGCAGGAGAGAGAATGAGTGTAAGAATGAGGGGAAATGCCAGATGCTTATACAACCATCAGATC
TCTGAGACACACTCACTATCATGAGACCAGAATGGGGGAAACCACTCCCATGATTCAATTCTCTCCACCT
GATCCCGCCCTTGACACATGGGGATTATTACAATTCAAGGTGAGATTTGGGTGGGGACACAGAGCCAAAC
CATATTACCTACCAAATAGTAAGTTGTGAGAGCCAACAACAACTCATTGCATAATGGGAGCAATAACTGT
GGGATCAATTCTGATCACGACTGCGGGATAGAAACAAGCTGTGCGAGCAGTTACTCAGAGGCCCAAGTTA
TTTATCACTGTTCCTCCAGTGTCTCTCCCTCAGCTCCTATTGCCTGCCTCTGTGAGCTTGCCATACTCTC
ACAGAGGCAGAAAAAGGTGTGAATATGGTTCATCAATGGGCCAGTTCAGTAGTGCAAACCAAAAATGAAT
GGAGGCCCCATAAAGCCTCTCCAGTGTAGCCTTGAAAGAGATGAGAAAAATGCTCACAATGACAGAGGTT
TTGTTGGTGCATATGATTATTAGCTTTGTGTAGGAAAAAAAGTGGTTTAAAGTTAGAATACAATGGATTC
CTGATAATGAATATCATGATCAAAATCATATAAGAACAAATATTAGAAAATTGAGGACCAGGAGGTCTGT
ACTAGTGGCATGTGAGTGGAGATAGGAGAGTAGACCCAATGTGTGAAGACTGTCATATTTTATGTTAATA
CCTAGTAGAGAGTATTCATCAAAGAAGAGACAATAAAAAGTCAGGTAGACAGAATGTCTTAGTCAATTGA
TGTCAGCTAAGTTCTGTCATCAGCCACAGTAATGCTGGTCCATTGTCATGTGGATGAAATAGGCTTGATG
ACAGGCATAGAGACATGTATGCAATTTGAACTCTTACATATCATGGTTGATTAACAACTGATATTACTGA
ATGGCCAACTGTCAGTGACTGCGACCAACAGTGATCCCTCAACATGACATCATCTCTTGAGGTCACCAAC
TAGCTACTTTAACTGTCTTAGACTCTTTCCTTTCTGGAAGAAGCAGCAGTTTATTTTGAAAAGACCAGAC
ATGAATTCCCAATAAGAGTTTGCCTTTCCTGAGCCAGCAGCAGTAACTGCATGCTTACAGAGTTTTTAAT
CTACCAGCATAACATCCCACATAATATTGCTTCTGGTTAGCTAATTTTCAGTAAAGGAGGTGTGAGAGTG
AGAGTGGGCCCATAATAATGGGACTATTGCCCCATGCTGAAGCTGACAGCTTGATGGTGTGATGGAATGG
CCTATTGGTGGCATAGCTGAAGCTACAGATCAGAAATGTTAATAAAAAGATGAAGCAACCTCATACAGGA
TGAAGTGATTCAATTTAAAGTAAAGATTTGTAGATGGAAAAATAGGTGGAATAAATGATTTGCGGGTACC
AAGCGTTAGAAGCAGGAGTAACTCTACTTACCATCCTTCCAATGGCCCACTTAGGAAATTTGTGCTCCCC
ATCCTGAAACTCTGAGCTATGCAAGTTTATAAGTGAATATTCATAGAGAGAGGAAAGAATTCTGCCAGCA
GTCATAGCAAAGGTTCCATCAAACTATAACTATGACTGCTGCCTATGTACATTGCGCTTCTCATGCCAAA
GGAGCAGTGGCAAAACCGGAGTCCCCATGTTGTAGGAGCAACTGATTGTGATCATTATGGGAAACAGGGC
TGCTGTTACTCAGTGGGACAGGGAAGATTACCTCTAGAATTCCAGTGACCACTTGGACATCTCTTGGTAA
AACTTTGACCAATTTTGATGGAAGGACAAATTCAGTAACCATGACCTGAGAAAACATAGTTATTAGGGGT
TAGCAAACCCCATCAGGGATGAGGGTCCAGGTCATGCAGCTACATCAATAAGATTAGCCTTGTGCAGGAT
GAGGGTGAAGGGAATTTAGACTGGGAGGAAAAGGAAGACAATGTTAGTAGCTGTGGCTCTAAGACCAGAT
ACAGCAACAGGGGCTATAGGCCATTCCACTAAATTTCTCCTTCTACATTTCCCCCAGGAAGGTAAGAGCA
CTGGAGCCCTGCAGGAGCTGCTCTCAGAAAAGAAGAAGATATGAAAGAAAAGTATCCAGGTAGCACATGG
TACGAACTGTTGTGATTGTGGTGCACTGCCTTGACCTCCCCTATTTAGAAATTAAGGATCTTTTTAATCA
GTTCCTGAGAGTTATTAAAAGACAGCAATCAGTTATCAGTCCTCTTTGAGAATTTCTTTTGGAATATTGA
TCCAGGAAAAACACTCTCTCACTGAAGGTCTGTGATGGTTAATATAAAATGTCAAATTGATTGGATTGAA
GGATGCAAAGTATTATTTCCAGATATGTCTGTGAGGGTGTTGCCAGAGAAGATTAACATTTGAGTCAGTG
GGCTGGGAGAGCAAGACCCACCCTCAACATGGATGACCACCATCCAACTGATTGTCAACATGGCTGGAAA
AAGCAGGTGGAAGAAGGTGGAATACGCTGGCTTACTGAATCTTCCAGCATTCATCTTTCTCCCATGCTGG
ATGCTTCCCACCCTTCAACATCAGACTCCAGGTTCTTTGGCCTTTGGACTCTTGGACTTTCATTTGCCAG
GGGATCTCGGGCTCTTGACCACAGACTGAAGGCTACACTGTCGATTTCCCTACCTTTGAGGCTTTGGGAC
TTTGAGCCACTACTGGCTGCCGTGCTCCTCAGCTTGAAGACAGCCTATCGTGGGACTTCACCTTATGATT
GTGTGAGTCAATTCTCCTTAATAAACTTCCTTGTATGTATACATATATCCTCTTAGTCCTGTCCCTCTGG
AGAACGCTGATTAATACAAGGTTCTTCCAAGGGCAACTTGCGTCCATTGTCTAACCAACATGGAGGTATG
AGAATCTGACCCCTTCACCCCTACTGAAGATAACTCTGAAGGAGCATCCTGCACTGGAGTTTTCTATGGG
GTTGCTGAGATTTTAGTGGGGCTGCATTGCTTTTCCACTTCCTTCTGCCCAATCTCTCTTCCTTTTATCT
TTACATTTTAAAAAATTGCCCTCTAGTTAGTATTTTCTTAAATTTCTCAGCATTTTCTTAAATATCACAG
CACTGAAGTCAGAAAACTTACCTTAATATTATCTAGTAAAGTCTGAGACAGCATAAGTCTGTGTTCTCCT
ATGAGAGAAGGTTCAGGCAATGTTAGGCTGTGCAGGAAGGCAGGAGATGGATGTGCATGAATCTGGCAAC
AGGTTATACAAGGGCTTCTCCATTCCATTATGTTAGCCAGTGCACACTCCTGCTGTGGATAAGTAGTTTT
TGGGAATGTTAGGAATATCTTCTATTGTAACTTGATAGTTTTTTGGGATTTGAAAACTCAACCTCCTACA
CTCAACTCCTACACTGCCAAGCTAAGTGCTTTGTGGAGGTAGGTAATGGATGGAGAAGAAATTTGAGCTT
TGGAGGGGGATACCCGATATCCTTTGGAGAATAAATGCTGAAGGAGCAGAAGGGTGTCTTGTTGAGAAGA
TTCAAAGGAGGGGCTACAAAGACGAAGGTCACCAGTATATTGAGTAAGGTGGGAAGCAGAGGGGTGGAAA
GAAAGTAAATCATGAAAAAGAGCTTAGCTAAACTAATGAGGGCTGTTCCTGAAACCTTGTGGCAGCACAG
CCCAGGTAAGCTGCTGGGACTGATGGGTGTCAGGGTCAGTCCAGATGAAAAAGAGGCTGGGACGAGGGGT
GCAGTGGAATAGTGAAAGAAGCATCTTTAAGATCAAGAATGGAATAGTGAGTTGTGGAGGAAAGTATTGA
GGACAAAGGAGTGTATGGGTTGGGCACCACAGGGTGGATAGGCAAAACGAGTTGGCTGATAAGGCGAAGA
TCCTGAACTAATCTGTAAGACTTGTCTGGTTTTTGTACAGGTAAAATGGAGGAATTGTAAGGAGAGTTTA
TAGGTTTTAGAAGCCCATGCTGTAGCAGGTGAGTGATAACAGGCTTTAATCCTTTTAAAGCATGCTGTGG
GATGGGATATTGGCGTTGAGCAGGGTAAGGGTGATTAGGTTTTAATGGGATGGTAATGGGCATGTGATCG
GTTGCCAGGGAGGGAGTAGAGATATCTTATACTTGTGGGTTAAGGTGGGGGGATACGAGAGGAAGACGCA
AAGGAGGCTTTGGGTTGGGAAGAAGGGCGGCAATGAGATGTGGCTGTAGTCCAGGAATAGTCAGGGAAGC
GGAAAATTTGGTTAAAATATCTCAGCCTAATAAGGGAACTGGACAGGTGGGGATAACTAAAAAAGAGTAC
ACAAAAGAATGTTGTCCAAGTCGGCACTAGAGTGGGGGAGTTTTGGCCGTCAGTACCTACAACAGTTATT
GGGGCAAGGGAAACAGGCCCTTGAAAAGAAGGTAATATGGAGTGGGTAGTCCCCATATCAATTAAATAGG
GGATGGACTTACCCTCCACTGTGAGGGTTACCTGAAGCTCAGCATCTGCGATGGTCCAGGGGGCTTCCGA
GATGATCAGACAATGTCAATCTTCAGTCGCTAAGCTGAGCAGATCTGGGAAGGAGTCAATCAGAGAGCTT
TGGGCTAGAGCTTTAGGGGCTCTAGGAGTAGCTGCTGGGTGAGCGGGGCAGTCTGATTTCTACTGGGTCC
TTGCACAGATAGGACATGCCTTGGGAGGAATCCCGGGCTATGGGCATTCCTTGGCCTAGTGGCCAGATTT
CTGGCACTTGAGGCAAGATCCTGATGGAGGAAGTCTTGTAGGAATGCTTGACTGCTGCTGCTTAGGCATG
TGCGGCTTAGGCATTTTGAAGTTCTTGTATGTTGGAGGTGTGGCTGGGTTTTGTCTCACAGCAGAGGCAA
GTAATTGTAACTCAGAAATGCATTGCTGTCTGGCTGCCTCCTCTCTATTATTGTACACTTTGAAGGCGAG
GTTGATTAATTCCTGTTGTGGGGTTTGATGGCCAGATTCTAATTTTTGAAGTTTTTTCCTAATGTCAGGA
GTGGTTTGGGTGATAAAATGCATATTAAGAGTAGGGTGGCCTTCTGGCCTTTCTGGGTCTAGGGCGGTAA
AGCGTCTAAGGGTTGCTGCTAAGTGGGCCATGAACTGGGCTGGGTTTTCGTCTTTACCTTGGGTAGTTTG
TTTAAGCTTGTCATAATTAACAGCTTTGTAAGCTGCCTTTTTAAGCCCTTCAACTAGGCAGGAAATCATG
TAATCTAGCCTAGCTATACCTGGGGAATCTGCCTGATAGTTCCATTGGGGATCCTCTCGGGGAACTGCTC
TAATGCCTTCCTGGAGGTCTGGCTCATGAAGCTGGCGGTTATCAGCGTGAGATTAGGCTAGAGAAAAACT
CTTCCCCGTTCATCTGGGGAGAGGGTAGAAGTCAGGATGACATTGAAGTCACTCCAGGTTAAATTGTAGG
ACAGAGTTAGATATTGGAATTCCTGTATATATTTAGTGGGGACTGATGAGAAAGAGCCTAAACACTGACT
GATCTGAGAGAGGTCTGATAGAGAAAAAGGTACATGTACCCTGACTATGCCTTCAGCTCCAGTCACTTCT
CTAAGAGGAAATTGTTGGGCAGGTGGGGAAGAGCTAGTTGTGGAACTAAACTGTAAGCCAGACCAGGTGT
GAGGAGGGGAGGTGATAGAAGGATTATAGAGTGGAGGAGTGGAGGCTGAGGAAGAATTGGGACTTAGCTT
GGCCTGAGGACAAGCAGCCTGGGGAGGAGGGGAGAGGTCAGATGGGTCTGTAGAAAAGGAAGACTGGAAA
GACTCAGCGACGTTTGGGGTTGGGACTGAGGGGACAGATGGGAGGGAAAGGAGGAGGATTTGGGAGGAAT
TGCATTGGGAACAGAAACTAGGGAGGGAACGAAGTGTTAAAAATGCCCGGATGTAAGGCACCTCAGACCA
TTTGCCCATTTTTCGACAAAAATGATTTAGGTCTTGTAGGATGGAGAAACCAAAAGTGCTGTTTTCTGGC
CATTTAGAGCCATTGTCAAGTTTGTATTGGGGCCAAACGGTATTGCAGAAGAAAATAAGGCGTTTAGGTT
TTAGGTCAGGTGTGAGTTGAAGAGATTTTAAGTTTTTGAGAACACAGGTTAAGGGAGAAGAGAGAGGAAT
AGAGGGTGGAAGGTTGTTCATAGTGAAGGAAGCAAGCCCAGAAAAAAGAGAGTAGAGACACGGAGAGAAG
GGGTTGGGGGGCTCTTGCCCTCCAGAAAAGTGGAGAAGGGGTAGAGACATGGAGAAAAGGGGTCGGGGGG
TTCTTGCCCTCCAGAAAAGCGGGAAAGCGGTAGAGACGTGGCGATAAGAAGAAAAGGGGTAGAGACAGGG
AGAAAAGGGGTTGGGGGATTCTTGCCCTCCAGAAAAGCGGTACTTGCTGCTAAGGGTGAAGGACTAAGGC
AGGCGTCCCTGCGTGGTCAGACATGTCTGAAATGTGGGTGAACAATCAGGCAGGCGTCCCCACGTGATTA
AACACCAAGGGAAGACTGTCTTCCCGAGTCCATGACTGATGCCGGAGTTTTGAGTCCATGGATGAAACGT
GTCTCTTTTATCTGGACCAGAAAAGGAAAGGAACTGAAATTAAGAGAAGGGAGAGATTGAAGTGTGGTGC
CAAGATCGAAAGGAGAAAGAAGTTGAGGGATAGTGAGAGAGGTTGGAGAAGAGAGTAAAAAGAGGCCGCC
TCCTGGATTTAAAATCGGTCAGATGTTCCTTGGGCTGGTCAGTCTGAGGACCTGAGGTCGTAGGTGGATC
TTTCTCACGGAGCAAAGAGCAGGAGGACAGGGGATTGATCTTTTAAGGGCGCTCCTCTGATCCAAGTTAC
GGCAGTAAAATGTCACGTCTGTATGAAGAGACTACTAAACAGGCTTTGCGTGGGAAATAAAGCTTTTTAA
TCACCTGGGTGCAGGCAGGCTGAGTCCAAAAAGAGAGTCAGCAAAGGGAGATAGGGGTGGGGCTGTTTTA
TAAGATTTGGGTAGGTATAGGAAAATTACAGGCAAAGGGGTGTTGCTCTCTGGTAGACAGGAGTGGAGGT
CACA
