# Supplementary material for: Genome-wide characterization of endogenous retroviruses in snub-nosed monkeys
Source: PeerJ. 2019 Mar 18;7:e6602. doi: 10.7717/peerj.6602 (PMC6428148; doi:10.7717/peerj.6602)
Supplement: File S3 — All ERV sequences found in the golden snub-nosed monkey. [file peerj-07-6602-s003.zip › Supplemental3/151.fasta]

>151gi|723425581|ref|NW_010788875.1|:343883-351598 
TGACTAAAAACTGTTCGAGAGCCCCCGGCTGGGTTTGAGACAGCGTTATATAGTCAGCAGTAAACAGGCA
CAGAGTCACAGGGTATTTTATGCAATACAGGTTTGGGATTGGCTGACATTTGAACAAGGCGATTTGGCCG
TTTATGATTGGTTCCCGCCTTCTGGGAGTTTCAGTTACTCTTTCAAACACTCATGACCTTTATCAGGGGA
CTCTCCAGGTGGTGTTTTTCCAAAGTTGAGATATATGGAGGAATGTGTTTGTGTTTGTGCTGGGCTCAGG
AAGTTGAGATATATGGAGGAATGTGTTTGTGCTGGGCCCAGGGCTGAGGAATGTGTGAATGTGTTTGATC
TCTTTCANNNNNNNNNNNNNNNNNNNNNNNNNNNNNNNNNNNNNNNNNNNNNNNNNNNNNNNNNNNNNNN
NNNNNNNNNNNNNNNNNNNNNNNNNNNNNNNNNNNNNNNNNNNNNNNNNNNNNNNNNNNNNNNNNNNNNN
NNNNNNNNNNNNNNNNNNNNNNNNNNNNNNNNNNNNNNNNNNNNNNNNNNNNNNNNNNNNNNNNNNNNNN
NNNNNNNNNNNNNNNNNNNNNNNNNNNNNNNNNNNNNNNNNNNNNNNNNNNNNNGTTTATGTCTAAGGGC
CTCGTCAAAGATGGCACCTGTCCAGCCCAGGAACTCAGCTGGTGTCAGTAAAGTTAGCCGGGGGACCAGA
GTGACAGGGAGGCATATCCGTCCGTCAGGAGACTCCCCAGACAAATTTTTAAACAGTGTACCATTGCACC
AGAAAAATATGCCAGGTGGGGCATACAACGGGGTACTAGGGAGGGCAGCTGTGTAGTTACAGAGACTGGA
GTTGGCAGCCGAATAGCAGTAGGGGAGCTTTTCTTGGTTGGGATTACGGTATAGGAGGACATTTGACACC
GGAGCAGTAGACGAGGGTTTTACAGTTTGGTTGTTGGGTGAGGTAGACAGGGGGACAGCAGTCAGTGGCG
GACGCCCTAGAGCTGCACACATAAAGCAAGAAGACAAGTCGCCTAGGCCCGTAAGGTTGGCGACCATTAG
CCCCTCCTGCAGTAGGGTTAGCCACGAAAAGGGACGTAGGTCCTGTAACAGTTTTTCTTCCTGTTGGTGG
ATGTTCCCGTGGACTAGGGACTGGACTTGGACTAGGCTGCGCCACAGATATAAGTGACTACTGGGCCAAG
TACTGGTGGAGGAATAGTAGACAGCCCCATGCTGTGGCGAGGTCCACCGGGAATCCCATGGGTCTTTAAT
TATCCAAGTATAGGTGCCTGCACCGTGATAGAAGTTCCACCCGGTTTGTGTCCACTCTCTGACCGAGTGG
GTTTTACAGTAGCTATAGGGGCATCCTGCACTCATTCGCTTCCAATAATTTTTACAGTTGTGTTGGGCCT
GATCAAATTCGAAGCAGATCGTGGGTAATGCCGGTTTGGCAACCTGAAACCCAGTGAAGTTGAGGTAAAT
TGGGGTACTACATCCAGAGGGGGGGCAATCTGCACTAGCTAGCAATTTGCCAGCTTGGGGGGTTTCTCCT
GGGTGGGTTTGGTTCTCATAGAGCCAGAACTTCTAAACAAAGGGGTTAGTAGCTGGATTTGCAGTGAGCG
AGGAGGATAGGCGCAGGAGGCACAAAGTCACAAAGAAAGCTAACATAGTTACAGTGGGTTGCGGCGCCGG
CGCAGTGTCAGCTTCAAAGGATTGTCCTTAGTTCGATCTATTGTCTAAGTATCTGCGGTCCCTGGCGTCT
CCACGCCTTGCTGGAGGAGATCTGCCGCTGGGTTCACCGGCCTGACGTGGGTGTGATGGATCCACGACGC
AATGCCTTCAACCTTGAGAGCGGTAGGGGTGGTTAGGAGTACCTGGAATGGTCCTTTCCACCATGGCTCT
AAGCTTTCTTGCCGATGCCGCTTGACTAAGACCTAATCTCCTGGTTGATGTGAATGAGGTGTAGGCGAGG
GTCCAGACTCATACAATTCTCGCAGTCGAGGCCACACTTCCTCCTGGACTCTCTGTAGAGCTTGCAGGGA
AAATAAGAACTCAGAAACACTTTCTAAGTCTGGGTTCAACAGGTCACTTTTTAAGCTGGGAATTATAGGT
GGGGGGTGACCATACATGATCTCATATGGGGTAAGTTTTAACCTATAGGGGGTGTTACGAGCCTTAAACA
GAGCGTAGGGGAGTAAGACTACCTAATTAGCGCCAGTCTCCATGGTCAATTTCGTTAAGGTCTCTTTTAG
GGTCCGATTCATTCTTTCTACCTGTCCTGAACTTTGGGGTCAGTAAGTACAATGTAATTTCTAATCAGCC
CTAAGGATGGAAGCCAGGTCCTGACTTATCTTAGCGACGAAAGCCGGTCCATTGTCAGACCTTATCTGGA
CAGGAAAGCCATACCTGGGGAGGATTTCTTCTAAAATTTTCTTTACAACAACTTGTGCAGTCTTGCATTT
GGTTGGGAATGCCTCAGTCCATCCTGAAAAAGTATCTATGAAGACTAATAAGTATCGGTACCTATATTTA
CTTGGTTTAACCTCAGTGAAATCCACTTCCTAATAGACTCCAGGCTTGGTCTTTCTTAACCTCGTCCTAA
CAGTTTGGGACTGACTGTAAGCATTGTTGAGTAGACAAACCTTGCAGTTTGCAGCTATCTTGCCGGCCTT
TTCAGCCACATGCCTAATTTTAAGCTTGGTGTGTCTGATTAAGTCTATCATCCTTTGGGCCCCTAAGTGA
GTGGACCTGTGGATACGTTCTAGCACTTGCTGCCCCAGCCTTTCAGATAGGACGATGTTGCCACATGTAT
CCGTCCACCATCCATCTCGAATCTGTTTCATTGGGAGCTTGTCTATCCACCATAGGTCTTCTTCTGAGTA
TTCAGGGTTATAGGGTAAATCTCGAGATCCTGGGTCAGGGAGTTGGAGTGCAAGGAGCCGATCGAGAGCT
TTTGAAATTTCTTTGGCAGTGGAGTCCGCTAGGTTATTGCCCCGGGCGACTGGACTGACTGGTTTCTGGT
GTCCTGGGCAATGCACGATGGCCAGTTTCTTTGGCCTCCACAGGGCTGCTAATAAATCAAGGATTTCTTT
TTTATTTCTAATGTCCTTTCCTTCTGCTGTGAGCAAACCTCTTTCCCTGTAAATAGCCCCGTGCACATGT
GCTGTGGCAAAAGCATACCGGCTGTCAGTGTAAACTGTCAGCTTGTGGTTTGCTCCTAATGTAAGGGCCT
GGGTGAGTGCTATAAGCTCGGCTTTTTGTGCCGACGTCCTGGGGGGTAATGGCTCGGCCCAAATTACCTC
AGTTTCCGAAGTTACTGCCGCTCCTGCATACCTCTGTCCTTGGTGGACAAAACTGCTTCCATCGGTGAAC
CAGATGAGATTGGCGTCGGGTAGTGGGTGGTCTTGTAGGTCTTCCCTGGCTCTGTGTACCTGGGCCAGTA
TCTTGGAGCAGTCATGGAACGGTGTTTCTAAGTCTGGATTTGGCAATAGTGTCGCTGGGTTTAGTGTCGT
TGGGGGCAGGAAAGTTATCCTGAGGGGGTTTAGCAGTAGCCCCTGGTAGTGGGTGAGCCGGGCATTGCTA
ATCCATCGATCAGGCGGCTGTCTGAGAGCGCCTTCAATGGCATGTGGAGTAGTGACCTGTAGCTCCTGTC
CTATGATAAGCTTATCAGCATCCTGCACCATCAGGGCGGTTGCCACGATTATTCGGAGGCAGGGCGGCCA
TCCTGCGGCTACGGGGTCCAATCTTTTTGACAGGTAGGCAACTGGCCTCTGCCAGGGGCCTAAATACTGA
GTTAATACCGCTTTGGCAACGCCCCTGCTTTCGTCTACGTATAAGTGGAAGGGCTTGGAGACATCAGGGA
GTCTTAGCGCGGGGGCTGATAACAGAGCGGTTTTGATCTGTTGGAAGGCCAACTCAGCCTCTTCCGTCCA
ATTGAAGGGCTGCTGTTCCTTTGTTGCTTGGTATAGGGGCTTGGCTAACTCTGCAAACCCGGGTATCTAT
AACCTACAGAACCCTGCCGACCCCAGGAATTCTCTTACTTGTTGCGTTGATTGGGGTCTAGGGATATGTA
GGACTGTCTCTTTCCGGGCACTGGTTAACTAACGTTGCCCCCCTTTTAACAGGTATCCTAGATAGGTTAC
CTCTAATTTGCAGATTTGAGCCTTTTTTGCTGAGGCCCGGTAGCCTAGCTTCCCTAAAGTCTTTAGGAGG
TCTTCGGTTCCTTGAACACAGGCTTCCGGGGATTTGGCCGCTACTAAAAGATCATCAACATACTGCAAAA
GAGTTATTTCAGGGTGTTGCCGTCGGTACTCACCCAGATCTTCGTGGAGGGCTTCGTCGAGCAGGGTTGG
CGAGTTCTTGAATCCCTGTGGCAATCTGGTCCATGTTAGCTGGCCGTTTATACCCCTCTCGGGGCCTGTC
TATTCAAATGCAAAAAGCTCTTGACTTTTGGAAGCCAAGGGTAGGCTGAAAAAAAGCATCTTTTAAATCA
AGGACAGTATACCACTGTTTTTCAGGGTTCAAAGTACTTAAGAGGGTATATGGGTTGGGTACGGTGGGGT
GTATGTCCATGACTCTTTTGTTGACTTCTCTTAAATCTTGCACCGGCCTATAGTCTTTACTATTAGGTTT
ACGGACAGGTAACAACAGAGTGTTCTATGGCGAGTGGCAGGCGCATAGAACTCCTTGGTCTAGAAGCCAG
TGGATGTGGGGCGTAATTCCTTCTTTGGCCTCTAGGGGCATTGGGTACTGCCGAACCGGAATGGGGTCTG
TCCCAGGCTTAATTTCAACAAATATGGCGGGGCGGTGTTTTGCCAGCCCTAAGCCCCCGGTTTCTGCCCA
TGTTTCCAGGAAACGCTGGAGCCAGGAGTTGATATCTTGATCAGAAGGCACTTGCTCCTGATGGAGTCTA
TATTCATCCTCCAAGGTGATAGTGAGGATGGATATTGGCTTGTTTTGAGAGTCAGTCACTTTGGGACCCC
CTGACTGGAAGTGAATTTGGGCTCCTATTTTTGTTAATAGATCTCTCCTCAACAAGGGGCAAGGGCTCTC
GGGAATAACTAGGAAGGAGTGAGACACCTTTCCTGTTCCCAAGTCTACGGTCCTCTGAGTTGTCCAAGGA
TATTTTTTAATTCCTGTGGCTCCTTGTACCTAAGATGAATTTTCAGACAGTTTTCTATACGGCTTGGTCA
AAACTGAGTGTTGCGCCCCGGTATTGACTAAGAAGTGGACTGGGGACCTCTCCACTTGTAGAGTTACCCT
GGGTTCGGGGAGGGATTCCGAACCCTGTTCCTTCTAGTCGGAATCCTGGGTAACAAGTATGGGGGTAGGT
TTTCGCAACCCTGAGTCCAACTGCCTCTTTTTCTTTGGGCAGTCTTTAATCCAGTGGCCATGTTCTTTAC
AGTAAGCACACTGATCTTTTTCTAACTTTTGCTTAGGGCCTTGTGCTTGTTTTTTTCTTTGGTTTTTCTC
TGCTTGAGGGAAGGCAGCCACCAGGACCCTGGTCATCTTTTTGGTAGCTTTTAACTGCCTTTCTTCTGGG
GCATCCCTATTGTTGTATACCTTACTGGCAATGCGGAGGAGATCCTGCACCTGTTTTCCTTCTAAATCTT
CTAGTTTTTGTAACTTTTTCTTAATATCTGGTGCTGCCTGGTTTACAAAGGACATTACTACCGCTGCCTG
ATTCTCAGGTGCTTCTGGGTCCATAGGGGTAAACTGTCTGAAAGCTTCCATTAACCTTTCTAGATAAACG
GTAGGGCTTTCTGTCTTTCCTTGCAACACAGAATACACTTTAGCTAAATTAGTGGGCTTGCGAGCTGCCG
CCCGGAGACCTGCCATTAGAGTCTGGTGGTAAATGAGCAGTTGTCCCCTACCTTCTGCCGTGTTGTAATC
CTATCTAGGTCTGGTCAGAGGGAAAGCTGCATTGATGAGGTCAGAATTGGCAGTCGGTTGGCCGTCATCT
CCGGGAACCAGTTTTCTGGCCTCAACCTGTATCCTTTCTCGCTCCTCCGTGGTGAATAGAATCCGGAGGA
GTTGCTGACAGTCGTCTTAAGTAGGCTGATGGGTAAACATAACACTGTCTAATAATGATGTTAGGTCCTT
AGGGTTGTCTGAGAACCGGGCATTCTGGGATTTCCAATTATACAGATCACTAGTGGAGAAGGGCCAATAC
TGGAGGCGGGGGAGCCCAGTATCATCGGGGGGTCCTATTTCCCTGAGGGGTAGCGCTGTAGTGGAGTCGG
GGGGCCGCGAAGCCTGTTCGCGTTGGGCACGGCCGCGCGTCCGTCCCGCCGGCCCCCCCAGGACTGCTTT
CGCTTCCCACTACTGCTGGTGCTGCAGCGGCTTCTCGGTTTTCGGTTCTCTCGAGGAAGCAGCCAGCGGA
GCCTGGAGCTGAGGGCCGGGGTGTGTGTAAGGTGGGGGTTCTAACGACAGGGGGTCTTGGCTGTCAGACA
ACACAGGGGCAGGAGGGGCAGATGGGATCTTTTGTCTCTGGGAATTTTCCGCAGGCCGCGTAACTAATGC
CTTACAGGGCTCAGGGGCTAGCACGAAAGGGATCAGCCAAGGTAGCGGATCTTCTACAAGTTCTTGCCAT
ACCAAGATGTAGGGGATCTGATCAGGATGCCCCGAACGTCCTGGTAGGAAGATTTTAGTTTTGACCTTAG
TGATAATAGGGAGGCAAAATGTTCCCTCGGGAGGCCACCCTACGCCGAAAGCGGGCCATTCTGAGTGGCA
GAAAGTTATCAATTTCCTTTTCTTTAGCTCTACACTAAGGTCATAGCCCTTAGCTTTGACATCTTTAAAG
TTATTTAAAAAGAGGGAGAGTGGAGTACTCTGGGCGCCGCCTATTTCAGGAACCCCTGGAGGTAGATAAA
GGGATACAGAGAAATATCAGTAACGGGATTTGAAGTAACTTTTGTCTCGTCCAGTGGCTCCTGAAAAGTG
AAAGTGAGTTCTAAACAAGTAACAGTTTACAACAGCAACAACAGACAACAGTTCCGCAAGCGCCTCTCGG
GTTTAATTCCCGATCAGAGTCAGACGGGCCAACAGAATACAGAGGCCCCCGATGGGCACTGGAGGACGTC
TCCTACCGGTCCCTGGTGGCTGTCTTATAGCGCGTCTGCCAAGACTGTACCAACCTCAGTACAGATCCTG
CGGGATTCCTTAGAGAGGCAAAGACGAACAGAGACAAAGCCGGCTCACTTACTGATCAGTGATGATCCAT
TGACCTGGGGTCTGGTGGGCTTGGGGGAAATCCCGGACGAGCCCCCAGATGTTGTGCCCCAGTCCTTTAA
TTCCCCAAAGAAGACCACCAGAATCCGAGGTCAAAGCCAAACGGCAAGGATCTTTAATACAAGTTCGAAC
CTGGACTCCTGACTAAAAACTGTTCGAGAACCCCCGGCTGGGTTTGAGACAGCGTTATATAGTCAGCAGT
AAACAGGCACAGAGTCACAGGGTATTTTATGCAATACAGGTTTGGGATTGGCTGACATTTGAACAAGGCG
ATTTGGCCGTTTATGATTGGTTCCCGCCTTCTGGGAGTTTCAGTTACTCTTTCAAACACTCATGACCTTT
ATCAGGGGACTCTCCAGGTGGTGTTTTTCCAAAGTTGAGATATATGGAGGAATGTGTTTGTGTTTGTGCT
GGGCTCAGGAAGTTGAGATATATGGAGGAATGTGTTTGTGCTGGGCCCAGGGCTGAGGAATGTGTGAATG
TGTTTGATCTCTTTCA
