# Supplementary material for: Genome-wide characterization of endogenous retroviruses in snub-nosed monkeys
Source: PeerJ. 2019 Mar 18;7:e6602. doi: 10.7717/peerj.6602 (PMC6428148; doi:10.7717/peerj.6602)
Supplement: File S3 — All ERV sequences found in the golden snub-nosed monkey. [file peerj-07-6602-s003.zip › Supplemental3/152.fasta]

>152gi|723426982|ref|NW_010787474.1|:73930-82177 
TGCCCAGACCGTTTATTCCCCGAAGAAGACCACCAGAGTCCAGAGTCAAAGCCAAGCGGCAAGGATCTTT
AATGCAAGTTCGAACTTGGTCCCTCCGTTCTACAACATACAAGAGGGCCCCGAATGATGCATGTGCCCGC
TTTTTATAGCCCGATGCATACAGGATATGTAAGGTTACAGAGGTACAAAGGAATTCTTTTGGTTGCAGCA
TCACAACTGGTAATTGGTTAATATTTTAAGTTATACAATTAACAGTTTTCTATTTGTTCCCGCGCATTTA
GTAAAACTACAAACGGTTGTGACCTTATCAGGGGCTCTCTAGGTGGTGTTTCTGAGATGTGTGTGGGGGG
GGATGTGTTTGTGTTGGGCTCCGGAAGTTGGGACAAAATAGAGGGATGTGTTTGTACTGGGCCCAGGACT
AAGATATGTGGCAGACACCGGTAATTAGAGCAGGACAGAGACTTTCACAACGTTTGTCCTTACAATGTCT
GGAGTCTATAGATAACCTAATCGGTTAGGTCCGGGGTCGATCTTTAACTAGGCTCAGGGCGCCGCCCGGG
CTGTCAGGGCGCCGCCCGGGCTGTTTGCCTGTGGACTTCATTTCTGCCTTTTAGTTTTTTTNNNNNNNNN
NNNNNNNNNNNNNNNNNNNNNNNNNNNNNNNNNNNNNNNNNNNNNNNNNNNNNNNNNNNNNNNNNNNNNN
NNNNNNNNNNNNNNNNNNNNNNNNNNNNNNNNNNNNNNNNNNNNNNNNNNNNNNNNNNNNNNNNNNNNNN
NNNNNNNNNNNNNNNNNNNNNNNNNNNNNNNNNNNNNNNNNNNNNNNNNNNNNNNNNNNNNNNNNNNNNN
NNNNNNNNNNNNNNNNNNNNNNNNNNNNNNNNNNNNNNNNNNNNNNNNNNNNNNNNNNNNNNNNNNNNNN
NNNNNNNNNNNNNNNNNNNNNNNNNNNNNNNNNNNNNNNNNNNNNNNNNNNNNNNNNNNNNNNNNNNNNN
NNNNNNNNNNNNNNNNNNNNNNNNNNNNNNNNNNNNNNNNNNNNNNNNNNNNNNNNNNNNNNNNNNNNNN
NNNNNNNNNNNNNNNNNNNNNNNNNNNNNNNNNNNNNNNNNNNNNNNNNNNNNNNNNNNNNNNNNNNNNN
NNNNNNNNNNNNNNNNNNNNNNNNNNNNNNNNNNNNNNNNNNNNNNNNNNNNNNNNNNNNNNNNNNNNNN
NNNNNNNNNNNNNNNNNNNNNNNNNNNNNNNNNNNNNNNNNNNNNNNNNNNNNNNNNNNNNNNNNNNNNN
NNNNNNNNNNNNNNNNNNNNNNNNNNNNNNNNNNNNNNNNNNNNNNNNNNNNNNNNNNNNNNNNNNNNNN
NNNNNNNNNNNNNNNNNNNNNNNNNNNNNNNNNNNNNNNNNNNNNNNNNNNNNNNNNNNNNNNNNNNNNN
NNNNNNNNNNNNNNNNNNNNNNNNNNNNNNNNNNNNNNNNNNNNNNNNNNNNNNNNNNNNNNNNNNNNNN
NNNNNNNNNNNNNNNNNNNNNNNNNNNNNNNNNNNNNNNNNNNNNNNNNNNNNNNNNNNNNNNNNNNNNN
NNNNNNNNNNNNNNNNNNNNNNNNNNNNNNNNNNNNNNNNNNNNNNNNNNNNNNNNNNNNNNNNNNNNNN
NNNNNNNNNNNNNNNNNNNNNNNNNNNNNNNNNNNNNNNNNNNNNNNNNNNNNNNNNNNNNNNNNNNNNN
NNNNNNNNNNNNNNNNNNNNNNNNNNNNNNNNNNNNNNNNNNNNNNNNNNNNNNNNNNNNNNNNNNNNNN
NNNNNNNNNNNNNNNNNNNNNNNNNNNNNNNNNNNNNNNNNNNNNNNNNNNNNNNNNNNNNNNNNNNNNN
NNNNNNNNNNNNNNNNNNNNNNNNNNNNNNNNNNNNNNNNNNNNNNNNNNNNNNNNNNNNNNNNNNNNNN
NNNNNNNNNNNNNNNNNNNNNNNNNNNNNNNNNNNNNNNNNNNNNNNNNNNNNNNNNNNNNNNNNNNNNN
NNNNNNNNNNNNNNNNNNNNNNNNNNNNNNNNNNNNNNNNNNNNNNNNNNNNNNNNNNNNNNNNNNNNNN
NNNNNNNNNNNNNNNNNNNNNNNNNNNNNNNNNNNNNNNNNNNNNNNNNNNNNNNNNNNNNNNNNNNNNN
NNNNNNNNNNNNNNNNNNNNNNNNNNNNNNNNNNNNNNNNNNNNNNNNNNNNNNNNNNNNNNNNNNNNNN
NNNNNNNNNNNNNNNNNNNNNNNNNNNNNNNNNNNNNNNNNNNNNNNNNNNNNNNNNNNNNNNNNNNNNN
NNNNNNNNNNNNNNNNNNNNNNNNNNNNNNNNNNNNNNNNNNNNNNNNNNNNNNNNNNNNNNNNNNNNNN
NNNNNNNNNNNNNNNNNNNNNNNNNNNNNNNNNNNNNNNNNNNNNNNNNNNNNNNNNNNNNNNNNNNNNN
NNNNNNNNNNNNNNNNNNNNNNNNNNNNNNNNNNNNNNNNNNNNNNNNNNNNNNNNNNNNNNNNNNNNNN
NNNNNNNNNNNNNNNNNNNNNNNNNNNNNNNNNNNNNNNNNNNNNNNNNNNNNNNNNNNNNNNNNNNNNN
NNNNNNNNNNNNNNNNNNNNNNNNNNNNNNNNNNNNNNNNNNNNNNNNNNNNNNNNNNNNNNNNNNNNNN
NNNNNNNNNNNNNNNNNNNNNNNNNNNNNNNNNNNNNNNNNNNNNNNNNNNNNNNNNNNNNNNNNNNNNN
NNNNNNNNNNNNNNNNNNNNNNNNNNNNNNNNNNNNNNNNNNNNNNNNNNNNNNNNNNNNNNNNNNNNNN
NNNNNNNNNNNNNNNNNNNNNNNNNNNNNNNNNNNNNNNNNNNNNNNNNNNNNNNNNNNNNNNNNNNNNN
NNNNNNNNNNNNNNNNNNNNNNNNNNNNNNNNNNNNNNNNNNNNNNNNNNNNNNNNNNNNNNNNNNNNNN
NNNNNNNNNNNNNNNNNNNNNNNNNNNNNNNNNNNNNNNNNNNNNNNNNNNNNNNNNNNNNNNNNNNNNN
NNNNNNNNNNNNNNNNNNNNNNNNNNNNNNNNNNNNNNNNNNNNNNNNNNNNNNNNNNNNNNNNNNNNNN
NNNNNNNNNNNNNNNNNNNNNNNNNNNNNNNNNNNNNNNNNNNNNNGCCGGGCACCCAGATGGGTGGTTC
GGTGGATGTGTTCTAACACTTGCTGTCCTAATTTTTCTGGTAGGATAATTTGGTCATTAGCATCAGTCCA
CCACCCATTCTGGATCTGTTTCAGGGGAAGTTTGTTGATCCACTGGAGATCTTGTTCAGAATATTCAGGG
AGATATGGCAAGTCCCGGGGGCCCGGATCAGGGAGCTGGAGTGCAAGGAGTTGACTGGGAGCCTTTGCCA
CACTCCTTGCAGTTTGGTCTGCCAGAAAGTTGCCTTGAGCAATTGGAGTGGTTGGCTTCTGGTGCCCTGG
GCAATGTACAATAGCCAATTTTTCTGGTTTCCATGGGGCTGTTAGCAGGGCTAGGATCTCTTGCTTATTT
TTTATTTCTTTTCCTTCAGCCGTTAGCAACCCTCGCTCCCTGTAAATGGCCCCATGTATGTGTGCCGTAG
CGAAAGCGTATCGGCTGTCTGTGTATACTGTCAGTTTCCTCCCTGCCCCTAAGGTAAGAGCTTGGGTGAG
CGCTATCAGTTTGGCCCTCTGAGCCGATGTCCCTGGGGGCAGGGATTCCGCCCAGATTACCTCAGTCTCT
GAAGTCACTGCTGCTCCAGCATACCTCTGGCCTTGGTGTATGAAGCTTCTCCCATCGGTGAACCAAACAA
GGTCAGCGTCAGGAAGTGGGCAGTCCTTCAGGTCCTCTCAAACTCTGTGCACTTGGGCTAGTATCTTGGT
GCAATTATGGAGCGGGGCGTCCAGGTCCGGGTTGGGCAGTAGCATGGCAGGGTTTAAGGTTGTTGGGGGC
AGGAAAGTTATTCTGAGGGGATTTAATAGTAGTCTTTGGTAGTGGGTGAGCCGGGCATTGCTTATCCATC
GGTTAGGTGGCTGTTTGAGTACACCTTCGATGGCATGTGGGGTAATGACCCATAATTCTTGTCCTAAGAC
AAGTTTATCAGCATCTTGTACCATCAGGGCCATGGCTGCAATCATTCGGAGGCAAGGGGGCCACCCAGGA
GCCACTGGGTCTAATTTCTTTGACAGGTAGGCAACTGGCCTCCACCAGGGGCCTAAGTTCTGAGTTAGCA
CCGCCTTGGCGACACCCTTACTCTCATCCACGTATAAGTGGAAGGGCTTAGTGACGTCAGGCAGTCCCAG
TGCAGGCGCAGAGAGTAGGGCGGTTTTGATCTGTTGGAAAGCCGACTCAGCCTCTTCTGTCCAATTAAAT
GGTTGCTGTCCCCATGTTGCCTGATATAAGGGTTTAGCCAGCTCTGCGAACCCAGATATCCACAGTCTAC
AAAATCCCGCCAACCCCAGGAATTCCCTTACTTGTCGGGTGGATTGTGGCCTGGGGATCTGCAGAACAGG
CTGCTTCCGGGTGACTGTTAACCAGCGCTGCCCTCCTTTTAGCAGGTACCCCAGATATGTTATTTCTGGT
TTACAGATTTGAGCTTTCTTTGCCGAGGCCCGGTAGCCTAGACTCCCTAGAGCTTGTAAGAGACCCTTGG
TCCCTTGGAGGCAAGCTTCTCAGGTCTCGGCAGCAATCAGGAGGGCATCGACATACTGTAGTAAGGTTAT
TTCAGGGTGTTTGCGTCGGTACTCACCCAGGTCTTCATGGAGGGCCTCATTGAACAGGGTAGGAGAGTTT
TTGAATCCCTGTGGCAGTCTGGTCCATGTCAGTTATGCCCCTCTCAGGGTCAGTCCACTCGAAGGCGAAA
AGCTTTTGGCTCTGAGGGGCTAAAGGCAAACTGAAGAAGGCATCTTTCAAATCTAAAACAGTGTACCATT
GGTGTTTAGGGTTTAGAGTACTCAGGAGGGTACACAGGTTAGGCACAGTTGGATGTATGTCCATAACCCT
CTTATTGACTTCTCTCAAGTCTTGCACAGGTCTATACTCCCCGCTATTAGGTTTCCATACCGGCAACAAG
GGAGTATTCCAGAGTGAGTGACAGGGCCGAAGGACCCCTTGGTCGAGGAGCCGACCGATGTGGGGCGTAA
TTCCTTCTTTGGCCTCTAGGGGCATCGGGTATTGACATACCCGAACGGGGTCTGTCCCAGGCTTGAGTTC
GACAAACAAGACAGGACGGTGCTTTGCTAGTCCTAAGCCTCCCATTTCTGCCCAGGCTCCTGGATATTGT
TGAAGCCAGGTTGCTATGTCCTGGTCAGGGGCCGCTTGCTCCTGGTGGAGCCAGTACTCATCTTCTAAGG
TTATGGTCAGGACGGGCACAGGCTGATTTTGGGAATGGGTCATGATGGGCCCCTCAGGGAGGAAATGGAT
CTGTGCTCCCATTTTAGTTAGCAGGTCTCTCCCTAGTAGGGGCAGGGGCTTTCAGGGATAACCAGGAAAG
AGTGGGTTACATTCTTGGCTCCAAGATTTACTGTTCTTTGTGTTGTCCAGGGGTACTTCTTAATTCCTGT
GGCCCCTTGTACCCACGAGGACTTGGAGGATAATTTTCCATCAGTTTCAACTAGGACTGAGTGCTGTGCT
CCCGTAACGACCAAGAACTGAACTGGGGACCCCTCCACTTGCAAAGTTACCCTGGGTTCGGGGAGGGGGA
CCGAACCCCGTCTTCCCTTGTCCTCGTTTTGAGTGACTAGTACGGGTGTAGACCTAGGGGGTCTCCGTCC
TTGTTGTTTCTTTTTGGGGCAGTCTCTTGCCCAGTGGCCAGCTTTTTTACAGTAGGCACATTGGTCTTTG
CTCAGGTTGTTATATCTGGGGGACCACTTAGGTTGGGTGTTCTCTGGCTGTAGATGCTCTTTTTGTACAA
CCGCTGCCAGGACCTTGGTCATTTTTTCCTCTGGAGTATCTCTATTATTGTAAACCTGCTGGGCTATCTG
AAGAAGGTCCTGAAGCTGTTTTCCCTCTAAGTCTTCTAATTTCTGGAGCTTCTTTTTAATATCTGGGGCT
GCCTGATTTACAAAAGACATCACAACAGCTGCCTGACTTCCTGGGGCCTCTGGGTCTATGGGGGTATACT
GCCTAAAAGCCTCCATTAATCTTTCTAAGTAGCTAGCCGGGCTTTCTGTCTTTCCCTGCAGAACAGAGTA
TACTTTAGCCAAATTGGTGGGCTTGCGAGCAGCTGCCCGGAGACCTGCCATTAGAGTCTGGCGATAAAGG
TGTAGCCGTCCCTTACCTTCTGCCGTGTTGTAATCCCATGCCGGTCTGGTCAGAGGAAAAGTCGCATTTA
TGAGGTCGGGGTTGGCAGTCGGTTGACCGTAGTCCCCCGGGACCAGGTTTCTAGCTTCTACCTGTATTCT
CTCTCACTCCTCCATTGTGAACAAGATTTGGAGGAGCTGCTGGCAATCATCCCAAGTGGGCTGGTGGGTG
AACATGACACTATCCAGTAAGGCCATTAAATCTTTGGGGTTGTCTGAAAACCGAGCACTCTGAGTCTTCC
AATTATATAGATCACTGGTGGAGAATGGCCAGTACTGGAGCCTAGGACTTCCCGTGTCATCTGGGGGTCC
TATTTCCTGAAGGGGTAATGCCACTGTGGAGTCAGGTGGCTGGGGAGGGGTAACCCGCAAAGTACGCCCT
CGTGTCCGCCCTGCCGGCCCTTCAGAGTTACTTTCACTTTCAGCGGGTCCGGGCGCGCTGGCCACTTCCC
GTTCGCCTGCTCCCTCCTGCAGCTCCACCTGGGGGGCTGGGACCTGGGGGCCGGTGGGGTATGGAGGGGG
TTCTGTGGACAGAAGGTCCTCGTTATCAGGTAGAACAGGATGGGGGGGGCAGTTGGTTGCTTGGATTTTA
GCGGCCGAGCAACCAGTGCCTTACAGGGTTCAGAGGCTAATTGGAAAGGGGACAGCCAAGGGGGCGGGTA
CTCAGCTAGGTCCTGCCATACGAGGATATATGGGATATGATCCGGGTGACCAGCATGCCCAGGCTGGAAA
ACCTTGGACTTTACTCTAGTGATGACAGGAAGACAGAATGTCCCTTCGGGTGGCCATCCTACATTAAGGG
CGGGCCATTCGGAGCGGCACAGAGTAATTAGCTTTCCCTTCCTAATATCCATACCGAGATCATGGCCCCT
TGCCCTAACATCCTGAAAATTATTTATAAGGAGAGATAGGGGTGTGCTCTGGATATTACCCATTCTGTAA
TGGTCTGTAGTCCTTTCCTGCAAAAGAATATGGGTTAAAATTCCCGCCAAGGAAAACTGGAATATCAATA
ATATCTAGTCACAAGTGCGCTCCAGAAGCCTGGGTCAGAATCAGTTCAAACAATTCAGATAGGGATCTAA
ATCAGACGAGAGCCAGGAGACGTCTCCCACCGGTCTCTGCTGGCTGTCCTATAGCGCGTCCGCCAGGACT
TATGCCAGCTTTCAGCTTCAGTTACAGACCTCGCGAGTCACAGATTCAGAAAGAAGTGAGATGGGCTAAC
AGCCTCAGATTCAGAGTGGACTCAGAGAGCTGCGGATTCAGACAGGCTAACAGCCTCAGATTCAGAGCGG
ACGCAGAGAGCCGCGGATTCAGACAGGCTATTCAGAACGGACACAGACAGACAAACAGAGACGAGGCTCA
GATTCAGAGCAGACTCAGAGAGCCGCAGGTTCAGAACGGACACAGACAGACAAACAGAGACAAGCCGGCT
CACCTATTAGCAGATCGATCCTAGTAGATCCGTTGACCGGGGGTCTGGTGGGCTTGGGGGAATCCCGGAC
AAGCCCCCAGATGTTATGCCCAGACCGTTTATTCCCCGAAGAAGACCACCAGAGTCCAGAGTCAAAGCCA
AGTGGCAAGGATCTTTAATGCAAGTTCGAACTTGGTCCCTCCGTTCTACAACATACAAGAGGGCCCCGAA
TGATGCATGTGCCCGCTTTTTATAGCCCGATGCATACAGGATATGTAAGGTTACAGAGGTACAAAGGAAT
TCTTTTGGTTGCAGCATCACAACTGGTAATTGGTTAATATTTTAAGTTATACAATTAACAGTTTTCTATT
TGTTCCCGCGCATTTAGTAAAACTACAAACGGTTGTGACCTTATCAGGGGCTCTCTAGGTGGTGTTTCTG
AGATGTGTGGGGGGGATGTGTTTGTACTGGGCTCCGGAAGTTGGGACAAAATAGAGGGATGTGTTTGTAC
TGGGCCCAGGACTAAGATATGTGGCAGACACTGGTAATTAGAACAGAACAGAACAGGACAGAGACTTTCA
CAGCATTTGTCCTTACAATGTCTGGAGTCTATAGATAACCTAATCGGTTACCCCTGCT
