# Supplementary material for: Genome-wide characterization of endogenous retroviruses in snub-nosed monkeys
Source: PeerJ. 2019 Mar 18;7:e6602. doi: 10.7717/peerj.6602 (PMC6428148; doi:10.7717/peerj.6602)
Supplement: File S3 — All ERV sequences found in the golden snub-nosed monkey. [file peerj-07-6602-s003.zip › Supplemental3/153.fasta]

>153gi|723426982|ref|NW_010787474.1|:103337-109576 
GGTAGCACTGGTTCTTTTAATAATTGCTTGACCTTGACTGTTAAATGGAATACCAGTGGAATGATGAATA
TGGTATAAAGAGAGGAAGGCAGCCAATTTGCGAGTGCAATAAGTAGGGGCATTATCAGTTTTTAATTTAG
CAGGGACTCCCATAGCTGCAAAGCAAGTAAGTAAATGAGTAATAACAGAGTTAGCCTTTTCAGAGGGTAA
TGGCGTAGCCCACTGGAAATGTGACCACGTATCACTAGTATGATGAACATATTTTAAACGACCAAAGGAA
GGAACATAAGTTACATCCATTTGCCAAATGTGATTTTTTTGAATGCCTTGAGGATTAATACCTGGACTCA
TAAAAGGTGCAATAATAGGAGCACAAGATGGGCAGGCTCTGACAATAGCTTGGGCTTGACGACGTGTTAT
AGAAAATCGCCGTTGTAATCCTAAACTATTAGTATGATGTAGTTGCTGCTCATCCTGAGCCCGTTGGAAG
TAAGAGTTACAAATAATAAAGAAAATAATTTTTGTAAAGGAGTTTGAGGAAATAATGGTAAAGAAGTCTG
AGAAATATATTTAGTTACATATACAGCATATTGGGAATCACTAACTATGTTACAAGGGGTTTGAGGCCAG
TCTTGTAGAACCATAAGAATGGCAAAAAGTTCTCCTTGTTGTACTGATTCAAATGGATAGTGAGAAATTT
TTGAATTGTCTGAAGTCCAGTATCCAGCCTTTCTGTTGCTTGAAGCATCAGTAAAAAAGGTGGGACCTTT
AACTGGAGTTTAAGAGATAGGATTATATGGCAGTAAAGAATATTGTTGCAGAAAAGCAAATAATTTATTA
CTAGGATAATGCTGAGAAAAAGAACCAGTATACTCAGCGCAAGCCACTTGCCAACCTTCATGAGTTTTCA
ATAGAGGTGAATTTTTTTTAATGGCTTTATTAGCCAAAAACAGCCACTCTAGAATATTATTATCTTGGTG
TAAAACGGCCGTTGGCGAATGGGGAGTATGAAAAAGACACAACGAAAGTGGAAGATTGGGTGCAATATAA
TCAAGGTGAGCTTTACTAATTCTATTTTCTACAAATGACAATATATATTTTTTTCTGCTACAGGGGATAA
TTGACAAGAACTATTTAAATCTGAATCTCCTTCTAAGGTAGCAAATAGATGTCGCAATTTGTAAGTAGGG
ATGCCTAAGATGGGGCGAAGCCAATTTATGTCTCCTAACAGTTTTTGAAAATCATTAAGGGTTAAAAGTT
GATCTCTTTGAATTTAAACTTTTTGTGGCCGAATATGCTTTTTTGCTAAAAGGTATCCCAAATATTGAAT
AGGAAATTGAGTCTGTATTTTCTCAGAAGAAATATGTAAATTATATTGAGTTAATTGTTGTTATAAGACC
TGAAAAACTTGACCTTGTAGGACTTCATCAGGAGTTGCTAATAGAATATCATCCATATAATGGTATATTA
ACACAGTAGGGAATTGACATCTAACAGGGTTTAAGGCTCTATGAACAAACTTTTGACATAAAGTGGGACT
ATTAAGCATACCTTGAGGAAGAACTTTCTATTGATATCTTTGAATAGGCTGTCCATTATTATATTCAGGA
ACAGTAAAGGCCAATTTTTCACAATCTTGGGGTTGTAACAGGATAGTAAAAAAACAATCTTTAAGATCTA
TAACCATTAATTTCCATTGTTGTGGGCTAAGAGTTGGATTAGGAAGCCCAGGTTGTAAAGTCCTCATAGT
TTGAATACAAGCATTTACAGCTCTAAGATCAGTTAATAAGTGCCATTTTCCTTTTTTTTTTTTTTTTTTT
TTTTTTTTTTTTTTTTTTTGAGACAAAAAACAGGGGGAATTTCCTGCAAAAATTTTTTTTTTANNNNNNN
NNNNNNNNNNNNNNNNNNNNNNNNNNNNNNNNNNNNNNNNNNNNNNNNNNNNNNNNNNNNNNNNNNNNNN
NNNNNNNNNNNNNNNNNNNNNNNNNNNNNNNNNNNNNNNNNNNNNNNNNNNNNNNNNNNNNNNNNNNNNN
NNNNNNNNNNNNNNNNNNNNNNNNNNNNNNNNNNNNNNNNNNNNNNNNNNNNNNNNNNNNNNNNNNNNNN
NNNNNNNNNNNNNNNNNNNNNNNNNNNNNNNNNNNNNNNNNNNNNNNNNNNNNNNNNNNNNNNNNNNNNN
NNNNNNNNNNNNNNNNNNNNNNNNNNNNNNNNNNNNNNNNNNNNNNNNNNNNNNNNNNNNNNNNNNNNNN
NNNNNNNNNNNNNNNNNNNNNNNNNNNNNNNNNNNNNNNNNNNNNNNNNNNNNNNNNNNNNNNNNNNNNN
NNNNNNNNNNNNNNNNNNNNNNNNNNNNNNNNNNNNNNNNNNNNNNNNNNNNNNNNNNNNNNNNNNNNNN
NNNNNNNNNNNNNNNNNNNNNNNNNNNNNNNNNNNNNNNNNNNNNNNNNNNNNNNNNNNNNNNNNNNNNN
NNNNNNNNNNNNNNNNNNNNNNNNNNNNNNNNNNNNNNNNNNNNNNNNNNNNNNNNNNNNNNNNNNNNNN
NNNNNNNNNNNNNNNNNNNNNNNNNNNNNNNNNNNNNNNNNNNNNNNNNNNNNNNNNNNNNNNNNNNNNN
NNNNNNNNNNNNNNNNNNNNNNNNNNNNNNNNNNNNNNNNNNNNNNNNNNNNNNNNNNNNNNNNNNNNNN
NNNNNNNNNNNNNNNNNNNNNNNNNNNNNNNNNNNNNNNNNNNNNNNNNNNNNNNNNNNNNNNNNNNNNN
NNNNNNNNNNNNNNNNNNNNNNNNNNNNNNNNNNNNNNNNNNNNNNNNNNNNNNNNNNNNNNNNNNNNNN
NNNNNNNNNNNNNNNNNNNNNNNNNNNNNNNNNNNNNNNNNNNNNNNNNNNNNNNNNNNNNNNNNNNNNN
NNNNNNNNNNNNNNNNNNNNNNNNNNNNNNNNNNNNNNNNNNNNNNNNNNNNNNNNNNNNNNNNNNNNNN
NNNNNNNNNNNNNNNNNNNNNNNNNNNNNNNNNNNNNNNNNNNNNNNNNNNNNNNNNNNNNNNNNNNNNN
NNNNNNNNNNNNNNNNNNNNNNNNNNNNNNNNNNNNNNNNNNNNNNNNNNNNNNNNNNNNNNNNNNNNNN
NNNNNNNNNNNNNNNNNNNNNNNNNNNNNNNNNNNNNNNNNNNNNNNNNNNNNNNNNNNNNNNNNNNNNN
NNNNNNNNNNNNNNNNNNNNNNNNNNNNNNNNNNNNNNNNNNNNNNNNNNNNNNNNNNNNNNNNNNNNNN
NNNNNNNNNNNNNNNNNNNNNNNNNNATTTTTGGCACTCGGGATTAGCACTCTCAAAAGCCAGAGTATCC
AAAACAATTTTAGCAGCAGGGCCTGAACCTACAGTCTTTAATACAGCATCTTGAAGACGGGCTACAAAAT
CTGGATACGGCTCAGTGGCTTCTTGTAGGATCTTTACAAAAGATAAAGAAGTTTTACCTGCTATTTCAAC
CTTAGTCCACACTTTTATAAACAAGGCTTTAATCTGAGTGAGAGCAATATCATCTAGGCCTACCTGAGCA
TTAAGAGTGGCATATTGTCCTGAACCCGTAAGCTGCTCTTCAGTAGGTCCTGGGGGATTTCCGGTAGCAT
TTTTTCTAGGTTGTACTCTTGCTTCCTCCCACCACCAACTTTTTAATTGAAGCCATTGCGAATGATCAAG
GACAGCCTGTCCCAACGTTTCCCAGTCAATAGGAATCATCATATGTTCTGAAGAGAAGGAATCGAGAAAG
CCAAGAACAGACGGTGACTGAGGTCCATAATTAGAAATTGCAGCTTTCATTTCTTTCAAAAATTTAAATT
GTAGGGCTGTAAAAGTCACATTCTGGCCACCGTTTGGGAACTGAGCATTGGGGCTGAAAGCAGCCCATGT
TATTGGTAATAGATCTAATTCCTCGAGATAGGTGGAGGCAAAGGGAAATCTTTTTAACAAGGACGGCTCG
TGGTGGAGAGATAGGAGAAGGAGGAGCAGCAGCACCTAGCAATTTTAACAACTGTTGTAACATCTCTAAA
ATACGCTGCAAAACAGAATTTCCTTCAGATGAAGGAGGCATTAGCTCTTCTTCTAATTCCTTGTCCTCAG
CAACTGGGGCATAAATATGTTTCTCTCTAGGATCATTCCTCTCTAAAGCTTCAGATGCCTCACCTCCTGT
GGCAGTATCGCCACGCTCTGAGTCAGTTTCAAGTAACTCTTGAGTAATGGAACTACACAAAGTCCACAAA
GCCAGAGGGATCATTTGCCCTCACTGATGAGCTTGACGCAGGACTTTAACCACTTGTAACCATTCCTTTT
GATTTAATTGCATTTTGGTTTGATACTGAAACCAATAACAACGTTGTTCAACATGGGCAAACAATCGTTT
CAAAGTCTTATGTTCTTTAACTAACTTCTACTCCTATAGACATCAACAGTCCCTGGAGTAACCGCAAATA
CTCAGAGGCCAGAGAGGTGGAATTCCCCATAATTTTCCCATGGGTCCCCCTTCTTATTTATTTACCTGCC
CGCAGTCCCGCGCCTGCCTGGGGTGTTCCCCCTCCGATTCCTTGCTCTCCTGGAGCCACGGATCCTGCCA
ACTATGCCAGATGTTGGGGTCCACATGTTTCCTAAACAAAGGAATGAACATACAAGACAACACAAGACAA
GACAAACATGGCGGCCACCCTGAACGACACGCTCTGCTTTATTTTATACAGTCGTTTGTGGAATGTTACC
AAGTCACAAGACACATTGTTGTTTTCCTGACCTTTCCCTGACTTTCTGGATTTTCAAGATGTTTACACAT
AAACAAGGCCCCAGGGTCTGCTGTTTGCAGCTGGCTCCTATCGGGACGCCTTGCTTCATTTGCAAGAGCA
GGACTTATTGGGAACGTCTCGTTTGCGAGCACGTAGTCCTCTACAAGTATAAAAAGAACATAACTTACCT
GGATAAAGTTGGGCATCACAATACAAAATTTCATAATGCTATCGCAAGTATTAATAGCAGAACAGATCTA
ATTGAGGAAAGAACCTTAGAGCTTGAAGATTGGCTTTCTGAAATAAGATAGACAAAAATAGAGAAAAAAA
GGAATGAACAAAAGAAATATTGGATTATGTAAAAAGATCAAATCTGTCACTCATTGTTGTACCTGAAAAA
AATGAGAATGGAAACAACTTGGAAAACAATTTTGGGATCTCATCCATGAGGACTTCCCCAACCTAGTTAG
AGAGGCCAACGTTCAACTTCAGGAAATGCAAAGAACCTCAGTAAGATACTTCACAAGAAGATCATTCCCA
AGGCACAATAATACTCAGATTCTTCAAGGTCAAAATGAAAGAAAAAATGTTAAGGGTAGCTAGAGAGAAA
GGAGAAGTCACCTACAAAGGGAAGCCCACCAGACTAACAGTGGACCTCTCAGCAGAAACCATACAAGCCA
GAAGAGATGGAGGGCTATATCCAACATTCTTAAAGAAAAGAAATTCCAACCAAGAATTTCATATCTGGTC
AAACTAAGATTCATAAGCAAAGAGGAAATAAGATCCTTTTCAGAGAAGCAAATACTGAAGGAATTTGTTA
GCAGCTGTCTTACAAGAACTCCCAAAAGCACTGAATACGGAAAGTAAAGACCAGTACCAGCCACTACAAA
AACTCACTGAAGTAAGAACAGACCAGTAACACTGAAAACACAAAAACTCACTGAAGTAACACAGACCAGT
AACACTATAAAGCAACTACACAAACTAGCGAGCAGAGTAAACAGCTAACAACATGATGATAGGATCAAAT
TCATTCATATCAATACTAATGTTAAGTTTAAATGGGATAAATGACCCCAATTAAAAGGCACAGGGTGGAA
AGTTGGATAAAGAATATCCAGTGGTATGCTATCTTCAAAAGATCCATCTCACATGCAATGAAACCCATAA
GCTCAATACAAAGAGATGGAGAAAAATCTGCCAAGCAAATGGAAAACAGAAAAAAAGTAGGAGTTGCAGT
CCTAATTTTAGACAAAATGACTTTAAACCAACAAGGATTTAAAAAGACAAAAATAAGCATTACATAATGG
TAAACAGTTCAACAAGAAAAAGACAAAAATAAGCATTACATAATGGTAAACAGTTCAACAAGAAGACCTA
ACCATTATAAATATATATGCAACCAACACAGATTCATAAAGCAAGTTCTTAGAGGCCTTTAAAGAGACTT
AGACTTCCACACAATAGTAGTGAGAGACTTCAACATCGCACTGACAATATTAGACAGATCATTGAGATGG
AAAATTAACA
