# Supplementary material for: Genome-wide characterization of endogenous retroviruses in snub-nosed monkeys
Source: PeerJ. 2019 Mar 18;7:e6602. doi: 10.7717/peerj.6602 (PMC6428148; doi:10.7717/peerj.6602)
Supplement: File S3 — All ERV sequences found in the golden snub-nosed monkey. [file peerj-07-6602-s003.zip › Supplemental3/154.fasta]

>154gi|723383598|ref|NW_010827338.1|:782777-790617 
TGTGGAACGGAGGGACCGAGTTCGAACTTGCAGTAAAGATCCTTGCCGCTTGGCTTTGACTCTGGACTCT
GGTGGTCTTCTTCGGGGATAAACGGTCTGGGCATTACATTTGGGGGCTCATCCGGGATTCCCCAAGCCCA
CCAGACCCCTGGTCAACGGATCTACTAGGAGCTGCAGATAGGTGAGCCGGCTCGTCTCTGTTTGTCTTGT
CTGTCTGTATCTGTTCTGAACCTGTGTCTGTGACTCACGAGATCTGAAACTGAAGCTGACACAGTCCTGG
CGGACGCGCTATAGGACGGCCAGCGGAGACTGGTGGGAGACGTCCCCTGGCTCTCACCTGATTTAGATTT
CTATCTGAACTGATACTGACCCGGGCTTCCGGAGCACGCTTGCGGCTAGATATTATAGATACTCCAGTTT
TCCTTTGCAGGAATCCTAACCCATCTTCTTTTGCAGGAAGAGACTACAAACTATTACAGAATGGGTAATA
CCCAGAGTACACCCCTATCTCTCCTTATAAATAATTTCAAGGATGTTAGGGCAAGGGGCCGTGATCTTAG
TGTGGAAATCAGGAGAAGAAAGCTAATTACTCTGTGCCTTTCTGAATGGCCCGCCTTTAATGTAGGGTGG
CCACCCGAAGGGACATTCAGTCTTCCCGTCATCACTAGAGTAAAGTCCAAGGTTTTCCTACCTAGGCGGG
CTGGCCACCCAGATCAAATCCCATATATCCTCATATGGCAGAACCTTGTTGAGAACCCGCCCCCTTGCCT
GTCCCCTTTCCTACTAGCCCCTGGACCCTGTAAGACACTGGTTGCTCCGCCGCTAAAATCCAAGCAACCG
ACTGCCCCCCCATCCCGTTTTACCTGATAGTGAGGACCCACTGTCCACAGAACTCCCTCTGTACCCCTTG
GGACCCCAGGCCCCAGCCCCCCGGGCTGAGCACAGGAAGAGGCAGGCGGACGGGAGGCGGCCGGCACACC
CGAGCCCACTGAAAGCGAAAGTAACTCTGAAGGGCTGGCGGGGCGGACGCGAGGGTGCACTTTGCGGATC
AGCCCCCCCCAGCCGCCTGACTCCACGGTGGCTCTACCCCTTTGGGAAATAGGACCCCCAGATGACACGG
GAATCCCCAGATTCCAGTACTGGCCATTCTCCACCAGTGATCTGTATAACTGGAAGACTCAGAGTGCCCG
GTTTTCAGACAACCCCAAAGATTTAATGGCTTTACTAGATAGTGTCATGTTCACCCACCAGCCCACTTGG
GATGATTGTCAGCAGCTCCTCCGAATCTTGTTCACAACGGAGGAGTGAGAGAGAATACAGGTAGAAGCTA
GAAAGCTGGTCCCGGGGGATGACGGTCAACCGACTGCCAACCCCGACCTCATAAATGTGACTTTTCCTCT
GACCAGGCTGGCGTGGGACTACAACACGGCAGAAGGTAGGGGACGGCTACACCTTTATCTCCAGACTCTA
ACGGCGGGTCTCCGGGCAGCTGCTTGCAAGCCCACTAATTTGGCTAAAGTATACTCTGTTCTGCAGGGAA
AGACAGAAAGCCCAGCTACCTATTTAGAAAGATTAATGGAAGCTTTTAGACAGTACACCCCCATAGACCC
AGAGGCCCCAGGAAGTCAGGCAGCTGTTGTAATGTCTTTTGTAAATCAGGCGGCCCCAGACATTAAAAAG
AAACTCCAGAAATTAGAAGACTTAGAGGGAAAACAGATTCAGGACCTCCTTCAGATAGCCCAGCGAGTTT
ACAATAATAGAGATACTCCAGAGGAAAAGCAATTTAAGGCCACTGAAAAAATGACCAAGGTCCTGGCAGC
AGTAGTACAAAAAGAGCATCTACAGCCAGAGGACGCCCAACCTAGGCGGTCCCCCAGACATGATAATCTA
AGCAAAGACCAATGTGCCTACTGTAAGGAGGCTGGCCACTGGATAAAGGACTGCCCTAAAAAGAAACAAC
GCAGAGGACAGGGACCCCCTAGGTCTACACCCGTACTAGTCACTCAAGACGAAGACTAGGGAAGATGGGG
TTCGGACCCCCTCCCCGAACCTAGGGTAACTTTGCAAGTGGAGGGGTCCCCAGTTCAGTTCTTGGTCGAT
ACGGGAGCACAGCACTCGGTCCTAGTTAAAACTAATGGAAAATTATCCTCCAAGTCCTCGTGGGTACAAG
GGGCCACAGGAATTAAGAAATACCCCTGGACAACACAAAGAACAGTAAACCTCGGAGCCAGGAATGTAAC
CCATTCTTTCCTGGTCATCCCTGAGAGCCCCTGTCCCCTATTAGGGAGAGACCTGCTAACTAAAATGGGA
GCACAGATCCATTTCCTCCCTGAGGGGCCCGTCGTGACCAACTCCCAAAATCAGCCCGTGTCCGTCCTGA
CTATAACCCTAGAAGATGAGTACCGGCTCCACCAGGAGCGAGCGGCCCCTGACCAGGACATAGCAACCTG
GCTCCAGCAATATCCAGGAGCTTGGGCGGAAACGGGGGGCTTAGGGCTAGCAAAACACCGTCCTGCCTTG
TTTGTTGAACTCAAGCCTGGGACAGACCCCGTTCGGGTACGCCAATACCCGATGCCCCTAGAGGCCAAAG
AAGGGATTGCACCACATATTCGCCGGCTCCTCGACCAAGGGGTCCTTCGCCCATGCCACTCGCCCTGGAA
TACTCCATTGTTGCCGGTACGGAAACCCAATAGCGGAGAGTACAGACCTGTACAAGACTTGAGAGAAGTC
AATAAGAGGGTTATGGACATACATCCAACTGTGCCTAACCCGTACACCCTCCTGAGTACCCTAAACCCTA
AACATCAATGGTACACTGTTTTAGATTTGAAAGATGCTTTCTTCAGTTTGCCTTTAGCCCCTCAGAGCCA
AAAGCTCTTCGCCTTCGAGTGGACTGACCCTGAGAGGGGCATAAGTGGCCAACTGACATGGACCAGACTG
CCGCAGGGATTCAAAAACTCTCCTACCCTGTTCGATGAGGCCCTCCATGAAGACCTGGGTGAGTACCGAC
GCAAACACCCTGAAATAACCTTACTACAGTATGTTGATGACCTCCTGATTGCAACCGAGCCTCAGCAAGA
AAAGCTCAAATCTGTAAGCCAGAAGTAACATATCTGGGGTACCTGCTAAGAGGAGTGCAACACTGGTTAA
CGGACACCCGGAAGCAGACTGTTCTGCAGATCCCCAGGCCACAATCCACCCGACAAGTAAGGGAATTCCT
GGGATTGGCGGGATTTTGTAGACTATGGATCCCTGGGTTCGCAGAGATGGCTAAACCCTTGTATCAGGCA
ACACGGGGACAACAGCCATTTAATTGGACAGAAGAAGCCGAGTCGGCTTTCCAACAGATCAAAACCGCCC
TACTCTCTGCGCCCGCCCTGGGACTACCTGATGTCACCAAGCCCTTCCACTGATACGTGGATGAGAGCAA
GGATGTCGCCAAGGCGGTGCTAACTCAGAACTTAGGCCCCTGGTGGTGGCCAGTTGCCTACCTGTCAAAG
AAATTAGACCCAGTGGCTGCCGGGTGGCCCCCTTGTCTCCGAATGATTGCAGCCACGGCCCTGATGGTAC
AAGATGCTGATAAACTTGTCATGGGTCAAGAATTACGGGTCGTTACTCCACATGCCATCGAGGGTGTACT
CAAACAGCCACCCGATCGATGGATAAGTAACGCCCAGCTCATCCACTATCAAGGACTACTACTAAACCCC
CTCAGGATAACTTTCCTGCCCCCAACAACCTTAAACCCTGCCTCGCTGCTGCCCGACCTGGACCTAAACG
CCCCGCTCCATGATTGCACCGAGATACTAGCTCAGGTACACGGAATTCGAGAAGACCTGCAGGACCGCCC
ACTTCCTGACGCTGACCTCATTTGGTTCACTGATGGGAGCAGCTTCATACACCAAGGCCAGAGGTATGCT
GGAGCAACAGTGACTTCAGAGACCGAGGTAATCTGGGAGGAACCCCTGCCCCCGGGGACGTCGGCCCAGA
GGGCCGAACTGATAGCGCTCATCCAAGCTCTCACCTTAGGGGCAGGAAAGAAACTGACAGTATACACAGA
CAGCCGATAGGCTTTTGCTACGGTGCATATACATGGGGCCATTTACAGGGAGCGAGGGTTACTAACAGCT
GAAGGAAAAGAGGTAAAAAACAAAAAAGAGATTCTAGCCCTGTTAACAGCCCTATGGAAACTGGAAAAAT
TGGCTATTGTACATTGCCCAGGGCATCAGAAACCAATCACTCCGATTGCTCGAGGCAACTCTCTGGCAGA
CCAAACCGCAAGGAGTATGGCAAGGGCTCCCAGCCAACTCCTTGCACTCCAGTTCCCTGATCCGGGCCCC
TGGGACTTGCCATATCTCCCTGATTATTCAGAAAAAGATCTCCAGTGGATCGACAAACTTCCCCTGAAAC
GGATCCAGAATGGGTGGTGGACTGATACTAATGACCAAACTATCCTACCAGAAAAATTAGGACAACAAGT
GTTAGAACACATCCACCGAACCACCCACCTGGGTGCCCGGCGGATGATAGACCTGATCAGACGCTCCAAG
CTCAAAATCAGACNNNNNNNNNNNNNNNNNNNNNNNNNNNNNNNNNNNNNNNNNNNNNNNNNNNNNNNNN
NNNNNNNNNNNNNNNNNNNNNNNNNNNNNNNNNNNNNNNNNNNNNNNNNNNNNNNNNNNNNNNNNNNNNN
NNNNNNNNNNNNNNNNNNNNNNNNNNNNNNNNNNNNNNNNNNNNNNNGGAACAAGGCTCAGGGGAACCAG
GCCCGGTATCTACTGGGAAGTAGATTTTACTGAGATAAAGCCAGGAAAATACGGGTATCGGTACTTACTT
GTCTTTGTAGATACTTTTTCAGGGTGGACTGAAGCATTCCCAACCAAAAGAGAAACCGCTCAGGTTGTAG
CAAAGAAAATTCTGGAAGACATCCTCCCCAGGTATGGCTTCCCCATCCAGATAGGGTCAGATAATGGGCC
GGCCTTCGTTGCTAAGGTAAGTCAGGATTTGGCTTCCCTCCTTGGGGCAAATTGGAAACTACATTGCGCT
TACAGGCCCCAAAGTTCAGGACAGGTAGAAAGGATGAATCGGACCTTAAAAGAGACCTTAACTAAACTGA
CTATGGAGACTGGCGCTAATTGGGTGGTCCTCCTCCCCTACGCTCTGTTCCGGGCCCATAATACCCCTTA
CAGACTGGGCCTTACCCCTTATGAAATCATGTATGGCAGACCCCCACCCCTGGTTCCTAGCCTAAAAGAT
GATTTGCTCAAATCTGAAACAGAAAATGTCTCTGAACTCTTATTTTCCCTACAAGCCTTACAGAAAGTTC
ATCAGGAAATCTGGCCCAAGCTGAAGGAACTATATGAAACCGGTCCCCCACCGACACCCCATCCGTACCA
GCCGGGAGACTGGGTCCTGGTTAAGCGACACCGACAAGAGACCCTAGAACCCAGGTGGAAGGGACCACTC
CAGGTACTCCTAACCACACCCACCGCCCTGAAGGTAGAAGGCATCACGTCGTGGATCCACTACACCCACG
TCAAACCAGTGGATCCGACCTCCGACCTTCTTGGGACAATCACGACAGCGACTGGAGCACCCGCCACGTG
GACTGTGGACAGAGCTTAGAACAACCCCTTAAAACTCACCCTGCGCCGACAGCATAGCTCACTGCAAACA
TGCAGCTAGGTAGTTTAACCCTAACGTTAGTCGCCCTAGTGGCCGCTGGGACAAACACAAAACCAGCGCC
TAATCCATTTGTCTGGAGATTCTGGCTTTATGAAAACCAAACCCACCCTGGGCAACCTCACAAGCCTGGG
AAATTATTGGCCAGTGCTGATTGGCCCTCCTCAGGGTGCAATGACCCAATCCTGCTAAATTTTACTGGTT
TTCAGATAGCCAAACCAATGGCGCCAATACTGTGTTTTGAGTTTGATCAGACTGAATACAATTGTAAACA
CTATTGGTGGCACCAAAACGCAGGCTGTCCCTATGGTTACTGCAACATGCACAAACCTCGGGTGTGGAGG
CCAGACACAGAAGGCTGGAGGCCAAGATCCGAGAACTGGAATTTCGGGCAAGGCACCCAAGACACAGGTA
ATATGTATACCTGGATAGTCAAGGACCCTTGGAACTCCCACTGGACCACGCCTCAACATGGGGCTGTATA
CTATTCTTCTTCCTCCACGTGGCCTAGCAGTCACCTCTATCTGTGGCGTGGCCTAGTTCAGGTACGGCCC
CTGGTCCATGGAGATATCCAACGACAGGAGAACAGACTAACACAAGATTTACGTCCTTTCTCCTGGTTAG
AATTATTACAAGAAGGATTAGAACTTGCTAACCTTACAGGACTTCACAGCTTGTCTGGCTGCTTTCTGTG
TGCCACCCTAGGGCGCCCACCACTAACCACTGTCCCTCTGCCATGGGAATCCTCTACCCAAACCAACAAC
CTTCATAATCCCTTGAATGCCCCTATTCCTAATGTGCCACTGTACCTGAACCCCAGTCAGGAGAAGTTTC
CCTACTGTTTTTCAGGCACTAACTCCAGCCTCTGCAACATCACGGTAACGCCCCCTAATACCACCCTAAG
GGCCCCGCCAGGCATATTCTTTTGGTGTAATGGGACATTATCTAAGAACCTATCTGGTCCCTCTGTTACC
ACCCTACTGTGTCTTCCTGTCACATTAGTTCCCCGGTTAACTCTACTAACTGCCGGCGAGTTCCTGGGGT
ACACCGGCAACTGGACTAGTACTGCTATTCACCCAGCCCCTAGACCGAGACCAGCATGAGCCATATTTCT
CCCCCTCATTGCGGGAATCTCCCTCACCTCATCCCTCATTGTGGCCGGACTGGCAGGGGGAGCCCTAGGT
CACACCCTCATAGAAAGCAACAAATTGCACCAACAATTTGCCGTTGCTATGGAGGAGTCGGCTGAGTCCC
TTGCCTCCCTTCAGCGACAGCTCACATCCCTAGCTCAGGTAACCTTGCAGAACCGGAGGGCCCTAGACCT
ACCCACTGCTGAAAAAGGTGGTACATGTATGTTCCTAAAGGAAGACTGTCGTTTCTACATAAATGAGTCA
GGACTTGTAGAGAACTGGGTCCGACAGCTACGTAAGTTAAGCATAGAAATGAAAAAACAGCAATTTGCCT
CAGCTGCAAACCAATGGTGGAATTCCTCTATGTTTTCTCTGTTAGCCCCCTTCCTTGGACCCCTGCTAAG
TCTACTATTTCTGTTTACCATAGGACCCTGTGTTATTAACCGAATTTTGCAGTTTGTCAGGGAAAGGTTT
GACACCATACAGCTCATGGTCCTCAAAGCCCAATACCAACCTGTAAACACTGAAACAGAATCAGACTTAT
AAGACCCAAGATTGGCTCCAGAGGTACCTGAGAAAGGGGGGAATGAAAGATCACAAACACATTCCTCCAT
ATATCTCAACTTCCTGAGCCCAACACAAACACATTCACACATTCCTCAGCCCTGGGCCCAGCACAAACAC
ATTCTTCCATATATCTCAACTATGGAAAAACACCACCTGGAGAGTCCCCCGATAAGGTCACAACCGTTTG
TGGTTTTACTGAAAGTGCGGGAACCAATAGAAAACTACTAAATGTATAACTTAAAATGACAACCAATTGT
AATGCTGTAACCAAAAGAATACCCTTGTTCCTCTGTAACTTAGCATATCCTGTTTACATCGGGCTATAAA
AAGCGAGCACACGTATCGTTCGGGGCCCTCTTGTACGTTGTGGAATGGAGGGACCGAGTTCGAACTTGCA
GTAAAGATCCTTGCCGCTTGGCTTTGACTCTGGACTCTGGTGGTCTTCTTCGGGGATAAACGGTCTGGGC
A
