# Supplementary material for: Genome-wide characterization of endogenous retroviruses in snub-nosed monkeys
Source: PeerJ. 2019 Mar 18;7:e6602. doi: 10.7717/peerj.6602 (PMC6428148; doi:10.7717/peerj.6602)
Supplement: File S3 — All ERV sequences found in the golden snub-nosed monkey. [file peerj-07-6602-s003.zip › Supplemental3/155.fasta]

>155gi|723396145|ref|NW_010818311.1|:552-4694
AGCGAAAGCGTATCGGCTGTCTGTGTATACTGTCAGTTTCCTCCCTGCCCCCAAGGTAAGAGCTTGGGTG
AGTGCTATCAGTTCGGCCCTCTGGGCCGATGTCCCCGGGGGCAGGGGTTCCGCCCAGATTACCTCAGTCT
CTGAAGTCACTGCTGCTCCAGCATATCTCTGGCCTTGGTGTATGAAGCTACTCCCATCGGTGAACCAAAC
GAGGTCGGCGTCAGGAAGTGGGCGGTCCTGCAGGTCCTCTCGAACTCCGTGCACCTGGGCTAATATCTCG
GTGCAATTATGGAGCGGCGCGTCCAGGTCCGGGTTGGGCAGCAGCGAGGCAGGGTTTAAGGTTGTTGGGG
GCAGGAAAGTTATTCTGAGGGGATTTAATAGTAGTCCTTGGTAGTGGGTGAGCCGGGCGTTGCTTATCCA
TCGGTTAGGCGGCTGTTTGAGTACACCTTCAATGGCATGTGGGGTAACGACCCGTAATTCTTGTCCCAAG
ACAAGTTTATCAGCATCTTGTACCATCAGGGCCGTGGCTGCGATCATTCGGAGGCAAGGGGGCCACCCAG
CAGCCACTGGGTCTAATTTCTTTGACAGGTAGGCAACTGGCCTCCGCCAGGGGCCTAAGTTCTGAGTCAG
TACCGCCTTGGCGACACCCTTACTCTCATCCACGTATAAGTGGAAGGGCTTAGTGACGTCAGGTAGTCCC
AGCGCAGGCGCAGAGAGTAGGGCGGTTTTAATCTGTTGGAAAGCCGACTCAGCTTCTTCTGTCCAATTAA
ATGGTTGCTGTCCCCGTGTTGCCTGATATAAGGGTTTAGCCAGCTCTGCGAACCCAGGTATCCACAGTCT
ACAAAATCCCGCCGACCCCAGGAATTCCCTTACTTGTCGGGTGGATTGTGGCCTGGGGATCTGCAGAACA
GTCTGCTTCCGGGCGTCTGTTAACCAGCGCTGCCCTCCTTTTAGCAGGTACCCCAGATATGTTACTTCTG
GTTTACAGATTTGAGCTTTCTTTGCCGAGGCCCGGTAGCCTAGACTCCCTAGAGCTTGTAAGAGACCCTT
GGTCCCTTGGAGGCAAGCTTCTCGGGTCTCGGCAGCAATCAGGAGGTCATCAACATACTGTAGTAAGGTT
ATTTCAGGGTGTTTGCGTCGGTACTCACCCAGGTCTTCATGGAGGGCCTCATCGAACAGGGTAGGAGAGT
TTTTGAATCCCTGCGGCAGTCTGGTCCATGTCAGTTGGCCGCTTATGCCCCTTTCAGGGTCAGTCCACTC
GAAGGCGAAAAGCTTTTGGCTCTGAGGGGCTAAAGGCAAACTGAAGAAGGCATCCTTCAAATCTAAAACA
GTGTACCATTGGTGTTTAGGGTTTAGAGTACTCAGGAGGGTATACGGGTTAGGCACAGTTGGATGTATGT
CCATAACCCTCTTATTGACTTCTCTTAAGTCTTGTACAGGTCTGTACTCCCCGCTATTAGGTTTCCGTAC
CGGCAACAAGGGAGTATTCCAGGGTGAGTGACAGGGCTGAAGGACCCCTTGGTCGAGGAGCCAACGGATG
TGGGGCATAATTCCTTCTTTGGCCTCTAGGGGCATCGGATATTGACGTACCCGAACGGGGTCTGTCCCAG
GCTTGAGTTCGACAAACAAGGCAGGACGGTGTTTTGCTAGTCCTAAGCCTCCCGTTTCTGCCCAGGCTCC
TGGATATTGTTGAAGCCAGGTTGCTATGTCCTGGTCAGGGGCCGCTTGCTCCTGGTGGAGCCGGTACTCA
TCTTCTAAGGTTATGGTCAGGACGGGCACAGGCTGATTTTGGGAATCGGTCACGATGGGCCCCTCAGGGA
GGAAATGGATCTGTGCTCCCATTTTAGTTAGCAGGTCTCTCCCTAGTAGGGGACAGGGGCTTTCAGGGAT
AACCAGGAAAGAGTGGGTTACATTCTTGGCTCCGAGATTTACTGTTCTTTGTGTCGTCCAGGGGTACTTC
TTAATTCCTGTGGCCCCTTGTACCCACGAGGACTTGGAGGATAATTTTCCATCAGTTTCAACTAGGACTG
AGTGCTGTGCTCCCGTATCGACCAAGAACTGAACTGGGGACCCCTCCACTTGCAAAGTTACCCTGGGTTC
GGGGAGGGGGACCGAACCCCGTCTTCCCTAGTCCTCGTTTTGAGTGACTAGTACGGGTGTAGACCTAGGG
GGTCCCCATCCTTGTTGTTTCTTTTTGGGGCAGTCTCTTGCCCAGTGGCCAGCTTTTTTACAGTAGGCAC
ATTGGTCTTTGCTCAGGTTGTTATATCTGGGGGACCGCTTAGGTTGGGTGTTCTCTGGCTGTAGATGCTC
TTTTTGTACAACCGCTGCCAGGACCTTGGTCATTTTTTCATCTGGAGTATCTCTATTATTGTAAACCCGC
TGGGCTATCTGAAGAAGGTCCTGAAGCTGTTTTCCCTCTAAGCCCTCTAATTTCTGGAGCTTCTTTCTAA
TGTCTGGGGTTGCCTGATTTACAAAAGACATTACAACAGCTGCTTGGCTTCCCGGGGCCTCTGGGTCCAT
AGGGGTATACTGCCTAAAGGCCTCCATTAATCTTTCTAAGTAGCTAGCCGGGCTTTCTGTCTTTCCCTGC
AGAACAGAGTATACTTTAGCCAAATTGGTGGGCTTGCGAGCAGCCTACCGGAGACCTGCCATTAGAGTCT
GGCGATAAAGGTGTAGCCGTCCCCTACCTTCTGCCGTGTTGTAGTCCCACACCGGTCTAGACAGAGGAAA
AGTTGCATTTATGAGGTCGGGGTTGGCAGTCGGTTGACTGTCGTCCCCCGGGACCAGCTTTCTAGCTTCT
AGCTGTATTCTCTCTCGCTCCTCCGTTGTGAACAAGATCCGGAGGAGCTGCTGACTATCATCCCAAGTGG
GCTGGTGGGTAAACATAACACTATCCAGTAAAGCCATTAAATCTTTGGGGTTGTCTGAAAACCGAGCACT
CTGAGTCTTCCAATTATATAGATCACTGGTGGAGAATGGCCAGTACTGGAGCCTGGGAGTTCCCGTGTCA
TCTGGGGACCCTATTTCCCGAAGGGGTAAAGCCACTGTGGAGTCAGGCGGCTGGGGAGGGGTAACCCGCA
AAGTGCGCCCTCACGTCCGCCCCGCCGGCCCTTCAGAGTTACTTTCACTTTCAGCGGGTCCCGGCGCGCC
GGCTGCTTCCCATTCACCTGCTCCCTCCTGAGGCTCCACCCGAGGGGCTGGGACCCGAGGACCGGAGGGG
TACGGAGGGGGTTCTATGGACAGAAGGTCCTCGCTATCAGGTAGAACAGGATGAGGGGGGGGCAGTCGGT
TGCTTGGATTTTAGCGGCCGAGCAACCAGTGCCTTACAGGGTTCAGAGGCTAATTGGAAAGGGGACAGCC
AAGGGGGCGGGTTCCCAGCTATATCCTGCCATATGAGGATATATGGGATATGATCCGGGTGATTAGCACG
CCCAGGCTGGAAAACCTTGGACTTTACTCTAGTGATGACAGGGAGACAGAATGTCCCTTTGGGTGGCCAC
CCTACGTTAAGGGCGGGCCACTCAGAGCGGCACAGAGTAATTACCTTTCCCTTCCTGATGTCCATACCAA
GATCTTGGCCCCTTGCCCTAACATCCTTGAAATTACTTATAAGGAGAGATAGGGGAGCGCTCTGGGTATT
ACCCATCTTGAACAGTAGCGCCCGGAGTGGCGTCTGGAACAGGTCCTGCAAGGGAAAAGTGAGTTGCAGA
ACAGGTCCTGCAAGGGAAAAGTGAGTTGCGGAACAGGTCCTGCAAGGGAAAAGTGAGTTGTGGAATATCA
ACAACAAGTTTACGTCAGTCGCAAGCGCGCTCCAGAAATCTGGGTCAGAATAAGTGCAAAGAAGAATCAG
ATGAGATCCGGGGGAAGTCTCCCACCGGTCTCCGCTGGCTGTCCTATAGCGCGTCCGCCAGGACTTATGC
CAGCTTTCAGCTTCAGATCTCGCGAGTCACAGATTCAGAGCGGACTTAGAGATCCGCGAATTCAGACAGG
CTAAAGCCTCAGGCGGACGTAGAGAGCCGCAGGTTCAGAACGGACACAGACAGACAAACAAAGACTAGCC
ATCTCACCTATTAGCAGATCGATCCTAGTAGATCCATTGACCAGGGGTCTGGTGGGCTTGGGGGAATCCC
GGACGAGCCCCCA
