# Supplementary material for: Genome-wide characterization of endogenous retroviruses in snub-nosed monkeys
Source: PeerJ. 2019 Mar 18;7:e6602. doi: 10.7717/peerj.6602 (PMC6428148; doi:10.7717/peerj.6602)
Supplement: File S3 — All ERV sequences found in the golden snub-nosed monkey. [file peerj-07-6602-s003.zip › Supplemental3/156.fasta]

>156gi|723396145|ref|NW_010818311.1|:249254-257186
TGGTGCCAAACCCAGGAGAAGACCCCTCCTCAGGTCTCTAAGGGTTGAGGAACCTCCTCCTGCTCCCACA
CAGCAGACAGACCAGGACCTGAGACCCGCTTCCCTCACTCTCATGGCCTCTCTGGGGTAAGTGCTCTTGT
TTCCTCTTTACCTCCCTCGGCCAAAAATCCTGCGGAGGTCCGAGGCCCACTTTTGAACCACTAAGTGGCT
TGGGAGACCCGTTCGGGATGGAGACGTCTGTCGCCTGAAGGTAATCTCCACCTTGGCTCCAAGAGCCTCC
AGTCTGTCTCTGGTGATTTCAAAGGACGCTTTGAAGCCAGGCAGAGATCTCCATTGTGTAAGTAAAGAGG
AAACCAATGGGAAACCCCCAGTTCAAATTTCTAAAGAGCACCCCTTTAGGGTGCCTCCTAGCCAATTTAA
AAACCTTACAGTGGTTAATTTTCCTTTCCACTGTGGCGTGGCCCCAATACAAACTAGATAATCAGTCTCA
GTGGCCACCAGAGGGCACTTTAGACCGTAATGTTCTGATTGACCTCAGCAATTTCTGCCAGCGGCTAGGC
AAGTGGTCTGAAATTAATTACATTCAAGGCTTTTGGGCCTTACGTATAGCCAGTGTTCTTTGGTTCAGGT
TATACTGGCCAAGGACGCTGGCTCACAGGAACCCAAAAAAGAGGAGTCTTTATTCCTTTCTGTTCAGCCA
GAAGGGAACCTAGGGTTTCCTTCTGTCTCTGTATCCTCACCCCTGCCCTACACTCCTCCTTCATTTTTCA
AATAGCTCCTGACATTTGTAAAAAACTTCAAAAGGTTGAGGTTGGTCCTCAGACACCAATACAAGACCTA
GTTAAATTAGCCTTTAAGGTTTATAATTCCAGAGAGGAGACGGCTGAGGAGACGGCAGGCTTGCCTCAAA
TAGAAAGTACAGCTCCTAGCAGCGGCTTTACAGCCCAGTCGTAACCCCAGACCAGAGAGCACACACCTCG
CAGACTCCAAGGCTACAAAAGGAGCCTGCTATAAGTGCGGTAAGGCAGGACACTATGCCAACAGGTGTCC
ACAAGGTCCCTGAGCCCCAACACAGCCTTGCTCTAAGTGCAAGGAGTCAGGACATTGGGCCAGTGAATGT
CCTAACCCTCATCCACCAGCAACCCCCTGCCCTGCTTGCCAACAGGAAGGACACTGGAAGTCTGATTGCC
CCACCCTGGGAATGGGTGCCACGTCCCAACGTGACCCCCTTTCCCAGGATCCTGGGAGCTCCTTCCAGCT
CCTACATTTGGACGACGACAGCGGAGGGTGCCAAGACTCGGGGACCCCTATCACCCTTGCCGAGCCGTGG
TTACTCTCCTGGTAGCGGGTAAGACAATTAATTTTTTAATCGACAGCAGGGCTACCTATTCTATTTTGCC
GTCCTTCTCTGGACCTACCTTCTATCCAATCCACTCCTTAATTGCTGCCTGGTCAACAACTACTTTGCAC
ACTCGTTCCTCATTCCCAGCTAGAAAGGGCCCCCACCAAAAGCAATCAGTGGAAATCAGTTCAACTTTCC
CCCACTCACCTCAAACTTACTAAATTTTCTTAACTATTTCATACTCCCCAGCCTTGCCAGGACCATCCTT
TTGGGTTTTGTCTGTATTCCAACAAATGTTTCCATTCCTCATTCCTATACTAATACTGTGCTTTATTTTA
TGTTTTGCCCCCATTTTGATCAACTTTCTCTGTGCCAAGATTCAAGAAATCACTCGCGTCACCTTCAACC
AAATGCTTCTTCATCCGTACGTCCAAACACCAACCATAGGCCCCGACCTTAACGACGCACCTTAAGAGCA
GGATGTAGCCAGACAGATTACGGCGCCACTTTATCACTATTACCAATAAAAGGTTGGACTGTTTGGACTA
ACGGAGGCAAGATGGCACATTTCCGGGTTTTTTAGCATTAACTTTTCCCATGTGCACGAAAATGCAGCCG
GCGTCCAGGAAGGTGCAGACCAACCAGGCATGCGCCAGGTGAAGTCAATCCGAAGAGACCAAGATTTACC
TGGTGGCACCTTCGGAGCCTTCCCCCACGCCCCGACACGCCCGTGCCCCGCCTATTGCCCTTCCACTCCT
AGAAAAGCTGCTCCCGGAAGACGTGCAGGGTGAGCTTCCTCAGCCCCCACCTTTGTCACGACTGCATTAG
GAACTCTGCCCGAGAGCTCTACCAGGTGACTCTCTCGGTCTCCTTTGCCAGAGGCCAACAGACTTCACCC
CCATACCTTTTTCCCTGGAGCTAGATGACCAAAGAATAAATTTGCAGTTTTGCTTTTAGCCTTGCCTACT
CACTGGTTCTTTTGTGCTCTCTCTGGTGGTCTTAGGAAAACAAATCAATTTCATTATGTACCCAGTAGTC
ATTCAGGAGCAGGTTATTCAGTTTCCATGTAGTTGAGTGGTTTTGATTGAGTTTCTTAGTCCTGAGTTCT
AGTTTGATTGCACTGTGGTCTGAGAGACAGTTTGTTATAATTTCTGTTCTTTTACATTTGCTGAGGAGTG
CTTTACTTCCAATTATGTGGTCAATTTTGGAATAAGTGCGATGTGGTGCTGAGAAGAATGTATATTCTGT
TGATTTGGGGTGGAGAGTTCTATAGATGTCTATTAGGTCCGCTTGGTGCAGAGATGAGTTCAATTCCTGG
ATATCCTTGTTAACTTTCTGTCTCGTTGATCTGTCTAATGTTGACAGTGGAGTGTTGAAGTCTCCCATTA
TTATTGTATGGGAGTCTAAGTCTCTTTGTAAGTCTCTAAGGACTTGCTTTATGAATCTGGGTGCTCCTGT
ATTGGGTGCATATATATTTAGGAGAGTTAGCTCTTCCTGTTGAATTGATCCCTTTACCATTATGTAATGG
CCTTCTTTGTCTCTTTTGATCTTTGATGGTTTAAAGTCTGTTTTATCAGAGACTAGGATTGCAACCCCTG
CTTTTTTTTGTTCTCCATTTGCTTGGTAGATCTTCCTCCATCCCTTTATTTTGAGCCTATGTATGTCTCT
GCATGTGAGATGGGTCTCCTGAATACAGCAGACTGATGGGTCTTGACTCTTTATCCAGTTTGCCAGTCTG
TGTCTTTTAATTGGAGCATTTAGTCCATTAACATTTAAGGTTAATATTGTTATGTGTGAACTTGATCCTG
CCATTATGATATTAACTGGTTATTTTGCTCGTTAGTTGATGCAGTTTCTTCCTAGCCTCGATGGTCTTTA
CATTTTGGCATGTTTTTGCAATGGCTGGTACCGGTTGTTCCTTTCCATGTTTAGGGCTTCCTTCAGGGTC
TCTTGTAAGGCAGGCCTGGTGGTGACAAAATCTCTAAGCATTTGCTTATCTGTAAAGGATTTTATTTCTC
CTTCACTTATGAAACTTAGTTTGGCTGGATATGAAATTCTGGGTTTAAAATTCTTTTCTTTAAGAACGTT
GAATATTGGCCCCCACTCTCTTCTGGCTTGTAGAGTTTCTGCCGAGAGATCTGCTGTTAGTCTGATGGGC
TTCCCTTTGTGGGTAACCCGACCTTTCTCTCTGGCTGCCCTTAAGATTTTTTCCTTCATTTCAACTTTGG
TGAATCTGGCAATTATGTGTCTTGGAGTTGCTCTTCTGGAGGAGTATCTTTGTGGCGTTCTCTGTATTTC
CTGAATTTGAATGTTGGCCTGCCCTACTAGGTTGGGGAAGTTCTCCTGGATGATATCCTGAAGAGTGTTT
TCCAACTTGGTTCCATTTTCCCCCTCACTTTCAGGCACCCCAATCAGACGTAGATTTGGTCTTTTTACAT
AATCCCATACTTCTTGCAGGCTTTGTTCATTTCTTTTTCTTCTTTTTTCTTTTGGTTTCTCTTCTCGCTT
CATTTCATTCATTTGATCCTCAATCGCTGATACTCTTTCTTCCAGTTGATCGAGTCGGTTACTGAAGCTT
GTGCATTTGTCACGTATTTCTCGTGTCATGGTTTTCATCTCTGTCATTTCGTTTATGACCTTCTCTGCAT
TAATTAGTCTAGTGTTATCAATTCTTCCACTCTTTTTTCAAGATTTTTGTTTCTTTGTGCTGGTAAGTAA
TTCCTCCTTTAGCTCTGAGAAGTTTGATGGACTGAAGCCTTCTTCTCTCATCTCGTCAAAGTCATTCTCT
GACCAGCTTTGATCCGTTGCTGGCAATGAATTGCGTTCCTTTGCAGGGGGAGATGTGCTCTTGTTTTTTG
AATTTCCAGCTTTTCTGTCCTGCTTTTTCCCCATCTTTGTGGTTTTATCTGCCTCTGGTCTTTGATGATG
GTGACGTACTGATGGGGTTTTGGTGTGGGTGTCCTTCCTGTTTGTTAGTTTTCCTTCTAACACTCAGGAC
CCTTAGCTGTAGGTCTGTCGGAGATTGCTTGAGATCCACTCCAGACCCTGTTGCCTTGGTGTCAGCAGCA
GAGGCTGCAGAAGATAGAATGCTGCTGAACAGCGAGTGTACCTGTCTGATTCTTGCTTTGGAACTTTCCT
CTCAGGGATATACTCCACCGTGTGAGGTGTGGGGTGTCAGTCTGCCCCTAGTAGAGGATGTCTCCCAGTT
AGGCTACTCAGTGGTCAGGGACCCACTTGAGCAGGCAGTCTGTCCATTCTCAGATCTCAACATCCGTGTT
GGGAGATCCACTGCTCTCTTCAAAGCTGTCAGACAGAGTCACTTGCGTCTGCAGAGGTTTCTGCTGCTTT
TGTTGTTGTTGTTTAGCTATGCCCTGTCCCCAGAGGTGGAGTCTACAGAGACAGGCAGGGCTCCTTGAGC
TGCTGTGAGCTCCACCCAGTTCGAGCTTCCCATCGGCTTTGTTTACCTACTTAAGCCTCAGCAATGGCAG
GCGCCCCTCCCCCAGCCTCGCTGTTGCCTTGCGGTTAGATCACAGACTGCTGTGCTAGCAATGAGGGAGG
CTCCGTGGGCATGGGACCCTCCCGGCAAGGTGTGGGATATAATCTCCTGGTGTCCCCGTTTGCTTAAAGT
GCTGTATTGGGGTGGGAGTTATGTGATTTTCCAGGTGTTGTGTGTCTCAGTTTCCCTGGCTAGGAAAAGG
GATTCCCTTCCCCCTTGCGCTTCCCAGCTGAGGGGATGCCTCACCCTGCTTCAGCTCTCACTGGTCGGGC
TGCAATAGCTGACCAGCACCAATTACCCAGCACTCCCCAGTGAGATGAATCCAGTACCTAGGTTGAAAAT
GCAGAAATCACCTGTCTTCTGTGTCACTTGCACTGGGAGCTGGAGACTGGAGCTGTTCCTATTCGGCCAT
CTGGCTCCACCCCCCCATAACTGATTATTTAAAAAGTAACTTTTTAATACATACATTCATTGATGAATTT
GGTAATATATTTTGATAACATATTACTAAGGTTTTTATTTTCATAATTATGTGTTTCATGTTGATATAGG
AGTTAAGAAGAAATTACTTAAGGCAGCTTCTAGGGTCATGCGAGTCCTCAGTAACGTTTTTCTTTTTAAT
GAAAAGCAGCCCCAAATTATTTTCCTTTCTAATGAAGAGCAGCCTGTAAAATGGAGCTGCAGACATAGAT
ACCGACAGTTGTGCCAATCATGTTCAAGATGGCAGCTCCATTTTCCCTTCTCTTTGTCAGCCAGACTCCG
CAACCCCCCTCCAGAGAAAAAAAAAAAAAAAAAAGAGGGAGCTGACAAGATAGTGCCAATAAACTGGAAT
GCCTATTTGCATAATAAGATTAGGGTGGGGTGACCAGCCTTCCCCATGCACTGTGTAGATATCATAGCTG
ACTGAACAAATTGATGAGTCCTGTGTAAATCTGACACCACCTCCTCAAACTGGACTATAAAACTTAGAGC
ATTCATGCCGGTTGGTCCTTTTTTTCTGCTTGGAGGAGGCTCTCTTTTGGGCTTTCTCAATATGAAGAAG
GTTTTTCTCTCTGTTTTCTTCTTTTCTATTCAACTTTCCACTCCAAAACCCACTCCTCATGTGTTCTGTG
TCCTGAATTCCTTCTTGACAGAGACCAAAACCCAGGGTAGAGGCCCCAGAAAACAGAGTTGTTTCATTTT
GGGTTCTCTCTTGGGGTCTGGATCAAAACCAAAGATAGAAACATTGGAGTGGTAATTAAGGAGCAAACCT
CCTTTAGTCTCAAGGCTCTTTTCCAGCTATCTTGTTGCCAAACTTTGCTTCTTGTCTATCTATGTTCGTT
GTGTCAATTCTCTCCCTGTGTGTGATGTACGGGAATTTTTACAGTTCAGGGAAACAGGTCTGTTAGGAAA
GATCAGCAAAGGCGGCAGGAAGTAATTCAAAAGCTTTTGCTCTCTCTACCATTTCTCTGGTGAGCACATG
GTAATTCTAAGCCAACACCACCACCTAGTAGAAATAGAAATCCTCTTCAAGAGGCATATTACTGATCCTT
TGTTGTACAGTGCAGCTTTCTTTGTGTGCCACTAGATATCAGGCACTAAGCCCCTTCTGTGAACTGGAAA
GCTCTGCCTTCAGCATTTAGGAGTAAAATGTCCTCCATAGCCAAATTTTAGTTCTGATACTGTCCCATCA
GCAAGAAAATGACCATTCCGTCCCTATCTTCTTGTAAGACACCAACTCTGTCTCCAGTTAGAACAGTACT
TAAATAGTAAGGGGATTTTAAGTTCAGAAGTTAACTGGAACCGTTTTTCTAAAGGTAAATGTTTTAGTTT
AGCACGAGCTCTAACAGCAAGCAATCTAGCACATTGCCTCTGTTAAAGAAGCCTGCCCCAAAGGCAACCA
TTACAGTCTCTCTCAAGATGCATTTTTGGGGGAGCCAGGCAGGTCACACAAGTCTAGGAAGTCAAAGGGA
AATACTATGCAGATGGCTAGGGCTACTTGGGTAAGCATGACTGGGCTCAGAAGTGTAATTTCCCTGGTGC
CGTGACTTGAAGAGTCACACCCTCAGGCATGGGCAGCATATTTAACAGGATGCTGGGACCCAGAAACCAG
GGAGGAAAAATAGTCAGGGGTATCCCCACACTGTTCTCTTCTCCACCTAGAGTCACATATAGAAGAGAAG
GGGACTAAAGGGATGCCTTCCCTCATTTCTCTTTCTAGATGGGTAACAGATTATCTTCAACTTGCACCCC
TCTGGAGTGTACTCTAAAACACTGGAGCTTGCTTAACCTCAGGACTTTGAAGGGGACAGCGACTTTTTTT
TTTTTTTTTTTTTTTTTCTGCACAAGGGTATGGCATTTTTACTAAATTTTTGCAAGTGTTGTAAGATAAA
CCCAGCTTATTTTAGCAATCACATTGGGCAGGCCCAAAGACAATGGTTCCAAAATTAGAGAAGCGACTTC
CAGGAAACCATCTGAGGATTCCCCCTTATTTGGGGCCCCTTCAGTTTCCCTTCTCATTGGAGGACCTTAG
GTAAATAAAAGGAGACTTAGGCCAATTTTCTGACAACCCTGACAGGTATATAGAAGCTTTGCACAATTTA
ATTCAGGTGCATGGTGCTTTTCCTTCTTTCACAGTTTTAAATGACTATTATTATTATTATTATTATTATT
ATTTTCTTCCAGACTAGGAAAAGTTCATTTCCCAAACTTTAACATACGTGGCTTAGAGTTGAGCTAGGGG
GAAGGGAACCCAGAAGCCTGATATGCTGGCAAAAGGGTAAAAGTTTCTTACCAGCCAGGCTTTTGGCCTC
TCTGTTCCTGTGGAAACCAGTAAAAGAGATAAGGATCATTGTTTATATTATCTGTAAAGTTAGAATTAAT
GAAAAAGGATTTGTGAGGGTGGTCTTAAGCTGTAGACAATCTAGTTTGCTTTGCATGTCTTTCTGTATAG
TTCTGTCAAAGAAAGGGTACCTTAGGTTAGGATGCAGGCCCAGGACCCCATAAGCCTGCTGTTCAAAGCA
GTTCAACAAACACAGCTACAGGCCTCCATCTTGTTTCATGTCATTGGGAACATGACCTGTAACCACATGG
CAATACTTTTAGTCTCTGCCCTA
