# Supplementary material for: Genome-wide characterization of endogenous retroviruses in snub-nosed monkeys
Source: PeerJ. 2019 Mar 18;7:e6602. doi: 10.7717/peerj.6602 (PMC6428148; doi:10.7717/peerj.6602)
Supplement: File S3 — All ERV sequences found in the golden snub-nosed monkey. [file peerj-07-6602-s003.zip › Supplemental3/157.fasta]

>157gi|723396145|ref|NW_010818311.1|:450490-459150 
TGAGCAGGAAATGTAACTAGAAGTCCCTTTCATCACCATGTTGCTTCCAGCTGGTTTTGGCTGATCTCTT
TTACTATCTCATGTCTTATCAGTGGGGTCTTGTGATCTCTTGTTTATTGTCTCCTGTCTTATCAGCTGGT
TCTTTTGGACTGTTGTCTTGGAAACTAGTCCTACCAAATACCCATCCCAGTTCCTGCTCAGAGATTATAT
ATTCTTTTTTAATTTTAAGGGGTTGTAGAAGAACAAAGTTCTATCCAAAGTAACTGCCTCCTGCTGATTT
TATAGGTGTAGGCCATGCTTCCTTTGGAGCAGTAAACATTTCTACATGTCTAATCTAAGGGGTCCAAAGA
GGGTGTCTTTATTTCCCAGGTCAGAAGATGGGATGGGTTGGAAGCCTTGCGCCAGCATCTTCTTTACATG
AAATCACTGTAATCTAGAAGACACAAACTTTACAAGGAGGTTAAATAAGCACAAACCAAATATTAATAAT
AATAAGATATATATCAAAGGTCCAAGGAAGTGTAGAAACCAGCTGACTGAGATAGAAGTCCCTTTATTGA
CTTCCATAAGGTCTGGGTATTAGGGATGAGAATTCCACGTAGCCAAGCAATTTGTTTTTCTATATCTTGC
TGATATCTTCCTCTATTTGGCTTGTGGTTTTTATTAATCACAGTACATACTTCTCTTCATTCCAACAACA
GATAGTCCAATACTAATCTTATTCATTAGTACATCTGCTAAGGAATCAAGGGAGTGTCTCAATTTATCTG
AACATCCCCCCATTCTATGAGACAGCATATACAGTGAAGAAGTAAAGTTTTGAAGAGTTGCCTTGTATAG
GCAAATCCTCCCCATGGGCCAACCAGATGACAGCAGCCCTAACTCCAGCCAATATAGGAACAGTTGCCCA
CTTAGCTCTTGGGTGAGTGATGTTATATAATTGTATATTAGAAGGCTTTGTCTTTTGTTATTGTATGTTG
ACCCCTGAACCAAACAGTGTCAATACACTGGTAACCATGTGTTTTATGATCTCAAATGAGAGACAAGTTA
TAGGTTGATTTGATAGGTGTCCATATAGCTATAGGTATCCATTGGAGGTGTAAACTTCATATGGGATGGG
AGTTGTTAAGAAAGTTGAGTACTTGTGTTATCCAAGGGGTGCTTAGATTTAAGCATGAATAGGATAAGAA
TCTGGGGGAGAAAGTAGTAATTTAAAGCAATGCCATTATCACGGGAAGTGGCTATGGGAGTTGAGAAGGA
CACAGTGGTCTGTAGAGGCACTAAGATCCTCCAAGAGAAATAAGAAGAGTTGTAATTGGTGGTATCATCA
GGACAAATATGTTTAGAATTTACTTGGCAGGTAGTGCTGAAGTTTGTAGACATTAGGTGGCTGGGAAGTT
ATGGCCTGAAATGATGACCCTACCTCTACCAGGATATAAAAATATGTCCAACTTCAACAGAAATTTTGTC
CCTTTGCCAGAATTTTTGGAGAGTCTAGTAAATAACTGGGATAGAGAGTGTTATGTGAAGCAATGTCTAA
GAGGGAAAGGAAAAAAAATATCATTGTTAACAAGGGAAACTGAGAATGACACAACAACAGCTTTTTAAGT
CTTCTAGAGGTTCACAAGTGTAGGTCGTTGTGTTTTCTTCTGGCATGTGCAGGGACTCATAAGAAACAGG
TTTAACTCTGGACAGTCATACCCCTCTAGTGATGACCTGAAGTTTAACTGTAGTAGGGAGATTGAACAAT
ACTTGATAGGGGCCCTTCTACTTTGGTTGAAACTGATCCTTGTGGGTTCCTTCCTTCCAGGTTTTAAATG
AGACTAAGTCTCCTGGTTGAAAAAAGAAGCTATTGTTTTCCTTCCTGGGAAAGGACAATACATTATTTCC
ATATTCGTGAAGGGCCTTTTGAATCTGGGCTCAGTTCATGATGTAAGTAAACATTTTATGTGTCTCTTTG
CGAAACAGGAAATCTGAAGTTAAAAAGAGTCTGCCATAAGTCATTTCAAATGGCTAAGTGATGGCATTCC
CTTTGGGGCCATCATTATGCATAGGTTGAGAAATCCAGGCCTCCAGGGTTCTCTGACAGAATTTCAACAA
TATTCTTTTTAGGACATGATTGGCTTTTTCTACATTACCTGAGGATTGAGGCCTCCAGAAGGCCTAAGGC
TGATAAGCAATACCCACGGCTGAGGAAACCTGTCAGGTTATTTTGGCTGTAAAGGAGGGTCTGTTATCAA
TTGGCAAATTTCTTGATAATCCAAACCTTGGGCTGATGTGTTTAATTAATAATTCTGACCATTCCAATGC
CTTTTCTCTCCTTGTGGGAGAAGCTTCAGTCCACCCAGTGAAAGTGTCTTTAAGTACTAGCAAATGTTTT
AATCTCCTGCAAGGTGGCCTCTGGATGAAGTCTATTTTCCAGTCTTCCACAGCGTATGTTCCTTGGTGGT
CAGTAAGGAAAAGAGTAAAGGGGAGGCTTCCTTGTAATTACAGGCACAGAGTTCACAGGCCCTGATGATC
CTTTTCACAGTCTGAAACAGTCCCTTCACTGGGAACATTTGGTAAGTATATTTGAATAGAGACTCTCAGC
CCAAATTTGAGGAGTCATGAAAATGTTGTCCGTTGTTCGGCCTCAGGGAGAAAACTGTTTGTTGTTTCTT
TGCAACCATTCTGATGGTCTTTTTTGCAAGCCTCTTTGCAAGTCCATTTAATTTCCTTGGGTGTATAGTA
TGATGCCGCTGACATGGGTTGAGGAGTAGGTATCAGTGCAGCGGCTTATAGTTCCAATCTTCCTTCAGCT
GTGGCCTTGGCTGCTCTGTCTGCCAGGGTATTTCTTTTAACAATAGAGGTGTCTCCCTTTCGGTATTCCC
TTCAATGAATAACTGCTATTTCTTTTGGGAGTTGGATAGCATCCAAAAGTTCAAAGATCTCAGAGTGATG
TTGTATGGTGAATCTCTTAGCTGTTAGTAGTCTTTTTCCGTTCCATATGACAGAATGAGCATGAAGCACC
AGGAACCCGTATTTGGCATTAGCACATATATTGACTCTTAAATCTTTTCCCAGTTAGAGGCCCCTAATTA
GAGCAATTAATTCCACTTTTTGAGCAGAAGTCTGGGAAGGTAAATTCTAAGCATCAATAATTTCTTGTTG
ACTAACCACAGCATAATGTGTCTTTCTTATTCCCTCAAGAACAAGGCTACTCCCATTTGTAAACCATTCA
ATATCAGGGGTATGTAGGGGTTTATCTTTAAGGACAGGCCTGCTAGTAGAGGTCTGTTTTATAGTTTATA
CACAGGAGTGGATGAATAAGGGATGTTTCTTAGAACATGGGGTCCAGTAACAGGGCGACAGGATTTAATA
TTTGACATACTTTAAGGGTAACAACTGGGGTATCAAGCAAAAGGGTCTGATATTTAAGTAACCCTCCCTC
TGTTAGCCATGGGTGTCCTCTTGCCTCTATAATACCTGTACTTGATGGGAAGTCATGACTTCTAATTGTC
ATCTCAAGATAAACATATTGGCTTTTTCTATTAATAGAGCAGTGGCAGCCAAGGCTAGCAAACACCCTGG
TCATCCGGCCACCACCTGGTCTACTTGTTCAGAGAAAGAAGCCACTGGCCTAGGATTATTTCCTAGGATT
TGAGTTGTACCCAAAGTTGTCCCTTATCTATCAGCCACATAGAGGGTGAAAGGTTTCTAAGTTTGGGAGT
CCAAAGGCAGAAGCTATTCACAATTTTTTTCTTTTAGGATTAGCAATGCCTGTTGGCAGGTTCTACCCCC
ACACAAAAGCCCATGATCATTCCCTTTTATAGCTTCCTAAAGTGGTTTTGCTGTGAACGTAAACCCAGGA
ATCCAAACCTGGCATATTTCTGGCATTACCAAACCTGTACTTAATTGCTTCTTATTCTGAGGGGACTGGA
GGGCGAGGATGGTCTCTTCTCATTTCTGAACTAGTATCCTTGTCCCAGGAGTGAGCACGGGCTACAAATT
TTTACCCCTTGGACAGAAATTTGGGGCTTACTGGGGAATACCCAATACTGTCATTTTCACAAAGTATTAA
GGACTTTTTATTCAAGTCCTCCCTAGTAGGACTGGAAATTGACAGGTTATCTACATATTGTAGGAGGGAT
CCATCGGTTAATTGTAGTTCCTTTATCTCTTTTGTCAATACATTCCCAAAAATATGAAGACTATCCCTAA
GACCTTTAGGGGAGGACAGTTCTGATAAGCTAAGATGTGTCATGTGTCTGGATCAGTCCATTCAAAAGTA
AAAATGTACTGAGAGCCTGGGTGCAATGCATGCAAAAGAGAGCATCTTTTAAGTCTAATACCATGGATCA
ATTAGCATATTTGGAACTTGAGTCAGCGTTGTATAAGGGTTAGAAACTGTTGGATGAACTGAAATCACTG
CTCATTGACTGCCCTCAGACCCTGGACAAACCTGTATTCCCTTCTTCCTTTTTTTTTTTTTTTTTTTTTT
TTTTTGACAGGCAGAACGAGGCTTTTTAAAACTTTGTTATCAGTGGTTGGAATTCCCATTGGACTTCAGG
TCTCAAAGGTTACTGTTTTATACATAGATAACTAATACTGGGTTTAAAAAGTAATCTGGACTGAGGGCTC
CTTAATACGTCTACTAGGAGCTTTCATATCCCAAATTGGGGGGTCTATTTGAGAAATAATCATGGTGTAA
GAGATGCCTCTTCTTTACTTTTCTTAGGGCATGCAATGCAGTTAGTGTTAGTAGTGGGCCCTTTTGGCCT
GCAACTTTCTTATGGGACTCTCTAAATTGAATTGTGGCCTGTAATTGGGAAAATAAGGCTCTAGTAAAGG
AATAGTGAATTCAGGTATAATCAGAAATGGGAAAACGTATGGTTTACCATGGTAACACCAATGGGCTGGG
TAAATGTTCTGATCTTTGGCTGACCATCAGTCCCCATTAAGGTAGACAGTGGCCGTGAGGAATGGGTCAG
AATTTAGATGACAGCTCCTGTATCTAAAGAAAATTCAATATTCTTACCTGTCTTGTACGGGTTACCTGAG
GCTCCTCTGTGGAGATAATAAGGTGTCCAGTGGGAACCGTGGGAGACCTCAGGCCCCATCAGTACTCTGT
ATTTTTTTTTTTTTTTTGCGCCACTTTTCTCTTGGCCACTTGGCTCCATTTGAAGGCTCAGCGTCCTTCC
AATAGTCATCTTGCCTGCAGAAAACACAAGGGCCAGAAAGTTGGGAGCTCTTGTCTGGGAATCCCCGGCA
CCTATCTCACAATTTTGGGCAGAGTGGGTTACCCTGAGGTGGCAGGGGATTTGCAGCAGCTGATAGCAGC
TGTGCCTTTTGGTTATCTCTTTCATTTTTCTCTGCCTTCTCTGCTCTGTCCTTATTGTAAACTCCAAAGG
CCATGTCTACATTGGTGCATAGGTGCTTGAGGTCCCAGTGCTGCCTTTTATAGCTTTCTCCTGATATTAC
AGACAGATTGGGTAATAAAGTGCACACCCAGGAGAGTTTGTCCTTTCAAGGAGTCTGGGTCTGAATTAAT
ATTTCCTGACTGCTTCAACTAAGAATTCCTAAAACAGAGTGTGATTTTCATCTTTCCCTTGCATAATTTC
CCTAACCTTATCACATTTAATGGGTTTAATTATACATTGCTTTATGCCTTCTAATAAACAAGTTATCATT
TGATTTCTGTGTTCAAGATCTTAAAAACCCCTCTGGTAGTTCTACTGGGGGTCCAAATCTAGGACTGCAT
CTCCTCACATACAATAAACAGCATGGCCTTGATTGCAAGTGACCATTCCATCTGTGTGTTCATGGGTAGT
GCCTAGAATCCTTTGTTTTATCTCCAGTGTAAAGCAGGTTATATCCATAAGTCATGTTAAGTCAAAGTAT
ATGGCCAACTTAACAAACTCCTCATCAAACTTTCCTGAATCCTCCCAAAACCAGCCAAACATATACTTAC
ATAAAGCCAAACCAAACATAGAAAAGGCACATGTACTTTGAATGTTCCCCTCTCCGTCAGCTACTTCCCA
CAATGGACACAGGTTCAACATTAAGGGCTGATATGAGGCCCCACTTTTGGTAATACTAGTTGGACTTGTT
TCCTTAGGCAGTGGGAGTATAGGCTAGGACAGACTGAATAAGGAGGAGAGGTATCTGATGATGTTGTGGT
GGAATTCTGTGCTGAAATCTCTCAGGACTCCCTTTGGTCAGAGCTGGGAGGCTGAGGAAGCTTCAGGGAG
AATGTGAGCCTTCTAGGGAAAGGAGCAGCATAGGAGAGGATCACCCAGGATGTCCAGCACAGTTTCTTGG
TGCCTGGACATAACATGAACCAGACACATTCTACATGTGTCCCTCAAGTCAGGATCTTGGTAGCAGGCCA
TAAAAGTCTGAACATAAGGGACCTCTCCCCATTTTTGTTCTCCTTTACAGAAGTCCAGTTGTAAAGTAGT
GTTACGGTACAAAGAACCATTTTCAGGCCAAACTTCCTGGTCTTTCAGTTTGTAATGCACCCAAGCAATA
TTCAAATAGAAAGTAAGTTTATTTTTCCTTTGACCATCGCATTTGAATTTATTCTAGTTGCCTAAAAGGC
ACTCTACTTAAGAGTCCTTCAAAATGGTAGTTGTTATTCTCATTTTTGACAAGGAATTTTACTAAACACA
GGGATTGTTCTGAGTTTAGTGAGAGCCCAGCTGTTTTCTCTTTCAAATTTCCAACTCCTGTTTTCCTCAA
CAAAAGTCAGTAAAGCTATCACTACCAATTCCTGCAGAGAGAGCATAGGTATACTTAGCAGAGTGATAAA
AGTGGATTATGTGATACCAGTGAACAGAGGAATGATGACTGTATACACCAGTATAAAGAATATGACAAAA
GAGTTGTTTGAACAAGCAAGTATAGAGGATGAGGTGAAAGTAGGGTGACCAAAATCAAGGTTTTCAGTGC
AGATATAGCAGTGAGGACCCAAGGAGCAACTATGGTCTGAATTCCACAAAGAGTGAAGAAAGCATCTTGG
TTATGAGCAAAAGAGGGAAAGTTGGCAGCAATAATAATGACCTGAATGCTAGTAGACTGAAACTTGGAGG
CTCCAGGTCTCCAAGCAGGGCAAATGGATTAAGGTTCCTGCCCATTTTAGAAACCAAAGGTAAAGTTGGA
GTTTTAGAGTGGTAAGCATACTCCATTGATTAAGAGAATGGTAGTAATAAATTAGAAGCAAATCCTTTTG
ATAAGACTTTCCAGTAGCCGTCTCTGCAGTGGCAAAGCAAACAGCCTAGAGTGGGTAGTCAACTGGTTAT
TGCAGAAAATAGTAACTTCTAACTTCAGAACAGACTGAAAAAAAAGTCATGAAAATAGTCAGTGTAGGGA
AAAATAGCAAGAACAACACTGACAAATGATGCAGTGTGGTTCCACAGTTCCCAGTAAAAATAAAACAAAT
TTGGACTGGCTGCCAACACAATCACCCGATCCATATCCAGGGCACCAAATACTGAAACACCTGGAGCATC
CAGGTATCAGCCAACGAAGCTTCCCACATCACATGCTGAAAACCCTGGAGCATCCAGAGGGTGCCCAACA
GTGAACACCAAAGGCACAATTGGGGTCACAGAACAATGTGACACTGACAACCCAGAGTCAGAACAATGGG
GTACCTCTGACAAACAAAGCAAATGTCTCGTCTTACACAGAACAAAAACAACTGCTCAAATAGGCAGAGC
AAAGATTGCAAGTGTGACAACAAAATAACCACAAGCATGCATTTTGTCACTAAGAGCAGAAAAGTAAAAT
AGCCAGTTTTTGGAAAGAGAAAACGTCCAAGAGGAGGAGCAACAAGGTGGGTTATAAATGACATGGCTGG
CCAAGTATGCTCCCATCTGAAGCACCCAGACAACAGAAGGGGAACAGTGAACTGACTCTGAAGCCAGACA
TGCTGTTCCCATTGCCTGGTTCACCCAAAAAGGTAAAGAAGGAGAGAAGAGAGTGAAAGAGAAAGGAATA
TCAGAGCAAACAGTTTGATGTCAAGGGGGAAAAAAAGAGGACACTCACCCATCTGTGGTGGTCAGATGGA
GCTGATTGTTCTTAATTTGGGGTCTGGGTGAAGGTCTTTCCTCATCTTGCCCCATGTTGGGCACCGAGAG
TATGTTGCAGGGCAAATCCCCAAATTGGGGTTCAACGCAGGAGTCTGGGTGGGTCCTTGGCTTCACACAG
AAAACAATTCTAGACAGTGCTGATAGAGAAAAGTGAAAGTAAGTCTGTTAGAAGAACAAAGGAACAAAAG
GATGGTACTCCACAGGCAGAGTTGCCCCTCTTGGCTGCTTGCTGGCATATCCATAATTACTTCTGGATTT
TATGTGGAATATGGGGTGAATTATACACGCATTTTTCTGGGAAAGTGACAAAGAGCACCTGGAACCCGGA
CTGTATCTCTGTTCAGATAATACTGGGTAACTTCTGAATATTGCTATGGCATTTGTAAACTGTTACTGGC
TGGTGGGAGGTTTTTTTTTTTTTTTTTTTTTTTTTTTTTTTTTTTTTTTTATAATTAGCATTTAATGAGC
AGTGACAGTACCGTCTTGGTTCTAGCTGGTCTTAGTTGTTTTATTTCATGTTCTCCTGTCTTAGCAGCAA
GGTCTTGTGGACTGTTGTCTTGGAAACTGATCCTGCCAAATACCTACCTCA
