# Supplementary material for: Genome-wide characterization of endogenous retroviruses in snub-nosed monkeys
Source: PeerJ. 2019 Mar 18;7:e6602. doi: 10.7717/peerj.6602 (PMC6428148; doi:10.7717/peerj.6602)
Supplement: File S3 — All ERV sequences found in the golden snub-nosed monkey. [file peerj-07-6602-s003.zip › Supplemental3/158.fasta]

>158gi|723396145|ref|NW_010818311.1|:666604-672167
GTCTTTTTCATTTCTCTTTTTTCTCTTTTTCTAATGCTGGCTAAAATAAAAACAATATAATAAAATGGAA
AACATAGAAGCTAGGAGGCAAAGTTTTCCTTGTGGGAAGAAATGATAAGAGTTTCTCATATGATTGAGCT
TTTGAAAAACTAAGAACAGCAAGAAAGTAACATTGTATTTAACATTATGACTCTGAAATCATACTGCTTG
TATACATATTCTAGCTCTATCCCATCCTGGTTGTGTGACTTCTACCATTGTCTCATTCTCTGGTCTTCAG
TCTTTCCCACTATAAAATGGGGATGAGAATTATAGTATCCACGTTAAAAGATTATTATGAGAATAAAATG
AATGAATACATGTGAAACACTGAAAATAAAAATAGTACCTGGTAGACAATAAGCACTAAGCAAGTGTTCA
GTATTAGAAGAAATTGTGAAAAGACAATTAGAATCTAAGGGTAAAAAAAGAGACAGGAAGGAAGGAAGAA
AAGAAGAAAGGAAAAGAAAAAGAAGGAAAAAAAGAAAGAAATTATCATTTTTGGGCGTGTTCCAGTGATT
AATTGTACATATCATAATAATAAGAATGCACTAAACCAAAATAAAGATACAATTAAAATAGGAGTATAGA
AGAGAGATAAACAGTTGTTTCTTATTTTTCATAATATAAACAAATACTTAACAAATAGTTAACTAAAATT
AGTAAATAATGAATATTTGGAGGTAATACTAAAAGCAACAGCTAAAATAGTTTAAAATACGGTGAGTGGA
ACTTAATGCTAAGAAGGTATTTATTACTTGATATTTTATCAGGTGCATGTCACTTTTATAAACTTTTTTA
TGTAAATGCATACACATACACACACATATGTATATATAGAGAGACATATGTATATGTACTTGAAAAACAC
AATGTACTTGAAAAACACAAAGGTTTAAAGTTGGAATCAGACTAAAATTTGGTTTGCTAATAATAGTGCA
TAAGGGCATAATGATGTACGAAATTTAAAAATCTATAAACGAGGACAAACGGTTTAAAGTATCATTGAAA
CACTATCTCCTAAATTGTTTGTAAAAGCAACTAACTGGAAAACAATCTAATTAGCTTGTGTACCAAAGTC
ATCAATTTCCAATGAAGTGTAAACTAGTTATCCTTGTTTCCTAGATGTTTGTAGGAGTTTCTATCAAAAA
GAAAGCTGATAACTAGTTTGAAATGTTTCTCTATTTCTTGTAAAAAGCAACACGTGGAAGACACTTTCTC
ACTTCTGTATACTAGGCAGAAAGGGTAATCTCACAGCCACGCTGCTGTTCAGAAGTTGCCAACTCCTCAT
ATCTTTGAATGTCTTATCATTATTATTAAATATTATTATTTTTTATTTTATTTTGTTTTTTTTTTTTTGA
GACTGAGTCTCGCTCTGTCACCCAGGCTGGAGTGCAGTGGCATGATCGATCTCGGCTCACTGCAAGCTCC
ACATCCTGGGTTCAGGCCGTTCTCCTGCCTCAGCCTCTCCAGTAGCTGGGACTACAGGCTCCCGCCACCT
CGCCCAGCTAATTTTTTGTACTTTTAGTAGACACGGGGTTTCACCCTGTTAGTCAGGATGGTCTTGATCT
CCTGACCTCGTGATCCAAGTGGCCGGTGCTTCAGTCGCTGCCGTGATTGGTCCAAGAAGGTCGGATACGC
CTTGCTGGAGGAGATCTGCCAGTGGGTTCACCGGCCTGACGTAGGTGTGATGGATCCACGACGCGATGCC
CTCAACCTTGAGAGCGGTAGGGGTGGTTAGGAGCACTTGGAATGGTCCTTTCCACCGTGGCTCTAAGTTT
TCTTGCCGATGCCGCTTGACCAAGACCCAATCTCCTGGTTGATGTGAATGAGGTGTAGGCGAGGGTCCAG
ACTCATACAATTCTCGCAGTCGAGGCCACACTTCCTCCTGGACTCTCTGTAGAGCTTGCAGGGAAAATAA
GAGTTCAGAGACATTTTCTGTTTCAGATTTGAGCAGATCATCTTTTAGGCTGGGAACCAGGGGTGGGGGT
CTGCCATACATGATTTCATAAGGGGTAAGTTTTAAACTATAGGGGGTGTTACAAGCCCTAAACAGAGCGT
AGGGGAGTAAGACTACCCAATTAGCGCCAGCCTCCATGGTCAATTTCATTAAGGTCTCTTTTAGGGTCCG
ATTCATTCTTTCTACCTGTCCCGAACTTTGGGGTCGGTAAGCACAATGTAATTTCCAATCAGCCCCAAGG
ATGGAAGCCAGGTCCTGACTTACCTTATCAATGAAGGCCGGCCCATTATCTGACCCTATCTGGATGGGGA
AGCCATACCTGGGGAGGATGTCTTCCAGAATTTTCTTTGCTACAACCTGAGCGGTTTCTCTTTTGGTTGG
GAATGCTTCAATCCACCCTGAAAAAGTATCTACAAAGACAAGTAAGTACCGATACCCGTATTTTCCTGGC
TTTATCTCAGTAAAATCTACTTCCCAGTAAATACCGGGCCTGGTTCCCCTGAGCCTTGTTCCCATTGCAG
CCTGGGATTGGGGGTAGGCGTTGTTAAGCTGGCAGACTTTGCAATTTGTCATGATGCTGCTGGCCGTCTC
GGCTATATGTCTGATTCTCAAAATTGGAGCGTCTGATCAGGTCTATCATCCGCCGGGCACCCAGGTGGGT
GGTTCGGTGGATGTGTTCTAACACTTGTTGTCCTAATTTTTCTGGTAGGATGGTTTGGTCATTAGTATCA
GTCCACCACCCATTCTGGATCTGTTTCAGGGGAAGTTTGTCGATCCACTGGAGATCTACCTCTCGAGCTC
CATGCACTTGAGCTAGTATCTCGGTGCAATCATGGAGCGGGGCGTCCAACATTCCGAATAGTCGGGGAGA
TATGGCAAGTCCCGGGGGCCCGGATCAGGGAGCTGGAGTGCAAGGAGTTGGTTGGGAGCCTTTGCCACAC
TCCTTGCAGTTTGGTCTGCCAGAAAGTTGCCTTGAGCAATTGGAGTGGTTGGTTTCTGATGCCCTGGGCA
ATGTACAATAGCCAATTTTTCTGGTCTCCATAGGGCTGTTAACAGGGCTAGGATCTCTTGCTTGTTTTTT
ATCTCTTTTCCTTCAGCCATTAGTAACCCTCGCTCCCTGTAAATGGCCCCATGTATATGTGCTGTAGCAA
AAGCATATTGGCTGTCTGTGTATACTGTCAGTTTCTTCCCTGCCTCTAAGGTAAGAGCTTGAGTGAGCGC
TATCAGCTCGGCCTTCTGGGCCGATGTCCCCGGGGGCAGGGGTTCCACCCAGATTACCTTAGTCTCTGAA
GTCACTGCTGCTCCTGCATACCTCTGGCCTTGGTGTATGAAGCTGCTCCCATCAGTGAACCAAACGAGGT
CAGCGTCAGGAAGTGGGTGGTCCTGCAGGTCCTCTCGAGCTCCATGCACTTGAGCTAGTATCTCGGTGCA
ATCATGGAGCGGGGCGTCCAGGTCCAGGTTGGGCAGCAGCGAGGCAGGGTTTAAGGTTGTTGGGGGCAGG
AAAGTGATCCTGAGGGGGTTTAGAAGTAGTCCTTGGTAGTGGGTGAGCCGGGCATTACTTATCCATCGAT
TAGGTGGCTGTTTGAGTACACCCTCGATGGCATGTGGGATAACGACCCATAATTCTTGTCCCATGACAAG
TTTATCAGCATCTTGTACCATCAGGGCCGTGGCTGCAATCATTCAGAGACAAGGGGGCCACTCGGCAGCC
ACTGGGTCTAATTTCTTTGACAGGTAGGTAACTGGCCTCCGCCAGGGGCCTAAGTTCTGAGTTAGCACCG
CCTTGGCGACACCCCTGCTCTCGTCCATGTATAAGTGGAAGGGCTTGGTGACATCAGGTAGTCCCAGGGT
GGGCACAGAGAGTAGGGCAGTTTTAATCTGTTGAAAAGCTGACTCGGCTTCTTCTGTCCAATTAAATGGC
TGTTGTCCCCGTGTTGCCTGATACAAGGGTTTAACCATCTCTGCGAACCCAGGGATCCATAATCTACAAA
ATCCCGCCGATCCCAGGAATTCCCTTACTTGTCGGGTGGATTGTGGCCTGGGGATCTGCAGAACAGTTTG
CTTCCGGGCGTCTGTTAACCAGTGTTGCCCTCCTCTTAGCAGGTACCCCAGATGTGTTACTTCTGGTTTA
CTGATTTGAGCTTTCTTTGCCAAGGCTCGGTAGCCCAGATCCCCTAGAGCTTGTAAGAGACCCTTAGTCC
CTTGGATACAAGCTTCCTGGGTCTCAGCAGCAATCAGGAGGTCATCAACATACTGTAGTAAGGTTATTTC
AGGGTGTTTGCGTCGGTACTCACCCAGGTCTTCATGGAGGGCCTCATCGAACAGGGTAGGAGAGTTTTTG
AATCCCTGCAGCAGTCTGGTCCATGTCAGTTGGCCACTTATGCCCCTCTCAGGGTCAGTCCACTCGAAGG
CAAAGAGCTTTTGGCTCTGAGGGGCTAAAGGCAAACTGACGAAAGCATCTTTCAAATCCAAAACAGTGTA
CCATTGATGTTTAGGGTTTAGGGTACTCAGGAGGGTGTACGGGTTAGGCACAGTTGGATGTATGTCCATA
ACCCTCTTATTGACTTCTCTCAAGTCTTGTACAGGTCTGTACTCTCTGCTATTGGGTTTCCGTACCGGCA
ACAATGGAGTATTCCAGGGTGAGTGACATGGGCGAAGGACCCCTTGGTCGAGGAGCCGGCGTATATGTGG
TGCAATTCCTTTCTTGGCCTCTGGGGACATTGGGTATTGACATACCCGAACGGGGTCTGCCCCAGGCTTG
AGTTCAACAAACAAGGCAGAATGGTGTTTTGCTAGTCCTAAGCCCCCCGTTTCTGCCCAAGCTCCTGGAT
ATTGTTGAAGCCAGGTTGCTATGTCCTGGTCAGGGGCTGCTTGCTCCTGGTGGAGCCGGTACTCATCTTC
TAAGGTTATAGTCAGGACTGGCACAGGCTGATTTTGGGAATTGGTTACAATGGGCCCCTCAGGGAGGAAA
TGGATCTGTGCTCCCATTTTAGTCAGCAGGTCTCTCCCTAGTAAGGGACAGGGGCTCTCAGGGATGATGA
GGAAAGAATGGGTTACATTCCTGACTCCGAGGTTTACTGTTCTTCATGTTGTCCAGGGGTATTTCTTAAT
CCCTGTGGCCCCTTGTACCCACGAGGACTTGGAGGATAATTTTCCATTAGTTTCAACTAGGACTGAGTGC
TGTGCTCCCGTATCAACCAAGAACTGAACTGGGGACCCCTCCACTTGCAAAGTTACCCTAGGTTCGGGGA
GGGGGTCCGAACCCCATCTTCCTTAGTCTTCATCTTGAGTGACTAGTACGGGTGTAGACCTAGGGGGTCC
CTGTCCTCTGCGTTGTTTCTTTTTAGGGCAGTCCTTTATCCAGTGGCCAGCCTTCTTACAGTAGGCACGT
TGGTCTTTGCTTAGATTATCATGTCTGGGGGACCGCCTGATTTACAAAAGACATTACAACAGCTGCCTGA
CTTCCTGGGGCCTCTGGGTCTATGGGGGTGTACTGTCTAAAAGCTTCCATTAATCTTTCTAAATAGGTAG
CTGGGCTTTCTGTCTTTCCCTGCAGAACAGAGTA
