# Supplementary material for: Genome-wide characterization of endogenous retroviruses in snub-nosed monkeys
Source: PeerJ. 2019 Mar 18;7:e6602. doi: 10.7717/peerj.6602 (PMC6428148; doi:10.7717/peerj.6602)
Supplement: File S3 — All ERV sequences found in the golden snub-nosed monkey. [file peerj-07-6602-s003.zip › Supplemental3/159.fasta]

>159gi|723396145|ref|NW_010818311.1|:733439-739269 
TCTGCTGAGGGCTGCAGATGTCAGGACAACCTGCCTGTGGATAGAAGCTACTGACCTAGGGCCTCCTGAG
AGCTGTACTGTTAATCAATAAAGCACCTCTTCATCTTACCCTCTGGTTGTCCACATACTTCATTCTTCCT
AGATGTGGGACAATGACTTGGGACCTGCCAAATGGCAGAACTAAAAGAGCTATAACACAAACAAGACTGA
AACACACGCACCCACTGGCCACATTGTGACCAATCAACAGTAACTAGAATATAAGTAACTCAAACAACTC
AATAGGAAAAAAATAGTAATCTGAGGACAAAAAATGATGAAGCATCTGAGTAGACATTTTGATTGCAGCA
GCAGCCCATCTGGAGTGACCACTGCCAAGACACAGTCTGCAGTGGGGAAAGCACTGCAGGAACAACATGC
TCCATGGAGCTGGCCAGAGTAGGAATACTGACTTAGGGTCTCCTGAGAGCTGTACTGTCACTCAACAGCA
AGCAGTGAGGAGAGAAGAGCTGCAGCCCTTTGGGGACTGCAGACCTAAGGGCTTTCTGAGCCAGGACAGT
GATGTCCTCATGGAGGAGATGCAGTTTCTGGCATCTCCCTGCTTCCAGGCACCAACTTGTTCCTTAGAGC
CGACAGTGGAAGCTGCTTGTGGTATGCCTGGTCAAGCTGCAGCCTCACACAGAGCCGGTGCCTGTACTAG
TGCCTGGTACTGCCCACCCTGTTGCAGTAACTGGTGTTCCTGGCTGTGCGCAGTGGTTGGACCCTGTGCT
GGCTCACTCACACATCCCTCGTTGCACTGTTGGCAGGTATGGGATCTGGGCTAATAGCATGAACTGGGAA
CAGCTTGCCAGGCTGAGTGGGTACAATGAGTCCAGTGGGCCCAAGCAAAATGTTGGTGAAGGCACCACCA
GCCACAGTGGCTTCTAGCTGGAAGAACAATAGCCCAGGGATCCTGTGACAGTTTTTATGGGTTCATCTGG
GATCTGCAAAAATGTGAGTAAAAGTGGACTTGCTGCTTTCTATTCTTTTTTCAAAGTCCCTAAACTCCAC
AATGGCCAAAATGAAAGAAAAACATGGGCCTCTGTCATCCAGTTAAAAGTGACTAGAGTGGCTGCTGGAC
TTAAGACACAGAGGACAGGTTTGCTGGTGAGGACAATGCAATCTTCCATTACACTCAGGTATTGGGAATG
TTGGCTTTGTTCCAATTCAGTTTTCTTTCATGGAGGTCTAACCATCATGTGAGATCAGAAGGAGCTCCTG
GGGCAACCGAGGGTGTCTGGCCGAGGCTACACCTCAGTGTTATGTAAAGGCCCTTTAACTAACTGCAGAC
CCTGACCATAATAGAACACCCAGTCTTTCCAATCACTCTATTTATTTCTTCCAAGGCTGCCATTTTCTAT
CCTTTTCTTTACATACAATGTTAAGGGTGTCATTGGAGATCACAGAAATAATATTAATGGGTGAAATAAG
CATTTAGCTTAGTCATCAGGAGTGTAAATCAGAACAATGTGGTGTCTGCCTATTATTAGAAGCAAGGAGT
ATGTAACAATTCAGAGTTTTCTTTCCCCTTGAAGGAACCCATTTGCATTGGGCAAGAGGCTTTTCCCCTC
AGGATCCTTCTCCTCTCCTGCACTTTAGTTGTTTTGTTCTCTTTCACCTACCATGTCAAGAGTCAATAAA
GTCCTGTAAATACGGAGAGCTTTTCCATTGATTTTTTTTTTCCTCTTGGGGGACACCTTGATAGGCCAGG
TCCTGAATTCCAGGGACTCCCTTTCTCTCCCTTGTTTGAGGAGGACCTGGTCTTACAGCTTCACCTGCTT
ATGATAGGGAAGCAACAGAGGGGCTGCCCCACTGATTGCTGGCTGCAATTTGGTGAGGGTCATCTTGGAT
TTAATTTAATGATTTCAAACACTTTCCTGAGGCAATTACACACTTCAGGTTGAAGCCCTGGAAGGGAAAA
CTAGACCCAAGGGACTCAGGTAGGTGAGTGCAAATATGTATGCCAGCTATGCCACCCTGCTTCATGGGTG
AAAGTCACACTTGCCCCCATGGTTGGCACCTGCAAAGGTCATCAGAATTCAGGGATACAAGGTCAGAAGG
AGGAAGTGGATGCTTTTTTCTCCCTCATGTACCTCAGAAAGAGAAAGAGCAAAGGGATGCTTTTTCCCTC
TTTCCAGATGGTTAACCAAACATCTTTAGCTTGCACTCCTCTTGAGTGTATCCTGAATCACAGGGACCAC
TTTGAGCCTCAGACTCTGGAGAGAGAAAAAACAAACAAACAAACAAAAAATGCTTTTTTCTTCCTCTAGC
CTCTATTCCATATGGGTAACCAATCATCCTCAGTCTGCACTCCTCTAGAGTGTAGCCTGAATCACTGGGA
CTCCTTTGACCCTGAGACTCTAGAGAAATCATGCCTCATATTTCTTTGCACATTATATCCTGATTCTATC
AAGGTACAACTAATCCTAAAGGATAAATTTATCACTCAGGCATGGTAAATTTACTACTCCTACATCAAGA
GGAAGTTGCAAAAACAGGCTTTAGGACCAGACGGTACTTTAGAGAACCTCCTGAATGTGACCACATCAGC
CTTTTACAATAGGGATCCAGAGGAAGTCCCAAAAAAGGAAAAGGAACACAAGAAAAAGGCAGAGGCTCAA
ATAGCTGTCTTGCAGGCTCACAAACACCAGAGTTCCCAAGATGCACATATTCACTGCTACAAAAATGGCA
AGCCAGGGCACTTCAGGAAGGACTGCCCAGGCAACATGAAGAAGCCACCTTGACCCTATCCAATTTGTAA
TGGGGACTGTCCAGGAGACACAGGTCACTGGGTCCATCTGGATCCAGAGCCAGTCCCCCACAAATGGCCC
AGAAGGACTGATAGGTCCCAGGACTCCTCTCCCTGGCTCCAGTGGTCCAGACAACCATTAACATCCAGGA
GCCCTAGGTGATTCTGAATGTCAAAGGGAGTAAACTGAATCTCCTCCTGGACACTGGAGTGGGCCTTTCT
GTTCTCCTTTCCAATCAGGGACTCCCTCCTTTCTTAGCATAACCGTGAGAGGCATCTCAGGAGAGCTTTT
AATCCAATATTTTTTCCAGCCCCTTAGTTGTAGCTGGGGAGACCTCTTGTTTACTCATATCTTTTTAATC
ATGTCTAAAATCCCAACTCCTCTGTTGGGCAGTGATATCTTGATTTGTATCAAAACCAACATCCTTATCG
TTTCAGGATACTCTTTCTCTCCCCCTAGTGGAGACTGATATTAACTCAGAAGTTTGGGCAACTCAAGGGA
AAATTGAGCCACAACCACCGCACTGAATCCACTTTAAGGATCCTACCTCCTTCCTTAACCAGATACACTA
TCACATAAAACTAGAAGTTAGGAAAAGACTAGAAGCCATCACTGATAACTTGAGGATGCAAGTCCTCCTC
ATACCTTGCAGCAGCCCTTGAAATACCCTGATATTGGGGGTATGAAATCCCAATGGGGAATGAAGACTGG
TCCAGGACCTCCACCTCATTAACGAGGTTGTGGTCACAATTCATCTGGTGGTTTCCAATCCCTATACCCT
GCTAATTTGAATACCTGAGGGAACTAAGTGTTTCACAATCCTGGACCTAAATGATGCCTTTTTCTGCATA
CCATTGTGCCCTGACTCCCAGTATTTGTTTGCGTTCAGGAATCCCTCCAACCAGACCAGTCAGCTAAACT
GGATGATGGTACCTCAGGTATTTTGAAACAGCTCCCACCTGTTTGGGCAGGAGTTGTTAAAAGATCTCTT
TGCATTCCTTTATCTTCAGGTCAAAGTTTTACTATATGTAAATGACATTCTCCTTAGTGCCCCAACTGAG
GAAATCTTTCTGGAGAAAAGTACAGCTCTTCTTAATTTTCTGGCTAACAGAGGATATAAGGTCTTAAAAT
CTAAGGCTCAACTCTGTCAGACTTCAGTGAACTAACTAGGTCTGGTCTTGTCAGAGGGGACCAGGACACT
AGGCGAAGAAAGGATGAAACCCATCTCCTTTTGTCTCCCCCAAACCCCCAAACAACTCAGGGGATTTCTT
GGACATTACAGAATTCTGCAAGCTATAGATACTTGGGTATGATGAAATAGCTCATCCCTTACATCACCCA
ATAAAGGAAACTCAGGCAGCTAAGACCCACTCCCTAACTTGGGAACCAGAGGCTAAAAGGGCCTTTGATC
CGTTAAAATAAGCCTTGCTGAGGCATCAGGCCTTAGTCTTCCTACTGGGGAGACATTCAATCTTTTGTTT
TAGAAAGGAAGGAAATGGCCCTGGGAATTCTAACCCATGCCTGAGGGTGAGCCCAGCAGCCTGTAGGCTA
CCTAAGCAAGGAGCTTGATTTGGTAGCTAAAGGATGGCCAGTCTGTCTCTGGGCAGTTGCAATGGTAGCT
TTGCTGGTACTAGAGACTACTAAGTTAACCATGAGGAATAAGTTAACCATTTTTACCCCACATAATGTGG
CAGGACTGCTGTCTTCTAATGGCAGTCTCTGGGGAATGGACAAGTGGCTTCTCAAATATCAAGCTCTGCT
ATTAGAGGGATCTGCAGTTCAGTTAAGACCCTGTCCCTTCCTAAACCCAGCCAGCTTCCTCCCAGAGGAA
GCCAGGGAGCTTGAACATGACTGTGAGCAGATAGTAGTAGAAACCTATGCACCCAAAGAGGAACTCAAAG
AAACCCCCTTAGAGAATCCAGACTAGACTCTCTTTACGGATGGAAGTTCCTTTGTAGAGCAAAAGATATA
TAAGGTAGAGTATGCAATAGTCACTCTGAATGATATTACTGACAGCATACCTCTCTCCTTGGTCACCAGT
GCTCAACTAGCTAGTTGCCTTCATAAGGGTGTTTGAATTAAGCAAGGGGAAAGCAGTTAATATGTATACT
GATTGTAAGTATGCTTTCCTAGTCTTCAATGCCCATGCCACTATCTAGAAAGAGAGGGACTTTCTCATGG
CCAATTGTTCTCCCATTACCTACCATCAGGAAATTAACAGGCTATTATCCTCAGTCTTCCTTCCATGTGA
AGTGGCAGTAATACTTTGTAAAGGCCACCAAAAGGAGACAGACAAAATAGCCAAGGAAATAGGATGGCAG
ACCAGCTAAATTGGCAGTGAAAGGGCCCTAGATTTCTGATTCCCTTGAGGCCCCTCTAATCTGGGAGGGC
TCCATAAAAGAAATAAAATCTTAACCTTCCTCCATGGAGACAGAATGGGCTACCTCTTGGGGATACACAC
TTCAGTCCTTGAGATGGCTACAAGTGGAGGATGCAAAGCTTCATCTACCAGCTTTCAGCCAATGGAATGT
TCTTAAAATCCTCCACCAGGCCTTCAATCTGGGTGAGAATAAAACCTATCAAGTGGCCCAAAGTTTATTC
TCAGGTAAAAATCTGCAAAAAATGGGCAAATAAGTCATTAATGCTTGTGAGACATGCCATAAAATTAATC
CCCTCAATAGACAGCTTCTCCCTACTGAAACCCAAAGAACAAGAGATGACCTAGGGGAAGACTGATAGAC
ACATTTCACACATCTGCCAAAGACAAGGGGCGTCTAGCACCTCCTAGTATGGGTAGATACCTTCACTAAC
TAGGTAGAAGCTTTTCCATGTTGAACAGATAAAGCCTCTGAGGTGATAAAAGTAGTGATTAATAAAATAA
TTCCTTATTTTGGACTTCCTAAATACATCCAGAGTGATAATGCCCCCTTGCTCAAGGCAGCTGTCACCAA
GGGGGTCTCAAAGGCACTGGGTATACAATACCATCTTTACTGTGCTTGGAGACCACATTCTTCAGGAAAG
GTAGAAAAGACAAATTATATT
