# Supplementary material for: Genome-wide characterization of endogenous retroviruses in snub-nosed monkeys
Source: PeerJ. 2019 Mar 18;7:e6602. doi: 10.7717/peerj.6602 (PMC6428148; doi:10.7717/peerj.6602)
Supplement: File S3 — All ERV sequences found in the golden snub-nosed monkey. [file peerj-07-6602-s003.zip › Supplemental3/16.fasta]

>16gi|723382473|ref|NW_010827891.1|:1395113-1411309 
TGCCACATTTTCTTAATCCAGTCTATCATTGATTGACATTTCTGTTGGTTCCAAGTCTTTGCTATTGTGA
ATAGTGCCACAATAAACATACGTGTGCATGTATCTTTATCACAGAATGATTTATAATCCTTAGGGTATAT
GCCCAGTAATGGGATTGCTGGATCAAATGATATTTCTAGTTCTAGATCCTTGAGGAATCGCCACACTATC
TTCCACAATGGTTGAACTAATTTACACTCCCACCAACAGTGTAAAAGCATTCCTATTTTTCCACAACCTC
TCCAGCATCTGTTGTTTCCTGACTTTTTAATGATAGCCATTCTAACTGGTGTGAGATGGTATCTCATCGT
GGTTTTGGTTTGCATTTCTCTAATGACCAGTGATGATGGGTATTTTTTTCATACGTCTGTTGGCTGCATA
AATGTCTTCTTTTGAGAAGTGTCTGTTCATATCCTTTGCTCATTTTTTGATGGGGTTTTTTTTTTCTTGT
AAATTTGTTTAACTTCTTTGTAGATTCTGGATATTAGCCCTTTGTCAGATGGATAGATTGCAAAAATATT
CTCCCATTCTGTAGGTTGCCTGTTCACTCTGATGGTAATTTCTTTTGCTGTGCAGAAGCTCTTTAGTTTA
ATTAGATTCTATTTGTCAATTTTGGCTTTTGTTGCCATTGGTTTTGGTGTTTTAGACATGAAGTCTTTAC
CCATGCCTATGTCCTGAATGGTATTGTTCAGGTTTTCTTCTAGGACTTTTATGGTCCTAGGTCTTACGTT
TAGGTCTTTGATCCATCTTGAGTTGATTTTTGTATAAGGTGTAAGGAAGGGGTGCAGTTTCAGTTTTCTG
CATATGGCTAGCCAGTTTTCCCAACACCATTTGTTAAATAGGGAATCTTTTCCCCATTGCTTGTGTGTGT
CAGATTTGTCAAAGATCAGACGGTTGTAGCTGTGTGGTGTTATTTCTGAGGCCTCCATTCTGTTCCATTG
GTCTATATGTCTGTTTTTGTACCAGTACCATGCTGGTACAAAAAAAACCATTTTGGTTACTGTGGCCTTG
TAGTATAGTTTGAAGTCAGGTAGTGTGATGCCTCCAGCTTTGTTCCTCTTGCCCAGGATTGTCTTGGCTA
TGTGGGCTCTTTTTTGGTTCCATATGAAGTTTAAAGAAGTTTTTTCCAATTCTGTGGAGAAGTCATTGGT
AGCTTGATGGGGATAGCATTGAATATATAAATTACTTTGGGCAGTATGGCCATTTTCACAATATTGATTC
TTTCTATCCATAAGCATGGAATGTTTTCCCATTTGTTTGTGTCCTCTGTTATTTCTTTGAGCAGGGCTTT
TTAGTTCTCCTTGAAGTTCTCCTTGAACTAAAAGCAGGGCTTTTTAGTTCTCCTTCACATCCCTTGGAGG
TTTTATTCCTAGGTATTTTATTCTCTTAGCAGCAATTATGAATGGGAGTTCACTCATGATTTGGCTCTCT
GTTTGTCTGTTCTTGGTATATAGGAATACTTGTGATGCACACTGATTTTGTATCCTGAGACTTTGCTGAA
GTTGCTTATCAGCTTAAGGAGATTTTGGGCTGAGATGATGGGGTTTTCTAAAAACACAATAATGTCATCT
GCAAACAGAGACAATTTGACTTCTTCTGTTCCTATTTGAATACCCTTTATTACTTTCTCTTGCCTGATTG
CCTTGGTCAGAATTTTCAATACCATGTTGAATAGGAGTGGTGAGAGAGGACATCCTTTCCTTGTGCTGGT
TTTCAAAGGGAATGCTTCCAGTTTTTGCCCATTTGGTATGATACTGACTGTGGGTTTGTCATAAATGGCT
CTTATTGTTTTGAGATATGTTCCATCAATACCCAGTTTATTGAGACTTTTTAGCATGAAGTGGTGTTGAA
TTTTATCGAAGGCCTTTTCTGCATCTATTGAGAGGACCACGTGGTTTTTGTCATTGGTTCTGTTTTTGTG
ATGGATCACATTTATTGATTTGCATATGTTGAAGCAGCCTTGCATCCCAGGTATGAAGCCAACTTGATCG
TGGTGGATAAGCTTTTTGATGTGCTGCTGGATTTGGTTTGCCAGTATTTTATTGAGGATATTTGCATTGA
TGTGCATCAGGGATATTGGCCTGAAATTTTCTTTTTTTGTTGTGTCTCTGCCAGGTTTAGGTATCAGAAT
GATGCTGGCCGATGCTGGCCTCATAAAATGAGTTAGGGAGGATTCCCTCCTTTTCTATTGTTTGGAATAG
TTTCAAAAGGAATGGTACCAGCTCCTCTTTGTACCTCTGGTAGAATTCGGCTGTGAATCCATCTGGTCCT
GAACTTTTTTGGTTGGTAGACTATTAATTATTGCCTCAATTTCAGAACTTGTTATTGGTTTATTCAGGGA
TTCAACTTTTTCCTGGCTTAGACTTGGGAGGGTGTATGTGTCCAGGAATTTATCCATTTATTCCAGGTTT
TCCAGTTTATTTGTAGAGGTGTTTATAATATTCTTTAATGGTAGTTTGTATTTCTGTGGGATTGGTGGTG
ATATCTCCTTTATCATTTTTTATCGCGTCTATTTGATTCTTCTCTTTTCTTCTTAATAAAGACTAATAAG
TCTGGCTAGTGGCCTACCTATTTTGTTGATTTTTTTAAAAAGCCAGCTCCTGGGTTCATTGAGGTTTTGA
AGGTTTTTTCGTGTCTCTATCTCCTTCATGTCTGCTCTGATCTTAGTTATTTCATGTCTTCTGCTAGCTT
TTGAATTTGTTTGTGGTTGCTTCTCTAGTTCTTTTAATTTTGATATTAGGGTGTCAATTTTAGATATTTC
CTGCTTTCTCTTGTGGGCATTTAGTGCTATAAATTTCCCTCTGCACACTGCTTTAAATGTTTTCCAGAGA
TTTTGGTACGTTATGTCTTTGTTCTCGTTGGTTATTTTTGTCTTCATTTTGTTATTTACCCAGTAGTCAT
TCAGTAGCAGGTTGTTCAGTTTTCATATATTTGTGCGGTTTTGAGTGAGTTTCTTAATCCTGAGTTCTAA
TTTGATTGCACTGTGGTCTAAGAGACTGTTTGTTATGATTTCCATTCTTTTGCATTTGCTGAGGAGTGTT
TTACTTCCAATTATGTGGTCAATTTTAGAATAAGTGGGATGAGGTGCGGAGAAGAAGGTATATTCTGTTG
ATTTGGGGTGAGCATTCTGTAGAGGTCTATTAGGTCCTATTGGTCCAGAGTTGAGTTCAAGTCCTGAATA
TCCTTGTTAATTTTCTGCCTGTTGATCTGTCTAATATTGACAGTGGGGTGTCAAAGTCTCCCACTATTAT
TGTGTGTGAGTCTCAGTCTCTTTGTATGTCTCTAAGAACTTGCTTTATGAATCTGGGTGCTCCTGTATTG
GGTGCATATATATTTAGGATAGTTAGTCCTTCTTACTGCATTGTTCCCTTTACCATTATGTAATGCCTTT
CTTTGTCTCTTTTGATTTTTGTTGCTTTAAGGTCTGTTTTATCAGAGATTAGGATTGCAACTCCTGTTTT
TTTTTCTTTCCATTTGCTTGGTAAATATCCTCCATCCATTTATTTTGAGCTTATGTGTGTCTTTGCATGT
GAGAAGGGTCACCTGAATACAGCACACTGCTGGGTCTTGACTCATTTGCCAGTCTGTGTCTTTTAATTAG
GGCATTTAGCCTGTTTACATTTAAGGTTAACATTATTATGTGTGAATTTGATCCTGTCATTATGATGCTA
GCTGGTTGTTTTGCCACTAGTTAATGCAGTTTCTTCATAGTGTTAATGTTCTTTACAATTTGGTATGTTT
TTGCAGTGGCTGGTACCAGTTGTTCCTTTCCATATTTAGTGTTTCCTTCAGGAGCTCTTGTAAGGCAGGT
CTGGTGGTGACAAAATCACTCAGCATTTGCTGTCTGTACAGAATTTTATTTCTTCTTCGCTTATGAAGCT
CAGTTTGGCTAGATATAAAATTCTGGGTTGAAAATTCTTTTTCTTTAAGAACATTGAATACTGGCCTCCA
TTCTCTTCTGGCTTGTAGGCTTTCTGCAGAGAGATCCACTGTTAGTTTGATGGGCTTCCCTTTGTGGGTA
AGCCAACCTTTCTCTCTGGCTGCTCTTAACATTTTTTGCTTCATTTCAACCTTGGTGAATCTGACAATTA
TGTATCTTGGGGTTGCTCTTCTTGGGGAGTATCTTTGTGGTGTTCTCTGTAGTTTCTGAATTTGAATGTT
GGCCTGCCTTGCTAGGTTGGGGAAGTTCTGGATAATATCCTGAAGAGTGTTTTCTAACTTGGATACATTC
TTCCTGTCACTTTCAGGAACACCAATCAAACATAGATTTGGTCTTTTCACATAGTCTCATATTTCTTGGA
GGCTTTGTTTGTTTTTTATCACTCTGTTTTCTCTAATATTGTCTTTATTTATTTATTTCATTAACTTGAT
CTTCAAGCACTGATATCCTTTCTTTCACTCTCAGATTGCGGCTGTGCTGGCAGTGAAAATTTCAAGTCAG
TGGGTCTTAGTTTCCTGGGCTCCATGGGGGTGGAACCTGCCAAGCCAGACCACTTGGCTCCCTGGCTTCA
GCCCCTCCTGTTCAGGGGAGTGAACAGTTTTGTCTTGCTGGCATTCCAGGCACCACTGGGGTATGGAAAA
AGAAAAAATGGGCTCCTGCAGTTAGTTCGGCCAACTGGCCACCCAGTTTTGTGCTTGAAACCCAGGGCCC
TGGTGGGGTAGACACTGGAGAGAATCTCCAGGTTTGCAGGTTGTGAAGACTGTGGGACAAGCACAGTATC
TGTGCTAGAGTTCTTCAGGCTCAAACCCTCATGGCTTCCCTTGGTTAGGGGAGAAAATTCCCTGGTCCTG
GTGCTTCCCAGGTGAGGCGATGCCCCACCCTACTTTGGCTCACCCTCCGTGGGCTGCACCCACTGTCCAA
CCAGTCCCGATGAGATGAACCAGGTACCTCAGTTGGAAATACAGAAATCACCCGCCTTCTGCGTCCATCT
CACTGGGAGCCACAGACCAGAGCTCTTCCTATTTGGCCATCTTGAATCCTCCAACCTACATATTATTCTA
AGTGCACATGGAAAATTACCCAGAATAGAACATCTTTGACAATATAAAATCATCTCAATAATTTAAAAAG
AATCGAAATCATACAAAGTCTGTTTTGTGATGACAATAGAATGGAATTAGAAATAAATAAAATAAAATAT
TCTGGGAAACTTATAAATGTGTGGAAATTACAAGTGATTTTGCATTACCAGTTGGCCAAAGAAGAAATCA
AAAGAGCAATTTGAAAATTATTTGAGATGAATGAAAATAAAAACACAAAACACCAAAATTTATGGAATTC
AGCAAAAAATAGTGCTCAGAAGGAAATTTATACTTGTAAATACCTACATTTAAAAGAAGAAAAATCTTGA
GTCAATAATGTAAACTATTACTGTAAAAAACCAAAACTAGGGGACATTACTGAAATACAAAGGATTATAA
GAGAATACTAATAACAAGTGTATGCCAACAAATTTGATAACCTAGGTAAAATGAACAAATTCCTATAAAG
ACACAAACTACCAACATTGACTGAAGAAGACATGGAAAATCTAAATAGGCCTATAACAAGTAAAGAGATT
GTGTTATTAATTTTTTTTAACTCACAAATTAAAGTTCAGGACCAGATGACTTTACTGGTGAATTCTACCA
CACATTTAAACAAGCATTAACACCAATCCTTCCCGAACTTTTCCCAAAAAATGGAAGAGGAGAGAATTCT
TCCCAATTAATTTGATGAGGTCAGATTACCATGATTTCAAAATCAGATAAGGACATCACAAAAAAGGAAA
CTACCTGCCAATATTACCAATTAATACAGATGCAAAAATCCTCTATAACATAACAGCAAGCTGAATCTAG
TAATATATAAAAAGAATCATACACCACAACCAAGTGAAATTTATCCCAGGAAAACAAGGTTGGCTTGCCA
TATGAAAATCAATCAGTGTAATACACTATATTAATAGAAAAAAGTGAAAGAAAACCACGATAATCTCAAT
AGATACAGAAAACTACTCCAACAAAATTTAACACCATTTTATCATTTTAAAAAAATTACTCAGCAAACTG
GAAAAGAAGAGAATTTGCTCAATTTGATAAAGGGCACCTATGAAAAACCCACAGCTAACACACTTAAGGG
TGAAAGACTTAAAGCTTTCCCCTATTATCAGAAAGAAGAAGATGTTTGCTCTTACCACTTTGGTTTAACA
TCATGCTAGAGGTTCTAGTCAACACAATTTGCTCTCACCATTTCTGTTCAACGTTATACTAAAGATTCTA
GCCAGTCTGATTGGTAAGAAAAGAAACAAGATGCATTCAGATTGGAAGAGAAGGAATAAAATCAATTTAA
GAGAAATAAAAACAATCTTTATTTGAAGATGACACAGTCTTACAGATTTAAAGAAAACCCTAAATAATTC
ACCAAAAAACTGAGCCAATAACTGAGTTCATTCAGCAAGTTTTCAGGATTTAAAATTGATGTACAAAAAT
GGGTGTATTTTTGTACAGCCAATGATGTACAACTCAAGAAGGAAATTATGAAACCAATTCCAGTTGCAAC
AATATCAAAAATAATAAAATACTTAGAAATAAAAATTTAACCAAGGAAGAGCAAGACGTACGTACACTGA
AAACTAGAAAACATTGCTGAAAGAAATTAAAAACCTAAATAAATAGAAAGACATCTCATGTTCATGGATT
GCAATACTTAGTATAGTTAAGATGACAATACTTCCAAGTTGACTTACAGATTCAATATTATCCCTATCAA
AATCCCTGTGCATATACAAAAGGAGACTTTTTGCACCACAGAAGAGGAACCCCCAAATTATGAGTCTGTC
ATTTTCTGTAGGAGCATGACGGCTGTCCTTCCTTCCTTCTTTCTGAGAGAAAGAGAAAAATCTGTGCTCC
CTAGTCATTTACAGTCTTTTGAATGTAAATAAATTCTTATAGGAAGAGAAAGGGGAAAGTTTCTACCCTG
GAATGTAAATATTTGGCTCCTGGAGATATAAATTTTATTTGTCCTGTTAATGGGAACAGATGGCTTCAGA
TGTAACCCCCTTTAACTTCTAAGGTTTTTCCTCTAAACCAGGTTTTAGTTTCCTTTGCTTGGAAAGCCTT
ATTTATGCATAAAGATGAAAATATACTCTGTACAGTCCTGCAGTTTGTCTGATCTGGTTTAGCAGTCCTG
ACATAGCCTTGGCTTACTGGGCCAGATGATGGCCATTACAAGAATGCTTCAGGATATACAATAATTAAAT
AGCTTTACACCTTGATTTGTCCAGGTCAGTACCAGTTTACACCTGCTGGAGCTCAATTAGTGTTTGTTAA
TTATTTTAGTGCTTTATTTCTCTCTCAAAAGTGTCCCAGTGTGATGAGTAGTTATGCCATCAACCAACAC
AACATTCTAATGGCATCTGTTTATATGCATAAGGTTAAAGCAATGAAGGAGGGAAGGCTATGGAGCCTGG
GCCCTGGCTAAACAATTGTCAGCTAGAGTGAGTCATATTTTCATAGACCCTGAAGTTTCATTTATACAGC
CAATATTTCAAACTTGATCCCATACTTTGATTACAATTAATAAAATGAACTGCTTATTATCACCATTTTG
TATCGAATAAGTCATCTGGTAGGGAAGGTCTCAACTTCAGAAAATTATAGGATAAGGTAGACAACTTCAG
CCAAAGAGAATATCAAAGTAAATAGCATGAAATAGAGAAAAAAATGAATCAGCACTGAATCACAGGTGAA
ACAAAAGTGCCCTTATCCATTTCAGGGATATAAAACAGGAGAGAAAAGAAGGAAATGGTCCCAGAAGTGT
TTGACATTTGGGAAAGCCCAAAAGCCAGTGGATGCTGACTGTGATTTGTGCTTTTCCTCAGGAAACACTT
AGATATTAATGATGTGTCTGAGATAATATTAGATTCTTTGTATTATCTGAGCTAAGCTCTGCTACTGTTG
CATCTGAAGGGGGAACAAACCTTTTGCTGTTCAGCAATCAATTGGTGAGACACTGAGGAGCTTATCCTAG
AGGCTTTTTTATCCATGGATTTCCTTCATAAACCCATGAAAGGACTTACTGGTGGCAACGTCTTTCTGAG
GCTCTCATCAATCTAATTTGCCACTTGGTTTCTCAAGCAGTTTACCTAGACTTTTGCTGTAGATTGATCA
CATTTAGTTGTCTATTTATACTATTTTATCACCTTGCAGAGGCAGGAGGTGAATGAGCACAGCTTGTTAA
AATGAAATGGAAGTGGTAAAATAATTTTTGTGCCTTTATTTCCAGAGAGCTAGAATAATCTCCCTAGACT
TTTAATTCAGATATACCTACCCCGTCCCCTGATTCCCTTAGCAATCAGTCCATGGCTAGAAGATGGTGGC
CTGCATGTGGCAGCAAGGGGAGAGCTGGAGAAGAGCTGTAAAGAAAGGGAGTGCCCAGCTATTAACTCCC
TGCTCCTTGACGATAGGCATTTCTTTAGACATCCTTTGCGCAATAATAAGACTCTGAGTCCTCATTTTAG
ATTCTCCATTCACTGCCTTTGTCTTTGATTCAACTACACGTCTGAATGAAGTCTAGGGGTGGCAGGTGGT
ACGCCCCAAGAGAAAGCCATCTAACCTTTTCAATATCAAAAAGATGGAAAATAAGTCATGAAGTTGCTAC
ATGGAGGGAAGCTGCTCAATCAGGATTCCTGGTGGTGAATTGCTGAGAGAGCCAAAAGGAAATTTATTTG
CATTATTTGTTATAATGAGGAACCTCCTCTACCAATACACCCTGTTTGGCATCTTCATTCTGTAGACAGA
TTTTTTGGATGTGGTTAATGAAAATGGTTGCCACTAGCTCCAGGCTGACCTGATTCCAACAGGGGGAGAA
CTGCCTTCTCTCTGACCACATGTCAGTGTCAAAACAGCTCTGTTCTTGGACCAATTATGGTGTTTGAAAC
GATGAAATTGTATAACTTAGTGGTTATGAGCAGAAACTCTGAAGCAAGACTACTTAGATTAGAATCCAGG
CACCATTATTTTCTACCTGGAATACAATGGACGCCACTTAAATTTTCTATGCTTCAGTTTCTCCATCTGT
TAAATAGCAATAATAATAGGACATCTGGTATTATTATGAGGAGCAGATGAGTTAATATGTACAGAGTTAA
CATATTAACAAATGCATTAATATGTACAGAGTTTAGCACAGTGACTGGTTCACAGGAGGGCAAGCACTTG
TATAACATTGCTCCAGATGGGACATCTGTCTACTCCTGTGGCTGAATGTGTATATGCTGAGAGATGTAAT
AGAAAGAAATACCAGGCGTAAAAGTGTTTTGCTGTTCACAAACTACTTTTTACATCTATTTTCCCATTTG
CTTCTTGCCCCAGTCCTACAGGAGGTCACATTATTTTCTCCATTTACAGATGGGAAAACAGAGGCAAAAC
TACCCCTAGATCACACAACTAGTGAAGAGCAGTGAAAAAAACTTGAACTCAGGATTTTAGAACTTTCCAG
GATTCCCTGAGTTGTGTAGAATTGTCAGAGAGGTGGCCTGAGCTGCTGGATACTGCAGCCCTTTCTAATC
TATGATTTGAAGTAGTTCTCAGGAAATGACTTACTAGGTGCTATGAAGCATCGTTCTCTGCACCCCAGGG
ATGTGGCATCCAGGGACACACAGGACCATGGTTTGCTTCTCTCTGTTTAGGCACTCATTGTTTGGGGACG
GTCATGGTGTTTCACCTCTGGGGATATCACCTTGTTCTCAAAAGTCTATCTGAAGAGTTTCATTAACTGA
GTAGTAGAAACAGGCTAGAAAAACAAAATGAACTGGATATAGAACACAATCCCTAATTCAAACATGATTT
GGGCCCTTTGTTGCTGTTGTTGTTAAAGAATCTAAAGGCAGCTTATTAATGCCAATCAATTTATGTGTAG
TCCAGGGAGTCTTTATACTATGCCAAAGTAACTTGAAGCTAGAGGCAAGAATTTGGACTTTAGTATCTGA
CACAAGTTTCTCTTTTTGTTTTTGTTTTTTGACTTTGGTCTTTTGAGCATCACACTGATTTTCCTTCAGG
ATACATAAAGGCAAATAGACCAAAACAAACAAACAAAAAGTTACTGAGATTGGGCCTTAAATTTAGAGAT
GAGGAAAGGGGAACATTTACTTGCAATTTCTTAGAACTGCGTGACAATGTAGAATATGGTAGATGTGGTG
GAACCTCCAAATATGGCGGCCATTGCTTTCTTCTCTCTCTTTATGTGTGTGATGCTCCATCTATCAGGAG
ATGGAATCCATTTCCTTTCCTCTTGAATCTGGGCTGGCCTTGTGAGTTACTTTGACCAACACAATTGGCA
GAAATGACAGCCAGTTCTAAACCTAGCTTTAAAAAGTCGCGCAGCTTTTTCTTTCCTCTGGGAAGCCAGA
CACCAGCTCTATAGAAGCACAGGTTAGATCACCGTAGGAGGAGTGACTACATGGAAAGCAAGAGTCCACA
CGGAGGGACCAGACATGGGAGTGAAGTCTTCCTAAACCCTCTAGCCCAGCCCATGTGCAGCAGAGAGCAG
CTGAGTCAGTGACTCCGGCCAATGCCTTGCACAACTGAATTGCTCAATCAAGTCTTAACACAAAACCGGA
CCTGCAGACTTGTGAGAAAGAATACATCATTATTGGCCGGGCGCGGTGGCTCACGCCTGTAATCTCAGCA
CTTTGGGAGGCCAAGGCGGCGAATCACGAAGTCAGCAGATCGAGACCATCCTGGCTAACACAGGTGAAAC
CCCGTCTCTACTAAAAATACAAAAAACTAGCCGGGCATTGTGGCAGGTGCCTGTAGTCCCAGCTACTTGG
GAGGCTGAGGCAGGAGAATGGTGTGAACCCGGGAGGCAGAGCTTGCAGTGAGCCGAGATCACACCACTGC
ACTCCAGCCTGGGCGACAGAGTGAGACTCTGTCTCAAAAAAAAAAAAAAAAAAAAAAAAAAAAAAAAGAA
CACATCATTATTGTTTTAACTAGTGAGTTTTTGGGTGGTTTGTTACAGAGCAAGACATCTTTCTGCAACA
TGGGGTATGCCCCAGTAGCCTCTGAAGGGAAGCCAATCTGCTCCATATTCTTGGTATTAATCCCCAGAAT
AGTGACAACAGTGCAAAGCTAACCAAAGCAAATAGAAATTTCAGGAGGGCTGTAGTACTAGTAATACCTC
CAAGGAGGGAGCCCTTAGGCGCACACCTCCTTTCCATTTTTCTCTTCTGAAATAGCATCCTCTGATGATG
GCATTTCCTGACTCCATTCAAGCGAATCCCAAATCTTCATTCAATGCAATTGAAAAATAGTTATGGAGCC
CCTTCTTTGTGCCAGGTATTCTCCTAGGAGCTGGAGGCAGAGCCCTGGACTCCAGAGACAGGACCTGCTC
AAATGGATCTGAGACTCTAGGGGGAAGCCAGAGAATAAATTATAAATATGGTGAGTGTCATAAAAAGGCA
AGTACAGGGAGCAAAAAATGGGAAGGTTTCTCTGAGGTAGTAGACTTTAGGTTGAGGCTGGATGAGGACT
ACAGCTTAGCCAGGTGAGAAGGCCTGTGAAAGGGGAGGGGGTCAGGGAGAGGCAGTGGGAAAAGCCACAG
AGCTCCACTCAGGCCTGAGGCAGTGGCGCCCAGCTCTGCAGAGCTGAGGTAAGATGGCGTCACATAGTCT
CCCAGAGGCTAGGTGCTCTGTGCAGCCATTTCCAGGCACTCCTTGTTTTCTCTCTCCTTCCAGAATCTGG
GCCTATTCAGGACCTTGAAATGGCTGTGTGGTTGTTCCCTTTCTTTCTAGTCCAATTCTCTTTCCCTTCC
AAGTCTAGATTCTGCTCTGATTCTCGGGGCTCCTCAGGGTACTTGATGTTCCCATTCAGTCAGGGTCCCG
TGGGCTTTGCAAGCAGGGGTCCTGTGACCAGCCTTTCCTTTGGTCCTGGGTATGTGGTTTTTACAGTTCT
CCTGAGTTCAGTCTCCTTTTTGAATCAGCGCAACCGGAGGACTCATTCTTATTCTCCATCTCTCTCTCAT
TCTCTTACACACACACACACACACACGTGTCAACAATATCTTCTAAGTCGAAAGCTCATGGAGGAACAAA
GAACACCATGCCCTGCACTTTCTTTTTCTTTTTCAGCCGCTAGAGACCTCCTCTAGAAATGTTCGGGCTC
TCTGAACATTTATCAAACATGAACCCTACCACTCAGCTAAGATTATAAATCCGTAAGTCATATGCCTTAT
CTGAGATTCAATTTCATCATGAATAAACTGAAAAAAGTATGCCTGTCCCTTTAAAGAGTTGTTGTAAAGA
ATAAGTTGATTTATATTCATGAAAATACTATTCAAATACTTATCTTATTTTTCTTTCTGGTCAGAGAATC
CAAAGTAGCCTGTGTCTCATATAAGCATGAATCATGATGTTGAAAAGGTTAAAACAACAACTGCAACAAG
ATACACCAGCCAGATGGAGGCTGATGTCTGTGAAAAGCAACTTCAGCCGTAGCCAATTATTTTAACTTAG
AAAGTAAACACACAGAGGCTGGGGCCACTGGACAAGGTACTTGGTTGGTGGTCAGAACAGCACTACAGAC
AGTGGAAACTTAATGAAGACTTTCTGCTTCTGTGGATGCAGATGATGGCAGTGAAGAGGATGATCATCAT
CAAAGGTCATCTCACATTTGAAGGTCAGTGCACGAAAGGGCTGTTGAGGAATGCAAGGATTCAGCCATTT
TCCTGATGAAGCTCTTGGGAGGTCTTCTCATGTCTAGATTCACTGAGGAGTGGACAATTATTTTCCACCC
ATCTGGCTCTACTCTTTGGCTTTCCAATTTACTGCCTGACTACAGAGCCAATCAGCAGATATTTGCAGTG
GAATCTCGCGAGTTGGCTGAACACTGAGTCTGAAGCTGTATTTGGAGTGCCACAGGCAATTAACCACACA
TCTCTCTTTCAATGAACCAGTTTTCCAGGGATTCAATGGTGGGCTGATACCTTGTGAAATAATCTTGTGG
ATTTGGACAGAAGGTAATGGGCCACATCTCATTATTCAAGACACATGACCCTCTTGAATGTACAGTCATA
TTTCCAGGCAAATAACCAGAAGTGTCTTAGGGGAAAGTCAGGTGAAACAGGATAGTCACTTCATCATCAA
GCAATACCAACCCAAGGCCTGTTTGACATCTCTGGTTGCAGCTAAAGTTCCTGGAGAAAATATATTGAGC
TTTTGATGTTGCCAGGGTGCAATTTAGTAAGTTGTTAACATATTCCAAGAAATTACCTAGTGTTCTATTG
ACAATTCACATGTAGGGATTAGTTTAATTCTTGTCTTATTTTAAAGCAACCTTTGTTTCCCTAAGAGGTA
CAGCAGGGCTACAATGATAATAAAATACTAATCTGTGATTCAGCATCCACAAGCAAAATCACGAGGTCCT
TAGCAGTGCCCATTGCCACAGACTGAAAAATAATCCTCTCCTTTTTCCAAAGGCATCTAGGATCTGACAT
TTGCTCACTAATGGTTCATGCTGCTTTCTCCTTCTACCTCTGCCACCCTCACTGGGTCTGCCAGTCTCTA
GGAGATGAGGCTGCTTGGTGTCTTGGCCAAAGACTGGCCCAGAAGTCAGAAGATGGATTTATCCCCCAGC
TTGGCTGTGTGACCCTGGGTGAACCACCCACCTAGTCTTTCTGTGTCCAAGGTTAGTGCCCTGTCCCTTT
CTCTCATCATGTTCTTGCCCTTGGCAGTGCCATAGTTATAGCTGTTAGTCTGCATGGGCTCGATAATTCA
ACACTCATTCAACAAATATTTACTAACTGCCCACTGTGTGCCAGTCGCTGCTTTTAGTGCTTGCTGAAAA
AACATATACACTCCTGTCCTTATGGAACTTCTAGTTGCAGGAGGTGGACTGTACACAAGTAAACAAAATA
CATAGAATGTCAGTGGGGAGGAAAGCAAAGCAGGGGAAGGAGAGCCAGTGAGGGGTGGGGTCACTGTCAT
TTTAAAGAGAGGATTAGAGAAGCCTTCAAGGAGAAAATGACATTTGAGCAAAGCCCTAGAGTAAGGAAGA
GCATGAACCATGAGGATTAGGGGAAGGAAGCTTTCCAGGCAGAGGTTACAGTGAGGGCTTGTAGGTTACA
CCTCATACTGGGTGGGGTGAGGCGGGGGGTTTGCAGTGCAGCCAGGAGGCTGATACTGCTGAAGCCCAGA
CAGCCTGGGAAGACGCAGTGGTGGAAGAGGAGTTCTGACAAGTAGGAGTGTGGTACAGAAGTTGGCCCAG
TGCCCACCGGATGGGCTGTTCAAGCCTTTGTCAGGACTTTTTCTCTGAGTGTGTGTTTGGTGGGGGGTTT
GTGTGGGGATGGTGGATGGCAGGGTTTTAGCTGAAGAGAGGTCTAAATTATGTTTTAAAAGATCATGTTA
CCTGCTGTGTTGAGAGTAGACTTGGAGGAGAGGGTGGTGTTGCAAAAACAGAAACAGCCAAACCAGTTAG
GAGGCATCTGCCATAATCAGGACAATACGCAATAGTGGCTTCGACCAGGGTAGCAGGGTTAATAGTCAGA
TTCTGGATTATTTTTAAGGCACAGCAAACAGGATGGGTAGGACAACTTCCCAAATCAATATTTCTGGTTG
ACCACTCTCCCAAGGGCCAGTCTAATGGTGTTAAACCACTACTGGACCACTCCACCTGAAGGGCTTTGCA
GAGCTTCAACTTTATCATGCCCCAAACTAGCACCCTCTAACACTGCTCCCACCCTAACCAACTCTCTTCT
TATTTTTTTCTGGACATTGCTCTTTAGAATCTTATGAGTCTTTCTTACTCTCCATGTAGAGTAGTTGATG
CATTCTAAAGATTATTTCCTCATTGCCATTTGAATCTAATCTTTTCTAATTTCTTTCTAATGCTACTGCC
ATAACTGTAGTTAGACTTCTCTTATCTTGCTCCTCAAGACTCAATTCCACAAATCCTTAGTAGCTGTTAT
GTGCAAGGCACTGCTGGAAGTGCAAGGAGTCAAATACAACCCCAGTCCTCAAGGTGGTTAGCTAATAATG
AGATGAGACCATAGTGAGAGAGGCAAGCACCAAGCTGGTCACCAAGCAGCCACCTCAAGGCATAGCTCTC
ATTCCCCCAATCACACCACAGAAGGGGCTGGTGCTCATACCACCTGTGAATGCTGACCTGGAAGAGGACC
CTAGCCCTATCAGGTTGCTATTGCATCCAAGCTCTGGCTGAGTGCTTCCTTGGTCTGCAGCTTAACAGAC
CCACAGCCATTATCCTGGAAGACAGAACTATAGTGCAAGGACCACACCTCTGGATTCACCTACATCAGGA
CTTGACTGTCAGCTCTGTCATTCATTCCCTTCAGGCCTTTGAGTGGGTTGCTTACTTTTCTCCAAGCAAG
TTTTCTGATGCCTAAGGACAGTAAATATAAAGTGGCTTGCACAGAGTTGGCATTTGACAAACAGTAACTA
ATATTAAATGTCACTGTCTTCCCCTTTTGATCTGCCTTTTACAGTGCCACCAGGTTCATTTGCCTAAAAC
GCAGGTCTTACATTATTGTATTGTCTGCATGATAATTTACCATAAAAAATGCCTTGATATAAGGAATGTG
ATGCATATATGTTAGTAAATTTTTTTTTCCAGGTTTTTAAAAAATTTTATTATACTTTAAGTTCTAGGGT
ACATGTGCATAATGTGCAGGTTTGTTACATATGTATACTTGTGCCATGTTGGTGTGCTGCACCCATCAAC
TCGTCAGCACCCATCAATTCATCATTTATATCAGGTATAACTCCCAATGCAATCCCTCTCCCCTCCCGCC
TCCCCATGATAGGCCCCGGTGTGTGATGTTCCCCCCCGAGTCCAAGTGATCTCATTGTTTAGTTCCCACC
TACGAGTGAGAACATGCGGTGTTTGGTTTTCTGTTCTTGTGATAGTTTGCTAAGAATGATGGTTTCCAGC
TGCATCCATGTCCCTACAAAGGACGCAAACTCATCCTTTTTTATGGCTGCATAGTATTCCATGGTGTATA
TGTGCCACATTTTCTTAATCCAGTCTGTCACAGATGGACATTTGGGTTGATTCCAAGTCTTTGCTATTGT
GAATAGTGCCGCAATAAACATACGTGTGCATGTGTCTTTGTAGTAGAATAATTTATAATCCTTTGGGTAT
ATACCCAGTAGTGGGATGGCTGGGTCA
