# Supplementary material for: Genome-wide characterization of endogenous retroviruses in snub-nosed monkeys
Source: PeerJ. 2019 Mar 18;7:e6602. doi: 10.7717/peerj.6602 (PMC6428148; doi:10.7717/peerj.6602)
Supplement: File S3 — All ERV sequences found in the golden snub-nosed monkey. [file peerj-07-6602-s003.zip › Supplemental3/160.fasta]

>160gi|723381504|ref|NW_010828860.1|:1035486-1039292
CCCACTCGTGAGCCCACTGAGCCCAAGCTTCCACAAGGCCTACATACCCCTAGGCCACCCAGAGTAGTAA
GGAAGGATGCGAGACCTTGGGAGAAACCCCTCCCTTGGCAACCTGTTTGAAGCCTGGAACTGGGATAAAA
ATGCCCCTGAGAGAGCAACGGTATACTGAGCTAGACAAGGATGGGCTTATGGTGGAAAGGCATGCCTTTG
TGTACCAACCCTTCACCTCTGCCAATCTCCTTAATTGGAAAAACAATATCCCATCCTATACCAAAAAGCC
TCAAGCTATAATTGATTTGCTCCAAACTATTATCCAGACCCATAACCCCAACTGAGCTGATTGTCACCAG
TTGTTCATGTACCTCTTTAACACAGATGAAAGGAGGAGAGTGCTCCAAGCAGCAACTAAGTGGCTGGAAG
AACATGTTCCAGTTGATTAGCAAAACCTGCAAGAGTATGTGAGGATCCAATTACCAGGAACAGACCCCCA
GTGGGACCCAAATGAAAGACAGGGTATGCAAAGGCTAAACCAGTACAGGGAAGCCCTACTGGAAAGGTTA
AAGAAAGGAGCTCGGAAGGCCACAAATATTAACAAAGTCTCTGAGGTCATCCAAGGGAAAGATGAGAGCC
CAGTATAATTCTACGAGAGACTCTGTGAGGCCTATCATATGTATACTCCCTTTGATCCTGATAGCCCTGA
AAAATCAGTGCATGATTAACATGGCTTTAATTAGTCAAAGCGCAGAAGACATTAGAAGAAAATTGCAGAA
GCAGGCTGGGTTTGCAGGCATGAACACTTCACAGTTATTGGAGATAGCCAACGAGGTGTTTGTTAATAGA
GATGCAGTAAGCCGCAGAGATAATTGCAGAGAGAGCGAATGCCAAGCCTGGTGAAATGCCGACCTGCTAG
CTGCAGCTATTAGAGGGGTACTCCCGAAGGAGTGAGAGAAGGGGGGCCCCAGGAAAAATATCCAGTCTGG
CTGTCCACGCTTGCAGTGTAACCAGTGTGCTTATTGTAAGGAAATAGGACATTGGAAGGACAAGTGCCCA
CAGTTGAAAGGGAAACAAGGTGACTCTGAGCAGGAGGACTCAGAAAAGGATGAAGGGGCCTTGTTCAATC
TGGCAGAAGGGTTACTGGACTGAGGGGGACCAAGCTTATGTACCCCCAAAGAGCCCATGGTCAGGATGAC
AGGCGGGGGCAAGGACATCAAGTTTCTTGTCAATACTGGTGCTGAACATTCAGTAGTAACCACCCCAGTC
ACCCCCTTATCCAAAAAGACAATTGATATAATCAGAGCCAAAGGGGCTTCAGCAAAGCAAGCTTTGTGTT
TGCCCTAGACCTGCACTGTGGGGGGGGGGGCATGAAGTGATTCACCAGTTCCTATACATGCCTGACTGCC
CCTTGCCTTTGCTAGGAAGGGACCTACTTAGGAAGTTGAGAGCCACCATCTCTTTTACAAAACTCGGCTC
TTTACAGCTAAAGCTACTTGAAACAGGAGTCATCATGGCCCTTATGGTTCCTCAGGAGGAGGAATGGAGA
CTCTTCTTAACTGGGCCAGGCCAAGAGATAGGATCAGCTTTAAGTGGTGGCCAAAGGTGTGGGCAGAAGA
CAACCCTCCAGGGTTGGCAATCAACCAGGCCCCTGTACTCATAGAAGTTAAGCCTGGGGCCCAGCCAGTC
AGGCAAAAACAGTGCTCGGTCCCCAGAGAAGCTCTTGCAGGTATCCAGGTCCATCTCAAGCACCTGAGGG
CCTTTGGAATTATAGTCTCTTGTCAGTCTCCATGGAACACTCCCCTCCTGGCTGTTCGCAAGTCAGGGAC
CAAGGACTACAGGACGGTACAGGATTTGCGCTTGGTCAGCCAAGCTACAGGGACTTTGCACCCAACAGTA
CATAACCTGTACACATTCTTGGGGTCACTGCCAGCTGAGGACTGTTGGTTCACCTGCCTGGACCTGAAGG
ATGCTTTATTAAGCATCAAACTAGCCCCTGAGAGCCAGAAACTGTTTGCCTTTCAGTGGGAGGATCTGGG
GTCAGGTGTCACTACTCAGTACACTTGGACCCGGCTTCCCCAAGGGTTCAAGAACTCCCCCACTGTCTTC
AGACAAGCACTGGCTCGAGACCTCCAAAAGTTTCCCACCAGAGCCCTGGACTGCGTGTTGCGCCAGTAAG
TCGACGACCTCCTGCTGGAACACCCCATGGCAGTTGGGTGTGTCAAGTGAATGGATATTATGCTCTGCCA
CCTGGAGGACTGTGGGTATAAGGTGTCTAAGAAAAAAGCTCAGATCTGCAGACAGCAGGTATGTTACCTG
GGATTTACTATCTGACAGGGGGAGCGCAGCTTGTGATCATAAAGAAAGCAAGTCATTTGCAAACTATCAG
ACCCTAAAACCAGCAGGAAGGTGAGAAAATTCTTAGGAGCTATGGGGTTCTGCAGGTTATGGATCCCAAA
CTTTGCAGTACTGGCCAAGCCCCTGTGTGGAGAAACAAAGTGGGGCAACAAGGAACCTTTTGAATGGGGG
TGCCAACAGCAACAAGCTTTTCATGAGTTAAAAGAGAAACTCATGTTGGCCCCAGCCCTGGGGCTGCCTG
ACATGACAAAGTCATTTACACTACATGTGTCAGAGAGAGAAAAGATGGCGGTTGGAGTTTTGACCTAGAC
CATGGGGCCCTGGCCGAGATCGGTGGCCTACCTCTTTAAACAACTAGATGGGGTTTCCAAAGGTTGGCCC
CCATATTTGAGGGCCTTGGCAGCAACTGCCCTGTTAGCACAAGCAGTGGATAAGCTGACTCTTGGTCAAA
ATCTGAGTATAAAGGCCCCCCATGCTGTGGTGACTTTAATGAATACTAAAGGACATCATTACCCAACAAA
TGCTGGACTAACTAGGTACCAAAGCTTGCTCTGTAAAAATCCCTGCATAATCATTGAAGTTTGCAACACC
TTGAACCCTGCCACCTTACTCCCAGTATCAGAGAGCCCAGTTGAACATAACTGTGTAGAGGTGTTGGACT
CAGTTTATTCTAGCAGGCCCGACCTCCAAGACTGTCTTTGGACATCAGTAGACTGGGAGATGTACAAGGA
CGGGAGCAGCTTCGTCAACCCACAAGGAGAGAGGTGTGCAGGATATGCAGTGTTAATCCTGGATGCTGTC
ACTGAAACCAAATCATTGCCCCAGGGTACTTCAGCCCAGAAGGCTGAACTCATTGCTTTAATTCAGGCCT
TAGAACTAAGTGAAGGTAAGACTGTAAACATTTACACTGACTCTCGGTATGCCTCCTTAACCCTCCAAGT
GCATAGGGAATTATATAAAGAAAAAAGCCTGTCGAACTCTCGGGGAAAAGATATAAAGTATCAGTGAGAG
ATCCTACAATTGTTAGAGGCAGTGTTGAAGCCCCAAAAGGTGGCAGTCATGCATTGCAGAGGACACCAGT
GAGCTTCCACCTTGATTGCCTTGGGTAGCTCCCGAGCAGACTCAACAGCATCCACCCTTTACCAGGCAGT
CACTGTCCCCCTGCTCCCTCAGGCATCTGACCTTGTACCTACTTATTCTAAAGAAGAGAAGGATTTTCTC
CAGACAGAGGGAGGACAGGTGATAGAAGAGGGGTGGATCCGGTTATTGGAAGGAAGAACAGCTGTGTCAC
AACTGCCAGGAGCTGCAGTCATACTGACTGTGCCTGAGACCACCCACCTAGGCCAAGAGTCACTTGAAAA
GTTGTTAAACCAGTACTTCTACATCTCACATCTGTCAGCCCTTGCCAAAACAGTGGTGCAGCAGTGTGTC
ACCTGCCAACAGCACAATGCTGAGCAA
