# Supplementary material for: Genome-wide characterization of endogenous retroviruses in snub-nosed monkeys
Source: PeerJ. 2019 Mar 18;7:e6602. doi: 10.7717/peerj.6602 (PMC6428148; doi:10.7717/peerj.6602)
Supplement: File S3 — All ERV sequences found in the golden snub-nosed monkey. [file peerj-07-6602-s003.zip › Supplemental3/161.fasta]

>161gi|723381504|ref|NW_010828860.1|:1287125-1293224 
CAGTTTCTCCACCTTTTTGTCCTACCCAGTGTCTCAACAGATTTGGTGAGGGAGGATATTCTTTACTCAG
TTTACCAATTCAAGTGCTAATATCTACAGTAAACACCCTCACAGACACACCCAAAAATAAGGTGTTTTGT
TTTTTTGTTTGTTTGTTCATTTTGAGACAGAGACTTGCTCTGTTGCCCAGGCTAGAGTTCAGTGGCACAA
TCTCGGCTCACTGAAACCTCTGCCACCTGGGTTCAAGCAATTCTTGTGCCTCAGCTACCAAGTAGCTGGG
ATTACAGGCATGCAGTATCATGCCCAGCTAATTTTTGTATTTTTAGTAGAGACAGGGTTTTGCCATGTTG
GCCAGGCTGGTCTAAAACTCCTGGCCTCAAGTGATCTGCCCACCTTGGCCTCCCAAAGTGCTGGGATTAC
AGGCATGAGCCATGATGCGCAACCAGAAATAAGGTTTCACCAGCTATGTGGGTAGCCCTTAATCCAGTCA
AGTTGACACATAAAATTAACCATCACAAATACCTCAAAAATAAATATTTTGTTTCACAGTCATATGATGT
TCTTAAGAGAAGTTTTGCATCTAGTATAAGAAGAAAAGGGGACAGAGGAATTTCCTTTGGCCGGGGATAT
AACTGTATTTAGAGAGAAGCTGGTTTAAAATATATATTATATAGAAAGAAAAACCAGATATGATTTTGAG
CCTTGTCCTAGCTTCAGAGGAGGTGGTCAGTAAAGTTACAGTTACATAAGGATGAAGTGCTGTAAACCAA
TATTCACAGTCTAAGGTATGTAAATAAATATTCAAATTTGGCTTGTGTCAAGTCCTTCTCCTCAATATCC
AGAGATCCAAACCAGTAGTTTTAGAGTGGGTCTCAGTGATATTAGCAACTATTAAGTAAGGGTGAAAAGA
TAAACTCTGCAGAACTATTCAAATCATTATTTGAATAATATAAATCATTGAATACTATTCAATGGACAGA
AGCAATACATTATTGAAATATTACAGAAAAAATCAATCAGTGAAACAAGTGATAAACTTGAGGAATACAC
ATAGAATAACAAAGAAAATGAATATGAATGTGATTTATGAAAGAGATAACATGGTACAAATTTAGAATTG
ATGGAATCAAAAATAAAACTGAACAATGATAGCTATAAAGTTTTTTTTTAAAGAACTGCTGGGTCTGACC
TGCAGATCCTGATTGAGTGATGGATGAAAAAAATGTATGCAGACACATGTTTTTTGCCTGGCCGCATGGC
TGGGGGCCAGGGTCACTCACAGACATCGAAGAGGATGCCTTGAGGAGTCACAGCGGCTGCAGCCTGGACA
AGCAGGCACTGCAGGCTTTTATGCAATACAGATTTAATGACAAAGGCCTTGAGTTAACACACTTGTGGGT
AATTAACATGGTCACCCCCAACCTTCTGGAGAGAGCACATGTAGATCTACGGCATTTAGGGATTCTAGAG
TTTTAGTTTTAAGTTACTTTACGTTTGCTGTTAAATTATCATGAAAGATTCCCCAGAGATGTTGTTTCAC
TTTATCCCAACTATGTAATGATTGATTCCAAGGTAAAGAGGTGACACAGATGTGCTTAAGCTCCCGGTCA
CAGTTTAATTGCTGTTGGAAGGCCAGTGCATCTTGTTGCTCCCCCACATATTCCAAGGCAGCCTCGAGGG
CATACAGACATGCAAGAATCTTTTGATCTACACCCTGTGGTAAGAGAAGTTCATTAGACACATTTCTGAC
CAAATTATCTATAAAAGTAGCTGTTTGTACTGATTCAATAATAGATGCTACAGCAACACTAGCAGTTTCT
AAGATGACTATGGCTGAGATTACAAAGGCTATAAGTGCAACTACGAATCATTTGTGTCTGACCTGGGACA
AGGCACATTCTAAGGCGGCAAGGGCAGAGGAACCTTGCCAATCGCATATTAAAATGACTGGTAGGAAAGC
CTCAGATTGTCTGAGGCTAGTAATATTTAAATTACCATGACACTAGTAATATTTAAATTAGATATATTAT
AATTAATGATACAAGAGGCATACCAAGCCTGTCCCTACACTTGGGTCACAAACGTGGAGTTTTGGAGTGT
AATGGAAATATTGGTCCCCAAAAGGAAAACATATGAATGGGTGGTGAAAATGAGGCACCGGTCAGTGTGA
TTATGAAAAAAGGTCATAGTATAATTGTGACTGGAATTATGATATGTCCCATCCCAGGTGTTAAGGGGGG
TGCTAAGAAGTCCCAGGTGCCATAAAGTGTCTAGTGGTGGCATGGACTCTACTTGGGGTCTGGGATATCC
CATCCCCCTATTGGCCCAAATTATGGGGGAATGGGACATGGATACGAAACTGTCATTGATGCCACAATAG
ACATGGACATCAGTGTGACCGCCCTGCAAATGACTGTGGGGGCTCCAGTCTAAGATGTTATAATTGCCTA
GCTGGAGGTTACTAACCAGCTAGATATAGGGAGAGAGGGTTTTAGTCCTGGTATGTGAGCAAAAAACCCC
TTCTAGGAAGTGTAGCCCTGGGGCCATCTGTCCTATTAACCCACGAAGGGAGTGTTTAGTGGGAAAAACA
AACAACTGAACTGAATATCATTGATCTATGCAATCTAGTTGCCTCTGAGAAATATCTTGCTCTACTTCCT
CAATTTCCCTTTGTGCTGCAGGAGTTAAATACCTAGGAGAGTCTAGGGCAGTATTGCCTTTTAAGATAGA
AAACAGGTTCTGTAACTTAACAGCAGTTATGCCTAGGGTGGGGTGAAGTCAGTTAATATTGTCTAGTAAT
TTCTGATAATCATTTGAGGTGTGTAAGTTGCTAGTAATTAATTTAATCTTTTGAGGTCTTACTGACCGGG
AAGTTAGTATGTACTCAAGATATTTCCAAGGAGAGGACATTTGTACTTTTTTAGGTACTATGATTAAACC
TCTTAACTGCGTATTCTTTACGACAGAGGCATATAAACTTAAAAGTACTGGCTCCATTGGGGCTGCTAGT
AAAATATCATCCATAAAATGAATAATCTTACAATTAAGAAATTCTTTTCTACTGGGGAGTAAAGCCTGGT
TTACATGATATTGACACATGGTAGGATTGTTTAGCATCCCTTAAGAAAGCACTTTCTAATGAAATTGGTA
AGCTGGACTTTCATTATTAATAGCTGGTATTGTAAGCACAAATTTTTCTATGTCCTGTTCTGCAAGGGGA
ATAGTCTTTTAAGTCAATAATGATTATAGGCCAATCTTGAGGAATTACCACGGGGGAAGGGAGCCCCTGT
TGAAGGGGCCCCATAGGTTGCAAATTAGCATTAATAGTGCATAAGTCATGCAAAAGTCTCCATTTACCAG
ACTTTTTGGGAATGACGAAAATGGGCAAATTCCAAGGGCTGTTTGATGGTTCTATATGGCTGGCTTTTAA
TTGATCCTTAACTAATACATGGGCTGTTTGTAATTTAGTTCCCTTTAAAGGCCACTGTTCTACCCAAATT
GGATCTTGAGAGAGTCATGTCAGGGGTAGGGGAGGGATAATAACAGCGGCCATTATTAGAAAGGGGTCTG
CAAAGTAACCACCTATTGGGCTAATAGGTACTGTCCCCAAAGATTAACAGGGATGGGCATGATTAGGGGT
TGTACAACTGCTTTTCTACCATCCGAATTGCAACATGTTAGGGGGCACGTGCTCCGCTTGGTTGTGTGCA
CTTCCCCGATGCCAACAATTTTGTTTCTGAGTGACCCAAGGCCAAGCTTCTGGCCAGTTTTGAACACCAA
TAACCAAAATATCTGCTCCTGTGTAAAATAAGCCAGCAAAATTCTTATTTCTAATTTTTAAGGTGATCAC
GATCAGCAATTAATTGATTCCAACATACTCCTGTGGCTTCTGTGCTTCGAAAACTTCCCTTTCCCCTTTT
CTTTCCATGGGCATTGGGGACCCAGTATGGTAAAAGTAGTAACTGTGCTATCTTTGATCCAGGGGGAGGA
ATATGCAGACCTTTACATTCCATCATAACTAATATCTCACCTTGATAATCACTACCAATTACCCCAGTGA
GCACATTAATTCCTTTATTGGATAGGCTTGATCGCCCTAGAACTAATCCCATTGTTCCCGGAGGCAGTGG
GCTCCAGATACCAGTTACGATCCTTTTAGGGTCTTCTCCTTCTTTCAGCACTAATTCATTAGGGCAAAGT
AAGTCCAGTCCTGTGCTTCCAATGGTGGCTGCTCTGAGAGAGATGACTGTGGGCTTTCCATCTGACTGGG
GAAAGCTGCTGGCATTGCCCCAGTTTGAAGCAGGGTCTGGGGCCGGCTCCCTCATGAAGTTCCCACCTGG
TTACTTACGGAGTTGCTGTTTTTATCAAATTTCGATCTGTATTGATTTGCCCAATGTTTCCCCTTTTTAC
ACTGGGGGCATATAGAAGGGGGTTCTTTCCCTGAGGTACCTTGGTCTCTATTATTGGTGTATTCCCTCTT
CATATAACCTGGCTCTCCACATAGAAAACAATTTGGGTTTCTCTCCCTTTTCACTTTAGGAGGCCTTAAT
GCCATAGCCAATATTTTGGCTTTGTGCGTTCCACTCCCCACCAATTGACATGCTCCTATAAGTTCCCCGA
TTGTGGCTGTCTTTCCTCTGATTGCCTGCATTGCCTGCTGGCAGCCAACATTAGCATTTTAATTAGCCAA
TTGCAACAATAAGATATCAGCGGCCTGGGCATGACTAATTTGTCTCTTAATTGCCTGGGTTAACCGATTG
ATAAATTCAACAAGTAGTTCCTGAGACCCTTGTTGAACATTTATAAACTATTGAACTCTGCTTTCAGCAA
TTTAGTCCCAAGTCCCAAGAGAGCACAAAGACACTTGTGCATAGGCCTGGGGATGAAAATTTAGTTGTTG
TTGTACATCAGCATGGGGACACCTCTCCTGGAGCATAGCAGCTGTTATGTCTTGCCCAGACACTTGATTC
TAGTTGGCTAGTCGCACAACTCATCATATTCTGCCTTCCAAAGGAGGTATTTGTCGGGCTCCAAAGTCCC
ATGGGATCATATGGAGGTTGTCTGCTATGGCTTCAATCATTCCTTTCATAAATGGGCTAGCAGCTCTGTT
TTCTGTAATACTTTTTCTTAGGTGTTTATAAGCGTTAAAATAAATGAGTTCACATACCTGATGGCCTTGT
CGATCTTGCAGTACTGGGCAGGCTAAGAGCTCCCCTTCTAATGTCACTTGCTAAGACAGGGTCGTAGCAT
ATCCCTTGTCTTTTTTTCTAATTTATTAGAGGAGGGGGCTCAGGAAAAGCCTCCTTTTCCTCTTTAGTAT
TTTTGACCAGAAACAGCAGGGCTGAGGGAGAAGGAGGAGCTGGTAAGGTAGGTGATGGTTCCTCCTCCCT
TCCCTTTTTAGGCTCTTCTGTGTAGAGTGGGACCAGATCCACCCTAACCAAAGCCCATAATGTTAGAGAT
GTTACTGGGACCTGTTGCCCTTGTGCATGATATTGTTTAAAATTTCTCCCCACTTGTTTCCAGAGCTCTA
GGTCTAGCTACCTTGTTCCAGGAACTATTAGTTATGGGAAACAAGTTTGCATTAGGTCCCTTAATTGAGC
CTGTGAAACTGAGGCTCTGCTAGCTTTAAGCTGCTGTTTCAGTACTTTTATATACTGTTGTTGTTGAACT
GATAACTGTTGTCCCGTGATGAAACCCTAGCCTGAACAATTCCCCTGAACTTGGAAATTAAGTGGGCACC
AATGACTTACTGATTTACTGACTGTGCAGTCTCTTCTCCTTCATTTTCGAGGGTTCCGTTGCGACTTGTT
GCAGGGTTCCGTTGCGACTTGTTGCAGCGTTCCTCACACTGGGCACCACCTGCCACGTCTGACCCAGTGG
TCAAATGATAGATGAAAAAATGTAAACAGACACAGGTTTTTTGCCTGGCCATGCAGCTAGGAAACCGGGC
TGCTCACAGACATCAAGGAGGATGCCATAATGGCTGCAGCCTCGGTGAAGTCAGTGTTGTGGGCATTCAT
TCAGTACAGATTTAATGACAAAGGCCTTGAGTAAACACACTTGTGGGTAATTAACATGGTTGTGCCAACC
CCCTCCCCCA
