# Supplementary material for: Genome-wide characterization of endogenous retroviruses in snub-nosed monkeys
Source: PeerJ. 2019 Mar 18;7:e6602. doi: 10.7717/peerj.6602 (PMC6428148; doi:10.7717/peerj.6602)
Supplement: File S3 — All ERV sequences found in the golden snub-nosed monkey. [file peerj-07-6602-s003.zip › Supplemental3/162.fasta]

>162gi|723381504|ref|NW_010828860.1|:462716-470106
CTGACTCAGAAAGACAGTCTTTCCATGTTTAATTACCCGGGGACATCTGCCTGATTATTCAACCATGTTT
CAGAGGTGTCTGACCACGCGGGCACGCCTGCCTTGGTCCTTCACCCTTAGCGGCAAGCACCGCTTTTTGC
AGGGGCAAGCGCCTCCCCACACCTTCTCTCCGTGTCTCTACCCTCTCTTTTCTCTGGACTTGCCTCCTTC
ACTATAGGCAACCTTCCGCCCTCCATTCCTCCTTCTTCTACCTTAGCCTGTGTTCTCAAAAACGTAAAAC
CTCTTCAACTCACACCTGACCTAAAACCTAAAGGCCTTATTTTCTCCTGCAATGCTGCTTATCCCCAGTA
CAAACTCAATAATGGCTCTACATGGCTAGAAAATGACACTTACGATTTCTCCATCCTACAAGACTGAAAT
AATTCTTTTCGTAAAATGGGCAAACAGCCTGAGATGCCTGATGTCCAGGCATTCTTTTACACATCAGTCC
CTCCCTAGTCTCTGTTCCCAATGCAACTCATCCCAAATCTTCCTTCTTTCCCTCCCGCCTGTCCCCTCAG
TCCCAACCCCAAATGTCTCTGAGTCTTTTCCAATCTTCCTTTTTTACAGACCCATCTGACCTCTCCCCTC
CTCCCCAGGCTGCTCCTCACCAGGCCGAGCCAGGTCCCAATTTTTCCTCAGCCTCCGTGCCCCCACCCTA
TAATCCTTTTATCCCCTCCTCTCCTCACACCTGGTCCAGCTTATAGTTTCTTTCCCACCACTAGCCCTCC
CCGACCTGCCCAGCAATTTCCTCTTAAAAAGGTGGCTGGAGCTAAAGGCATAGTCAAGGTTAATGCTCCT
TTATCTTTATCTGACCTCTCCCAAATCAGTTAGCGTTTAGGCTCTTTTTCAACAAATATGAAAAACCCAG
CCCAGTTCACGGCTCGTTTGGCAGTAACCCTGAGACGCTTTACAGCCCTAGACCCTGAAAGGTCAGAAGG
CTATCTTATTCTCAATATGCATTTTATTTTATTACCTAACCTGCTACTGACATTAAATAAAGGTCCAAAA
ATTAAATTCCAGCCCTCAAACCCCAAATCAGGATTTAACTAACCTCATTTTCAAGCTGTACAATAATACA
GTAGAGGCAGCCAAGCAGCAATGTATTTCTGAGTGGAAATTCCTTGCCTCCACTGTGAGACAAACCCCAG
TCACATCTGCAGCACACAAGAACTCTAGGTGCCTAAACCGCAGCTGCCAGGGGTCCCTCCAGAACCTCCT
CCCCGAGGAGCTTGCTTCAAGTGCCAGGAATCTGACCACTGGGCCAAGGAATGCATGCAGCCTGGGATTC
CTCCTAAGCCATGTCCCATCTGTACGGGACCCCACTGGATATCAGACTGTCCAATTTGCCCGGAAGCCAC
TCCCAGAGCCCAAGGCTCTCTGGCTGACTCCTTCCCCGATCTGCTTGGCTTAGCAGCTGAAGATTGACAC
TGCCCGATTGCCTCGGAAGCCCCCTGGACCATCACGGACGCTGAGCTTTGGGTAACTCTTACAGTGGAGG
GTAAGTCCGTCCCCTTCTTAATAAGTATGGAGGCTACCCACTCCACATTACCTTCTTTTCAAGGGCTTGT
TTCCCTTGCCTCCATAACTGTTGTGGATATTGACGGCCAGGCTTCTAAACCTCTTAAAACTCCCCAACTC
TGGTGCCAACTTGGACAACGTTCTTTTATGCACTCCTTTTTAGTTATCCTCACCTGCCCAGTTCCCTTAT
TAGGCAAAGACATTTTAACTAAATTATCTGCTTCCCTGACTGTTCCTGAGCTACAGCCACACCTTATTGC
CGCCTTTTCCCCCAGTTCAAAGCCTCCTTCACATCCTCCCCTTGTATCTCCCCGCCTTAAACCACAAGGA
TAGGACACCTCTACTCCCTCCTTGGTGACTGATCATGCACCCCTTACCATCCCATTAAAACCTAATCACC
CTTACCCCACTCAATGCCAACACCCTATCACACAGCATGCTTTAAAAGGATTAAAGCCGGTTATCACTTG
CCTATTACAGCATGGCCTTTTAAAGCCTATAACCTCTCCTTACAATTCCCCCATTTTATTTGTACAAAAA
CCAGACAAGCCTTATAGGTTAGTTCAGGATCAAACCCATTATTCTGTTCTGGATCTCAAACATGCTTTCT
TTACTACTCCTTTGCACCCTTCATCCCAGCCTCTCTTCGCTTTCACTGGGACTGACCCTGACACCCATCA
GGCTCAGCAAATTACCTGGGCTGTACTGCCACAAGGCTTCACAGACAGCCGCCATTACTTCATTCAAGTC
CAAATCTCTTCCTTATCTGTTACCTATCTCGGCATAATTCTCATGAAAACACACGTGCTCTCCCTGCTGA
TTGTGTCCAGCTAATCTCCCAAACCCCAATCCCTTCTACAAAACAACTCCTTTCCTTCCTAGTCATGGTT
AGGTACTTCCACCTTTAGGTACCTAGTTTTACCATCCTGACTAAACCATTATATACTCCTTTCCGTTCCT
TAAAAACATCCCTAGAAGCTGCTTCCATACTAGTTCTCCCTAACTCATCCCAACCCTTTTTCATTACACA
CAGCCGAAGTGCAGGGCTGTGCCATCAGAATTCTTACACAAGGACTGGGACCACACCCTGTATCCTTTTT
GTCCAAACAACTTGACCTTACTGTTTTAGGCTGGCCATCATGTCTCCATGCAGCAGCTGCCGCTGCCCTA
ACACTTTTAGAGGCCCTCAAAATCACAAAGTATGCTCAACACACTCTCTACAGTTCTCATAACTTCCAAA
ATCTATTTTCTTCCTCACACCTGACACATATACTTTCTGCTCCCTGGCTCCTCCAGCTATACTCACTGTT
TGTGGAGTCTCCCACAATTACCATTGTTCCCAGCCGGGACTTCAATTCGGCCTCCCACATTATTCCGGAT
ACCACACCTGACCCCCATGACTGTATCTCTCTGATCCACGTGACATTCACCCCATTTCCCCATATTTCCA
TCTTTCCTTTTCCTCACCCTGATCACATTTGGTTTATTGATGGCAGTTCCACCAGGCCTAATCGCCACAC
ACCAGCAAAGGCAGGCTATGCTATAATATTTTCCACATCTATCATTGAGGCTACCGCTCTGCCCCCCTCC
ACTACCGCTCAGCAAGCCGAACTCATTGCCTTAACTCAGGCCCTCACTCTTGCAAAGGGACTACATGTCA
CTATTTGTACTGATTCTAAATATGCCTTCCATTTTCTGTACCACCATGCTGTTACATGGGCAGAAAGAAG
TTTCCTCACTACACAAAGGTCTTCCATCATTAATGCCTCTTTAATAAAAACTCTTCTCAAGGCCACTTTA
CTTCCAAAGGAAGCTGGAGTCATTCACTGCAAGGGCCATCAAAAGGCATCAGATGCCATCACTCAAGACA
ACGCTTATGCTGTTAAGGTAGCTAAAAAAGCAGCCATCAAAAGGCATCAGATCTCATTGCTCAGGGCAAT
GCTTATGCTGATAAGGTAGCTAAAAAAGCAGCTAGCATTCCACTTTCTATCCCTCATGGCAGTTTTTCTC
CTTCTCGTCTGGCCACTCCCACCTACTCCCCCACTAAAACTTCCACCTATCAATCTCTTCCCACACAAGA
CAAATGGTTCTTGGATGAAGGAAAATATCTCCTTCCAGCCTCACAGGCCCATTCTATTCTGTCATCATTT
CATAACCTCTTCCATGTAGGTTACAAGCCGTTAGCCCACCTATTAGAACCTCTCATTTCCTTTCCATCAT
GGAAATCTATCCTTAAGGAAAGCACTTCTCAGTGTTCCATCTGCTATTCTACTACTCCTCAGGGATTGTT
CAGCTCCCCCCACTTCCCTACACATCAAGTTCAGGGATTTGCCCCCGCCCAGGACTGGCAAATTGACTTT
ACTCACATGCCTCAGGTCAGGAAACTAAAATACTTCTTGGTCTAGGTAGACACTTTCACTGGATAGGTAG
AGGCCTTTCCCACAGGGTCTGAGAAGGCCACCACAGTCATTTCTTCCCTTCTGTCAGACATAATTCCTCG
GTTTGGCCTTCCCACTTCTATACAGTCTGATAATGGACCAGCCTTTATTAGTCAAATCACCCAAGCAGTT
TCTCAGGCTCTTGGTATTCAGTGACCTAATGGTCTTTTAAAAGACCTCTCCAAGCTCAGCCACTGACTTA
AAAAAGACTGGACAATACTTTTACAACTTTACATTCTCAGAATTTGGGCCTGTCCTTGGAATGCTACAGG
GTACAGCCCATTTGAGCTCCTATAGGGACACTCCTTTTTATTAGGCCCCAGTCTCATTCCAGACACCAGA
CCAACTTGGACTGCACCTCAAAAAACTTGTCATTCCTACTATCTTCTCTCTAGTCATACTCGTATTCACC
GTTCTTAACTACTCATAAATGCCCTGCTCTTGTTTACACTGCCAGTTTACACTGTTCCTCCAAGCCATCA
CAGCTGGTATCTCCTGGTGCTATCCCCAAACTGCCACTCTTAACTCTTAAAGTAAATAAATAATCTTTGC
TGGCAGGGCTATGCTGAACCTCCTTAGGCACTCTCTAATTGGATGCCCTGGGTCCTCCCAATTCTTAGTC
CTTTAATACCTGTTTTTCTCCTTCTCTTATTCCATTTAGTTTTTCAATTCATACAAAACCATATCCAGGC
CATCACCAATAATTCTATATGACAAATATTTCTTCTAACAACCCCACAATATCACCCCTTACCACAAAAT
CTTCCTTGAGCTTAATCTCTCCCACTCTAGGTTCCCACACCACCCCTAATCCTGCTTGAAGCAACCCTGA
GAAACATTGCCCATTATCTCTCCATACCACCCCCAAAAATTTTCACTGCCTCAACACTTTACCACTATTT
TGTTTTATTTTTCTTATTAATATAAAAAGACAGGAATGTCAGGCCTCTGAGCCCAAGCTCAGTCATCATA
TCCCCTGTGACCTTCACTTATACATCCAGATGGCCTAAAGTAACTGAAGAATCACAAAAGAAGTGAAAAT
GGCCTGTTCCTGCCTTAACTGATGACATTACCTTGTGAAATTCCTTCTGGCCTATCCTGGCTCAAAAGCT
ACCCCACTGAGCACCTCGTGATCCCCCCTCAACCCCTGTCAGCCAGAGAACAACCCCCTTTGACTGTAAT
TTTCCTTTACCTACCCAAATCCTATAAAACGGCCCCATGCCTATCTCCTTTCACTGACTCTCTTTTCAGA
CTCAGCCCACCTGCACCCAGGTGAAATAAGCAGCCTTGTTGCTCACACAAAGTCTGTTTGGTGGTCTCTT
CACACGGACGTGAGTGAAAGAACTGTATGATAGCTTACTAACCTCAGTTGAAGTCTAAAGAGAGGTAGTT
ACCACTAGGGCATATTAAGAACAGTGTGGTATAATAGAATGTTGACCTTGGAGTCAGGTAAACCTGGGCA
TACTCCAAGCTCTGCTATTTATTAGCTGTTAATTTTGGACACGTTACTTGGCCCTGGTGAACAAAACTGG
GACATAATGAGCCATGTCATTATGTAATGACATGTTTAAATTATTTGCTTTTTTGATGTAGTTATGTGTC
ATTTTCTCATTTTAAGAGTTACCAAATGTAAAGAGATCACAGTTGAGGATAAAGATTATTTTAAAGTGAA
AACACTTGAGCTACAGAAAATGAAAAATAATTCTTATCTGAACTTCCCTTATCTGATTAAAGCAGAATGT
CCTGAAAATACAGCTCCCATGAACCCCCCTGCAAGGAGTTTCCTGTGAATTCAGCTGCCATGGAGACAGG
CTTCCTATTCTCATTAGCATCAAAAAGCCCCATAAACTTTCCATACGTTTCCATTGATGCCCTTTAAAAA
AATAAATTTTGTTAAAATGGTACATAAACTGCTATTTTTGAGGATTCAGTGAGTTACTCCTGAGGGTTTG
CAATGTACATATACATAAACACTGTCTTTTCTTCTCCTAATCTATCTATTGTCAGTTAACTCTCAGGACC
CCAACCACTTGAACCTAAGATCATAGAGGAAAAGTTTCTTCCTAACAGATGAATTCTGCAGACAAGTGTA
TCTGGATTTCACAGAGAATTAAAGAAAATTATAGTAATATTTGTTCTACTTGAATGTATTCCTTATATTT
GGTAGTTCTTGACCCTATTTCCCATTAAAATCACTTGGTGAATTATTTAAAATCTCAACACCTAGGCCAT
ATGTCAGTCCAAATTATACAGTCAAGGTTGACAACCAGTATCCTCAGGGAAGTTTTCTAGTTGCATACTT
ACACGCTTGTGGCTTTCCCTGACTTTGTTCTCAAAGTAGTGGTTGTCTTTTATTTGTTTATTGTTTCTGT
TTTTTTTTACCTTGACTGAGAAGCATAAAAGCCAATTAAATTTGCAGATGTCAGACTGATACAGATTGGG
TAATTGTCCCCTCAAAATCTCATGGTGAAATGTGACCCCTAATGTTGGAGGTGGGATCTAGCGGGAGGTG
TTTGGATCAGTGGGCAGAACCCTCATGAATGGCTTCGTGCTTTACCCATGCCGATGAGTAAGTTATTGCT
CTATTAGTTAACAGGAGAGCTAGATGTTAAAACGAACTTGGCACCACCCCCTCTTGCTTCCTTTCTTGCC
AGCCAGCTCCTCTTCCTTTTCTGCCATGATTGAAAATTTCCTGAGGTCCTCACAAGAAGCAGATGCTGGC
TGGAGCCAAGCTTCTTGTACAGCCTACAGAACTATGAACCAAAGAAGCCTCTTTTCTTCATAAATTACCT
AGCCCAAGGCATTCCTTTATAAAAACACAAAACAGACTCATATGTATGCTTAAACATGGGGTTAAACCTA
ACAAAGAAAAACAAGAGCAATAGTTACGTTCTGAACATAGCTTAAAAATAAAGTGAAAATAACCACTGCA
CAAATGTAGAATGTAGTTATGGACTTAAAAGCATTAGTTCTCCTCTTCCTCCTTTCCTTTCCTTTTAAAA
ATTGCTGTTATTGAGTATCGATAATAATGAACATTTCTATTTTCGATCTGCCATGCACTGTAAAGACCTT
TCTATACGTTACCTCAATTAATCCTCACAACCACCTCAGGAACAGGAAATATAATGCCATTTTATAGCCA
AAGAACCACTCAGAGACATGAAGTACTTGGGAAGGATAAGCCAGTGCAGAGAGCAGGGGTTTAACATCAG
ATCCCGCCAGCTGAGCCGGTGTCCCACACTATACAGCCACAGTAGATTTGGACTGGGTTGGATCTGCCAA
AAATCTGCTGGGAATTTAGACTCCAACTTTGAGTCCAGACATGCATCTGACTTCAACGTTGAGTCAAACA
TGAATTCTCGACTCAGCAGTGGTGGAAGGAAGGGCAAAAGC
