# Supplementary material for: Genome-wide characterization of endogenous retroviruses in snub-nosed monkeys
Source: PeerJ. 2019 Mar 18;7:e6602. doi: 10.7717/peerj.6602 (PMC6428148; doi:10.7717/peerj.6602)
Supplement: File S3 — All ERV sequences found in the golden snub-nosed monkey. [file peerj-07-6602-s003.zip › Supplemental3/163.fasta]

>163gi|723381504|ref|NW_010828860.1|:536210-542889
TGGGGGCTCGTCCGGGATTGCCCCTAAGCCCACCAGACCCCAGGCCAACGGGTCATCGCAAAAGTGAGTA
AGCCGGCTCTGTTTATATGTTGTCTGTCTGCCTCTGAATAATCCCGCGGGGTCTGTATATAAGACTGATC
TAGTCCTGGTGGACGTGCTATAGGACAGTCAGTGGAGGCTGGTGGGAGACATCCTCCGGTACTCATCTGG
GGCTCTGTATTCTGTGGCCCATCTGCTTCTGGTTGGGTCCTAAGCCCGAGACGCGCTAGCGATCAATATA
TCTTGGTTGTTGGAAGTTATCTGTTGCTACTAATTTACCTTGATTTACAGGAGCTTCGGAGCCAGTCCTG
TACCAGGCACTAATATCCCTTACCACCCATCTTCTATCAACAGGACTTCCTCGGAATGGGCAACTCCCAG
ACCACACCACTTTCTCTCCTTGTCAATAATTTTAAAGATGTGAGAGCAAGGGGACATGATCTCAGTATAG
AACTTAAAAAGGGAAAATTAATAACCCTCTGCCACTCTGAGTGGCCCACCTTCGGCGTAGGCTGGCCAGC
CGAGGGAACTTTTTGCCTCCCCATTATCCTCCAGGTAAAATCAAGGGTTTTCCTGCCAGGTCGTTCGGGA
CACCCAGATCAGATCCCCTACATTTTAGTCTGGCAAGATCTGGTGGAAAAATCCACCCCGGTGGCTAGCT
CCCTTTCTGCTGACCTCTGAACCCTGTAAAACCCTAGTCGCGCAACCAACTGGGACCACCAAAAGACCAA
AAACTCCAACTGCCCCCTTGCCCCCTGTGTTGCCTGACAGCCAGGACCTCGCATCCTTGGAACCCCTGCC
TTATCCTCCCCCTCCTGGACACCATGCCCAAGCCCAACCGGCTGCAATCCCAGGAAGCCATGAGGGTCGA
GAAGCGGCTGCGGTGCCAGGAGAAACTGAAAGTGAACATGGCTCAGGAGGGCCGGCAGGGCGAACGCGGG
CGTGTCCAGTGTGAGGCAACTCCGCGAGTTCCTGATTCCACTGTAGCGCTCCCCTTAAGGGAAATAGGAC
CGCCCGATGACACAGGTAACCCTAGACTCCAGTATTGGCCATTCTCTACCAGTGACCTGTACAACTGGAA
GACTCAGAATGCCCAGTTCTCCGATAACCCTAAGGACCTAACAGCCCTTCTAGATCGTGTCATGTTCACT
CATCAGCCCACGTGGGATGACTGCCAACAGCTCCTCTGCATTCTGTTCACAACGGAGGAACCGGAGAGAA
TCCAGGTAGAGGCTAGAAAGTTGGTTCCTGGAGATGACGGACAACCAACTGCAAACCCCGGCCTCATTAA
TGCAGCATTTCCCTTGACCAGGCCAACATGGGACTACAATACAGCAGAAGGTAGGGGAAAGCTACTCGTT
TATTGCCAGACTCTAATGGCAGGTCTCCGGGCTGCAGCTCGCAAGCCCACTAATTTGGCTAAGGTATATT
CTGTTTTACAGGGAAAGACAGAAAGCCCCGCTGTTTATCTAGAAAGACTAATGGAAGCCTTTAGACAGTA
TACACCTATAGATCCAGAGGCACCTGAAAATCAGGCAGCAGTCGTTATGTCCTTTGTCAACCAGGCGGCC
CCAGATATTAAGAAAAAGCTACAAAAATTAGAAGATTTGGAGGGAAAACAGGTCCAGGACCTCCTTCGCA
TAGCACAGAGAGTTTATAACAACAGAGATGCTCCAGAGGAAAGACAAATTAGGGCCACTGAGAAAATGAC
CAAAGTCCTGGCGGCGGTCGTCCAAAAAGAACAACCACCGCCAGGAAGCACCCAATCCACGCGTGCCCCT
AGGCGCAATCTGAGTAAAGACCAATGTGCATACTGTAAAGAAATTGGTCACTGGATAAAAGACTGCCCCA
AAAAGAAACAGCGCCAGCCAGGCCAAGGACAATGGCAGCCCAAATCTATGCCGATACTAGTTACCCAAGA
TACAGACTAGGGGAGACGGGGTTCGGATCCCCTCCCCGAACCTAGGGTAACTTTACAAGTGGAGGGGTCC
CCGGTCCAGTTCCTGGTCGATACCGGGGCACAACATTCGGTCTTAGTCAAGCCCTATGGAAAGTTATCTT
CCAACTCCTCCTGGGTTCAAGGGGCCACAGGAACCAAGAAATATCCATGGACAACCCAGAGAGCAGTAAA
CTTGGGAACCGGGAAAGTGTCCCATAGCTTCCTGGTCATCCCTGACAGCCCTTGTCCCCTGTTGGGGAGA
GATCTGTTGACAAAAATGGGGGCACAAATCCATTTTCAACCAGAAGGGCCCAAAGTGACTGACTCCCAAA
ACAGGCCACTATCTGTTCTTACCGTAACTCTAGAGGATGAGTACCGGCTTCACCAGGAGTTAACGCCTCC
TAACCAAAATATAGACTCCTGGCTCCAGAACTTCCCGGAGGCTTGGGCAGAAACAGGAGGGCTAGGGCTA
GCAAAGCACCGTCCCGCCATTTTTGTTGAGCTTAAGCCCGGGATGGACCCTGTTCGCGTGCGCCAATACC
CAATGGCCCTGGAAGCCAAAGAGGGAATTATACCACACATCTGCCGACTCCTAGATCATGGAGTCCTACG
CCCCTGCCACTCACCATGGAACACTCCGCTGCTACCAATACAAAAACCCAACAGTAAAGAATATAGGCCG
GTACAAGACTTAAGAGAAGTCAATAAAAGGGTAATGGACATACACCCGACGGTGCCAAATCCATACACCC
TCCTGAGTACCTTGAGTCCTGAAAATCAATGGTATACTGTTCTAGACCTAAAAGATGCTTTTTTTAGCCT
GCCTTTAGCCCCTAAAAGCCAGGAAATTTTTGCCTTTGAGTGGACAGACTCTGAGAGAGGCATAAGTGGC
CAACTGACGTGGACCAGACTGCCACAAGGATTCAAAAACTCCCCAACTCTGTTTGATGAAGCCCTCCACG
AAGACTTGGGTGAGTACCGACGCCAACACCCCAAACGGGTCTGGGCATTACATTTGTATCATAAAGGATA
AATGCTGGCTGGGTGCCGTGTCTGACACCTGTAATCCCTGGACTTCGGGAAACCAAGGCAGGAGGATTGG
TTGAGCCAAAGACCAGCCTCAGTAACATAACAAGACTCCATCTCTACAAAAAAAAAAAAAAAAAAGAGAG
AGAGAGAGAGAGAGAGAAAACAAACAGCCAGGCATGGTGGCACACACCTTTAGTCCCAGCTACTCAAGAG
GCTGAGGTTGGGAGGGTCACGTGAGCTCCCAAAGTCCAGCCTGCAGTGACAGAGCAACACTACATTTCAA
AACAAACAAACAAACAAAAAACAGTGATAAATACTTGAGATGATGGATGTCCCATTTACCCTGATGTAAT
TATTACACATTGTATGTCTGTATCAAAATATCCCACATACCTCATAAATATGTACACCTACTATGTACCC
ACAACAATTAAAAATAAAAATAAGAAAAGCATCATGCTCGTAAGTTGGCATTAACCAGTTAGGTAGGATA
GAATTTGTAGTTCTGCAACATGAGTTCTTTAAGAACAAACAAATATTTGTGAAAAATGTGGAATGTATAA
AATATGTTTAAAAAGGGAGAAACATTGGTTAATGAAAGGTGGCATCAAAGAATTGAGCACAGGAAATATA
GGTATCAAATTACCAAATAATATTTCTTGAATGAGTAATAATTATATAAACCAATAATGTTTGGATTAAA
TTTTCATCTCAAGCAAAATAAGACAGAATTTCTCTTATTAAACACAAATCTACAAGATCATATTTGTAGA
AGGCATTCATTGCTCCTGATGCATATGTTCAGATGGCTCCCTATCTCCAATAACATTCAATGACAGCTCA
ATATTATGCTTGGCATTTTTTTTTTTTTAATCCATAGGTACAGAACTAGAGATAAAAGTAAATGAAAGAA
ATAATGATTCAGATATACAACTAAAAATAATACTTATATAATGCTTAAAATGTGTCAGATACTATTCTAA
GCATATTACATATTTAAGCCTCATAAAAACTCTAGAAGTCAGTCCTACTATTATGTTCATTTTACAGGTA
AGGAAACTGGGACATGAAAAAAATGAATAAACTGTCCAACAAAGTGAGAAGGTGAGTAAACTTGGACTTC
AGGTCTCTAATGTGGAGTTTGGAATCTATGACATTTTCTAAAGTGGTATATTTCATATTCCCATAGATGT
AGAACAATTTTTGACTCCATGCATTCTAAAATTTTTGCCTATTCCTTCCTTGAAAATTTGAAAACATGGA
CGTCTCAGCCAAGTGCATCAAATTCTGCTTTGGTATAGGGGAAGGAGTTGAGGAGATGGTGGGGAAGGAG
ATGATTTGCTCTGACATATATATTTCCAGTGGCTACAGGTTTTTTCTTCATCACCTTGAGAAGAAATCTA
TAAGGGTAATTGAAGTCTGTTTCTGGCTTTCATTGACCTTCTCTCAGCTTTTGATTTTGAAAACAAGGAT
CAGTTATGTGCTGTGATATATGATGTAGAAAACACTGGAAGGCCGGGCACGGTGGCTCATGCCTGTAAGC
CCAGCACTTTGGGAGGCCAATGCAGGTGGATCACAAGGTCAAGAGTTCAAGACCAGTCTGGCCAAGACGG
TGAAAGCCCATCTCTACTAAAATTACAAAAAATCAGCCGGGCGTGGAGGCAGCTTCCTGTAATTCCAGCT
ACTCAGGAGGTTGAGGCAGAGAATTGCTTGAACCCAGAAGGTGGAGATTGTAGTGAGCCAAGATCTCATC
ACTGCACTCTAGTCTGGGTGACAGAGTCAGACTCCATCAAAAAAGAAAAAAAACAAAAACAAAAAAACAA
AAGTTGGAGGTAGAAATATTAGTTATTTTTGATTAAGTACCTATATTGTAACCTTACTCAAAAAAAAAAA
AAAAAAATGAACAACATGAATACTCTCTTAAAAGATTAGTTAATAATTTCCAGTAGGATTTTTTTTAATA
ACTTGCTCTGGACCTGCTTTTAATTATATCATGTCTTACTACTACTTTTAAATGAATTGTATGCACACTT
CAAACACATTAGAGAGAATAAAATCAGTATCTTTTTATGCACAAATAATATAACAATTGCCTCAACATAA
AAGTGGTTGTGATATCATCTCTCTTAAAAGAAATACTACAGATTAAATTAAAATCAAAATATTATTAGAA
ATCCCAACATTAAGCTGGTATAGTGTTAACAATGCTACATGACAAATTAACACATGCAGTTGTCTAGGCA
GATAATTTGCAACCAGTTTTTCGGTAAGATCCAGAAATTATATTGCTCAAGGTCAACAATAGGAGGGGGG
CCTATACGCATTTCTTCAATTTGTATTTTATTTTACTTCTTGCTGCTATAGGATTTTATTAGCATTTTCT
TTTACACTTTTTTCCAGGCTAAAAGTTTTTATTTCACATTCTCTGATCTAAACTTTGAAGCTCCTGATTA
CTATTTTTTCCCTGTGATAGAATGTCCTTGTGAGGTTTTACTTCAGAGCATCTTGGCTCTGCCCTAGGGT
ATTTTCTTTGATAAATCTGGATGGAGGTAGAATCATCTGCTACGGAGGTATGCATGCCAATTAGTGTATT
CAACTTGACTCAGAGGAAATCTGGTTAACCCCAAGCTCCACTCACTTTTAAAGCTTTCTAGCAGGAAAAC
TTTAAATTCTCTGTTGTTCAATAATTATTAAAAGCTGAATCAGTTTAAATTAAAAAGTTAAATAAATTAC
ACAAACAAACACACAAGAATAAACTGATTATGGCCATTTCTTTTCCTGGATAGTCCTAATATTCATTCTT
GGATGAAGCCAGACTAGCTGAAAGCTCATCTATTTTTGCTCTTCAACTCCTATACCATGTCTTAGGAGTT
CCAACATCACTGAATGTTCAGGAATCTCAGAAAAATTTCCCAAGTCACAAAATAGGACCCTATTAAATGC
ACTACTGAATTTCCTAGAAGCTATTTGCTTTCTTCTTGGTTACCAGAATAACTGGAAAATTCAAATGTGA
GACAAAGTTAAAAATAATACCACCATAGTTGTGGTCTTCCAGTGCAGGACCTCAGAGGATGCATTCTGTA
TAATAATGTCACTCTGGTTTCATCTTAACTTTCATATTCTCATTTTATCTATATTCTAATTTTTCATCTA
CTGACGTTGTTAAAATTACATTTTTCTGTTATATGTATTTAAATATTCTATTGTTTCTATTTTCATTTTG
CAAGCAAAGCATGTTTGCAAAGAAAACAGAAGAAAACAAGTTTAAAATAATAAATATATCTAATAGAAGG
CAGAAAGCAAATTCGATTTTTAAAGGTGACAGGCTTCTCACCTTCCAGATAGCAAAATAGTCAGAGTTTT
TTTTTTTTTTTTTTTTTTTTTTTTTTTTATGAGAAGGAGTCTCGCTCTGTCACCCAGGCTGGAGTGCAGT
GGCCAGATCTCAGCTCACTGCAAACTCCGCCTCCTGGGTTTACGCCATTCTCCTGCCTCAGCCTCCCGAG
TAGCTGGGACTACAGGCGCCCGCCACCTCGCCCGGCTAGTTTTTTGTATTAGTTCTTTAGAGATAAGACA
ACAGATCATTTATACACTTACTAGAAGTCTGAAGAAAGCATGCCAAAGCTCTGTCACTGAAATAGCTCAA
TGCCACTCACTCCAGGAGTAAAGGAAAGGT
