# Supplementary material for: Genome-wide characterization of endogenous retroviruses in snub-nosed monkeys
Source: PeerJ. 2019 Mar 18;7:e6602. doi: 10.7717/peerj.6602 (PMC6428148; doi:10.7717/peerj.6602)
Supplement: File S3 — All ERV sequences found in the golden snub-nosed monkey. [file peerj-07-6602-s003.zip › Supplemental3/164.fasta]

>164gi|723381504|ref|NW_010828860.1|:825914-832959 
TGAAGTGAACCAGAATTAGGGAAGGCTACTTGAGGGTTGTCTCAGAAGAGCAATGTCTCATCCTGCCAAG
GAAAACATTTTTGCTACAGCATTCAACACCTGCTTTGGTTCTGACAGTGTGATTGGAGAACCTCACATCC
CAATTAAACAGTAGTGAAATTCAACTACATTGAAGTTTTTGAAGTGAAAGGAGCATAAGGCAGTGTCAGA
AGCCTAAAGCAACTTCAAATTCTTCAATATTTAGGACATTTGGCACCAATTACTTAACCTCTCTCAGCCT
GTTTCTTCCTCTGTGAAAGGGAATTAATGGCACCCACTTTCTAGGCTTACAATAGGGACTAATAAATACC
GTGTGTGTAAATGCATATAAAATGCAAAGCACTATACAACTATTATTTACTTGTGTAGTGAGACAGTCTC
AGTTTTAGCCACACTATTCCTCTGTCCCTCTAAATCCACCCTCACATATCAGAACTGTGTGTTAATATGT
GGTCTACAAAATATTGTAGCTGTAGAGAATCTCTCAGGACCTCAGTCACCTTTGTATGTTCCCAAAAGAC
CCAGATACCTCCACCCCTCACTATCCTCTTTGTACAGGACTGAATGAGCTTTTAATTATTGAATGAAGCT
ACTGGCTACACAAAGAAAGAGCTACACTGAGAAAAGGGTGGTTGTAGGTAGAAAGAACTCTAAATGGGTC
CTGGAAAGGTAAAAGGTGTCAGGAATAGGTCCTACATCCATGGGGAGAATAGATCATGTGACAAGAAAAG
TAAGAAAACTGAATAAAATCTGCTGGTGCCTCAGCTGAGAAAAAAGAAAAACTAAAAGGCATCATAGTCT
ACCGCAGAGGAAGAATGAGTCAGACAAGGGTAAGAAGAGGATTAGTGAAGGATGTGCAAGAGTCTTTCTT
CTTTCCTATTTTGGCATAGTTAAGATACACCTCTACTCTTAAAAGGCCAGAGAAGTCATGTGGGCATTAT
ATTAAAAATATTAACAGCGTACTCAATAAATTCTGATAAAGGCTTTAAATCCTCTGGCCATGTCATAGTG
ACCCTGCTACTGGGCTTTAAAATACATGAGACAAAATGGAAAATTACATGAGTTTGAGGACTCATTTTAT
TTTGGATTTTATACATGTCACTTTGCAGATGCTGTTCAAATTGCTATTTTTCATTCAATTGATGTTGAGA
GAATTGACCCTTCTTTTAGGAGAGTTTAGGGGAAAAGGAACAAATAGAGAAATTGATAAAAGGGGTTTGC
AGAAAGAGCAGAGTGGTCTCCTCTCCCACCTTCCTTCCCCTGCCCAACAATCCCCCTCACAGAAAGCCCC
AACCACCCCCACCATACTCCCTTGGGAAGATCAGGTGGACAGATGTCTTTTGTGACCAAGCAACGTGGAA
AAAGGAAAATGAAGAAACAAAAGACAATCGTTTGCAACATTTAGAGTCTTTGACATCTGTAGAGTAATAT
TCTGGTGCATGGAAAGGAAACCCAAATCTAACGTTTTACAAATGTCAATAGAAAAACTATCTTCACCCCA
CCCCTCAATATGTAATCTAGTACCAGTCCATAAAAGGGCTGTTAAACTCTGCACTGAGCACTTAATAAAA
ATGGACACTTTTATCCACTGCTGGAAAGCAACAAAAGAACTCCTGTATGTCTGTGGAGAGTCTAGGATTA
TGTTTAAATGGATAATAGAAAGACAAACACTTGGTAAAATACTGTCTGTTACTCCCAGAATCACTATACT
AATACCCAAGTCAACCAGCACAGAAAAGCCTTAACCCACTACACAATTCAGCTGCAATTCATCACTGCTG
CTATAATTACAGGTGCCTGCCTGCCTGCCTGCCTTCTCTCAGATCTGTGGATAAAAGCCTAGGGCTGAAT
TTGTATCTCAGCTGCACAGAAGTTGACGCTGGTAGTCAATAAACACACAGAATTTGAGAAACAGGCTGTT
GTAGAATATAGAGCTAACCTATTGTTCAACAGTTCTTCCACACCCAGATTTTCAGGATAACAAAAAAGAA
AGGGAAGTTTTTGGATGTTTTCTACATGCAAGGACTTTATTTCTCAAATAAGACAAGTGAGATTCAAATG
TTGAATAACTCGCCTAAGGTTACACACTTTGTAAGTGGTGGAATTTCTCCTAGAATCCCAATCTTTCCGA
CCACATTTTCCATGCCTTTTCTAGATCAGATCCTACTATTGCTTCTGGCAATAGTAGGTTATTAGCAACT
GGTTGGGTTCTCATAACTTACAAAAGCCTCTCAAAGGCTAACATATGGCAATATTTAAGTAATTCTACGC
CCACATCCTTTTAGGGGGAGGTGGAGTGATTAAGATTTAGGATTCCACTATGATTATATCTGTGTGCAGG
CAAAGCAGAAAATGCAGAACTTAAAGGCAGCCTAAATGTGTTAAGAACACATCTGACTAGAGGAGGCATG
TTTAGGAAGGCACAGAGCAGCAACACCTAGAGTCTCTAGAATCTGTCTTATTAAAATGGGACTGAAAACA
TTTGTGCTGAGGTTGTATAGACTCCATTAGAAGATGGGAATGATGGCCACAAGCCACATGGAACTTCACC
TTCTTACATACACGTAAGTCACTGATATGGTTTGGTTGTGTCCCCAACCAAATTTCATCTTGAATTGTAG
CTCCCATAATCCCCACATGTTGTACTATATATAGAGTCTATATATATATATATATATATATAGTCTATAT
ATATAGACTCTATAAATACTTTCAAAAACAAATATATAAGAAAACAAATGCTGTTGAGAATGTGGAAAAT
TGGAACCCTTGTATACTGTTGTCGGCACTGTAAAATGGCACTGTTGCTATGGAAAACACAAGGGAAGTCT
ATCCAAGTTTTAAAAATAGAGCTGCTTATATCTAAGAACAAGTTTATCTTCCCTACTCACATGAATAAAA
TGGGGGTCTCTCTTGATATTCAAAACTAAGTTAGTCTGGAAAATATACTCAGCTGTGAGCTTATTAGAGT
CACTGAAGAATTCACTATTTCTAACCTTTGGGTATCTAAGAGTGTTCAATTTATCCAAGGGTTTGTCTTA
ATAGGTGTGGACGGATAGAGAAAGAGTAACATACAAAGACTGGAGTCTCTGTACTGGTCATTGGTAGAGT
CAGCTGAATAGTCAGCAGTGCCTTCAGACTTTTATATTTCACCATGTGCTAAAGTGTACAGACCATCTGC
TCTATGGTAGGACACATCCCACGTGGTAATGAATTATAACTGAGAGAACACTGAAGTGTTATGGCAACAT
GAAAGTTCAGATGAATTCCCATAAGAACCATAAGAAAAAATGCACTGTAAATCAAGGAAAATACACAGAA
CTCCATACAGAGTTCTAAGTGATGTCCACATATATATTCACATAATTATTTTTTCTGGTTGAGTTCCAAT
GTTGAATAAATCAGGAGGACATATATGCATGACACTTAAATCATATCATTTGATTTTTCAATGTTAAGAA
AATATTTGGGGGCAGTGGATTGAATTTATATTCAAAAGTGTCTCTTTGTTTCTCCTTCTTCTTCTTTTTT
TTTTTTTTAAATCTTTTTACTCAAAGGCAGGGGTGGAGTAAATGTGAAAGCCTGGGAGTATTTCCTTCTA
ATAATATTCTCAATGAAATTTTAAACTTGAAGTTTTTCTCTAACGGATCTGAACAAAAAGGACTTCATCA
GGTAGGTCACAAAGCTGCTAAACATTGGGAATCAGACCATAATGATGCTCCAAATTAGCTTCCCCAAGGA
GGAGACTCTGGCCACAGCCTTTGTTAAGTGCGGTAATGTGTAGTGAGTAAAATGAATTATTCATGTAATA
CTTGAGCTTACTCTGGGAATTTCTTAAGGACTCCATGAGAAAAATATGATTTGTCTGTCAGGTGATGAGA
AGAATCTGGATTCTAAATTCAAATAAATAATACAATCCAACAGCAGCTTGCATTGATTTCATAACCTTTA
GAATTTTCCCCCCTCAGTTAAAGCAGAGGAAATGTAATTTAATCAATTGGGTAAAAACCTGTGCTGATTA
TATGAACACTCCTGAATTCTCAGAGGTGGTACTTCCATTTCTGATGCATGATATGCATTTGGCTTGCCTT
TAAGTACACAACTGCTGCTGTTTGTGTATGTGAATTATTTCCCCTATAACAAGACCAGAATTAGATTTGG
GGATTTAATTCAAATTAAGTATTAATAATAGGAGCAACATTTTTAATGTCATACAAAAGTGTCATTGGTA
ACTTAAAAGATAAATTGTCACAAAGCACTCTTCTTCTCCCTAAATACCTTCAAATTCTAATCTCACCATG
AAATTTTCCATCAAATTATTTTCTAACATGTTGCCAATGGAAGGGATGAAATTCAAGTGAGATCTGATGC
TCACGTACTTGAGATTGCTTAAAAATCCTATTGTTGTTTTTCTAAGAGATCATACAACCGATGTTTATTC
CCTTTTCTTTGGAAACTTGGTGGAACAAATAACCTTGTGATGCTTCCAAAAAAGCAGCAATTTGTTCAGC
CTGCCTTATTTGTACTTAGGTGTTATTTTGAAAAAAAAAAAAAAAGAAAAAAAAAAAGCTTTCCTTTTAA
AAAAATTAAGAAAATACAAATCCAAGATGATCTGACTTTAAAACATTACTCAACAAAGTAGTGTTATTTA
ACCCTTCAGGACTCAAAACTGTCTTAGTAAATGGAAGAGTATTAGGAATGTCTCCCTTTCTCCCTTTGGA
ATGACAAAAGGTTAATGAACATATATTAAGGATCACCATTTCTCAGGCTTGGGGAGACACAGACAACTGG
AAGGTCCCACATTGCCTTCATTCCCACTGACCTTCCACTGACCCCTGCTTCCTCCTCTTTCTTCCGTGAG
AGTAAACCCTAAGCCAACCTCTAGGCTGCTAAAGGCAGTGCCATCCTCTATGCCATGCTGCATAGCTTAC
TGAAGAGAGAAAGGCAAAGTTCTGGAATAAAGCCTTTCCTGAGACCTTGCCATCTGCCCACAAAATGGAG
CTCCTCAGAGCAGAAGGTAGCAGCAGATCAGTATCTACTTGGCCAGCTAGTGGAGGCTGACCAAGCCCTA
CCTTAGACATCCCGAGTTGTCCCATGCTGAGAAGTGGACTTAGTGTACTCTTCCCATCCATTCATGGCCT
CAAAGTGAACAGAGCCATCCTTGGAGATAAGATGAGAGAAGGGGAAGAAAAGGAGTCCAAGATGTAGGGT
TTGACGGCGCTGTGTCCTAAACACTGAGTCCTGAGCACTGGCCCCATGTCTTTTCCTACACGCCAGTCCC
TGGATCAGTGTGTGTCTCCCTTGGTTGGTATCCAACTCTGTGATGAAATGTTAACACTTTTTCCCCTCTA
ATTGTGCCTCTCAACATTTAATTCTTTTGGCAGAGACCTAGAAACTCTAATACAATATAAATACCTCTTA
AAAAAAACTTCATATTTGCACATCATGGAACTTTGCCAGTAAAGAGTAACTCTCTGAGGGTAAGAAGCAT
GTCCATTTCTGCTCTTCCTGAAAACCCAGTGGCTAACACAGCACCTGACACAGAGATGCTGTTTAACAAA
TATATTAGGATAACTAGGGGTTCTCAAGCTTTGGTGGGTATGAGATTCACCGAAAGGTCCTGTTAAGCCA
CAGATTGCTGAGCCAACTCCTAGCTTCTTTTTTATGAGATCTGGGATGGTATCTGAGAATCTGCATACCT
AACAACTTCCCCAGTGGTACCGATGATGCTGGTCCAGAAGCCACATTTTAAGAACTTTTGTGTGAAGCCA
CATGAAATGACCATTTTTCTTGGTCCAAAATGCCCAAATATTAGCAATTTCATGTGGTTAAACTTCATAT
GTTTATGAGTTAATATTTACGAATGAAGGGTTAAATATAATGTAGGCATTTATATTCTTTCTTGAGCGTA
CTCCTATTCAAAAGTAAGCAAAAGTGCACATGGAAAACTAGATAGCATGGGCTCAGGAGCCAGTCTGACC
TATGTTTGAATTCTTACTCCAAAATTTCCTAGGTGGGAAGCCCCAGGCAAAAAACCTATCTTTCTGTATC
CTCGGTTTTCTGACCTCTAAAATAAGGGTGATGAACTTGCTCTGAGGATTGGATAATATAATGTTTGAAA
GACACTTGCATTGTACCTGCCATGTGACAGATATTCAACAAAGAGTAACCATCCTCATTATTAATTTCAC
CGTTATTATTATCTTCACATTGGGCTGCACTCTAGAGGTTAGAATACAGCGTATTCTTTTGTGTTTTATT
TGGGGATGAAGTGAACCAGAATTAGGGAAGGCTACTTGAGGGTTGTCTCAGAAGAGCAATGTCTCATCCC
GCCAAGGAAAACATTTTTGCTACAGCATTCAACACCTGCTTTGGTTCTGACAGTGTGATTGGAGAACCTC
ACATCCCAATTAAACAGTAGTGAAATTCAACTACATTGAAGTTTTTGAAGTGAAAGGAGCATAAGGCAGT
GTCAGAAGCCTAAAGCAACTTCAAATTCTTCAATATTTAGGACATTTGGCACCAATTACTTAACCTCTCT
CAGCCTGTTTCTTCCTCTGTGAAAGGGAATTAATGGCACCCACTTTCTAGGCTTACAATAGGGACTAATA
AATACCGTGTGTGTAAATGCATATAAAATGCAAAGCACTATACAACTATTATTTACTTGTGTAGTGAGAC
AGTCTCAGTTTTAGCCACACTATTCCTCTGTCCCTCTAAATCCACCCTCACATATCAGAACTGTGTGTTA
ATATGTGGTCTACAAAATATTGTAGCTGTAGAGAATCTCTCAGGACCTCAGTCACCTTTGTATGTTCCCA
AAAGACCCAGATACCTCCACCCCTCACTATCCTCTTTGTACAGGACTGAATGAGCTTTTAATTATTGAAT
GAAGCTACTGGCTACACAAAGAAAGAGCTACACTGAGAAAAGGGTGGTTGTAGGTAGAAAGAACTCTAAA
TGGGTCCTGGAAAGGTAAAAGGTGTCAGGAATAGGTCCTACATCCA
