# Supplementary material for: Genome-wide characterization of endogenous retroviruses in snub-nosed monkeys
Source: PeerJ. 2019 Mar 18;7:e6602. doi: 10.7717/peerj.6602 (PMC6428148; doi:10.7717/peerj.6602)
Supplement: File S3 — All ERV sequences found in the golden snub-nosed monkey. [file peerj-07-6602-s003.zip › Supplemental3/165.fasta]

>165gi|723425847|ref|NW_010788609.1|:7113-15844
TGTTATGCCCAGACCATTTATTCCCCGAAGAAGACCACCAGAGTCCAGAGTCAAAGCCAAGCGACAAGGA
TCTTTAATGCAAGTTCAAACTTGGTCCCCCCTTTTCTACAACATACAAGAGGGCCTCGAACAATGCGTGC
GCTTGCTTTTTATAGCCTAATGTAAACAGGACTTGTAAAGTTGCAGAGGAACAAGGGAATTCTCTAGGTT
ACAGCATTACAATTGGTTAACATTTTAAGTTTATACATTTAGCAGTTTTTTTGTTGGTTCCCGCACTTTC
ACAAGCGGCTGTGTTCTTATTGGGGACTTTCCAGGTGGTGTCTTTCTAAAGTTGAGATATATGGTAGTCT
TTGAGTTGAAAGATATATGGTGGGGAGACATATGGTGGGATGTGCCCAGGAGTTGAGAGACATATGGAGG
GGAGACATATGGTGGGATGTGTTTATACGGGGCTCAGGAAGTTGAGAGATATATGGCAAGCACTGGTAAT
TAGAACAGAAAAAGAACAAGACAGGGACTTTCACAATGCTTGTCTATACAACGTCTGGAATCTATAGATA
ACATAATCGGTTAGGTCCGGGGTCAACTTTTAACTAGGCTCAAGATGCCGCCCGGGCTGTCTGCCTGTGG
ATTTCATTTGATCTCTTTCAGTTCCAAGATCCTAAAACCCCTTCAGCTCTCCATAGGTTTCTGGGGGGAC
ACAATTACCTAAGAGATTAGAGAGAGCATCATGAAATATAAGTAGATGGTGTGTGGCAGTTAAGGTTAAG
TTTGGCTGCATAAAACAGAAGACACAAGCTAACAGAGGCTCACACATATAAAGGTCTGTCTTTTCACATG
AAAGGAATCTGAAGGCAGGCAATCCTCCCCTGTGCACTGGATCTGTGATCTTATCAGAGAGTCCAGCTTC
TCCTATCATTCCCTCAGGCACTTTGACTGAAGGTGGTTGTATCTTCTAGATCACCTCATGCCCCAAGAGA
GTAGCTTTGTTCCTGCAATCACAGCTGCATTCAAAGCAGCAGGAAAAAAAAAAANNNNNNNNNNNNNNNN
NNNNNNNNNNNNNNNNNNNNNNNNNNNNNNNNNNNNNNNNNNNNNNNNNNNNNNNNNNNNNNNNNNNNNN
NNNNNNNNNNNNNNNNNNNNNNNNNNNNNNNNNNNNNNNNNNNNNNNNNNNNNNNNNNNNNNNNNNNNNN
NNNNNNNNNNNNNNNNNNNNNNNNNNNNNNNNNNNNNNNNNNNNNNNNNNNNNNNNNNNNNNNNNNNNNN
NNNNNNNNNNNNNNNNNNNNNNNNNNNNNNNNNNNNNNNNNNNNNNNNNNNNNNNNNNNNNNNNNNNNNN
NNNNNNNNNNNNNNNNNNNNNNNNNNNNNNNNNNNNNNNNNNNNNNNNNNNNNNNNNNNNNNNNNNNNNN
NNNNNNNNNNNNNNNNNNNNNNNNNNNNNNNNNNNNNNNNNNNNNNNNNNNNNNNNNNNNNNNNNNNNNN
NNNNNNNNNNNNNNNNNNNNNNNNNNNNNNNNNNNNNNNNNNNNNNNNNNNNNNNNNNNNNNNNNNNNNN
NNNNNNNNNNNNNNNNNNNNNNNNNNNNNNNNNNNNNNNNNNNNNNNNNNNNNNNNNNNNNNNNNNNNNN
NNNNNNNNNNNNNNNNNNNNNNNNNNNNNNNNNNNNNNNNNNNNNNNNNNNNNNNNNNNNNNNNNNNNNN
NNNNNNNNNNNNNNNNNNNNNNNNNNNNNNNNNNNNNNNNNNNNNNNNNNNNNNNNNNNNNNNNNNNNNN
NNNNNNNNNNNNNNNNNNNNNNNNNNNNNNNNNNNNNNNNNNNNNNNNNNNNNNNNNNNNNNNNNNNNNN
NNNNNNNNNNNNNNNNNNNNNNNNNNNNNNNNNNNNNNNNNNNNNNNNNNNNNNNNNNNNNNNNNNNNNN
NNNNNNNNNNNNNNNNNNNNNNNNNNNNNNNNNNNNNNNNNNNNNNNNNNNNNNNNNNNNNNNNNNNNNN
NNNNNNNNNNNNNNNNNNNNNNNNNNNNNNNNNNNNNNNNNNNNNNNNNNNNNNNNNNNNNNNNNNNNNN
NNNNNNNNNNNNNNNNNNNNNNNNNNNNNNNNNNNNNNNNNNNNNNNNNNNNNNNNNNNNNNNNNNNNNN
NNNNNNNNNNNNNNNNNNNNNNNNNNNNNNNNNNNNNNNNNNNNNNNNNNNNNNNNNNNNNNNNNNNNNN
NNNNNNNNNNNNNNNNNNNNNNNNNNNNNNNNNNNNNNNNNNNNNNNNNNNNNNNNNNNNNNNNNNNNNN
NNNNNNNNNNNNNNNNNNNNNNNNNNNNNNNNNNNNNNNNNNNNNNNNNNNNNNNNNNNNNNNNNNNNNN
NNNNNNNNNNNNNNNNNNNNNNNNNNNNNNNNNNNNNNNNNNNNNNNNNNNNNNNNNNNNNNNNNNNNNN
NNNNNNNNNNNNNNNNNNNNNNNNNNNNNNNNNNNNNNNNNNNNNNNNNNNNNNNNNNNNNNNNNNNNNN
NNNNNNNNNNNNNNNNNNNNNNNNNNNNNNNNNNNNNNNNNNNNNNNNNNNNNNNNNNNNNNNNNNNNNN
NNNNNNNNNNNNNNNNNNNNNNNNNNNNNNNNNNNNNNNNNNNNNNNNNNNNNNNNNNNNNNNNNNNNNN
NNNNNNNNNNNNNNNNNNNNNNNNNNNNNNNNNNNNNNNNNNNNNNNNNNNNNNNNNNNNNNNNNNNNNN
NNNNNNNNNNNNNNNNNNNNNNNNNNNNNNNNNNNNNNNNNNNNNNNNNNNNNNNNNNNNNNNNNNNNNN
NNNNNNNNNNNNNNNNNNNNNNNNNNNNNNNNNNNNNNNNNNNNNNNNNNNNNNNNNNNNNNNNNNNNNN
NNNNNNNNNNNNNNNNNNNNNNNNNNNNNNNNNNNNNNNNNNNNNNNNNNNNNNNNNNNNNNNNNNNNNN
NNNNNNNNNNNNNNNNNNNNNNNNNNNNNNNNNNNNNNNNNNNNNNNNNNNNNNNNNNNNNNNNNNNNNN
NNNNNNNNNNNNNNNNNNNNNNNNNNNNNNNNNNNNNNNNNNNNNNNNNNNNNNNNNNNNNNNNNNNNNN
NNNNNNNNNNNNNNNNNNNNNNNNNNNNNNNNNNNNNNNNNNNNNNNNNNNNNNNNNNNNNNNNNNNNNN
NNNNNNNNNNNNNNNNNNNNNNNNNNNNNNNNNNNNNNNNNNNNNNNNNNNNNNNNNNNNNNNNNNNNNN
NNNNNNNNNNNNNNNNNNNNNNNNNNNNNNNNNNNNNNNNNNNNNNNNNNNNNNNNNNNNNNNNNNNNNN
NNNNNNNNNNNNNNNNNNNNNNNNNNNNNNNNNNNNNNNNNNNNNNNNNNNNNNNNNNNNNNNNNNNNNN
NNNNNNNNNNNNNNNNNNNNNNNNNNNNNNNNNNNNNNNNNNNNNNNNNNNNNNNNNNNNNNNNNNNNNN
NNNNNNNNNNNNNNNNNNNNNNNNNNNNNNNNNNNNNNNNNNNNNNNNNNNNNNNNNNNNNNNNNNNNNN
NNNNNNNNNNNNNNNNNNNNNNNNNNNNNNNNNNNNNNNNNNNNNNNNNNNNNNNNNNNNNNNNNNNNNN
NNNNNNNNNNNNNNNNNNNNNNNNNNNNNNNNNNNNNNNNNNNNNNNNNNNNNNNNNNNNNNNNNNNNNN
NNNNNNNNNNNNNNNNNNNNNNNNNNNNNNNNNNNNNNNNNNNNNNNNNNNNNNNNNNNNNNNNNNNNNN
NNNNNNNNNNNNNNNNNNNNNNNNNNNNNNNNNNNNNNNNNNNNNNNNNNNNNNNNNNNNNNNNNNNNNN
NNNNNNNNNNNNNNNNNNNNNNNNNNNNNNNNNNNNNNNNNNNNNNNNNNNNNNNNNNNNNNNNNNNNNN
NNNNNNNNNNNNNNNNNNNNNNNNNNNNNNNNNNNNNNNNNNNNNNNNNNNNNNNNNNNNNNNNNNNNNN
NNNNNNNNNNNNNNNNNNNNNNNNNNNNNNNNNNNNNNNNNNNNNNNNNNNNNNNNNNNNNNNNNNNNNN
NNNNNNNNNNNNNNNNNNNNNNNNNNNNNNNNNNNNNNNNNNNNNNNNNNNNNNNNNNNNNNNNNNNNNN
NNNNNNNNNNNNNNNNNNNNNNNNNNNNNNNNNNNNNNNNNNNNNNNNNNNNNNNNNNNNNNNNNNNNNN
NNNNNNNNNNNNNNNNNNNNNNNNNNNNNNNNNNNNNNNNNNNNNNNNNNNNNNNNNNNNNNNNNNNNNN
NNNNNNNNNNNNNNNNNNNNNNNNNNNNNNNNNNNNNNNNNNNNNNNNNNNNNNNNNNNNNNNNNNNNNN
NNNNNNNNNNNNNNNNNNNNNNNNNNNNNNNNNNNNNNNNNNNNNNNNNNNNNNNNNNNNNNNNNNNNNN
NNNNNNNNNNNNNNNNNNNNNNNNNNNNNNNNNNNNNNNNNNNNNNNNNNNNNNNNNNNNNNNNNNNNNN
NNNNNNNNNNNNNNNNNNNNNNNNNNNNNNNNNNNNNNNNNNNNNNNNNNNNNNNNNNNNNNNNNNNNNN
NNNNNNNNNNNNNNNNNNNNNNNNNNNNNNNNNNNNNNNNNNNNNNNNNNNNNNNNNNNNNNNNNNNNNN
NNNNNNNNNNNNNNNNNNNNNNNNNNNNNNNNNNNNNNNNNNNNNNNNNNNNNNNNNNNNNNNNNNNNNN
NNNNNNNNNNNNNNNNNNNNNNNNNNNNNNNNNNNNNNNNNNNNNNNNNNNNNNNNNNNNNNNNNNNNNN
NNNNNNNNNNNNNNNNNNNNNNNNNNNNNNNNNNNNNNNNNNNNNNNNNNNNNNNNNNNNNNNNNNNNNN
NNNNNNNNNNNNNNNNNNNNNNNNNNNNNNNNNNNNNNNNNNNNNNNNNNNNNNNNNNNNNNNNNNNNNN
NNNNNNNNNNNNNNNNNNNNNNNNNNNNNNNNNNNNNNNNNNNNNNNNNNNNNNNNNNNNNNNNNNNNNN
NNNNNNNNNNNNNNNNNNNNNNNNNNNNNNNNNNNNNNNNNNNNNNNNNNNNNNNNNNNNNNNNNNNNNN
NNNNNNNNNNNNNNNNNNNNNNNNNNNNNNNNNNNNNNNNNNNNNNNNNNNNNNNNNNNNNNNNNNNNNN
NNNNNNNNNNNNNNNNNNNNNNNNNNNNNNNNNNNNNNNNNNNNNNNNNNNNNNNNNNNNNNNNNNNNNN
NNNNNNNNNNNNNNNNNNNNNNNNNNNNNNNNNNNNNNNNNNNNNNNNNNNNNNNNNNNNNNNNNNNNNN
NNNNNNNNNNNNNNNNNNNNNNNNNNNNNNNNNNNNNNNNNNNNNNNNNNNNNNNNNNNNNNNNNNNNNN
NNNNNNNNNNNNNNNNNAGGGTGTTTGCGTCGGTACTCACCCAGGTCTTCATGGAGGGCCTCATCGAACA
GGGTAGGAGAGTTTTTGAATCCCTGCGGCAGTCTGGTCCATGTCAGTTGGCCGCTTATGCCCCTTTCAGG
GTCAGTCCACTCGAAGGCGAAAAGCTTTTGGCTCTGAGGGGCTAAAGGCAGACTGAAGAAGGCATCCTTC
AAATCTAAAACAGTGTACCATTGGTGTTTAGGGTTTAGAGTACTCAGGAGGGTATATGGGTTAGGCACAG
TTGGATGTATGTCCATAACCCTCTTATTGACTTCTCTTAAGTCTTGTACAGGTCTGTACTCCCCGCTATT
AGGTTTCCGTATCGGCAACAGGGGAGTGTTCCAGGGTGAGTGGCAGGGCCGAAGGACCCCTTGGTCGAGG
AGCCGACGGATGTGGGGCGTAATTCCTTCCTTGGCCTCTAGGGGCATTGGGTATTGACGCACCCGAACGG
GGTCTGCCCCAGGCTTGAGTTCGACAAACAAGGCAGGACGGTGCTTTGCTAGTCCTAAACCTCCCGTTTC
TGCCCAGGCTCCTGGATATTGTTGAAGCCAGGTTGCTATGTCCTGGTCAGGGGCCGCCTGCTCCTGGTGG
AGCCGGTACTCATCTTCTAAGGTTATGGTCAGGACGGGCACGGGCTGATTTTGGGAATCGGTCACGATGG
GCCCCTCAGGGAGGAAATGGATCTGTGCTCCCATTTTAGTTAGCAGGTCTCTCCCTAGTAGGGGACAGGG
GCTCTCAGGGATAACCAGGAAGGAGTGGGTTACATTCTTGGCTCCGAGATTTACTGTTCTTTGTGTCGTC
CAGGGGTACTTCTTAATTCCTGTGGCCCCTTGTACCCACGAGGACTTGGAGGATAATTTTCCATCAGTTT
CAACTAGGACTGAGTGCTGTGCTCCCGTATCGACCAAGAACTGAACTGGGGACCCCTCCACTTGCAAAGT
TACCCTGGGTTCGGGGAGGGGGACCGAACCCCGTCTTCCCTAGTCCTCGTTTTGAGTGACTAGTACGGGT
GTAGACCTAGGGGGTCCCCGTCCTTGTTGTTTCTTTTTGGGGCAGTCTCTTGCCCAGTGGCCAGCTTTTT
TACAGTAGGCACATTGGTCTTTGCTCAGGTTGTTATATCTGGGGGACTGCTTAGGTTGGGTGTTCTCTGG
CTGTAGATGCTCTTTTTGTACAACCGCTGCCAGGACCTTGGTCATTTTTTCCTCTGGAGTATCTCTATTA
TTGTAAACCCGCTGGGCTATCTGAAGAAGGTCCTGGAGCTGTTTTCCCTCTAAGCCTTCTAATTTCTGGA
GTTTCTTTCTAATGTCTGGGGTTGCCTGATTTACAGAAGACATCACAACAGCTGCTTGGCTTCCCGGGGC
CTCTGGGTCTATAGGGGTATACTGCCTAAAGGCCTCCATTAATCTTTCTAAGTAGCTAGCCGGGCTTTCT
GTCTTTCCCTGCAGAACAGAGTATATTTTAGCCAAATTGGTGGGCTTGCGAGCAGCCGCCCGGATACCTG
CCATTAGAGTCTGGCGATAAAGGTGTAGCCGTCCCCTACCTTCTGCCGTGTTGTAGTCCCACGCCGGTCT
GGACAGAGGAAAAGTCGCATTTATGAGGTCGGGGTTGGCAGTCGGTTGACCGTCGTCCCCCGGGACCAGA
TCTCTAGCTTCTACCTGTATTCTCTCTCACTCCTCCATTGTGAACAAGATTCGGAGGAGCTGCTGACAAT
CATCCCAAGTGGGCTGGTGGGTGAACATAACACTGTCCAGTAAAGCCATTAAATCTTTGGGGTTGTCTGA
AAACCGAGCACTCTGAGTCTTCCAATTATATAGATCACTGGTGGAGAATGGCCAGTACTGGAGCCTAGGA
CTTCCCATGTCATCTGGGGGCCCTATTTCCCGAAGGGGTAACGCCACTGTGGAGTCATGCGGCTGGGGAG
GGGGAACCCGCAAGGTACGCCCTTGCGTCCGCCCCGCCGGCCCCTCGGAGTTGCTTTCACTTTCAGCGGG
TACAGGCACGCCGGCCGCTTCCCGTTCGCCTGCTCCCTCCTGCGGTTCCTCCCGGGGGGCAATATATGGG
ATATGATCCGGGTGATTAGCACGCCCAGGCTGGAAAACCTTGGACTTTACTCTAGTGATGACAGGGAGAC
AGAATGTCCCTTCGGGTGGCCACCCTACGTTAAGGGCGGGCCACTCGGAGCGGCACAGAGTAATTAGCTT
TCCCTTCCTGATGTCCATACCAAGATCATGGCCCCTTGCCCTAACATCCTTGAAATTACTTGTAAGGAGA
GATAGGGGAGTGCTCTGGGTATTACCCATCTTGAACAGTAGCGCCCGGAGTGGCGTCTGGAACAGGTCCT
GCAAGGGAAAAGTGAATTGCTGGAACAGGTCCTGCAAGGGAAAAGTGAGTTGCTGGAACAGGTCCTGCAA
GGGAAAAGTGAGTTGCTGGAACGGGTCCTGCAAGGAAAAAGTGAGTTGTGGAATATCAACAACAAGTTTA
CGTCAGTCGCAGGCGCGCTCCAGAAATCTGGGTCAGAACAAGTGCAGACAAGAATCAGATGAGAGCCGGG
GGACGTCTCCCACCGGTCTCCGCTGGCTGTCCTATAGCGCGTCCGCCAGGACTTATGCCAGCTTTCAGCT
TCAGACCTCGCAAGTCACAGATTCAGAGTGGACTTAGAGAGCCGCAGGTTCAGAACGGACACAGACAAAG
AGAGACGAGGTACAGACTCAGAGAGCCGCAGATTCAGAACGGACACAGACAGACAAAGAGAGACGAGCCG
GCTCACCTATTAGCAGATCGATCCTAGTAGATCCGTTGACCGGGGGTCTGGTGGGCTTGGGGGAATCCCG
GACGAGCCCCCAAATGTTATGCCCAGACCGTTTATTCCCCAAAGAAGACCACCAGAGTCCAGAGTCAAAG
CCAAGCGGCAAGGATCTTTAATGCAAGTTCGAACTTGGTCCCCCCATTCTACAACATACAAGAGGGCCTC
GAACAATGCGTGCGCTTGCTTTTTATAGCCTAATGTAAACAGGACTTGTAAAGTTGCAGAGGAACGAGGG
AATTCTCTAGGTTACAGCATTACAATTGGTTAACATTTTAAGTTTATACATTTAGCAGGTTTTTATTGGT
TCCCGCGCTTTCACAAGCAGCTGTGTTCTTCTTATCGGGGACTTTCCAGGTGGTGTCTTTCTAAAGTTGA
GATATATGGTAGTCTTTGAGTTGAAAGATATATGGTGGGGAGACATATGGTGGGATGTGCCCAGAAGTTG
AGAGACATATGGAGGGGAGACATATGGTGGGATGTGTTTATACGGGGCTCAGGAAGTTGAGAGATATATG
GCAAGCACTGGTAATTAGAACAGAAAAAGAACAAGACAGGGACTTTCACAATGCTTGTCTATACAACGTC
TGGAATCTATAGATAACATAATCGGTTAGGTCCGGGGTCAACTTTTAACTAGGCTCAAGGCACCGCCCGG
GCTGTCTGCCTGTGGATTTCATTTGATCTCTTTCATTACTAGATGAAAGAAA
