# Supplementary material for: Genome-wide characterization of endogenous retroviruses in snub-nosed monkeys
Source: PeerJ. 2019 Mar 18;7:e6602. doi: 10.7717/peerj.6602 (PMC6428148; doi:10.7717/peerj.6602)
Supplement: File S3 — All ERV sequences found in the golden snub-nosed monkey. [file peerj-07-6602-s003.zip › Supplemental3/166.fasta]

>166gi|723380566|ref|NW_010829798.1|:952110-960303
TCGCAGCCGCGGCGGCCGCTCACCTGGAAAGTCACCGCTGAGGAGGAGAAGGAGGACGGGGAGGAGGAGG
AGGGAGAGGAGGAGGGGGAGGAAACCCCCCTGGTGCCCTTGTTCTTGCTGCCGCGGCGGCCGCTCCTCGC
CAAGGCTGAGCGTGTCTGGTGGGGGGTGTCTGGTAGCATTTCCTTAAGGACAGAGGGAGGGCGGGCGCGG
AGGGAGGGAAGAGATCCCGACCGCCAGCCCAGGCTCCTCTAGCCTTTATTTATTTTTCTGACACTGTACG
GAGATGGGCCCGGGGTAGGAGCAGCCGGGCTCAGGCGGGAGCCGCGAGGCCCGGGCCGCAGCTGTCTGCG
TGCGGGAGCCGCAGCGGCCGCCTCCCCTCCCGGGCTGTGGATGCACCGGGTTATTCCTGGCAGCGCCTCC
CCGAACAGAAGTTACTAGGAGGAGTGCGCGGCGAGGGCGGACTGGGGGGAGAGGCGGAGGGAGGGAGGGA
GGGAGGAAGAGGGAGAGACTCAGCCAGCGACGTCATCGGATCCCCCAGCGCGTCCCAGGGAGGGAGGCTG
AACCAGAAAAACCAGTCTGGAGCCAGCGAGCGAGAGAGGGATGTGCGGCGCGCGGGGGACTGGGGAGGGA
GGCGGTCGGGAGGGCAGGGCCCGGCCCCACGGCTGCCGCTCCGGGCAGGGAGATCGCGGCCATGCACTCA
CTCGGTCGGAGCGGGGAACTCCCCGGAGAGTCGGTGTCTGCTTGTCATGCAACAAAACTTGGGCATCTCT
AGGAGCCTGAGAATTTCCTCTAAGGATGTGGAAACCTCCGATCCCACCCCTTACCCATTTCCCAGAGAAT
CGTCGTCTGCCTTCCTAACGAACGGGATTGTATAATTAGTAGTGTCCTTAGATTTGATCCCAGTACTCAA
GGAACCCTGGCCTCTCCTCGCCCCTGCCTCTACTCACAATTATCGATCAAGAAAAACAAAATCAGGCTGT
GGCTCCTGGCTGCGTTTATGGAGCTTCGAAGTGTTTTACTAGCACTTTCCGTGCCCCTGCGGGCGCGTGA
ACTTTTCACGTGCTCTAAACGCCCGAATTGCCTTCTCTGGGGTCACTCACCAGGGTGCCCCCGGGGCCCC
CAGCTCTGGGACCGCGGCCCGCCCTCGCCGGGATATTCAAATAGGTGTGGGCAGCGGCGCAAGGAGCAGC
TGCCGGTTTCCTGGTGGGCCGCGCTGGAACCTCGGGGAGAGCTGCCACCTTCAGCCTGTGTGCTCTCCAC
GGAAGGGACCGGAGTTGAAATCACACCCAGCCCTGGGAGAGCGGGGTCGGGGGACGGGGAATCCCAGGCG
AGTGGGTGTCGAAGCTCTGGGCTTCCTCCCAGGCCGGGCGACACCTGGGGGACACCGGGGATCCCTCGGG
CCGTTACCCTGCCTGTGTGGACTGGTGTGCACCCTCGGGGGAGGTTCCCAGGCGGCCACGGTGCCCGAGC
GCGACCAGTGACTGCTGGGCCGGGCCGGCGCCCGGAGTGCCTCCTCCGGGTGGTCTCCCCGCCGAGCGGG
GACAGCGCGCAGCCCCTCCCAGATGCCCCAGTCGCCGCACCCTGCGGAGCCAAGCCGAGCGCCCAGGGCG
CCGCGGGTCCCATCCGTCCTCCCCACCCCCCGGCCGCGCCGCCGCCCTGCCCGGGGCGGAGTAAACAAGA
GACGCGCAAGATTTGACCTGGCGCGACCCGGCTTTCTGGCCGGGGTTCCCCCTGAGCAGGTGACTCCGTG
GGAGGGGTGGAAATGAGTCTCAGGAATTCCGGGCCAAAGACAATAACTGTGGTTCTGCTTTTAAAGCAGG
TATTTCACCAACAACTGGGGAATGTTTTGTGTCTCGAGTTTCAAATTTCGCGGAAAGGGACCAAATGTCA
GGACATATAAAATATCCCCTTCCCTTTTCATTAAAAATGAATGCATTGCAAAGGAAGGGCAGCCCCTTAA
TGCCTTCGAGAATAGCGCCGCTGGTTCCGTGTTTGTTTTGTTGTTCATTCTGGCCTACAATCAGTGTATT
TCTGAGGTCCCTATGCTATGGCAACAGTCCCGAGAAGGGCAACTCTGCCAAATAAAGCGGTGATACATTG
TTTTAACCGATTTTTTCCTCAGAGGAGAAAAATCTGAACAATGTGGCGTAAGTTTCACTTTGTCCTCCTC
TTAGGTTGATCTCATTTAAATTCAGGGCCTGCTTCCACTTAAGCAACTTCTTCTTTCATTGTATAGGTTC
TTTAATATCCAGTCTTTTTCAACTTGAAGGCTTTAATTTAAAAAACTGTCCCAATCATCATTTTCTTTTA
AATGTATGCCGTTGCATTTTAAACATCCATTTAACACAAAAAATGTGATTTTTGAAATTTTTTTCACTTT
CAAACCCACCTGCTACATACTCCCAGACAGCGTTTTATTTAATTACTTAATAGAGAAGATTAAGCAGTTT
CTTTAAGAATCCAATTTCCCTTCAACAAACACAACAGCAGCTGCCCAAGCTCCCAGAAACTAAGCAGACA
GCGTTTTACTTCACTAGAGTGAATGTTAGTTGAAACCTTAAATACCTCTTTAAAAGACTAGATTAAAGAG
AATAATGGAAATATTAAGATACTCCAGTAGTTAGTTAAAATATTTTTTTAAGGAAAACCAGGCAGATATA
CATCTATTTTGATGATTTGATCCCACCTCAAAGAGGATCCCTGAACAGAATTTTAGTCAAAATTTGACAA
ATTTTAAATAATTACTTTGTTTCAGAGTCATGATGATGGAAAGAAGATAACCTGCATTGAGTTGAAGTAA
AGTAAAACTATTATGAATATGCATAACTAGGTGACATCCTCTCTGCTGGGAAGAATCCTTTATGTTTCTT
TTTTTTTTTTTTTTTTTTNNNNNNNNNNNNNNNNNNNNNNNNNNNNNNNNNNNNNNNNNNNNNNNNNNNN
NNNNNNNNNNNNNNNNNNNNNNNNNNNNNNNNNNNNNNNNNNNNNNNNNNNNNNNNNNNNNNNNNNNNNN
NNNNNNNNNNNNNNNNNNNNNNNNNNNNNNNNNNNNNNNNNNNNNNNNNNNNNNNNNNNNNNNNNNNNNN
NNNNNNNNNNNNNNNNNNNNNNNNNNNNNNNNNNNNNNNNNNNNNNNNNNNNNNNNNNNNNNNNNNNNNN
NNNNNNNNNNNNNNNNNNNNNNNNNNNNNNNNNNNNNNNNNNNNNNNNNNNNNNNNNNNNNNNNNNNNNN
NNNNNNNNNNNNNNNNNNNNNNNNNNNNNNNNNNNNNNNNNNNNNNNNNNNNNNNNNNNNNNNNNNNNNN
NNNNNNNNNNNNNNNNNNNNNNNNNNNNNNNNNNNNNNNNNNNNNNNNNNNNNNNNNNNNNNNNNNNNNN
NNNNNNNNNNNNNNNNNNNNNNNNNNNNNNNNNNNNNNNNNNNNNNNNNNNNNNNNNNNNNNNNNNNNNN
NNNNNNNNNNNNNNNNNNNNNNNNNNNNNNNNNNNNNNNNNNNNNNNNNNNNNNNNNNNNNNNNNNNNNN
NNNNNNNNNNNNNNNNNNNNNNNNNNNNNNNNNNNNNNNNNNNNNNNNNNNNNNNNNNNNNNNNNNNNNN
NNNNNNNNNNNNNNNNNNNNNNNNNNNNNNNNNNNNNNNNNNNNNNNNNNNNNNNNNNNNNNNNNNNNNN
NNNNNNNNNNNNNNNNNNNNNNNNNNNNNNNNNNNNNNNNNNNNNNNNNNNNNNNNNNNNNNNNNNNNNN
NNNNNNNNNNNNNNNNNNNNNNNNNNNNNNNNNNNNNNNNNNNNNNNNNNNNNNNNNNNNNNNNNNNNNN
NNNNNNNNNNNNNNNNNNNNNNNNNNNNNNNNNNNNNNNNNNNNNNNNNNNNNNNNNNNNNNNNNNNNNN
NNNNNNNNNNNNNNNNNNNNNNNNNNNNNNNNNNNNNNNNNNNNNNNNNNNNNNNNNNNNNNNNNNNNNN
NNNNNNNNNNNNNNNNNNNNNNNNNNNNNNNNNNNNNNNNNNNNNNNNNNNNNNNNNNNNNNNNNNNNNN
NNNNNNNNNNNNNNNNNNNNNNNNNNNNNNNNNNNNNNNNNNNNNNNNNNNNNNNNNNNNNNNNNNNNNN
NNNNNNNNNNNNNNNNNNNNNNNNNNNNNNNNNNNNNNNNNNNNNNNNNNNNNNNNNNNNNNNNNNNNNN
NNNNNNNNNNNNNNNNNNNNNNNNNNNNNNNNNNNNNNNNNNNNNNNNNNNNNNNNNNNNNNNNNNNNNN
NNNNNNNNNNNNNNNNNNNNNNNNNNNNNNNNNNNNNNNNNNNNNNNNNNNNNNNNNNNNNNNNNNNNNN
NNNNNNNNNNNNNNNNNNNNNNNNNNNNNNNNNNNNNNNNNNNNNNNNNNNNNNNNNNNNNNNNNNNNNN
NNNNNNNNNNNNNNNNNNNNNNNNNNNNNNNNNNNNNNNNNNNNNNNNNNNNNNNNNNNNNNNNNNNNNN
NNNNNNNNNNNNNNNNNNNNNNNNNNNNNNNNNNNNNNNNNNNNNNNNNNNNNNNNNNNNNNNNNNNNNN
NNNNNNNNNNNNNNNNNNNNNNNNNNNNNNNNNNNNNNNNNNNNNNNNNNNNNNNNNNNNNNNNNNNNNN
NNNNNNNNNNNNNNNNNNNNNNNNNNNNNNNNNNNNNNNNNNNNNNNNNNNNNNNNNNNNNNNNNNNNNN
NNNNNNNNNNNNNNNNNNNNNNNNNNNNNNNNNNNNNNNNNNNNNNNNNNNNNNNNNNNNNNNNNNNNNN
NNNNNNNNNNNNNNNNNNNNNNNNNNNNNNNNNNNNNNNNNNNNNNNNNNNNNNNNNNNNNNNNNNNNNN
NNNNNNNNNNNNNNNNNNNNNNNNNNNNNNNNNNNNNNNNNNNNNNNNNNNNNNNNNNNNNNNNNNNNNN
NNNNNNNNNNNNNNNNNNNNNNNNNNNNNNNNNNNNNNNNNNNNNNNNNNNNNNNNNNNNNNNNNNNNNN
NNNNNNNNNNNNNNNNNNNNNNNNNNNNNNNNNNNNNNNNNNNNNNNNNNNNNNNNNNNNNNNNNNNNNN
NNNNNNNNNNNNNNNNNNNNNNNNNNNNNNNNNNNNNNNNNNNNNNNNNNNNNNNNNNNNNNNNNNNNNN
NNNNNNNNNNNNNNNNNNNNNNNNNNNNNNNNNNNNNNNNNNNNNNNNNNNNNNNNNNNNNNNNNNNNNN
NNNNNNNNNNNNNNNNNNNNNNNNNNNNNNNNNNNNCCCCCCCCTCCCCCCCAGCCCGCCCCCCGCCGGC
CGCCCGCCTCCGGGCCGCGAGCCCCTCGGGCGGCTGTCAGCTCCTGGCCGCCGCCGGGTGACAGGGGCGG
GAGGAGGGCGCGACGCGGCGGCCCGAGCCCGAGCGGGCGAGGGGGATCCTCGCAGCCGCGGCGGCCGCTC
ACCTGGAAAGTCACCGCTGAGGAGGAGAAGGAGGACGGGGAGGAGGAGGAGGGAGAGGAGGAGGGGGAGG
AAACCCCCCTGGTGCCCTTGTTCTTGCTGCCGCGGCGGCCGCTCCTCGCCAAGGCTGAGCGTGTCTGGTG
GGGGGGGTCTGGTAGCATTTCCTTAAGGACAGAGGGAGGGCGGGCGCGGAGGGAGGGAAGAGATCCCGAC
CGCCAGCCCAGGCTCCTCTAGCCTTTATTTATTTTTCTGACACTGTACGGAGATGGGCCCGGGGTAGGAG
CAGCCGGGCTCAGGCGGGAGCCGCGAGGCCCGGGCCGCAGCTGTCTGCGTGCGGGAGCCGCAGCGGCCGC
CTCCCCTCCCGGGCTGTGGATGCACCGGGTTATTCCTGGCAGCGCCTCCCCGAACAGAAGTTACTAGGAG
GAGTGCGCGGCGAGGGCGGACTGGGGGGAGAGGCGGAGGGAGGGAGGGAGGGAGGAAGAGGGAGAGACTC
AGCCAGCGACGTCATCGGATCCCCCAGCGCGTCCCAGGGAGGGAGGCTGAACCAGAAAAACCAGTCTGGA
GCCAGCGAGCGAGAGAGGGATGTGCGGCGCGCGGGGGACTGGGGAGGGAGGCGGTCGGGAGGGCAGGGCC
CGGCCCCACGGCTGCCGCTCCGGGCAGGGAGATCGCGGCCATGCACTCACTCGGTCGGAGCGGGGAACTC
CCCGGAGAGTCGGTGTCTGCTTGTCATGCAACAAAACTTGGGCATCTCTAGGAGCCTGAGAATTTCCTCT
AAGGATGTGGAAACCTCCGATCCCACCCCTTACCCATTTCCCAGAGAATCGTCGTCTGCCTTCCTAACGA
ACGGGATTGTATAATTAGTAGTGTCCTTAGATTTGATCCCAGTACTCAAGGAACCCTGGCCTCTCCTCGC
CCCTGCCTCTACTCACAATTATCGATCAAGAAAAACAAAATCAGGCTGTGGCTCCTGGCTGCGTTTATGG
AGCTTCGAAGTGTTTTACTAGCACTTTCCGTGCCCCTGCGGGCGCGTGAACTTTTCACGTGCTCTAAACG
CCCGAATTGCCTTCTCTGGGGTCACTCACCAGGGTGCCCCCGGGGCCCCCAGCTCTGGGACCGCGGCCCG
CCCTCGCCGGGATATTCAAATAGGTGTGGGCAGCGGCGCAAGGAGCAGCTGCCGGTTTCCTGGTGGGCCG
CGCTGGAACCTCGGGGAGAGCTGCCACCTTCAGCCTGTGTGCTCTCCACGGAAGGGACCGGAGTTGAAAT
CACACCCAGCCCTGGGAGAGCGGGGTCGGGGGACGGGGAATCCCAGGCGAGTGGGTGTCGAAGCTCTGGG
CTTCCTCCCAGGCCGGGCGACACCTGGGGGACACCGGGGATCCCTCGGGCCGTTACCCTGCCTGTGTGGA
CTGGTGTGCACCCTCGGGGGAGGTTCCCAGGCGGCCACGGTGCCCGAGCGCGACCAGTGACTGCTGGGCC
GGGCCGGCGCCCGGAGTGCCTCCTCCGGGTGGTCTCCCCGCCGAGCGGGGACAGCGCGCAGCCCCTCCCA
GATGCCCCAGTCGCCGCACCCTGCGGAGCCAAGCCGAGCGCCCAGGGCGCCGCGGGTCCCATCCGTCCTC
CCCACCCCCCGGCCGCGCCGCCGCCCTGCCCGGGGCGGAGTAAACAAGAGACGCGCAAGATTTGACCTGG
CGCGACCCGGCTTTCTGGCCGGGGTTCCCCCTGAGCAGGTGACTCCGTGGGAGGGGTGGAAATGAGTCTC
AGGAATTCCGGGCCAAAGACAATAACTGTGGTTCTGCTTTTAAAGCAGGTATTTCACCAACAACTGGGGA
ATGTTTTGTGTCTCGAGTTTCAAATTTCGCGGAAAGGGACCAAATGTCAGGACATATAAAATATCCCCTT
CCCTTTTCATTAAAAATGAATGCATTGCAAAGGAAGGGCAGCCCCTTAATGCCTTCGAGAATAGCGCCGC
TGGTTCCGTGTTTGTTTTGTTGTTCATTCTGGCCTACAATCAGTGTATTTCTGAGGTCCCTATGCTATGG
CAACAGTGCCGAGAAGGGCAACTCTGCCAAATAAAGCGGTGATACATTTTTTTAACCGATTTTTTCCTCA
GAGGAGAAAAATCTGAACAATGTGGCGTAAGTTTCACTTTGTCCTCCTCTTAGGTTGATCTCATTTAAAT
TCAGGGCCTGCTTCCACTTAAGCAACTTCTTCTTTCATTGTATAGGTTCTTTAATATCCAGTCTTTTTCA
ACTTGAAGGCTTTAATTTAAAAAACTGTCCCAATCATCATTTTCTTTTAAATGTATGCCGTTGCATTTTA
AACATCCATTTAACACAAAAAATGTGATTTTTGAAATTTTTTTCACTTTCAAACCCACCTGCTACATACT
CCCAGACAGCGTTTTATTTAATTACTTAATAGAGAAGATTAAGCAGTTTCTTTAAGAATCCAATTTCCCT
TCAACAAACACAACAGCAGCTGCCCAAGCTCCCAGAAACTAAGCAGACAGCGTTTTACTTCACTAGAGTG
AATGTTAGTTGAAACCTTAAATACCTCTTTAAAAGACTAGATTAAAGAGAATAATGGAAATATTAAGATA
CTCCAGTAGTTAGTTAAAATATTTTTTTAAGGAAAACCAGGCAGATATACATCTATTTTGATGATTTGAT
CCCACCTCAAAGAGGATCCCTGAACAGAATTTTAGTCAAAATTTGACAAATTTTAAATAATTACTTTGTT
TCAGAGTCATGATGATGGAAAGAAGATAACCTGCATTGAGTTGAAGTAAAGTAAAACTATTATGAATATG
CATAACTAGGTGACATCCTCTCTGCTGGGAAGAATCCTTTATGTTTCTTTTTTTTTTTTTTTTTTCTGGT
GACA
