# Supplementary material for: Genome-wide characterization of endogenous retroviruses in snub-nosed monkeys
Source: PeerJ. 2019 Mar 18;7:e6602. doi: 10.7717/peerj.6602 (PMC6428148; doi:10.7717/peerj.6602)
Supplement: File S3 — All ERV sequences found in the golden snub-nosed monkey. [file peerj-07-6602-s003.zip › Supplemental3/167.fasta]

>167gi|723380566|ref|NW_010829798.1|:430030-448581 
TGAAAACCACACTGAGATACCATCTCACGCCAGTTAGAATGGAAATCATTAAAAAGTTAGGAAACAATAG
ATGCTGGAGAGGATGTGGAGAAATAGGAATGCTTTTACACTGTTGTTGGGAGTCCAAATTAGTTCAACCA
TTGTGGAGGACAGTGTGGCGATTCCTCAAGAATCTAGAACAAGAAATACCATTTGACCCAGCAATCCCAT
TACTGGGTATATAAACAAAGAATTATAAACTATAAAGACACATGCACATGTATGTTTATTGCAGCACTAT
TTACAATAGCAAAGACTTGGAACCAACCCAAATCCCCATCAGTAATAGAATAGATAAAGAAAATATGGCA
CATATACACCATGGAATACTATGGAACCATAAAAAAGAATGAGTTCATGTCCTTTGCAGGGACATGGATA
AAGCTGGAAGCCATCATTTTCAGCCAACTAACACAGGGACAGAAAACCAAACACTGCATGTTCTCACTCA
TAAGTGGAAGTTGAACAATGAGAACACATGGACACAGGGAGGGGAACATCGCATACCAGGGCCTGTCAGG
GATAGGGAGAAAGGGGAGACAGAGCATTAGGACAAATATCTAATGTATGTGGGGCTTAAAACTTAGATGA
TGGGTTGATAGATGCAGCAAACCACCATGGCGCATGTATACCTATGTAACAAACCTGCACATTCTGCACA
TGTATCCCAGAACTTAAAATTTAAAAAAAAAAAAACAGGAAGGGCATTAAAGAAAAAGCAGTTGTATAGA
ATTACCACTGTTAAGGTTTCAAAAGGTATATTGATCCCATTTTGCTAAAGCCAACAGTTCCTTCACTCTT
AAAAATTATATACTGCTGACAAAGGATCACAGGCCTAATTTTTAGGAAATATTTATTCTGCCAGTAATAG
TCTGTGCCATATGACTTTACTATGTCACTTACCAGCTCTAGGCCTTAGTTTACTTCTCTGTAAAATAAAG
GAGGCTGATTATTATAGCTAAAATATATTTAAAATATACAGCTAAAACATGTTCAGCACTTGAATGCTAT
GATTCCCTTTAACTTCGTTAAATATAAAAATGCTAGTAATTTCCATATAAACACAAAGTCCAAAGATCTA
AAAGCTAAATGTCAACCTAGACGTTGATCTTGTTCATTCTAAATTTTTCAAGGGAATACATGTATTCTAT
TAGGTTGCTGCAGAAATATTTGCGGCTTTTGCCATTAAAATAACTTTTGCACCAACCTAAATATATCTTT
TAATTTCCAAAGTAAATTACTTTCCTATACATATAATTTAGTACTTTCAAGACTCTTATTAAGTCTTCTA
GGGATAAAATCAGTAGGAAGATTCACTCTCAAGTACAAAAGAGAAGATGGCCCAGCAGTAAGGCAATATC
ATTGTGAAAAGCAGAGATAAAACCCTATCTTTCAGCAACTTTGTCAAATTAATGATCCCCCCAACACGGG
TACCAAAATCCCATTTCTCTTCCCCAGCTCTGTGTTACCACACTGTGCAAAGGTCACTGGGGAAAAGAAG
GAAACAGATCAGCAGGAAATACAAAGACAGCAAGCAAAGCAGATTTGACAGTTGCCAAGAAGTGGCCTCA
GATGTACAATCCATGATCTCTTGCTGGGCAAATGAGAAAGGCAAAACCAACAGGCTCTGTTCAGTAAACG
CACAAGGATGTGCCCCACTGCACAGAACCCTGTCTGTACCTTTACTCATGGGTGCCTAGAGCAGGTTTGC
ATTCAAATTAGAGGAAGCTGTGTGCATATAAACTATGGTGGGGTGTTTGTGGGCGGGGGGGCAATTCTTA
CCATAGAATCTGTTGCCAGAGATCCAAGAAACACTTTAAAGAGATTATACTTTGTGTGATTGCCTTTCAC
GGGCCCTGAGAATCTCCTTGTAAATTACATCAAACATGAGTTTACAGACATCATGACAATGGGAACTCAC
TGATGGCAATGAAAATACGGGGAGTGGAACAGGAACAGCAGTGCTTGAATGACAGAAATCAGTACAGCTG
CTAGAATAGTAACCACACATTTTTAAAAACTAGCATATATTGTGAAAATAAACCAATAAACCGTCACTAT
CTTGATTAATCCATTTCTATTTAATAGTTAACATGTTAACTGAAGATAATAAAGACTAATTTCTTCAAAG
TTTTTGGTAGATAACCATATATATATATATATCTGACTTTTTAAATAAAATGCTCAGAATTGTAAAGAGG
ATATTTTCTTCTCAGGAATTATTCCAGACAAATACTCCAAACATAAAAGTTAGAAAATGTTTTGCTAGGG
CTTTTCCACAGTAACAGAGAAATCAGTTTGTAGTTTTGAGTGTTGGGTTTTCTGTTTTCTTTATCCACAA
AAGCTATAAGGAATTGCTAACATAGTTGTGGCTTTCATTCTTCCAAATAATCCCCAATTCACTTGGAAAT
TTTTTTTATTCTAAAAGATCTTTTTCCTATCATTTGCTTTGCTATTTTTATACAGTCAGTATTTACTCAA
TAAAAGCGTTTGAAGTTTAAAAAAGCATTCTCTCCTCTAATCCTTGACTTAGATTTTTCCCATATCTCCC
TTGGCATGTGTTGAGATGAAAGTGGCCAGGACTCAAACTAGGGAACACATATTTCATAGCCTCTCTTTGT
TTTCACTTGCCTCATTTATGTTCGCCAATCCAATCAGTGTGAGAGTGAACCCCAGCACCCTCTGGGTTCT
TCCTGAAATAATTATAATATGCAAAGCCTTGCTTTCTTCATAGTCACAAGAAAATGGCAGGACAAATCCA
CTGTTCCCTAATCCCTCCCTCCTTCAAAATTCTTTTTGCACAAACCTCTATCAGTCCAGGGCGGGTGTGA
GCAGGATCCAGAATTTAATGTTTCTTGAGTGATAATAGTGTTATGTTATTTTCTAAAATGCATCAAAATG
AGCTGTTAGGCTTCATGAAACATTCCTTCACTTTAAAATTGCTCCGTATGTTTAAGCAAATGAAAAGGGT
CTCCTAAAATGCCTAGAAGACAAATTTAGTCCCTATTTGTTTCTGACACAGAGATGAAGGCAATTCTAGA
GTCCAACTGAGATTATTACTTACTTTCTTGAACCCTCAACTTCAATTTAGAGACAACCAGGATGCAGTTG
GCATCTTCTGGAAGGGACTATTTATTCACTTGTTAGCAGGCTAGTTTTAATTTCATATGAAGGCAGAAAG
ACTTTTGTTTCCTTGCTGCATCGAATAGGGGTGTGTGTGTGTCTATATGTGTGTGTATACAGCAGGTCTT
TGAATAAAGTTGTTTCATTCAAAGTCGTTTAATTATAACATTGGTAAGAAAAAACATTGATTCCAGACTG
GGGCCCCTGCCTTTGCGGAGTCTTCATGCTCTCCCCATTGTCAGTGTGGGTTCTTTCTGGCACCTCTGCT
TTCCTCCCACATCCTAAAGCTGTGCCTGTGAGTTTCATCTGTGTGAGGTTCACATGGTCCCACTATGAGT
GAGTGTGGGAGTGGGTGTGTGTGTGAGTGGGTGTGTGTGTGGGTGTGCCCTGCCATAAGATGGCATCCTG
TCCCAGATGAGTTCCCACCCAGATAAGCTCTGGCCACCCATGACTCCGAACTGGAATAAGCAGATTGAAA
AAAGAGTGAATGAATGAATGAAGACAAATGATTGTAAACATCTGTCAAGTCTAGGATAATCATCCAAATG
CACGACAATACATGCTGCAGTACAATAGCACTCAGTGAGCCGCCACATCCATGGGATTGAGAGCTGTATA
AGGGGAAGAGGTGCTCCTTAAAATTTTTGCTTTGCAGACCTTTATTTCTTGATTTAACCCACTGCCATTA
CAACTGCCATCACTGATTCACCAAAAAATTGGGTAAATAATCATGTTGTGTTCATTAATCTTTCTTAAAT
ATATATATAACTCACACTTAGTTCAATGTTTAAAAGTAGAAGTATTTTGTCTTTATTTAGAAGTTTGGGA
ATGTTTTGTGACCATAAATATTGCCATAGGAACTAACTCTTGGTTATATCCGTTAGACTATGGTAAAATT
GGTTTTGTTATATGTCATTTTGCTTAAAGTTGCAGTTTCCAGAAACCTATCCATGATGTTAAGTGAAGAC
TTACTACATATATGTATACACATATATATCATTACTTGTAAATATTATATATGTATAACATTACATATAT
ATATATATACACATACACACACATATATACACACTTACTACTTATATTACCTAACATTATTGTATTAGGG
TTTTCCAGAGAAACCGAACTAGCAGGCTGTGTGTGTGTATACGTAGAAAGATTATTTTAGGGAATTGTCT
CATGTGATTGCATAGCCTTGGCAAATCCAAAATGTATGGCGTAGGCCAGCAGGCTGGAGACCCGGGGAGA
ATTGCATTTCAATTCCAAAGGCAGTCTGCTGGCAGAATTCCTTCTTGCTTGGGGAGGGCAGTCTTTTCTA
TTCAGGCCATAGGCGACTGGATGAAGCCCACCCACATTATGGAGGGTAATCTGCTTTACTCAGAGGCCAC
AGATGTAAATTTAATCTCATCCAAAACTCCTTCACACAAACATCCAGAATAATGTTTGACTGAATATCTG
GCCACTATGGCTCAGCCAAGTTGCCATATAACATTCGCTATCACAATTATATAACATTAATAGACACTAT
GTGCAAGACGCTTTATGCGGGATGGAGTGACATTAACCACTTCATCTGTATCTTCCCATTCTTGGCCCCA
CATAAAGAGAGAATACTTTGGAAAGCAAATACTTTAGTACCTCTGTGGTTTAAAAGGGGTAGTGCTGACT
CACATCTTCAGAAACTGTCTCTAAAATGGCTAAAAGTTTGGAGAGTATCTTGTAGCTAGCATAGTGGAAA
CAGAAGGAGATCACATGGCTTTGTCATCAACTCAGCTCCCAACTTCTCTGGGCTATTTTCTTTCTAGTAC
CTTTCCATTATTTTAGCTACAAGATACTCTCCAAACTTTTAGGAAAATTATGCTAAAATGTCATTAATTT
TGAATAAATACATTAATAATATTGCTGGTTCTGTCTGTCTCCTAGTGCAATTTCCTTACATCAATGAATG
ACAGTATGATGTGGAAACAGCAAAGGATTTTAAGAAAAATGTCTGGACTGGCAACTGTCACTTACTAGGA
AGTATCTTAATCTCTCCAAATCTCAGTTTTCTCAACTGTAAAATGGGAATACTGTTGGTAATGTCCATAG
GTACCTCACTTGATGTAAAGAACAACTGAGATAAATATGTGGCAGTATTTGAAAAACGATAAAGCATCAT
GGCCCTGCTTGTTATTCTCACTTTCTGTTAAACTAAATTAAGTTATAAAACCTTGGGCTTCACTCAAGGG
CCCAATTTTCTTAGCATGGGTGTGGAAATTGTGACTACTAAAAAACAGGCAACTCTCATATCTACAGGAG
ATTACTAACTTATTATATGGGAATTTGACCTTAATCTTGGTAGAGGGTATTTCATCCTAGTGTATCTGCA
GCTCTACCTGGAATATTCTGGGCTTCCTAATGTCTACTTCAGGCAAATGCTTTACTCCTCCAGTACAGCC
AGTCTTCTCTGCATTCACTGGAACACTCAGAACATTATTAAATGTACCTTCTGTCTTATCTGGATGAAAC
TAAAAACAGAAATGAGTAGTTTTATAGTTTTATAATAATATTTTATAATAATTATATAATAATAGGCTTT
GTTGCTTTTGGCAAAAATAACTATCTGTGATGCAAGCAACAATCTTGTGCCCTTGAAGCCCATGTCCTCA
AATACCAAAGTAAATCTAAAATGTCAGCAGTGTTCTCTAGGTGTTGCAAAGTGTTAGTAGGAAAAATCCT
AAGTGTGCAATGTCTCCAAAGTTTGTGGAGCTTTTTCCTTTAAGGATATTGTTTCTAGCTCAGCTGAAGT
TTTCCATTTCTATGGGGATTTCCTTTCACCCACTACTAGTCTTTAAGAACATTTCAATTTTACTGATATC
AATGGCAATTTCATACTTTGGTAAGATTCCTTACCCTACTCTATCCTGACTTCTTTCAAAATATTAATCA
ACTAGACTACAAAAATAATCAAAATAATAGCAGACAATCTCTGGGTTTATCCTTCATATATATTTCTATT
AGTTTGTAAAATCACCCACATCCCCACTAGGCCCTGTAGTAAGCATAAATATCACATAGCGTAACAAGTA
CTAAGAATTTGTGAAACTTAATGTTACTGTTTTATCAACCTCAATGGAAAACTATTTTGCATTCTTTTTT
TTCTTTTCTTTTTGTACTTCTGAATTTGTGAAGTCATATCTTCAACAATTCATTTGACCAACTTTTATTG
AGAATACCATATGGTATGTGCCTCAGATCATCATACACAGAGCAACTTGATGAGTTTTCCTAAATCTAAG
CTCTCGCTGTATCAACCCAAAGCCTCACCATTGCCTATTGAATTAAGTCAGATTCCTTTCCCTAGAATCC
AAGAGCCTCCATAATGCATTGATACCATGATCCAACTGAGCTGTTTTCCCACTTATGTCCTGCCATTTTC
TCTGTCTTGGAACGTTCTCTCTCTTGGTATCTTTTTTTCCAATGGCCTCCTTTTCCATGAAGTCTGTCCT
GTCACCAAATAAATGTCATTTCCCCATTTATAATACATCCACAGTCTGTTTTTATTCCACCTGTACCATA
GTCATTTTTGAGCTTTCCTAGTCTACTCTGTAAAAACTGTAAGCTTCTATAAAGCAGGAGCTCTGTCTCA
ACCATAGCATTCATTCAGGCACATTTCAGAAGCATGTAGTATTTCTTAGAGAATGACAGCAGGGAACCCA
GAAATATTTTTTAAATTCCTTTGTGTCCTTGTATTTTCAAGGTTAACACAATTCCATTTTAGTAAAACGC
CTCTGTAACCTGTAACATCAATAGATAAGTAGATAGATAGATAGATAGATAGATAGATAGATAGATAGAT
AGATAGATAGATAGATAAATAGATAGATAAATTGTTTTTTCTGGTAGGGACAGAGGGAAATAATGCAAGG
TCAGTGTGACACTAAGTAACAGATTAATTATAAGCAAAATGGTTCTATGATACAAATCTACTGCATGAAA
GCTACAGTGGGAGCTGTAAAGAGACAGGTCATTTCTAGGTTGGGGAATTGTCAGGATGGGTGTATTAGTC
CATTATCGTGCTGCTAATAAAGACAGACCTGAGAAATCATGGCAGAAGGGGAAGCAAACATGTTCTTCTT
CACATGGCAGTAGGAGAGAGAAGAATGAGAGCCAAGTTAAGGTGGAAGCCCCTTATAAAACCATCAAGTT
TCATAAGAACTTACTCTCCATCACAACAATAACATAGGAGAAACTTCCCCTATGATTCAATTACCTGCCA
GTGGGTTCCTCCCACGATACATGTGGATTATGAGAACTACAGTTCAAGATGAGATTCGAGTATGCACACA
GCCAAACCATATCATTCCACCACCGGCCCCTCCCAAATCTCATGTCCTCACATTTCAAAACACAATTATG
CCTTTCCAACAGTCCCCCAAAGTCTCAATTCATTAAAGCATTTACCCAGAGGGCCAAGTCCAAGGTCTCA
TCTGAGACAAGGCAAGTCCCCTCCACCTATGAGCCTGTAAGATCAAAAGCAAGTTAGTTATTTGTTAATA
CAATGGGGGTACAGGCATTGGGTAAACACACCCAATTGGAGAAATTGGCCAAAACAAAGGTCCACAGGCC
CTATGTGAGTCCAAAATCCACTAGGGCAGTCATTAAACCTTAAAGTTCCAAAATGATCTCCTTTGACTCC
ATGTCTCACAACCAGTGCACACTGATGCAAGAGTTTGGCTCCCACAGCCTTGGAAAGCTCTGGCCCTGTG
ACTTTGCAGGGTATAACCCCCCTCCTGGTTGCTTTCATGGGCTGGCATTGAGTTTCTACAGCTTTTCTGG
GCAAATGGTGTAAGCTGTCAGTGGATCTACCATACTGGGATCTAGAGGACAGTGGCTGTCTTCTCAAAGC
TCTGCCAGACAGTGTCCCACTAGGGACTCTGTGTGGGGGCTCCAACCCCACATTTCCATTCTGCACTGCC
CTAGCAGAGGCCCTCCATGAGGACTACTCCACCCCGGCAGTAAACTCCTGCCTAGACATCCAGGTGTTTC
CATACATCCTCTGAAATATAGGTGGAGATTCCCAAGCCTCAATTCTTGACTTCTGTGCACCCACAAGCTC
AACATAACATGTAAGCCACCAAGGCTTGGGGTTTGAACCTTCTGAAACAATGGCCTGAGCTGTACATTGG
CCCCTTTTAGCCACAACTGGAGCTGAAGCAGCTGGGAAGCAGGGCACCAGGTTCCTTAGCAGCATAGAGC
TGGGGGACCCCAGGCCTGGGCCACAAAACCATTTTTTCCTCCTAAGTCTCCAGGCCTGTGATAGCAGGGG
TTGCCATGAAGGTGTGTGACATGCCACGGAGACATTTTCCCCATTGTCTTGGCTATTAACATTTGGCTCC
TTGTTACTTATGCAAATTTCTGCAGCTAGCTTGAATTTCTTCCCAGAAAATGGATTTTTCTTTTCTATTG
CACCATCAGGCTGCAAATTTTCCAAACTTTCATACTCTGCTTCCTCTTGAATGCTTTGCTGCTTAGAAAT
TTCTTCCACCAAATACCCTAAATCATCTCTCTCAAGTTCAAAGTTCCACAGATTTCTAGGGCTGCAAAAA
ATGCTGTCAATCTCTTTGCATAGCAAGAGTTCCCAACAAGTTCCTCATATCCATCTGAGACAATCTCAAC
CTGGACTTCGTTGTTCATATTATTATCAGCATTTTGGTCAAAGCCATTCAACAAGTCTCTAGGAAGTCCC
AAACTTTCCCACATTTTCCTGTCTTCTTCTGAGTCCTCCAAACTGTTCCAGCCTCTGCCAATGACCCAGT
TCCAAAGTCACTTCCACATTTTCTTTATCTTTATAATAGCACCCCACACCTGGTACCAATTTATTGTATT
AGCCTGTTCTCATGCTGCTATAAGGACATACCTGAGACTGGGTAATTTATAAAGGAAAGAGGTTTAATTG
ACTCATAGTTCTGCAGGGCTGGAGAGGCATCGGGAAACTTACAATCATGGTGGAAGGGAAGGCAAACACG
TCCTTCTTCACATGGCATCAGGAGAGAGAAGAATGAGAGCCAAGTGAAGCAGGGAGCCCCTTATAAAACC
ATCAGATTTCATGAGAACTCACTATCACAAGAACAGCCTGGGGGAAGCTGCCCCTATGATTCAATTACCT
CCCACTGGGTTCTTCCCTCAACACATGGGGATTACTGGATCTACAGTTCAAGATAAGATTTGAGTGGGTC
CACAGCCAAGCCATAGCAAAGGTCTTGGGTAGGACTTAATTCATTGAAGTGATCTTAAAATGTTACCTTC
AGTTACTAAGTCTGTCAAGCAGAGCAATGTTCACAAGCAAGGACATAAGGAAATTAAACTGTGAGATTGT
TGAGGGTCTTCAATAATTCAGGGATGGCTGGTTTATGGGGTGCAAGAGAATAACATTTAACTAAATGAAA
GAGCCAATTACAGTACAAGTTCTAAAGCCCTGAGTATCATTATTATTGCTTATCTCTATATCCCAAGCAG
TAACTAACACAATGCCTTACACATAGTTTGTGTTCAATTAATGCGTATTACATTTATTCATTAATTTTGA
TTAGTCTAGGACTTTTATAATGATAGAGAGTTTAGTTTTCCCATTTTTTTGAGTAGTCTAAAAAATAATC
TCTCTCTGTACCTTCTTCAACCAATCTATGACTAGTTTTATTTGTAGGAATTTTATTAATAGATACCAAA
CATTGTAACATCTTTACATTCAGATTCCAAAGATACCCTAGAAGAGCAGAGAGTTGCACTTCCTCTCACT
CACTTTGCATTCCTCCTAAGAAATACTTGCCCCTAACTCAAAGGAGAGAAGGAGTCAGGGCTCTTTCAGC
ATTAAAATTCTCTAGAATTTTCTGGGAGAGGCACATGTTCTGAGTCTGAGGAGAAGTGTTCTGGTTGTTG
TTTATAAATTGTTTTCATCTTCTATTTCTTAGATTATAAATCTATATTTTATAATACTTCATACTATTAT
GAGGATTTCATTGACAAATTATCTTACAATAACCACCCATATATTCATGCATGGCCCAATTCACCTTCCT
TTGCTTTCATATGTAGAATTTCCTTAATGATGCTTTCTAAAGAGAGGTAAGATCCCCCACCTGTGTAAGT
AGGTCAAGCACATTTGCTCCAAATAAATGAAGATATTTCACATTTTGTTTTTCACACCCACCCACAATTC
TTCCTCCAGAGGTACTCCACTAAACTGTTTCTTACTTTGGGACAATACTAATATGGTTCCTTGCAATCTT
TCTCTTCTAATATATGCTAATATAAAAGCAAAGTTAAATATATTCATATATCAAGAGTTGCTTATTCTTC
CGATTTCAAATATGTCAGAAAGCTCTTAACACATTTAGTTACTAATACTCAAAACTAACAAAATAGATAT
TCAGAGATTACAGCATGATCTAATGGAGAAAATATGAAATCAATAAGCTAAAATTTTTATATGATAAATA
GATTCATTAAAACCATGGATTTGAAAAAAAAAAAAAAAGTTTTGATGTCTTCTGTTTTTGTTCCAGACCA
TATTGTCCCTGACTCATTTTAACAAATGAGAAAGTATAAACATGAGGGTCAAAATATGGTTAGATTCCAT
TCACCTTTTAATTCCTATTAAATACAAAGAGCAAACTATTCTTAGACGTTACTTGCATTGCTCTCAGTCT
GCCTCCCAAAGCTGGGAAAAAACCAATGTCCAGTTAAATCCTACAACCTGAGCCAGTGTTACCTGCTCCC
GTTGGAGGCAAATGACAAAACATGTATCTACTGTGACATTGAATGTGCTGCAGCAGCTGAAGGAAGCCCC
AGTCCTCCCAACCGCATTCTACTTTTTCCTGGATCTATGAAGGTAAATGAAAGGTACCCAAGTTTCCATA
ATTCTTTGCTGAGTAAAGGCCCTTGTCCAGGCACTTGTCTAATCCTCAAATAAAAGAACAAATCCTTCCA
AATATATTCAGAATCAGCAGAGTAAATCAGCAGGGTCCTTAAACAGTTCAGATAGAAGAACTTGCAATTT
TAAGCAAATAAGGAACTATTTTACCAAAAAAAAAAATGCATCTACTGTTCACTGGCAGAATGTAAATGGA
AAAAAAATGGTCATAAAAGTTATCAGTATTGCTTTTTCTTATAAAAAGCATAAATGAAAACATGAAACTA
GGCAATATGAAGTTCAGGCCTCTGTCGTCAATTTTCCAATGCCATAGTGGACTTCACTATTTTTACCCTG
GATTTCTAAATTAGCTTTCTAACTGATTTATCACTCTCTCTATTCTCCTTGCAATCTGTCTTCTATAATT
CTGGAATGATTTATTTTTCTAAAACATAAACCTGATCAAGTCACACTGCTGATCAGTCCGTTCCAGTTAT
TTCTGCCTGTGTTTCTATCATTTCCTGTTGTGCCTTCCATTGTAGGCTTTACTTTCTCCACACTGACATG
TACATAGTGCCTAAAATTACTATGATTTTTCACTTAACTATATGCACTCACTATCTCATATTTCATAGAT
CCTATAAGATTTGCTATACTTTTCTTAAAAGATTTCCTGACCAACAGACCAAACAAGGGTAGAAACAACC
CCTGCTCAAAACAAATGAAGGATTCGTGCTAATTATATCCGTTTTAATGTTGCCCTTGATTTTACAGCCT
CACATTTGCTTTTGACTGTGCATTTGCTGAAGACAGGAGCTGTGTCTTGGCAATCATGTATCTTCAGTGC
CCAGTACAGGGCTTGACACAAAGCAGGCAACAGAAATGTTTTCTTTTGTTGTGTTTTTACATAAATAAAT
CCTTTAAAGAGTGGAAGATACAGAAAAGAAAATGAATGGCATACAATATCAATTGCAGTTTTGATGACAT
CTCTATACTTGTAGTGAATATGACCATGATATTTATACTGAAGATTTAAATCATAAGAGAAACCTTAAGA
AATGAGGGGCAGTGCTGGAAAAAGTGTGATGATAAGGTGGGTGGCAGTCTAAACCTGCACACTGCTGGAT
ATATTCAGAAGGACTAATTCATGCAGACTGGACAGACATTTCAAATGTCAACCCTTCCAGATCAAAACTG
GCAAAAGCAATTGAAATCACAGGAGAGACACACCTAAAAGTGAATATGTAAGAGCACTCTACTAGAAAAC
CATTTTAAAATAAATAACTCAAAGCTGAGGATTATGGAAACTAAACATACAGTTAAGTTTCTTGGCACAA
AACAGTAAGATGACCAGACTACATTTAACTTATAGACTCTACTTCCTTTAAAATGTCGTGAGCAATCAAA
AGAAGAAATAGCCTTTAGTTCTTCCTCCAAGAGATATCTTTCTATTTGGCTAAGCAGAATTTGAAAAGTT
GCCACAAGCAATTCAAATAAAAATTTAAGGGGCGGAGCAAGATGGCCGAATAGGAACAGCTCCAGTCTAC
AACTCCCAGCGCTAGCGACACAGAAGACCGGTGATTTCTGCATTTTCAACTGAGGTACTGGGGTCATCTC
ACTAGGGAGTGCCGGACAATCGGTGCTGGTCAGCTGCTGCAGCCTGACCAGCGAGAGCTGAAGCAGGGCG
AGGCATCGCCTCACCTGGAAGCGCAAGGGGGAAGGGGATCCGTTTTCCTAGCCAGGGGAACTGAGACACA
CAACACCTGGAAAATCGGGTAACTCCCACCCCAATACTGCGCTGTAAGCATACAGGCATTCCAGGAGAAT
ATATCCCACACCTGGCCGGGAGGGTCCCACGCCCACGAAGCCTCCCTCACTGCTAACACAGCAGTCTGCC
GCGATCTATCCGCAAGGCAGCAGCGAGGCTGGGGGAGGGGCGCCCGCCATTGCTGAGGCTTAAGTAGGTA
AACAAAGCCGCTGGGAAGCTCGAACTGGGTGGAGCTCACAGCAGCTCAAGGAAGCCTGCCTGTCTCTGTA
GTCTCCACCTCTGGGGACAGCGCACAGCTGAAGACCAACAGGGGAAGTAGCGGGAGCCGGTGCAGACGCG
AACGACTCTGTCTGACAGCTTTGGGGAGAGCCGTGGATCTCCCAACGCGGAGGTTGAGATCTGAGAACGG
ACAGACTGCCTGCTCAGGTGGGTCCCTGACCCCTGAGTAGCCTAGCTGGGAGAAATCCCCCACTAGGGGC
AGTCTGACACCCCACACCTCACAGGGTGGAGTACACCCCTGAGAGGAAACTTCCAAAGGAAGAATCAGAC
AGGTACACTCGCTGTTCAGCAATATTCTATCTTCGGCAACCTCTGCTGCTGATACCCAGGCAAACAGGGT
CTGGAGTGGACCTCAAGCAATCTCCAACAGACCAACAGACAGTCCTTCTGACTGTCAGAAGGAAAACTAT
CAAACAGGAAGGACACCTATACCAAAACCCCATCAGTACGTCACCACCATCAAAGACCAGAGACAGATAA
AACCACAAAGATGGGGAAGAAGCAGGGCAGAAAAGCTGGAAATTCAAAAAATAAGAGCGCATCTCCCCCT
GCAAAGGAGCGCAGCCCATCGCCAGCAACGGATCAAAGCTGGTCAGAGAATGACTTTGACGAGATGAGAG
AAGAAGGCTTCAGTCCATCAAACTTCTCAGAGCTAAAGGAGGAATTACGTACCCAGCGCAAAGAAACTAA
AAATCTTGAAAAAAGAGTGGAAGAATTGACAGCTAGACTAATTAATGCAGAGAAGATCATAAACGAAATG
ACAGAGATGAAAACCATGACACGAGAAATACGTGACAAATGCACAAGCTTCAGTAACCGACTCGATCAAC
TGGAAGAAAGAGTATCAGCGATTGAGGATCAAATGAATGAAATGAAGCGAGAAGAGAAACCAAAAGAAAA
AAGAAGAAAAAGAAATGAACAAAGCCTGCAAGAAGTATGGGATTATGTAAAAAGACCAAATCTACGTCTG
ATTGGGGTGCCTGAAAGTGAGGGGGAAAATGGAACCAAGTTGGAAAACACTCTTCAGGATATCATCCAGG
AGAACTTCCCCAACCTAGTAGGGCAGGCCAACATTCAAATTCAGGAAATACAGAGAACGCCACAAAGATA
CTCCTCCAGAAGAGCAACTCCAAGACACATAATTGCCAGATTCACCAAAGTTGAAATGAAGGAAAAAATC
TTAAGGGCAGCCAGAGAGAAAGGTCGGGTTACCCACAAAGGGAAGCCCATCAGACTAACAGCAGATCTCT
CGGCAGAAACTCTACAAGCCAGAAGAGAGTGGGGGCCAATATTCAACGTTCTTAAAGAAAAGAATTTTAA
ACCCAGAATTTCATATCCAGCCAAACTAAGTTTCATAAGTGAAGGAGAAATAAAATCCTTTACAGATAAG
CAAATGCTTAGAGATTTTGTCACCACCAGGCCTGCCTTACAAGAGACCCTGAAGGAAGCCCTAAACATGG
AAAGGAACAACCGGTACCAGCCATTGCAAAAACATGCCAAAATGTAAAGACCATCGAGGCTAGGAAGAAA
CTGCATCAACTAACGAGCAAAATAACCAGTTAATATCATAATGGCAGGATCAAGTTCACACATAACAATA
TTAACCTTAAATGTTAATGGACTAAATGCTCCAATTAAAAGACACAGACTGGCAAACTGGATAAAGAGTC
AAGACCCATCAGTCTGCTGTATTCAGGAGACCCATCTCACATGCAGAGACATACATAGGCTCAAAATAAA
GGGATGGAGGAAGATCTACCAAGCAAATGGAGAACAAAAAAAAGCAGGGGTTGCAATCCTAGTCTCTGAT
AAAACAGACTTTAAACCATCAAAGATCAAAAGAGACAAAGAAGGCCATTACATAATGGTAAAGGGATCAA
TTCAACAGGAAGAGCTAACTCTCCTAAATATATATGCACCCAATACAGGAGCACCCAGATTCATAAAGCA
AGTCCTTAGAGACTTACAAAGAGACTTAGACTCCCATACAATAATAATGGGAGACTTCAACACTCCACTG
TCAACATTAGACAGATCAACGAGACAGAAAGTTAACAAGGATATCCAGGAATTGAACTCATCTCTGCACC
AAGCGGACCTAATAGACATCTATAGAACTCTCCACCCCAAATCAACAGAATATACATTCTTCTCAGCACC
ACATCGCACTTATTCCAAAATTGACCACATAATTGGAAGTAAAGCACTCCTCAGCAAATGTAAAAGAACA
GAAATTATAACAAACTGTCTCTCAGACCACAGTGCAATCAAACTAGAACTCAGGACTAAGAAACTCAATC
AAAACCGCTCAACTACATGGAAACTGAACAACCTGCTCCTGAATGACTACTGGGTACATAACGAAATGAA
AGCGGAAATAAAGATGTTCTTTGAAACCAATGAGAACAAAGATACAACATACCAGAATCTCTGGGACACA
TTTAAAGCAGTGTGTAGAGGGAAATTTATAGCACTAAATGCCCACAAGAGAAAGCAGGAAAGATCTAAAA
TTGACACTCTAACATCACAATTAAAAGAACTAGAGAGGCAAGAGCAAACACATTCAAAAGCTAGCAGAAG
GCAAGAAATAACTAAGATCAGAGCAGAACTGAAGGAGATAGAGACACAAAAAACCCTCCAAAAAATCAAT
GAATCCAGGAGTTGGTTTTTTGAAAAGATCAACAAAATTGACAGACCGCTAGCAAGGCTAATAAAGAAGA
AAAGAGAGAGGAATCAAATAGATGCAATAAAAAATGATAAAGGGGATATCACCACTGACCCCACAGAAAT
ACAAACTACCATCAGAGAATACTATAAACGCCTCTACGCAAATCAACTAGAAAATCTAGAAGAAATGGAT
AATTTCCTGGACACTTACACTCTCCCAAGGCTAAACCAGGAAGAAGTTGAATCCCTGAATAGACCAATAG
CAGGCTCTGAAATTGAGGCAACAATTAATAGCCTACCCACCAAAAAAAGTCCAGGACCAGATGGATTCAC
AGCTGAATTCTACCAGAGGTACAAGGAGGAGCTGGTACCATTCCTTCTGAAACTATTCCAATCAATAGAA
AAAGAGGGAATCCTCCCTAACTCATTTTATGAGGCCAACATCATCCTGATACCAAAGCCTGGCAGAGACA
CAACAAAAAAAGAGAATTTTAGACCAATATCCCTGATGAACATTGATGCAAAAATCCTCAATAAAATACT
GGCAAACCGGATTCAGCAGCACATCAAAAAGCTTATCCACCATGATCAAGTGGGCTTCATCCCTGGGATG
CAAGGCTGGTTCAACATTCGCAAATCAATAAACGTAATCCAGCATATAAACAGAACCAAAGACAAGAACC
ACATGATTATCTCAATAGATGCAGAAAAGGCTTTTGACAAAATTCAACAGCCCTTCATGCTAAAAACGCT
CAATAAATTCGGTATTGATGGAACGTACCTCAAAATAATAAGAGCTATTTATGACAAACCCACAGCTAAT
ATCATACTGAATGGGCAAAAACTGGAAAAATTCCCTTTGAAAACTGGCACAAGACAGGGATGCCCTCTCT
CACCACTCCTATTCAACATAGTGTTGGAAGTTCTGGCTAGGGCAATCAGGCAAGAGAAAGAAATCAAGGG
TATCCAGTTAGGAAAAGAAGAAGTCAAATTGTCCCTGTTTGCAGATGACATGATTGTATATTTAGAAAAC
CCCATCGTCTCAGCCCAAAATCTCCTTAAGCTGATAAGCAACTTCAGCAAAGTCTCAGGATACAAAATTA
ATGTGCAAAAATCACAAGCATTCTTATACACCAGTAACAGACAAGCAGAGAGCCAAATCAGGAATGAACT
TCCATTCACAATTGCTTCAAAGAGAATAAAATACCTAGGAATCCAGCTTACAAGGGATGTAAAGGACCTC
TTCAAGGAGAACTACAAACCACTGCTCAGTGAAATCAAAGAGGACACAAACAAATGGAAGAACATACCAT
GCTCATGGATAGGAAGAATCAATATCGTGAAAATGGCCATACTGCCCAAGGTTATTTATAGATTCAATGC
CATCCCCATCAAGCTACCAATGAGTTTCTTCACAGAATTGGAAAAAACTGCTTTAAAGTTCATATGGAAC
CAAAAAAGAGCCCGCATTGCCAAGACAATCCTAAGTCAAAAGGACAAAGCTGGAGGCGTCACGCTACCTG
ACTTCAAACTATACTACAAGGCTACAGTAACCAAAACAGCATGGTACTGGTACCAAAACAGAGATATAGA
CCAATGGAACAGAACAGAGTCCTCAGAAATAATACCACACATCTACAGCCATCTGATCTTTGACAAACCT
GAGAGAAACAAGAAATGGGGAAAGGATTCCCTATTTAATAAATGGTGCTGGGAAAATTGGCTAGCCATAA
GTAGAAAGCTGAAACTGGATCCTTTCCTTACCCCTTATACGAAGATTAATTCAAGATGGATTAGAGACTT
AAATGTTAGACCTAATACCATAAAAACCCTAGAAGAAAATCTAGGTAGTACCATTCAGGACATAGGCATG
GGCAAGGACTTCATGTCTAAAACACCAAAAGCAACGGCAGCAAAAGCCAAAATTGACAAATGGGATCTAA
TTAAACTAAAGAGCTTTTGCACAGCAAAAGAAACTACCATCAGAGTGAACAGGCAACCTACAGAATGGGA
GAAAATTTTTGCAACCTACTCATCTGACAAAGGGCTAATATCCAGAATCTACAAAGAACTCAAACAAATA
TACGAGAAAAAAACAAACAACCCCATCAAAAAGTGGGCAAAGGATATGAACAGACATTTCTCAAAAGAAG
ACATTCATACAGCCAACAGACACATGAAAAAATGCTCATCATCACTCGCCATCAGAGAAATGCAAATCAA
AACCACAATGAGATACCATCTCACACCAGTTAGAATGGCAATCATTAAGAAGTCAGGAAACAACAGGTGT
TGGAGAGGATGTGGAGAAATAGGAACACTTTTACACTGTTGGTGGGATTGTAAACTAGTTCAACCATTAT
GGAAAACAGTATGGCAATTCCTCAAGGATCTAGAACTAGATGTACCATATGACCCAGCCATCCCACTACT
GGGTATATACCCAAAGGATTATAAATTATTCTACTACAAAGACACATGCACACGTATGTTTATTGCGGCA
CTATTCACAATAGCAAAGACTTGGAATCAACCCAAATGTCCATCTGTGACAGACTGGATTAAGAAAATGT
GGCACATATACACCATGGAATACTATGCAGCCATAAAAAAGGATGAGTTTGCGTCCTTTGTAGGGACATG
GATGCAGCTGGAAACCATCATTCTTAGCAAACTATCACAAGAAGAGAAAACCAAACACCGCATGTTCTCA
CTCATAGGTGGGAACTGAACAATGAGATCACTTGGACTCGGGAAGGGGAACATCACACACTGGGGCCTAT
CA
