# Supplementary material for: Genome-wide characterization of endogenous retroviruses in snub-nosed monkeys
Source: PeerJ. 2019 Mar 18;7:e6602. doi: 10.7717/peerj.6602 (PMC6428148; doi:10.7717/peerj.6602)
Supplement: File S3 — All ERV sequences found in the golden snub-nosed monkey. [file peerj-07-6602-s003.zip › Supplemental3/168.fasta]

>168gi|723380566|ref|NW_010829798.1|:520931-526014 
TGGTGCCAAAACCCAGGATGGGCTTATGCCTGCCTTCCCTGTGGACACACCCCTCCATCCCATAGAGCAG
GCCACAGCGGCCAGACAAAGGAAGCTCCTCAGCCTCCAGTCGCCTTTCTGTGCAGGCACATCAGTTACTG
AATTCGCCTACTCATAAGTCTCCCTGGTGCCCAGTTAACAGGGGAGAATCTGCACAGCATTTCTTGGTTT
CTCTAGTCCAAAAGTTCAACATTGGTCCAAGAAGGCTCCAGTGCGTGCCAGCTCGCTGATCATCTGGTCT
TAAGGGGATGCCTGTAAGCCATTTGATCCCGTTCCGGGAACAAAAAAGGCAGCAGTGATGATTGCTCCTT
TTATGGTCTCCCTCTGGCTGTCTAGGATGGTCTCCTTTTTCCCTGTTCTCCCAAGCCTACCCTCCGTTAT
GGGAAACTCCTGGTCCTCCATTCCAAAAAAACAGTCCTCTAGGCTACCTCATAAACAACCTGCAAACCTT
AGTCCTCAGGCAAGATATCCGCCCCAAGTGCCTTGTCTTTTTTGCAATTTAGTCTGTACACAATGAGTCC
AAATGGGCCACAGATGGAACATTCGACTTTACAATTTTTAAGGACTTAAGCAATTATTGCCGATGAATGG
AGAAATGGGGAGAAATTCCTTATGTCCAGGCCTTTTTGCACTCAGATCACAACCTGACTTCTGCAATTCT
TTCTCACCTGTTCAAATCCTTCTCCTCCATTCTCTCCAGCCTGATCAGCTTTCTTCTCCCAGTCCTACCT
CTTTTTCCTCGTTAGATCCAGCAGATTGCTGTCTACCCCTCCCAGACCCTACCTCTCCCTCTCAACTGTC
TCCTTTACCCCCACAAGCCTCCTCTTTATGTTCTCAGCTGCGATCTTCTCAGCTGCCATCTTCCCAGCTG
CCATTTTCCCAGTCAACTGTATCCACTTCTTCTCCTACAACCGTCCCCTCCTCAGAACAATTTTAGTATT
GCCTGTACCCATTCTCCTCCCCCACAGCCCTCTCCTGAGGCTTGTAAACCCATCCCGCCATCTTACTCCT
GTATCTATCCTCCACTGCCTGTTAACTCAAACACCATTCCCCCTTCAAACTCTCAGCAGGAACCACTTCC
ACGTTCTTCCTTCTCTCCCACCCATACTCATTCAGGCGCCACCTTTGGCCCATGCCCCACTCTTCCTTCA
GCGCCTGTGCTAGAGTGCCCCCTTCAGGAAGTGGCAGGAACTGAAAGTATTATTAGAGTTCATATTCCCT
TCTCCCTCACTGATCTCTCTCAAATTAACAAAAGACTTGGTTCATTTCCAGAAGACCCTACCGCTTATAT
TAGGGAGTTTCAGTACCTTACCCAGTCTTATGAACTAACCTGGCATGAGCTCTACATTATCCTCTCTTCG
ACCCTCACCCCAGAAGATCGGGACCATATCTGGACCCCAACTCAGGTGCATGCTAATACAATTCATCACC
AAGCTCCTGCCCAGCCTACTGGGGCAGAGAGAATCCATAACCAGGACCCCTACTGGGATTATCCAGACGG
GGCCCCTGGATGCCAACATCAAGACCACATGATTATGTGTCTCCTTGCAGGACTGAAAAAGGGTGCCAAT
AAAGCAGTAAACTACAAAAAATTTTCAGAAATCACCCAACGTCCTGACAAAAACCCAGCCCCTTTTCTCT
CTCATTTACCTGAAGCCATGAGAAAGTATACCAACCAAAACCCAGCCAGCCCAGAAGAAACCACTATCTT
AAACCTTTGGTTCATCTCCCAATCCACCCTCAATAGTCGGTGTAAGCTTCAGAAGCTTGATGACGGCCCT
CAAACCTCACAATGAGACCTTCTTAATTTAGCCTTCAAAGTCTTTAAAAATCGTGATGAGGAAAGTAAAA
GACAAAAACAGTCAGAGTTTCAAATGCTTGCCTCCACCATCAGGGGCCCTGCAGGCCCATGGGGCTGCAG
CTCCGCACAGAAACCTCCTAGCAATCCATCTCCACCTGGCACCTGTTTCAAGTTCAGCAATTAAGGCCAC
TAGCCCAGACAATGCCCAAACCCAGGTAAGCCTACCAGGCCATGCCCCCTCTGAGGAGAACCCCATTGAA
AGTCAGACTATGAGTGACTCCTTCAAGGACCACCCCCATCCCTTCCCAAGTCAGCCAAAACCTCCTACTT
GGATCTCATTGGCTTTGCCGCTGAAGACTCATGGTGCCCTGGAGCAGATGCACTGGCGACTACCATCGTT
TCATCTGAGCCAGGGGTAACCCTGATGGTGGCAGGTAGGCCAGTTTTTGTTGTTGTTGTTGTTGTTGTTG
TTGTTGTTGTTGTTTTAATTAATACGGGGGCAACCTACTCTGCTTTACCTAATTTTTCAGGACTGACCAA
GTCCTCCCAGGTCTCTTTTGTGGGACTTGATGGATAAGTCTCCAAACCCTGAGCCAACCCTCCACTTTTT
TTCTCCCTGCACACCCTTTCCTTCACTCACTCTTTCTTAGTCCTGCCTTCATGCCCAACTCCGCTCCTAG
GCAGAGACATCCTTTCAAAACTCCAAACTACTCTCTACTTCCACATTCCCTATAGTACCCAATGCATCCA
CTCAGTCCCCTCTGGTACTTCTAACTTTCTTCTACTCCTCCAACCTTCCACCCTAAGCCATGCAACTTTT
CCTTATTCCCCATCCGTAGTTAACCCCACTGTTTAGGATACTTCACACCCTCAGTTGCAGAACACCACAC
CCCTGTCTACATTACCCTTAAAGAGCCCACCCAGTTCCTATCACAGAAGCAGGATCCCATCCCTCAAGCA
GCTCTTATATGCCTAAAGCCTATCATTTCTTGCCTCCTCGCCAGTCACCTACTCTGCCCAACAAACTCCC
CTTTTAACATACCCTCTCTAATTGTAAAAAAGCCAGATGGAACTTATTGCTTTGTCCAGGACCTCAGACT
CATTAGCCAAGCTGTACTCCCAGTATGTTCAGTAGTTCCTAACCCATATACTTTACTTTCCGCAATTCCC
TTCAATGCCACCCCTTTTTCTGTTCTAAACATAAAGGATGCTCTTTTTCACAATTCCTTTACACCCTGAT
TCCCAAAACCTCTTTGCCTTTACTTAGGAAAACCCTGACACCTACCTTTCACGTCGGCTCACCTGGAGTG
TACTACCTCAAGATTTCAGAGACAACTCCCGCCTTTTTGGACAGGCCCTTGCTCACGACCTCTGTACCTA
TCCCTAAAACCATCCACTCCCCCTCAATGTGTTAATGATCTGCTCCTGTGTAGCCCTTCTCCAAGACACT
GCAACGCCCATACTATCTCTTTCTTTTAAACTTTTTGACAGAATGGGGGTATTGCATCTCCCCTAAGAAG
GCATAAATATGCACTCCCTCAGTCACCTATCTAGGCCTAGCTCTTACCCCGTGAACCTGAGGGCTCACAA
CCAACTGCATATCCCTCCTCCAGTCCCTCCTGCCTCCACAAACTAAGCAAGAAATTATCTCTTTTCTAGT
ACTAGCAGGATATTTTAGGCTCTGGGTTCCCTCCTTCAGTCTACTTGCCAAACCGTTTAACCAAGCAGCT
AAAGGCCCTCTCTCTGAGCCTTCAAACCCCGCACAGCCTATTACCCAACCTTTCCATCTACTCCAGAAAG
CTCTCACCTCAGCTCCTGTCCTCACTCTCCCAGAGTTCACCAAAATTTTCTCCCTCTATCCTGATGAATG
GTGTGGAATTGAACTAGGCTTTCTGACCCAGTCTTAAAGGACCCACCCTCCAGGTTGTTGCCTACCTCTC
TAAACAGCTTCAAGCCACAGTTCTCAGATGGCCTGCCTTCCTCCAAGCATTAGCAGCAGCCACTGTCCTC
ACCCTTGGAAGCCTGAAACTATCTCTCCATGCAAACCTAACAGTTTATTCAACCCATAACATCAAAGACA
TGCTAGCTCTCCGCAGTGTACTGTCTCATCTCTGCCCCACAGCTCCTCCAGTTGTATGTTCTATTCATAG
AAACTTCCCACATCACCATGCTAACCAGGTTCCGTCTAAACCCGGCCACGCTTTGTCCCTGTCCTTGTTC
TCTCCTCCTTACTCCTCAGAAAAAAAGGAGGACTTCCGAGCGCAAAACCTTCAAAAGCAAGGACCATGGT
CTGTCAAGGAAGGGTACTTCATTCTTCCTCACTCTCAAACACTGTATCCTCTAAAGCCTCCACAACTCTT
TCCACATCAGGTACAAACCTCTCCTGCAACTTCTCTGCCCTATCCTCACTTGTCCTCATCTTTCCAGCCG
TGTTCAAGAGATTACCCAGTCCTGCTCTCTCCGCCACACAGTATCACTCCAGGGTTCCCTCTGACTGCCG
CCTTTTCGTACCCATCAAGCCCAGGGCCAGGTACCGAGACAAGATTGGCAAGTAGACTTCACTCACATGC
TGCCCGATAAATTGCTCCACTATCTTCTAGTCTGTGTCTGTACTTTCTCCGCACGGGTAGAAGCATTCCC
AACAAGTTCAGAAGGTGCAAATGTCATCACACAAACTCTCATCATGCATATAATTCCCCGTTTCGGACTC
CCAACATCCATCCAGTCTGATAACGAGCCCGCCTTCATCAGCCAAATTACCCACGGTGTCTCTACATCCT
TAGGTATAAAATGGGTTCTCCACACACCCTACAGGCCTCAATCTTCAGGCATAGTTGAAAAATTAACTCT
GTCCTTAAAGCCCAACTCAGCAAGCTGGCTCTAGAAATCTGCTAGTCTTGGACAAAAATATCTCCCGTTC
ACCCTCATGAGATTCCACACAACACCAAAAGAACCCTCTTTTTATAGCCCCTTTGAAATCATGTATGGCC
GAACTTTTGTTTTAGGGCCTCCATCCTTACCAGACTCTGAGTCACTCATGAATTATCTCCACTCCTTAAT
CCAGACACAGTCTTTCATTCCTGAAGCAGCAGATGAGGCCATGCCTCTTCCTGTCGACAGATCCTTGTCA
TCTCAACATAACTGTTTTGCAGGCACAGATGTGTTTATCTGCCAACCCAACCCTCACCAATAGCTACAAC
CGAAGTGGCCAGGCCCCTACACTGTGATACTCAGCATGCCAACT
