# Supplementary material for: Genome-wide characterization of endogenous retroviruses in snub-nosed monkeys
Source: PeerJ. 2019 Mar 18;7:e6602. doi: 10.7717/peerj.6602 (PMC6428148; doi:10.7717/peerj.6602)
Supplement: File S3 — All ERV sequences found in the golden snub-nosed monkey. [file peerj-07-6602-s003.zip › Supplemental3/169.fasta]

>169gi|723380566|ref|NW_010829798.1|:637575-649212 
TGTTTCTGTTATGCCCAGACCATTTATTCCCTGAAGAAGGCCAACAGAGTCCAGAGTCAAAGCCAAGCGG
CAAGGATCTTTACTGCAAGTTCGAACTTGGTCCCTCTGTTCCACAACATACAAGAGGGCCCCAAACAATG
CATGCACTCGCTTTTTATAGCCCGATGTAAATAGGACTTGTAAGGTTACAGAGGAACAAGGGAATTCTTT
AGGTTACAGCATTACAATTGGTTAACATATTAAGTTATACATTTAGCGGTGATCTATTGGTTCCCATGCT
TTCAGTAAAACTACAAACAGCTGTGTCGTTATCAGGGATTTTTTCCAGGTGGTGTTTTTCTAAAGTTGAG
ATATATGGTGGGACGTGTTTGTACTGGGCTCAGGAAGTTGAGAGATATGAGAGATATATGGTGTTTGTAC
TGGGCCCAGGAAATTGAGAGATATATGCTGTTTGTACTGGGCCCAGGAAATTGAGAGATATATGGTGTTT
GTACTGGGCCCAGGANNNNNNNNNNNNNNNNNNNNNNNNNNNNNNNNNNNNNNNNNNNNNNNNNNNNNNN
NNNNNNNNNNNNNNNNNNNNNNNNNNNNNNNNNNNNNNNNNNNNNNNNNNNNNNNNNNNNNNNNNNNNNN
NNNNNNNNNNNNNNNNNNNNNNNNNNNNNNNNNNNNNNNNNNNNNNNNNNNNNNNNNNNNNNNNNNNNNN
NNNNNNNNNNNNNNNNNNNNNNNNNNNNNNNNNNNNNNNNNNNNNNNNNNNNNNNNNNNNNNNNNNNNNN
NNNNNNNNNNNNNNNNNNNNNNNNNNNNNNNNNNNNNNNNNNNNNNNNNNNNNNNNNNNNNNNNNNNNNN
NNNNNNNNNNNNNNNNNNNNNNNNNNNNNNNNNNNNNNNNNNNNNNNNNNNNNNNNNNNNNNNNNNNNNN
NNNNNNNNNNNNNNNNNNNNNNNNNNNNNNNNNNNNNNNNNNNNNNNNNNNNNNNNNNNNNNNNNNNNNN
NNNNNNNNNNNNNNNNNNNNNNNNNNNNNNNNNNNNNNNNNNNNNNNNNNNNNNNNNNNNNNNNNNNNNN
NNNNNNNNNNNNNNNNNNNNNNNNNNNNNNNNNNNNNNNNNNNNNNNNNNNNNNNNNNNNNNNNNNNNNN
NNNNNNNNNNNNNNNNNNNNNNNNNNNNNNNNNNNNNNNNNNNNNNNGTCCATTATCTGACCCTATCTGG
ACGGGAAAGCCATACCTGGGGAGGATATCTTCCAGAATTTTCTTTGCTACAACCTGAGCAGTCTCCCTTT
TGGTTGGGAATGCCTCAATCCACCCTGAAAAAGTATCTACAAAGACAAGTAAGTACCAGCTACAACCTGA
GCAGTCTCCCTTTTGGTTGGGAATGCCTCAATCCACCCTGACAAAGTATCTACAAAGAGAAGTAAGTACC
GATACCCGTATTCCCCTGGCTTTATCTCAGTAAAATCTACTTCCCAGTAGATGCCGGGCCTGGTCCCCTG
AGCCTTGTTCCCGTTGCAGCCTGGGATTGGGGGTAGGCGTTGTTAAGCTGGCAGACTCTGCAGTTGGTTA
CAATGCTGCTGGCCGTTTCGGCTATATGTCTGAATTTGAGCTTGGAGCGTCTGTTCAGGTTTATCATCCA
CCAGGCACCCAGGTGGGTGGTTCGGTGGATGTGTTCTAACAGTTTTTGTCCTAATTTTTCTGGTAGGATG
GTTTGGTCATTAGTATCGGTCCACCACCCATTCTGGATCTGTTTCAGGGGAAGTTTGTCGATCCACTGGA
GATCTTGTTCTGAATAATCAGGGAGATATGGCAGGTCCCGGGGGCCTGGATCAGGGAGCTGGAGTGCAAG
GAGTTGACTAGGAGCCTTTGCCACACTCCTTGCAGTTTGGTCTGCCAGAAAGTTGCCTTGAGCAATTGGA
GTGGTTGGTTTCTGATGCCCTGGGCAATGTACAATAGCCAATTTTTCTGGTTTCCATAGGGCTGTTAACA
GGGCTAGGATCTCTTGCTTGTTTTTTATCTCTTTTCCTTCAGTCGTTAATAACCCTCGCTCCCTGTAAAT
GGCCCCATGTATCTGTGCCGTAGCAAAAGCATATCGGCTGTCAGTGTATACTGTCAGTTTCCTCCCTGCC
CCTAAGGTAAGAGCTTGGGTGAGCGCTATCAGTTCGGCCTTCTGGGCCGATGTCCCCGGGGGCAGGGGTT
CCGCCCAGATTACCTCAGTCTCTGAAGTCACTGCNNNNNNNNNNNNNNNNNNNNNNNNNNNNNNNNNNNN
NNNNNNNNNNNNNNNNNNNNNNNNNNNNNNNNNNNNNNNNNNNNNNNNNNNNNNNNNNNNNNNNNNNNNN
NNNNNNNNNNNNNNNNNNNNNNNNNNNNNNNNNNNNNNNNNNNNNNNNNNNNNNNNNNNNNNNNNNNNNN
NNNNNNNNNNNNNNNNNNNNNNNNNNNNNNNNNNNNNNNNNNNNNNNNNNNNNNNNNNNNNNNNNNNNNN
NNNNNNNNNNNNNNNNNNNNNNNNNNNNNNNNNNNNNNNNNNNNNNNNNNNNNNNNNNNNNNNNNNNNNN
NNNNNNNNNNNNNNNNNNNNNNNNNNNNNNNNNNNNNNNNNNNNNNNNNNNNNNNNNNNNNNNNNNNNNN
NNNNNNNNNNNNNNNNNNNNNNNNNNNNNNNNNNNNNNNNNNNNNNNNNNNNNNNNNNNNNNNNNNNNNN
NNNNNNNNNNNNNNNNNNNNNNNNNNNNNNNNNNNNNNNNNNNNNNNNNNNNNNNNNNNNNNNNNNNNNN
NNNNNNNNNNNNNNNNNNNNNNNNNNNNNNNNNNNNNNNNNNNNNNNNNNNNNNNNNNNNNNNNNNNNNN
NNNNNNNNNNNNNNNNNNNNNNNNNNNNNNNNNNNNNNNNNNNNNNNNNNNNNNNNNNNNNNNNNNNNNN
NNNNNNNNNNNNNNNNNNNNNNNNNNNNNNNNNNNNNNNNNNNNNNNNNNNNNNNNNNNNNNNNNNNNNN
NNNNNNNNNNNNNNNNNNNNNNNNNNNNNNNNNNNNNNNNNNNNNNNNNNNNNNNNNNNNNNNNNNNNNN
NNNNNNNNNNNNNNNNNNNNNNNNNNNNNNNNNNNNNNNNNNNNNNNNNNNNNNNNNNNNNNNNNNNNNN
NNNNNNNNNNNNNNNNNNNNNNNNNNNNNNNNNNNNNNNNNNNNNNNNNNNNNNNNNNNNNNNNNNNNNN
NNNNNNNNNNNNNNNNNNNNNNNNNNNNNNNNNNNNNNNNNNNNNNNNNNNNNNNNNNNNNNNNNNNNNN
NNNNNNNNNNNNNNNNNNNNNNNNNNNNNNNNNNNNNNNNNNNNNNNNNNNNNNNNNNNNNNNNNNNNNN
NNNNNNNNNNNNNNNNNNNNNNNNNNNNNNNNNNNNNNNNNNNNNNNNNNNNNNNNNNNNNNNNNNNNNN
NNNNNNNNNNNNNNNNNNNNNNNNNNNNNNNNNNNNNNNNNNNNNNNNNNNNNNNNNNNNNNNNNNNNNN
NNNNNNNNNNNNNNNNNNNNNNNNNNNNNNNNNNNNNNNNNNNNNNNNNNNNNNNNNNNNNNNNNNNNNN
NNNNNNNNNNNNNNNNNNNNNNNNNNNNNNNNNNNNNNNNNNNNNNNNNNNNNNNNNNNNNNNNNNNNNN
NNNNNNNNNNNNNNNNNNNNNNNNNNNNNNNNNNNNNNNNNNNNNNNNNNNNNNNNNNNNNNNNNNNNNN
NNNNNNNNNNNNNNNNNNNNNNNNNNNNNNNNNNNNNNNNNNNNNNNNNNNNNNNNNNNNNNNNNNNNNN
NNNNNNNNNNNNNNNNNNNNNNNNNNNNNNNNNNNNNNNNNNNNNNNNNNNNNNNNNNNNNNNNNNNNNN
NNNNNNNNNNNNNNNNNNNNNNNNNNNNNNNNNNNNNNNNNNNNNNNNNNNNNNNNNNNNNNNNNNNNNN
NNNNNNNNNNNNNNNNNNNNNNNNNNNNNNNNNNNNNNNNNNNNNNNNNNNNNNNNNNNNNNNNNNNNNN
NNNNNNNNNNNNNNNNNNNNNNNNNNNNNNNNNNNNNNNNNNNNNNNNNNNNNNNNNNNNNNNNNNNNNN
NNNNNNNNNNNNNNNNNNNNNNNNNNNNNNNNNNNNNNNNNNNNNNNNNNNNNNNNNNNNNNNNNNNNNN
NNNNNNNNNNNNNNNNNNNNNNNNNNNNNNNNNNNNNNNNNNNNNNNNNNNNNNNNNNNNNNNNNNNNNN
NNNNNNNNNNNNNNNNNNNNNNNNNNNNNNNNNNNNNNNNNNNNNNNNNNNNNNNNNNNNNNNNNNNNNN
NNNNNNNNNNNNNNNNNNNNNNNNNNNNNNNNNNNNNNNNNNNNNNNNNNNNNNNNNNNNNNNNNNNNNN
NNNNNNNNNNNNNNNNNNNNNNNNNNNNNNNNNNNNNNNNNNNNNNNNNNNNNNNNNNNNNNNNNNNNNN
NNNNNNNNNNNNNNNNNNNNNNNNNNNNNNNNNNNNNNNNNNNNNNNNNNNNNNNNNNNNNNNNNNNNNN
NNNNNNNNNNNNNNNNNNNNNNNNNNNNNNNNNNNNNNNNNNNNNNNNNNNNNNNNNNNNNNNNNNNNNN
NNNNNNNNNNNNNNNNNNNNNNNNNNNNNNNNNNNNNNNNNNNNNNNNNNNNNNNNNNNNNNNNNNNNNN
NNNNNNNNNNNNNNNNNNNNNNNNNNNNNNNNNNNNNNNNNNNNNNNNNNNNNNNNNNNNNNNNNNNNNN
NNNNNNNNNNNNNNNNNNNNNNNNNNNNNNNNNNNNNNNNNNNNNNNNNNNNNNNNNNNNNNNNNNNNNN
NNNNNNNNNNNNNNNNNNNNNNNNNNNNNNNNNNNNNNNNNNNNNNNNNNNNNNNNNNNNNNNNNNNNNN
NNNNNNNNNNNNNNNNNNNNNNNNNNNNNNNNNNNNNNNNNNNNNNNNNNNNNNNNNNNNNNNNNNNNNN
NNNNNNNNNNNNNNNNNNNNNNNNNNNNNNNNNNNNNNNNNNNNNNNNNNNNNNNNNNNNNNNNNNNNNN
NNNNNNNNNNNNNNNNNNNNNNNNNNNNNNNNNNNNNNNNNNNNNNNNNNNNNNNNNNNNNNNNNNNNNN
NNNNNNNNNNNNNNNNNNNNNNNNNNNNNNNNNNNNNNNNNNNNNNNNNNNNNNNNNNNNNNNNNNNNNN
NNNNNNNNNNNNNNNNNNNNNNNNNNNNNNNNNNNNNNNNNNNNNNNNNNNNNNNNNNNNNNNNNNNNNN
NNNNNNNNNNNNNNNNNNNNNNNNNNNNNNNNNNNNNNNNNNNNNNNNNNNNNNNNNNNNNNNNNNNNNN
NNNNNNNNNNNNNNNNNNNNNNNNNNNNNNNNNNNNNNNNNNNNNNNNNNNNNNNNNNNNNNNNNNNNNN
NNNNNNNNNNNNNNNNNNNNNNNNNNNNNNNNNNNNNNNNNNNNNNNNNNNNNNNNNNNNNNNNNNNNNN
NNNNNNNNNNNNNNNNNNNNNNNNNNNNNNNNNNNNNNNNNNNNNNNNNNNNNNNNNNNNNNNNNNNNNN
NNNNNNNNNNNNNNNNNNNNNNNNNNNNNNNNNNNNGTTGAATATTGGCCCCCACTCTCTTCTGGCTTGT
AGAGTTTCTGCCGAGAGATCTGCTGTTAGTCTGATGGGCTTCCCTTTGTGGGTAACCCGACCTTTCTCTC
TGGCTGCCCTTAAGATTTTTTCCTTCATTTCAACTTTGGTGAATCTGGCAATTATGTGTCTTGGAGTTGC
TCTTCTGGAGGAGTATCTTTGTGGCGTTCTCTGTATTTCCTGAATTTGAATGTTGGCCTGCCCTACTAGG
TTGGGGAAGTTCTCCTGGATGATATCCTGAAGAGTGTTTTCCAACTTGGTTCCATTTTCCCCCTCACTTT
CAGGCACCCCAATCAGACGTAGATTTGGTCTTTTTACGTAATCCCATACTTCTTGCAGGCTTTGCTCATT
TCTTTTTCTTCTTTTTTCTTTTGGTTTCTCTTCTCGCTTCATTTCATTCATTTGATCTTCAATCGCTGAT
ACTCTTTCTTCCAGTTGATCGAGTCGGTTACTGAAGCTTGTGCATTTGTCACGTATTTCTCGTGTCATGG
TTTTCATCTCTGTCATTTCGTTTATGATCTTCTCTGCATTAATGAGTCTAGCTGTCAATTCTTCCACTCT
TTTTTCAAGATTTTTAGTTTCTTTGCGCTGGGTACGTAATTCCTCCTTTAGCTCTGATAAGTTTGATGGA
CTGAAGCCTTCTTCTCTCCTCTCGTCCAAGTCATTCTCTGACCAGCTTTGATCCGTTGCTGGTGATGGGC
TGCGCTCCTTTGCAGGGGGAGATGCGCTCTTATTTTTTGAATTTCCAGCTTTTCTGCCCTGCTTCTTCCC
CATCTTTGTGGTTTTATCTGTCTCTGGTCTTTGATGGTGGTGACGTACTGATGGGGTTTTGGTATAGGTG
TCCTTCCTGTTTGATAGTTTTCCTTCTGACAGTCAGAAGGACTGTCTGTTGGTCTGTTGGAGATTGCTTG
AGGTCCACTCCAGACCCTGTTTGCCTGGGTATCAGCAGCAGAGGTTGCCGAAGATAGAATATTGCTGAAC
AGCGAGTGTACCTGTCTGATTCTTCCTTTGGAAGTGTCCTCTCAGGGGTGTACTCCACCCTGTGAGGTGT
GGGGTGTCAGACTGCCCCTAGTGGGGGATTTCTCCCAGCTAGGCTACTCAGGGGTCAGGGACACACCTGA
GCAGGCAGTCTGTCCGTTCTCAGATCTCAACCTCCGCGTTGGGAGATCCACGGCTCTCCCCAAAGCTGTC
AGACAGAGTCGTTCGCGTCTGCACCGGCTCCCGCTACTTCCCCTGTTGGTCTTCAGCTGTGCGCTGTCCC
CAGAGGTGGAGACTACAGAGACAGGCAGGCTTCCTTGAGCTGCTGTGAGCTCCACCCAGTTCGAGCTTCC
CAGCGGCTTTGTTTACCTACTTAAGCCTCAGCAATGGCGGGCGCCCCTCCCCCAGCCTCGCTGCTGCCTT
GCGGATAGATCGCGGCAGACTGCTGTGTTAGCAGTGAGGGAGGCTTCGTGGGCGTGGGACCCTCCCGGCC
AGGTGTGGGATATATTCTCCTGGTGTGCCTGTATGCTTACAGCGCAGTATTGGGGTGGGAGTTACCCGAT
TTTCCAGGTGTTGTGTGTCTCAGTTCCCCTGGCTAGGAAAACGGATCCCCTTCCCCCTTGCGCTTCCAGG
TGAGGCGATGCCTCGCCCTGCTTCAGCTCTCGCTGGTCAGGCTGCAGCAGCTGACCAGCACCGATTGTCC
GGCACTCCCTAGTGAGATGACCCCAGTACCTCAGTTGAAAATGCAGAAATCACCGGTCTTCTGTGTCGTT
CGCGCTGGGAGTTGGAGACTGGAGCTGTTCCTATTCGGCCATCTTGCTCCGCCCCGAGCCGGGCATTACT
TATCCATCGATTATGTGTCTGTTTGAGTAAACCTTCGAAGGCATGTGGGGTAACGACCTGTAATTCTTGA
CCCATGACAAGTTTATCAGCATCTTGTTCCATCAGGGCCATGGCTGCAATCATTCGGAGACAAGGGGGCC
ACCCGGCAGCCGCTGGGTCTGATTTCTTTGACTGGTAGGCAACTGGCCTTCACCAGGGGCCTAAGTTCTG
AGTTAGCACCACCTTGGCGACACCCTTACTCTCGTCCACCTAGAAGTGGAAGGGCTTAGTGACGTCAGGC
AGTCCCAGTGCAGGCGCAGAGAGTAGGGCGGTTTTGGTCTGTTGGAAAGCCGACTCGGCTTTTTCTGTCC
AATTAAATGGCTGCTGTCCCCGTGTTGCCTGATATATAATGGCTTAGCCAGCTCTGCGAACCCAGGTATC
CATAGTCTAGAAAATCCCGCCGACCCCAGGAATTCCCTTACTTGTCGGGTGGATTGTGGCCTGGGGATCT
GCAGAACAGTCTGCTTCCGGGCGTCTGTTAACTAGCACTGCCCTCCTTTTAGCAGGTACCCCAGATATGT
TACTTCTGGTTTACAGATTCGAGCTTTCTTTGCCGAGGCCCGGTAGCCTAGATTCCCTAGAGCTTGCAAG
AGACCCTTGGTCCCTTGGAGGCAAGTTTCTTGGGTCTCGGCTGCAATCAGGAGGTCATCAACATACTGTA
GTAAAATTATTTCAAGGTGTTTGCGTCGGTACTCACCCAAGTCTTCACGGAGGGCCTCATCGAACAGGGT
AGGAGAGTTTTTGAATCCCTCGGCAGCCTGGTCCATGTCAATTGGCCGCTTATACCCCTTTCAGGGTCAG
TCCATTTGAAGGCGAAAAGCTTTTGGCTCTGAGGGGCTAAAGGCAAACTGAAGAAGGCATCCTTCAAATC
TAAAACAGTATACCATTGGTGTTTGGGGTTTAGAGTACTCAGGAGGGTATACGGGTTAGGCACAGTTGGA
TGTATGTCCATAACCCTCTTATTGACTTCTCTTAAGTCTTGTACAGGTCTGTACTCCCCGCTATTAGGTT
TCCGTACCGGCAACAAGGGAGTATTCCAGGGTGAGTGACAGGGCCGAAGGACCCCTTGGTCGAGGAGCCG
ACGGATGTGGGTCGTAATTCCTTGTTTGGCCTCTAGGGGCATTGGGTACTGCCATACCCGAACGGGGTCT
GTCCCAGGCTTGAGTTCGACAAACAAGGCAGGACGGTGTTTTGCTAGTCCTAAGCCCCCCGTTTCTGCCC
AAGCTCCTGGATATTGCTGGAGCCAGGTTGCTATGTCCTGGTCAGGGGCCGCTTGCTCCTGGTGGAGCCG
ATACTCATCCTCTAGGGTTATAGTCAGGACGGGCACGGGCTGATTTTGGGAACTGGTCACGATGGGCCAC
TCAGGGAGGAAATGGATCTGTGCTCCCATCTTAGTCAGCAGGTCTCTCCCTAATAGGGGACAGGGGCTCT
CAGGAATGACCAGGAAAGAATGGGTTACATTCCTGGCTCCGAGGTTTACTGTTCTTTGTGTTGTCCAGGG
GTATTTCTTAATTCCTGTGGCCCCTTGCACCCACGAGGACTTGGAGGATAATTTTCCATTAGTTTCAACT
AGGACTGAGTGCTGTGCTCCCGTATCGACCAGGAACTGAACTGGGGTCCCCTCCACTTGCAAAGTTACCC
TAGGTTCGGGGAGGGGGTCCGAACCCCGTCTTCCCTAGTCTTCGTCTTGGGTGACTAGTACGGGTGTAGA
CCTAGGGGGTCCCCGTCCTTGTTGTTTCTTTTTGGGGCAGTCTCTTACCCAGTGGCCAGCTTTTTTACAG
TAGGCACATTGGTCTTTGCTCAGGTTATCATGTCTGGGGGACCGCTTAGGTTGGGTGTTCTCTGGCTGTA
GATGCTCTTTTTGTACAACTGCTGCCAGGACCTTGGTCATTTTCTCCTCTGGAATATCTCTATTATTGTA
AACCCGCTGGGCTATCTGTAGGAGGTCCTGAATCTGTTTTCCCTCTAAGTTTTCTAATTTCTGGAGCTTC
TTTCTAATGTCTGGGGATGCCTGATTTACAAAAGACATTACAACAGCTGCCTGACTTCCTGGAGCCTCTG
GGTCTATGGGGGTGTACTGTCTAAAGGCTTCCATTAATCTTTCTAAGTAGTTAGCTGGGCTTTCTGTCTT
TCCCTGCAGAACAGAGTATACTTTAGCCAAATTAGTGGGCTTGCGAGCAGCAGCCCAGAGACCCACCATT
AGAGTCTGGCGATAAAGGCATAGCCGTCCCCTACCTTCTGCGGTGTTGTAATCCCACGCCAGTCTGGTCA
GAGGAAAAGTCACATTTATGAGGTCGGGATTGGCAGTCGGTTGACCGTCGTCCCCCGGGACCAGCTTTCT
AGCTTCTACCTGTATTCTCTCTCGCTCCTCCGTTGTGAACAAGATTCGGAGGAGCTGCTGACAATCATCC
CAAGTGGGCTGGTGGGTGAACATGACACTATCCAGTAAGGCCATTAAATCTTTGGGGTTGTCTGAAAACC
GGGCGCTCTGAGTCTTCCAGTTATACAGATCACTGGTGGAGAATGGCCAGTACTGGAGCCTGGGGATTCC
TGTGTCATCTGGGGGTCCTATTTCCCGAAGGGGTAGAGCCACTGTGGAGTCAGGCAGCTGGGGGGGGCTA
GCCCGCAAAGTGTGCCCTCGCGTCCGCCCCACCGGCCCTTCAGAGTTACTTTCACTTTCAGCGGGTCCGG
GTGCGTTGGCCGCCTCCCGTCCGCCTGCTCCCTCCCACGGCCTAGCCCGGGGAGCTGGGGCCTGGGGATC
CGGGGGTACGGAGGGGGTTCTGTGGACAGAGGGTCCTCACTATCAGGTAGAACAGGATGGGGGGGCAGTC
GGTTACTTGGATTTTAGTGGCCAAGCAACCAGTGCCTTACAGGGTTCGGGGGCTTGTAAGAAAGGGTACA
GCCAAGGGGGCGGGTTCTCAGCTAAGTCCTGCCATATGAGGATATATGGGATATGATCCAGGTAACCAGC
ACACCCAGGTTGGAAAACCTTGGACTTAACTCTAGTGAGGACAGGAAGGCAGAATGTCCCTTCAGGTGGC
CACCCTACATTAAAGGCAGGCCATTCGGAGCGGCATAGAGTAATTAGCTTTCCCTTCCTGATGTCCATAC
CAAGATCATGGCCCCTCGCTCTAACATCCTTGAAATTACTTGTAAGGAGAGATAGGGGAGTGCTCTGGGT
GTTACCCATCGTAAGGGAGTTTTCTTTTTTTTTGGGGGGGGGAATGGTAGCACCCGGAGTGGTGCCTGGA
ACAGGTCCCGCAAAGGAACAGGTCCTGCAAGGGAAAGTGAGTTACAGGAACAGGTCCTGCAAGGGAAAGT
GAGTTACAGGATATCAACAACAAGTTATGTCAGTCGCAGGCGCGCTCCAGAAATCTGGGTCAGAACAAAT
TCGGTCAGTCACAGGCGCGCTCCAGTAATCTGGGTCAAAATAAATTCAGTCAGTCGCAGGCGCGCTCCAG
TAATCTGGGTCAGAATAAATTCAGTCAGTTGCAGGCGCGCTCCAGTAATCTGGGTCAGAATAAATTCAGA
CAAGAATCAGATGAGAGCCAGGGGACGTCTCCCACTGGTCTCCGCTGGCTGTCCTATAGCGCGTCTGCCA
GGACTTATGCCAGCTTTCAGCTTCAGTTACAGACCTCGCGAGCCTCAGATTCAGAACGGATTCAGACAGA
CTAACAGAGACGAGCCTCAGATTCAGAACGGACACAGACAGACAAACAGAGACGGGCCGGCTTACCTATC
AGCAGATCGATCCTGGTAGATCCGTTGACCGGGGTCTGGTGGGCTTGGGGAATCCTGGACGAGCCCCCAA
ATGTTATGCCCAGACCATTTATTCCCCGAAGAAGACCACCAGAGTCCAGAGTCAAAGCCAAGCGGCAAGG
ATCTTTACTGCAAGTTCGAACTTGGTCCCTCCGTTCCACAACATACAAGAGGGCCCCGAACAATGAATGC
GCTCACTTTTTATAGCCCGATGTAAATAGGACTTGTAAGGTTACAGAGGAACAAGGGAATTCTTTAGGTT
ACAGCATTACAATTGGTTAACATATTAAGTTATACATTTAGCGGTGATCTATTGGTTCCCGTGCTTTCAG
TAAAACTACAAACAGCTGTGTCGTTATCAGGGATTTTTTCCAGGTGGTGTTTTTCTAAAGTTGAGATATA
TGGTGGGACGTGTTTGTACTGGGCTCAGGAAGTTGAGAGATATGAGAGATATATGGTGTTTGTACTGGGC
CCAGGAAATTGAGAAATATATGCTGTTTGTACTGGGCCCAGGAAATTGAGAGATATATGTTGTTTGTACT
GGGCCCAGGACTGAGGAA
