# Supplementary material for: Genome-wide characterization of endogenous retroviruses in snub-nosed monkeys
Source: PeerJ. 2019 Mar 18;7:e6602. doi: 10.7717/peerj.6602 (PMC6428148; doi:10.7717/peerj.6602)
Supplement: File S3 — All ERV sequences found in the golden snub-nosed monkey. [file peerj-07-6602-s003.zip › Supplemental3/17.fasta]

>17gi|723382473|ref|NW_010827891.1|:273173-279513
CACTCCCCATCTCCCTGTAGTCTCAGCTCTCTCTAGATGGTCTAATAAGGTAGATGGACTTTGTACACAG
TGACTCAGGACTTCTATAGACCAAGGTGAAAGCTCCTCTTAAAAGCTGGACCCTGAAAAAGCCTGCCTAA
ATTCAAGATGAAGGGAAATAGCCCTCAAATCTCTCTACAGAAGAGTATTGAAGAATTTGTGGCCATTTTA
AATCCACTACAAGGTACAAGGATGTAGAATTGAAAGTAGATAGAGGCAACTAAGTTCTTACAATGCTCAG
TTTCTTTTTGTTGTTGTTGTTGTTGTTGTTGTTGTTTTTTACTGAGCCCAGTTTCTGAAGTATTCATGTA
TGAGTACTTCCAGAATATTCTCTTAACATCTTCCTCATAGCACTGTAACATGGCTATGATTTTTGTATGA
TTGTTAGTTTATGTATTAGACTTTTGAGGTCCTCAATGAGGACGACACATATGTCTTCCTTAGATTAATA
TCTCAGTGCCTGGAACATAGTTGATGCTCAATTCTTATTGAATAAATAAATTGAATACATTCAAATGGTT
GGATCCCATCTTCACAACACCAGAGCAGCCTTCTGCTTGATATAATTTCCTTCTCCAGATTCATATCTTC
TTATGAACTTAAGAAAAGCTTGATTTAAATGTGTAGAAATAATATCCATTATAAATATTTATGTGAATAG
CTTTTAACTTTTCCCTGTTGTATTAGTTCTCCACTACATAACAAATTATCACATATTTGGCAGATTAAAA
CAACACACATTTATTATCTCAGTTTCCGTGGTCAGGAGTCTAGGCACAATTTAGCTGCTTCAGTTCTCAC
AAGGCTGCAAACAAGTTGTTGGCTGAGGACGCTGTCATGCACATCCGTGTGAAGAGACCACCAAACAGGC
TTTGTGTGAGCAACATGGCTGTTTATTTCACCTGGCTGCAGGCAGGCTGAGTCCGAAAAGAGAGTCAGGG
AAGGGAGATCAGGGTGGGGCTGTTTTATAGGATTTGGGTAAGTAAAGGAAAATTACAGTCAAAGGTGGGC
AGGAGTGGGGGTCACAAGGTGCTCAGTGGGGGAGCTTTTTGAGCCAGGATGAGCCAGGAAAAGGACTTTC
ACAAGGTAATGTCATCACTTAAGGCAAGGACAGGCCATTTTCACTTCTTTTGTGGTGGAATGTCATCAGT
TAAGGCAGGGCAGGGCATTTGCACTTCTTTTGTGATTCTTCAGTTACTTCAGGCCATCTGGGCATATATG
TGCCAGTCACAGGGGATGCGATGGCTTGGCTTGGGCTCAGAGGCCTGACATTCCTGGCTTCTTATATTAA
TAAGAAAAATAAAACAAAATAGTGTTGAAGTGTTGGGGTGGTGAAAATTTTTGGGGGGTGGTATGGAGAG
AGAATGGGCGATGTTTCTCAGGGCTGCTTCAAACGGGATTAGGGGCAGCGTAGGAACCTAGAGTGGGAGA
GTTTAAGCTGAAGGCAGATCTTGTGATAAGAGGTGATATTGTGGGGTTGTTAGAAGGAGCATTTGTCGCA
TAGAATGATTGGTGATGGGCTGGATGTGGTTTTGTATGGATTGAAAAACTAAATGGAAGACACAAGGTCT
GTATAAGAGAAGGAGAAAAAACAGGTATTAAAGGACTAAGAATTGGGAGGACCTAGGACATCTAATTAGA
GAGTGCCTAAGGAGGCTCAGCATAGCCTTGCTAGCAAAGATTATTTATTTACTTTAAGAGGGAATTTAGA
GTGGCAGTTTGGGAGAGCACTAGGAGATATCAGCTGTGATGGCTTGGAGAAACAGTATAAACCAGCAGTG
TAAACACAAGCAGGGCATTTATGAGTAGTTGAGAATGGTGAACAGGAGTATGACTAGACAGAAGATAGTG
GGGATGACAAGTTTTTGGGGTGCAGTCCAAGTTGGTCTGGTTTCTGGAATGAGACTGGGACCTAATAAAA
AGGAGTGTCCACCCAGGAGCTCAAATGGGCTAGAACCTGTAGCAGTCCGAGGACAGGCCTGAATTCCATT
CTACCTTGCCTGAAGATTGAGGACGGTAAAGGATATAAAGGTTTCACTGAATACCAAGAGCCTGAGAAAC
TGCTTGGGTGATTTGACTAGTAAAGGCTGGTCCGTTATCAGACTATATAGAGTTGTGAAGGCCAAACTGA
GGAATTACATCTGACAGAAGGGAAGAAATAACCACGGTGGCCTTCTCAGACCCTGTGGGAAAGGCCTCTA
CCCATCCAGTGAAAGTATCTACCCAGACTAAGAGATATTTTAGTTTTCTGATTCAGGGCATGTGAGTAAA
GTCAATTTGCCAGTCCTGGGCAGAGGCAAATCCCCAAGCTTGATGTGTAAGAAAGGGAGGGGGCCTGCAC
AATCCCTGAGGGGTAGTAGAACAGCAGATGGAACACTGAGAAGTGATCTCCTTGAGGATAAATTTCCATG
ATGGAAAGGAAATGAGAGGTTCTAAGAGGTGGGCTAGCGGCTTGTAACCTACATGGAAGAGGTTATGAAA
TGACGACAGAATAGAATGGGCCCGTGAGGCTGGAAGGAGATAATTTCCTTGGTCTAAGAACTATTTGCCT
TGTGTGGGAAGAGATTGATAGGTGGCAGTTTCAGCCGGGGAGTAGGTGGGAGTGGCCGATGTGAAGGAGG
AAAACTGCCTTGAGGGATAGAAGTTGGAATGCTAGCTGCTTTTTTAGCTAACTTATCAGCGTAAGTATTG
TCTTGAGCGATGGTTGGGGGAAGAAAATAGATTTTGGAAGTTATGAGAACTATAGAAAGTTGAGCATAGT
TTGTGATTTTTAGGGCCTCTAACAGTATTTTTTTTTTTTTTTGAGGCGGAGTCTCACTCTGTCCCCTAGG
CTGGAGTGCAGTGGCCGGATCTCAGCTCACTGCAAGCTCCGCCTCCTGGGTTTATGCCATTCTCCTGCCT
CAGCCTCCCGAGTAGCTGGGACTACAGGCACCCGCCACCTCGCCCGGCTAGTTTTTTGTATTTTTTTTAG
TAGAGACGGGGTTTCACCGTGTTAGCCAGGATGGTCTCGATCTCCTGACCTCGTGATCCGCCCGTCTCGG
CCTCCCAAAGTGCCGGGATTACAGGCTTGAGCCACCGCACCCGGCCTCTAACAGTATTAAAGCAGTGGCA
GTCGCTGCACACAGACATGAGGGCTAGGCTAAAACTGTAAGGTCATTTGGACAGAAAGGCTACAGGACAC
GGTCCTGGCTCTTGTATAAGAATTCTGACTGCACTAACCATGCCTAGGAAGGAAAGTCGTTGTTTTGTAG
AAGGGATTGGGGTTTGGGAGATTAGCCAGCCGAACATGATTAGCAGGGAGAGAGTAAGTGTGTATTTATG
AGAATTATGCCGAGATAGGTAACAAATGAGGAAGAAATTTGGGCTTGACTGAAGTAATGGGGGCTGTCCA
TGAGGCCTTGCAGCAGTACAGTCTAGGTAATTTGCTGAGCCTGGTGGGTGTCAGGGTCAGTCCAAGTGAA
AGCGAAGAGAGGCTGGGATGAAGGGTGTAGAGGAATAGTAAAGAAAGTATGTTTGAGATCCAGAGGCAAG
ACAATTTGGTTGATAAGGTGCAGAGATCTTGAACTAACCTGTAAGCCTTGTCTGGTTTTAGGACAGGTAA
AATGGGGGAATTGTAAGGGGCGTTTACAGGCCTTAAAAGGCTATGCTGTAGCAGGCGAGTGATATCAGGC
TTTAATCCTTCTAAAGCATGCTGTGGGATGGGATATTGGCGTTGAGTGGGGTAAGGGTGATTGGGTTTAA
TGAGACGGTAAGGGGTGAATAATCAGTCACCAAGGAGGGAGTAGAGGTATCTTATACTTGGGGGTTAAGG
TGGGGGCATCGGAGGGGAGGATGTGAAGGAGGCTTTGAACTGGGGGAAAAGGCAGCAATGAGGTGTGGCT
GTAGCCTAGGAATAGTCAGGGAAGCAGATAATTTAGTTAAAATGTCTTGGCCTAATAAGGGAACTGGGCA
GGTGCGGATAACTAAAAAGGAGTGCATAAAAGAATGTTGTCCAAGTTGGCACCAGATTTGGGGAGTTTTA
AGAGGTTTAGAAGCCTGGCCATCAATACCCACAACAGTTATGGAGGCAAGGGAAACAGGCCCTTGAAAAG
AAGGTAATGTGGAGTGGGTAGCCTCTGTATTGATTAAGAAGGGGACAGACTTACCCTCCACTGTAAGAGT
TACCCAAAGCGTCTGTGATGGTCCAGGAGGCTTCTGAAGCTATGTGGCAGCATCAGTCTTCAGCTGCTAA
GCCGAGAAGGTGTGGGAAGGAGTCAGTCAGAGTCTTGGGCCAGAGCTACAGGGTCTCTGGCAGTGGCTGC
CGGGTGAGTTAGACAGTCCGATTTCCAGTGGGTTCTCACACAGATGGGACACGGCTTAGGAGAAACCCGG
GCTGCGGGCATTCCTTGGCCCAGTGCCAGATTTCCGGCACTTGTAGCAAGCTTCTCCGGGAGGAGGTTCT
GGGGGAACCTCTGGCAGCTGCGGTTCAGGCATTTGGAGTTGTGTGCTGGAGATGTGGCTGGGTTTTGTCT
CACAGTGGAGGCAAGGAATTGCAACTTAGAAATAAGTTGCTACTTGGCTGCCTCTACTCTATTATTGTAC
ACCTTGAAGGTGAGGTTCATTAAGTCCTGTTGTGGGGTTTGAGGGCCAGAATTTAATTTTTTTATATTTG
ATGAAAAAGAGCCTAAACGCTAACTGATTTAGGAGGGGTGGGATAAAGAAAAAGGAACATTAATCTTGAC
TATGCCTTTAGCTCTAGCCACTTTTTTAAGAGGAAATTGCTGAACAGGTTGGGCAGGGCTAGTCACAGAA
TGAAATTGTAAGCCAGACGGGGTGTGAGGAGGGGAGGTGATAAAAGGATTATAGGGTGGGGGAGCAGAGA
CTGAGGAAAAATTGGGACCTAGCTCAGCCTGTTGAGGAGGGGAGAGGTCAGATGGGTCTGTAGAAAGAAG
ATTAGAAAGACTCAGTGACGCCTGGGGTTGGGACTGAGGGGACAGGTGGGAGGGAAAGAAGGAAGATTTG
GGACGAGTTACATTGGGAACAGAGACTAGGGAGGGACCGATGTGTAAAAGGAAGGGACCCATGTGTAAAA
GAATGCCTGGACGTCAGGCACCCTCAGACCGTTTGCCCATTTAATGACAAGAATTATTTAGATCTTGTAG
GATGGAAAAATCTAAAGTGCCGTTTTCTGGCTATTTGGAACTACTGTCGAGTTTGTATTGGAGTTAAGCA
GCATTGTAGAAGAAAATAAGGTGTTTAGGTTTTAGGTTAGGTGTGAGTTGAAGAGGTTTTAAGTTCTTGA
GAACACAGGCTAAGGGAGAAGAAGGAGGATTGGAGGGTGAAAGGTTGCCCATAGGGAAGGAGGCAAGCCC
AGATAAAAGAGAGAGTAGAGACACAGAGAGAAGGAGTTCGGGGGTGCTTTCCCTCCAGAAAAGCGGGAAA
GGGGTCGGGGTGTGGAAGGGATTGGTGCGCAAAAATGAGAGGTTGGGGTGCAAAAATAAGGTCGGGGCAC
AAAAATAAGAGGTTGGGGCGCAAAAATGAGGTCGGGGTTCTTGCCCTTCCCCCAGAAAAGCAGAGAAAGG
GTAGAAACAGGGAGAGAAGGGGTCGGGGTGCTTGCCCCTCCCCCAGAAAAGCAGAGAAGGGGTAGAGACA
GGGAGAGAAGGGGTCGGGGTGTTTGCCCCTCCCCCAGAAAAGTGGGGCTTGCCGCTAACGGTGAAGGACC
AAGGCAGGCGTCCCTGCAGTGTGGTCAGACACCTCTGAAACGTGGGTTAGTAATCAGAGAGGCATCCCTG
CAATGATTAAACACCAAGGGAAGGCTGCCTTCCCCAGTCCGTGACCAGCGCTGGCGTTTTGGGTCCACGG
ATAAAACACGTCTCCTTTGTCTCTACCAGAAAATGAAAGGAATTGAAATTAAGAGAAGGGAGAGATTGAA
GGCTGGTGCCAAGATTGAAAGGAGAGGTTGAGGGACAGCGAAAGAGGTTGGAGAAGACAGTAAAAAAAGG
GCCGCTTACCCGATTTAAAATTGGTGAGATCTTCCTTGGGCTGGTTGGTCTGAGGACCAGAGGTCGTAGG
TGGATCTTTCTCACGGAGCAAAGAGCAGGAGGACAGGGGACTGATCTCCCAAGGGAGGTCCCCCGATCCG
AGTCACAGCACCAAAATGTCATGCGCGTCCGTGTGAAGAGACCACCAAACAGATTTTGTGTGAGCAACAT
GGCTGTTTATTTCACCTGGCTGCAGGCAGACTGAGTCCGAAAAGAGAGTCAGCGAAGGGAGATCAGGGTG
GGGCTGTTTTATAGGATTTGGGTAGGTAAAGGAAAATTACA
