# Supplementary material for: Genome-wide characterization of endogenous retroviruses in snub-nosed monkeys
Source: PeerJ. 2019 Mar 18;7:e6602. doi: 10.7717/peerj.6602 (PMC6428148; doi:10.7717/peerj.6602)
Supplement: File S3 — All ERV sequences found in the golden snub-nosed monkey. [file peerj-07-6602-s003.zip › Supplemental3/170.fasta]

>170gi|723402644|ref|NW_010811812.1|:633457-640245 
TGGGCCCAGTACAAACAACATATATCTCTCAATTTCCTGGGCCCAGTACAAACACCATATATCTCTCATA
TCTCTCAACTTCCTGAGCCCAGTACAAACACGTCCCACCATATATCTCAACTTTAGAAAAACACCACCTG
GAAAAATCCCCGATAATGACACAGCTGTTTGTAGTTTTACTGAAAGCATGGGAACCAATAGATGACCGCT
AACTGTATAACTTAATATGTTAACCAATTGTAATGCTGTAACCTAAAGAATTCCCTTGTTCCTCTGTAAC
CTTACAAGTCCTATTTACATCGGGCTATAAAAAGCGAGCGCACGCATTGTTCGGGGCCCTCTTGTATGTT
GTGGAACGGAGGGACCAAGTTCGAACTTGCAGTAAAGATCCTTGCCGCTTGGCTTTGACTCTGGACTCTG
GTGGTCTTCTTCGGGGAATAAACGGTCTGGGCATAACANNNNNNNNNNNNNNNNNNNNNNNNNNNNNNNN
NNNNNNNNNNNNNNNNNNNNNNNNNNNNNNNNNNNNNNNNNNNNNNNNNNNNNNNNNNNNNNNNNNNNNN
NNNNNNNNNNNNNNNNNNNNNNNNNNNNNNNNNNNNNNNNNNNNNNNNNNNNNNNNNNNNNNNNNNNNNN
NNNNNNNNNNNNNNNNNNNNNNNNNNNNNNNNNNNNNNNNNNNNNNNNNNNNNNNNNNNNNNNNNNNNNN
NNNNNNNNNNNNNNNNNNNNNNNNNNNNNNNNNNNNNNNNNNNNNNNNNNNNNNNNNNNNNNNNNNNNNN
NNNNNNNNNNNNNNNNNNNNNNNNNNNNNNNNNNNNNNNNNNNNNNNNNNNNNNNNNNNNNNNNNNNNNN
NNNNNNNNNNNNNNNNNNNNNNNNNNNNNNNNNNNGCCGGCGCACCTGGACCCGCTGAAAGTGAAAGTAA
CTCTGAAGGGCCGGCGGGGCGGACGCGAGGGTGCACTTTGCGGGCTAGCCCCCCCCAGCCGCCTGACTCC
ACAGTGGCTCTACCCCTTCGGGAAATAGGACCCCCAGATGACACAGGAATCCCCAGGCTCCAGTACTGGC
CATTCTCCACCAGTGATCTGTATAACTGGAAGACTCAGAGCGCCCGGTTTTCAGACAACCCCAAAGATTT
AATGGCCTTACTGGATAGTGTCATGTTCACCCACCAGCCCACTTGGGATGATTGTCAGCAGCTCCTCCGA
ATCTTGTTCACAACGGAGGAGCGAGAGAGAATACAGGTAGAAGCTAGAAAGCTGGTCCCGGGGGATGACG
GCCAACCGACTGCCAACCCTGACCTCATAAATGCGACTTTTCCTCTGACCAGGCCGGCGTGGGATTACAA
CACGGCAGAAGGTAAGGGACGGCTACGCCTTTATCGCCAGACTCTAATGGTGGGTCTCCGGGCAGCCGCT
CGCAAGCCCACTAACTTGGCTAAGGTATACTCTGTTTTGCAGGGAAAGACAGAAAGCCCAACTAACTACT
TAGAAAGATTAATGGAAGCCTTTAGACAGTACACCCCCATAGACCCAGAGGCTCCAGGAAGTCAGGCAGC
TATTGTAATGTCTTTTGTAAATCAGGCAGCCCCAGACATTAGAAAAAAACTCCAGAAATTAGAAGACTTG
GAGGGAAAACAGATTCAGGACCTCCTACAGATAGCCCAGCGGGTTTACAACAATAGAGATATTCCAGAGG
AAAAAATGACCAAGGTCCTGGCAGCAGTTGTACAAAAAGAGCATCTACAGCCAGAGAACACCCAACCTAA
GTGGCCCCCCAGACATGATAACCTGAGCAAAGACCAATGTGCCTACGGTAAAAAAGCTGGCCACTGGGTA
AGAGACTGCCCCAAAAAGAAACAACAAGGACGGGGACCCCCTAGGTCTACACCCATACTAGTCACCCAAG
ACGAAGACTAGGGAAGATGGGGTTCGAACCCCCTCCTTGAACCTAGGGTAACTTTGCAAGTGGAGGGGAC
CCCAGTTCAGTTCCTGGTCAATACGGGAGCACAGCACTCAGTCCTAGTTGAAACTAATGGAAAATTATCC
TCCAAGTCCTCGTGGGTACAAGGGGCCACAGGAATTAAGAAATACCCCTGGACAACACAAAGAACAGTAA
ACCTCGGAGCCAGGAATGTAACCCATTCTTTCCTGGTCATTCCTGAGAGCCCCTGTGCCCTATTAGGGAG
AGACCTGCTGACTAAGATGGGAGCACAGATCCATTTCCTCCCTGAGGGGCCCATCGTGACCAATTCCCAA
AATCAGCCCATGCCCGTCCTGACTATAACCCTAGAGGATGAGTATCAGCTCCACCAGGAGCAAGCAGCCC
CTGACCAGGACATAGCAACTTGGCTCCAGCAATATCCAGGAGCTTGGGCAGAAACAGGGGGCTTAGGACT
AGCAAAACACCGTCCTGCCTTGTTTGTCAAGCTCAAGCCTGGGACAGACCCCGTTCGGGTACGGCAGTAC
CCAATGCCCCTAGAGGCCAAAGAAGGAATTACGCCCCACATCCGTCGGCTCCTGACCAAGGGGTCCTTTG
GCCCTGTCACTCACCCTGGAATACTCCCTTGTTGCCGGTACGGAAACCTAATAGTGGGGAGAGCCTGACG
TCACTAAACCCTTCCACTTATACGTGGACGAGAGTAAGGGTGTCGCCAAGGCGGTGCTAACTCAGAACTT
AGGCCCCTGGCGGAGGCCAGTTGCATACCTGTCAAAAAAATTAGACCCAATGGCTGCCGGGTGGCCCCCT
TGTCTCCGAATGATTGCAGTCACGGCCCTGATGGTACAAGATGCTGATAAACTTGTCATGGGTCAAGAAT
TATGGGTCGTTACCCCACATGCCATCGAAGGTGTACTCAAACAGCCACCTAATCGATGGATAAGTAATGC
CCGGCTCACCCACTACCAAGGACTACTACTAAACCCCCTCAGGATAACTTTCCTGCCCCCAACAACCTTA
AACCCTGTCTCGCTGCTGCCCAACCCGGACCTGGACGCCCTGCTCCATGATTGCACTGAGATACTAGCTC
AGGTGCATGGAGTTCGAGAAGACCTGCAGGACCACCCACTTCCTGACGCTGACCTCGTATGGTCCACTGA
TGGAAGCAGCTTCATACACCAAGGCCAGAGGTATGCTGGAGCGGCAGTGACTTCAGAGACTGAGGTAATC
TGGGCAGAACCCCTGCCCCCGGGGACATCGGCCCAGAAGGCCGAACTGATAGCGCTCACCCAAGCTCTTA
CCTTAGGGGCAGGGAGGAAACTGACAGTATACACTGACAGCCGATATGCTTTTGCTATGGTGCATATACA
TGGGGCCATTTACAGGGAGCGAGGATTATTAACGGCTGAAGGAAAAGAGATAAAAAACAAGCGAGAGATC
CTAGCCCTGTTAACAGCCCTATGGAAACCAGAAAAATTGGCTATTGTACATTGCCCAGGGCATCAGAAAC
CAACCACTCCAATTGCTCAAGGCAACTTTCTGGTAGACCAAACTGCAAGGAGTGTGGCAAAGGCTCCTAG
TCAACTCCTTGCACTCCAGCTCCCTGATCCAGGCCCCTGGGACCTGCCGTATCTCCCTGATTATTCAGAA
CAAGATCTCCAGTGGATCGACAAACTTCCCCTGAAACAGATCCAGAATGGGTGGTGGACTGATACTAATG
ACCAAACCATCCTACCAGAAAAATTAGGACAACAAGTGTTAGAACACATCCACCGAACCACCCACCTGGG
TGCCCGGCGGATGATAGACCTGATCAGACGCTCCAAGCTCAAAATCAGACATATAGCCGAAACGGCCAGC
AGCATCGTGACCAACTGCAGAGTCTGCCAGCTTAACAACGCCTACCCCCAATCCCAGGCTGCAACAGGAA
CAAGGCTCAGGGGGACCAGGCCTGGGATCTACTGGGAAGTAGACTTTACTGAGATAAAGCCAGGGAAATA
CGGGTATCGGTACTTACTTGTCTTTGTAGATACTTTTTCAGGGTGGATTGAGGCATTCCCAACCAAAAGG
GAGACTGCTCAGGTTGTAACAAAGAAAATCCTGGAAGATATCCTCCCCAGGTATGGCTTTCCCGTCCAGA
TTGGGTCAGATAATGGACCGGCCTTCGTCGCTAAGGGAAGTCAGGATTTGGCTTCCATCCTTGGGGCAAA
TTGGAAACTACATTGCGCTTACAGGCCCCAGAGTTCAGGACAGGTAGAGAGGATGAATCGGACCTTAAAG
GAGACCTTAACTAAATTGACTATGGAGACTGGCGCTAATTGGGTGGTCCTTCTCCCCTATGCTCTGTTCC
GGGCCCATAATACCCCTTACAGACTGGGCCTTACCGCTTATGAAATCATGTATGGTAGACCCCCACCCCT
GGTTCCCAGCCTAAAAGATGATCTGCTCAAATCTGAAACAGAAAATGTCTCTGAACTCTTATTTTCCCTA
CACGCTTTGCAGAAAATTCATCAGGAAATCTGGCCCAAGCTGAAGGAACTATATGAGCCCGCCCCCCCCC
CAGACCCCCCATCCGTACCAGCCGGGAGACTGGGTCCTGGTTAAGCGACACCGACAAGAGACCTTAGAAC
CCAGGTGGAAGGGACCACTCCAGGTACTCCTAACCACGCCCACCGCCCTGAAGGTAGAAGGCATCGTGTT
GTGGATCCACTACACCCACGTCAAGCCAGTGGACCCGACCTCTGACCTTCTTGGACCAATCACGGCAGTG
ACTGAAGCGCCGACCACGTGGACTGTGGACAAAGCTAAGAACAACCCCTTAAAACTCACCCTGCGCCGGC
AGCATAGCTCACTGCAAACATGCAGCTAGGTAGTCTAACCCTAACGTTAGTCGCCCTAGTGGCCGCTGGG
GCAAACACAAAACCAGTTCCTAACCCCTTTGTCTGGAGATTCTGGCTTTATGAGAACCGAACCCACCCTG
GGCAACCTCGTAAGCCTGGGAAGCTATTGGCCAGTGCTGATTGCCCCTCCACAGGGTGCAGTGCCCCAAT
TTTGCTGAATTTTACTGGTTTGCAGATAGCCAAACCAGTGGCACCAATGATATGTTTTGAGATTGATCAG
ACTAAGTACAATTGTAAACACTATTGGTGGCACCAAAACGCAGGCTGCCCCTACAGTTACTGTAAAATGC
ACTCAGTCAGAGGGTGGAACGAGCAATCCGGGTGGAACTTCTACCAGCAGGGTAGAAGCAGCATCTATAC
TTGGATAGTTAAGGATCCTTGGAACTCCCCCTGGACCACGCCTCAACATGGGGCTGTATACTATTCCTCT
TCCTCCATGTGGCCTAGCAGTCACCTCTATCTGTGGCGTGGCCTAGTTCAGGTACGGCCCCTGGTCCGTG
GGGATATCCAACGACAGGAAGACAGACTAACACAAGATTTACGTCCTTTCTCCTGGTTAGAATTATTACA
AGAAGGATTAGAACTTGCTAACCTTACAGGACTTCACAGCTTGTCTGGCTGCTTTCTGTGTGCCACCCTA
GGGCGTCCACCGCTAACCGCTGTCCCTCTGCCATGGGAATCCTTTACCCAAACTAACAACCTTCGGAATC
TCTCGAATGCCCCTATTCTTAATGTGCCACTGTACCGGAACCCCAGTCAGGAGAAGTTTCCCTACTGTTT
TTCAGGCACTAACTCTAGCCTCTGCAACATCACTGTAACGCCCCCTAATACCAACCTGAGGGCCCCACCG
GGCATATTCTTTTGGTGTAATGGAACATTATCTAAGACCCTATCTGGTCCCTCTGTTACCAACCTACTGT
GTCTCCCTGTCACACTAGTTCCCCGGTTAACTCTACTAACTGCCGGCGAGTTCCTGGGGTACACCGGTAA
CTGGACTAGCACTGCTATTCACCCAGCCCCTAGACCGAGACCTGCATGAGCCATATTTCTCCCCCTCATT
GTGGGAATCTCCCTCACCACATCCCTCATTGCGGCTGGACTGGCAGGGGGAGCCCTAGGTCACACCCTCA
TAGAAAGCAACAAGTTGTACCAACAATTTGCCGTTGCTATGGAGGAGTCGGCTGAGTCCCTTGCCTCCCT
TCAGCGACAGCTCACATCCCTAGCTCAGGTAACCTTGCAGAACCGGAGGGCCCTAGACCTACTCACTGCT
GAAAAAGGTGGTACATGTATGTTCCTAAAATAAGACTGTTGTTTCTACATAAATGAATCAGGGCTTGTAG
AGAACCGGGTCCAACAGTTACGCAAGTTAAGCATAGAAGTAAAAAAACAGCAGTTTGCTTCAGCTGCAGA
CCAATGGTGGAATTCCTCTATGTTTTCCCTGTTAGCCCCCGTCCTTGGACCCCTGCTAAGTCTACTATTT
CTACTTACCGTAGGACCTTGTGTTGTTAACAGAATTTTACAGTTTGTCAGAGAGAGGTTTGACACTGTAC
AGCTCATGGTCCTCAGAGCCCAATAGCAACCTGTACACGCTGAAACAGAATCAGACTTATAAGACCCAAG
ATTGGCTCTAGAGATACCTGAGAAAAGGGGGGAATGAAAGAAATCAGGCACATTCCTCAGTCCTGGGCCC
AGTACAAACAACATATATCTCTCAATTTCCTGGGCCCAGTACAAACACAATATATCTCTCATATCTCTCA
ACTTCCTGAGCCCAGTACAAACACGTCCCACCATATATCTCAACTTTAGAAAAACACCACCTGGAAAAAT
CCCTGATAACGACACAGCTGTTTGTAGTTTTACTGAAAGCATGGGAACCAATAGATGACCGCTAACTGTA
TAACTTAATATGCTAACTAATTGTAATGCTGTAACCTAAAGAATTCCCTTGTTCCTCTGTAACCTTACA
