# Supplementary material for: Genome-wide characterization of endogenous retroviruses in snub-nosed monkeys
Source: PeerJ. 2019 Mar 18;7:e6602. doi: 10.7717/peerj.6602 (PMC6428148; doi:10.7717/peerj.6602)
Supplement: File S3 — All ERV sequences found in the golden snub-nosed monkey. [file peerj-07-6602-s003.zip › Supplemental3/171.fasta]

>171gi|723380402|ref|NW_010829962.1|:296765-305002 
TGTGTAACCCAAAGAATTCCCTTGTTTCTCTGTAACCTTACATATCCTGTTTACATCAGGCTATAAAAAG
CGAGTGCATGCATCGTTCGGGGCCCTCTTGTATGCTGTGGAGCAGAGGGACCAAGTTCGAACTTGCAGTA
AAGATCCTTGCCGTTTGGCCTTGACTCTGGACTCTGGTGGTCTTCTTCAGGGAATAAACGGTCTGGGCAT
AACATCTGGGGGCTCATCTGGGATTCCCCAAGCCCACCAGACCCCTGGTCAATGGATCTACCAGGATCCA
TCTGCTAATAGGTGAGCCGGCTCGTCCCTGTTTGTCTGTCTGTGTCTGTTCTGAACCTGTATCTGTGACT
CGCAAGGTCTGTAACTGAAGCTGAAAGCTGACATAGTCCTGGTGGACGCGCTATAGGACAGCCAGCAGAG
ACTGGTGGGAGATGTCCCCTGGCTCTCATCTGATTCTTGACTGAATTTTCTGATCCAGATTTCTGGAGCG
CGCTTGTGACTGACATAACTTGTTGTTGATATTCAGCAACTCACTTTCCCTCGCAGGACCTGTTCCAGCA
ACTCACTTTCCCTTGCAGGACCTGTTCCAGCAACTCACTTTCCCTTGCAGGACCTGTTCCAGCAACTCAC
TTTTCCTTGCAGGACCTGTTCCAGACGCCACTCCGCGCGCTACTGTTTAAGATTGGTAATACCCAAAGCA
CACCTCTATCTCTCCTCATAAATAATTTCAAGGATGTTAGAGCAAGGGGCCATGATCTTAGTGTGGAAAT
CAGGAGGGGAAAGCTAATCACTCTGTGCCACTCCGAATGGCCCGCCTTTAATGTAGGGTGGCCACCTGAA
GGGACATTCTGTCTTCCTGTCGTTACTAAACTCCAAGGTTTTTCTACCTGGACGTGCTGGCCACTTGGAT
CAAATCCCATATATTCTCATATGGCAGGACCTTGTTGAAAACCCACCCCCTTGGCTGTCCCCTTTCCTAC
TAGCCCCCGAACCATGCAAGGCACTGGTTGCTCGGCCACTAAAATCCAAGCAACCGACCGCCCCCCCATC
CTGTTTTACCTGATAGCGAGGACCCACTGTCCATAGATCCCCCTCTGTACCCCTCCGGGCCCCAGGCCCC
AGCCCCCTGGGCTGAGCCACAGGAAGAAGTAGGCGGACGGGAGGCGGCCGGCACACCCGAGCTCACTGAA
AGTGAAAGTAACTCTGAAGGACCTGCGGGGCGGACAGGAGGACACACTTTGCGGATTAGCCCCCCCCAGC
TGCCTGACTCCACAGTGGCTCTACCCCTTCAGGAAATAGGACCCCCAGATGACACGGGAATCCCCAGGCT
CCAGTACTGGCCATTCTCCACCAGTGATCTGTATAACTGGAAGACTCAGAGTGCCCGGTTTTCAGACAAC
CCCAAAGATTTAATGGCTTTACTAGATAGTGTCATGTTCACCCACCAGCCCACTTGGGATGATTGTCAGC
AGCTCCTCCGAATTTTATTCACAATGGAGGAGCGAGAGAGAATCCAGGTACAAGCTAGAAAGTTGGTCCC
GGGGGACGACGGTCAACCGACTGCCAACCCCGACCTCATAAATGCAACTTTTCCGCTGACCAGGCTGGCG
TGGGACTACAACACGGCAGAAGGTAGGGGACGGCTACACCTTTATCGCCAGACTCTAATGGCGGGTCTCC
GGGCAGCTGCTCGCAAGCCCACTAATTTGGCTAAAGTATACTCTGTTCTGCAGGGAAAGATAGAAAGCCC
AGCTACCTATTTAGAAAGATTAATAGAAGCTTTTAGACAGTACACCCCCATAGACCCAGAGGCCCCAGGA
AGTCAGGCAGCTGTTGTAATGTCTTTTGTAAATCAGGCGGCCCCAGACATTAAAAAGAAACTCCAGAAAT
TAGAAGACTTAGAGGGAAAAGAGATTCAGGACCTCCTTCAGATAGCCCAGCGGGTTTACAATAATAGAAA
TACTCCAGAGGAAAAGCAATTTAAGGCCACTGAAAGAATGACCAAGGTCCTGGCAGCAGTAATACAAAAA
GAGCATCTACAGCCTGAGGACGCCCAAACTAGGCGGTCCCCCAGACATGATAATCTAAGCAAAGACCAAT
GTGCCTACTGTAAGGAGGCTGGCCACTGGATAAAGGACTGCCCTAAAAAGAAACAACGCAGAGGACAGGG
ACCCCCTAGGTCTACACCCGTACTAGTCACTCAAGACGGAGACTAGGGAAGATGGGGTTCGGACCCCCTC
CCCGAACCTAGGATAACTTTGCAAGTGGAGGGGTCCCCAGTTCAGTTCTTGGTCGATACGGGAGCACAGC
ACTCAGTCCTAGTTGGAACTAATGGAAAATTATCCTCCAAGTCCTCATGGGTACAAGGGGCCACAGGAAT
TAAGAAATACCCCTGGACGACACAAAGAACAGTAAACCTCGGAGCCAGGAATGTAACCCATTCTTTCCTA
GTCATCCCTGAGAGCCCCTGTCCCCTATTAGGGAGAGACCTGCTAACTAAAATGGGAGCACAGATCCATT
TCCTCCCTGAGGGGCCCGTCGTGACCAACTCCCAAAATCAGCCCATGTCCATCCTGACTACAACCCTAGA
AGATGAGTACCGGCTGCACCAGGAGCGAGCGGCCCCTGACCAGGACATAGCAACCTGGCTCCGGCAATAT
CCAGGAGCTTGGGTGGAAACGGGGGGCTTAGGGCTAGCAAAACACCATCCTGCCTTGTTTGTTGAACTCA
AGCCTGGGATGGACCCCGTTCGGGTTCGCCAATACCCGATGCCCCTAGAGGCCAAAGAAGGGATTGCACC
ACATATTCGCCAGCTCCTTGACCAAGGGGTCCTTCGCCCATGTCACTCGCCCTGGAATACTCCATTGTTG
TCCGTACGGAAACCTAATAGCGGAGAGTACAGACCTGTACAAGACTTAAGAGAAGTCAATAAGAGGGTTA
TGGACATACATCCAACTGTCCCTAACCCGTACACCCTCCTGAGTACCCTAAACCCTGAACATCAATGGTA
CACTGTTTTAGATTTGAAAGATGCTTTCTTCAGTTTGCCTTTAGCCCCTCAGAGCCAAAAGCTCTTCGCC
TTCGAGTGGACTGACCCAGAGAGAGGCATAAGTGGCCAACTGACATGGACCAGACTGCCGCAGGGATTCA
AAAACTCTCCTACCCTGTTCGATGAGGCCCTCCATGAAGATCTGGGAGAGTACCGATGCAAACACCCTGA
AATAACCTTACTACAGTATGTTGATGACCTTCTGATTGCTGCCAAGACCCAAGAAGCTTGTATCCAAGGG
AGCAAGGGTCTCTTACAAGCTCTAGGGGACCTAGGCTACCTAGCCTCGGCAAAGAAAGCTCAAATCTGTA
AACCAGAAGTAATATATCTAGGGTACCTGCTAACAGGAGGGCAGCGCTGGTTAACAGACTCCCGGAAGCA
GACTGTTCTGCAGATCCCCAGGCCACAATCCACCCGACAAGTAAGGGAATTCCTGGGGTCAGCGGGATTT
TGTAGACTATGGATACCTGGGTTCGCAGAGCTGGCTAAACCCTTATATCAGGCAACATGGGGACAGCAGC
CATTTAATTGGACAGAAGAAGCCAAGTCGGCTTTCCAACAGATCAAAACCGCCCTACTCTCTGCGCCTGC
ACTAGGACTACCTGATGTCACCAAGCCCTTCCACTTATACGTGGATGAGAGCAAGGGTGTTGCCAAGGTG
GTAATAACTCAGAACTTAGGCCCCTGGCGGAGGCCAGTTGCCTACCTGTCAAAGAAATTAGACCCAGTGG
CTGTGGGGTGGCCCCCTTGTCTCCGAATGATTGCAGCCATGGCCCTGATGGTACAAGATGCTGATAAACT
TGTCATGGGTCAAGAATTACGGGTTGTTGCCCCACATGCCATCGAGGGTGTACTCAAACAGCCACCTAAT
CGATGGATAAGTAACACCCGGCTCACCCACTACCAAGGACTACTAGTAAACCCCCTCAGGATAACTTTCC
TGCCCCCAACAACCTTAAACCCTGCCTTGCTGCTGCCCAACCCAGACCTGGATGCCCCGCTCCATGATTG
CACCAAGATACTAGCTCAAGTGCACGGAGTTTGAGAGGATCTGCAGGACCACCCACTTCCTGACACTGAC
CTCGTTTGGTTCACTGATGGGAGCAGCTTCATACACCAAGGCCAGAGGTATGCAGGAGCAGCAGTGACTT
CAGAGACTAAGGTAATCTGGGTGGAACCCCTGCCCCCGGGGACATCGGTGCAGAAGACCGAACTGATAGC
GCTCACCCAAGCTCTTACCTTAGGGGCAGGGAAGAAACTGACAGTATACACAGACAGCCGATATGCTTTT
GCTATGGTGCATATACATGGGGCCATTTACAGGGAGCGAGGGTTACTAACGGCTGAAGGAAAAGAGATAA
AAAACAAGCAAGAGATCCTAGCCCTGTTAACAGCCCTATGGAGACCAGAAAAATTGGCTATTGTACATTG
CCCAGGGCATCAGAAACCAACCACTCCAATTGCTCAAGGCAACTTTCTGGCAGACCAAACTGCAAGGAGT
GTGGCAAAGGCTCCCAACCAACTCCTTGCACTCCAGCTCCCTGATCCGGGCCCCCAGGACTTGCCATATC
TCCCTGATTATTCAGAACAAGATCTCCAGTGGATTGACAAACTTCCCCTGAAACGGATCCAAAATGGGTG
GTGGACTGATACTAATGACCAAACTATCCTACCAGAAAAATTAGGACAACAAGTGTTGGAACACATCCAC
CGAACCACCCACCTGGGTGCCCGGCGGATGATAGACCTGATCAGACGCTCCAAGCTCAAGATCAGACATA
TAGCCGAGACGGCCAGCAGCATCGTGACAAGTTGCAAAGTCTGCCAGCTTAACAACGCCTATCCCCAATC
CCAGGCTGCAACGGGAACAAGGCTCAGGGGAACCAGGCCCGGTATCTACTGGGAAGTAGATTTTACTGAG
ATAAAGCCAGGAAAATACGGGTATCGGTACTTACTTGTCTTTGTAGATACTTTTTCAGGGTGGACTGAAG
CATTCCCAACCAAAAGAGAAACCGCTCAGGTTACAGCAAAGAAAATTCTGGAAGACATCCTCCCCAGGTA
TGGCTTCCCCATCCAGCTAGGGTCAGATAATGGGCCGGCCTTCGTTGCTAAGGTAAGTCAGGATTTGGCT
TCCATCCTTGGGGCAAATTGGAAACTACATTGCGCTTACAGGCCCCAAAGTTCAGGACAGGTAGAAAGGA
TGAATCGGACCTTAAAAGAGACCTTAACTAAATTGACTATGGAGACTGGCGCTAATTGGGTGGTCCTTCT
CCCCTACGCTCTGTTCCGGGCCCGTAATACCCCTTACAGACTGGGCCTTACCCCTTATGAAATCATGTAT
GGCAGACCCCCACCCCTGGTTCCCAGCCTAAAAGATGATCTGCTCAAATCTGAAACAGAAAATGTCTCTG
AACTCTTATTTTCCCTACAAGCCTTGCAGAAAATTCATCAGGAAATCTGGCCCAAGCTGAAGGAACTATA
TGAGACCGGTCCCCCACCGACACCCCATCCGTACCAGCCGGGAGACTGGGTCCTGGTTAAGCGACACCGA
CAAGAGACCTTAGAACCCAGGTGGAAGGGACCACTCCAGGTACTCCTAACCACACCCACCGCCCTGAAGG
TAGAAGGCATCGCGTCGTGGATCCACTACACCCACGTCAAACCAGTGGACCCGACCTCCGACCTTCTTGG
ACCAATCACGGCAGCGACTGAAGCACCGGCCACGTGGACTGTGGACAGAGCTAAGAACAACCCCTTAAAA
CTCACCCTGCGCCGGCAGCATAGCTCACTGCAAACATGCAGCTAGGTAGTCTAACCCTAACGTTAGTCGC
CCTAGTGGCCACTGGGGCAAACACAAAACCAGTTTCTAATCCCTTTGTCTGGAGATTCTGGCTTTATGAA
AACCGAACCCACCCTGGGCAACCTCATAAGCCTGGGAAATTATTGGCCAGTGCTGATTGTCCCTCCTCAG
GGTGCAGTGCCCCAATTTTGCTGAATTTTACTGGTTTTCAGATAGCCAAACCAGTGGCACCAATGATATG
TTTTGAGTTTGATCAGACTAAGTACAATTGTAAACACTATTGGTGGCACCAAAACGCAGGCTGCCCCTAC
AGTTACTGTAAAATGCACTCAGTCAGAGGGTGGAACGAGCAATCCGGGTGGAACTTCTACCAGCAGGGTA
GAGGCGGCATCTATACTTGGATAGTTAAGGACCCTTGGAACTCCCGCTGGACCACGCCTCAACATGGGGC
TGTATACTATTCCTCTTCCTCCACGTGGCCTAGCAGTCACCTCTATCTGTGGCGTGGCCTAGTTCAGGTA
CGGCCCCTGGTCCATGGGGATATCCAATGACAGGAAGACAGACTAACACAAGATTTACGTCCTTTCTCCT
GGTTAGAATTATTACAAGAAGGATTAGAACTTGCTAACCTTACAGGACTTCACAGCTTGTCTGGCTGCTT
TCTGTGTGCCACCCTAGGGCGTCCACCGCTAACCGCTGTCCCTCTGCCATGGGAATCCTTTACCCAAACT
AACAACCTTCGGAATCTCTCGAATGCCCCTATTCTTAATGTGCCACTGTACCGGAACCCCAGTCAGGAGA
AGTTTCCCTACTGTTTTTCAGGCACTAACTCTAGCCTCTGCAACATCACTGTAACGCCCCCTAATACCAA
CCTGAGGGCCCCACCGGGCATATTCTTTTGGTGTAATGGAACATTATCTAAGACCCTATCTGGTCCCTCT
GTTACCAACCTACTGTGTCTCCCTGTCACACTAGTTCCCCGGTTAACTCTACTAACTGCCGGCGAGTTCC
TGGGGTACACCGGTAACTGGACTAGCACTGCTATTCACCCAGCCCCTAGACCGAGACCTGCATGAGCCAT
ATTTCTCCCCCTCATTGTGGGAATCTCCCTCACCACATCCCTCATTGCGGCTGGACTGGCAGGGGGAGCC
CTAGGTCACACCCTCATAGAAAGCAACAAGTTGTACCAACAATTTGCCGTTGCTATGGAGGAGTCGGCTG
AGTCCCTTGCCTCCCTTCAGCGACAGCTCACATCCCTAGCTCAGGTAACCTTGCAGAACCGGAGGGCCCT
AGACCTACTCACTGCTGAAAAAGGTGGTACATGTATGTTCCTGAAGGAAGACTGTTGTTTTTACATAAAT
GAATCAGGGCTTGTAGAGAACCGGGTCCAACAGTTACGCAAGATAAGCATAGAAATGAAAAAACAGCAAT
TTGCCTCAGCTGCAAACCAATGATGGAATTCCTCTATGTTTTCTCTGTTAGCTCCCTTCCTTGGACCCCT
GCTAAGCCTACTATTTCTGTTTACTGTAGGACCCTGTGTTATTAACCGAATTTTGCAGTTTGTCAGGAAA
AGGTTTGACACCATACAGCTCATGGTCCTCAGAGCCCAATACCAACCTGTAAACGCGGAAACAGAATCAG
ACTTATAAGACCCAAGATTGGCTCCAGAGGTACCTGAGANNNNNNNNNNNNNNNNNNNNNNNNNNNNNNN
NNNNNNNNNNNNNNNNNNNNNNCAAACCAATGGTGGAATTCCTCTATGTTTTCTCTGTTAGCTCCCTTCC
TTGGACCCCTGCTAAGCCTACTATTTCTGTTTACTGTAGGACCCTGTGTTATTAACCGAATTTTGCAGTT
TGTCAGGAAAAGGTTTGACACCATACAGCTCATGGTCCTCAGAGCCCAATACCAACCTGTAAACGCGGAA
ACAGAATCAGACTTATAAGACCCAAGATTGGCTCCAGAGGTATCTGAGAGAGGGGGAAATGTAAGAAATC
AAACATATATCTCAGTCCTGGGCCCAGTACAAACATTCCTCCGTTTGTCTCAACTTCCTGGGCCCAGTGC
AAACATTCCTCCATTTGTCTCAACTTCCTGGGCCCAGTGCAAACATTCTTCCATTTGTCTCAACTTTAGA
AAAACACCACCTGGAGAGTCCCCGATAAGGTCACAACCATTTGTGGAGTGGTTTTACTGAAAGCGCGGGA
ACCAATAAAAAAACTGCTAAATGTATAACTTAAAATGTTAACCAATTGTAATGTGTAACCCAAAGAATTC
CCTTGTTTCTCTGTAACCTTACATATCCTGTTTACATCGGGCTATAAAAAGCGAGTGCATGCATCGTTCG
GGGCCCTCTTGTATGCTGTGGAGCAGAGGGACCAAGTTCGAACTTGCA
