# Supplementary material for: Genome-wide characterization of endogenous retroviruses in snub-nosed monkeys
Source: PeerJ. 2019 Mar 18;7:e6602. doi: 10.7717/peerj.6602 (PMC6428148; doi:10.7717/peerj.6602)
Supplement: File S3 — All ERV sequences found in the golden snub-nosed monkey. [file peerj-07-6602-s003.zip › Supplemental3/172.fasta]

>172gi|723380402|ref|NW_010829962.1|:301510-304596 
TTGGAACACATCCACCGAACCACCCACCTGGGTGCCCGGCGGATGATAGACCTGATCAGACGCTCCAAGC
TCAAGATCAGACATATAGCCGAGACGGCCAGCAGCATCGTGACAAGTTGCAAAGTCTGCCAGCTTAACAA
CGCCTATCCCCAATCCCAGGCTGCAACGGGAACAAGGCTCAGGGGAACCAGGCCCGGTATCTACTGGGAA
GTAGATTTTACTGAGATAAAGCCAGGAAAATACGGGTATCGGTACTTACTTGTCTTTGTAGATACTTTTT
CAGGGTGGACTGAAGCATTCCCAACCAAAAGAGAAACCGCTCAGGTTACAGCAAAGAAAATTCTGGAAGA
CATCCTCCCCAGGTATGGCTTCCCCATCCAGCTAGGGTCAGATAATGGGCCGGCCTTCGTTGCTAAGGTA
AGTCAGGATTTGGCTTCCATCCTTGGGGCAAATTGGAAACTACATTGCGCTTACAGGCCCCAAAGTTCAG
GACAGGTAGAAAGGATGAATCGGACCTTAAAAGAGACCTTAACTAAATTGACTATGGAGACTGGCGCTAA
TTGGGTGGTCCTTCTCCCCTACGCTCTGTTCCGGGCCCGTAATACCCCTTACAGACTGGGCCTTACCCCT
TATGAAATCATGTATGGCAGACCCCCACCCCTGGTTCCCAGCCTAAAAGATGATCTGCTCAAATCTGAAA
CAGAAAATGTCTCTGAACTCTTATTTTCCCTACAAGCCTTGCAGAAAATTCATCAGGAAATCTGGCCCAA
GCTGAAGGAACTATATGAGACCGGTCCCCCACCGACACCCCATCCGTACCAGCCGGGAGACTGGGTCCTG
GTTAAGCGACACCGACAAGAGACCTTAGAACCCAGGTGGAAGGGACCACTCCAGGTACTCCTAACCACAC
CCACCGCCCTGAAGGTAGAAGGCATCGCGTCGTGGATCCACTACACCCACGTCAAACCAGTGGACCCGAC
CTCCGACCTTCTTGGACCAATCACGGCAGCGACTGAAGCACCGGCCACGTGGACTGTGGACAGAGCTAAG
AACAACCCCTTAAAACTCACCCTGCGCCGGCAGCATAGCTCACTGCAAACATGCAGCTAGGTAGTCTAAC
CCTAACGTTAGTCGCCCTAGTGGCCACTGGGGCAAACACAAAACCAGTTTCTAATCCCTTTGTCTGGAGA
TTCTGGCTTTATGAAAACCGAACCCACCCTGGGCAACCTCATAAGCCTGGGAAATTATTGGCCAGTGCTG
ATTGTCCCTCCTCAGGGTGCAGTGCCCCAATTTTGCTGAATTTTACTGGTTTTCAGATAGCCAAACCAGT
GGCACCAATGATATGTTTTGAGTTTGATCAGACTAAGTACAATTGTAAACACTATTGGTGGCACCAAAAC
GCAGGCTGCCCCTACAGTTACTGTAAAATGCACTCAGTCAGAGGGTGGAACGAGCAATCCGGGTGGAACT
TCTACCAGCAGGGTAGAGGCGGCATCTATACTTGGATAGTTAAGGACCCTTGGAACTCCCGCTGGACCAC
GCCTCAACATGGGGCTGTATACTATTCCTCTTCCTCCACGTGGCCTAGCAGTCACCTCTATCTGTGGCGT
GGCCTAGTTCAGGTACGGCCCCTGGTCCATGGGGATATCCAATGACAGGAAGACAGACTAACACAAGATT
TACGTCCTTTCTCCTGGTTAGAATTATTACAAGAAGGATTAGAACTTGCTAACCTTACAGGACTTCACAG
CTTGTCTGGCTGCTTTCTGTGTGCCACCCTAGGGCGTCCACCGCTAACCGCTGTCCCTCTGCCATGGGAA
TCCTTTACCCAAACTAACAACCTTCGGAATCTCTCGAATGCCCCTATTCTTAATGTGCCACTGTACCGGA
ACCCCAGTCAGGAGAAGTTTCCCTACTGTTTTTCAGGCACTAACTCTAGCCTCTGCAACATCACTGTAAC
GCCCCCTAATACCAACCTGAGGGCCCCACCGGGCATATTCTTTTGGTGTAATGGAACATTATCTAAGACC
CTATCTGGTCCCTCTGTTACCAACCTACTGTGTCTCCCTGTCACACTAGTTCCCCGGTTAACTCTACTAA
CTGCCGGCGAGTTCCTGGGGTACACCGGTAACTGGACTAGCACTGCTATTCACCCAGCCCCTAGACCGAG
ACCTGCATGAGCCATATTTCTCCCCCTCATTGTGGGAATCTCCCTCACCACATCCCTCATTGCGGCTGGA
CTGGCAGGGGGAGCCCTAGGTCACACCCTCATAGAAAGCAACAAGTTGTACCAACAATTTGCCGTTGCTA
TGGAGGAGTCGGCTGAGTCCCTTGCCTCCCTTCAGCGACAGCTCACATCCCTAGCTCAGGTAACCTTGCA
GAACCGGAGGGCCCTAGACCTACTCACTGCTGAAAAAGGTGGTACATGTATGTTCCTGAAGGAAGACTGT
TGTTTTTACATAAATGAATCAGGGCTTGTAGAGAACCGGGTCCAACAGTTACGCAAGATAAGCATAGAAA
TGAAAAAACAGCAATTTGCCTCAGCTGCAAACCAATGATGGAATTCCTCTATGTTTTCTCTGTTAGCTCC
CTTCCTTGGACCCCTGCTAAGCCTACTATTTCTGTTTACTGTAGGACCCTGTGTTATTAACCGAATTTTG
CAGTTTGTCAGGAAAAGGTTTGACACCATACAGCTCATGGTCCTCAGAGCCCAATACCAACCTGTAAACG
CGGAAACAGAATCAGACTTATAAGACCCAAGATTGGCTCCAGAGGTACCTGAGANNNNNNNNNNNNNNNN
NNNNNNNNNNNNNNNNNNNNNNNNNNNNNNNNNNNNNCAAACCAATGGTGGAATTCCTCTATGTTTTCTC
TGTTAGCTCCCTTCCTTGGACCCCTGCTAAGCCTACTATTTCTGTTTACTGTAGGACCCTGTGTTATTAA
CCGAATTTTGCAGTTTGTCAGGAAAAGGTTTGACACCATACAGCTCATGGTCCTCAGAGCCCAATACCAA
CCTGTAAACGCGGAAACAGAATCAGACTTATAAGACCCAAGATTGGCTCCAGAGGTATCTGAGAGAGGGG
GAAATGT
