# Supplementary material for: Genome-wide characterization of endogenous retroviruses in snub-nosed monkeys
Source: PeerJ. 2019 Mar 18;7:e6602. doi: 10.7717/peerj.6602 (PMC6428148; doi:10.7717/peerj.6602)
Supplement: File S3 — All ERV sequences found in the golden snub-nosed monkey. [file peerj-07-6602-s003.zip › Supplemental3/173.fasta]

>173gi|723396585|ref|NW_010817871.1|:1453069-1461094 
TGTGATAGTAGTATTGTGATAGAAAGAGAAAAACTAAAAATGCTAAGTGGAAAAGTACTGGAAATCAGAG
GCGGCAAGAAACCACCGCCCCCCTTAATGCTGAAACAACAAGGTTATGTGGAAAGTCCCTAAATGCGTCA
CGGCCGTTTGTGGTTTTGCCAAAGGGCGGGAACGGCCGTTTATGATATGGCCAAAGGGCGGGAACCAATG
AACAACTGACTAATGTATAACTTTAAATGTCAGCCAATTATAAACTTACAACTGCAAAATTCCCCAGATT
CTCTGTAACTTGTTTGTGCCAGACTATAAAAATGGCTGAAACCCCGAGCTCGGGGTCTCTCCCTGGGAAC
TAGTGCCTAGCTGGAGAGAACCGAGTTCGAACTCAAAATAAAGCGAACCCTGCAGCTTGGCTTTGACTCT
GGTCTCTGGTGGTTGCTTTTGGGACATCGTGGGTCTGGGCATAACATTTGGGGGCTCGTCCGGGATTGCC
CCTAAGCCCACCAGACCCCAGGCCAACGGGTCATCGCAAAAGTAAGTAAGCCGGCTCAGTCCGTATGTTG
TCTGTCTGCCTCTGAACAATCCCACGGGGTCTGTATTTGAGACTGATCTACTCCTGGCGGACGCGCTATA
GGACAGTCAGTAGAGACTGGTGGGAGACGTCCTCCGGTACTCATCTGGGGCTCTGTATTCCATGGCCCGT
CTGAATCTGATCGGGTACTACGCCCGAGGCACACTAGCGATCAAAATTATCTTATTTGCTGGTTGTTCTC
TGTTGTGTGCCTCCTTCTAATTTACCTTGATTTACAGGAGCCGTTTCGGAGCCAGTTCCGGACCAGACAC
TAACATCCCTCACCACCCATCTTTTACCAACAGGAATTCCTTGAAATGGGCAACTCTCAGACCACACCAC
TTTCTCTCCTTGTCAATAATTTTAGAGATGTAAGAGCAAGAGGACATGATCTCAGTGTAGAACTTATAAA
GGGAAAATTAATAACCCTCTGCCGCTCTGAGTGGCCCACCTTCGGCATTGGCTGGCCAGCCGAGGGAACT
TTTTGTCTCCCCATCATCCTTAAGGTAAAATCAAGAGTTTTCCTGCTGGGCCATACGGGACATCCAGACC
AAATCCCCTACATTTTGGTATGGCAAGATCTCGTGGAAAATCCGCCCCTGTGGCTAGCTCCCTTTCTGTT
GACTTCTGAACCTTGTAAAACCTTAGTCGCGCGGCCAACTGGGACCACCCAAAAACCAAAAACCCCAACT
GCCCCCTTGCCCCCTGTACTGCCTGATAGCCAAGACCCCATATCCCTGGAACCCCCGCCTTATCATCCCC
CTGGACCCCGGCCCCAAGTCCCACCGGTCGCACCCCCAGAAAGCCATGAGGGTCAAGAAGCGGCTGCTGC
GTTGGGGGAAACTGAAAGTGAGCATAGTTCGGGAGGGCCAGCTGGACGAACGCGCGGGTGTACCCAATGT
GAGGTAACTCCGCGAGTTCCCACTCCACTGTAGCACTCCCCTTAAGGGAAATAGGACCCCCCGATGACAC
GGGCAACCCTAGACTCCAGTATTGGCCATTCTCTACCAGTGACCTGTACAACTGGAAAACCCAGAATGCC
CGGTTCTCTGACAACCCCAAAGACCTAACAGCCCTTCTAGATAGTGTCATGTTCACTCATCAGCCCACCT
GGGATGACTGCCAACAGCTCCTCCGAATTCTGTTCACAACGGAGGAACGAGAAAGAATACAGATAGAGGC
AAGAAAGCTGGTTCCCGGAGATGACGGTCAACCGACTGCAAACCCTGACCTCATTAATGCAGCATTTCCC
CTGACCAGGCCCGCGTGGGACTACAATACAGCAGAAGGTAGGGGAAAGCTACTCGTTTATCGCCAGACTC
TAATGGCGGGTCTCCGGGCTGCAGCTCGCAAGCCCACTGATTTGGCTAAGGTATACTCTGTTTTACAGGG
AAAAACAGGAAGTCCCGCTGTTTATCTAGAAAGACTAATGGAAGCCTTTAGACAATATACACCTATAGAT
CCAGAAGCCCCCGAGAATCAGGCTGCAGTTGTTATGTCCTTTGTCAATCAGACGGCCCCAGATATTAAAA
AAAAATTACAAAAATTAGAAGATTTGGAAGGAAAACAGGTCCAAGACCTTCTTCGCATAGCGCAGAGGGT
TTATAACAACAGGGATGCTCCAGAGGAAAGACAAATTAGGGCCACCGAAAAAATGACCAAGGTCCTAGCG
GCAGTCGTCCAAAAGGAACAACCTCCGCTGGACGGTACCCAATCCATGCGTGCCCCTAGACGCAACCTAA
ACAAAGATCAATGTGCTTACTTTAAAGAAATTGGCCACTGGATTAAAGACTGCCCCAAAAAGAAACAGCG
CCAGCTGGGCCAAGGACAATGGCAGCCCAAACCCATGCCGATATTGGTTACTCAAGATACGGAATAGGGA
AGATGGGGTTCGGACACTCTCCTCGAACCTAGGGTAACTTAACAAGTGGAGCGGTCCCCAGTCCAGTTCC
TGGTCGATACCGGGGCACAACATTCAGTCCTAGTCAAGCCCTATGGAAAGTTATCTTCCAACTCCTCCTG
GGTTCAAGGGGCCACAGGAGTCAAGAAATATCCATGGACAACTCAGAGAACGGTGGACTTGGGAACCAGG
AAGGTGTCTCACACCTTCCTGGTCATCCCTGAAAGCCCTTGTCCTCTGTTGGGAAGAGATCTGTTGACAA
AAATGGGGCCCAGATCCACTTTCAACCAGAAGGGCCCAAAGTGACTGACTCCCAAAATAAGCTACTATCT
GTCCTTACTGTAACTCTAGAGGAGGAATATTGGCTTCATCAGGAGTTGACACCTCCTAACCAAAATATGG
ACTCCTGGCTTCAAGATATCCCAGAGGCCTGGGCAGAAACAGGAGGTCTAGGGCTAGCAAAACACCGTCC
CACCATTTTTGTTGAGCTTAAGCCCGGGATGGACCCTGTTCGGGTGCGCCAATACCCAATGGCCCTAGAA
GCCAGAGAGGGGATTATGCCACACATACGCCGACTCCTAGATCATGGAGTCCTGCACCCCTGCCACTCAC
CATGGAACATTCCGCTGTTACCAATACGCAAACCCAACAGTAAAGAATACAGGCCGGTACAAGACTTAAG
AGAGGTCAACAAAAGGGTAATAGATATACACCCGATGGTGCCAAACCCATACACCCTCCTGAGCACTTTG
AGCCCTGCAAATCAATGGTATACTGTTCTAGACCTGAAAGATGCCTTTTTCAGCCTGCCTTTAGCCCCTA
AAAGCCAAGAAATTTTTGCCTTCGAGTGGACAGACTCTGAAAGGGGCATAAATGGCCAAGTGACATGGAC
CAGATTGCCACAAGGATTCAAGAACTCCCCAACTCTGTTCGATGAAGCCCTACACGAAGACTTGGGTGAG
CACTGGCCCCAACACCCCAGTATAACTCTCTTGCAGTATGTTGATGACCTCTTAATAGCAGCAAAGTCCC
CAGAGGCTTGCATCCAAGGAACAAAAGACCTCCTAAAAACCCTGGGAAACCTAGGTTATCGAGCCTCAGC
TAAAAAGGCCCAAATCTGCAAGCCCGAAGTAACCTATTTGGGATATCTACTGAGAGGGGGACAGTGTTGG
CTAACAAATGCCCGAAAAGAAACTGTTCTACAGACCCCCAGACAGTCTCACAGTCAACACGACAGGTAAG
AGAGTTCCTGGGATCTGCAGGGTTCTGCAGGCTTTGGATACCTGGCTTCGCTGAACTGGCAAAACCCCTC
TATCAGGCTACCAAAGAGCAACAGCCCTTCAATTGGACTGAAGAGGCTGAGCTGGCTTTCCAGCAAATTA
AAACGGCTCTGCTCTCAGCCCCTGCACTGGGTCTTCCGGATGTCTCTAAGCCTTTTCACTTATACGTAGA
CGAAAGCCGGGGCATAGCAAAAGCAGTTCTAACTCAAAATTTGGGTCCGTGGCGCAGGCCAGTTGCATAC
CTCTCAAAGAGACTGGACCCGGTGGCTGCAGGATGGCCTCCTTGCCTCCGGATGATTGCAGCAACAGCCC
TGATGGTCAAAGATGCTGATAAACTGGCCATGGGCCAAGAATTACAAGTCACCACCCCCCACGCTGTCGA
AGGCATCCTTAGACAGCCCCCTGACTGATGGCTCAGTAATGCTCGGCTTACCCATTACCAGGGGCTGTTG
CTGAACCCCCTCAGAATAACATTTAAACCCCCGACGGCCCTAAACCCAGCATCGTTACTGCCAGACCCAG
ACCTAAGTAAGCCGCTCCACAACTGCACTGAAATACTAGCCCAGGTACATGGAGTCAGAGAAGACCTCCA
GGACTGGTCGCTACCAGATACAGACCTCACCTGGTTCACTGACGGGAACAGCTTCGTTCACCAAGGACAG
AGGTATGCAGGGACGGCAATAACCTCAGAGACTGAAATAATTTGGGCCGAGCCATTACCTCCAGGAACAT
CGGGTCAAAGAGCTGAGTTAATTGCCTTGGCGCAAGCCCTAAAATTGGGCAAGGGCCATAAACTGACAGT
ATATACTGACAGCCAATACGCCTTTGCCACCGCCCACATCCATGGTGCTATATACAAAGAGAGGGGGCTT
CTCACAGCTGAAGGAAAAGACAATTAAGAACAAAGAAGAAATCTTAAATCTTCTGGCTGCCCTTTGGGAA
CCCAAAAAGCTGGCTATCGTCCACTGTCCGGGACATCAGAAGGCCACTAACCCGGTCGCCCGAGGTAACA
ACCTGGCTGATCAGACTGCAAAAGAAGTGGCCAAAATCACTCCTCGGCTACTGACCCTCCAGCTGCCCAA
CCCCGGCCCCAGAGAATTGCCGTCTCACCCAGACTACTCAGAGGACGACCTCCAGTGGATAAGTAAGCTC
CCCGGAACACAGGTCAGTAATCTGTGGTGGAAAGACTCTAACAACAATACTATCCTCCCAGAAAAGCTAG
GGCAGCGGGTAATAGAACACATCCATCAAAGCACTCATCTAGGCACGCGACGGATGCTAGATTTAATTCA
ACATACTGGACTAAAAATCAAAAATGCCTCTGAAAAAATAGACGCCACGGTTAAGAACTGTGTAGTTTGC
CAACTCAATAACGCCGGACACGGGACCCACACCGTGGGAAAGAGACAAAGGGGAGATAGACCTGGGATAT
ATTGGGAAATTGACTTTACTGAAATAAAACCAGGAAAGTATGGATACAAATACTTACTAGTTTTTATAGA
TACCTTTTCAGGATGGGTGGAAGCTTTCCCGACAAAAAAAGAAACTGCACAGATTGTAACCAAAAAGATC
CTAGAAGAGATCCTGCCCAGGTATGGCTTTCCAGTCATGATAGGGTCGGATAACGGGCCGGCCTTCGTTG
CAAAGGTAAGTCAGGAACTGGCTTCCATCCTTGGGGCTAATTGGAAACTACATTGTGCCTATCGACCCCA
AAGCTCAGGACAGGTAGAAAGAATAAATAGAACGTTAAAAGAGACCCTAACTAAATTGACCATGGAGACT
GGCGCTAACTGGGTAGTCCTCCTCCCCTACGCTCTGTACAGGGCACGTAACTCTCCCTATAAACTAGGAC
TTACCCCTTATGAAATAATGTTTGGCAAACCACCCCCTATTATCCCCAACCTAAAAGACAACCTCCTCAA
AGCTGACACAGATAATGGTCTTGAACTTTTGTTTTCCTTACAAGCCCTACAGAAAGTTCATGAAGAAGTT
TGGCCCAAATTAAAAGAACTATATGAAGCTGGGCCTCCACCCATTCCACATCAATATAAACCGGGAGACT
GGGTCCTCGTCAAGCGTCACCGACAGGAGACCCTAGAACCCCGGTGGAAAGGACCATTCCAGGTGATCCT
GACTACGCCTACAGCCCTCAAAGTAGAAGGTATCGTCGCCTGGATCCATCACACCCACGCCAAGCCTGTA
GACCCATTCTCGGACCTTGTTGGATCCTCAACGGGCGAGACAGGGACCTGGACAGTTGATCGGACCAAAA
AAACCCTTTAAAGCTTGTTCTGTGCCGTCAACAACCCAAACTGTAACTCTGACACTTATTTCTCTTATAG
CTCTTTTACTCTTATGGACCCCCTGTTGGGAGACTCGGGCAAACCCAGCCACATCCCCCTTCACCTGGCG
TTTCTTCCTGACTGAAAACTGGACCAATTATGCTCAGACAGAACAAAAGGGCTATCTATTAGGCACTGCT
GATTGCCCCCCCGGGGGTTGCAGCTCCCCCATCTATCTAAATTTCACTGACTTTAAAAACCACCCAGGAA
AAGCAGCACCTGCAATTTGTTTTCTTTTTGATCAGACACTCTCTTATTGTAATAATTCATGGGTAGAACA
AAGTGTCGGCTGTCCATATAGGTCCTGCAGAATCCATACTGTTAAAATCCTAAAGGCTTCTGAGTCCCTA
CCCAATCAAAAATGGCAGTCACATAATTTTTTTAAAACTACATTAGGCTACACCTGGGTCATTTGGGACC
CCTGGGATTCCCGATGGACCACCCAGCAGAAAGGAGCCATGTACTTAACTTCAGGGACTACCTGGCCCAG
CAGCCGTCTCTTTCTCTGGTGCTCCCTCGTCCAGATCCAGACCACCCTCCACACGGCTATACAGAACCAG
GAAAGGGAATTAAATGTCCAGCTTTCAACTTTAACTTCTACCCGCTCCTTTTCCTGGTTATCCCTACTAA
AAGAAGGGTTAGAAATTGCAAACGCTACTGGCTTAGGCAACCTCTCTGCCTGCTTCTTCTGCGCAGCTTT
AGGGCGACCACCGCTAACAGCAGTCCCGCTTCCAGGCCCTTCTAACACTTCTCTCAGTCCCAACAACAGC
CAAATACCAATCCCTGACGTCCCCTTATTCCTGAACCCCGGACAGACACAGGTCCCCTTTTGTTATTCAA
ACGCTGGCTCTGACCTTTGTAATGCAACTTCTACTCCTAACTCAACCCTCTTCGCCCCTCCCGGTTCTTT
TTTCTGGTGCAACGGAACCCTGTCCAAGAACCTTTCCACTCAGGCCACTATGACCCTACTGTGTCTCCCT
GTCACGCTAGTCCCCCAATTAACCTTGCGTACTCCTGCAGAATTTTCAAAATGGGACTCCGCCCCTTCCC
CTAGATCAAAATGAGCTGTATTCCTTCCCCTAGTAGCCAGAGTCTCACTCACTACATCTCTAGTTGCTGC
AGGCCTAGCCGGGGGAGCTCTGGGGCACTCCCTTATCAGCACTGCAAAACTCTCTCAACAATTCTCCATA
GCTATGGAGGCTTCCGCCAAATCCCTTGCCTCATTACAGAGACAGTTAACTTCCCTTGCCCAAGTTACCT
TACAAAATCACCGTGCACTAGACCTATTAACGGCCGAAAAAGGAGGGGCCTGCCTTTTCCTCAAAGAAGA
TTGTTGTTTCTATATAAATGAATCTGGACTCGTAGAAACACGGGTTCAGCAGCTACATAAACTTAGCTTA
GAGTTGAAGAAACAACAATTCACTTCCGCCACCAACAGCTGGTGGAATTCATCTATGTACTCCCTCTTAG
TGCCCCTCATAGGACCGTTCATAAGTATACTTCTTCTTCTTACTATAGGACCATGCATGATAAACAAACT
AACAAACTTCATAAAAGAGAGACTCAACACTGTTCAGCTTATGGTCCTGAGAGCCCAGTACCAACCTGCA
GTCAATGAGGCCTTCGAGTCTGACACATAAGACCCAAGATTGGCTCTTGAGATACCAGAGAGAGAGGGAA
ATGTGATAGAAAGAGAAAAACTAAAAATGCTAAGTGGAAAAGTACTGGAAATCAGAGGTGGCAAGAAACC
ACCCCCCCCCCCCTTAATGCTGAAACAACAAGGTTATGTGGAAAGTCCCTAAATGCATCACGGCCGTTTG
TGGTTTTGCCAAAGGGCGGGAACGGCCGTTTATGATATGGCCAAAGGGCGGGAACCAATGAACAACTGAC
TAATGTATAACTTTAAATGTCAGCCAATTATAAACTTACAACTGCA
