# Supplementary material for: Genome-wide characterization of endogenous retroviruses in snub-nosed monkeys
Source: PeerJ. 2019 Mar 18;7:e6602. doi: 10.7717/peerj.6602 (PMC6428148; doi:10.7717/peerj.6602)
Supplement: File S3 — All ERV sequences found in the golden snub-nosed monkey. [file peerj-07-6602-s003.zip › Supplemental3/174.fasta]

>174gi|723396585|ref|NW_010817871.1|:1661633-1676156 
AGACTAAAACCTCATTCTCCATCAGCTATTAAGGTAGATAAATTACGGCACCTTTTGAGTTTCAATGCCC
TCACTTTTAAAATGGGGCATAAAAAATAAAAATAAAAATAAAAAAACCAAACAAACAAAAAATTTAAAAA
AGTAAATAAAATGGAGGCAATAATACCTACCACAGATACATAGGTACAATGTACTTAGCAGTGGCCTGAA
ACCATAGTAAGCTGCCAAAAAGCATGGCTCACTTTGTTTTTTAACCAGATTCTAGATCTTCTAAAAAATA
AAGCTGATTATAAAGACATTTCCCACAAAATAGCCTTTTTCCTCTCATTCAATTGTTTTCACTTAATACT
GTACTTCTTGCAAAGTCAGTAGGCTGAGCATGAACAAATTAAAATTAAAAGCTGAATTGCTTAATAATTA
ATTTTAAGGCACTCTTGATTCATTAATAGCTTTCCTGCAAGTAAAAAAAAAAAAAAAAGAAAACACATGG
AATGATTGTAAACTGCATCTCAATTTCAGAAATGTTCAAATATACTGGGGTTGGGAAGGTGGGCAGGGGA
ATCTACTGCCACATCAAACCCAAAAGCTTCTATTAAAAAGGCTATGTACATGCATGTGCCTACCAGACAA
GATGTCCTTCTCTCATGTTGCAATCAACAACCCAAAAGTCCTGTAAAATATCCAAAGGTCAGTGTTCAGA
AAACACTACTTCTTACAGTTCTCTCCACAACCCTCTTTTCAGAAGTTCATGACTGGCTATTCACATATCA
AAAAATCTGAAATTAAGAAATTTCTTCAACAAATATGTCTATCAAACTTGTCTTGAACTTTCCTCACTTA
CCTATGAGGGAGAAAATCTTACCAGGACTTATTTTGGGAAACATTAAAATTAGGGAAAGTCTTTTGGTTG
TACTAACTAGGAAAATCATTGTCCAGGTGTCCTGTTTTGCCAGAATGAGAGGTTTATAGGGAAAGAAGTT
CCACGGCTTTGGACTAACCACCAACCATGGGAATCATAGTTTCCTTCCAACAGAAATAACACCTTTTTAA
AAACTTGCTTTTATATTGGTTAAAAAAAAAGAACCATGAGGAAACATCGAGAACCGCTATTACTTCTTTG
GAAAACCTTTTTGGGGATATTGCTAAGGATTTATATTGCATAATTCAATAAAACAAGTTTTTTAGTTTTT
AAAAATCCCAAGATTAAAAACCTAGAAACTGTTTATTCAGATCCACCTTGATAAAATAAATACATTCAAT
AAACACAGAATACAGATAGCTTTAATTTTTTACACATGGGTCAGGAGGATCCATTTCTCCCAAAACATGT
ATCATCCCATATGTGCTGTGATTTACAATCCTCAAAGCATTAAAGTTTAAATTGTGAATCTACTGTTTCA
GATTCATTGGAATTCTGATCCAATAGTCACTCTAAAATAGATGCAGGCTGGAAGACAATTCTCTACATTT
TAAAGCCAGATGGCCCATATCAGCTAAATATTTTTTTTTCCTTGTTCAGAATATAATTCATGTTGGAAGT
AGTGAATCAACTTAAGTACATACAAATTTAAGGGAACCTTAGTCATCAATACCAAACTTAGGAATCTATT
TAAAGAAAATATATTTTAAGATTAAGTTTAAAAAATAACAAAAGAGAATACCATATGTAACAACCCTGGC
ACAGAACACTTTAAGAAAATTCCCTTAACGTTAACAGGAAAAAAATACTTACTCTTCCCCATTTCACTAT
GGTATCTAATAAAAATTTTTCTTCACAATGAAAAATTAAATCTTTATTTAAACAAATTCTGGAAGTACCA
GTCTGATTATTTTATCAAGTTATTAAATATGTTATTTAGTAGTAAGCCCTATTAAGGATTTTTTGATTAG
AAAAATTACCAAAAAAAAATCCACTTCTACCATTTATAATCTGAGAATGGTAGAAGCCCAAGACCTAGAC
TACATTACGCAACACACTTAAACAAATCTGCCTCCTAGGATCTATCTCCTTTTATAGAAAGAGAGACTTT
CCAGCAGCCCCTGGAGACATTCCCATACTAAGTGAGTCAGCTAAATAAAATTAAGCAACTAATAAAACAA
TATGTAATCTTGTTCTCAATGTCATAATTAAAACTCTTTTTCTTTAAGATGAAAGGTGGCAGCTATAGAG
TAGCCTTCAAAATCACAGGCTATGCCGTAGTGGGATCTTCTCTCCAGCGCTGTACACACAGTGCAGCTGT
CCCTGACATCGCCACTTGAAATTATTTCCTATTTGATATTAAAAGATTGAAGTCCTTTTTTCCTCTGCAA
GTTACTTCCATGCTTGCTTATTAAGCATTCCAAGTTGGTCTCTCACCTAATAGCATCAGAAAGCAGACCA
TCATTACTTAGGGCAAAAGTTTCCAGAGGCACTCAGAGGCAGGGTATGGAGAGGGGATCCCAAACAAGCC
GTGCTCTTTCCTAAGCAAAGCACCTCTATTTTGAATGTGTTTGATACACTAAGCTTCCAAATAAGATTGA
AATTGATTTTTTAAAAAGTGGGGGGTGTGCAGCTTAAAGGCAAAAATCTGAATGTCACCAGTTCAGTAGA
AGTAGGACACACTTTCAAGACGACCTCATCCTTCCATGGTGGTCAGAATCTGGGTATGATGCCACATTTG
CTGAGACAGTCCTTGCACCAAAAAGCCCAGGACAAAGGGCCACAATATAGTGTCCTGATTGTCGGGTAAA
AACTATAAACATCCCTGTCAAGAGCGTTACATGAATCTGTGAATCCTCTGACAGATTGAACTACCAGTTG
AAACGCAGGTTCACTTTTTCTTTTTTTGGTTGAAGTCTTCAGTTTGCCTGACTCAGTGCTGGTACACAGT
AAAAACAAACACTTAATGGGTGACTACAGTGGGTGAGGCATTTCACCAGGACCAGGGGGACACTGTGCAA
CAAAAATAATTATAGCCTTTGTCTGCCTGGAGTTCACAGTCTAATGGAAGGGTGATCATTACATCAAATA
TTAGAGAGAGCTACCATGAAGTAAGCCCATTCTACACATCAGCTGCTATTCTAATATAAACTCATTTACT
CTCCACCACACCTCTAAGAATGAGGTACAGTGATCACCCCCATTTTACAGAGGAGGCACTGAGGCACAGA
GTTGGCAAGGTTGCTAAGTGGCATAGTTTGATTTGAAGCCAGTGGTATGGCTTGAGTGTCCAGGGCTCAA
CCATTCAACCCTACCTCCTCTCCCAAACACTATCAGAACCCAAATGTCAAATGCAACTGGGGCAAGTCCT
TGACAGAAAGGCATGGGGTGTGAAAAGAATCTATAATTAGAGGATGTGACCAAGGCAGGGAGAATACCAC
TGAGGAATTCATGCAGGAGCTGAGAGCAGAAAGCAGGGTAGTGAAGAGAGGAGGGAAGAGCATCGAGGTA
GTGGCAAAAGCAAGGGATCCGCTGGGGAAAAGGGCTTGGAGAGCAGGAGGACTAGAATTCAGCCCATCAG
GACAGAGAGCACAGGAGAGTGGCAAACAGAAGGTTATGACACCAGGAGACAAGGAAAGACAGGAAGATGC
CAACCATGCTGGGCAGGGCTAAGACGGCTGGGGAGCCACTGAGGGTGTGCTGCAGGGAGACCACTGGGCT
AGTACTTGTGAGTCCAAAAGACTTTTCTGGCTGTATCTACACAGTCGTTGCACAGTCCTCCCAATAGGCA
GACTGACACAAAACCAACCCTGCTCTGTATCACTCCATATATTCCTGGACATATCACCACAGCCTGCTGT
GCACTGACCAACTCTGTGCTGCGCCACACTGAGGGAGTGGCTCCAGCTAATTTCTACCCAATATTCATCA
CCTGGAGGCAATGCATTGGCTCCTCAGGCTTTAGCGTGGAAGAGAACTTCACGAAAAAGAAAGTTTAAAA
ATGATGTTATTCTCTTCAAAATCTTTTCATTTGTAGGTGGCAGAAGGCGACAGATAAATCACATCAGCGA
GTACCATGGGACATGTGTTCACACTTTAAAGTACTCAGGTGTTATTTCATGTAAATGTTAAGAAGGAAAA
AATCCTGTTTTTCTTATCTCTTGGGAATCAGGTTTGGTTTTCTGAAGAAATATTTCACAAATCTAAGGAA
AATGATACATCTATACTTATTTCCCTAAAGAGAACATAATGTTTCTTCATTTGATTGATAAGGATTTAAT
TGCATTTAGAAGGATTTAATCACATAAGGCTAACCACCGAAACACTGTGGGCAGAACTCTGTTTCAGTTG
GCCCTATCGGCCCTAAAATGTCATTGATAGTGATTAAATACACATTATTTCTCTCTCCCTCCATCCTTTC
TCCTTCTATTTCTCCTTCTGAGAACAGAGGAAGAAAACCTTTAGGAAACCCATCATTCATTGGGGAAAGG
AAGGGGACGTGTAACATTTCAAACTGTAATAAGCATAAACTTGCCAAGCTGTCCACGTGGGAGGTTATAG
CATGACCAGAGAAGTTGCCCAGAGAATAGGCAAGGTTTCCAAATCAAAAGAACGTAGACCATTTGAAACT
CTGGCTTTGGGCAATTAACTTAACGTCTCTGGGCATCAGTGTTAACTTATGTAAAATGGAGACAATCACA
ATATGAACCATTTGAAACTCTGGCTTTGGGCAATTAACTTAACGTCTCCGGGCATCAGTGTTAACTTATG
TAAAATGGAGACAATCACAATATGAACCTTACACTGTTGTGGTAAGATTAAGTAGTTGGCACAGGGCCTG
ACACAATAAAGGTTAATGATAGCAGTTGTTAATTATCATCCACAAATCAGTTTAACTTTAAGAAAATAAC
ATCTACTTTGGTCATTCTAGCAAGTCTGGGGCAAAGAGGGATAACAGAAGCTCCTTTTGTGGAAGAACAT
ATAATTTGCCCTTTATTTGCACAGTTTGGAATCATCATCACAATATCCTAATATGCCCTTGAAATCCTGT
GGAAGAACAGAAGTAAACAAGTAAAACCACCTGCTTAATAAGCAACACTATGGCAGAACTGAGTTCACTA
AAAGATCTTGTCTCTTGCTCAAAAGCCTTGACTCAAGGAACAGAACTAGATCTTTCTAGGTTCCCCTGCA
TTCATTTTTTTAAAAAAATTGTCGTGGGTACATAGTAGATATATACATTGATGGGGTACAAGGTATATTT
TGATGTAGGCATACAATGCATAACAATCACATAGGGTAAATGGGATATACATCATCTCAAGCATTTTTCC
TTTGTGTTACAAACAATCCTATTGTATTTTTCAGCTATTTAAAAATGTACAACAAATTACTGTTGACTGT
AGTCACCCTGTTATGCTATCAAATACTAGATCTTATACATCATATATAACAACATTTGTGTATGCATTAA
CCATCTCCCCCTCCCCAACTACCCTTTCCAGCTTCTGGTAACAATCGTTCTACTCTCTATTTCCATGTTT
TCATGTTTTTAGTTCTTATTTTTTTTAGTTTTTTAGTTTTTTTTTTTTTTTCAGTTCCCACAAATAAGTG
AGAACATGTGATGTTTGTCTTTCTGTGCCTAGCTTATTTCACTTAACACAATGACCTCCAGTTTCACATT
GTTGCAAATGACAAGATATCATTCTTTTTTATAGCTGAATAGTACTCAATTGTGTGTATGTATCACATTT
TCTTTACCCTTTCCTCTGTTATGGACACTTAGGTTGCTTCCAAATCTTGTCTAGTGTGAACAGTGCTGCA
ATAAACATGGGGATACAGATAGCTCTTCAATACACTGATTTCCTTTCTTTTGGGTATATACCTAGCAGTG
AGATTGCTGGATCACATGGTAGCTCTTTAGTCTTTTGAGGAACCTCCAAACTGTCCTCCACAGTGGTTGT
ACTAATTTACATTCCCACCAACAGTGTATGAGAGCTCACTGTTCTCAGCATCCTCTCCAGCACTTGTTAT
TGCCTGTCTTTTGGATAGCTTTTCATTATTTCGTGTCCTCTTCAATAAGCCATTTTAACTGGGATGAGAT
GACATATTACTGTAGTTTTGATTTGCATTTCTCTGATAATCAGTTATGTTGAGAACCTTTTCATATAACT
GTTTGCCATTTGTATGTTTCTTTTGAGAAATGTCTATCCAGATCTCTGCCCATTTCTTAATCAGATTATT
AGATTTTTTTTCTATGGAATTGTTTGAGCTCCTTATATATTTTGGTTATTAATCCCTTGTCAGATGAATA
GTTTGCAAATATTTTCTTCCATTCTGTGAGTTGTCTCTTCAAATTGCTGATTGTTTACTTTGCTATGCAG
AAGCTTTTTAACTTCAAGCTATCCCATCTGTTCATTTTTGCTTTGGTTACCTGTGTTTGTAGGGTATTAC
CCAAGAAATCTTTGCCAAGACCAATGTCCTGGAGAGTTCCCCCAATGTCTTCTTGTAGAAGTTTCACAGT
TTGAGGTCTTAGATTTAAGTCTTTAATCCATTTTGATTTGATTTTTGTATATGGCAAGAGATATGGTTCT
AGTATTATTCTTCTGCATATGGATATTCTGTTTTCCCAGCACCACTTACTGAAGAGATTGTGTTTTCCTC
AATGTATATTCTTGGCACCTTTGTTGAAAATGAGTTCACTGTAGATGTATGGATTTATTTCTGGGTCCTC
TATTCTGTTCCATTGGTCTATGTGTCTGCTTTTATGCCAGTACCGTGCTGTTTTGGTTACTACATCTCTG
AAGCATAATTTGAAGTCACATAATGTGATTCCTCCAGTACTTTTTGCTCAGGATAGCTTTAGCCATTCTG
GGTCTTTTATGGTGTCATGTAAATGTTAAGATTTTTTTTCTATTTCCATGAAGAATGTCATTGGTATTTT
TATAGAGATTGCATTGAATCTGTAGATCGTTTTGGATAGTACGGACATTTTAACAATATTGATTCTTCCA
AACCATGAACATGGAATCTTTCCATTTATCTTGTGTCCTCTTCAATTTCTTACATCAATATTTTATAGAT
TTCACTGTAGACATTTTTCACTCCTTTGGTTAAGTTTATTCCTAGGTACTTGATCTGTAGTTATCGTAAA
TGGAATTAATTTCTTGAATAATTTTTCAGATTGTCCACTGTTGGCATATAAGAATGCTACTGATTTTTGT
ATGTTGATTTTTACATCTTGCAACTTCACTGAATTTGTTTATCAGTTCTAATAGTTTTTGGTACAGTCTT
TAGATTTTTCCAAATATAAGATCATATCTGCAAACAAGGATAATTTGACATCTAATTTGGATGCCCTTTA
CGTCTTTCTCTTGTCGGATTGCTCTAGCTACGAATTCCAGTACTATGTTGAATAACAGTGGTGAAAGTGA
GCATGTTTGTCTCATTTCAGATTGTAGGGAGAAAACCTTCAGGTGTTTTCCCATTCAGTATATTAACTGT
GGGTCTGTGATATATGGCTTTTATTGTGTCAAGGTATGTTCCTTGTATACAGACTTTCTGAGGGTTTTTA
ATCATGAAAGGATGATGAATTTTATGAAATGATTTTTCAGCAACAATTGAAATAATCATATGGTTTTTGT
CCTTCATTGTGTTCATATGAGATATCATTGATTGATTTGCATTTGTTGAAACATCCTTGCATACCTGGAA
TAAATCCTGCTTGGTAATGATAAATGCTTTTTTTAATGTGTTGTTGAATTCAGTTTGTTAGTATTTTGTT
GAGGATTTTTGCATCAATGTTCATCAGGGTTATTTGCCTGCAGTTTTTTTTTTTTTAAATGTGCCTTTGT
CTGGTTTTCTTATCAGGGTGATACTAGCCTCCTAGAATGAATCTGGAATTATTCCTTCCTCATTTGTTTT
ATGAAATAGTTTGAGTAGGATTGGTATTAGTGGTTCTTTAAGCATTTGCTAAAATTCAGCAGTTAAGCCA
TCAAGTCCAGGGCTTTTCTTTGCTGAGCAACTTTATTATGGCATTGATCTCATTATTTGGTCTGTTCAGG
TTTTGCATTTCTTAGTGGTTCAGTCTTGCTAGGTTGTGTGTGTCTAGAAATGTGTCCATTTCTTCTAGGT
TTTCCAATTTATTGGCATATAGTTGCTCACAGTAGCTTCTAATGATCCTTTGAATTTCTATGGTATCGAC
TGTAATGTCTCCTTTTTCATCTCTAATTTTATTTATATGGGTCTTCTCTTCTTTTCTGAAGATTTGTCAA
TTTTGTTTCTTTTTTCAAAAAACCAACTTTTTGTTTCATTTACCTTTTGCATGTTTTTACTTCAATTTCA
TTTATTTCTGCTCTAATCTTTATCTTTCCTTCTTCTAATTTTGGGTCTGGTTTTCTCTTGCTTTCCTAGT
TCTTTAAAATGTATCATTAGTTTTTCTACTTTTTGATGTTGGCAATTACTACTATAAACTTTCCTCTGAA
TACTGCTTTCACCATATCTCATAGGTTTTGATACAATGTATTTCCATTTTCATTTGTTTCAAACATTTTT
TAAATTTTCTTAATTTTTTCATTGAATCACTGGTCATTCAGAAGCATATTGTTTAATTTCCATGCGTTTG
TATAGTTTCCAAAATTTCAGTTGTTGCTGATTTCTAATTTTATTCTGTGGTGGTCAGAGAAGATATTTGA
CATAATTTTTTAAAAATGTTTTAAGATTTGTATTGTGGCCTAAAATGTGATCTTTCCTTGAGAATGATCC
ATGAGCTGAAGAATGTGTACTCTGCAGCCACTGGATAAAATATTCTGTAAATGTCTATTAGGTCCATTTG
GTCTATACTGAAGATTAAGTAAGATGTTGGCTGATTTTCTGTCTGGATGATATGTCCAATGCTGAGAGTG
GGTGTTGAAGTCTCCAGCTATTATTCTATTAGGGTCTTATCCCTCTAACAATATTTGCTTTACATATCTG
GGTGCTCCAGTGTTGTGTGCATATATATTTACAATTGTTGTATCTCTTGCTTAATTGACCCCTTCATCAT
ATAATGACCTTCTTTGTCTCTTTTCATAGTATTTGTCTTGAAGACTATTTTGTCTGATATAAGCATATCT
CCTCCTGCTCTTTTTGGTTTCTATTTTCATGCAACATCTTTTTCCATCTCTTTATTTTTAGTCTATGTGT
GTCTTTATATTATAGGTAAAGTGTGTTCTTGTAGGCAACAGATCACTGCAGCTCGTTTTGTTTATCCATT
CAGCCACTCTACATCTTTTGATTAGAGAGTTTAGTCCATTTACATTCAATGTTATTATTGATGAGTAGGG
ATTTACTCCTGCTATTGCTATTTGTTTTCTGGTTGTTTTGTAGTCTTTTCTTTCTTCTTTCATTCCTTCT
TGTCTTCCTTTCAATGAAGGTGATTTTCTCAAGTGGTGCGTTTTTATTTCTTGCTTTTTTATTTTTTCTG
TATCTGTTGTAAGTTTTTGCTTTGAGTGTACTGTGAGGCTTGCAAATAACATCTTGTAACCCATTATATT
AAACAGATGACAACACTGATTGCATAAACTAACAATTAAACTCATAAAAATGCTATACTTTTCATCCCCC
CGCTTTTTAACTTTTTGCTGTTTCTGTTTATATCATACAATCTATGTCTGGAAAAGTTGTGGTTATTATT
TTTGATAGGTTCATCTTTTAGTCTTTCTACTTAAGATATGAGTAGTTTACATACTACAATAATAGTGTTA
TGATATTCTTTATTTTTCTGGTTACTTACTATTACCAGTAAGTTTTCTACTTTCAGATTTTTTTTTTTAT
TACTCATTAACATCCTTTTCTTTCAGATTGAAGAACTGCATTTAGCATTTCTTGCAGGATAGGTCTGGTG
TTTTGTTTGTCTGGGAAAGTCTTTATTTCTCCTAAATATCCATGTTTGAAGGATATTTTCACTGGATATA
CTATTGCAGGTTACAAGATTTTGTTTTTTCCTTGAGTACTTTAAACATGTAATATCACTCTCTCCTGGAT
TGTAAGATTTTCACAGCAACATCTGCTGCCATACATTTTGGAGATCTTTGTTTGTTATTTCTTTTCTCTT
GCTGCTTTTAGGATCCTTTCTTTATCTTTGACCTTTGGGAGTTCATTAAATGCCACGAGATAGTCTTGTT
TGGGTTAAATCCGCTTAGTGTTCTATAACCTTCTTGTACTTAAATACTGATATATTTCTCTGGGTTTTGG
AAGTTCTCCGTTATCCCTTTGAATTAACTTCTCTCTCTGTCTCTCTCTGTCTGCCTCTTTGAGGCCGATA
ACACTTAGATTGCCCTTCTGAGGCTATTTAGTAGATTCTGTAGGCATGCTTCATTGTTTTCTATTCTCTT
CTCCTTTGTCTCCTCTGACTGTGTTTTTCAGCTCCAGAACCTCTGCTTGATTCTTTAGACATCCATCTTT
TCATCAAATTTGTCTAATACAACTCTGAACTCCTTCTCTGTGTTATCTTGGATTCCAATGAGCTTCTTCA
AAACAACTATTTTGAATTCCCTTTCTGAAAACTCACATCTCTCTCTCCAGGATTGGCTACTGGTGACTTC
GTTTGGTGAGTTCATGTTTTCCTGGATGGTCTTGATGCTTTGGGTGTTTGTCAGTGTCTGGGTTTGGAAG
AGTTAGGTATTCACTGTAGTCTTTTCAGTCTGGGCTTGTTTCTGCCTATCCTGGGGAAGGCTTTCCAGGT
ATTTGAAGGTATTTCGAGGTCTTGATTATTTGGGTGTTTGTCAGTGTCTGGGTTTTAAAGAGTTAGGTAT
TCATTGTAGCCTTTTCAGTCTGGGCTTGTTTCTGCCTATCCTTGGAAGACTTTCCAGGTATTTGAAGGGA
CTTGGGTGTTGTGATCTAACATTTTGGTCACTTTACCCATATCTACTTTGGGGCACCCCAAGCCCAGTAA
CAGTGTGGCTATTGCAGGCTTGCACAGATACCACCTTGGTGGTCTTGGGTAACTTCCAGAAGAATTCCCT
GGATTACCAGGCAGAGACTTTTGTTCTCATCCCTTACTTTCCTCCAAACAGATGAAGTCTGTCTCTGTCC
CCTTTCTTCTCCTTCTTCTTTCTCCTTCTCCTTTCTCTCTCTCTCTCTCTCTCTCTCTCTCTCTCTCTCT
CTCCAGAGCTGCCTGGAGCTGGGGGAGGGGTGACACAAACACCCCTGTGGCCACTGCCACTGGGACTATG
TTGGGTTAGAATCAAAGCCAGCATAACACTGGGTCTCATCCAAGTCCTACAACAATTACTGCCTGACTGC
CACCTATGTTAACTCAAGTCTCAAGGGTTCTGCAATAAGTATATGGGAAATCCAGTCAGGCTTGTGTCCT
TCCCTTCAGGGCAGTAAGTTCTCTCTGATTCTGATCAGGTACAGAGATATTTTCTGGGAGTCAGGGCCTG
GAGTCAGGAAATTTAGAAATCTACTTGGTGCTCTATTCTAGTGCAGCTAAGCTGGCACCCAAACCATAAG
ACAAAGTCCTTCCTGCCCTTCCCTCTCCTTTCCTCAAGCAGAGGAATCTCTGTGACCACCACTGCTCCAG
GCGCATGGAGAGTATTGCCTGGCTACCAATGATGTTCACTCAAGGTCCAAGGGCTTTTCAGTGAGCTTGT
GATGAATGCTGTCAGTCCTGAGTCTCTCTCCTCAGGGAGGTTGTCTTCCCTCTGGCCCAGGGCAGGTCCA
AGAATGTCACTGAGGAGCCAAGGCTTGAACTCAGAGATCCTAGGAGCCCACTTGATGCTCTGCCCTGCTG
TGGCCAAACTGGTCCTCAAGCTGCAAGATAAAGTCCTCTTTACCTTTCCCTCTCTTTTCCTCAAGCAGAA
GGGATCTCTCCCTGTAGCCACCACAGCTGGGAATGTGCCGGTCACAACTGAAGCCAGCAGGGCTCCGAGT
CTCACTCAAGGCCTGCAGCAAGTACTGTTTGACTATCACTGCTGATTATTCAGGGTCCAAGTGCTCTTTG
GTTACTCCAAGAACTGAGTCCTTCCCTTCATTCAAGGTAGCAAGTTCTCTTCCAGCTCAGGGTATGTTTT
GAAATGTTGTCTGGAAGCCCGGGCCTGGAATACAGGCCTCAGGACTCTGCCTGGTGCTCTATGCTACTGT
GGCTGAGCTAGTATCCAAGTTGCAAAAGAATATCCTCTTTACTCTCTCCTCTCCTCTTCTGAAGCAAAGG
GAAGGAGCTGCCTATAGCTGTGAGCTGTGTTGCCTGGAGTTAGTGGGGAGCAGCTCAAGCACTCCCTTGG
CCATCTTATTAGGTCATGTATACCCCAGGTCCACTGGCTGTGAGCCCAGTACAGCAGCAGGACTTTCCTT
GCAGTCTTTGTGGCCTAGACTGCCTTTCAAGTTTATTTAGAACTCCAGAGCACTTTAGCCTGTGGTGGTG
GAGCTTGCTGGAACTCAGATTCTGAGCATTGGCATGGACAGTTTGCCTCTGCCTAGGGCTGGTCTAAATG
CTCCCTCCTTGGGCAGCTGCTGATTCTTCCTGGTGTTGCTTTACACTGTGACAGGGCAACACTGAGTTAC
AATACAAAGTCCCACAATCACTGCACTCTCCTTCCCCCAAGCACAAAGATTCTTTCTCCACATCTCATGG
CCTCTGCAGGAGAATGGGGGAGTGGTGGCATCAACCATTCAAGACTGTCTTTTCTACCCTCTTCAGTGCC
TCTTTCCTTACTATAATGTTAAAACCAGGTACTGCAATCACCCACCTGGTCTTCTGTTCTTATGAAAGTA
CTTTTTTCTATGCACAGTTGTTCAATTTGGTGTTTCTGCTGGGGAACAACCACTGGAGGCTTCTATTTGG
CCATCTTGCTCTGCCTTCCCCTTGCCACCCCACTCCTCTTACATTCTTGAAATGAATAAAAAGCCTTCAG
GCTAAGCATGGCCATGGAATCTTCCCATGTTGAATTGTAAGATGAACATAGTCATATTTCGAATAAAGGG
ATTAGTCTGAAATGAGTGATCATATTTTTAATAACTTATTAACCTAATTGCACACCACAATTACATAGTG
AGTTTTCATCTTTTAAACCAATTTAGGGGGGTGAGGGATGAAATACTTACTACCTTTTGGGTACAATGTT
CACTATTCAAGTAATGGGTACACTTAAAGCCCAGACATCACCACTACACAATATATCCATGGAACGTAAC
TGCACTTGTAGCCCTCAGTCTACCTTTTTGTTAAAAAAAAAAAAAAAGAGCAAAAACAGCAGCAAGAGGA
AAGATATATGTTTAAGAAAAAGCATTTCAATGAGGCAAAAACAACTGGTTCATCCTTAGGTCCTTAGGCC
CACTATTTCTTCAAATTATATGCCCACTTTTTTATTTTATAAAGGTTTGCACATCTTCAAACTACATGCC
CACCTTCATTTTGCAAAGTATTGTACAATGCTGTTTTAAAAGCAGTACTAGTCTTTGCTGCCTTTCAACT
TTACATGCTTTGTTCTCTCATAGAGAAAATAAAAACTTTTCTTAATCCTTAAAGAACTTCTGACAGGAGA
GAAAAATGACCTGTGTGTCCCAAAGCCCCCAATCCCATAGACAACTAAGCAAGCCAAGTTGGAGGTGGGG
GTGGTGAATTTAAATAGCAGTAATTATCATATCTCAATTTGCAAGAAAAACAAATGCCTCAAATACCATT
AGTCATTTAAGTTTTCTGACAACCTGACATTTATCTCCTTTACTGTTATATTATAGAAATGTTTCTTATT
ATATTCATTTTCCAGAGACTGAGAACTTTTAAAATGAATGAGATGCATGTCCCAGAGTGGAATCTTTCCT
TTAAAAAAAAAAAAAAGTTTGAAAAAGGAAAAGCTATTATGTTGGTAACAAACCAAAGTGAGTTACAGTA
AATGATGCAAAGAAAATTTGACAAATAGGTATATGCACTTGAAAGTGGTACTTCTCTGCTCTCAAGGTGT
TGCTCTTAAGATATGAACCAACACTGAAAACTCCATACCCACAGATAGCTGGTTTCTTCGATAAAATTCA
ATTCAAATCAAAGAGTAATTAAAGCACTTAATTTGCATGAGCACTGTTCCAAGATTAACTAAAGGGCTAA
GGGGAGCTGGAGGTGGGGAGCTCAATTAAGAACCTATTCAAAATATTTCAAGAGAGAGGGACAATCTGAA
TTTGGGATACGGATATAGAAATAGAAAAGGGAGAGAGAATAAATACAATCTGAAGAGACAAGCTGAGAGA
AGGGAGAAAAATATTGCCAGGTTTAAAATACATGACAATGAAAAGGCCATTAACCAATAGAACTAACTGC
AGAGGTGGTGCTTTGGTGGCAAAAAATTTTCTTTTGGAAATACTGATTTGTGGTACTTGCACATGAAAAC
CTAACTTTAGCTAGGAGCGGTGACTCAAGCTTGTAATCCCAGCACTTTGGGAGGTTGAGGCTGGTAGATT
GCCTCAGCTCAGGAGTTCGAGACCAGCCTGGGCAACACAGTGAAACCCCGTCTCTATTAAAATACAATAA
AATACAAAAAAAATAAAATACAAAAAAAATTAAAAAAATACAATAAAAAATACAAAAAAAAATACAATAA
AAATACAAAAAAAATTAAAATACAGGTGCATACA
