# Supplementary material for: Genome-wide characterization of endogenous retroviruses in snub-nosed monkeys
Source: PeerJ. 2019 Mar 18;7:e6602. doi: 10.7717/peerj.6602 (PMC6428148; doi:10.7717/peerj.6602)
Supplement: File S3 — All ERV sequences found in the golden snub-nosed monkey. [file peerj-07-6602-s003.zip › Supplemental3/175.fasta]

>175gi|723393990|ref|NW_010820466.1|:1766931-1778534 
TACCAGAAAGGGGTCCTAATCCGGGCCTCAAGAGAAGGTTCTTGGATGTCATGCAAGAAAGAGTCCGAGG
CGAGTCCACAGAGTGAAGTGAAAGTAAGTGTATTAAGAAAGTAAAGGAATAAAAAAAATGACTACTCCAT
AGGCAGAGCAGTGGCATGGGCTGCTAGACTGAATATACTTATAGTTATTTCTTGATGATATGCTAAACCA
GGGGTGAATTACTCATGAGTTTTCTGGGAAGGGGGTGGGCAATTCCCAGAACTGAGGGTTCATCCCCTTT
CTGGACCACATAGGGTAACTTCCCGGCGTTGCCATGGCATTTGTAAACTGTCATGGCGCTGGTAGGAGTG
TCTCTTAGCATGCTAATGCATTATAGTTAGATATAATGAGCAGTGAGGACAACCAGACGTCACTTTCGTT
GCCATCTTGGTTTTGGTGGGATTTGGCAGGCTTCTTTACCGCAACCTGTTTTATCAGCAAGGTCTTTGTG
ACCTGTATCTTGTGCTGATCTCCTATCATCCTGTGACTAGGAGGCCTGACCTCCTGAGAATGCAGCTAGT
AGGTCTCAGCCTTATTTCACCCAGCCCCTATTCAAGATGGAGTCGCTCTGGTTCGAATGCCTATGACACT
TAATTATAACTATATTTCTGCTCAGAACCCAGCCTCCAAGTCTTTTCAACCCTGTTGGGATGGTTTCAGT
GTCAGTGGATGGTAAACTACTAATAGGAGACATCGAGGGTGGGGAATTCTTGTTAAATGGGCCAACAGGA
TTCTTGCTAAGGGCAGGCCAAGGGCTCAGACAACAAGGGTATGGGGTGATGAACTTGATCGGATATCGAA
TTAGGGGATTTTCTCAAACCTGATTTTGCAGGATTCTTACTAAAACTGGACTTGGCATGGACAGACACAG
AAGGCCAAGATCAAGGCCTAGTAGATAAGTGAGATCAGAGGAGCCTAACCAAGGATTGGTCAAGGAGAAC
ATCTTTGCCAAGAACATGCTCCTGGTCCTCTTCCCCTTTGTGGCTTTGATGAACCCACCCTCTCAACAAG
AGTGGGATTGGGGAAAGGCTCTCTTTCGGGACTCCCCTGAAACAGAAAGAAGCTGTCATTCTGTCCCCCC
ATTTCCCCTCCCTCAGCATAACCTTTAGACCACAGATATTTGCTGGGAAAAATGATCTTTTCATTCTTTC
CTATTTCCTTTGGCAAACAGAAAGGGCACGGGTGTGAATGCCAGTTGATAATCCTTCCATGTTGCTAATC
TCGGACTCCCCACTTGGTCTGTGGACAGGGTCAAGACTCCAAAGACCTTGGGGCTGAGGAGAGACAGAGA
TAAGATGAGACTGCTTTCTCTTTTGTTTCCCTTGTCTAGTATTGTTCTCCCCAGCATCCTCAATACACGT
TAGTTCCAGAGTTACAATTGCAGCTGGGTTCAAACTTGCACTGCTCAGTGCATGGCAGCCAATAAGTGAA
GAGACAAGGTGTTGGGACAAGGAAGACCAATTTATTTTGGAGATCCAGCAAACTGAGAAGATGGTGGACT
AGCATTCGAAAGAATCATCCTAAGTTAATACGAACTTTAGGCTCTTTTTATGCTAGGGGAAGAGGGAAGA
GAAAAGGGATTGAGATCAAGAGATGACCAATGGCCACAGACATCTAGGTGGCAGCAAGGGTCCAAGGATG
TTGTGAGAATTCTTTCTCCTTGGTCAGATCACAATGCTCCTATAAATGTTTAACATAATATGCTTGCTTG
TGTGTATATCCTCCTTATCTCCTCACGGGCTAATTTTGGGAAGGGACTATGATCCTTAATTTAAAGTTAC
ATATAAACTAAATTCCTTCCCTAGTTAGCTCAGCCTACATGCAGAGATAAGCAAAAGCAGTTAACCTAAA
AGATATCACCCAAGGGGAGTGTCAGAGACAAAGTAGAGTCAGTCATGCTAATTTGCCCTCCACTGTTACA
CAACATAACTTAAAGAAGAAAAGCTTTATGATAACCTTATTCAACCTACTTAAGCATCACTCTCTTGAGC
AACACATTGCCAAATGTAATTTTCTACATGCGGGTTTCTGTAGACTTTGATCTCTCCAGGATAACTGCGT
GGGAAGCCACAGAAGAAAATGGTAGAAGCTTCCCTCCCAGCCCAATCTCCTCCTGCTATATCCAAACCTT
TGGCCCTCTGAAAGTTGACTGAAGAATCAACTCACAAGAGGCAGATTCAGAGAAAAGGCATACAGGTTTA
TTTAACATCTATACGTGAGAGCCTTCAGAGTAGAGACCCAATCCACCAATGAGGTTGAGAAACTTACATA
CTGTCTTGAGGTTACAGAAAGGATGCATGGCCAAAAACAGGTTATGGTGGTCACTCAGCTTTTATTGAAA
GGACAGGTTATACTCGGGGGAGAAAGAAAGAGGCTTGGCTAGCAAAGGTGGCCTTGTTAGGTAGATGAAG
TCTCACAGGGTAGCAGCCCTCAGAGAGAATGGATGTTAAATGTCTCTTTTCAGACTTTTAAAGGTGTCAG
ACTCTCAATCTCTCCTAGATCCAGGAAAGGCCTAGAAAGGGAAGACCTGGCTGCATGAATGGAGATTCTC
TACAGATACAAATTTCCCCCACAAAAGACAACTTTGCAAGGCCACTTCTGTCAGCTGACCCTGCAGTGGC
CATTTCAAAATACACCAAAGTCATGTACTTTGGGGAAATAGTTTGATTTTGCAAATCAAAAATAAAATTT
AAAGTCCTCCAGCTAACTAAATGGACCCCCCTCTTGGCCAAGGGTCTCCCAAAGAAATCTGAAAAACCAG
TTCAGACCATGACTGGAAGTTGAGGGGTCAGATATGCCTCATTATACCCTCTCCCTTGGAGTGTAGGTAC
GAGTGACCAGCATTGGTGTTAAAGTAGAGATCATAAGACTAACAAAACAGACTCTTTGTAGCAATAAATT
ATGAAATTCCAACTTGACTCTGATACAGTATCACATGACAGAGAGCAGACCTGGAAAGAAATCAGAGTAT
TTTACCCAAAAATGTATTTCTTTGACATATTTTGAAATGTCTCTGCAAAGCTGTTTCTTGTGGGGGAAAT
TTGCATTCTGTAGAGAATTCCCTTCCCTTCCTAGGTCTTTCCTGGAGAGTCTGACACTTTTCAAGGTCCA
AAAAGAGATATTTACCATCTATTCTCTCTGATGCCTGCTACCTGGAGGCTTCATCTACATAACAAGAGCC
TTGGCTTCCATAACCCTTGATTTATGTATACATTGATTCAGTGTTTCCAGGTTAGCTCTTTTAACAAATT
GCCAGTCAAGAAATCTATGAAGTCATCTACAACCTGGAAACACTCATTTTGAGATATCCCACCTTTCTGA
GCTGAATCAATGTATACCTTCCATACATTGATTTATGTTTCTGCCTGTAACTTATCTTTCCCTAAAATGC
ATAAAACTATGTGCCCAAGGTGGCTGTAACCCCTCCACCTTGGGCACATGTGCTCAAGACTTCCTGAGGC
TGTCACGGGCCACGGTCCTTAACTTGGGCAAAATAAAACTCTAAACTGATTAGGACCTATCTTGGATATT
TTTTGATTTACAATTTTCTTCATGGCCTCTGACATTGGTGGGAATGAAGTTCCTAAACAACTTCCCTTAT
CTCAAGGTTGCTTAGTAGAAGCACTGGCCCCTGCTTTTTCTTTTCCCTAATTCTAGTCCTTCTTTCAAGT
TATGCCTGGAAACATTTCTTGGAGGCACAGCAGTAGTAGCTCTGGAATATCTACAAAGGAAGAACCTAGG
GACAGCTCTCTGGTTGGAAGGAAGTGAGGCCAGGCCACATGTCTCTGTTTCATTTTCATGCCATGTATAC
CATGTTATAGATCAATAGATTCAGCTGTGTTTGCCAAATATGGGTTTTATGCCCACGAGGTTCACAGGAG
ATGGAGTAAATATCAGTTGTCTGTACTACGGAAGCATGACTATTCAAAAACAATTGGGCTACTTCAGGGG
AGTGGGGGCAAAGTCATGCCTGGGAGATTGTGGTCTTCAAGGAACAATTGCAAAAGCAAGGAGTCTTATT
TTTCAAAGTTAGAAATATCTCACTTTCTGTGACATGAGTTCTTACAAAAAAAAAAAAAAAGACATTTGGA
GTAATTTCTGCATGTGAATCCTGTTTTTCTGACGCCCTCGTGGCAGAACTTTGGCTGGTGAGCTACCAGC
TTCGTCCCAGAAGGAAGGTTTGGAACTCTGAGGGCCTGAGACTTGTGCATGGAGTTCTGCTCTAGACAAC
AGGGAACATGGAAAGGCAAAAACAAACAAACAAACAAAACAAAAACAAACCTCAAAATCTGCGGGGAAAC
CTGAAGTTCAAATCCAGAGAAAATCGTCTATGAATGATAGCTGTGGTGGGGACCAAGGGGTCTCAGAGCC
AAGGTGTATTTGGCTAGTGTCTCCATAGACTGCCAAAATTACACAGGCGTCCTGGGTGAGAACCTCTATA
CCAGCCAGGCCTTGCACCTGGATTTTGTGAATTTGCATGTGGGAAAGACTATGGTATGTTCTAGGGCATT
CTTTTTCTGTTGTTTTAATGTTTTAATTTTTTAAATTTTAGACACAGGGTCTTGCTCTGTCACCCAAGCT
GGAGTGCAAAGGCCTGACTGTAGCTCACTGCAGCCTCAAACTCCCGGGCTCAAGTCATCCTCCTGCCTCA
CTGTAGCTGGGATTATGGGTGCTCACCACCACACCTGGCTAGCTTTTTAAATTTTTTTTTGTAGAGCTAG
GGTCTCACTACATTGCCCAGGCTGGTCTCCAGCTCCTGCTCCTTGCCTGCAGCAATCCTCCTGTCTCTTC
CTCCCAAAGTGCTGGGATTACAGGTGGGAGCCATCACACCCAGTCTTTTCTAGGGCATTCTTGATATAAT
AGATGAGAGTGCCCAAAATCCCACTGGCCCAAACTCCTCCTTTTTTTTTTTTTTTTTTTTTTTGAGATGG
GGTCTCCTTCTTTTGCCCAGGCTGCAGTGCAATGGCGCAGTCTTGGCTCACTGCAACCTCTGCCTCCTGG
GTTCAAGTGATTGTCCTGCCTCAGCCTCCCAAGTGGCTGGGATTACAGGCGCCTGCCACCATGCCTGGCT
AATTTTTGTGTTTTTAGTAGAGACAGGGTTTCACTATGTTGGCCAGGCTGGTCTCAAACTCCTGACCTTA
GGTGATCCTCCTGCCTCGGCCTCCCAAAGTACTGGGGTTACAGGCGTGAACCACCGCACCTGGCCCCAAA
CTCCTCCCATCTTGACCTGAGTGCTTGCAATGGTGTCCGGTGCTGCACAGTGGATTTTACGTTCTCCATC
TGGGGCTGCTTTTGTTCTTTCATTCATTCTTCTTGTAGTGTATAATTCATTCATGCATCTATCTGCTCAA
TTAAAAATTTGTTAAACTCTTATTATTTGTTGGGTTCAGGATCATGATCATAAATCGCAACAGAAGCTGT
TGCCTCTGGAAGGAGCTCAGAGATTGGTGGGGGACAGAAACGTTTATCACCTCTTTAAACTGATGAGCTC
ACAATGACAAAGTGACATGCATGCTCTGGTGGTCGGAGTGGAGATACGGTCTATATAGGAGTCCAGTAAG
TGAAGGTGCAGCAGAGGAGGGAAGGTGTTCTGGTTTCAGGGAAGTGTTGGGTATGTGAAGGTTCTAAGGT
GGAAGGCCATATTCTAGGTTCCAGCTACTGCAAGGAAGTCATTGTTCCTGAAGAGAAGGGATAGGTAATG
GTGTAAAAGAAAGTTCTGGAGTCCCAAAGATCTGAGTTCAAATGTTGACCCTGCTGGTCCACTGTGTGCA
AGTTATTTAAACTTTATAACCCTCAAATTCCTCATTTGTGAATTAACAGTACCCTGTGGCCTAGGACTGG
TCAGAGAAAAACCTTAGACGCATTAAATTACACAGAGTTTAACTGAACAAAGAACGATTTACAAACCGGG
CAACCCCTGAACCAGAATAGATTCAGAGAGACTCTGGCGCAGCTGCATTGTGGAAGTAGATTTATGGACA
GAGAAAGGAAAATAACACACAGAAAATGGAAGTGAGGTACAAACAAAGATTGCTTAGCGCTTGCCTTATT
GGAACATGGTTGGAACACTTGACCACCGTTGACTGGCCAAAACTCGGTGATTGGCAGAAGAGTAGGTGAC
CATCTGTTTATACATCCGGTTCTGTTACAGTTCACTATGGACACAGAAACCTTCAGGGTGAATTTAAAAT
ATGTAAGGAGGTAGCTTTAGGCTAAACTTAATTGAATAGGATTTAGTAATTCCCCTATTCTTTGAAGACT
GACATCAAGGACCACAGGAAAATAGGACTTTGTCACACAATTAGAGATATTGTTCACTGGATTAAAATGT
TGGGCTCAAGATATATAGTACCCTTACATTTAAGATTGTAGTCCAGGCTGGGTGCCGTGGCTCACGCCTG
TAATCCCAACACTTTGGAAGACCGAGGCGGATGGATAACCCGAGGTCAGGAGCTCGAGACCAGCCTGGCC
AACATGGTGAAACCCTGGCTCTACTAAAAATAAAAAACATAGCCGTGCATGGTGGCAGGTGCCCGTAATC
CCAGCTACTTGGGTGGCTGAGGCACGAGCATCGCTTGAACCTGGGAAGCAGAGGCTGCAGTGAGCCGAGA
TCACGCCACTGCACTGCAACCTGGACGACAGAGGGGAAACTCCGTCTCAAAAACAACAACAACAATAAAA
ACGAAAGATTTTTTTGTAGTCCAGTTAGAAATTAACAGCAAAGGCTGGGCGTGGTGGTTCAAGCCTGTAA
TCCCAGCACTTTGGGAAGCCGAGACGGGCGGATCACAAGGTCAGGAGATCGAGACCATCCTGGCTAATAC
GGTGAAACCCCGTCTCTACTAAAGAATACAAAAAACTAGCCAGGCCACGAGGCGGGCGCCTGTAGTCCCA
GCTACTTGGGAGGCGGAGGCAGGAGAATGGCGTGAACCTGGGAGGCGGAGCTTGCAGTGAGCTGAGATCC
GGCCACCGCACTCCAGCCTGGGCGACAGAGCCAGACTCCGTCTCAAAAAAAAGAAAAAAAGAAATTAACA
GCAATGATACGTTATAAAAAATAAGAGACACAATGTGTCTTAAATACATATTTAAGTTTTGGAGGGTGTT
TGGTGGTAGGTTGGTGCCTGGTGTCTCCTGTGGTACAGAGGAGAAACAGCAGAAGCCAAGTTGAACGGGG
CATTTGAAATTGACAGGTCCTTGCTTTGGTCATGCCTCTTCCCATTGCTTCCTGTGTAAAGGATATATAG
GTCTCTTGATTATTCATACACAGACCTGGATTCAGAAAGGAAAAACTCTTCATAAACTGCTCAGTTTTAG
AAATCAAAAGATTGATCCAGGCGGAAAGAGAGAAATGATGTGATGTAAAAACCACGATCTAGGCAGGGAT
TTAAAATGAATCAGAAGGCCGGGCGCGGTGGCTCAAGCCTGTAATCCCAGCACTTTGGGAGGCCGAGGCG
GGCGGATCACGAGGTCAGGAGATCGAGACCATCCTGGCTAATACGGTGAAACCCCGTCTCTACTAAAAAA
ATACAAAAACCTAGTCGGGCGAGGTGGCGGGCGCCTGTAGTCCTAGCTACTCTGGAGGCTGGCTGAGGCA
GGAGAATGGCGTGAACCCGGGAGGCGGAGCTTGCAGTGAACTGAGATCTGGCCACTGCACTCCAGCCTGG
GTGGCAGAGCGAGACTCCGTCTCAAAAAAATAAAATAAAATAAAATGAAATAATGAAATGAAATGAAATG
AAGAATCAGAAAACGAACAGACCAGAGAACTTGCTTAATTCAAAGACACCCAGGGGACCCTCGAGTCCCA
AAAACAAGTGACTGGGAATCAGAGCCAGCTGTCTGGTTTTTGTATTTTAGAGAGTGAGGGTGGGTGTTTT
GCGTGCGAATAATATTTTGAATGCTATTGGATTTTTTTAATACAATGGGATCATTGCTTCTCCCTGTGTC
CTTTTCAAAAAAACTTTTTTTTCATGCAAATTCATTAAATTTGAGATGCATATACTGAAATCTTGTCCGT
CTGATTCCCCAAACAACAGTTAATCCTTGGCACATTTTGAAAAGTATACATGTAGTTTTAAAATGGAATT
ATGTGTGACCCAAATGTGATGGTAGCCCTGTGGACATCCTTTCTTCTTACCCTGCATTCTTCTAAAAGTA
GAACTCAGTATTTTTTCTCTTTTTTCTGTTTTTTTGTTTGTTTGTTGTTTTTTTTAAAACAAAAAAAAAA
CTGGTTCTCACTTTCTTGCCTAGGCTGGAGTACAGCGATGTGATCCCGGCTGACTGCAACTTCAGACTCC
CAGGCTCAAGTGATTCTCTCATCTCAGCCTCCCAAGTAGCTGGGACTACAGGCAGGTGCCACCATACTCA
GCTAATTTTTGTACTTGTCGCAGAGAAAGGGTTTCCCTGTGTTGCCCAGGCTGGTCTCTGAATTGCTGAA
CTCAAGGGATTCACCTACTTCAGCCTCCCAAAGTGCTAAGATTACAGGCAGGAGCCACTGGACCTAGCGG
AGCTCAGTATTTTTTTTTTTTATTTCAAAAAAAAAAAAAAACATATTTGGCTCTACAAAGCATATTTTTT
GTAAAATAGATTCTATAGGCAATTAATGCAAGAGATCCTAGGGAAGGCTCTGTCACAAGCCACTGTAAAA
CTTAACAAAATTGTAGTCACAGACCTAATTCTACCTTCCAGAGTTCTCATGGGCCACTGGTTAACCCCCC
GCCTCCTTGTCCTGGATCTTTCTCTTCTCCTTTTTTTATGCTAAGCAGGTTATCTCTTAGCTTTTTCAGT
CTGAATTCTCAAGCTCAGAATCTCTTTTAGCAAACAAGAGCCTTCCAGTGATCCATCCTTTGCAGTCGGG
GATTGTAAACAACCAGTACCATTGTTTTCCCATCAGAGATATTTGTTTTTCAGTTTGCATGTGTGTATTG
GCTGAATCCTAATATTTGTATTTCATGATTGTGTTCTGAATTGGGAGAAAAATAACCCAAATCTCTCTAA
GCAGGTACATCATCCTGTCTGCCCTCAGAAGGCCTAATCTGTGTCTCATTTTTTTTTTTTTAATGTAGAT
TGTTATCTTAGTCATTTTGGGCTGCTGTAACAAAAAATAGCATAGACTGGGTGGCTTATAAACAACAAAA
ACTTGTTTCCCACAGTTCTGGAGGCTGGGAAGTCCAACATCAAGGTGCTAGCAGATTCACCTTCTGGCAA
GGGCCCATTTCCCAGTTAATACATGGCCCCTTCTCCCTGTATCATCATGTGGTGGAAAGAGACAAGAGAG
CTCTGTAGGGTCCCTTTTATAACGCATGGATCCCACTCATGAGAACTCCATTGTCATGGCCTCATCACTT
CCCGACGGCTCCACCTCCTAATACCATTGAGGGAATAACATTGGAAGTTAGGGTTTCAACATGAGGGTTT
TGGGGGGACACAAACACTTAGTTCATAATGGTTATTGTGGAAGATGTTTACTGAACTTCTGAAGCAAATG
ACAAAGCTAGCTTAATGAGACATTAAAAATTATTTAGGGCTGGGCGTGGTGGCTCACGCCTGTAATCCCA
ACACTTTAGGAGGCCGAGGCAGGCTGATCACGAGGTCAAGAGGTCGAGACCATCCTGGCCAACATGGCAA
AACCCCATGTCTACTAAAATACAAAAATTAGCTGGGCGTGGTGGTGTGCACCTGTAATCCCAGCTACTCA
TGAGGTAGAGGCAAGAGAATTGCTGGAATCCGGGAGGCAGAGGTTGCAGTGAGCCGAGATCGTGTCACTG
CCCTCCAGCCTGGGGACACAGCGAGATATTGTCTCAAAATAAAATAAAATAAAATAAAATAATAAAAATA
AAAAAGACATTTAATCTGGACATCATATTACAACAGTGTTGCAAAATGGACACTCAGTCCAAATCACCCT
TCTTAGCTATAGGACCTTGTGACCTCTGTTGACCAAAACAAACACAAAAACAAATCCCGCAAAGCCCAAA
CTGTGAAGTCTTAAAAGAGGTTTCTTCTGAGCCAATATGAGTGACCATGGCCTGGGGAACAAGAGGTCCC
ATGAAAGTGTGCCCAAGGTGGTCAGGTTACAGGTTGGTTTTATACATTTTATGAGACAATAATTGTAGGT
AAAATCATAAAGCAGTACATGGAAAGTATACATTGGCTCAGCATGAAGAGGCAGGATATCTTGAAGTGTG
AGGCTGCTGGGGCTGGTACAAGGCCATTGGTGAATTCAAAGATTTTCTGATTGACAGTTGGTTAAGAGAG
TTAAGCTTTGTCTAAAGTCTCGAAGTCAGTAGAAAGAAATGCTTGAGTTAAGAAAAGGGGAGCTGTGGAA
ACCTAAGTTCTTGTTATGTAGATGAAGCCTTTAGGTAGCAGGCTTCAGAGAGAGCAGATGGTAAATACCT
CTTTTCGGACCTTGCAAGGTGTCAGACTCTTAGCTAATCCCTTCTAGACCCTGTAAAGGCCTGGTTGGTT
TAATAGAGATTCTCTGCAGATGCACGTTTTCCTCAGAAAAGACAGCTTTGCAGAGCCGTTTCAAAATATA
TCAAAGCAATATATTTTGGGGTAAAACATTTGGATTTCCTTCAGCGTCTGGTATGTGACACTATACCAGA
GTCAGGTTGCAGTTTGGTATCTTATTGCCACAGTAAGTCTGTTTTCTCTGTCTTATGATCTCTATTTTAA
TGTTAATGCTGGTCAGTTGTGCCTAAACTCCAAAAGGGGTGGGGCATAGCGAGGCTTGTCCATCCGTTCT
TCCCGTCATGGCCAGGAATCCAGTGTTTCAGGTTTCTCTGGGATCCTTTTGGCCCAAAGGGGGTTCATTC
AGTCAGTGCGGTGGCTTAGATTTTTATTTTTGCCTTGCACCTTCGACAGGTCTCCTAAGCTGTTAGGGAC
TCAATTTTATAATCTATAAAATAGGGACAAGTATCTGTGCTTATTGTTACCAGAAAAAGTTCCCGATCCA
GATCCCAAGAGAGGGTTCTTGGATCTCACACAAGAGAGAGTTCCGTGCAAGTCCATAGAGTAAAGCGAAA
GCAAGTTTATTCAGAAAGTAAAGGAATAAACAATGGCTACTCCATAGGCAGAGTAGCAGCTTGGGCTGCT
GGACTAAGGATACTTATAGTTATTTCTTGATTATATGCTAAACAAGGGGTGGGTTACTTTTGAGTTTTCC
AGGAAAGGGGTGGGCAATTCCTGGAACTGAGGGTTTCTCTTTCTCCTCTCTTTAGACCAAACAGGGTAAC
TTCTGGGTGTTGCCATGGCATTCATAAACTGTCATGGTGCTGGTGGGCGTGTCTTTAGCATGCTAATGCA
TTATATTTAGTGTATAATGAGCTGTGAGGATGACCAGAGGTCACTTTTACCGCCATCTTGGTTTTTGTGG
ATTTGGGCCAGGCTTCTTTACCGCAGCCTGTTTTATCAGCATAATTTTTGTAACCTGTATCTTGTGCTGA
CCTCCTGTCTCATCCTGTGACTAAGAATGCCTCACTTCCTGGGAATGCAGCCCAGCAGGTCTCAGCCTTA
TTTTACCCAGCCCCTATTCAAGATGGAGTTGCTCTGGTTTGAACACCCCTAACA
