# Supplementary material for: Genome-wide characterization of endogenous retroviruses in snub-nosed monkeys
Source: PeerJ. 2019 Mar 18;7:e6602. doi: 10.7717/peerj.6602 (PMC6428148; doi:10.7717/peerj.6602)
Supplement: File S3 — All ERV sequences found in the golden snub-nosed monkey. [file peerj-07-6602-s003.zip › Supplemental3/176.fasta]

>176gi|723396585|ref|NW_010817871.1|:2240417-2247921 
TGAGGAGATGTAATGCCTAGACCCGCGATGACCCGAAAGCAACCACCAGAGTCCAGAGACAAAGCCAAGC
GGCAGGGATCGCTTTATTTCAAGTTCGAACTCGGTTCCCTCCAGCTAGGTATCCGATCCTAGGGAGAGAC
CCTGAGCTCAGTGTTCAGCCGTCTTTTATAGTCAGACACAAACAAGTCACAGCAAGTTACAGAGTCACTG
GGGATTTTTACAGTTGTAGGTTTATAATTGGCTGACATTTAAAGTTAAACATTAGTCAGTTGTTCATTGG
TTCCCGCCCTTTGACCAAACCACAAACGGCCGCTTGCCCTGCTAGGGACTTTCCAGATAACCTTGTTGTT
TTAGGACTAAGGGGGGTTTCCTGACTTTTCTGACCTCTGATATCCAGTATTTTTCCACTCCTCATTCCCC
CCTCTCTCTAGTATCTTGAGAGCCAATCTTGGGTCTTATATGTCTGACTCGGAAGTCTCGGTGAGTACAG
GTTGGTACTGGGCTCTCAGGACCATAAGCTGGACAGTGTTGAGTCTTTCTTTTACAAAGTTTGTTAATCT
GTTTATTACACATGGTCCTATAGTGAGTAAGAGAAGTATACTTATGAATGGTCCTATGAGGGGCACTAGA
AGGGAGTACATGGAGGAATTCCACCAGCTGTTGGCAGCAGAGGTGAATTGTTGTTTCTGCAATTCTAGGC
TGAGTTTATGTAGTTGTTGAACTCACGTTTCTACGAGTCCAGATTCATTTATGTAGAAACAACAATCATC
TCTGAGGAAAAGACAGGTCCCTCCATTTTCGGCCGTTAACAGGTCTAGTGCATGGCGGTTTTGTAAAGTA
ACTTGGGCAAGGGAAGTCAATTGTCTCTGTAATGAGGCAAGGGATTTGGCGGAAGCTTCCATAGCTATGG
AGAATTGATGAGAGAGTTTTGCAGTGCTGATAAGGGAGTGACCTAAAGCTCCCCCGGCTAGTCCTGCAGC
AACTAAGGACGTGGTGAGTGAGACTCCGGCTACTAGGGGGAGGAATATAGCTCGTTTTGGTCTAGGGAAA
GGGGCGGAGTCCCACCTGGAAAATTCTGCAGGGGTGCGCAAGGTTAGTTGGGGGACTAGCGTGACAGGGA
GACACAGTAGGGTTATAGTGGCCTGAGTGGAAAGGTTCTTATATAGGGTCCCATTGCACCAGAAGAAAGA
ACCGGGAGGGGCAAAGAGGGTTGAGTTGGGAGTGGAAGTTGTATTACAGAGGGTAGTGCCGGCATTTGAA
TAACAAAAGGAAACTTGTGTCTGTCCAGGGTTTAGGAACAAGGGGACGTCAGGGATCGGGGGTGGTATGT
GGCTATTGTTAGGGTTTAGGCTGAGAGAAGCGTTAGATGGCCTGGAAGTGGAACTGAGGTTAATGGCGGT
TGCCCTAGAGCTGCGCAGAAGAAGCATGCAGAGAGATTGCCTAGGCTAGTGGCGTTTGCAATTTCTAACC
CTTCTCTTAATAGGGATAACCAGGAAAAGGGGCGGGTAGGAGTTAAAGTTGAAAGCTGGACATTTAATTC
CCTTTCCTGGTTCTGTATAGCCGCGTGTAGGGTGGTCTGGATCTGAACAAGGGAACGCCAGAGAAAGAGA
CGGCTACTAGGCCAGGTAGTTCCTGAAGTCAAGTACATAGCCCCTTTTTGCTGGGAAGTCCAGCGGGAGT
CCCAGGGGTCCCAGATAACCCAGGTGTAGCCTGATGTGGTTTTAAAGAAATTGTGTGACTGCCACGTTTG
ACTGGATAGGGACTCAGAAGTTTTTAGGATTTTAACGGTGTGGATTTTGCAGGACCTATATGGACAGCCG
ACACTTTGTTCTACCCATGAGTTTTTACAATAAGAGAGTGTTTGGTCAAAGAGGAAACAAATTGCGGGTG
CTGCTTTTCCTGGCTGGTGTTTAAAATCAGTGAAATTTAGATGGATGGGAGTGCTACAACCCCCAGGGGG
ACAGTCAGCAGTGCATAATACATAGCCCTTTTGTTCTGTCTGGGCATAATTGGTCCAGTTCTCAGTCAGG
AAGAAACACCAAGTGAAAGGGGATGTTGCCGGGTTTGCCTGGGTCTCCCCACAAGGGATCCATAAGAGTA
GAAGAGTTGTAAAGGAGGTAGGTGTCATAGTTACAGTTTAGGTTGCTGACGGCGTAGAACAAGTTTTAGA
GGGTTTTCTTTGGTCCGGTCAACTGTCCAGGTTGCTGCCTCTCCCGTCGAGGATGTAACAAGGTCCGAGA
GCGGGTCTATAGGCTTGGCGTGGGTGTGATGAATCCAGGCGGCGATGCCTTCCACTTTGAGGGCCGTAGG
CGTAGTCAGGATCACCTGGAATGGTCCTTTCCACCGGGGTTCTAGGGTTTCTTGTCGGTGGCGCTTGACG
AGGACCCAGTCTCCCGGTTTGTATTGATGTGGAATGGGTGGAGGCCCAGCTTCATATAGTTCTTTTAGCT
TGGGCCAGACTTCCTCATGAACTCTCTGTAGGGCTTGTAAGGAGAACAAAAGTTCAAGACCATTATCTGT
GTCAGCTTTGAGGAGATTGTCTTTAAGGTTAGGGAGGATAGGGGGTGGTTTGCCATACATTATTTCATAA
GGGGTAAGTCCTAGTTTATAAGGAGAGTTACGTGCCCGGAACAGAGCGTAGGGGAGGAGGACTACCCAGT
TAGCGCCAGTCTCCATGGTCAATTTAGTTAGGGTCTCTTTTAATGTTCTATTCATTCTTTCTACCTGACC
TGAGCTTTGGGGTCGATAAGCACAATGTAGTTTCCAATTAGCCCCAAGGATGGAAGCCAGTCCCTGACTT
ACCTTTGCGGTGAAGGCCGGCCCATTATCCGACCCTATCATGACTGGAAAGCCGTACCTGGGCAGGATTT
CTTCTAGGATCTTTTTGGCCACAATCTGTGCAGTTTCTTTTTTTGTCGGAAAAGCTTCTGCCCATCCTGA
GAATGTATCTATAAAAACTAGTAAATATTTGTATCCATATTTTCCTGGCTTTATTTCAGTAAAGTCAATT
TCCCAATATATACCAGGTCTATCTCCCCTGTGTCTTTTTCCCGTGGTCTGGGTCCCGTGACTGGCGTTAT
TGAGTTGACATACTACACAGTTTTTAACCGTGGCATCTACTTTTTCAGGGGCATTTTTAATTTTTAGTCC
AGCGTGTTGAATCAAATCTAACATCCGCCGCGGGCCTAGATGAGTGCTTCGGTGGATTTGTGCTATTACT
CGCTGCCCCAACCTGTCTGGGAGAATGGTATTGTTGTTAGAATCTTTCCACCACTGATTACTGACCTGTG
TTCCGGGGAGTTTACTTATCCACTGGAGGTCTTCTTCTGAGTATTCTGGGTAAAAGGGCAATTCTCTGGG
CCTGGGATCAGGCAGCTGGAGGGCCAGCAGCTGAGGAGTGGTTTTAGCCACGTCTTTTGCAGTCTGGTCA
GCCAGGTTGTTTCCTCGAGTGACTGGGTTAGTGGCTTTTTGATGTCCCGGACAGTGGACGATAGCCAGCT
TTTTGGGTTCCTAAAGGGCAGCCAGAAGATTTAAGATTTCTTCTTTATTTTTAATATCTTTTCCTTCAGC
TGTGAGAAGCCCCCTCTCTCTGTATATAGCCCCATGTATGTGGGCAGTGGCAAATGCATACCGGCTGTCA
GTATATACTGTCAGTTTACGGTCTTTGCCTAGTTTCAGGGCTTGTGCCAAGGCTATTAACTCAGCCTTTT
GAGCCGATGTTCCTGGAGGTAAAGGCTCAGCCCAAACTATCTCAGTCTCTGAGGTTACCGCCGCCCCCGC
ATACCTCTGTCCTTGGTGAACGAAGCTGCTTCCGTCAGTGAACCAGGTGAGGTCTGCATCTGGTAGCGGT
CGGTCCTGGAGGTCTTCTCTGACTCCATGTACCTGGGCTAGTATTTCAGCACAGTTGTGGAGCGGCTTAC
TTAAGTCTGGGTCTGGCAGCAATGATGCTGGGTTTAGGGTTGTCGGGGGCTTAAATGTTATTCTGAGGGG
GTTTAGTAACAGCCCTTGATAATGGGTAAGCCGAGCATTGCTGAGCCATCGGTCAGGGGGTTGTCGGAGG
ATGCCTTCGACAGCATGAGGGGTGGTGACTTGTAATTCTTGGCCCATGGCCAGTTTGTTAGCGTCTTTGA
CCATCAGGGCCGTTGCAGCAATCATCCGGAGGCAAGGAGGCCATCCTGCAGCTACCGGGTCCAGTCTCTT
TGAGAGGTATGCAACCGGTCTGCGCCAGGGACCTAAATTTTGAGTTAATACTGCTTTCGCTATGCCCCGG
CTTTCGTCCACGTATAAGTGGAAAGGCTTAGAGACATCCGGAAGACCCAGCGCGGGGGCCGAGAGCAGAG
CAGTTTTGATTTGCTGGAAAGCTTGCTCAGCCTCTTCAGTCCAATTGAAGGGCTGCTGCTCTTTGGTAGC
CTGATAGAGGGGTTTTGCCAGTTCAGCGAAGCCAGGTATCCAGAGTCTGCAGAACCCTGCAGATCCCAGG
AACTCTCTTACCTGTCGTGTTGACTGCGGTCTGGGGATCTGTAGGACAGTTTCTTTTCGAGCATTTGTTA
GCCAGCGCTATCCCCCTCTAAGTAGATACCCCAAGTAGGTTACCTCTGGCCTGCAGATCTGGGCCTTTTT
AGCTGAGGCTCGATAACCCAGGTTTCCTAAGGTTTTCAGGTGGTCTTTGGTTCCTTGGATGCAGGCCTCT
GGGGACGTTGCCGCTATTAAGAGATCATCAACATACTTCAAGAGAGTTATACTGGGGTGTTGGCGTCGGT
ACTCACCCAAGTCTTCACGGAGGGCTTCATCAAACAGAGTTGGGGAGTTTTTGAATCCTTGTGGCAGTCT
GGTCCATGTCAGTTGGCCACTTATGCCTCTCTCAGAATCTGCCCACTCAAAGGCAAAAATTTCCTGGCTT
TTAGGGGCTAAAGGCAGGCTAAAAAAAAGCATCTTTTAGGTCTAGAACAGTATACCATTGATTTTCAGGA
TTCAAGGTACTTAGGAGGGTGTATGGATTTGGCACTGTCGGGTGTATGTCCATTACCCTTTTATTGACTT
CTCTTAAGTCTTGTACCGGCCTATATTCTTTACTGTTGGGTTTTTGTATTGGTAGCAGCNNNNNNNNNNN
NNNNNNNNNNNNNNNNNNNNNNNNNNNNNNNNNNNNNNNNNNNNNNNNNNNNNNNNNNNNNNNNNNNNNN
NNNNNNNNNNNNNNNNNNNNNNNNNNNNNNNNNNNNNNNNNNNNNNNNNNNNNNNNNNNNNNNNNNNNNN
NNNNNNNNNNNNNNNNNNNNNNNNNNNNNNNNNNNNNNNNNNNNNNNNNNNNNNNNNNNNNNNNNNNNNN
NNNNNNNNNNNNNNNNNNNNNNNNNNNNNNNNNNNNNNNNNNNNNNNNNNNNNNNNNNNNNNNNNNNNNN
NNNNNNNNNNNNNNNNNNNNNNNNNNNNNNNNNNNNNNNNNNNNNNNNNNNNNNNNNNNNNNNNNNNNNN
NNNNNNNNNNNNNNNNNNNNNNNNNNNNNNNNNNNNNNNNNNNNNNNNNNNNNNNNNNNNNNNNNNNNNN
NNNNNNNNNNNNNNNNNNNNNNNNNNNNNNNNNNNNNNNNNNNNNNNNNNNNNNNNNNNNNNNNNNNNNN
NNNNNNNNNNNNNNNNNNNNNNNNNNNNNNNNNNNNNNNNNNNNNNNNNNNNNNNNNNNNNNNNNNNNNN
NNNNNNNNNNNNNNNNNNNNNNNNNNNNNNNNNNNNNNNNNNNNNNNNNNNNNNNNNNNNNNNNNNNNNN
NNNNNNNNNNNNNNNNNNNNNNNNNNNNNNNNNNNNNNNNNNNNNNNNNNNNNNNNNNNNNNNNNNNNNN
NNNNNNNNNNNNNNNNNNNNNNNNNNNNNNNNNNNNNNNNNNNNNNNNNNNNNNNNNNNNNNNNNNNNNN
NNNNNNNNNNNNNNNNNNNNNNNNNNNNNNNNNNNNNNNNNNNNNNNNNNNNNNNNNNNNNNNNNNNNNN
NNNNNNNNNNNNNNNNNNNNNNNNNNNNNNNNNNNNNNNNNNNNNNNNNNNNNNNNNNNNNNNNNNNNNN
NNNNNNNNNNNNNNNNNNNNNNNNNNNNNNNNNNNNNNNNNNNNNNNNNNNNNNNNNNNNNNNNNNNNNN
NNNNNNNNNNNNNNNNNNNNNNNNNNNNNNNNNNNNNNNNNNNNNNNNNNNNNNNNNNNNNNNNNNNNNN
NNNNNNNNNNNNNNNNNNNNNNNNNNNNNNNNNNNNNNNNNNNNNNNNNNNNNNNNNNNNNNNNNNNNNN
NNNNNNNNNNNNNNNNNNNNNNNNNNNNNNNNNNNNNNNNNNNNNNNNNNNNNNNNNNNNNNNNNNNNNN
NNNNNNNNNNNNNNNNNNNNNNNNNNNNNNNNNNNNNNNNNNNNNNNNNNNNNNNNNNNNNNNNNNNNNN
NNNNNNNNNNNNNNNNNNNNNNNNNNNNNNNNNNNNNNNNNNNNNNNNNNNNNNNGACCAGAAGCAGATG
GGCCACAGAATACAGAGCCCCAGATGAGTACCGGAGGACGTCTCCCACCAGCCTCCACTGACTGTCCTAT
AGCGCGTCCGCCAGGACTAGATCAGTCTCATATACAGACCCCGCGGGATTATTAGAGGCAGACAGACAAC
ATATAAACAGAGCCAGCTTACTCACTTTTGCGATGACCTGTTGGCCTGGGGTCTGGTGGACTTAGGGGCA
ATCCCGGACGAGCCCCCAAGATGTAATGCCCAGACCCGCGATGACCCGAAAGCAACCACCAGAGTCCAGA
GACAAAGCCAAGCAGCAGGGATCACTTTATTTCGAGTTCAAACTCGGTTCCCTCCAGCTAGGTATCCGAT
CCTAGGGAGAGACCCTGAGCTCAGTGTTCAGCCGTCTTTTATAGTCAGACACAAACAAGTCACAGCAAGT
TACAGAGTCACTGGGGATTTTTACAGTTGTAGGTTTACAATTGGCTGACATTTAAAGTTAAACATTAGTC
AGTTGTTCATTGATTCCCACCCTTTGACCAAACCACAAACGGCCACTTGCCCTGCTAAGGACTTTCCAGA
TAACCTTGTTGTTTTAGCACTAAGGGGAGTTTCCTGACTTTTCTGACCTCTGATATTCAGTATTTTTCCA
CTCCTCAGAGACAAAACATCCAAACTATATCACTAACCAAGGGTTCAGATTGTAGTATAGAAACTATCCA
AGGGCACTTCAAAAGTTCCTCTTATCATTCAAGGGGTTGAACAATAATTTGACCCAAAAAGCTTGGCATT
CTGCTTGGCATTCACTAGGCTGGTATTGTAATGGCCTTTCCTTTTGAAAAACAATAATGGTTTCTATCTG
TTGTCTTGTAAAGATTAGTTTTATATTATTAAGAATAATCAAGAAAAGATTAAAAAATGTTTTAAGCATT
TCATCCAGAAGCTACAAAGCATTATATGTTGGGGAAGTTTGAGGAGTTTATTAGGTCAATCTAGGCTGTA
ATATACTCAGATTATTGATTTAAACCTGTAAGCACAATAAATCACACTGGTCATGGAGGTGGCACCAGCT
GAAAGTGAGAACACA
