# Supplementary material for: Genome-wide characterization of endogenous retroviruses in snub-nosed monkeys
Source: PeerJ. 2019 Mar 18;7:e6602. doi: 10.7717/peerj.6602 (PMC6428148; doi:10.7717/peerj.6602)
Supplement: File S3 — All ERV sequences found in the golden snub-nosed monkey. [file peerj-07-6602-s003.zip › Supplemental3/177.fasta]

>177gi|723412742|ref|NW_010801714.1|:355906-363433 
TGCGTCATGGCCGTTTGTGGTTTTGCCAAAGGGCAGGAATGGCCGTTTATGATATGGCCGAAGGGCGGGA
ACCAATGAACAACTGACTAATGTATAACTTTAAATGTCAGCCAATTGTAAACTTACAACTGTAAAATTCC
CCAGATTCTCTGTAACTTGTTTGTGCCGGACTATAAAAACGGCTGAAACCCCGAGCTCGGGGTCTCTCCC
TGGGAACTAGTGCCTAGCTGGAGAGAACCGAGTTCGAACTCGAAATAAAGCGAACCCTGCCGCTTGGCTT
TGACTCTGGTCTCTGGTGGTTGCTTTTGGGACATCGTGGGTCTGGGCATAACATTTGGGGGCTCGCCCGG
GATTGCCCCTAAGCCCACCAGACCCCAGGCCAACGGGTCATCGCAAAAGTAAGTAAGCCGGCTCAGTCTG
TATGTTGTCTGTCTGCCTCTGAACAATCCCGCGGGGTCTGTATTTGAGACTGATCTAGTCCTGGCGGACG
CGCTATAGGACAGTCAGTAGAGGCCGGTGGGAGACGTCCTCCGGTACTCATCTGGGGCTCTGTATTCCGT
GGCCCGTCTGACTCTGATCGGGTGCTATGCCCGAGCTGTGCTAGTGATCAAAATTATCTTATTTGCTGGA
TCTTATTTGCTGGTTGTTCTCTGTTGCGTGCCTCCTTCTAATTTACCTTGATTCACAGGAGCTGTTTCGG
AGCCAGTTCCGGACCAGACACTAACATCCCTTATCACCCATCTTTTACCAACAGGAATTCCTTGAAATGG
GCAACTCTCAGACCACACCACTTTCTCTCCTTGTCAATAATTTTAGAGATGTAAGAGCAAGAGGACATGA
TCTCAGTGCAGAACTTAAAAGGGAAAATTAATAACCCTCTGCCGCTCTGAGTGGCCCACCTTCGGCATTG
GCTGGCCAGCCGAGGGAACTTTTTGTCTCCCCATCATCCTTAAGGTAAAATCAAGAGTTTTCCTGCAGGG
CCATATGGGACATCCAGACCAAATCCCCTACATTTTGGTATGGCAAGATCTCGTGGAAAATCCGCCCCCG
TGGCTAGCTCCCTTTCTGTTGACTTCTGAACCTTGTAAAACCTTAGTCGCACGGCCGGCTGGGACCACCC
AAAAACCAAAAACCCCAACTGCCCCCTTGCCCCCTGTACTGCCTGATAGCCAAGACCCCATATCCCTGGA
ACCCCTGCCTTATCATCCCCCTGGACCCCGGCCCCAAGTCCCACCGGTCGCACCCCCAGAAAGCCATGAG
GGTCAAGAAGCGGCTGCTGCATTGGGGGAAACTGAAAGTGAGCATAGTTCGGGAGGGCCAGCTGGACGAA
CGCGCGGGTGTACCCAATGTGAGGTAACTCCGCGAGTTCCCACTCCACTGTAGCACTCCCCTTAAGGGAA
ATAGGACCCCCCGATGACACGGGCAACCCTAGACTCCAGTATTGGCCATTCTCTACCAGTGACCTGTACA
ACTGGAAAACCCAGAATGCCCGGTTCTCTGACAACCCCAAAGACCTAACAGCCCTTCTAGATAGTGTCAT
GTTCACTCATCAGCCCACCTGGGATGACTGCCAACAGCTCCTCCGAATTCTGTTCACAACGGAGGAACGA
GAAAGAATACAGATAGAGGCAAGAAAGCTGGTTCCCGGAGATGACGGTCAACCGACTGCAAACCCTGACC
TCATTAATGCAGCATTTCCCCTGACCAGGCCCGCGTGGGACTACAATACAGCAGAAGGTAGGGGAAAGCT
ACTCGTTTATCGCCAGACTCTAATGGCGGGTCTCCGGGCTGCAGCTCGCAAGCCCACTGATTTGGCTAAG
GTATACTCTGTTTTACAGGGAAAAACAGGAAGTCCCGCTGTTTATCTAGAAAGACTAATGGAAGCCTTTA
GACAATATACACCTATAGATCCAGAAGCCCCCGAGAATCAGGCTGCAGTTGTTATGTCCTTTGTCAATCA
GACGGCCCCAGATATTAAAAAAAAATTACAAAAATTAGAAGATTTGGAAGGAAAACAGGTCCAAGACCTT
CTTCGCATAGCGCAGAGGGTTTATAACAACAGGGATGCTCCAGAGGAAAGACAAATTAGGGCCACCGAAA
AAATGACCAAGGTCCTAGCGGCAGTCGTCCAAAAGGAACAACCTCCGCTGGACGGTACCCAATCCATGCG
TGCCCCTAGACGCAACCTAAACAAAGATCAATGTGCTTACTTTAAAGAAATTGGCCACTGGATTAAAGAC
TGCCCCAAAAAGAAACAGCGCCAGCTGGGCCAAGGACAATGGCAGCCCAAACCCATGCCGATATTGGTTA
CTCAAGATACGGAATAGGGAAGATGGGGTTCGGACACTCTCCTCGAACCTAGGGTAACTTAACAAGTGGA
GCGGTCCCCAGTCCAGTTCCTGGTCGATACCGGGGCACAACATTCAGTCCTAGTCAAGCCCTATGGAAAG
TTATCTTCCAACTCCTCCTGGGTTCAAGGGGCCACAGGAGTCAAGAAATATCCATGGACAACTCAGAGAA
CGGTGGACTTGGGAACCAGGAAGGTGTCTCACACCTTCCTGGTCATCCCTGAAAGCCCTTGTCCTCTGTT
GGGAAGAGATCTGTTGACAAAAATGGGGCCCAGATCCACTTTCAACCAGAAGGGCCCAAAGTGACTGACT
CCCAAAATAAGCTACTATCTGTCCTTACTGTAACTCTAGAGGAGGAATATTGGCTTCATCAGGAGTTGAC
ACCTCCTAACCAAAATATGGACTCCTGGCTTCAAGATATCCCAGAGGCCTGGGCAGAAACAGGAGGTCTA
GGGCTAGCAAAACACCGTCCCACCATTTTTGTTGAGCTTAAGCCCGGGATGGACCCTGTTCGGGTGCGCC
AATACCCAATGGCCCTAGAAGCCAGAGAGGGGATTATGCCACACATACGCCGACTCCTAGATCATGGAGT
CCTGCACCCCTGCCACTCACCATGGAACATTCCGCTGTTACCAATACGCAAACCCAACAGTAAAGAATAC
AGGCCGGTACAAGACTTAAGAGAGGTCAACAAAAGGGTAATAGATATACACCCGATGGTGCCAAACCCAT
ACACCCTCCTGAGCACTTTGAGCCCTGCAAATCAATGGTATACTGTTCTAGACCTGAAAGATGCCTTTTT
CAGCCTGCCTTTAGCCCCTAAAAGCCAAGAAATTTTTGCCTTCGAGTGGACAGACTCTGAAAGGGGCATA
AATGGCCAAGTGACATGGACCAGATTGCCACAAGGATTCAAGAACTCCCCAACTCTGTTCGATGAAGCCC
TACACGAAGACTTGGGTGAGCACTGGCCCCAACACCCCAGTATAACTCTCTTGCAGTATGTTGATGACCT
CTTAATAGCAGCAAAGTCCCCAGAGGCTTGCATCCAAGGAACAAAAGACCTCCTAAAAACCCTGGGAAAC
CTAGGTTATCGAGCCTCAGCTAAAAAGGCCCAAATCTGCAAGCCGAAGTAACCTATTTGGGATATCTACT
GAGAGGGGGACAGTGTTGGCTAACAAATGCCCGAAAAGAAACTGTTCTACAGACCCCCAGACAGTCTCAC
AGTCAACACGACAGGTAAGAGAGTTCCTGGGATCTGCAGGGTTCTGCAGGCTTTGGATACCTGGCTTCGC
TGAACTGGCAAAACCCCTCTATCAGGCTACCAAAGAGCAACAGCCCTTCAATTGGACTGAAGAGGCTGAG
CTGGCTTTCCAGCAAATTAAAACGGCTCTGCTCTCAGCCCCTGCACTGGGTCTTCCGGATGTCTCTAAGC
CTTTTCACTTATACGTAGACGAAAGCCGGGGCATAGCAAAAGCAGTTCTAACTCAAAATTTGGGTCCGTG
GTGCAGGCCAGTTGCATACCTCTCAAAGAGACTGGACCCGGTGGCTGCAGGATGGCCTCCTTGCCTCCGG
ATGATTGCAGCAACAGCCCTGATGGTCAAAGATGCTGATAAACTGGCCATGGGCCAAGAATTACAAGTCA
CCACCACCCACGCTGTCGAAGGCATCCTTAGACAGCCCCCTGACTGATGGCTCAGTAATGCTCGGCTTAC
CCATTACCAGGGGCTGTTGCTGAACCCCCTCAGAATAACATTTAAACCCCCGACGGCCCTAAACCCAGCA
TCGTTACTGCCAGACCCAGACCTAAGTAAGCCGCTCCACAACTGCACTGAAATACTAGCCCAGGTACATG
GAGTCAGAGAAGACCTCCAGGACTGGTCGCTACCAGATACAGACCTCACCTGGTTCACTGACGGGAACAG
CTTCGTTCACCAAGGACAGAGGTATGCAGGGACGGCAATAACCTCAGAGACTGAAATAATTTGGGCCGAG
CCATTACCTCCAGGAACATCGGGTCAAAGAGCTGAGTTAATTGCCTTGGCGCAAGCCCTAAAATTGGGCA
AGGGCCATAAACTGACAGTATATACTGACAGCCAATACGCCTTTGCCACCGCCCACATCCATGGTGCTAT
ATACAAAGAGAGGGGGCTTCTCACAGCTGAAGGAAAAGACAATTAAGAACAAAGAAGAAATCTTAAATCT
TCTGGCTGCCCTTTGGGAACCCAAAAAGCTGGCTATCGTCCACTGTCCGGGACATCAGAAGGCCACTAAC
CCGGTCGCCCGAGGTAACAACCTGGCTGATCAGACTGCAAAAGAAGTGGCCAAAATCACTCCTCGGCTAC
TGACCCTCCAGCTGCCCAACCCCGGCCCCAGAGAATTGCCGTCTCACCCAGACTACTCAGAGGACGACCT
CCAGTGGATAAGTAAGCTCCCCGGAACACAGGTCAGTAATCTGTGGTGGAAAGACTCTAACAACAATACT
ATCCTCCCAGAAAAGCTAGGGCAGCGGGTAATAGAACACATCCATCAAAGCACTCATCTAGGCACGCGAC
GGATGCTAGATTTAATTCAACATACTGGACTAAAAATCAAAAATGCCTCTGAAAAAATAGACGCCACGGT
TAAGAACTGTGTAGTTTGCCAACTCAATAACGCCGGACACGGGACCCACACCGTGGGAAAGAGACAAAGG
GGAGATAGACCTGGGATATATTGGGAAATTGACTTTACTGAAAAGGCTAGGCCTCCACCCATTCCACATC
AATATAAACCGGGAGACTGGGTCCTCCTCAAGCGTCACCGACAAGAAACCCTAGAACCCCGGTGGAAAGG
ACCATTCCAGGTGATCCTGACTACGCCTACAGCCCTCAAGGTAGAAGGTATCGTCGCCTGGGTCCATCAC
ACCCACGCCAAGCCTGTGGACCCATTCTCGGACCTTGTTAGATCCTCAATGGGCGAGACAGCGACCCGGA
CAGTTGATCGGACCAAAAAAAACCCCTTAAAGCTTGTTCTGCGCCGTCAACAACCCAAACTGTAACTATG
ACACTTATTTCTCTTATAGCTCTTTTACTCTTATGGACCCCCTGTTGGGAGACTCGGCAAACCCAGCCAC
ATCCCCCTTTGCCTGGCGTTTCTTCCTGAATGAAAACTGGACCAATTATGCTCAGACAGAGCAAAAGGGC
TATCTATTAAGCACTGCTGTTTGCCCCCCCGAGGGTTGCAGCTCCCCTATCTAAATTTCACTGACTTTAA
AAACCACCCAGGAAAAGCAGCACCTGCAATTTGTTTTCTTTTTGATCAGACACTCTCTTATTGTAATAAT
TCATGGATAGAACAAAGTGTCGGCTGTCCATATAGGTCCTGCAGAATCCATAGTTAAAATCCTAAAGGCT
TCTGAGTCCCTACCCAATCAAGAATGGCAGTCACATAATTTTTTAAAAACTACATTAGGCTACACCTGGG
TCATTTGGGACCCCTGGGATTCCCGATGGACCTCCCAGCAGAAAGGAGCCATGTACTTAACTTCAGGGAC
TACCTGGCCCAGCAGCCGTCTCTTTCTCTGGCGCGCCCTCGTCCAGATCCAGACCACCCTCCACACGGCT
ATACAGAACCAGGAAAGGGAATTAAATGTCCAGCTTTCAACTTTAACTTCTACCCGCTCCTTTTCCTGGT
TATCCCTACTAAAAGAAGGGTTAGAAATTGCAAACGCTACCGGCTTAGGCAATCTCTCTGCCTGCTTCTT
CTGCGCAGCTTTAGGGCAACGACTGCTAACAGCAGTCCCGCTTCCTGGCCCTTCTAACACTTCTCTCAGT
CCCAACAACAGCCAAATACCAATCCCTGACGTCCCCTTATTCCTGAACCCCGGACAGACACAGGTCCTCT
TTTGTTATTCAAACGCTGGCTCTGACCTTTGTAATGCAACTTCTACTCCTAACTCAACCCTCTTCGCCCC
TCCCAGTTCTTTTTTCTGGTGCAACGGAACCCTGTCCAAGAACCTTTCCACTCAGGCCACTATGACCCTA
CTGTGTCTCCCTGTCACGCTAGTCCCCCAATTAACCTTGCGCACTCCCGGAGAATTTTCAAGATGGGACT
CCGCCCCTTCCCCTAGATCAAAACGAGCTGTATTCCTTCCCCTAGTAGCTGGAGTCTCATTCACTACATC
TTTAGTTGCTGCAGGCCTAGCCGGGGGAGCTCTGGGGCACTCCCTTATCAGCACTGCAAAACTCTCTCAA
CAATTCTCCATAGCTATGGAGGCTTCCGCCGAATCCCTTGCCTCATTACAGAGACAGTTAACTTCCCTTG
CCCAAGTTACCTTACAAAATCGCCGTGCATTAGACCTATTAATGGCCGAAAAAGGAGGGACCTGCCTTTT
CCTCAAAGAAGATTGTTGTTTCTATATAAATGAATCTGGACTCGTAGAAACACGGGTTCAGCAGCTACAT
AAACTTAGCTTAGAGTTGCAGAAACAACAATTCACTTCCGCCGCCAACAGCTGGTGGAATTCCTCTATGT
ACTCCCTCTTAGTGTCCCTCATAGGACCATTCATAAGTATATTCTTCTTCTTACTATAGGACCATGCATG
ATAAACAAACTAACAAACTTCGTAAAAGAGAGACTCAACACTGTTCAGCTTATGGTCCTGAGAGCCCAGT
ACCAACCTGTAGTCACTGAAGCCTTCGAGTCAGACACATAAGACCCAAGATTGGCTCTTGAGATACCAGA
GAGAGGGGGAAATGTGATAGAAAGAGAAAAACTAAAAATGCTAAGTAGAAAAGTACTGGAAATCAGAGGC
GGCAAGAAAACCCCCCCCCCTTAATGCTGAAACAACAAGGTTGTGTGGAAAGTCCCTAACTGCGTCAGGG
CCGTTTGTGGTTTTGCCAAAGGGCGGGAACGGCCGTTTATGATATGGCCGAAGGGCGGGAACCAATGAAC
AACTGACTAATGTATAACTTTAAATGTCAGCCAATTGTAAACTTACAACTGTAAAATTCCCCAGATTCTC
TGTAACTTGTTTGTGCCGGACTATAAAAACGGCTGAAACCCCGAGCTCGGGGTCTCTCCCTGGGAACTAG
TGCCTAGCTGGAGAGAACCGAGTTCGAACTCGAAATAAAGCGAACCCTGCCGCTTGGCTTTGACTCTGGT
CTCTGGTGGTTGCTTTTGGGACATCGTGGGTCTGGGCA
