# Supplementary material for: Genome-wide characterization of endogenous retroviruses in snub-nosed monkeys
Source: PeerJ. 2019 Mar 18;7:e6602. doi: 10.7717/peerj.6602 (PMC6428148; doi:10.7717/peerj.6602)
Supplement: File S3 — All ERV sequences found in the golden snub-nosed monkey. [file peerj-07-6602-s003.zip › Supplemental3/178.fasta]

>178gi|723412742|ref|NW_010801714.1|:431083-441504 
TGTCAGGCCTCCGAGCCCAAGCTAAGTCATCATATCCCCTGTGACCTGCACGTATACATCCAGATGGCCT
GAAGCAACTGAAGATCCACGAAAGGAGTGAAAATAGCCAGTTCCTGCCTTAACTGATGACATTCCGCCAT
TGTGATTTGTTCCTGTCCCACCCTAACTGATCAATTGACTTTTTGACAATACACCCTCCCCACCCTTGAG
AAGGTACTTTGTAATGTCCTCCCCTACCCTTGCAATAATGTACTTTGTGATATTCTCCCACCCTTAAGAA
GGTACTTCGTAATATTCTCCTGGTCCTTAAGAATATACTTTGTGAGATCCACCCCCTGCTGGCAAAACAT
TGCTCCCAATTCCACCACCCATCCCGAACATTTAAGAACTAATGATAATCTCACCACCTTTTGCTGACTT
TCTTTTCGGACTCAGCCCGCCTGCACCCAGGTGATTAGAAAGCTTTATTGGTCACACAAAGCCTATTTGG
TGGTTTCCTCACACGGACGCGTGTGACATTTGGTGCCAAAGACCCAGGACAGGAGGATTCCTTTGGGAGA
CCGGTCCCCTGTCCTCGCTCTCACTCCGTGAGGTGATCCACCTATGACCTCGGGTCCTCAGATCAGCCAG
CCCGAGGAACATCTCACCAATTTCAAATCGGGTAAGCAGTTTTTTCACTCTCTTCTCTAACCTCTCTTGC
TATCCCTCCACCCTTCAATCTCTTTCTTCCTTAATTTCAGTTCCTTTCTTTTTCTGGTAGAGACAGAGGA
GACGCATTTTATCCATGAACCCAAAATTCTGGCACTGGTCATGGACTCAGGAAGACAGTCTTACCTTGGT
GTTTAGTCAATGCAGGGATGCCTGCCTGATTATTCACCCACATTTCAGAGGTGTCTGATCACCACGGGGA
CGCCTGCCTTGATCCTTCGCCTTGGCAAGTGAAGAGGTGGCAAGCACCACCTCCCCTGGGTGGCAAGTAC
CACCATCCCCTCTGTGTCTCTACCCTCTCTTTTCTCTGGGCTTGCCTCTTTCACTATGGGCAAACTTCCA
CCCTCCATTCCTCCTTCTTCTTCCTTAGCCTGTGTTCTCAAGAACCTAAAACCTCTTCAACTCTCACCTC
ACCTAAAACTTAAGCATCTTATTTTCTTCTGCAATACTGCCTGGCCCCAATACAAACTTGATAATGGCTC
TAAATGGCCAGAAAATGGCACTTTCTATTTCTCCATCCTACAAGACCTAGATAATTTTTGTTGAAAAATG
GACAAGTGGCCTGAGGTGCCTTACATCCAGGCATTTTTCACACTTTGTTCCCTCCCTAGTCTCTGTTTCC
AATGCGACTCATCCCAAATCCTCCTTCTTTCCCTCCCGCCTGTCCCTTCAGTGCCAACCCCAAGCATCAC
TGAGTCTTTTGAATCTTCCTTTTCTACCAACCCATCTGACCTCTCCCCTCCTCCCCAGACTGCTCCTCCT
CAGGTTGCTCCCTGCCAGGCTGAATCAGGCTCCAACTCTTCTTCAGCCTCTGCTCCCCCACCCTACAACC
CTTCTATCACCTCTCCTCCCCACACCCGGCCTGGCTTACAATTTTGTTCCATGACTAGCTCTCCCCAACC
TGTCCAACAATTTCCTCTTAGAGAGGTGGCTGGAGCTGAAGGCACAGTCATGGTATATGTGCCTTTATCT
CTATCAGACCTTTCTGAAATCAGCCAGCATTTAGGCTCTTTCTCATCAGACCCCATTAAATATACACAGG
AATTCCAATATCTAACTCTTTCCTACAATTTAACCTGGAGTGACTTAAATGTCATCCTAACTTCTACTCT
CTCCCCAGATGAACAGGAAAGAGTTCTTTCTCTAGCCCAGTCTCACACTGACAACTGTTGGCTTTATGAG
CCAGGCCTCCAGGAAGGCATTAGAGCAGTTGCCCGAGAAGAACCCCAATGGAACTATCAGCCAGATTCCC
CAGGTATAGCTAGGTGAGATTACATGATTTCTTGCCTAGTTGAAGGGCTTAAAAAGGTAGCATACAAATC
TGTTAATTATGACTAACTTAAAGAAACTACCCAAGGAAAGGATGAAAACCCAGCCCAGTTCCTGACTTGT
TTAGCAGCAACCTTGAGATGCTTTACAGCCTTGAACCCAGAAGGGCCAGAAGGCCATCTTATTCTCAATA
TGCATTTTATCACTCAATCCACTCCTGACATTAGAAAGAAACTCCAAAAGTTAGACTCCAGCCCCCAAAC
CCCACAACAGGACCTAATTAACCTCGCCTTCAAGGTGTACAATGATAGAGAAGAGGCAGCCAAGCGGCAA
CGTATTTCTGAGTTGCAATTACTTGCCCCCGCTGTGAGGGAAACCCAGCCACATCTCCAGCACACAAGAA
CTTCAAAATGCCTAAACCGCAGCAGCCAGGCATTCCTCCAGGGACTCCTCCCCCAGGATCTTGCTTCAAG
TGCCAGAAATCTGGTCACTGGGCCAAGGATTGCCCACAGCCCAGGATTCCTCCTAAGCCGTGTCCCATCT
GTGCGGGACCCCACTGGAAATTAGACTGTCCAACTTGCCTGGCAGCCACTCCCAGAGCCCCTACAGCTCT
GGCCCCAAGGCTCTCTGACTGACTCCCTCCCAGATCTGCTTAGCTTAGTGGCTGAAGACTGACACTACCC
AATCACCTCGGAGGCCCCCTGGACCATCACAGATGCTGAGCTTCGGGTAACTCTCACAGTGGAGGGTAAG
TCTGTCCCCCTTTTTTATTTTATTCCAGAAATATTTTAATACAATCATAGTACAGTTATGAAGTCACATT
CAATCCACTGAATATATGCAGGCTATTAATAAAAATATTATACATCTTTATTCGCTACCTTAATATAATT
AAAGTATTTGGTTCTTATAGATGACACTAATTACCATATTCATTCATATATGCACTGCTAGTCAAACAAC
ATGGAAATAAATTTATGGATTATGATAGTGGGGCTTCAGTCCTTTTTGATCTGAAGTCTAAGTTTCAAAA
GTGAATGTTTTCTTTTTTAAATGCCACAATATTTGAATCCTAGAAAGAACAGGCAACTAATTTAAGGCAA
TATATTGAAACTTTCACAACTTTAATTTGAAAAAAGATCATACACGCCTTAACATTTAGATACCTATAGA
TTCATATAAAGGCAGTAATAAAAATATCAGTGCAAGTTCTAAATTGGGTTCCTCAGTAGAGAAAATAATA
GGTTCTTTGAGTGAGCCATTATCTTCAAATCCCAAAACACTGGCAAGAAGAAATAATTCTTCTGATGCAG
GACAACATGTAGCATAATTATTTTTAGTCAATAAAGGTGAGTAAAAAAATTGTGATTATACATAAAAATT
AGTATCTTGGCCAGTTTGTTAAACTTTTGTTTTTCAGATTTACTTTAATGTCAGCTTTTTAAAAATGCTT
AAAAATCCAACTGATTTAAAATTGATTGACAGTAGTAGTGCAAAGAGGCTCCCCTCTTTTTTATTTTTTT
GGTATGGGCTGAAGATTAGCATTTTATAAAGAAATTAACTCTATGTAAAATGTATGTGTGTTTGAATGAG
TAAAGGCACAAAATGAGTTCACTTAAGAGAAAACATTACCACTTGTTCTGAACTCTTTTTTTCTTTTTTT
TTCTTTTTTGAGACAGTCTCACTGTTACCTAGGCTGGAGTGCAGTGGTGTGATCTTGGCTCACTGCAACC
TCCACCTCCTGGGTTCAAGCGATTCTCCTGCCTCAGCCTCCCGAGTAGTTGGGATTACAGGCTTGCGCTA
CCACGCCTGGCTAATTTTTGTATTTTTTAGTAGCGACAGGGTTTCACCATGTTGGTCAAGCTGGTCTCGA
ACTCCTGACCTCGTGATCTACCTGCCTCAGCCTCCCAAAGTGCCGGGATTACAGGCATGAGCCACCACAC
TTGGCTGAACTCTTAACTGTACAGTATTATAATATACACTTTTAGATATGAATCCTTACAAGATTTCTTA
TAATGGAAGTGACAGCACATTTTTTAGCTCTACTATAGTCCATCCCCTTTGTAGTTGATATGGGGGCTAC
CCACTCCACACTACCTTCTTTTCAAGGGCCTGTTTCCCCTGCCCCCATAACTGTTGTGGGTATTGACAGC
CAGGCTTCAAAACCTCTTAAAACTCCCAAACTTTGGTGCCAACTTGGACAACATTCTTTTACGTACTCCT
TTTTTTTTTTTTTTTTTTGAGACGGAGTCTCGCTCTGTCACCCAGGCTGGAGTGCAGTGGCCGGACCTCA
GCTCACTGCAAGCTCCGCCTCCTGGGTTTACGCCATTCTCCTGCCTCAGCCTCCGAAGTAGCTGGGATTA
CAGGCATAGGCCACTATGCCTGGCTAATTTTTGTATTTTTAGTAGAGACGGGGTTTCACCATGTTAGCCA
GGATGGTCTCCATCTCCTGACCTCGTGATCCACCCGTCTCGGCCTCCCAAAGTGCTGGGATTACAGGCTT
GAGCCACCGCGCCCGGCCACGTACTCCTTTTTAGTTATTCCCACCTGCCCAGTTCCCTTATTAGGTCGAG
ACGTTTTAACAAAATTATCCGCTACCCTGACTATCCCTGGACTACAGCCACATCTCATTGCCACCCTTCT
CCCCAACCCAAAGCCTCCTTTGCATCTTCCTCTTGTATCCCCCTAGCTTAACCCACAAGTATGGGACACC
TCTACTCCCTCCCTGGCAACCAATCACACGCCCATTATCCCATCAAAACCTAATCACTCTTACCCTGCTT
AATGCCAGTATCTCATCCCAGAACAGGCTTTAAGGGGACTGAAGCCTGTTATCATTCGCCTGCTACAGCA
TGGACTTCTAAAGCCTATAAACTTTCCTTACAATTCCCCCATTTTACCTGTCCAAAAACCAGACAAGTCT
TATAGGTTAGTTCAGGATCTGAATCTTATCAACCAAATTATTTTGCCTATCCACCTTGTGGTGCCCAACC
CATACACTCTTTCCTCAATACCTTTCTCCACAACTCACTATTCCGTTCTTGATCTTAAAGATGCTTTTTT
CACTATTCCCCTGCACCCCTCATCCCAGCCTCTCTTTGCTTTTACCTGGACTGACCCTGACACCCATCAG
TCCCAGCAGCTTACTGGGCTGTACTGCCACAAGCCTTCAGGGACAGTCCTCATTACTTCAACCAAGCTCT
TTCTCATGATTTACTTTCTTTTCACCCCTCTGCTTCTCACCTTATTCAATATATTGATGACCTTCTACTT
TGTAGCCCCTCCTTTGAATCTTCTCAACAAGACACCCTCCTGCTCCTTCAACATTTATTCTCCAAGGGAC
ATCAGATATCCCCCTCCAAAGCTCAAATTTCTTCTCCATCTGTTACTTACCTCAGCATAATTCTTCATGA
AAACACACATGCTCTCCCTGCCAATCATGACCGGCTGATCTCTCAAACCCCAACCCCTTCAAAAAAACAA
CTCCTTTCCTTCCTGGGCATGGTTGGATACTTTCACCTTTGGATACCTGGTTTTGCCATCCTAACAAAAC
CATTATAGAAACTCTCCAAGGGAAACCTAGTTGACCCCATAGATCCTAAATCCTTTTCCCACTTTTCTTT
CTGTTCCTTGAAGACAGCTTTAGGTACTGCTCCCACACTAGCTCTCCCTGACTCATTCCAACCGTTTTCA
TTACACACAGCCAAAGTGCAGGGCTGTGCAGTTGGGATTCTTACACAAGGACTGGGACTGCATCCTGTAG
CCTTTCATCCAAACAACTTGACCTTACTGTTTTAGGCTGGCCATCATATCTCTGTGCAGCGGCTGCTGCC
ACCCTAATAGTTTTAGAGGCCCTCAAAATCACAAACTATGCTCAACTCCCTCTCTACAGTTCTCATAACT
TCCAAAATCCATTTTCTTCCTCACACCTGACACATATAGTTTCTGCTCCCTGGCTCCTTCAGCTATACTC
ACTCTGTTGAGTCTCCCACAATTATCATTGTTCCTGACCCAGACTTCAATCTGGCCTCACACATTATTCT
GGGTACCACATCTGACCCCCATCACTGTATCTCTCGGACCCACCTTACATTCACTCCACTTCCCCATATT
TCCTTCTTTCCTGTTCCTCACCCTGATCACACTTGGTTTATTGATGGCAGTTCCACCAGGCCTAATCGCC
ACTCACCAGCAAAGGTAGGCTATGCTATAGTATCTTCCACATCTATCATTGAGACTACCGCTCTACCCCC
ATCCACTACCTCTCAGCAAGCTGAACTCATTGCTTTAACTCAGGCCCTCACTCTTGCAAAGGGACTATGA
CAATATTTATACTGACTCTAAATATGCCTTCCATATCCTGTATCACCATGCTGTTATATGGGCTGAAAGA
GGTTTCCTCACTACACAAGTGTCCTCCATCATTAATGTCTCTTTAATAAAAACTCTTCTCAAGGCCACTT
TACTTCCAAAGGAAGTTGGAGTCTTCACTGCAAGGGCCATCAAAAGGCATCAGATCCCATTGCTCAGGGC
AATGCTTATGCTAATGAGGTAGCTAAAGAAGCAGCTAGTGTTCCAACTTCTGTCCCTCACAGCCAGTTTT
CCTCCTCATTGGTCACTCCCACCTACTCTCCACGGAAACTTCCATCTGTCAGTCTCTTCCCACACAAGGC
AAACGGTTCTTGGACCAAGGAAAATATCTCCTTCCAGTCTCACAGGCCCATTCTATTCTGTTGTCATTTC
ATAACCTCTTCCATGTAGGTTACAAGCCGCTAGCCCACCTCTTAGAACCTCTCATTTCCTTTCTTTTGTG
GAAATCTATCCTCAAGGAACTCACTTCTCAGTGTTTCATCTGCTATTCTAATACTCCTCAGGGATTGTTC
AGCAACCCCCAACCCCCGCCCCCCGCACATTTCCTACACATCAAGCTCAGGGATTTGCCCCTGCCCAGGA
CTGGCAAATTGACTTTACTCACATGCCTTGAGTCAGGAAACTAAAATACCTCTTGGTCTGGGTAGACACT
TTCACTGGATAGGTAGAGGCCTTTCCCACAGGGTCTAAGAAGTCCACCATGGTCATTTCTTCCCTTCTGT
CAGATATAATTCCTCATTTTGGCCTTCCCACCTCCATACATTCCAATAATGGACAGGCTTTTATTAGCCA
AATCACCCAAGCAGTTTCTCAGGCTCTTGGTATTCAGTGGAACCTTCATACCCCTTACCGTCCTCAATCT
TCAGGAAAGGTAGAATGGACTAATGGTCTTTTAAAGACACACCTCACCAAGCTCAGCCTCCAATTTAAAA
AGGACTGGACAGTACTTTTACCTCTTGCCCTTCTCAAAACTAGAGCCTGTTCTCAAGATGCTACAGGGTA
CAGTCCATTTTAACTTTTATATGGATACACTTTCTTGCTTGGTGCCAACCTCATCCCAGACACCAGCCCT
CTAGGCAACTATCTTCCAGTCCTCCAGCAGGCTAGACAGGAAATTTGCCAGGTTACTAATCTACTCCAGA
TTCCCAGGCATATGAAGACACCCTAGCTGGACGATCAGTTCTTGTTAAGAATCTGAACCCTCAAACTCTA
CAACCTCAATGGACTGGACCCTACTTAGACATCTATAGTACCCCAACTGCTGTCCTCCTACAGGACCCTC
CCCATTGGGTTCACCATTCCAGAATAAAGCTGTGCCCATCAGACAGCCAGCCTGATCTTTCTTCTTCCTC
CTGGAAGTCGCAAGCACTCTCCCCTACTTCCCTTAAACTCACTTGCATTTCTGAAGAGCAGTAATAACCC
TTATCAGCTGAATACATCCTTTCATTCTATTAAGTCTATTCGTCCTTACCCTACTTTTTGCAACAGGGCT
TTATGCAGTCACCCCCACTACTTGGACTGCACCCCAAAACCTTGTCATCCCTACTAGCTTCTGTCTAGTC
ATACTCCTATTCACCATTCTCAACTATTCGTAAATGCCACACTTTTCCTCCAAACCATCATAACTGCTAT
CTCCTGGTTTTACCTCAAACTGCCACCCCTAAGTCTCTCTTGAAGTGGATAGAAGATCTTCAGTGGCAAG
GTACACTCCAATTCTTCTATCCTGATGAAGTCCTTTTTTTTTACTTTTCTACTCACTCTTATCCTTGCCC
CCATTCTCCAGTCACTCTCTACCTCTCCCTAGTTACCTCTAGCATACTATCAATCTCACCCACTCTCTCC
TCACTGCCTCCAATCCTTCTCTAGTAAAGAATTGTTGGCTACAAGTTTCCCTTTCTTCCTGCTCTTATGC
AGCCATTCCCGCTCTACAGGCCGACTGGACTACCTCTCCTGTCTTCCTGCACCTCCAAACCTCTTTTAAT
AGCCCTCATCTTTACCCACCTGAGGAATCTCTTTACTTTCTAGACAGATTTGGTGAAAACTCCCCACACA
TTTCGCACCAAGAAGCTGCCACACTTCTCCGCATCTACTTACGGCACCTTTCTCCTTATGTCAATTCCAC
CCTCCTCCCATATTGGGCCTCTAACCACACAAACAACTATCCCTGCTGCTGCTCCTTTATGCATCTCCCA
ACAACAGCCTATGGAATCCCCTTAGGCAACCTTCTACTCTCCAGAACCCAGCCACACACATTACCAAACA
GATGGGAGCATTCTAATTTTGCATTACTGATAAGCCCTCTATCATTATTGACAAACTAAAAAACATTGGC
AGTCACTACTATTAAGGAAGACGCCTACCCTGCATCTCACTCCATCCTTGGCTACCCTCCCTCTCCTCAT
CTGAATCTCCTCCTAGCCCTTCCTCTTGCTTGCTTATACCCAGCCCCATGAATAGCAGTGAAAGGTTACT
CGTAGACACTATGCGCTTTCTCATACACCATGAAAACCACATCTCTCCCTCTACGCAGTTGCACCATCAA
TCCCCATTACAACCACTGACGGCTGCTGCCCTTGCTGGATCTCTAGGATTTTGGGTGCAGGACTCCTCTT
TCAGTACACCCTCTCACCTTTTCACTTTACCTTTCCAGTTCTGCCTGACACAAGGTCTCTTCTTTTTATG
TGGCTCTTCCACCTACATGTGCCTACCTGCCAACTGGATGGGCACATGTACTCTAGTCTTCCTTACCACC
AAAATCCAGTTTGCAGATGGGAATGAACAACTGCTTGTCCCCCTCATGACACCAACACAACAAAAAACAG
TCATCCCACTAATCTCTATACTTGTGGGTCTAAGACTTTCTGCCTCTACTATTGCACTTGGAACTGGAAT
AGCAGGCATATCAACCTCTGTCACAACATCCCACAGCCTCTCTAATGACTTCTCTGCTAGCATTACAGAT
ATGTCACAAACTTTATCTGTCCTCCAAGCCCAGATTGACTCTTTAGCTGCAGTTGTCCTCCAGAACTGCC
TAAGGCCTCAATTTACTCACTGCTGAAAAAGGAGGACTCTGTATATTTTTAAATGAAGAGTGTTGTTTTT
ACCTAAATCAATCTGGCCTGGTGTATAACAACATAAAAAAACTCAAGGACAGAGCCCAAAAACTTGCCAA
CCAAGCAACTAATTATGCTGAACCCCCTTGGACACTCTCTAATTGAATGTCCTGGGTACTCCCCTCTTAG
CCCTTCAATACCTATTTTTCTTCTTCTTTTATTTGGACCTTGTGTCTTCTGTTTAGTTTCTCAATTCATA
CAAAACTGCATCCAGGCCATCACCAATCATTCTATACGACATATGCTCCTTATAACAACCCCACAATATC
ATGCCTTACCCCAAAATCTTTCTTCAGTTTGATCTCTCCCATACTAGGTTCCCACGTCACCCCAATCCCG
CTTGAAGCAGCCCTGAGAAACATCACCCATTATCTCTCCATACCACTCCCAACAATTTTCGCCGCCCCAA
CACTTCACCACTATTTTGTTTTGTTTTTCTTATTAATATAAGAAGACAGGAATGTCAGGCCTCCGAGCCC
AAGCTAAGTCATCATATCCCCTGTGACCTGCATGTATACATCCAGATGGCCTGAAGTAACTGAAGATCCA
CAAAAGAAGTGAAAATAGCCAGTTCCTTCCTTAACTGATGACATTCCACCATTGTGATTTGTTCCTGCCC
CACCCTAACTGATCAATTGACTTTTTGACAATACACCCTCCCAACCCTTGAGAAGGTACTTTGTAATATC
CTCCCCAACCCTTGCGATAATGTGCTTTGTGATATTCCCCCGCCCTTAAGAAGGTACTTTGTAATATTCT
CCTGGCCCTTAAGAATGTACTTTGTAAGATCCACCCCCTGCCGGCAAAACATTGCTCTCAACTCCACCCT
CATCCCAAACCTATAAGAACTAATGATAATCTCACCACCTTTTACTGACTCTCTTTTCGGACTCAGCCCG
CCTGCACCCAGGTGATTAAAAAGCTTTATTGGTCACACAAAGCCTGTTTGGTGGTCTCTTCA
