# Supplementary material for: Genome-wide characterization of endogenous retroviruses in snub-nosed monkeys
Source: PeerJ. 2019 Mar 18;7:e6602. doi: 10.7717/peerj.6602 (PMC6428148; doi:10.7717/peerj.6602)
Supplement: File S3 — All ERV sequences found in the golden snub-nosed monkey. [file peerj-07-6602-s003.zip › Supplemental3/179.fasta]

>179gi|723395253|ref|NW_010819203.1|:516821-520909 
AGTGTTTTTTTTGTTTGTTTGTTTATCCTCATTTTGAGGGAGAAAAGCATGAAAAAGAAAATGACCATTA
TTTTTTATCTTCTATTGCAATTGTGTGGTTTGAAAAGCTTAATGCCAAATCTAATGGCTGAATATAATAT
CCCATACTAAAAGGAAGTATACTAAAAGTATAATATCCCATACTAAAAGGAAGACAGGAAAAGTAAAGTA
AAAGTTTGACAATTTCCATTAAATGTGTGCTGATATTTTTCTGTAATACTGAGATTTTTTTCAAGATAAA
CAATTTAACTGTATTTCCTAATTTTATATATATGCTCCTTAGATGCCTTGCTATGAAGAATAAATGTGTT
CCTGTTACACAGTGCTTGTTATGAAAGACTCTCACAGTTGTATAGCTCATTTGACTACATCATATGACAC
TGTGACACATCATTAATTTATGCAATTTTCTTGGGCATTAGCCTGTTGAATATACCACCTGTTGTGTATA
CTGCTTGTCTCTGTTATTGTATTTGATATTTTGTTGCTATGTCAAAATTAATAACTATTGGTATTATTTT
GCTTCTTCATTCTACTATATAAATTATTTAGCAATTTCTTTAAGTAAATGCCACTTACCACTTTTATTAC
AATAATGATAAAGATAATTCTTATAATAAAAATGAATAAAATGATAAACATAATAATTAGCATTTTCCAA
AGCATTTTCACATATTGTATTCACAACAATACTGTCAAATAAGAAGAAAGGTCTATTATCTTTTTTGCAC
AAAAGAAAAAATAGATTAAGAATTATCAGGCAACCTGTCCAATAGTATATAATTTGTAATTTTTATACAG
GATACTCAGATTTGCAGGAGAAATTCCACTTCAGAAGCACCAAATTACCATCATATTGATTTCCAAATGT
CTAATTTAAATATGTAGGTATCTAAATATCTGAAGTCATTTTTCAGAAAATGAGCATGCAATTTTCCAGA
GACATATATTATAGATAGTGATTAAGTTATAATATTAACCTTCAAATTACCAATTCATCTCAAATAAATG
TGAAATATAAATAAGACAAACAGAGACTAACATTGTTTTTTTAGAAAAACTACCAGTTTCTCCTGAAGTA
ACTGGTTGCTTTCTCCTTTCAATGTAAAGAGAAAAGGTTTAGCTCTAAAACTGTTCTGTAATGTTTGGTA
TTCAGAAATGTGCAAGAGTACATCCTGCTTTCATTTAGGTGACAAAAAAACAGAAATGAAATTAAGTTAG
TTCATGCAATTATTATGGAAGAATTAGTATAATTATAGATCTCAAATGTATACTCAACATCTTTTTAAAA
AATAAATTCAGAATATGCATATAGTTGGTAATGTCCATTCCTAACAGGAATAACTGAAAAGGACAAACAT
TTGAAATGTCATCCTTACTAATTGATGGTTTCTCACACTCAGCTTGAGCAGAGTCAATAAAAACATTACC
TTGATGAAGGTACAAACTTATAAGAAAATGTAGTCAATATTTACAGTAGGGAGATAAATGATCAATAAAA
TTCCTATTTGTTTTTGTTTTATTTATAACCCAGCCTGCAGTTCTACTTATCTTGTAAGTATATAGGGTCA
CTAAGGAGGCTCCTGCAGGGTACAAGGATGCCTGCAGTCAAACTCACCATCCCGGAAAGCAAGCAGTGCT
ACCTTCAGCTAAATACAATAGAGAACACTGTCAGTTCTATGCTCCTAGAATATTGTGAGGCACAGAAAAT
CAAATTAGGAAGGGGTTGGCACTCCAGTCCTGAAAGCAACTTCTCTGTTGTTTACTCCTTTTTATTTCTG
TACTGAGTGCCTAAGGCCATGAGACCTCACCTCTTGCATCAATGTGACCTGGATGTGAGACGTGGAGTCA
AAGAAGACCATTTTGGAACTCTAAGGTTTAATGACTGCCCTATTGGATGTTGGACTTGCATGGGGCCTAT
AGCCCCTATGTTTTGGCCAATTTCTCCTATTTGAAATGGGCATATTTACCCAATGCCTATGCCCGCATTG
TATCTAGGAAATAATTAACTTGCTTTTGATTTTACAGGTTCATAGGTGGAAGGGACTTGCCTTATCTCAG
ATGAGATTTCGAACATGGACTTTTGAGTTAATGCTGGAATGAGTTAAGACTTTGGGAGATTGTTGGGAAG
GCATGATTGTGTTTTGAAATGTGAGGACATGAGATGTGAGAGGGGCCAGGGATGGACTGATATCTTTTGC
CTGTGTTCCACCGAAATTTCATTTTGAACTGTAGTTCCCATAATCCCCATATGCTGTGGGAGGGACCTGG
TGGGAGGTAATTGAATCATGGGGGACATTACCCTCATGCTCTTCTCATGATAGTGAGTTCTCACAAGGTC
CGATGGTTTTATAAGGGGCTTTGCCCTGCTTTTGCTCTGCATTTTTCATTCCTGCTGCCATGTGTAAAAC
GACGTGTTTGCTTCCCCTTCCGTCATGATGGTAATTTTCCTGAGGCCTCCCGAGCCCTGTGGAACTGTGA
TTCAATTAAACTTCTTTTCTTTATAATTTACCCAGTCTCAGGTATTTCTTCACAGCAGCGTGAGAACAAA
CTAATACACTGAGATTTACATTCAAAATATCTTTTATATGAATATTTAAATGTTTTTCTGTATACTATTT
TACAATTTAACACTGGCATCAACTTTGGTACAGAGCCTACTCATTTATGTTCTTTTTAACACTTCAGGTA
CATATTCAGAACAAAAACAACATAATCTCAATCAATGTTTCATGAAAAAAGAAGTAAATGCATTATACGG
TCCCAAGGAACTACTCAATTATTCATGCCTAGAGTTAGGGGCAAATTGGTAATTATGTTGTGAGGCAGGA
TCCATACATCCTATTAGAAAACACACTGAAAGCTTCTCCAGCCAATCTATGAAAGGATATTTTCTGACTG
ATGGAAGATCAATCTGAAATCTAACATTAGACTCATTCTAGGAAAATAAAGTGGGCAAGGCATGGTGGCT
CATGCCTATAATCCCAACGCTTTGAGAGTCCAAGTTGGGAGGATCACTTGAGGCTAGAACTTTGAGAACA
GCCTGAGCAATATAGTATTGGGAGAACCCGCCCCCAATGTTTCAATGTAGGTTCTTTCTATTTTCCATAA
GTGTCGGTCAGCTGAGAAATAAAGGGAGACAGTACAAAGCAAGGAATTTTACAGCTGGGCCATCAGGGGT
GACATCACATATCCGTAGGACCGTGATGTCCTACCTAACACCAGGCCCACCGAACCTTGAGGTAAAGGGT
CAATGACCCCCATGGGGACAATTAAAGGCAAATAATTAGGTAGTAAATTGAGAGAAATGGAACTACAGAG
ATCGACCTCACCACCCCCTACTGTGGAGGTGGACAATCATTGTACTGAGACAGAAGAAGAGGCTGGGACC
CATCTGGGTTGGCTGTAGGTAAATTTGTTTGTGCTGGGGGCTGCGTTGGGACCGCTTGAAGCAGAAACAT
GATATGTTTCTGACTCATGTCTGAGTCTGAGGTGTCTCATTTGATATTGGGGCCTGGGACTGGCCCCGCT
TCCTGTTTCCTTGGTTCTGTGGCAAGAGATTTCCATCTATATCAGACTTAGAGCAGCAAGTACTGGCCCA
ATGTTTACCTTTACAACAATGAGGGAAAACAGTAGCAGGAGCATTTGGCCATGTTTGCTGAGGTGGCTTG
GCCACTTTTAAATTTTTAACAGTGCAATTTTTTTGAGTATGACCAAGTTGACCACAATTATAGCAGGCTC
CAAGAAAAGAATCAGTCGAGCCAGTTTGATTGCCATCCTTCATGGCCCATGCCTGCAGAACAGCTTTGTG
GGTCTCCGATCCAATGCCTTCACAAGCTTTAATACATGCAGGCAACACCTCATGAAAAGGTAAATTTTGT
CACTGGATGAAACGCATGGCCATTTTACACTCATGGTTTGCATTCTCAAAAGCTAACGTACGAAGGAGAA
TACCTTGAACGTGCTCATCAGAGACAGATTTTCAACAGCATCCCATAATTTAGCCAAAAAATCAGGATAT
AATTCATTATGACCCTGTTTAACAGTAGT
