# Supplementary material for: Genome-wide characterization of endogenous retroviruses in snub-nosed monkeys
Source: PeerJ. 2019 Mar 18;7:e6602. doi: 10.7717/peerj.6602 (PMC6428148; doi:10.7717/peerj.6602)
Supplement: File S3 — All ERV sequences found in the golden snub-nosed monkey. [file peerj-07-6602-s003.zip › Supplemental3/18.fasta]

>18gi|723382473|ref|NW_010827891.1|:659870-667539
TGTATCTGGAGTTGGTTCCTTCTGGTGGGTTCTTGGTCTTGCTGACTTCAAGAATGAAGCTGCAGACCTT
TGCAGTGAGTGTTACAGCTCTTAAAGGTGGCATGGACCCAGAGTGAGTAGCAGCAATATTTACTGTGAAG
AGTGAAAGAACAAAGCTTCCACAGCATGGAAGGGGACCTGAGCGGGTTGCCACTGCTGGCTGGGGTGGCC
AGCTTTTATTCCCTTATTTGTCCCTACCCATGTCCTGCTGATTGGTCCATTTTACAGAGCACTGATTGGT
TTATTTTACAGGGTGCGGATTGGTCCATTTTACAAACCTCTAGCTAGCCACAGAAAGTTCTTCAAGTCCC
CACCTTCAAGTTCAGAAGTCCAGCTGGCTTCACCTCTCAATCCCTCCTGTAAACAGGACACCCCAACTAC
TGTTGGGAATTGGGCGATGACCACTCTAGCTACTTCCTGCTGGATAGGCATGAAGAAGGGGCACTGCAGT
GTTAGTGTCCTCCAGAGGGGAACTCTCTAGGCCAAAGGGCCAGTGGGTAGATCCAGGGGTCCTTGGTAGA
AGTTTTGAGTTGAGCTCATTTGGGGTTCCATTTGTAAAACCATCTGTAGCTTGATGGCCTCGATCCTGGA
GGACACAAATTTGACAAGGAGGTTAAAAATACAGGGCCCGAAGGTGAGTAATAGCAAGATGGCTGTCACA
GGACCTATAAAGGGGAGAAACCGTGTTGCCCAACTCCAGAGATTGGTATAAGAGTTTGAAAGGCATTGTC
TGATTTCAGAAGCCTTTTCCTGTAAACGCTGGGCTGTGTCTCATACTATCCCTGACTGGTTAGTGCAAAA
GCAACACTCTCACCCTAAGAAGGTGCAGAGTCCTCCTTTCTCAGCAGTGAGGAGGTTATAGGCCTTGGCG
GTTTTGGAGAGTTACTGCTGCCAAAGAGTCTGTTTGGGATTGTAGAGTAAGGATAGATTTTGTTATTTCT
TGTAAACTGTCAGAAATCTTTTGAGATTGTGGGGTAGTAGGATAGTGAAGTAGATAAATTGGTTATTCCG
GTTCCTGTAGCAGTAGCCATTCCTAACCCTATAAGTAGGGCTATTAGTTGTATGGCCCTGAACTGACTGA
CTTGAACTTTGAGGGGTACTGATAGGGTCTGATTTCCACAAGCTTAGAAGTTAGGATATTATATTTTACA
CTGCTAACTTTTAGCAAACTTTACTTTTGTTGAAAACCTTGTAAGTTTGGGATATCAATTTGTTTTTTGT
TTTTTTAGATGGAGTCTTGCTCTGTCACCCAGGGTAGAGTGCAGTGATGTGATCTCGACTCACTGCAGAC
TCTGCCTCCCGGGTTCAAGCGATTCTCCTGCCTCAGCCTCCTGAGTAGCTGGGATTACAGGCACCCACCA
CCACGCCCGGCTAATTTTTTTTTTTTTTTTTTTTTTTTAGTAGAGATGGGGTTTCACCATCTTGGCCAGA
CTGGTCTTGAACTCCTGATCTCATGATCCACCCACCTCAGCCTCCCAAAGTGCTGGGATTACAGGCATGA
GCCACCACGCTGGACTGGGATATCAATTATTCTTTGCTATTAACAAGACCTCGTTCAGTCCATATTAACT
TAAAATTAGTATAGATGGCTCCTTCCTGATTCTGTAAGTACTTTAAGGTTTAGCTGAGTGCAAACAGCTC
GTTTGAGTAGACCAATTATTAGGCAATTTCCCTAACTCTGCTTTTACAAGAGTTTCCTTATCACTTACTG
AATATCCATTGTGTCTTTTTCCCTTAATCACCAGGGAGAAACCATCTATTGTCTTGTCCTGAAGGGAGTT
CTTCCTAGGTCTGGTCGTACCTTTGTATGGTAATTAAGATTTAGATCCCCTGTTAGGAAACCTGATGGGT
GACGGATTTTTGATAGGAAGCCTATGAGTTGTCAGTGCCTCCATGTTTTTGGGCTATGCCCTTGTTTACA
CTGACAACAAGGTGGTATTGGAGTATTATAGGGTCATGGAGAAGACCTTCAATGATCAAGTATAGGTTTT
AAATTTACCCTGACTTTTAAAGGAATAGTGTACACTGTTTTTTCTTTACTACTTGTATCTCTCTCTTTGA
CTCCTTATTTGTCTGTCTCTTTCTCTCTGACCTTCTCTTTGTCTCTGACTCTTCCTCTCTCTCTTTCCTT
CTCTCTTTGACTTTCTGTTTTCCCCCCTCTCTCATTCTCTTTGACTTTCTGTTTTTCCCCTCTCACTCTC
TCTTTCTTTCTCTCTGACTCCCTCTTTGTCTCTCTGTCATTAACCACTCCAAGGGGAGACAACTATGCCC
CCGTGAAAGTCCCCATTCTGTTTCAGTCGGGGAATACTGGGGCTTAATCTCTTGGAGAGGGTTGTTCCAT
ACCAAGGGTCCTTCCGTAGGTATTTCTGACAGGAGGTTCCACCTGGCAGCAATTTTGGCCTCAGCGTCTG
TCAGACAGTTTCCTTCCGTCCTTGCTCCTTCACCTTTTTGATGGCTTTGGCAGTGTAAGACTGCCACCTC
CTTGGGTTTTTGCACTGCATGCAATAATTTCGTGATTTCTTTGTGGTATTTAATGTCGGTTCCCCCAGAG
GTTAGGAACTCCCTTTCCATATTGCAGCATGGGCATGTAGGATTAGATAGGAATACTTGCTATCTGTATA
CACATTTATTCTTTTTCCCTTTCCCAGTTCTAAGGCTCGGGTAAGTGCCACTAGTTCTGCTAACTAGGTG
CTGGTTCCTTGGGGAAGAGGCTTACTTTCAAGTACTGTTACATCACTAACTATGGCATAACCTGCCTTTT
GTATCCAATTGTCCACAAATGAACTTCCATCAGTATATAGGTTAAACTCAGGATTAGCTAAGGGGAATTC
TAAGAGATCCTCTCAGGCGACATAAGTCTGGACTATAATTTGTTGGCAGTCATGCTTGATTGGTTCTCCA
TCCTCTCAGAGAAAAGTGGCAGGGATGAGGGCCGCACACGTGTGTATTTGAAGCACCAGTCCCTTAAGGA
ATAGCACTTGGTATCTAAGCAGACAGTTGTCTGATAGCCATAAACTTTCTTTGGCACCTAGTAAGCCATT
TACATCATGAGTAGTCCAGACGGTGAGATCCCTTCCTTGTATTATTCAGATAGCCTTTGATACTAAGATG
GCCACGGCCTCAACTACCTGTAAACAGTGAGGCCAGCCTTTTGCTACTCTATCAATTTCCTTACTTAGGT
ATGCCACTGGTTGTGGGGTTGTCCTACGAGTCTGAGTAAGGACTCCAAGAGCTATCCCTGCTCTCTCTGT
GACATATAAAGAGAAGTTTTGTCCTATGGGAAGGCTTAAGACTAGAGCTTGTACTAGGGCCTGCTTTAAG
GTTTTAAAGGCTGTTTCTGCCTCTGGTTCCCATTCTGCTAGATGGGAGGCCCTCTGGGTCTCCTTGATTA
GAGTATGGAGGGGCCTGGCTATCTCGCTGTATCCAGGTAGCCATAGTCAGCAAAAGCCGGTGATTCCAAA
GAGCCCCGCAACTGTTTTAATGTCTTAGGGCGAGGATAAGTCAGTATAGGCTGTATTCAATCCTTGCTGA
GGGCCCTGGTTCCTCTGGCTAAGATTAGGCCTAGATATTTGACTTGTTGTAGGCAGAGCTGGGCCTTCAA
TTTAGGCGCCTTGTACCCTGATTAGCTAGAAAGTTCAAGAGATCTAGAGTAGCCTGCTGGCATGAGGCTT
CCGACCTGGTAGCCAAAAGTAAATCATCCACATACTGAAGCACTAGAGTGCCTGGACTTGGGAAGTGGCC
TGGATCTTGGGTCAGTGCCTGACCAAAGAGATGAGGGCTATTCCTAAACCCCTGGGGCAAGACCATCCAC
ATCAGTTGGGACGTGTGGTCCGTGGGACCTCAAAGGCAAGGAGAAACTGGGAGTCAGAGTGCAGGGGAAT
ACAGAAGAAGGCATCCTTGAGGTCCAGAGCCATGAACCATTCTGCTTCCTCTGGTATTTGAGAGAGCAGA
GTATAGGGACTGGGTACAGCTGAGTATAGGGAAATTACTGCCTCATTGATGAGTCTAAGATCTTGCACTA
GTCTCCACTGACCATTCAGTTTTTGTACTCCTAGAATTGGGGTGTTGCAGGGACTGCTGCATTTTCTTAC
TAATCCTTGAGCTTTTAAATGTCTAACAATATCCTGTAATCCTTTATGAGCTTCAGGCCTTATGGGATAC
TGCCTTTGATAAAGAAAAGTGATGGGGTCTTTTAGCCTGATTTGGACTGGGCGGGCATTTTTTGCCCTTC
TGAATTGTCCTTCCAATGCCCAGACTTCAGGGTTGATTCCCCGGTCAAGCAGGGGACAACAAATGGGTAA
CTTGTTCCCTATATTCATGTAGATAATAGCTCCGGCTTTGGCTAATATATCCCTCCCTAATAAGGGTGTG
GGACTTTCAGGCATAACAAGAAAGGCATGTGAAAAAAGCAAAGTCTCCCAATTACAACTGAGGAGGTGGG
AGAAATGCCTCGTTACAGGCTGTCCCAGGACTCCTCGGATGGTAACGGACCTTGAGGACAGCTGTCCAGG
GCAGGAGATTAACACTGAGAAGGCCACACCAGTGTACAGGGGAAAGTCAATTTCCTGGCCCTCAATGTTT
AAATGTACCTGGGGCTCAGTGAGGGTGATGATATGAGCTGGTGCTTGCCCCAGGCACCCTCAGTCCTGTT
GTTGGATCATCTGGTTGGGGGCTTCTGGCCCAGAGAACCTTCGTCCTCTGAGGCAGTATGCCTTCCAGTG
ATTCCCTCAGCATAGTGGACATGGGCAAGGGGTCAGCTTGTTTATCGTTGGACAATCTTTTTTAAAGTGT
CCTTGCAAACCACACTGGTAACAAGCCCTACTGGGTGATTGGCTCGCTCCATTTTCTGTCCTCTCTGAAC
CACCAAGGTTTGTCTGTCTGAGGGCCATGACTAAGGCTGTGGCCTTTCTCTGATCTCACTTTTCCTTCTT
GGACTGTTCCTCTTGGTCCCTATTATAGAACACCGAGGTTGCCAGGTTTAATAATGCCTCCAGATTTTGT
TCAGAGCCCACAGCTCACTTTTGGAGGTTTCTCCTGATATCTGCTGCTGATTGGGTAATAAAATTACCTT
TGAGGATCAATTGACCCTTGAGTGAGTCAGATGACAGGGGAGCATATTTTCTTAAGGCCTCCCGTAGCTG
CCTGAGGAAGGCGAAAGGATTTTCTTCCTTTCCCTGAGTTATGGTGGACATCACTGAATAATTCACGGAC
TTTTTCCTAATTCTTCTTAGTCGTTCTAGAACACTGGTCAGCAGATGTTTGCGACTCCAGTCCCCATGAT
CTAAGTCGAGGTGCCTGTGGGGATCCATACTGGGGATGGCTTGCTAATTGGTAGGGAATTTGTCCCTTTC
TTTGGTTGTCATCCTATCATTTACTTGACTAAGGTACCAGGTATTTCCAAACTCTCAGGCTGCAGCTAAA
GCTGCATTCTTTTCATTAAAGGCCAGGGTTTGATCTAACAATAGTATGACATCTCTCCAAGTGAGGTCAA
AGGTTTGCCCTAGACCCTGTAGGACATCTACGTACCTATCAGGATCATCTGAAAACTTCCCCAGGTCTAC
CTTGATCTGCTTTAAATCAGAGAGGGAGACGGGGACATGTACCTGGGTTGGGCCAAATTCCCCTCCCCCT
ACAGCTTGAAGGGGACATAACAGATAGCCCGGGGGTTTTTGTGGTCCTTTGGAGATTTCTTTGCTTGTTT
CCTTCTGGGAGGGGGAGATTAGAGGTAGCTTATCATTAATAGAAAGTGGAGCTAAAGGGAGGATAGGATA
TGGGGGTAAGCTGAGAGGTCCTCTTGTGGGATGTAAACTGCAAGGTTTGCATAGTTGTGGATTATCCTTC
AGTGAAAAAGAAAACTTGGACATAAGGTATTTCACTCCGTTTGCCTTCCCTCTTACAGAAAAGTTCAAGC
TGCAGGATAGTACTGTAATTTATACTTCCCGCAGGTGGCCATTTTTCCCCATCAGAGAGAGAATACTGGG
GCCAGGCCATAGTGCGGAAAAAAAAGAGCCACCTCTTTTTTGGGGTTTGGAAGTCCAATTGGTCCCAATG
GCTTAGGATGCATTTTAAGAGTGAGCCTGTTGATGCCTGAGTGTTTCCCATCTGAGAGAAAAAAACGCCC
ACAATTTTGGTTTGTTTGTTTCTCCCCCTACCTAAGAACCTGGAACAGTCCCTGGACCCTGCTGATCAGA
ATAGTTACGCTCACTGATGCAGCAGCAGAAACACTAATTTTCCTCTTAGACCACAAAAAGGACCAAGGAA
GGTCGGATTTAGTGGCCTTTACCAACGCATTCTCAAAAACCTGCCCCTTGCCTTTCCTCTTAGACCACAA
AGAGGACCAAGAAAAATTGGATTTAGTGGCCCTTACCGACGCATTCTTGAAAACCTGTTAGAGTCCTAAG
CATTTTCTCCTGTTAGTATTGGGACCTTACCACTGTCCTATAAAGATGCTATGCCTCAAAATGGAGTGGA
GGACTATAACCTGAGGGAGGGAAGGGATCTCCAGGGTTGGAAGAGTGATGCCTTTTATCCTCACTTCTCA
CCATATGGATAGGAAGGATATAATTTCTGAGGCTCCCCATATCCTAGCTTCGGGAATAGCCTTTGTTAGG
CCTGCTAGTCTGAGGAGGGATTCTAAAATTCCAGATAGTCCCCTGTCCCCCAGATGGGGCTTTGGGCAAA
AATTATGTCTTTCTAATTGGTGAGCCCGGGTGCCCAAGGAAGGGAACAGAGTCTTGAAATTTATACTAGA
AGTCATTCTTATAGGAGACACTAGAAGAGTACCAGTGACAGGGAGTGGTTTTTAGAAGCGGGACTAGCCT
CAAAGAAGAAAGATGGGAGGAAGTTTGTCTGACAGGCATTAGGACTCAGGAGGCAAGGGTCAGGACAGAT
AGGATAGATGGGAGAGTCTCGCTTGGACAATGTGACTTTGAGAGTTCCGCTCACGGCTGCAAGGTCAGCC
AACTTTTTGTGGGAACCCCAGAGCTGAATGGCTTTCCTCTCTGTTGACCCTCGGCTTGGCCCAGAAGTAC
AGGAAAAGTGGAAGCTGGTTCCAGGCAGACCAACACTCCCAACTCTGAAGAGTTGGGGGTTGTTAGAGAG
CCCTTTCCCAGAAAGCCTGACACCTGTGTCTTTAGTCCGGTGGCCGTGCTAGTTGCTTTTAACTGGCTGA
CAGTTGCCCGGTGTTTAGCCCCCAAATTCTAAGGAAAAAATAGGACAGAATAGCAAGCGAAAGGGGTCCA
GTGGTACTCACCACTTGGTGATAGTCCCATCTGGGTCACCAAGATGTGTCCAGAGTTGGTTCCTTCCAGT
GGGTTCTTGGTCTCACTGACTTCAAGAATGAAGCCACAGACCTTCGTGGTGAGTGTTACAGCTCTTAAAA
GTGGCACGGACCCAAAGAATGAGCAGCAGCAAGATTTATTGTGAAGAGCGAAAGAACAAAGCTTCCACAG
CATGCAAGGGGACCCAAGCAGGTTGCCGCTGCTGGCTGGGTGACCTGCTTTTATTGCCTTATTTGTCCCC
ACCCATGTCCTGCTGTTTGGTCCATTTTACAGAGCACTAATTGATCCATTTTTCAGGGTGCTGATTAGTC
CATTTTACAAACCTCTAGCTAGCCACAGAAAAGTTCTTCA
