# Supplementary material for: Genome-wide characterization of endogenous retroviruses in snub-nosed monkeys
Source: PeerJ. 2019 Mar 18;7:e6602. doi: 10.7717/peerj.6602 (PMC6428148; doi:10.7717/peerj.6602)
Supplement: File S3 — All ERV sequences found in the golden snub-nosed monkey. [file peerj-07-6602-s003.zip › Supplemental3/180.fasta]

>180gi|723395253|ref|NW_010819203.1|:754405-760833 
TGTTCAGCCGTCTTTTATAGTCAGACACAAACGAGTTACAGCAGGTTACAGAGTCACTGGGGATTTTTAC
AGTTGTAGGTTTACAATTGGCTGACATTTAAAGTTAAACATTAGTCAGTTGTTCATTGGTTCCCGCCCTT
TGACCAAACCACAAACGGCCGCTTGCCCTGCTAGGGACTTTCCAGATAACCTTGTTGTTTTAGCATTAAG
GGGAGTTTCCTGACTTTTCTGACCTCTGATATTCAGTATTTTTCCACTCCTCATTCCCCCCCTCTCTAGT
ATCTTGAGAGCCAATCTTGGGTCTTATATGTCTGACTCGGCAGTCTCGGTGAGTACAGGTTGATACTGGG
CTCTCAGGACCATAAGCTGGACAGTGTTGAGTCTTTCTTTTACAAAGTTTGTTAACCTGTTTCTTATACA
TGGTCCTATAGTGAGTAAGAGAAGTATATTTATGAATAGTCCTATGAGGGGCACTAGAAGGGAGTACATG
GAGGAATTCCACCAGCTGTTGGCCGCAGAGGTGAATTGTTGTTTCTGCAATTCTAGGCTGAGTTTATGTA
GCTGTTGAACTCGCGTTTCTACGAGTCCAGATTCATTTATGTAGAAACAACAATCTTCTCTGAGGAAAAG
ACAGGTCCCTCCTTTTTCGGCCGTTAACAGGTCTAGTGCACGGCGGTTTTGTAAAGTAACTTGGGCAAGG
GAAGTCAATTGTCTCTGTAATGAGGCAAGGGATTCGGCGGAAGCTTCCATAGCTATGGAGAATTGATGAG
AGAGTTTTGCAGTGCTGATAAGGGAGTGACCTAAAGCTCCCCCGGCTAGTCCTGCAGCAACTAAGGACGT
GGTGAGTGAGACTCCGGCTACTAGGGGGAGGAATATAGCTCGTTTTGGTCTAGGGAAAGGGGCGGAGTCC
CACCTGGAAAATTCTGCAGGGCTGCGCAAGGTTAGTTGGGGGACTAGCGTGACAGGGAGACACAGTAGGG
TTATAGTGGCCTGAGTGGAAAGGTTCTTATATAGGGTCCCATTGCACCAGAAGAAAGAACCAGGAGGGGC
AAAGAGGGTTGAGTTGGGAGTGGAAGTTGTATTACAGAGGGTAGTGCCAGCATTTGAATAACAAAAGGAA
ACTTGTCCAGGGTTTAGGAACAAGGGGACATCAGGGATCGGGGTGGTATGTGGCTATTGTTAGGGTTTAG
GCTGAGAGAAGCGTTAGACGGGCCTGGAAGTGGAACTGCGGTTAACGGCGGTCGCCCTAGAGCTGCGCAG
AAGAAGCATGCAGAGAGATTGCCTAGGCCAGTGGCGTTTGTGATTTCTAACCCTTCTCTTAATAGGGATA
ACCAGGAAAAGGGGCAGGTAGGAGTTAAAGTTGAAAGCTGGACATTTAATTCCCTTTCCTGGTTCTGTAT
AGAGGCATGTAGGGTAGTCTGGATCTGAACAAGGGAACGCCAGAGAAAGAGATGGCTACTAGGCCGGGTA
GTTCCTGAAGTCAAGTACATAGCCCCTTTTTGCTGCGAAGTCCAGCGGGGGTCCCAGGGGTCCCAGATAA
CCCAGGTGTAGCCTGATGTAGTTTTAAAGAAATTGTGTGACTGCCACGTTTGACTGGATAGGGACTCAGA
AGTTTTTAGGATTTTAACAGTGTGGATTTTGCAGGACCTATATGGACAGCCGACACTTTGTTCTACCCAT
GAGTTATTACAATAAGAGAGTGTTTGGTCAAAGAGGAAACAAATTGCGGGTGCTGCTTTTCCTGGCTGGT
GTTTAAAATCAGTGAAATTTAGATGGATGGGAGTGCTACAACCCCCAGGGGGACAGTCAGCAGTGCCTAA
TACATAGCCCTTTTGTTCTGTCTGAGCATAATTGGTCCAGTTCTTAGTCAGGAAGAAATGCCAAGCAAAA
GGGGATGTTGCCGGGTTCGCCTGGGTCTCCCCACAAGGTATCCATAAGAGTAGAAGAGTTATAAAGGAGG
TAGGTGTCATAGTTACAGTTTAGGTTGCTGACGGCGTAGAACAAGTTTTAGAGGGTTTTCTTTGGTCCGG
TCAACTGTCCAGGTTGCTGCCTCTCCCATCGAGGATGTAACAAGGTCCAAAAGCGGGTCTATAGGCTTGG
CGTGGGTGTGATGAATCCAGGCCGCGATGCCTTCCACTTTGAGGGCCATAGGCGTAGTCAGGATCACCTG
GAATGGTCCTTTCCACCGGGGTTCTAGGGTTTCTTGTCGGTGGCGCTTGACGAGGACCCAGTCTCCTGGT
TTGTATTGATGTGGAATGGGTGGAGGCCCAGCTTCATATAGTTCTTTTAGCTTGGGCCAGACTTCCTCAT
GAACTCTCTGTAGGGCTTGTAAGGAGAACAAAAGTTCAAGACCATTATCTGTGTCAGCTTTGAGGAGATT
GTCTTTAAGGTTAGGGAGGATAGGGGGTGGTTTGCCATACATTATTTCATAAGGGGTAAGTCCTAGTTTA
TAAGGAGAGTTACGTGCCCGGAACAGAGCGTAGGGGAGGAGGACTACCCAGTTAGCGCCAGTCTCCATGG
TCAATTTAGTTAGGGTCTCTTTTAATGTTCTATTCATTCTTTCTACCTGACCTGAGCTTTGGGGTCGATA
AGCACAATGTAGTTTCCAATTAGCCCCAAGGATGGAAGCCAGTCCCTGACTTACCTTTGCGGTGAAGGCC
GGCCCATTATCCGACCCTATCATGACTGGAAAGCCGTACCTGGGCAGGATTTCTTCTAGGATCTTTTTGG
CCACAATCTGTGCAGTTTCTTTTTTTGTCGGAAAAGCTTCTGCCCATCCTGAGAATGTATCTATAAAAAC
TAGTAAATATTTGTATCCATATTTTCCTGGCTTTATTTCAGTAAAGTCAATTTCCCAATATATACCAGGT
CTATCTCCCCTGTGTCTTTTTCCCGTGGTCTGGGTCCCGTGACTGGCGTTATTGAGTTGACATACTACAC
AGTTTTTAACCGTGGCGTCTACTTTTTCAGGGGCGTTTTTAATTTTTAGTCCAGCGTGTTGAATCAAATC
TAACATCCGCCGCGGGCCCAGATGAGTGCTTCGGTGGATTTGTGCTATTACTCGCTGCCCCAACCTGTCC
GGGAGAATGGTATTGTTGTTAGAATCTTTCCACCACTGATTACTGACCTGTGTTCCGGGGAGTTTACTTA
TCCACTGGAGGTCTTCTTCTGAGTATTCTGGGTGAAAGGGCAATTCTCTGGGCCCGGGATCAGGCAGCTG
GAGGGCCAGCAGCTGAGGAGTGGTTTTAGCCACGTCTTTTGCAGTCTGGTCAGCCAGGTTGTTTCCTCGA
GTGACTGGGTTAGTGGCTTTTTGATGTCCCGGACAGTGGACGATAGCCAGCTTTTTGGGTTCCCAAAGGG
CAGCCAGAAGATTTAAGATTTCTTCTTTATTTTTAATGTCTTTTCCTTCAGCTGTGAGAAGCCCCCTCTC
TCTGTATATAGCCCCATGTATGTGGGCAGTGGCAAATGCATACCGGCTGTCAGTATATACTGTCAGTTTA
CGGTCTTTGCCTAGTTTCAGGGCTTGTGCCAAGGCTATTAACTCAGCCTTTTGAGCCGATGTTCCTGGAG
GTAAAGGCTCAGCCCAAACTATCTCAGTCTCTGAGGTTACCGCCGCCCCCGCATACCTCTGTCCTTGGTG
AACGAAGCTGCTTCCATCAGTGAACCAGGTGAGGTCTGCATCTGGTAGCNNNNNNNNNNNNNNNNNNNNN
NNNNNNNNNNNNNNNNNNNNNNNNNNNNNNNNNNNNNNNNNNNNNNNNNNNNNNNNNNNNNNNNNNNNNN
NNNNNNNNNNNNNNNNNNNNNNNNNNNNNNNNNNNNNNNNNNNNNNNNNNNNNNNNNNNNNNNNNNNNNN
NNNNNNNNNNNNNNNNNNNNNNNNNNNNNNNNNNNNNNNNNNNNNNNNNNNNNNNNNNNNNNNNNNNNNN
NNNNNNNNNNNNNNNNNNNNNNNNNNNNNNNNNNNNNNNNNNNNNNNNNNNNNNNNNNNNNNNNNNNNNN
NNNNNNNNNNNNNNNNNNNNNNNNNNNNNNNNNNNNNNNNNNNNNNNNNNNNNNNNNNNNNNNNNNNNNN
NNNNNNNNNNNNNNNNNNNNNNNNNNNNNNNNNNNNNNNNNNNNNNNNNNNNNNNNNNNNNNNNNNNNNN
NNNNNNNNNNNNNNNNNNNNNNNNNNNNNNNNNNNNNNNNNNNNNTCTCCCCTAGTCTGTATCTTGGGTA
ACTAGTATCGGCATAGATTTGGGCTGCCATTGTCCTTGGCCTGGCTGGCGCTGTTTCTTTTTGGGGCAGT
CTTTTATCCAGTGACCAATTTCTTTACAGTATGCACATTGGTCTTTACTCAGATTGCGCCTAGGGGCACG
CGTGGATTGGGTGCTTCCTGGCGGTGGTTGTTCTTTTTGGACGACCGCCGCCAGGACTTTGGTCATTTTC
TCAGTGGCCCTAATTTGTCTTTCCTCTGGAGCATCTCTGTTGTTATAAACTCTCTGTGCTATGCGAAGGA
GGTCCTGGACCTGTTTTCCCTCCAAATCTTCTAATTTTTGTAGCTTTTTCTTAATATCTGGGGCCGCCTG
GTTGACAAAGGACATAATGACTGCTGCCTGATTTTCAGGTGCCTCTGGATCTATAGCTGTATACTGTCTA
AAGGCTTCCATTAGTCTTTCTAGATAAACAGCAGGGCTTTCTGTCTTTCCCTGTAAAACAGAATATACCT
TAGCCAAAGTAGTGGGCTTGTGAGCTGCGGCCCGGAGACCCGCCATTAGAGTCTGGCGATAAACGAGTAG
CTTTCCCCTACCTTCTGCTGTATTGTAGTCCCACGTTGGCCTGGTCAAGGGAAATGCTGCATTAATGAGG
TCGGGGTTTGCAGTCGGTTGACCGTCATCTCCAGGAACCAACTTTCTAGCCTCTACCTGGATTCTCTCCC
GTTCCTCCGTTGTGAACAGAATGCGGAGGAGCTGTTGGCAGTCATCCCAGGTGGGCTGATGAGTGAACAT
GACACTATCTAGAAGGGCTGTTAGGTCCTTGGGGTTATCAGAGAACCGGGCATTCTGAGTCTTCCAGTTG
TACAGGTCACTGGTAGAGAATGGCCAATACTGGAGTCTAGGGTTATCTGTGTCATCGGGGGGTCCTATTT
CCCTTAAGAGGAGTGCTACAGCGGAATCAGGAACTCGCAGAGTTGCCTCAGGCTGGACACACCCGCGCGT
TCGCCCTGTCGGCCCTCCCGAGCCATGTTCACTTTCAGTTTCTCCTGGCGCCGCGGCTGCTTCTCGGCCC
TCATGGCTTCCTGGGAGTGCAGCCGGTTGGGCTTGGGCATGCTCTCCGGGAGGGGGAGGATAAGGCGGGG
GTTCCAAGGATGCGAGGTCCTGGCTGTCGGCAACACAGGGGGCAAGGGGGCAGTTGGAGTTTTTGGTCTT
TTGGTGGTCCCAGTTGGTTGCGCGACTAGGGTTTTACAGGGTTCAGAGGTCAGCAGAAAGGGAGCTAGCC
ACGGGGGTGGATTTTCCACCAGATCTTGCCAGACTAAAATGTAGGGGATCTGATCTGGGTGTCAAGAACG
ACCTGGCAGGAAAACCCTTGATTTTACCTGGAGGATAATGGGGAGGCAAAGAGTTCCCTCGGCTGGCCAG
CCTATGCCAAAGTGGGCCACTCAGAGTGGCAGAGGGTTATTAATTTTCCCTTTTTAAGTTCTATACTGAG
ATCATGTCCCCTTGCTCTCACATCTTTAAAATTATTGACAAGGAGAGAAAGTGGTGTGGTCTGGGAGTTG
CCCATTCCGAGGAAGTCCTGTTGATAGAAGATGGGTGGTAAGGGATATTAGTGCCTGGTACAGGACTGGC
TCCGAAGCTCCTGTAAATCAAGGTAAATTAGTAAGGGGCGTGCAACAGATAACTTCCAACAACCAAGATA
TATTGATCGCTAGCGCATCTCGGGCTTAGGACCCGACCAGAAGCAGATGGGCCACAGAATACAGAGCCCC
AGATGAGTACCGGAGGACGTCTCCCACCGGCCTCCACTGACTGTCCTATAGCGCGTCCGCCAGGACTAGA
TCAGTCTCATATACAGACCCCGCGGGATTATTCAGAGGCAGACAGACAACATATAAACAGAGCCGGCTTA
CTCACTTTTGCGATGACCCGTTGGCCTGGGGTCTGGTGGGCTTAGGGGCAATCCCGGACGAGCCCCCAAG
ATGTAATGCCCAGACCCGCGATGACCCGAAAGCAACCACCAGAGTCCAGAGACAAAGCCAAGCGGCAGGG
ATCGCTTTATTTCGAGTTCGAACTCGGTTCCCTCCAGCTAGGTATCAGATCCTAGGGAGAGACCCCGAGC
TCGGTGTTCAGCCGTCTTTTATAGTCAGACACAAACAAGTTACAGCAAGTTACAGAGTCACTGGGGATTT
TTACAGTTGTAGGTTTACAATTGGCTGACATTTAAAGTTAAACATTAGTCAGTTGTTCA
