# Supplementary material for: Genome-wide characterization of endogenous retroviruses in snub-nosed monkeys
Source: PeerJ. 2019 Mar 18;7:e6602. doi: 10.7717/peerj.6602 (PMC6428148; doi:10.7717/peerj.6602)
Supplement: File S3 — All ERV sequences found in the golden snub-nosed monkey. [file peerj-07-6602-s003.zip › Supplemental3/181.fasta]

>181gi|723390350|ref|NW_010824106.1|:94416-102670 
TGTTGCTTGATCTCCGCAAAGCGGAGACAAGAGGGCGCATTCCCGGGTTCTTTATTTATAAACCCTTCCC
GCGCGCGCCCAAAGTTTCTCCCGCGCGCGCCTAAGTTTCTCCCGCGCGCGCCTAAGTTTCTCCCGCGCGC
GCCAAAACTGTTCCCGCGCGCCAACCTTTCCCGCGCGCGCCAACCTTTCCCGCGCGCGCGCAAACATTTT
CCCGCCCAGGAAGATATGCAGCCCAGGGCGCAGGTGCGATCCCGCGCCCGGGAAAAGTACAAACCCACGG
CGCATGCGCGATTGTAATTTGAGAAGATCCGGCCCCTATCACCGCCCTGGCCCAACCTCTTCCCCTGCCA
GCCTATATAAGGCATGACCCTACACTCAATAAACGAGACTTGATCAGGCTGTTTGTCTTGTCTCCATTTC
TTGTGTTTTCTTGTCTCCTCCATTCCCACTCCCCCTTCCAGGGCCCGTTCGACTGTCCTGCAGGTCGGGA
CACCTGGCGCCCGAACAGGGACCTGGACACGGGGGAAAAAGTGAGGAAGAAGGCACTAAAGTCGGCCGAA
AGTGAAAGTGGAAAGAAATTCCTCCGGACGTCGCGGGAGCCTGCCGCGTTGGAACCAGAGGTGAGTAATA
GTGTCTGATTATGGGACAAGAATTAAGCCAGCATCAAATTTATGTAGGGCAATTAAAAGAGGCTTTAAAA
ACACGAGGAGTAAAGGTTAAAAGTAATGATTTGTTTAAGTTTTTTGATTTTGTAAAAGAAACCTGCCCTT
GGTTTCCACAAGAAGGGACCATTGACGTAAAGAGGTGGCGTAGAGTGGGAGACTGTTTTCAAGATTACTA
TAGTACTTTTGGACCAGAAAAGGTTCCGGTGACAGCTTTTTCTTATTGGAATCTAATCAGAGATATAATA
GATAAAAAGGAAAAAGAAAAAGATCCTGAGGTAATGGCGGTGGTTACTCAGACTGAGGAAATATTAAGAG
GCAGCTCCCAAACCGACCTCGAAAAATCCATACCTAATAAAGAAATAGACCTTATATCGCTACAAAGCGA
CGAGGAAGAGGCTGGGGTCCCCTCAATGACAAATATAGAAACATCAAATAAGGAAAAGTTCAAAAAATAC
CCAGTTTTACCTACAACTAATGAAAGCAAAAGTAAAAATAACCTTAACCCTTCAGAAGTAAACTGGGATA
ATTTGGAGGAAGGGGCAGCAAAATATTATAATTCTGACTGGCCACAAACTCTTACTTATCCCCCTCCCTA
TAATAAGGCTTCTGCCCCCGCAGTTATGGCAGTAATAGACCCAAAAGAGGAGCTTAGAGAAAAAATTGCA
CAGCTTGAAGAGCAAATAAAGCTCGAAGAACTACATCAGTCTTTAATCACTAGATTGCAGAAATTAAGGA
CAGGAAGTGAGAGCGTTCAATACCCTAAAGGAATAGAGAAACCCTCTCACCCTCAGAGACCCGGACAGCA
TGTCCCAAAAGGAAGGTCGCTTGGTAGTAGGGATAGGGAGGATTCCTCTCCTCGAGATGTTTTTCCAGTA
ACGGAAACTACAGATACGCAGGGTCGAGCCTGGAGACACCACAATGGGTTTGAATTTACTGTAATAAAAG
AACTAAAAACTGCTGTCTCGCAATACGGAGCTACTGCCCCGTACACCCTGGCCATAGTCGAATCTGTGGC
CGAAAATTGGCTCACTCCCATAGATTGGAATACCTTAGTTAGAGCAGTTCTTTCCGGAGGCGACCATCTG
ATTTGGAAGTCAGAATTTTATGAAAATTGTAGAGATACGGCCAAGAGAAACCAACAAGCCGGAAATGGTT
GGGATTTTGATATGCTAACTGGCTCGGGTAATTACACAGAAACCGATGCTCAGATGCAGTATGATCCTGG
ACTGTTTTCTCAAATCCAGGCAGCGGCTACCAAAGCCTGGAGAAAACTTCCTGTTAAGGGGGATCCAGGA
GCCTCGCTCACGGGGGTCAAACAAGGACCTGATGAGCCTTTTGCAGACTTTGTACATAGACTTTTAACCA
CAGCCAGCAGAATATTTGGAAATGCCGAGGCAGGGGTGGATTATGTAAAACAGCTAGCTTACGAAAACGC
TAACCCGGCTTGTCAGGCAGCAATCAGACCTTATAGAAAGAAAACAGACTTAACAGGTTACATCCGCCTC
TGTTCAGACATAGGGCCCTCATATCAACAGGGTTTGGCTATGGCTGCTGCCTTTAGTGGACAAACCGTAA
AAGACTTCCTCGCCAGTAAAAATAAGAATAGCAAGGGGTGCTTCAAGTGTGGAAAATTGGGACACTTCGC
TAGGGATTGTAAGGGAGAGCTAGCTAAGACCTTAGAGGCAAAAGCTCCAGGCCTCTGCCCTAGGTGTAAA
AGAGGAAAACATTGGTCCAATGAATGTAAATCTAAAATTGACAATCAAGGAAATCCCCTAACACCTCAAC
AGGGAAACGGATTGAGGGGCCGGCCCCAGGCCCCGAAACAAGCTTATGGGGCGGTCAGTTTTGTACCAAC
CAACAACAATCCGTTTCACAGCTTAGTAGAGCAACCCCAGGAAGCGCAGGATTGGACCTCTGTTCCACCT
CCCACACAGTATTAACCCCTGAAATGGGACCTCAGGCCCTAAGTACGGGTATATATGGGCCCCTACCCTC
AAACATGTTTGGATTAATCCTGGGAAGAAGCAGCGTCATCATGAAAGGCCTACAGGTCTTTCCAGGAATA
GTGGATAGTGATTATATAGGAGAAATCAAAATCATGGCCAAGGCTATTGACAACATCATTATCATTCCTC
AAGGGGATAGAATAGCGCAGTTACTCCTGTTACCATTGCTAAAAACAGTTAATAAAGTCCAATCGCCCCT
AAGGGGAAAGGGAGGATTCGGATCCTCAGACATCTACTGGGTACAGCCCATTACTAATCAAAAACCCTCT
CTCACCTTGTGGCTAGACGGAAAGTTATTTACAGGACTGATAGACACAGGGGCCGATGTAACAATTATTA
AAGAGCAAGATTGGCCCTCCAGTTGGCCCACTTCAGAGACCTTAACAAATTTACGAGGAATCGGGCAAAG
TAATAACCCTAGACAAAGTTCCAAATATCTCACCTGGAGAGATCAAGAAAGTAATTCCGGTCTCATTAAG
CCATTTGTTATCCCTGATTTGCCTGTTAACCTTTGGGGTAGAGATCTTCTCTCCCAAATGAGGGTCATGA
TGGGTAGCCCAAATGATATAGTCACTGCACAAATGTTGGCTCAGGGCTACCACCCTGGAAAAGGGTTAGG
AAAAAGAGAAGATGGCATTTTACAGCCAATCCCAGCCATAGGAAAATTGGATAAAATGAGGCTTGGAAAT
TTTTAACCGTGGCCATTGACATGCCTGCACCCCAAAAATTTGCTGATCCAATCACTTGGAAGTCAGATGA
ACCCGTTTGGGTTGATCAATGGCCACTAACCAATGAGAAGCTTGCCGCTGCCCAACAGTTAGTGCAGGAA
CAATTAGAGGCAGGACACATCACAGAAAGCAACTCTCCTTGGAACACCCCCATATTCGTCATAAAAAAGA
AATCTGGAAATTGGAGACTCTTACAAGATCTAAGAGCAGTAAATGCTACTATGGTCCTTATGGGCGCCTT
ACAGCCAGGGCTACCCTCTCCGGTAGCAATCCCTCAAGGATATTTTAAAATTATCATAGACCTTAAAGAT
TGCTTTTTTACAATTCCCCTTCATCCTACTGACCAAAAACGATTCGCCTTTAGCTTACCATCTGTAAATT
TCAAAGAACCAATGAAACGATACCAATGGAAAGTGTTACCTCAAGGTATGGCCAACAGTCCCACCTTGTG
TCAAAAATATGTGGCTACGGCCATACACTCAGTTAGAGAGACATGGAAACAAATGTATATTATACACTAT
ATGGATGACATTCTTATAGCAGGAAAAATGGGAGAACAAGTTTTACAGTGTTTTGCTCAACTCAAGCAAG
AACTAACCACGGCGGGTTTACAAATAGCTCCAGAAAAAATACAACTACAAGACCCTTATACATATTTAGG
TTTTCAAATAAATGGACCTAAAATTACAAATCAAAAGGCCGTTATCCGTAAAGATAAGTTACAAACCCTC
AATGATTTCCAAAAGCTCCTTGGAGACATAAATTGGCTTCGGCCCTACTTAAAACTCACCACAGGAGACT
TAAAACCCTTATTCGACACCCTGAGAGGTGACCCCAGCCCTAAGTCCCTTAGGTCGTTATCAAAAGAAGC
TCTTTTATCACTTAATAAAGTAGAGGCGGCCATTGCTGAGCAATTTGTTACTAACATAGACTATTCACAG
CCATTAACCCTTTTAATATTTAACACAACACTAACACCTACTGGTTTATTCTGGCAAAATAACCCTATTA
TGTGGGTCCACTTGCCTTCATCTCCCAAAAAGGTATTACTCCCCTATTATGATGCCATAGCAGATTTAAT
TATTCTAGGGAGAGACAATAGCAAAAAATATTTTGGAATTGAACCCTCTATGATCATACAACCTTATTCT
AAGCCACAAATCCATTGGTTGATGCAAAATACTGAAACGTGGCCGATTGCTTGCGCCTCTTATGCTGGCA
ACTTAGATAACCATTATCCACCAAACAGGCTTATTCAATTTTGTAAGCTGCATGCTTTTGTCTTCCCTCA
TGTTACCAGTAAAACACCTTTAGACAATGCCTTATTAGTATTCACTGATGGGTCATCCACAGGAACTGCT
GCATACACCTTTGCAGACACCACTGTTAAATTCAAAACCAGCCATACTTCAGCTCAGCTAGTAGAATTGC
AGGCCCTAATCGCAGTACTGTCAGCCTTCCCTAATCAGGCCCTTAATATTTATACTGACAGTGCATATTT
AGCTCACTCAATATCTTTACTTGAGACCGTAGCACAAATCAAACATGTCTCAGACACAGCCAAGTTATTT
TTACAATGCCAACAATTAATACATGACAGATCAACACCTTTCTTTCTTGGACATATTAGAGCTCATTCAG
GATTACCAGGACCTCTATCCCAGGGCAATCAACTGGCTGATATGGCAACCAAGACGGTAGCCATAGCTAC
AAATACAAACCTAGCCCAAGCACAGGCTATTCATGCCTTACACCATCTTAATGCTCAAACTTTGAGACTG
ATGTTTAAAATAACTAGAGAACAAGCAAGACAAATAGTTAAACAATGTCAGACCTGTATAACATACCTGC
CAGTCCCTCACTTAGGAATTAACCCAAGAGGACTAGTTCCCAACATGATTTGGCAAATGGATGTCACTCA
TTATTCAGAATTCGGTAACTTAAAATACATCCATGTATGTATAGATACATTTAGTGGATTTATACTGGCC
ACCCTACAAACAGGCGAAGCTACCAAACATGTCATAGCTCATTTACTACACTGTTTTTCCATAGTTGGAA
AGCCTAAACAACTAAAAACAGACAATGGTCCTGGTTATACATCCAAAGCCTTTCAAGACTTTTGTCTTAA
ATTACAAATAAAACACATTACTGGAATTCCCTATAACCCTCAAGGACAAGGAATAGTTGAAAGAGCACAC
CTATCCTTAAAAACCACCATTGACAAAATAAAAAAGGGAGAATGGTACCCTACTAAGGGCACCCCTAGAA
ATATCCTTAATCACACACTTTTTATTTTAAATTTTTTAAATTTGGACAACCTGAACAGATCAGCAGCCGA
TCGATTTTGGCATTCCGAGTCCAAAAAACAATTTGCCACGGTTAAATGGAAAGACCCCTTAGACAACACA
TGGCATGGTCCAGACCCAGTGTTAATCTGGGGAAGAGGCTCAGTTTGTGTTTTTTCTCAAACTCATGATG
CAGCCAGATGGCTACCAGAGCGACTGGTAAGACAGGTACCTAATAATAACCAATCCAGGGAGTGATTTTC
TCCCTGAGAGTACTCTTTTCCTCTATTGCAGAGATGAACTTCAACTACAAGCCCCTCTGGACCATGGTGC
TGATTTGCCAAGCACTCCAGGTATATGCCGGCTTTGGTAATCCCCATGAGGCCCGTAAATATATACGACA
ACGATACGGTAAGCCCTGTGATTGTTTGGGGGGATATGTGACCTCCCTTCCAAATACGTACATCTCAGCT
GTGTCCTGCTCCGCTTACACAGCATACCTGTCTAGTGACTCTCTTAAGTGGAGGTGTGTGTCAACCCCAA
GAATATTTAGTGGAGGGGATACCACAACCTGCCCTTGTGACACATTTGAGACTGCTATGCATAGTTCCTG
CTACACTACTTATTTAGAATGTACCTCTGGCGGTAAAACATACTATACTGCTATCCTAACAAGATCTAGA
ACCCCTACTATAGGGGCCAATAGTGTCCCTACAGTTGTAGGAAGTACCAATAACCTTATATCAGCTGGCT
GTACTGGAACTGTAGGACAGCCTGTCTGCTGGAATATTCACCCCCCTCTTCATACCTCTGACGGAGGAGG
ACCACAAGACAAGGTCCGAGAAATTAGGGTATACAAAAAACTTGAAGAGTTGCAAAGGTCCCTGTACCCG
GAAATTCACTACCACCCCTTGGCCTTGCCCAAAGCCCGAGGGAAAGAGAAAATTGATGCCCAGACCTTTG
CCCTCCTCACGGCTACTCATAACCTGCTTAACAATTCCAACTCTAGTCTGGCTGATGACTGCTGGCTGTG
TCTGCAATCAGGAGATCCCGTTCCTCTTGCCATACCCAGTAATAACTTAAATTATACATCCAATACCCCT
TGCACCATAATTCCTCCCCTTAAAGTACAGCCTTTAGAATTTCCTAGTTCCTCTTGCATCTACTCCCCTC
CCCTTAATAACACTTACGACCTCGATGTAGGATTCAATCAATTCAATAATTGTTCCACCATAGTAAATAT
TTTCCAATCGCTGTGTGCCCCAAACAGCTCGGTTTTTATATGTGGCAATAATAGGGCTTATACCTATTTA
CCTACTAACTGGACAGGACGCTGTGTCTTAGCCACACTTTTACCTGACATAGACATTATCCCTGGAGATG
AACCTGTACCTATCCCAGCTATAGATCACTTTTTAGGAAGAAACAAAAGGGCAATACAATTTATCCCCTT
ACTTGCAGGATTAGGCATAACTACTGCCGTAGCAACTGGGGCTACAGGCCTAGGGGTTTCTGTTACTCAA
TACACCAAATTGTCTCGCCAACTGATCTCAGATATGCAGGCCATTTCGAGTACTATACAAGATTTACAAG
ATCAGGTAGATTCTCTGGCAGAAGTAGTGCTCCAAAATAGAAGAGGCCTAGATTTACTAACTGCAGAACA
GGGAGGCATCTGCTTGGCTTTACAGGAGAAGTGCTGTTTTTATGCCAACAAATCCGGGATCGTCAGGGAC
AAAATCAGGCGTCTACAAGAAGACCTAGAAAAACGACGAAAGGAAATAACCGATAACCCGTTTTGGACTG
GGTTCCATGGACTCCTTCCCTATCTTATGCCATTCCTGGGCCCCCTGCTTTGCCTATTGCTTTTACTCTC
TGTAGGACCTTTGGTTTTCAATAAGCTCATGACATTCATTAAGCAACAAGTCGAGGCTATCCAAGCGAAG
CCTATACAGGTCCATTATCATCGCCTAGAACAAGAAGATCGCGGTGGTTCATACTCACACCCATTATGAC
CACCTTCCCTATGCGCTGAACTGGACAGCCAATGACGGGTAAGAGAGTATCATCTCTCACTAACCTAAGA
CAGGAGGGCCGTCATAAGCTACTGCCTAATCCCATGACGGGTACCAGTGATGAGATGCATTACTCCAACC
TAAGACAGGCGCAGTTCCCGAGGGACAATCTTCTAGCCATAATTATATATAAAAAAGGGGGACTTGTCCG
GAGCCATGAGGCCCGGAATTAGCCGACCTCTGTTGCTTGATCTCCGCAAAGCGGAGACAAGAGGGCGCAT
TCCCGGGTTCTTTATTTATAAACCCTTCCCGCGCGCGCCCAAAGTTTCTCCCGCGCGCGCCTAAGTTTCT
CCCGCGCGCGCCTAAGTTTCTCCCGCGCGCGCCAAAACTGTTCCCGCGCGCCAACCTTTCCCGCGCGCGC
GCAAACATTTTCCCGCCCAGGAAGATATGCAGCCCAGGGCGCAGGTGCGATCCCGCGCCCGGGAAAAGTA
CAAACCCACGGCGCATGCGCGATTGTAATTTGAGAAGATCCGGCCCCTATCACCGCCCTGGCCCA
