# Supplementary material for: Genome-wide characterization of endogenous retroviruses in snub-nosed monkeys
Source: PeerJ. 2019 Mar 18;7:e6602. doi: 10.7717/peerj.6602 (PMC6428148; doi:10.7717/peerj.6602)
Supplement: File S3 — All ERV sequences found in the golden snub-nosed monkey. [file peerj-07-6602-s003.zip › Supplemental3/182.fasta]

>182gi|723390350|ref|NW_010824106.1|:1086810-1094158 
TGAGTCTTGGCCAATCCCAGTAGCCATACTTCAACCACTCATACACTGCTGAGTGTTCAAACTGTGTTCA
AATAAGGCAAATGCCAACCTGTAGCCAATCTGGCTGTTCTGTACCTCACCTCCGATTTCTGTACACCACT
TCCCTTTTTTTGTCTATAAATTTGTTCTGACCACCAGGCATCCCTGGAATCTCTCGAATCTGCTGTGATT
TTGGGGCTATCCAATTCACAAATGATTCATTACTCAATTAAACTCCTTTAAATTTAATGTGGTGGAAGTT
CTTCTTTTAACAGATGGTGTCAGAAGTGGGATTCGAGGTAGAGCTTTGATGACCCCAGGAGTGCTGAGTG
AACAAGCAAGGTGCCTGCTAGTCCCACTTGTGTCCACTGATCTCTTGGAGTGGCTGGTAATTGTGAGTAA
TTCTTTCTTGGATTTTGGAGCTCCACGGATTTGTGTTTTGAACTCTGAGTTTCTTTGAGCAAATTTCTGA
TCAAAACTGGGTTTGGAAGTCTTGACAGAAACGGTGGCTTGGATCTAGTTGAGGCCTCTTACATCTGACT
GGGTCAGAAAGAAACTGATAGTAAATGGTAATGTTGTAGGGTTTGTAAAATTTGACTTTTCAAAATTCAT
AGGGACTTTTGTGTTCTATCCCTTTGTTTCATTTTTCTTGCATGCTAAGGTAGGAAAAATCACTGGCTTA
GTTGATCAAGGGAACATGAGAGCAAAGCCAATATTATAGGTAAAAATGGGATCCTTAATTTCTGGAAACG
AGTTCCTTCTAGCTTATACACGCGTAAGTGTGAGGCCAGGGAAGCAGGGAACCAGTGAAGCCTTACAGAA
ATAGCGAAATCTTACTAAAGATAACTTACAGTGGAACATTGCAAATGAACAACACCACACTGAAACGCAT
TTAAAAATGAAGGCCCCCAAATTCATCTCACCCGAGGGTGTCTATTAATATGTGGAAGGTTCTAAAAAGA
TTCAGAGATGATAGAACCCTCTGGGGGCAAGTTTGAGCCTTTCGGTGTGAAATTGAGTGCTAAGCAGAGT
GGCTAGTGTCTATGTTTTGTCATGTGTATTTTGTTCTGGCCACAAAGGAAAAAGATAATTATTTTTTATG
TTATGACTTGGTCCCTAGGGCTGTGGTATGGCAAGCTGGGTCACTAGGGCTGCCCAGGGAAAGGGAACCC
AGAAGCCTGGCATGTTGGCAAAAGGGAACGAATTTCTTACCAGGCAGGCTTCTGGCCTATCTCTCTCTCT
GTGCAAACTGGTTGAATGAATGGTAAAAATCCCTGTTTATATCCTCTATAAAGTTTTGATTAAAGCAAAA
AAGGATTCTATGGCTATTCTTAAGCTGTAGCGAATCTGCTGTGCTTTGTGTGTCTTTCTGTATGGTTCTG
TCATAAAGAGGAGTACCTTAGGCTAGAACATGGGCTTAGGACCCCGTAGACCTGCTGTTCGGGCCAGTGC
GGCAAACTGGTCAGTTACAAACTTTGCTGCAGGTCTCTGAAGGAAAAAAAAAAAAAAAAACCACAAACTG
GATGAGGTCTCCATCTTGTTTTATGTCCTTGGGAGCTTGACCTTGTAACCAAGTGGTGATACTTTCTCTT
GGTCTTCACCTTCCAGGGAACAAGAATTTTGGGGTTCGTGTCATAGTTAGCACTAAAATTATCTCGAGTA
GGTAAAAGCCTTTGCAAGCTTAAAATTAACTGCTCTAGACTCCTTCTGGGAAGAGCAATGAATACTGCCC
GGTGCTGTGGCTCAGCAGCTAAGGCTTTGTCAGTTTACATTGGCAGCCCAGGTTCAATCCTTGTTTAGGG
AATGAGTCCTTCCTGATTTGATATCTGCATGACTTTTACCATTCATTGATTCTCTTCTCCTCCCTGAACA
ATTTCTGGTTTCCCTTCTTGAATTTTCCATTTATTTATTTATTTATTTAAGACGGCGTTTCATTCTTGTT
GCCCAAGCTGGAGTGCAGTGGCATGATCTCGGCACACTGCAGCCTCCGCCTCCTGGGTTCAAGTGATTCT
CTTGACTTAGCCTCCTGAGTAGCTGGGATTACAGGTGTGTGCCACCATACCCGGCTAATTTTTTGTATTT
TTAGTAGAAACGGGGTTTCACCATGTTAGCCAGGCTGGTCTTGAACTCCTGACCTCAGGTGATCTGCTTG
CCTCAGCCTCCCAAAGTGCTGGCATTACAGGTCTGAGCCACTGTGCCTGGTGAATTTTCCTTTCTCTGAG
CACCTGGGAGGTTAACTTTGGTAAAGTTTAAAAGCCAGAAATATTGGCCACTTGGCAGGGCTAAAGTTGG
GTAATAAGAGATTTAAAAGATTTTTTTTAAGAGTGCTGTGGTTAAACGTCAGCTTAATTGAAAGTGGATA
TCCAAGCTATAGGTACATTTAAAAGACCTTTTTGTTTTTCTTAGATCTTGTTTTTCTGGAAAAAGGTTTT
TTTCTTCTCAGTTGACTGGAATTATTTTTCTCTATTTTGTCTTGCCATTCTCAATGCACACATGAGAGGC
CCTGAGATCACTTCTAATAGCTTGAGACTCCTTGGGAAAACAGGAGGTGCCACATAATCCATTTTGGGAA
AAATCTGTTATTCTCATAGAACCCCAGGAATTGAAAACGGATAGATCTCTTAAAAATCTAAGGCTCTGTT
CTGTTTTGCATTACGTTATCTGACAGTTTTGACTTTTGGGAGGTATCAGAAATTACTTTGCATTATGAGA
GAACTTTGGTGTGTAATAACGAGGTAGGAAATCTACTTTAGAGATGGTAGATGGCAGTTATGGCAGGGAT
ACTCAGTTCTTCGCATGTTTGAATTAGAGAAGCAAGCTCTTGGCCACCTGGAAGGTGTGGCAATGTCCCC
ACCTCTCACTGAGAAAGAAGGCTCCCATGGGTGATGGACTGATTCCCTCTTTTTTGGGATCTAGGATCTG
GTATAAATATGGGACCCTTAATTTTGGAGGTTCGTTTTTGTCTTCCAGCTCTGCCTGCTTATTAAGCCCT
AGAAGCTGCATGATTTCCTGGCCCTGTTCCTCCAAGGACTCCACCCTAAAGCCAATTATCCAATTAAAAA
ACTTAAAAACTGGCCAGGCGCGGTGGCTCATGCCTGTAATCCCAGCACTTTGGGAGGCTGATGCGAGAGG
ATCTCCTGAGGTCAGGAGTTCGAGACCAGCCTGGCCAACATGGTGAAATCCCGTTTTTACTAAAAATAAA
AAATTAGCTGAATGTGGTGGCATCTGCCTGTAGTCCCAGCTACTCAGGAGGCTGAGACAGGAGAATCACT
TGAACCCAGGAGGCAGAGGTTGCAGTGAGCCGAGATAGTGTCAGTGTACTCCAGCCTGTGTAACAGAGTG
AGACTCCATCTCAAACAAACCCTTAAAAACTGGCAAGTGAAAAATCTTAACAACTACTGGGTCTTCTGTC
TTTCTTTGTGTGTAGTTATGTATGTGTTGTGTGTGTGATGTTTATATAAAAGAGCTCTAATTGGTTTAAA
GAAAAATAAGCACTTAAATATTTTGAAAAAATAAAAACTGTAATGTCTCTTAGTTCATATAACTTTAGTA
ATCTTTGGGAAATAACAGCTTTGCAGATTATTGGTAAATTAAAGATATTTCATCTAAATTAGGCAGGTCA
GATATTAGGTTTACTAATTGCTTTAAGGTTATAAATTGCTTTAAATTATAAAAATTGTTCAACTTGCCTA
CTTTACAGCTGGGTAAGGCCTGGGGACATGTGGAGTTAGCCAAATCCCTAGCTATGCTGGAAAGAGTCTT
ATCTGCACTTCTGTGTAGTACCCTAGGCTCCATACCTAGATACATAATTAAAATAACCATACCTAAGCTC
CATATCTAAGTACATAATTAAAATAACTTACTAGGTTTTTCACCAAAATTAAAAATTACTAAGAGTAACC
ATTATCACATGTGATTGAGACTACTAAAAAAATAGTTTACATGCAAGGTGTGTTAGAAAAGTAAAATGTG
TTTTAAGTAAAAGATGATAAGAAAGTATGGGAATGTAAATTTTTGCCTAGTTTAGAGGGTTAAGGATTGT
TTTAAATTATGTAAGATAAAGCCAAAGGTTTGAACAAGTTGTGGATGGTTTGCGAAAAATTAATCTTGTG
AAAATAAATTCTGTGTGGACATTGGCTAAAGTTCAAGTGGGAATTATTAAGGTTTTCTGTAAATTGAATA
TTGGAATAAAAGCACAACAGGTTTTTCTTGCAGCACTGCTCGCTCTTTCACAAAAATTGTTAAGGGTTAT
AAAAGGTGTATGAGAATCTCACCTTATGGTCAAACTGATTAAGATTGATAGATTTGTCTATAAGGTTTTA
TTAAAAATTGGGGTTGACATTAATAGACTAATGCAAGGGTAAAATTTGGCTTTCTCTCTTGAATGGGATT
TTCATGTAATATTAAAGGATAAGGAAAGATTTTTGTTTGCCTGTTAAATAAACTACAGGAAAAAAAGAGG
AAAGACAAGAGACAGTTTGCATGGAAAGCTAAGTCTTCCCTCTGATGAGAAAAAGCTTTTGCCTTTTTAA
AAATTTTTAAGTGGCTAGGCATGGTGACTCATACCTGTAATGCCACCACTTTGGGAGGCCAAGGTAGGTG
GATCGCCTGAGGTCAGTAGTTCAAGACCAGCCTGGCCAACATGGTGAAACACTATCTGTACTGAAAGTAC
AATAATGAGCTGGGTGCGGTGGCAGGTGCCTGTCATCTCAGCTACTTAGGAGGCTGAGGCAGGAGAATCA
CTTGAACCCGGGAGATGGCGGTTCCGTTGAGCTGAGATCGTGCCATGCACTCTAGCCTGGGCGACAAGAG
TGAAACTCAGTCTCAAAAAAAAAAAAAAAGTTCTGTATTCCAAGACTCATTATGGAAAAGATAGAATGAT
CCAAATTAAATATATATTGGTGTGATGACTTCTAAATTGCTAACATAGTTTATGAACAATGTTTAGTTGT
CACTAAACATTGTCAAAATGTTTATTTTGACAGATATAAAAACCATATTCCTGGGAAGACAGTCAAAACT
TCAGGTATATTCTGCTATTTGATGGGCCATTTAAACATTTATAAAGGGATTTCATTCAATTGTCATTTTC
AATGCCTGTTTTCTGTTTGTATAAATATGTTCCCATGCAAGAGGGCTGATGTTACAACAGTAGCTTACTA
TGCCACAGTGTGTTTTCACCAGGTAAAGAAAGCTTTTTATGGTTCACTGAGGACAATCAACCCATTCACA
GTCTAGAACCTGAAGACTGGATCTTCTGAGAACATCAGAGAAAGACTGCCCTTACCATCCACACTGAAAC
AAAACTGTGGGTCCTTGAAAGTTGGGTTCGTAATCTCACAACTGAGAAGGCTTGCTTCACACTCGTGAAA
CTGTATACCCCTTAGAACCCTTGAGGTAAATCTAACCAGGGAAGTTTCTCCCCGGAAGAAGATGGCATAT
TTGATGTGAACAGTTTTTCCCAAGATCACTGATCAAGATTCTTATCTTTGAATTTTTTTTCCTTGCTTAT
GCCTCTATGAATAATAGAAGTAAAAAGGGGTCTGTAATGTGCACTTACAGAATATACTTTTATTTGTGAA
GGATTTTGCAGCCAGCCTTATTCATGGATAACCTTATACTTTGATAGATAAAAGATGAAGGCCAATGTAG
GTGAGAAACTTTAATGGTACATATGTCACATAGGCCACATAGTCAGAAACAGAACTTCTCTTAATCTATA
TCATGAGTTAAAGAGAACATTGCCAGGAGGCTTTCACTTTTCTTTTTTTTTTTTTTTGAGACGGAGTCTC
GCTCTATCGCCCAGGCTGGAGTGCAGTGGCCGGATCTCAGCTCACTGCAAGCTCTGCCTCCCAGGTTTAT
GCCATTCTCCTGCCTCAGCCTCCCGAGTAGCTGGGACTATAGGCGCCTGCCACCTCGCCCGGCTAGTTTT
TTGTATTTTTTAGTAGAGACGGGGTTTCACGGTGTTAGCCAGGATGGTCTCGATCTCCTGCCCTCGTGAT
CCACCCGTCTCGGCCTCCCAAAGTGCTGGGATTACAGGCTTGAGCCACCGCGCCCGGCGGCTTTCACTTT
TCTAAAAGGGCATCATTTATTATGTCCTTTTTCGTGGTTTGGAGTAAAAGAGGCAATGATTAGAAATGTA
TCCCTCTTAATAAGCTCTATAGCAAATTCTTCTGTAAAGGCTATGGTTACACAACAGACTTTAAACTCTT
TTATGAAAGTTACGCTAAACAATAGAATTGTTCCAGATTACTTACTGGCTAAATAGCAGTATCTGTGAAG
CTGCTGGCACTATGGTCTATGGAGAAAACATCGGGTATTACAGAGATTCAGTTGTAGGGGTTTAATGAAA
AGACTGCTTAGTTAGGCAAGTAGACTCTTTATCTAGCTCATTCTTTGATCTATTTAATTTTAGGTGGTTT
AGTTTATGGGGACCCTGGGTAAGGAGCATTCTCCAAACTCTCGGTATTATCCTCCGGATAGCCGTAATAG
TAATATTCCTGGTGCGCTTCATTCCCTCAAAGGTTTTAAATGTTTGCATGCAGCCATCTCTAGAATGTCA
AATGGTCTGTCTTCAACTGGAATGACAAAAGCTGAAAGGAATCTGCAACCATGGGGACACCATAAGCTAT
GAATGAAGTGCTGAGATGAAATGAGAAACCAAAAACGATGGTAACAGAGTGGCACTAAGGCCCAAGTTTT
AGTCATACTCTTACCTAAGTGAGAACGTAAGTAAAAATTTTGAACAAAATAATGAGAAGCCATTGTTTCG
GAGCTTATGCACTAGGCTCCAACAGACCAAACCAAACAAAAATGGAGTCGCTTGTGCTAAATGTGACATA
ATCAAACTAAGATTTTAAGGAAACACATAGGTCCTGTAACAGACCAGGTTTTGTTTTTCTTTGTAATCAG
GACGTTCCAGCATAAGGAACTACCCTCTACTCAGTCCTTGCTCCCACCTTTGCAAAACTCATTGTTCTAC
TGTTCCCCAGTGAGCTTCAAGGCCAAATAGTACATTTACCTTAGTGATAATGACATCAATGACTAAAGTT
TTGGTCAATCGCTGAAAATTGAGAAAATGACTAAAAGGGGAGAAGTGTTAAGGTTAATGAAATATGGCCT
GAGAAGGACTCTGTACTTCTATATTTGAGTCCTTGTGGATGAACTGTAACCTAACTTAATAAGTTAGGTT
CTCAATCTTGTCTACCTAAGCGTATGCGCCTGTAACAATAGCTGAGACCTGGCCAATCCCAGCAGCCGTT
CTTTAACCATTCATGCACTGCTGAGTATTCAAACTGTGTTCAAACAAGGCAAACACCAACCTGTAACCA
