# Supplementary material for: Genome-wide characterization of endogenous retroviruses in snub-nosed monkeys
Source: PeerJ. 2019 Mar 18;7:e6602. doi: 10.7717/peerj.6602 (PMC6428148; doi:10.7717/peerj.6602)
Supplement: File S3 — All ERV sequences found in the golden snub-nosed monkey. [file peerj-07-6602-s003.zip › Supplemental3/183.fasta]

>183gi|723390350|ref|NW_010824106.1|:1111442-1120740 
TGCCAGAGAAAAGGCAAGTAGGCAAGGCAAAAAAAAACTTTATTTACAAGCCAATGTGAAGGAGGGAGCG
AGGTTCACCGGTCTCCGGCGGTGGAGGCCGACGAAGTCGCTCCGGCGTTCTCAGGCGAGGTTCCTAGGTC
CGCACAGGAGCAGGGGCCAAGGAAGTTCACACCGGTGTTCTCGGACGAGGTTCCTGGGTCCCACGTACGA
GGAAGGGCCAAGGAAGTTCGCACCGGCGTTCTCGGACGAGGTTCCTGGGTCCCCTGTACGAGGAGGGGCC
AAGGAAGTTCGCACCGGCATTCTCGGACGAGGTTCCTGGGTCCCCTGTACGAGGAGGGGCCAAGGAAGTT
TGCACCGCACGCCCGCCGGGAGCAGCTTTTATGCCCTGGGCCCCGGAGTGGGAGGGCAGTGGGTGGGACA
TAGGCGGGTCAGGGGTGGGGCAGTAGGCGTGGCTAGGCGGGTTCCGGTTTTTCTCCGTCGGAGGTCGGGT
TGCGCCTGCGCAGTCGATCCGTGTCTTTCCCGGGCGCGGGAAAGTTGACGGTGAAGAACCCGGAACTGCG
CCATCTTGCCTCCGTTTGTCCAAACAGTCCAACCTTTTATTGATAATAGTGATAAGGGGCGCCGTGGTCT
GTCTGGCTACTTCCTGCTGTTAAGGGACGTCGTTAAGGTTGGGGTCTATGGTTGGTATTTGGACGTACGG
ATGAAGAAGCATCTGGTTGAAGGTGACGCGCGTGATCTCTTGAACTTTGGCTCGGAGAAATTTGATTAAA
ACAGGAGCGAGACATAAGACAAAACAGAGGATTAGTATGGGAATTAGGAACGGGAGCATCTGCTGTATTA
CGGGCAGCAGCCATACCGGTGGTCCGGGGGTGAAGGGGGTACTGTAGGTTTTTAATTCTGCTTTAATCCT
GTTTAGGGTTTGGATGTTAGTGTCTACTAGGCCTGACTCGTTTACGTAATAGCAGCATTCTTCTCCTAAG
AAGAGACATGTTCCTCCTTTTTCGGATGTTCTCGGACGAGGTTCCTGGGTCCCACGTACGAGGAAGGGCC
AAGGAAGTTCGCACCGGCGTTCTCGGACGAGGTTCCTGGGTCCCCTGTACGAGGAGGGGCCAAGGAAGTT
CGCACCGGCATTCTCGGACGAGGTTCCTGGGTCCCCTGTACGAGGAGGGGCCAAGGAAGTTTGCACCGCA
CGCCCGCCGGGAGCAGCTTTTATGCCCTGGGCCCCGGAGTGGGAGGGCAGTGGGTGGGACATAGGCGGGT
CAGGGGTGGGGCAGTAGGCGTGGCTAGGCGGGTTCCGGTTTTTCTCCGTCGGAGGTCGGGTTGCGCCTGC
GCAGTCGATCCGTGTCTTTCCCGGGCGCGGGAAAGTTGACGGTGAAGAACCCGGAACTGCGCCATCTTGC
CTCCGTTTGTCCAAACAGTCCAACCTTTTATTGATAATAGTGATAAGGGGCGCCGTGGTCTGTCTGGCTA
CTTCCTGCTGTTAAGGGACGTCGTTAAGGTTGGGGTCTATGGTTGGTATTTGGACGTACGGATGAAGAAG
CATCTGGTTGAAGGTGACGCGCGTGATCTCTTGAACTTTGGCTCGGAGAAATTTGATTAAAACAGGAGCG
AGACATAAGACAAAACAGAGGATTAGTATGGGAATTAGGAACGGGAGCATCTGCTGTATTACGGGCAGCA
GCCATACCGGTGGTCCGGGGGTGAAGGGGGTATTGTAGGTTTTTAATTCTGCTTTAATCCTGTTTAGGGT
TTGGATGTTAGTGTCTACTAGGCCTGACTCGTTTACGTAATAGCAGCATTCTTCTCCTAAGAAGAGACAT
GTTCCTCCTTTTTCGGCAGTAAGTAAATCTAATGCTCGCCTATTTTGTGCTGCTACCTGGGCCACTGAGG
TAATTTGACGCTGCAGAGAGGCCAGGCTTTCAGCTGAAGCCTCTATGGCCTCTCGGATTTGAGCTGCTAG
AGATTGGGTAGACTGTACCGAGTGGGCAAGTGCCCCAGTTCCAAGCCCTGACGCCACTAAGGAGGCGGCC
AGGGAGACTCCGATGACTAGGGGAAGGAAGACAGCCCGTTTTTGGAGATCATTAGGAGGAGGGTTAAATT
GTACGATGAGTTCAGCTACTTCTGCTTTACTATATAAGGTTAAACTAGGTACTAGGGACACTGGGACACA
AAGGGATTGACCAATGGATGTGTGATTAAGGACCTTGAAGAGAGTTTTGTTGCACCAGAAATAACCTCCG
ATGGGAGCCGTGTGGGTCTTAGCGGGTGGCTGGGTATAGTTACACCAGGAGGTGTTTGGGGTAGAGTAGC
AGAAAGGAAGGATTGGACTTTCTGGGCTTTGGTATAGTGGGACTTGGAGTAAGAACGGTTTTTGGGAGGT
GCCTATGGAGTTAGTTGTAGCCTTGAAAGCAGTAGGTAAAGGGACTGCCACTAAGGGGGCTCTTTCAAGG
GCCGCACAGAGGAAACAGTGGGAGAGATTTGTTAGGTTGGCTGCCCGTGTTAGGTTTAACCCTTGACGGA
CTAGTTTTAACCATGAGAAGGGGTCCTTATTGGAGGAGTGTAATTGATCTTGTAAGGCCTGTTCTTGTGC
TTGTATGGCTAAGGTTAAATTCTGTAGGGCTTGTATGTTTTGAGGAAGGGATTTTTGCTGGACAAGTGTT
CTTTTTATCAGGAGAGTAGCCATGGGATATGAACTAAGGATTGTGTAGCCTGTGTAGAGTCCACCTTTGA
CTCCGTCTGCCCATCGGGGGTCCCATGGGTCTTTGATATTTAATTGGTATTGAAGGGGGGTTCGTTGATT
CGCAATGGTGAAGAGAGCAGTGGGTTTCGTCTGTCTCAAGGTTGCATAATGGATCTTACAATAAATATAA
GGGCATCCTAGGTTCTTTTGTTTCCAGTAAGTCTTACAATTGTAATGTGTCTGATCGTGCAGGAAGCAGA
GAGCCTTAGCTCCGGCCGCACTGCAACACGATAGGGTGAAATTTATAGTAAGATGGGGTTGGCAGCCTGA
AGGGGGGCAGTCAGCAGTGCCTTGTAGCTGTGAGTGCTGTTTATTTTTGTGTGACCAAGTTTCAACTATA
GAGAATCTCCATATGAAAGTTGGGTTAGTAATAGAGATTGAAATGCAAGAAAAAGATAGTAATATAAGTA
TGAAATAGTACTTCATCTTCAGTGTAATCACAGGGTACACCTTGTCACTGAAGATGTTCTATAAAGGTAA
GCGGGAGAACCACTGTGATGGGCTATTATCTGGAGGCAAGTAGGGATCTGGGGTAAGATATTGGAATTCT
GTTATGTTTATATAGAGTATGGCGAGAAATCGGGATAAGCGCAAGGGGTCAGGGAACATGTGGTGGTTGG
GAGAGTTTGGTGAATTTGAGACGGGTAGGGGTAAGTCTAGTAGATGTCCACTGATTGTCTTCTGTGGGGG
CCTTTTTTAATTGTGATATATGGACCCAGTGCGTGTGTCCTAGAAGTTTGGCTGCTGTGTATGTGGATAG
GAGGACAGTATAGGGGCCTTTCCACCTAGGCTGAAGATCTTTGGCTTGGATATCTTTTAAGTATACTTGG
TCTCCTGGGCTGAGAGAGAGATGTGGGCTATAGGTGTCTGTTGGAGAGGGGTGTGCTAGTTCTGCATGTT
GTCTCAGGAGTTGTCTCAAGAGGGTGAGGTATGGGAGATAAGTTGCCAGCGGGGAAGAAAGGGTGGGTAA
CTGCTGGAGGGTGAGGGGCCGGCCGTAAACTAATTCAAACGGACTGAGGCCTGTTGGACTCCGTGGGGCT
GCTCGCAGCCGGGTTAGGGCCAGGGGAAGGAGAGTTACCCACGATTGTCGAGTCTCGAGGGAGAGTTTGG
TGAGTTGCTGCTTAATGAGCCCGTTGGCCTTCTCTACTTTACCAGAAGACTGAGGTCTATAAGGGATGTG
GAGTTTCCAGGTGATGTGTAGGAGGGCTGCCACCTGTTGGACTACCTTGGAGATGAATGCTGGGCCGTTG
TCAGACTGAAGAGTGAGCGGGAGGCCAAACCTAGGAATAATGTGTTCAGTGAGTATGGAGGCAACTATAT
TGGCGGTTTCTCCTGTAGTAGGATAGGCTTCTATCCATCCTGAAAAAGTATCAACGAGGGTTAAGAGATA
TTTGAATTTTTTATGCCTTGGCATGTGGGTAAAGTCAATTTGCCAATCTTCGCCTGGTTGGTGCCCTCTG
AGTTGATGGCTCGGATGGGGGTTGCGCAATGCGCCTTGAGGGTTTGACTTGAGACATGTGGAACACTGTC
GGTTGATTATAATTAGGTGTTTCATGAGTGTGGGGCAGTGAATGAGGGGGCTTAGGAGGTTATATAAAGC
TTTGGGTCCTATGTGTAGGGAATTATGTATGTCTTTTAGAATGGTGTGGAGTTGAGTTTCAGGAATAACT
AATTTATTATTGAGGTAAATCCAATTGTCTGCAGCTAGTTTGGCTGTTGAATCTTGTAATAGTTTGGTCT
TTTCCTCTTGGGTATAAGTAGGGGTATATTGAGGAGAGAGAAAACAAATAGAGGGAAGCGTGGGAGTGGA
GAATCCGGCTACCGACTTGGCAGTGGTGTCGGCAAAGTTATTGCCAGCCGCCACCGAGTTAGATGGAGTC
TGATGACCTTTACAGTGTATGATGGCTGCTCTGGAAGGTGCTGATAAAGCGTCTAGCAGTTTGAGTATCT
GTTTTTTGTTGACTATAGGGGTACCACTGGTGGTTAGGAACCCTCTCTCTTTCCAGATGACAGAGTGGGT
GTGTGCAATCAAGAAGGCATACTTGGAGTCTGTGTATATGTTTACCGTTTTTCCTCTGGATAGGAGGAGA
GCCCTAGTTAGTGCGATAAGTTCTGCCTGCTGTGATGTTGTTCCTTGTGGTAAAGGCTTAGCTTCTAGGA
CAGCAGAAGATGTAACTACCGCGTATCCTGCCTGTCTGTTTCCTAGAGAATTTATAAAAGAACTGCCATC
TACAAATAGGGTTAACTGTGAGCCTTCCAATGGCTGGTCATGTAAATGTAAGTGACTAGGTGGTTGGGCC
TCTAAAAGTTCTGGACAGGAGTGTTCAGTACTAGGTTGCTTGAGAGGGTCAGGAAGTAGGGTTGCTGGAT
TCAGAGAGGAACAGACTCCTAGGGCAATGGTGGAGTCTTCTATGAATAAGAGGTGAAAGAGTTGGAGTCT
GGACGGGGTTAGATGGCTAATACTTCTGTGGGCAATAAGATCTTGAAGGCGGTGAGTAGAGAAGACTGTT
AGGTTACCACCCCTAATGAGTTTCTTTGCTTCTTGGGTTAGACAGGCTGCTGCTGCTAGGGCCCGAAGAC
AGGGCTGCCACCCTTGTACGGTGGGGTCTAATTGTTTAGATAGATATGCCACGGGGCGGTAGGTGGCGCC
TATAGATTGGGCTAAAAGACCCACTGCAACTTTTTGTCTTTCATCTGTGAAAAGCTGGAAGGGGCGTTGG
AAGTCTGGGAGTGAGAGAGTAGGATGTGAGAGAAGGCAGTTTTTCAGGTGAGTGAAATGTTTATAGATTA
ACTTTGGGTTAGACAAAGGTCCTTGGGGAGTCTCCTTGACAGCTGCATATAGAGGCTTAGCCAAGATTCC
GAAATTAGGAATCCAGTGTCTGAAAAATCCTACTAGGCCTAGGAAGGATTGAATTTCCTTAGCGTCTTGA
GGAGGAGAAAGATTTTGTATTAGAGTTAAGCGGTCTGTAGTAAGTGAGCGCGTCGTAGGAGTGATCTCAA
TACCTAAATATATGACACATTGTTGTGCGAGTTGAGCTTTGTGTTTGGATATTCGGTAACCTTTGGATCC
TAGATGATTAAGGAGGATCGCAGTGTCTAAAAGAGAGTCCTGTCCCGTGGGACTACAGAGTAAAAGGTCA
TCTACATATTGGAGAATTTTACTATTGGTAAGAGGACAGGAGGCTAAGTCTTTTGCTAGGGCCTGCCCAA
AGAAATGGGGGCTGTCTCGGAACCCTTGGGGAAGCACTGTCCATGTCAGTTGGGTGGAGGTATGGGTGTC
TGGGTCTTCCCATGTAAAAGCAAAAAGAAACTGACAATCTGGGTGCAGGGGAATAGTGAAAAATGCATCT
TTTAGATCCAGTACAGTAAAGTGTGTTGTATTAGGTGGAATGAGAGAAAGAAGGGTATAGGGGTTGGGAA
CTACCGGATGGGTGGGACAAACAGCTTCGTTGATAAGACGAAGATCCTGCACTAACCGAAAAGTTCCATC
TGCCTTCTTTACAGGTAGGATTGGGGTGTTACAGGGAGAATGAATGGGGATGAGGATGTGTTGGCTGAGT
AACCTAGTAATGATTGGTTTTAGTCCTCGTAAGTGCTGTGGAGAGAGAGAGAACTGTGGGCGGGTTGGAA
ACTGAGATGGTTTCTTAAGTTTTATAAGTATTGGTGGATGATGGTCCGCCACGACAGGAGTGGAGGTGTC
CCACACTTGGGGGTCGATAGGAATGGGGAAATCGGGGAAAGGGTTAGTAGGATTGTTGGAGTCATTTGAG
TTAGTCAATACTAGAAGCAGATGGCGGGTAGGGTGGGGGGCGCTAGTAGGGATGGAGATACAGGCTTTCA
GTTGACTTAAAACATCTCGGCCCAGTAGGGGAGTGGGGCATGAGGGGATAATGAGGAACGAGTGTGCAAA
ATAGTTGTTGGCCAGGCAGCAATTAAGGGGTGGGGTTTTTCGAGGGCTGGACGGGGAGCCATTGACTCCT
ACAACAGAAATATTGGAGGGAAGGCTAGGCCCTTCGAAAGACGGCAAAACAGAGTAGGTAGCCCCGCTGT
CGATTAAAAAATTAATTGTCTTACCCGCTACCAGGAGAGTTACCCGCGGCTCGGCGAGGGTGATGGGGGT
CCCCGAGTCCCGGCACCTTCAGTCGTCATCCAGATGTAAGAGCTGGAAGGAGCTCCCAGGGTCCTGAGAA
GGGACATCACGTTGAGGCGCCATGCCCGTTTTCAGGGTGGGGCAGTCAGACTTCCAGTGCCCTTCTTCAT
GGCATGCTGGACAAGGAGTTGTTGGCAGACGAGGGTTAGGACACTTTTTAGCCCAGTGTCCAGCTACTCC
GCACTTGTAGCACGGCCGCACTGGCTCAGACGGTTGGGGACTCTGGGGACATCTATTAGCCCAATGCCCT
GGGTTACCGCATTTATAGCAAGCCCCTTTTATTGTCTTTGAGCCTCCGGGGGTTTTGCTCTCCAGTTTTG
GGTTACGGCTAGGCTGCAAAGCAGCAACTAAGGCTTGAGTCTGGAGCTGTACCTTCTGCTTTAGGCGGGC
CTGTCGTTGGGCCTCAGCCGTTTCCTCCCTTGAATTATAGACCTTGAAGGCCGACTTGACTAGGTCTTGA
ATAGGAGTTTGAGGTCCATCCTCTGCCTTTTGGAGTTTTTTCCGAATATCCGAGGCCGATTGTGAAATAA
AATATGATGCTAGAATAGTGGCCCCGGCTGGGGAAGCTGGGTCTAACCGAGTGTATTGAATTAAAGCCTC
AGTTAGCCTGTTTAAAAATGTGGCCGGGTTCTCATCTGGACCTTGAATAATTTCTTTTAGTTTATTGAAA
TTTACTACCTTATTTGAGGCCGCCTGCATACCAGCCAGAAGACATTGAGTCATCATATCTCGTCTTCGGC
GGCCTGGCTGGCCTACTTGATAGTTCCAGTCTGGGTCTATAGAGGGGACTGCTTGTTCCCCTAGTGGGAA
CGCAGGGTCTGTTAAGTGTAATTGGTTGGCATGCTGCCTGGCGGCCACTAGGATGCGCTCTTGCTCCTCA
GGGTTTAGAGTAGAGGTAAGAATAACCTGGAGATCATGCCAGGTTAAATCGTAGGCCTGGCAAAGGTATC
TAAATTCTTTGGTATAAATTGTAGGGTTGGCAGAAAAATCTCCTAGGCGTCTTTCAATCTTTGAAAGATC
TGCTAATGAAAAGGGAACATGAACTCTAACTACGCCCTCTGCTCCGGCCACCTCACGCAAGGGTGCTAAG
ACCGCAGGGGGGTTGGATAGGGTGGGAGTAGGAGCGGGGGCAGTTAGGCAATCTTTAGAGCGGGTATGGG
CAGAGATAGGCGAACTAAGATGACCAGGCGGAAGTGCCGAGGGGTCGGAGGGAAGTGTAGCCTCAACAAT
GGTGGGAGGGGCTGAGGAGGGAGGCGGAACAACTGCCAGAGTGGGAGGGGGAGGTGGAGCCGAAAGAGGA
GGTGGGGCCGAAGCGGGAGGGGGAGGTGGGGTATATGGTGGGAGTGGAAGGGAGGGAGGGGAAGTAAGGT
CTTCGGGCAACTCAGACAGGAAAGATGACTCCTCTTTTTCGGACTTTGTTAGGCCTGCGTCCTTAGCCAA
CATGACTTGAGCCAAGGAACACTGGCTACACAGGTCCGGACGAGAACGCAAGGCCCAAAATCCTTGTATA
TAATTAATTTCGGACCACTTGCCTAAGCGTTGACAAAAACTACTGAGGTCGGTTAAAATGTTACGGTCTA
GAGTGCCCTCAGGCGGCCATTGAGACTGATTGTCTAATTTATATTGTGGCCACGCCACAGTGGAGAGGAA
CACCAGTCGCTTTCGCCTGAGATCTTGTTCTAATTGCAAAGTTTTGAGGTTTTTTAGAAGACACCCTAAA
GGGGAGTCTCTAGGTATTTTGGATTGGGGGTTTCCCATTGCCTTCCTCTCGCCAATAGGCGGAAACGGAA
ACTGAACTCTACCTGGCTACAAAGCGTCCTTTGGAGCCACTAGAGACCGGTGAGAGGCTCCTGGAGCCGG
AATGGAGATTACCTCCAGGCGGACGTCTCCGTCCTGGACGGGTCTCCCACGGAACGGAATGGAGTTCCTT
TGGGCAGATGTCTCTGCCTTTGGGAACTTCCCTGGGTCACCTGGTGACCAGAAAAAAAAGCCTTGGGCCT
GCGCAGGACTTCTGGCCAAGGAATATGAGAGAGAGGCAAAAGGTACTCACCCCTAGGAGACTTGGAGGTG
GGGAAAGCGATGTCCAGGTCCTGGTCCGTCTGGGGCGTGGAAGGAGGAGGCTCCTCGGACCTTGGGGGGG
CCGGGTTTCGGCACCAGCTGATTTGCTTTAATGCGACCCCCAGAGCAAATGCCAGAGAAAAGGCAAGTAG
GCAAGGCAAAAAAAAACTTTATTTACAAGCCAATGTGAAGGAGGGAGCGAGGTTCACCGGTCTCCGGCGG
TGGAGGCCGACGAAGTCGCTCCAGCGTTCTCGGGGGAGGTTCCTAGGTCCGCACAGGAGCAGGGGCCAAG
GAAGTTCGCACCGGCATTCTCGAACGAGGTTCCTGGGTCCCCCGTACAAGGAGGGGCCA
