# Supplementary material for: Genome-wide characterization of endogenous retroviruses in snub-nosed monkeys
Source: PeerJ. 2019 Mar 18;7:e6602. doi: 10.7717/peerj.6602 (PMC6428148; doi:10.7717/peerj.6602)
Supplement: File S3 — All ERV sequences found in the golden snub-nosed monkey. [file peerj-07-6602-s003.zip › Supplemental3/184.fasta]

>184gi|723390350|ref|NW_010824106.1|:1598405-1605615 
TGCCCAGACCCACGATGTCCCAAAAGCAACCACCAGAGACCAGAGTCAAAGCCAAGCAGCAGGGTTCGCT
TTATTTCAAGTTCGAACTCGGTTCTCTCCAGCTAGGCACTAGTTCCCAGGGAAAGACCCCGAGCTCGGGG
TTTCAGCCGTTTTTATAGTCCAGCACAAACAAGTTACAGAGAATCTGGGGAATTTTACAGTTGTAAGTTT
ACAATTGGCTGACATTTAAAGTTATACATTAGTCAGTTGTTCATTGGTTCCCGCCCTTTGGCCATATAAT
AAACGGCCGTTCCCGCCCTTTGGCAAAACCACAAACGGCCGTGACGCATTTAGGGACTTTCCACATAACC
TTGTTGCTTCAGCATTAAGGGGGGGGGGGGTTCTTACCGCCTCTGATTTCCAGTACTTTTCCACTTAGCA
TTTTTAGTTTTTCTCTTTCTATCACATTTCCCCCTCTCTCTGGTATCTCAAGAGCCAATCTTGGGTCTTA
TGTGTCTGATTCGAAGGCCTCAGCGACTACAGATTGGTACTGGGCTCTCAGGACCATAAGCTGAACAGTG
TTGAGTCTCTCTTTTATGAAGTTTGTTAGTTTGTTTATCATGCATGGTCCTATAGTAAGAAGTATACTTA
TGAACGGTCCTATGAGGGACACTAAGAGGGAGTACATAGATGAATTCCACCAGCTGTTGGCGGCGGAAGT
GAATTGTTGTTTCTGCAACTCTAAGCTAAGTTTATGTAGCTGCTGAACCCGTGTTTCTACGAGTTCAGAT
TCATTTATATAGAAACAACAATCTTCTTTGAGGAAAAGGCAGGTCCCTCCTTTTTCAGCCGTTAACAGGT
CTAGTGCGCTGCGATTTTGTAAGGTAACTTGGGCAAGGGAAGTCAACTGTCTCTGTAATGAGGCAAGGGA
TTCGGCGGAAGCCTCCATAGCTATGGAGAATTGTTGAGTTTTGCAGTGCTGATAAGGGAGTGCCCCAGAG
CTCCCCCGGCTAGGCCTGCAGCAACTAGAGATGTAGTTTTAAAAAATTATGTGACTGCCATTTTTGCCAT
TTTTGATTGGGTAGGGACTCAGAAGCCTTTAGGATTTTAACAGTATGGATTCTGCAGGACCTATATGGAC
AGCCGACACTTTGTTCTACCCATGAATTATTACAATAAGAGAGTGTCTGATCAAAAAGAAAACAAATTGC
AGGTGCTGCTTTTCCTGGGTGGTTTTTAAAGTCAGTGAAATTTAGATAGATGGGGGAGCTGCAACCCCCG
GGGGGACAATCAGCAGTGCCTAATAGATAGCCCTTTTGTTCTGTCTGAGCATAATTGGTCCAGTTTTCAG
TCAGGAAGAAACGCCAGGCGAAGGGGGATGTGGCTGGGTTTGCCCGAGTCTCCCAACAGGGGGTCCATAA
GAGTAAAAGAGCTATAAGAGAAATAAGTGTCATAGTTACAGTTTGGGTTGTTGACGGCGCAGAACAAGCT
TTAAAGGGTTTTTTTTTTTTGGTCCGATCAACTGTCCAGGTCACTGTCTCGCCCATTGAGGATCCAACAA
GGTCCGAGAATGGGTCCACAGGCTTGACGTGGGTGTGATGGATCCAGGCGACGATACCTTCTACTTTGAG
GGCTGTAGGCGTAGTCAGGATCACCTGGAATGGTCCTTTCCACCGGGGTTCTAGGGTCTCCTGTCGGTGA
CGCTTGACGAGGACCCAGTCTCCTGGTTTATATTGATGTGGAATGGGTGGAGGCCTTCATATAGTTCTTT
TAATTTGGGCCAAAATTCTTCATTAACTTTCTGTAGGGCCTGTAAGGAAAACAAAAGTTCAAGACCATTA
CCTGTGTCAGCTTTGAGAAGGTTGTCTTTTAGGTTGGGGATAATAGGGGGTGGTTTGCCAAACATTATTT
CATAAGGGGTAAGTCCTAGTTTATAGGGAGAGTTACGTGCCCTGTAGAGAGCGTAGGGGAGGAGGACTAC
CCAGTTAGCGCCAGTCTCCATGGTCAATTTAGTTAGGGTCTCTTTTAATGTTTTATTTACTCTTTCTACC
TGTCCTGAGCTTTGGGGTCGATAGGCACAATGTAGTTTCCAATTAGCCCCAAGGATGGAAGCCAGTTCCT
GACTTACCTTTGCAACGAAGGCCGGCCCGTTATCCGACCCTATCATGACTGGAAAGCCGTACCTGGGCAG
GATCTCTTCTGGGATCTTTTTGGTTACAATCTGTGCAGTTTCTTTTTTTGTTGGGAAAGCTTCTGCCCAT
CCTGAAAAGGTATCTATAAAAACTAGTAAGTATTTGTATCCATACTTTCCTGGTTTTATTTCAGTAAAGT
CAATTTCCCAATATATCCCATGTCTATCTCCCCTTTGTCTCTTTCCCACGGTGTGGGTCCCGTGTCCGGC
GTTATTGAGTTGGCACACTACACAGTTCTTAACCGTGGCGTCTATTTTTTCAGAGGCATTTTTGATTTTT
AGTCCAGTATGTTGAATTAAATCTAGCATCCGTCGCGTGCCTAGATGAGTGCTTCGATGGATGTGTTCTA
TTACCCGCTGCCCTAGCTTTTCTGGGAGGATAGTATTGTTGTTAGAGTCTTTCCACCACAGATTACTGAC
CTGTGTTCCGGGGAGCTTACTTATCCACTGGAGGTCGTCCTCTGAGTAGTCTGGGTGAGACGGCAATTCT
CTGGGGCCGGGGTCGGGCAGCTGGAGGGTCAGTAGCCGAGGAGTGATTTTGGCCACTTCTTTTGCAGTCT
GATCAGCCAGGTTGTTACCTCGGGCGACCGGGTTAGTGGCCTTCTGATGTCCCGGACAGTGGACGATAGC
CAGCTTTTTGGGTTCCCAAAGGGCAGCCAGAAGATTTAAGATTTCTTCTTTGTTTTTAATGTCTTTTCCT
TCAGCTGTGAGAAGCCCCCTCTCTTTGTATATAGCACCGTGGATGTGGGCGGTGGCAAAGGCGTATCGGC
TGTCAGTATATACTGTCAGTTTACGGCCCTTGCCCAGTTTTAGGGCTTGTGCCAAGGCAATTAACTCAGC
TCTCTGAGCTGATGTTCCTGGAGGTAATGGCTCGGCCCAAATTATTTCGGTCTCTGAGGTTACTGCCGCC
CCTGCATACCTCTGTCCTTGGTGAACGAAGCTGCTCCCATCAGTGAACCAGGTGAGGTCTGTATCTGGCA
GCGGCCGGTCCTGGAGGTCTTCTCTGACTCCATGTACCTGGGCTAGTATTTCAGTGCAGTTGTGGAGCGG
CTTACTTAGGTCTGGGTCTGGCAGTAACGATGCTGGGTTTAGGGCCGTCGGGGGTTTGAATGTTATTCTG
AGGGGGTTCAGCAACAGCCCCTGGTAATGGGTAAGCCGAGCATTACTGAGCCATCGGTCAGGGGGCTGTC
TAAGGATGTCTTCGACAGCGTGGGGGGTGGTGACTTGTAATTCTTGGCCCATGGCCAGTTTATCAGCATC
TTTGACCATCAGGGCTGTTGCTGCAATCATCCGGAGGCAAGGAGGCCATCCTGCAGCCACCGGGTCCAGT
CTCTTTGAGAGGTATGCAACTGGCCTGCGCCACGGACCCAAATTTTGAGTTAGAACTGCTTTTGCTATGC
CCCGGCTTTCGTCTACGTATAAGTGAAAAGGCTTAGAGACATCCGGAAGACCCAGTGCAGGGGCTGAGAG
CAGAGCAGTTTTAATTTGCTGGAAAGCCAGCTCAGCCTCTTCAGTCCAATTGAAGGGCTGTTGCTCTTTG
GTAGCCTGATAGAGGGGTTTTGCCAGTTCAGCGAAGCCAGGTATCCAAAGCCTGCAGAACCCTGCAGATC
CCAGGAACTCTCTTACCTGTCGTGTTGACTGTGGTCTTGGGATCTGTAGGACAGTTTCTTTTCGGGCATT
TGTTAGCCAACGCTGTCCCCCTCTCAGTAGATATCCCAAATAGGTTACTTCTGGCTTGCAGATTTGGGCC
TTTTTAGCTGAGGCTCGATAACCTAGGTTTCCCAGGGTTTTTAGGAGGTCTTTGGTTCCTTGGATGCAAG
CCTCTGGGGACTTTGCCGCTATTAAGAGGTCATCAACATACTGCAAGAGAGTTATACTGGGGTGTTGGCG
CCGGTACTCACCCAAGTCTTCGTGTAGGGCTTCATCAAACAGAGTTGGGGAGTTCTTGAATCCTTGTGGC
AATCTGGTCCATGTCAGTTGGCCATTTATACCCCTTTCAGAGTCTGTCCACTCGAAGGCAAAAATTTCTT
GGCTTTTAGGGGCTAAAGGCAGGCTGAAAAAGGCATCTTTTAGGTCTAGAACAGTATACCATTGATTTTC
AGGGCTCAAAGTGCTCAGGAGGGTGTATGGGTTTGGCACCGTCGGGTGTATATCTATTACCCTTTTGTTG
ACCTCTCTTAAGTCTTGTACCGGCCTGTATTCTTTACTGTTAGGTTTTCGTATTGGTAACAGCGGAGTGT
TCCATGGTGAGTGGCAGGGGCGCAGGACTCCATGATCTAGGAGTCGGCGTATGTGTGGCATAATCCCCTC
TCTGGCTTCTAGGGCCATCGGGTATTGGCGCACCCGAACAGGGTCCATGGTCCATCCCGGGCTTGAGCTC
AACAAAAATGGCGGGACAGTGTTTTGCTAGCCCTAGACCTGTTTCCGCCCAGGCCTCTGGGAAATTTTGT
AGCCAGGAGTCCATATTTTGGTTAGGAGGTGTCAACTCCTGATGAAGCCGATATTCCTCCTCCAGAGTCA
CAGTAAGGACAGATAGTGGCTTATTTTGGGAGTCAGTCACTTTGGGCCCTTCTGGTTGAAAGTGGATCTG
GGCCCCCATTTTTGTTAACAGATCTCTTCCCAACAGAGGACAAGGGCTTTCAGGGATGACCAGGAAGGTG
TGGGACACTTTCCCAGTTCCCAAGTCCACCGTTCTCTGAGTTGTCCATGGATATTTTTTGACTCCTGTGG
CCCCTTGAACCCAGGAGGAGTTGGAAGATAACTTTCCATAGGGCTTGACTAGGACCGAATGTTGTGCCCC
GGTATCGACCAGGAACTGGACTGGGGACCCCTCCACTTGTAAAGTTACCCTAGGTTTGGGGAGGGGGTCC
GAACCCCGTCTTCCCTATTCCGTATCTTGAGTAACCAATATCGGCATGGGTTTGGGCTGCCATTGTCCTT
GGCCCGGCTGGCGCTGTTTCTTTTTGGGGCAGTCTTTAATCCAGTGGCCAATTTCTTTAAAGTAAGCACA
TTGATCTTTGTTTAGGTTGCGTCTAGGGGCACGCATGGATTGGGTACCGTCCAGCGGAGGTTGTTCCCTT
TGGACGACTGCCGCTAGGACCTTGGTCATTTTTTCGGTGGCCCTAATTTGTCTTTCCTCTGGAGCATCCC
TGTTGTTATAAACCCTCTGCGCTATGCGAAGAAGGTCTTGGACCTGTTTTCCTTCCAAATCTTCTAATTT
TTGTAATTTTTTCTTAATATCTGGGGCCGCCTGATTGACAAAGGACATAACAACTGCTGCCTGATTCTCG
GGGGCTTCTGGATCTATAGGTGTATATTGTCTAAAGGCTTCCATTAGTCTTTCTAGATAAACAGCAGGAC
TTTCTGTTTTTCCCTGTAAAACAGAGTATACCTTAGCCAAATTAGTGGGCTTGCGAGCTGCAGCCCAGAG
ACCCGCCATTAGAGTCTGGCAATAAATGAGTAGTTTTCCCCTATCTTCTGCTGTATTGTAGTCCCACACG
GGCCTGGTCAGGGGAAACGCTGCATTAATGAGGTCAGGGTTTGCAGTCGGTTGACCGTCATCTCCGGGAA
CCAGCTTTCTTGCCTCTACCTGTATTCTTTCTCATTCCTCCGTTGTGAACAGAATTCAGAGGAGCTGTTG
GCAGTCATCCCAGGTGGGCTGATGAGTGAACATGACACTGTCTAGAAGGGCTGTTAGGTCTTTGGGGTTG
TCAGAGAACCGGGCATTCTGGGTTTTCCAGTTGTACAGGTCACTGGTAGAGAATGGCCAGTACTGGAGTC
TAGGGTTGCCTGTGTCATCGGGGGGTCCTACTTCCCTTAAGGGGAGCGCTACAGTGGAGTCGGGAACTCG
CGGAGTTACCTCGCGTTGGGTACGCCCGCGCGTTCGTCCCGCCGGCCCTCCTGAACTATGCTCACTTTCA
GTTTCCCCCAACGCAGCAGCCGCTTCTCGACCCTCATGGCTTTCTGGGGGTGTGACCGGTGGGACTTGGG
GCCAGGGTCCAGGGGGATGATAAGGCGGGGGTTCCAGGGATATGGGGTCTTGGCTATCAGGCAGTACAGG
GGGCAAGGGGGCAGTTGGGGTTTTTGGTTTTTGGGTGGTCCCAGCCGGCCGTGCGACTAAGGTTTTACAA
GGTTCAGAAGTCAACAGAAAGGGAGCTAGCCACGGGAGCGGATTTTCCACGAGATCTTGCCATACCAAAA
TGTAGGGGATTTGGTCTGGATGTCCCGTACGGCCCGGCAGGAAAACTCTTGATTTTACCTTAAGGATGAT
GGGGAGACAAAAAGTTCCCTCGGCTGGCCAGCCAATGCCGAAGGTGGGCCACTCAGAGCGGCAGAGGGTT
ATTAATTTTCCCTTTTTAAGTTCTACACTGAGATCATGTCCTCTTGCTCTTACATCTCTAAAATTATTGA
CAAGGAGAGAAAGTGGTGTGGTCTGAGAGTTGCCCATTTCAAGGAATTCCTGTTGGTAAAAGATGGGTGG
TGAGGGATGTTAGTGTCTGGTCCGGAACTGGCTCCGAAACGGCTCCTGTAAATCAAGGTAAATTAGAAGG
AGGCACACAACAGAGAACAACCAGCAAATAAGATAATTTTGATCGCTAGTGCGCCTCGGGCATAGTACCT
GATCAGATTCAGATGGGCCACGGAATACAGAGCCCCAGATGAGTACCGGAGGATGTTTCCCACCGGCCTC
TACTGACTGTCCTATAGCGCGTCCGCCAGGACTAGATCAGTCTCAAATACAGACCCCGCGGGATTGTTCA
GAGGCAGACAGACAACATACAGACTGAGCCGGCTTACTTACTTTTGCGATGACCCGTTGGCCTGGGGTCT
GGTGGGCTTGGGGCAATCCCGGACGAGCCCCCAAATGTTATGCCCAGACCCACGATGTCCCAAAAGCAAC
CACCAGAGACCAGAGTCAAAGCCAAGCAGCAGGGTTCGCTTTATTTCAAGTTCGAACTCGGTTCTCTCCA
GCTAGGCACTAGTTCCCAGGGAAAGACCCCGAGCTCGGGGTTTCAGCCGTTTTTATAGTCCGGAACAAAC
A
