# Supplementary material for: Genome-wide characterization of endogenous retroviruses in snub-nosed monkeys
Source: PeerJ. 2019 Mar 18;7:e6602. doi: 10.7717/peerj.6602 (PMC6428148; doi:10.7717/peerj.6602)
Supplement: File S3 — All ERV sequences found in the golden snub-nosed monkey. [file peerj-07-6602-s003.zip › Supplemental3/185.fasta]

>185gi|723390350|ref|NW_010824106.1|:647632-652949 
TGTTATGCCCAGACCGTTTATTCCCTGAAGAAGACCACCAGAGTCCAGAGTCAAAGCCAAGGGGCAAGGA
TCTTTACCGCAAGTTCGAACTTGGTCCCTCTGCTCCACAGCATACAAGAGGGCCTCGAATGATGCATGTG
CTCGCTTTTTATAGCCCGATGTAAACAGGATATGTAAGGTTACAGAGAAACAAGGGAATTCTTTTGGTTA
CAGCATTACAATTGGTTAACATTTTAAGTTATACATTTAGCAGTTTTTTTTTTTTTTTATTGGTTCCCGC
GCTTTCAGTAAAACCACTCCACAAACGGTTGTGACCTTATCGGGGACTCTCCAGGTGGTGTTTTTCTAAA
GTTGAGACAAATGGAGGAATGTTTGNNNNNNNNNNNNNNNNNNNNNNNNNNNNNNNNNNNNNNNNNNNNN
NNNNNNNNNNNNNNNNNNNNNNNNNNNNNNNNNNNNNNNNNNNNNNNNNNNNNNNNNNNNNNNNNNNNNN
NNNNNNNNNNNNNNNNNNNNNNNNNNNNNNNNNNNNNNNNNNNNNNNNNNNNNNNNNNNNNNNNNNNNNN
NNNNNNNNNNNNNNNNNNNNNNNNNNNNNNNNNNNNNNNNNNNNNNNNNNNNNNNNNNNNNNNNNNNNNN
NNNNNNNNNNNNNNNNNNNNNNNNNNNNNNNNNNNNNNNNNNNNNNNNNNNNNNNNNNNNNNNNNNNNNN
NNNNNNNNNNNNNNNNNNNNNNNNNNNNNNNNNNNNNNNNNNNNNNNNNNNNNNNNNNNNNNNNNNNNNN
NNNNNNNNNNNNNNNNNNNNNNNNNNNNNNNNNNNNNNNNNNNNNNNNNNNNNNNNNNNNNNNNNNNNNN
NNNNNNNNNNNNNNNNNNNNNNNNNNNNNNNNNNNNNNNNNNNNNNNNNNNNNNNNNNNNNNNNNNNNNN
NNNNNNNNNNNNNNNNNNNNNNNNNNNNNNNNNNNNNNNNNNNNNNNNNNNNNNNNNNNNNNNNNNNNNN
NNNNNNNNNNNNNNNNNNNNNNNNNNNNNNNNNNNNNNNNNNNNNNNNNNNNNNNNNNNNNNNNNNNNNN
NNNNNNNNNNNNNNNNNNNNNNNNNNNNNNNNNNNNNNNNNNNNNNNNNNNNNNNNNNNNNNNNNNNNNN
NNNNNNNNNNNNNNNNNNNNNNNNNNNNNNNNNNNNNNNNNNNNNNNNNNNNNNNNNNNNNNNNNNNNNN
NNNNNNNNNNNNNNNNNNNNNNNNNNNNNNNNNNNNNNNNNNNNNNNNNNNNNNNNNNNNNNNNNNNNNN
NNNNNNNNNNNNNNNNNNNNNNNNNNNNNNNNNNNNNNNNNNNNNNNNNNNNNNNNNNNNNNNNNNNNNN
NNNNNNNNNNNNNNNNNNNNNNNNNNNNNNNNNNNNNNNNNNNNNNNNNNNNNNNNNNNNNNNNNNNNNN
NNNNNNNNNNNNNNNNNNNNNNNNNNNNNNNNNNNNNNNNNNNNNNNNNNNNNNNNNNNNNNNNNNNNNN
NNNNNNNNNNNNNNNNNNNNNNNNNNNNNNNNNNNNNNNNNNNNNNNNNNNNNNNNNNNNNNNNNNNNNN
NNNNNNNNNNNNNNNNNNNNNNNNNNNNNNNNNNNNNNNNNNNNNNNNNNNNNNNNNNNNNNNNNNNNNN
NNNNNNNNNNNNNNNNNNNNNNNNNNNNNNNNNNNNNNNNNNNNNNNNNNNNNNNNNNNNNNNNNNNNNN
NNNNNNNNNNNNNNNNNNNNNNNNNNNNNNNNNNNNNNNNNNNNNNNNNNNNNNNNNNNNNNNNNNNNNN
NNNNNNNNNNNNNNNNNNNNNNNNNNNNNNNNNNNNNNNNNNNNNNNNNNNNNNNNNNNNNNNNNNNNNN
NNNNNNNNNNNNNNNNNNNNNNNNNNNNNNNNNNNNNNNNNNNNNNNNNNNNNNNNNNNNNNNNNNNNNN
NNNNNNNNNNNNNNNNNNNNNNNNNNNNNNNNNNNNNNNNNNNNNNNNNNNNNNNNNNNNNNNNNNNNNN
NNNNNNNNNNNNNNNNNNNNNNNNNNNNNNNNNNNNNNNNNNNNNNNNNNNNNNNNNNNNNNNNNNNNNN
NNNNNNNNNNNNNNNNNNNNNNNNNNNNNNNNNNNNNNNNNNNNNNNNNNNNNNNNNNNNNNNNNNNNNN
NNNNNNNNNNNNNNNNNNNNNNNNNNNNNNNNNNNNNNNNNNNNNNNNNNNNNNNNNNNNNNNNNNNNNN
NNNNNNNNNNNNNNNNNNNNNNNNNNNNNNNNNNNNNNNNNNNNNNNNNNNNNNNNNNNNNNNNNNNNNN
NNNNNNNNNNNNNNNNNNNNNNNNNNNNNNNNNNNNNNNNNNNNNNNNNNNNNNNNNNNNNNNNNNNNNN
NNNNNNNNNNNNNNNNNNNNNNNNNNNNNNNNNNNNNNNNNNNNNNNNNNNNNNNNNNNNNNNNNNNNNN
NNNNNNNNNNNNNNNNNNNNNNNNNNNNNNNNNNNNNNNNNNNNNNNNNNNNNNNNNNNNNNNNNNNNNN
NNNNNNNNNNNNNNNNNNNNNNNNNNNNNNNNNNNNNNNNNNNNNNNNNNNNNNNNNNNNNNNNNNNNNN
NNNNNNNNNNNNNNNNNNNNNNNNNNNNNNNNNNNNNNNNNNNNNNNNNNNNNNNNNNNNNNNNNNNNNN
NNNNNNNNNNNNNNNNNNNNNNNNNNNNNNNNNNNNNNNNNNNNNNNNNNNNNNNNNNNNNNNNNNNNNN
NNNNNNNNNNNNNNNNNNNNNNNNNNNNNNNNNNNNNNNNNNNNNNNNNNNNNNNNNNNNNNNNNNNNNN
NNNNNNNNNNNNNNNNNNNNNNNNNNNNNNNNNNNNNNNNNNNNNNNNNNNNNNNNNNNNNNNNNNNNNN
NNNNNNNNNNNNNNNNNNNNNNNNNNNNNNNNNNNNNNNNNNNNNNNNNNNNNNNNNNNNNNNNNNNNNN
NNNNNNNNNNNNNNNNNNNNNNNNNNNNNNNNNNNNNNNNNNNNNNNNNNNNNNNNNNNNNNNNNNNNNN
NNNNNNNNNNNNNNNNNNNNNNNNNNNNNNNNNNNNNNNNNNNNNNNNNNNNNNNNNNNNNNNNNNNNNN
NNNNNNNNNNNNNNNNNNNNNNNNNNNNNNNNNNNNNNNNNNNNNNNNNNNNNNNNNNNNNNNNNNNNNN
NNNNNNNNNNNNNNNNNNNNNNNNNNNNNNNNNNNNNNNNNNTTAGGGCAGTCCTTTATCCAGTGGCCAG
CCTCCTTACAGTAGGCACATTGGTCTTTGCTTAGATTATCATGTCTGGGGGACCGCCTAGGTTGGGCGTC
CTCTGGCTGTAGATGCTCTTTTTGTACTACTGCTGCCAGGACCTTGGTCATTTTTTCAGTGGCCTTAAAT
TGCTTTTCCTCTGGAGTATCTCTATTATTGTAAACTCGCTGGGCTATCTGAAGGAGGTCCTGAATCTGTT
TTCCCTCTAAGTCTTCTAATTTCTGGAGTTTCTTTTTAATGTCTGGGGCCGCCTGATTTACAAAAGACAT
TACAACAGCTGCCTGACTTCCTGGGGCCTCTGGGTCTATGGGGGTGTACTGTCTAAAAGCTTCCATTAAT
CTTTCTAAATAGGTAGCTGGGCTTTCTGTCTTTCCCTGCAGAACAGAGTATACTTTAGCCAAATTAGTGG
GCTTGCGAGCAGCTGCCCGGAGACCCGCCATTAGAGTCTGGCGATAAAGGTGTAGCCGTCCCCTACCTTC
TGCTGTGTTGTAGTCCCACGCCGGCCTGGTCAGCGGAAAAGTCGCATTTATGAGGTCGGGGTTGGCAGTC
GGTTGACCGTCGTCCCCCGGGACCAACTTTCTAGCTTCTACCTGGATTCTCTCTCGCTCCTCCGTTGTGA
ATAAAATTCGGAGGAGCTGCTGACAATCATCCCAAATGGGCTGGTGGGTGAACATGACACTATCTAATAA
AGCCATTAAATCTTTGGGGTTGTCTGAAAACCGGGCACTCTGAGTCTTCCAGTTATACAGATCACTGGTG
GAGAATGGCCAGTACTGGAGCCTGGGGATTCCCGTGTCATCTGGGGGTCCTATTTCCCAAAGGGGTAGAG
CCACTGTGGAGTCAGGCGGCTGGGGGGGGGCTAATCCGCAAAGTGCGCCCTCGCGTCCGCCCCGGTGGTC
CTTCAGAGTTACTTTCACTTTCAGTGAGCTCGGGTGCGCCGGCCGCCTCCCGTCCGCCTACTTCTTCCTG
CGGCTCAGCCCGGGGGGCTGGGGCTTGGGGCCCGGAGGGGTACGGAGGGGGATCTATGGACAGTGGGTCC
CCGCTATCAGGTAAAACAGGATGGGGGGGTGGTCGGTTGCTTGGATTTTAGCAGCCGAGCAACCAGTGCC
TTGCATGGTTTGGGGGCTAGTAGGAAAGGGGACAGCCAAGGGGGAGGGTTCTCAACAAGGTCCTGCCATA
TGAGAATATATGGGATTTGATCCAAGTGGCCAGCACGCCCAGGTAGAAAAACCTTGGACTTTACTTTAGT
GACGACAGGAAGACAGAATGTCCCTTCAGGTGGCCACCCTACATTAAAGGCGGGCCATTCGGAGCGGCAC
AGAGTGATTAGCTTTCCCCTCCTGATTTCCACACTAATATCATGGCCCCTTGCTCTAACATCCTTGAAAT
TATTTATAAGGAGAGATAGGGGTGTGCTCTGGGTATTACCCATTCTGTAATAGTTTGTAGTCTCCTTCTG
CAATAGAATATGGGTTAGAATTCCTGCAAAGGAAAACTGGAGTATCTATACTATCTAGCCGCGTGCGCAC
TCCGGAAGCCCGGGTCAGAATCAGTTCAGATAGAAATCTAAATCAGGCGAGAGCCAGGGGACGTCTTCCA
CTGGTCTCCGCTGGCCATCCTATAGCACGTCCGCCAGGACTGTGTCAGCTTCAGTTTCAGACCTCACGAG
TCACAGATACAGGTTCAGAACAGACACAGACAGACAAGACAAACGGAGACGAGCCGGCTCACCTATCTGC
AGCTCCTGGTAGATCCGTTGACCAGGGGTCTGGTGGGCTTGGGGAATCCCGGACGAGCCCCCAGATGTTA
TGCCCAGACCGTTTATTCCCCGAAGAAGACCACCAGAGTCCAGAGTCAAAGCCAAGCGGCAAGGATCTTT
ACTGCAAGTTCGAACTTGGTCCCTCTGCTCCACAGCATACAAGAGGGCCCCGAACGATGCATGTGCTCAC
TTTTTATAGCCCGATGTAAACAGGATATGTAAGGTTACAGAGAAACAAAGGAATTCTTTTGGTTACAGTA
TTACAATTGGTTAACATTTTAAGTTATACATTTAGCAGTTTTTTTATTGGTTCCTGCACTTTCAGTAAAA
CCACTCCACAAACGGTTGTGACCTTATCGGGGACTCTCCAGGTGGTGTTTTTCTAAAGTTGAGACAAA
