# Supplementary material for: Genome-wide characterization of endogenous retroviruses in snub-nosed monkeys
Source: PeerJ. 2019 Mar 18;7:e6602. doi: 10.7717/peerj.6602 (PMC6428148; doi:10.7717/peerj.6602)
Supplement: File S3 — All ERV sequences found in the golden snub-nosed monkey. [file peerj-07-6602-s003.zip › Supplemental3/186.fasta]

>186gi|723394523|ref|NW_010819933.1|:19510-25671
GGGTGAAAGAAATCAGGCACATTCCTCAGTCCTGGGCCCAGTACAAACAACATATATCTCTCAATTTCCT
GGGCCAAGTACAAACACCATATATCTCTCATATCTCTCAACTTCCTGAGCCCAGTACAAACACGTCCCAC
CATATATCTCAACTTTAGAAAAACACCACCTGGAAAAAATCCCTGATAACGACACAGCTGTTTGTAGTTT
TACTGAAAGCACGGGAACCAATAGATCACCGCTAAATGTATAACTTAATATGTTAACCAATTGTAATGCT
GTAACCTAAAGAATTCCCTTGTTCCTCTGTAACCTTACAAGTCCTATTTACATCGGGCTATAAAAAGCGT
GTGCACGTATTGTTCGGGGCCCTCTTGTATGTCGTGGAACGGAGGGACCAAGTTCGAACTTGCAGTAAAG
ATCCTTGCCGGCTTGGCTTTGACTCTGGACTCTGGTGGTCTTCTTCAGGGAATAAACGGTCTGGGCATAA
CATCTGGGGGCTCGTCCGGGATTCCCCCAAGCCCACCAGACCCCCGGTCAACGGATCTACTAGGATCAAT
CTGCTAATAGGTGAGCCAGCTCGTCTCTGTTTGTCTGTCTGTGTCTGTTCTGAATCTGAGGCTGTTAGCC
TGTCTGAATCCGTTCTGAATCTGAGGCTCGCGAGGTCTGAAACTGAAGCTGAAAGCTGGCATAAGTCCTG
GTGGACGCGCTATAGGACAGCCAGCAGAGACCGGTGGGAGACGTCCCCTGGCTCTCATCTGATCCTTGTC
TGAATTTATTCTGACCCAGATTTCTGGAGTGCGCCTGCGACTGACATAACTTGTTGTTGATATTTGGTAA
CTCACTTTCCCTTGCAGGACCTGTTCCGGCAACTCACTTTCCCTTGCAGGACCTGTTCCAGGCGCCACTC
TGGGCGCTACCGTTCCCTAGAAGAAAAAAAAAAAACTCCCTTAAGATGGGTAATACCCAAAGCACTCCCC
TATCTCTCCTTACAAATAACTTCAAGGATGTTAGGGCAAGGGGCCATGATCTTAGTGTGGAAATTAGGAG
GGGAAGGCTAATTACTCTATGCTGCTCCGAATGACCTGCCTTTAATGTAGGGTGGCCACCCGAAGGGACA
TTCTGCCTTCCTGTCCTCACTAGAGTTAAGTCCAAGGTTTTCCAACCTGGGCGTGCTGGTCACCCGGATC
ATATCCCATATATCCTCATATGGCAGGATCTAGCTGAGAACCCGCCCCCTTGGCTGTCCCCTTTCCAATT
AGCCTCTGAACCCTGTAAGGCGCTGGTTGCTCGGCCGCTAAAATCCAAGCAACCAACTGCCCCCCCATCC
TGTTCTACCTGATAGCGAGGACCCTCTGTCCACAGAACCCCCTCCATACCCCCCCGATCCCCAGGCCCCA
GCCCCCCGGGCTAGGCCGTGGGAGGAAGCAGGCGGACAGGAGGCGGCCGGCGCACCCGGACCCGCTGAAA
GTGAAAGTAACTCTGAAGGGCCGGCGGGGCGGACGCGAGGGTGCACTATGCGGGCTAGCCCCCCCCAGCC
ACCTGACTCCACAGTGGCTCTACCCCTTCAGGAAATAGGACCCCCAGATGACACAGGAATCCCCAGGCTC
CAGTACTGGCCATTCTCCACCAGTGATCTGTATAACTGGAAGACTCAGAGTGCCCGGTTTTCAGACAACC
CCAAAGATTTAATGGCCTTACTGGATAGTGTCATGTTCACCCACCAGCCCACTTGGGATGATTATCAGCA
GCTCCTCCGAATCTTATTCACAACGGAGGAGCGAGAGAGAATACAGGTAGAAGCTAGAAAGCTGGTCCCG
GGGGACGACGGTCAACCGACTGCCAACCCCGACCTCATAAATGCGACTTTTCCTTTGACCAGACCGGTGT
GGGATTACAACACGGCAGAAGGTAGGGGACGACTACACCTTTATCACCAGACTCTCATGGCAGGTCTCTG
GGCAGCTGCTCACAAGCCCACTAATTTGGCTAAAGTATACTCTGTTCTGCAGGGAAAGACAGAAAGCCCA
GCTAACTACTTAGAAAGATTAATGGAAGCCTTTAGACAGTACACCCTCATAGACCCAGAGGCTCCAGGAA
GTCAGGCAGCTGTTGTAATGTCTTTTGTAAATCAGGCAGCCCCAGACATTAGAAAGAAGCTCCAGAAATT
AGAAAACTTGGAGGGAAAACAGCTTCAGGACCTTCTTCAGATAGCCCAGCGGGTTTACAATAATAGAGAT
ACTCCAGAGGAAAAAATGACCAAGGTCCTGGCAGCGGTTGTACAAAAAGAGCATCTATAGCCAGAGAACA
CCCAACCTAAGCGGTCCCCCAGATATGATAACCTGAGCAAAGACCAATGTGCCTACTGTAAAAAAGCTGG
CCACTGGGTAAGAGACTGCCCCAAAAAGAAACAACGACGGGGACCCCCTAGGTCTACACCCACACTAGTC
ACTCAAGACAAAGACTAGGGAAGATGGGGTTCGGTCCCCCTCCCCGAACCTAGGGTAACTTTGCAAGTGG
AGGGGTCCCCAGTTCAGTTCTTGGTCGATACGGGAGCACAGCACTCAGTCCTAGTTGAAACTAATGGAAA
ATTATCCTCCAAGTCCTCGTGGGTACAAGGGGCCACAGGAATTAAGAAGTACCCCTGGACGACACAAAGA
ACAGTAAATCTCGGAGCCAAGAATGTAACCCACTCNNNNNNNNNNNNNNNNNNNNNNNNNNNNNNNNNNN
NNNNNNNNNNNNNNNNNNNNNNNNNNNNNNNNNNNNNNNNNNNNNNNNNNNNNNNNNNNNNNNNNNNNNN
NNNNNNNNNNNNNNNNNNNNNNNNNNNNNNNNNNNNNNNNNNNNNNNNNNNNNNNNNNNNNNNNNNNNNN
NNNNNNNNNNNNNNNNNNNNNNNNNNNNNNNNNNNNNNNNNNNNNNNNNNNNNNNNNNNNNNNNNNNNNN
NNNNNNNNNNNNNNNNNNNNNNNNNNNNNNNNNNNNNNNNNNNNNNNNNNNNNNNNNNNNNNNNNNNNNN
NNNNNNNNNNNNNNNNNNNNNNNNNNNNNNNNNNNNNNNNNNNNNNNNNNNNNNNNNNNNNNNNNNNNNN
NNNNNNNNNNNNNNNNNNNNNNNNNNNNNNNNNNNNNNNNNNNNNNNNNNNNNNNNNNNNNNNNNNNNNN
NNNNNNNNNNNNNNNNNNNNNNNNNNNNNNNNNNCTCCGAATGATTGCAGCCACGGCCCTGATGGTACAA
GATGCTGATAAACTTGTCATGGGTCAAGAATTACGGGTCGGTACCCCACATGCCATCGAGGGTGTACTCA
AACAGCCACCTAATCGGTGGATAAGTAACGCCCGGCTCACCCACTACCAAGGACTACTACTAAACCCTCT
CAGGATAACTTTCCTGCCCCCAACAACCTTAAACCCTGCCTCGCTGCTGCCTAACCCGGACCTGGACGCC
CCGCTCCATGATTGCACTGAGATACTAGCTCAGGTGCACGGAGTTCGAGAGGACCTACAGGACCGCCCAC
TTCCTGACGCAGACCTCGTCTGGTTCACTGATGGAAGCAGCTTCATTCACCAAGGCCAGAGGTACGCTGG
AGCAGCAGTGACTTCAGAGACTGAGGTAATCTGGGCGGAACCCTTGCCCCCGGGGACATCGGCCCAGAAG
GCCGAACTGATAGCGCTCACCCAAGCTCTTACCCTAGGGGCAGGGAAGAAACTGACAGTATACACAGACA
GCCGATATGCTTTTGCTACGGCGCACATACATGGGGCCATTTACAGGGAGCGAGGGTTACTAACGGCTGA
AGGAAAAGAGATAAAAAATAAGCAAGAGATCCTAGCCCTGTTAACAGCCCTATGGGAACCAGAAAAATTG
GCTATTGTACATTGCCCAGGGCATCAGAAACCAACCACTCCAATTGCTCAAGGCAACTTTCTGGCAGACC
AAACTGCAAGGAGTGTGGCAAAGGCTCCCAGTCAACTCCTTGCACTCCAGCTCCCTGATCCGGGCCCCCG
GGACCTGCCATATCTCCCTGATTATTCAGAACAAGATCTCCAGTGGATCGACAAACTTCCCCTGAAACAG
ATCCAGAATGGGTGGTGGACTGATACTAATGACCAAACCATCCTACCAGAAAAATTAGGACAACAAGTGT
TAGAACACATCCACCGAACCACCCACCTGGGTGCCCGGCGGATGATAGACCTGATCAGACGCTCCAAGCT
CAAAATCAGACATATAGCCGAGACGGCCAGCAGCATCGTGACCAATTGCAAAGTCTGCCAGCTTAACAAC
GCCTACCCTCAATCCCAGGCTGCAACGGGAACAAGGCTCAGGGGAACCAGGCCCGGTATCTACTGGGAGG
TAGATTTTACTGAGATAAAGCCAGGGAAGTACGGGTATCGGTACTTACTTGTCTTTGTAGATACTTTTTC
AGGGTGGATTGAAGCATTCCCAACCAAGAGGGAGACTGCTCAGGTTGTAGCAAAGAAAATTCTGGAAGAT
ATCCTTCCCAGGTATGGCTTCCCCGTCCAGATAGGGTCAGATAATGGACCAGCCTTCGTCGCTAAGGTAA
GTCAGGATTTGGCTTCCATCCTTGGGGCAAATTGGAAACTACATTGCGCTTACAGGCCCCAGAGTTCAGG
ACAGGTAGAGAGGATGAATCGGACCTTAAAGGAGACCTTAACTAAATTGACTATGGAGACTGGCGCTAAT
TGGGTGGTCCTTCTCCCCTACGCTCTGTTCCGGGCCCGTAATACCCCTTACAGACTGGGCCTTACCCCTT
ATGAAATCATGTATGGCAGACCCCCACCCCTGGTTCCCAGCCTAAAAGATGATCTGCTCAAATCTGAAAC
AGAAAATGTCTCTGAACTCTTATTTTCCCTACAAGCCTTGCAGAAAATTCATCAGGAAATCTGGCCCAAG
CTGAAGGAACTACATGAGACCGGCCCCCCACCGACGCCCCATCCGTACCAGCCGGGAGACTGGGTCCTGG
TTAAGCAACACCGACAAGAGACCTTAGAACACAGGTGGAAGGGACCACTCCAGGTACTCCTAACCACGCC
CACCGCCCTGAAGGTAGAAGGCATCGCGTCGTGGATCCACTACACCCACGTCAAGCCAGTGGACCCGACC
TCTGACCTTCTCGGACCAATCACGGCAGCGACTGAAGCTCCGACCACGTGGACTGTGGACAAAGCTAAGA
CCAACCCCTTAAAACTCACCCTGCGCCGACAGCATAGCTCACATCCCTAGCTCAGGTCACCTTGCAGAAC
CGGAGGGCCCTAGACCTACTCACTGCTGAAAAAGGTGGTACATGTATGTTCCTAAAAGAAGACTGTTGTT
TCTACATAAGTGAATCAGGGCTTGTAGAGAACCGGGTCCAAGAGTTACGCAAGTTAAGCATAGAAGTAAA
AAAACAGCAGTTTGCTTCAGCTGCAGACCAATGGTGGAATTCCTCTATGTTTTCCCTGTTAGCCCCCTTC
CTTGGACCCCTGCTAAGTCTACTATTTCTGCTTACCGTAGGACCTTGTGTTGTTAACAGAATTTTGCAGT
TTGTCAGAGAGAGGTTTGACACCGTACAGCTCATGGTCCTCAGAGCCCAATACCAACCTGTACACGCTGA
AACAGAATCAGACTTATAAGACCCAAGATTGGCTCTAGAGATACCTGAGAAAAGGGGGGAATGAAAGAAA
TCAGGCACATTCCTCAGTCCTGGGCCCAGTACAAACAACATATATCTCTCAATTTCCTGGGCCCAGTACA
AACACCATATATCTCTCATATCTCTCAACTTCCTGAGCCCAGTACAAACACGTCCCACCATATATCTCAA
CTTTAGAAAAACACCACCTGGAAAAAATCCCTGATAACGACACAGCTGTTTGTAGTTTTACTGAAAGCAT
GGGAACCAATAGATCACCACTAAATGTATAACTTAATATGTTAACCAATTGTAATGCTGTAACCTAAAGA
ATTCCCTTGTTCCTCTGTAACCTTACAAGTCCTATTTACATCGGGCTATAAAAAGTGAGTGCACGCATTG
TTCGGGGCCCTCTTGTATGTCGTGGAACGGAGGGACCAAGTTCGAACTTGCAGTAAAGATCCTTGCCGGC
TTGGCTTTGACTCTGGACTCTGGTGGTCTTCTTCGGGGAATAAACGATCTGGGCATAACAAGGGTTTTTA
CA
