# Supplementary material for: Genome-wide characterization of endogenous retroviruses in snub-nosed monkeys
Source: PeerJ. 2019 Mar 18;7:e6602. doi: 10.7717/peerj.6602 (PMC6428148; doi:10.7717/peerj.6602)
Supplement: File S3 — All ERV sequences found in the golden snub-nosed monkey. [file peerj-07-6602-s003.zip › Supplemental3/187.fasta]

>187gi|723379902|ref|NW_010830462.1|:146836-155293 
TGCTGTAACCAAAAGAATTCCCTTGTTTCTCTGTAACCTTACATATCCTGTTTACATCGGGCTATAAAAA
GCGAGCACATGCATCGTTCGGGGCCCTCTTGTATGCTGTGGAGCAGAGGGACCAAGTTCGAACTTGCAGT
AAAGATCCTTACCGTTTGGCTTTGACTCTGGACTCTGGTGGTCTTCTTCGGGCAATAAACGGTCTGGGCA
TAACATCTGGGGGCTCGTCTGGGATTCCCCAAGCCCACCAGACCCCTGGTCAACAGATCTACCAGGAGCA
GTGGATAGGTGAGCTGGCTCGTCTCTGTTTGTCTTGTCTGTCTGTGTCTGTTCTGTTCTGAACCTGTATC
TGTGACTCACGAGGTCTGAAACTGAAGCTGACACAGTCCTGGCGGACGCGCTATAGGACAGCCAGTGGAG
ACTGGTGGGAGACATCCCCTGGCTCTCGCCTGATTTAGATTTCTATCTGAACTGATTCTGACCCGGGCTT
CCGGAGCGCGCTTGCGGCTAGATATTATTGATACATTGATACTCCAGTTTTCCTTTGCAGGAATTCTAAC
CCATATTCTATTGCAGAAGGAGACTACAAACTATTACAGAATGGGTAATGCCCAGAGCACACCCCTATCT
CTCCTTATAAATAATTTCAAGGATGTTAGAGCAAGGGGCCATAATCTTAGTGTGGAAATCAGGAGGGGAA
AGCTAATTACTCTGTGCCGCTCCAAATGGCCTGCCTTTAATGTAGGGTGGCCACCTGAAGGGACATTCTG
TTTTCCTGTCGTTACTAAAGTAAAGTCCAAGGTTTTTCTACCTGGGCGTGCTGGCCACTCGGATCAAATC
CCATATATTCTCATATGGCAGGACCTTGTTGAGAACTCGCCCCCTTGGCTGTCCCCTTTCCTACTAGCCC
CCGAACCATGCAAGGCACTGGTTGCTCGGCCGCTAAAATCCAAGCAACCGACCGCCCCCCCATCCTGTTT
TACCTGATAGCGGGGACCCACTGTCCATACCTCTCCGGGCCCCAGACCCCAGCCCCCCGGGCTGAGCCGC
AGGAAGAAGTAGGCGGACGGGAGGTGGCCGGCGCACCCGAGCTCACTGAAAGTGAAAGTAACTCTGAAGG
GCCAGTGGGGCGGACGCGAGGGTGCACTTTGCGGATTAGCACCCCCCAGCCGCCTGACTCCACAGTGGCT
CTACCCCTTCGGGAAATAGGACCCCCAGATGACACGGCAATCCCCAGGCTCCAGTACTGGCCATTCTCCA
CCAGTGATCTGTATAACTGGAAGACTCAGAGTGCCCGGTTTTCAGACAACCCCAAAGATTTAATGGCTTT
ACTAGATAGTGTCATGTTCACCCACTAGCCCACTTGGGATGATTGTCAGCAGCTCCTCCGAATTTTGTTC
ACAACGCAGGAACGAGAGAGAATCCAGGTAGAAGCTAGATAGTTGGTCCCAGGGGACGACGGTCAACCGA
CTGCCAACCCCGACCTCATTAATGCGACTTTTCCACTGACCAGGCCGGCGTGGGACTACAACACGGCAGA
AGGTAGGGGATGGCTACACCTTTATCACCAGACTCTAATGGCGGGTCTCCGGGCAGCTGCTCGCAAGCCC
ACTAATTTGGCTAAAGTATACTCTGTTCTGCAGGGAAAGACAGAAAGCCCAGCTACCTATTTAGAAAGAT
TAATGGAAGCTTTTAGACAGTACACCCCCATAGACCCAGAGGCCCCAGGAAGTCAGGCAGCTGTTGTAAT
GTCTTTTGTAAATCAGGCAGCCCCAGACATTAAAAAGAAACTCCAGAAATTAGAAGACTTAGAGGGAAAA
CAGATTCAGGACCTCCTTCAGATAGCCCAGCGAGTTTACAATAATAGAGATACTCCAGAGGAAAAGCAAT
TTAAGGCCACTGAAAAAATGACCAAGGTCCTGGCAGCAGTAGTACAAAAAGAGCATCTACAGCCAGAGGA
CGCCCAACCTAGGCGGTCCCCCAGACATGATAATCTAAGCAAAGACCAATGTGCCTACTGTAAGGAGGCT
GGCCACTGGATAAAGGACTGCCCTAAAAAGAAACAACGCAGAGGACAGGGACCCCCTAGGTCTACACCCG
TACTAGTCACTCAAGACGAAGACTAGGGAAGACGGGGTTCGGACCCCCTCCCCGAACCTAGGGTAACTTT
GCAAGTGGAGGGGTCCCCAGTTCAGTTCTTGGTCGATACGGGAGCACAGCACTCGGTCCTAGTTAAAACT
AATGGAAAATTATCCTCCAAGTCCTCGTGGGTACAAGGGGCCACAGGGATTAAGAAATACCCCTGGACGA
CACAAAGAACAGTAAACCTCGGAGCCAGGAATGTAACCCATTCTTTCCTGGTCATCCCTGAGAGCCCCTG
TCCCCTACTAGGGAGAGACCTGCTAACTAAAATGGGAGCACAGATCCATTTCCTCCCTGAGGGGCCCATC
GTGACCAACTCCCAAAACCAGCCCGTGCCCGTCCTGACTATAACCTTAGAAGATGAGTACCGGCTCCACC
AGGAGCAAGCGGCCCCTGACCAGGACATAGCAACCTGGCTCCAGCAATATCCAGGAGCTTGGGCAGAAAC
GGGGGGCTTAGGACTAGCAAAACACCGTCCTGCCTTGTTTGTCGAACTCAAGCCTGGGACAGACCCTGTT
CGGGTACGGCAGTACCCAATGCCCCTAGAGGCCAAAGAAGGAATTACGCCCCACATCCGTCGGCTCCTCG
ACCAAGGGGTCCTTCGGCCCTGTCACTCACCCTGGAATACTCCCTTGTTGCCGGTACGGAAACCTAATAG
CGGGGAGTATAGACCTGTGCAAGACTTAAGAGAAGTCAATAAGAGGGTTATGGACATACATCCAACTGTG
CCTAACCCGTATACCCTCCTGAGTACTCTAAACCCTAAACACCAATGGTACACTGTTTTAGATTTGAAGG
ATGCCTTCTTCAGTTTGCCTTTAGCCCCTCAGAGCCAAAAGCTTTTCGCCTTCGAGTGGACTGACCCTGA
AAGGGGCATAAGCGGCCAACTGACATGGACCAGACTGCCGCAGGGATTCAAAAACTCTCCTACCCTGTTC
GATGAGGCCCTCCATGAAGACCTGGGTGAGTACCGACGCAAACACCCTGAAATAACCTTACTACAGTATG
TTGATGACCTCCTGATTGCTGCCGAGACCCGAGAAGCTTGCCTCCAAGGGACCAAGGGTCTCTTACAAGC
TCTAGGGAGTCTAGGCTACCGGGCCTCGGCAAAGAAAGCTCAAATCTGTAAACCAGAAGTAACATATCTG
GGGTACCTGCTAAAAGGAGGGAAGCGCTGGTTAACAGACGCCCGGAAGCAGACTGTTCTGCAGATCCCCA
GGCCACAATCCACCCGACAAGTAAGGGAATTCCTGGGGTCGGCAGGATTTTGTAGACTGTGGATACCTGG
GTTTGCAGAGCTGGTAAACCCTTATATCAGGCAACACGGGGACAGCAACCATTTAATTGGACAGAAGAAG
CTGAGTCGGCTTTCCAACAGATTAAAACCGCCCTACTCTCTGCGCCTGCGCTGGGACTACCTGACGTCAC
TAAGCCCTTCCACTTATACGTGGATGAGAGTAAGGGTGTCGCCAAGGCGGTACTGACTCAGAACTTAGGC
CCCTGGCGGAGGCCAGTTGCCTACCTGTCAAAGAAATTAGACCCAGTGGCTGCCGGGTGGCCCCCTTGCC
TCCGAATGATCGCAGCCACGGCCCTGATGGTACAAGATGCTGATAAACTTGTCTTGGGACAAGAAATACG
GGTCGTTACCCCACATGCCATCGAAGGTGTACTCAAACAGCCGCCTAACCGATGGATAAGCAACGCCCGG
CTCACCCACTACCAAGGACTACTATTAAATCCCCTCAGAATAACTTTCCTGCCCCCAACAACCTTAAACC
CTGCCTCGCTGCTGCCCAACCCGGACCTGGACGCGCCGCTCCATAATTGCACCGAGATATTAGCCCAGGT
GCACGGAGTTCAAGAGGACCTGCAGGACCGCCCACTTCCTGACGCCGACCTCGTTTGGTTCACCGATGGG
AGTAGCTTCATACACCAAGGCCAGAGGTATGCTGGAGCAGCGGTGACTTCAGAGACTGAGGTAATCTGGG
CGGAACCCCTGCCCCCGGGGACATCGGCCCAGAGGGCCGAACTGATAGCACTCACCCAAGCTCTTACCTT
GGGGGCAGGGAGGAAACTGACAGTATACACAGACAGCCGATACGCTTTCGCTACGGCACACATACATGGG
GCCATTTACAGGGAGCGAGGGTTGCTAACGGCTGAAGGAAAAGAGATAAAAAATAAGCAAGAGATCCTAG
CCCTGCTAACAGCCCTATGGAAACCAGAAAAATTGGCTATTGTACATTGCCCAGGGCACCAGAAGCCAAC
CACTCCAACTGCTCAAGGCAACTTTCTGGCAGACCAAACTGCAAGGAGTGTGGCAAAGGCTCCCAGTCAA
CTCCTTGCACTCCAGCTCCCTGATCCGGGCCCCCGGGACCTGCCGTATCACCCTGATTATTCAGAACAAG
ATCTCCAGTGGATCGACAAACTTCCCCTGAAACAGATCCAGAATGGGTGGTGGACTGATACTAATGACCA
AATTATCCTACCAGAAAAATTAGGACAGCAAGTGTTAGAACACATCCACCGATCCACCCATCTGGGTGCC
CGGCGGATGATAGACCTGATCAGACGCTCCAAGCTCAAGATCAGACGCATAGCGGAGACGGCCAGCAGCA
TCGTGACGAGTTGCAAAGTCTGCCAGCTTAGCAACGCCTATCCCCAACCCCAGGCTGCTGCAGGAACAAG
GCTCAGGGGAACCAGGCCCGGTATCTACTGGGAAGTAGATTTCACTGAGGTAAAGCCAGGAAAATACGGA
TATCGGTACTTACTTGTCTTTGTAGATACCTTTTCAGGGTGGACTGAAGCATTTCCAACCAAAAGAGAAA
CCGCTCAGGTTGTAGCAAAGAAAATTCTGGAAGACATCCTCCCCAGGTATGGCTTTCCCATCCAGATAGG
GTCAGATAATGGGCCGGCCTTCGTTGCTAAGGTAAGTCAGGATTTGGCTTCCATTCTTGGGGCAAATTGG
AAATTACATTGCGCTTACAGGCCCCAGAGTTCAGGACAGGTAGAGAGGATGAATCGGACCTTAAAGGAGA
CCTTAACTAAATTGACTATGGAGACTGGCGCTAATTGGGTGGTCCTTCTCCCCTACGCTCTGTTCCGGGC
CCGTAATACCCCTTACAGACTGGGCCTTACCCCTTATGAAATCATGTATGGCAGACCCCCACCCCTGGTT
CCCAGCCTAAAAGATGATCTGCTCAAATCTGAAACAGAAAATGTCTCTGAACTCTTATTTTCCCTACAAG
CCTTGCAGAAAATTCATCAAGAAATCTGGCCCAAGCTGAAGGAACTATATGAGACCGGTCCCCCACCGAC
ACCCCATCCGTACCAGCCGGGAGACTGGGTCCTGGTTAAGCGACACCGACAAGAGACCTTAGAACCCAGG
TGGAAGGGACCACTCCAGGTACTCCTAACCACACCCACCGCCCTAAAGGTAGAAGGCATCGCGTCGTGGA
TCCACTACACCCACGTCAAACCAGTGGACCCGACCTCCGACCTTCTTGGACCAATCACGGCAGCGACTGA
AGCACCGGCCACGTGGACTGTGGACAGAGCTAAGAACAACCCCTTAAAACTCACCCTGCGCCGGCAGCAT
AGCTCACTGCAAACATGCAGCTAGGTAGTCTAACCCTAACGTTAGTCGCCCTAGTGGCCGCTGGGGCAAA
CACAAAACCAGTTCCTAACCCCTTTGTCTGGAGATTCTGGCTTTATGAAAACCGAACCCACCCTGGGCAA
CCTCGTAAGCCCGGGAAGCTATTGGCCAGTGCTGATTGCCCCTCCACAGGGTGCAGTGACCCAATTTTGC
TAAATTTTACTGGTTTTCAGATAGCCAAACCAGTGGTACCAATGATATGTTTTGAGTTTGATCAGACTAA
GTACAATTGTAAACACTATTGGTGGCACCAAAACGCAGGCTGCCCCTACAGTTACTGTAAAATGCACTCA
GTCAGAGGGTGGAACGAGCAATCCGGGTGGAACTTCTACCAGCAGGGTAGAGGCGGCATCTATACTTGGA
TAGTTAAGGACCCTTGGAACTCCCGCTGGACCACGCCTCAACATGGGGCTGTATACTATTCCTCTTCCTC
CACGTGGCCTAGCAGTCACCTCTATCTGTGGCGTGGCCTAGTTCAGGTACGGCCCCTGGTCCATGGGGAT
ATCCAACGACAGGAAGACAGACTAACACAAGATTTACGTCCTTTCTCCTGGTTAGAATTATTACAAGAAG
GATTAGAACTTGCTAACCTTACAGGACTTCACAGCTTGTCTGGCTGCTTTCTGTGTGCCACCCTAGGGCG
TCCACCGCTAACCGCTGTCCCTCTGCCATGGGAATCCTTTACCCAAACTAACAACCTTCGGAATCTCTCG
AATGCCCCTATTCTTAATGTGCCACTGTACCGGAACCCCAGTCAGGAGAAGTTTCCCTACTGTTTTTCAG
GCACTAACTCTAGCCTCTGCAACATCACTGTAACGCCCCCTAATACCAACCTGAGGGCCCCACCGGGCAT
ATTCTTTTGGTGTAATGGAACATTATCTAAGACCCTATCTGGTCCCTCTGTTACCAACCTACTGTGTCTC
CCTGTCACACTAGTTCCCCGGTTAACTCTACTAACTGCCGGCGAGTTCCTGGGGTACACCGGTAACTGGA
CTAGCACTGCTATTCACCCAGCCCCTAGACCGAGACCTGCACGAGCCATATTTCTCCCCCTCATTGCGGG
AATCTCCCTCACCTCATCCCTCATTGCGGCCGGACTGGCAGGGGGAGCCCTAGGTCACACCCTCATAGAA
AGCAACAAGTTGTACCAACAATTTGCCGTTGCTATGGAGGAGTCGGCTGAGTCCCTTGCCTCCCTTCAGC
GACAGCTCACATCCCTAGCTCAGGTAACCTTGCAGAACCGGAGGGCCCTAGACCTACTCACTGCTGAAAA
AGGTGGTACATGTATGTTCCTGAAGGAAGACTGTTGTTTTTACATAAATGAATCAGGGCTTGTAGAGAAC
CGGGTCCAACAGTTACGCAAGTTAAGCATAGAAATGAAAAAACAGCAATTTGCCTCAGCTGCAAACCAAT
GGTGGAATTCCTCTATGTTTTCTCTGTTAGCTCCCTTCCTTGGACCCCTGCTAAGCCTACTATTTCTGTT
TACCATAGGACCCTGTGTTATTAACCGAATTTTGCAGTTTGTCAGGAAAAGGTTTGACACCATACAGCTC
ATGGTCCTCAGAGCCCAATACCAACCTGTAAACGCGGAAACAGAATCAGACTTATAAGACCCAAGATTGG
CTCCAGAGGTACCTGAGAAAGGGGGTATTGTAAGAAATCAAACATATATCTCAGTCCTGGGCCCAGTACA
AACACATTCCTCCATATATCTCAGTCCTGGGCCCAGTACAAACATTCCTCCATTTGTCTCAACTTCCTGG
GCCCAGTACAAACATTCCTCCATTTGTCTCAACTTCCTGGGCCCAGTACAAACATTCCTCCATTTGTCTC
AACTTCCTGGGCCCAGTACAAACATTCCTCCATTTGTCTCAACTTCCTGGGCCCAGTACAAACATTCCTC
CATTTGTCTCAACTTCCTGGGCCCAGTACAAACATTCCTCCATTTGTCTCAACTTCCTGGGCCCAGTACA
AACATTCCTCCATTTGTCTCAACTTCCTGGGCCCAGTACAAACATTCCTCCATTTGTCTCAACTTCCTGG
GCCCAGTACAAACATTCCTCCATTTGTCTCAACTTCCTGGGCCCAGTACAAACATTCCTCCATTTGTCTC
AACTTCCTGGGCCCAGTACAAACATTCCTCCATTTGTCTCAACTTCCTGGGCCCAGTACAAACATTCCTC
CATTTGTCTCAACTTCCTGGGCCCAGTACAAACATTCCTCCATTTGTCTCAACTTCCTGGGCCCAGTACA
AACATTCCTCCATTTGTCTCAACTTCCTGGGCCCAGTACAAACATTCCTCCATTTGTCTCAACTTCCTGG
GCCCAGTACAAACATTCCTCCATTTGTCTCAACTTCCTGGGCCCAGTACAAACATTCCTCCATTTGTCTC
AACTTTAGAAAAACACCACCTGGAGAGTCCCCGATAAGGTCACAACCGTTTGTGGAGTGGTTTTACTGAA
AGTGCGGGAACCAATAAAAAAACTGCTAAATGTATAACTTAAAATGTTAACCAATTGTAATGCTGTAACC
AAAAGAATTCCCTTGTTTCTCTGTAACCTTACATATCCTGTTTACATCGGGCTATAAAAAGCGAGCACAT
GCATCATTCGGGGCCCTCTTGTATGCTGTGGAGCAGAGGGACCAAGTTCGAACTTGCA
