# Supplementary material for: Genome-wide characterization of endogenous retroviruses in snub-nosed monkeys
Source: PeerJ. 2019 Mar 18;7:e6602. doi: 10.7717/peerj.6602 (PMC6428148; doi:10.7717/peerj.6602)
Supplement: File S3 — All ERV sequences found in the golden snub-nosed monkey. [file peerj-07-6602-s003.zip › Supplemental3/188.fasta]

>188gi|723423104|ref|NW_010791352.1|:7988-20820 
TGCCTCATTTTCCTCATTGGTAAAGTGGCAATAATAATTACCTCAGGGGTCTGTTATGATTATATAAGAC
ATTCACATAATAATGTACTTTGGACCCTGCTTATCACATAATAAACATTTGATAAATACAAGTTCTTAAT
CTCATTAGAAACAAGTCATGAGAATCTTTTACCATTTTCGTCACCAACAGTGTCTACAATTCAACTTTTA
CACTTTGCCAACCTAACAGATGAAAATGGTATCTGTTGTTTTAATTAATTTTGCATAGGGTTGCACATTT
TATGGGTATCTGTTGAATGATTTAATTTTACATAGATTGCCTTTTATGTTCTTTTACGATTTTTTAAACT
TTACGATTTTTTTAAACTTTCATTTTAGGTTCAGGGCTACATGGGTAGGTTTGTTATATAGGTAAACTTG
TATCACAGAGGTGTGGGGTATAAATTATTTCGTCACCCAGCATACTACTTGATAGTGATTTTTTCTGATT
CTGCCTCTTCTCCCACCCTTCTCCCTCAAGTAGGCCCCAGTGTCTCTTGTTCCTCCCTTTCTGTCCATGT
GTTCTCATTATTTAGTTCCCACTTACAAGTGAGAACATGTGGTATTTGGTTTTCTCTTCCTGTGTTAGTT
TGCTTAGGATAATGGTCTCCAGCTCCATCCTTGTTCCTGCAAAGGATGAGATCTTGTTTTCTTCTTATGG
CTGCATAGTGTCTCATGGTGGTGTGCATGTACCACATTTTCTTTATCTAGTTTATTGCTGATGGGTATTT
AGGTTGCTTCCATGTCTTTGCTATAGTGAATAGTGTTCAATGAACACATGAGTGCATGTGTCTTTACGGT
AGACGAATTTATATTTCTTTGGGTATATACCGAGTGACAGAATTTCTGGGTTGAATGGTAGTTCTGTTCT
TTTACCAATTTTATTGCATTTTCTTTTTTATTCATAAGTTATTAGAATAGTCAATTAGACTTCTATGCTG
CAAATAATATCTGGTTTTTAATTTATTCTATTATTAGTAATGTAAATTTAATTACATGCACTATTCTTTG
ATGGGTTCTGAGTTTTCACTTACAGTTTAAAACATCATCCCCATTTTGCCATAAACATGTTTACTTGTGT
GTCATCTTTAATTTTGATATTTTATATATACAGTTTTGGTCAGTGTGATTTTTATTTGCATGTAATAAAT
TTTGAAAAGCAATATGAGGATGTAATTTGACAATATCTAATGCATTTAAATTTTTCATACCCTATGGTAC
ATAGGAATGCACCGTATGACACAGCAATTCCATTTCTAGGAACATCACTTATTAAGCTCCGTTTATGTAT
TATGAGACAAGTTTGATGATTTTTTAAAAGCATTATTTAAAAATAGAAGAAATCTAAATGTCCATATGCA
CAAAAGTGGTTTAATATGGTGTAGCCATAAAATTAAATATTATAAACCTGTGAAAATGAATGAATCAGAG
TATTACTCACAGATACTAATTTGCAACAAATCTTTAAATGTACATTAAATTCTCCATGTGTATTTGAGTC
TATTTCTGAATTTTCTACTCTATTGATCTCTTTGTTCTATTCTAGCATCAAACTCTATTACTCTTGTAGC
TTCTCACTCCCATTTAATATTTATAATTTTTTTCCATAATTTCTTGGATGTTTTGAAGTGATGATGTTAC
CAGATAAATGTTAACACTTTGTCATTTCAAAACCTTTCTGCTACATCTGAATATACAGATTAATTTGTAG
AAAATTTTGCATTCCTACCCAAATAGGAACTACTGTTTCTCTGTGTAACTACTGTTTCTCTGTGACTTGT
TTGTACCTCGCTATAAAAGAAACCCTAAAACAGCAGCCAGGGCCTCTCTCTTTACCTGCCATTGTATAAA
GCGGAGAGGTCCGGGTTCGAACTCGTAATAAAGCGACCCCGGCTATTTGGCTTTGACTCTGGACTCTGGT
GGTCACCTACTGGGGTCTCGCGACTTCGGGCACAACAATGGGATCTTGCCATTTTGCCCAGGCTGCTCTT
GAACTTGTGGGCTCAAGCAATCCACAAACCTCCATGGGCCCTTCACTGGCGCTCACAAATGTGATCCAAC
TTCTCTCAAATTGAAAAATGCCTTCTCTAAATGTTCCAAAAAAAGTGCTCTGGAAATGGTAGCTAGATAA
TTATATACAAGATGGGAACAAGAGGTACTAAAACAAAAACTGAGATGCAAAATAATCAGCTTGCATATGA
AATTATTATATAACTGGAAAATCCAAAGAAATCAACTATAATACTATTAGAATAATGAGAAACTTATAAA
ATGGCTTATATAGATTTAATATAACAAAATGAAAAACTTTCCTAAAATGGCCAGGTAGAAATTATAAGAA
AGAAAAAAACCTGATTGACAATAACTTTTAAAAAGATACCTTTGCCAGATGCAGTGGTTCACGCCTGTAA
TCCCAGCACTTTGGGAGGCTGAGCAGGCAGATCACCTGAGGTCAGGAGTTCAAGACCAGCCTGGCCAACA
TGGTAAAACCTCATCTCTACTAAATGTACAAAAAATTAGCTGGGAGTGGTGGTGCATGCCTGTAATCTCA
GCTACTCAGGAGGCTGAGGCAGGAGAATTGCTTGAACCTGGAAGGCAGAGGCTGCAGTGAGCTGAGATTG
AGCCACTGCATTCCAGCCTGGGCAACAGAGTGAGACTTTGTCTCAATAAGTAAATAAAATGGTACATTTT
CTGAAAATAAATATAGCAAGAAATGTATCTATAGAAAGATAGAAAGTAAATCTCAAAATATTATAGAAGA
ACATAAAAGAAGAAAAAGAAAAACATAAATATATATGAATGTAGGAATCCTTGTCTTCTTCCTGATATTA
GTTAGAATGGATGCATTGTTTTTACAATGAGAAAAAAATAAACATGTAAAAGATGAGAAGCTGACATTTT
ATATTTTGGACAATTTGTTGGTATTTCATTATTTTTTATTTGTTGGCATTTTACATTTTTTTTCTCAGTA
ATAAAATATGTTGTTCCTAATAATGCTCTATTTTGGAACATTTAGAGAAGGCATTTTTCAATTTGAGAGA
AGTTGGATCACATTTGTGAGCGCCAGTGAAGGGCCCATGGAGGTTTGTGGATTGCTTGAGCCCACAAGTT
CAAGAGCAGCCTGGGCAAAATGGCAAGATCCCATTGTTGTGCCCGAAGTCGCGAGACCCCAGTAGGTGAC
CACCAGAGTCCAGAGTCAAAGCCAAATAGCCGGGGTCGCTTTATTACGAGTTCGAACCCGGACCTCTCCG
CTTTATACAATGGCAGGTAAAGAGAGAGGCCCTGGCTGCTGTTTTAGGGTTTCTTTTATAGCGAGGTACA
AACAAGTCACAGAGAAACAGTAGTTACAAGCTTATTATTGGTTAACATTTAAAGTTGAACATTCGGCAGT
TTCTGGCTGGTTCCCGCCTTTTTCGCAACCTCAAACGGCTGGGGGTTTTCCAGATAAGTTGTTTGTGTAA
GCCCGGGGGGTGGTCACATGCATGTATGTTTAGAATTTTTCCCTTAGGGGCTTTCTATCTCATTCCCCCC
TTTTAGTTGTGTCTTCAAGAGCCAATCTTGGGTCTTATATGTCTGTTTCAATTGTTTTATTGATGATGGG
TTGATATTGTGTTCTAAGGACCATTAACTGGACAGTGTTGATTCTATCTTTGACAAAGTTTATTATTCTG
TTTAGTATGCATGGCCCTATGGTGAGGAGGAGGAGTAGGCTTAGCAATGGTCCTGCTAGGGGCATTAAGA
GGGAGTACATGGAGGAGCTCCACCAACTATCAGCTGCGGAATTGAATTTTTGTTTTTGTAGTTCTAGGCT
GAGTTTGTGTAGCTGTTGGACCCGCGTCTCTACTAACCCAGATTCATTTATGTAAAAACAGCAGTCTTCT
TTGAGAAAAAGGCAAGTTCCCCCTTTTTCGGCAGTAAGCAGGTCTAGGGCGCGCCGATTTTGCAAAGTAA
CTTGGGCGAGGGAGGTCAGTTGCCTTTGTAATGAGGCTAGGGATTCGGCTGAAGCTTCCATTGCTATGGA
GAATTGTTGGGAGAGCTTAGCGGTAGTAACGAGAGCGTGGCCTAGGGCTCCTCCTGCTAACCCTGCCGCT
ATTACGGATGTGGTGAGTGAGACACCGGCTACTAAGGGAAGAAATACAGCCCTTTTTGTCCTGAAGGAAG
GCACGTAGTCTCCTTCTAGATATTCAGCAGGGGTTCGCAGGGTTAGTTGGGGAACTATTGTAACAGGGAG
ACATAGGAGGCTCTTAGTGGCCTGAACAGTGAGATTTTTATATAGAGTTCCATTACACCAGAAGAATGAG
CCATGAGGGGCGTACAGAGTGGAGTTGGGAGGAGAGGTTATGTTGCAAAGGGAGGTGCTAGCGTTTGAAT
AGCAAAATAAAACCTGTGTTTGTTCGGGGTTTAAGAACAAAGGAACATCTGAGATGGGGGAGGATCCTTG
GCTGGAAGTTGTTAGGGAATTATTGAAGGGGGCTGGGAGCGGGACGGCCGTCAGGGGTGGCTGTCCTAGG
GTAGCGCAAAAGAAACATGCAGAGAGGTTTCCCAGACCGGTGGCGTTCGCGAGAAGTAACCCCTCCCTCA
GCAGAGATAACCAGGAGAAAGGGCGGGAGGAGGTTAAAGTGGAGAGTTGTTTGTTTAGTTCTGTTTCCTG
TTTCTGAATGTTAGCGTGGAGGGTGGTTTGGATCTGAACAAGTGAGCGCCATAGATAGAGGCGGCTGCTA
GGCCACTTTGTCCCAGATGTCATGTACATGGCCCCCTTCTGTTGGGAGGTCCAACGGGAGTCCCAGGGAT
CCCAGATAACCCATGTGTAGCCTGTGGCAGTTTTAAAAAAATTATGGGAATTCCACACTTGGCTCGAGAG
GGTTTCTGAGGCCGTGAGAGTCTTGACAGTGTGGATTTTACATGAGCTATAGGGGCAACCGACGCTTTGT
TCAACCCATGTGTTTTTACAATAGGGGATTTGTTGGTCAAAGAGAAAGCAAATAGCTGGGGTGACTTTTC
CCGGTTGTGCCTGGAAATCAGTAAAATTAACATAGATAGGAGAGCTACAACCTTGAGGGGGGCAATCAGC
TGTGGCCAGAAGATGGCCTTGTACCTGTGTCTGAGCGTAGTTGGTCCAATTCTCTGTCAGGAAAAAACGC
CAGGCAAACGGGGATGAAGCCTGCTGTGCTTGGATTTTCCAGCTGAAGGCCCGCAAAAGCAAGAGCGTCA
CAAAGGAGATGGACACCATAATTACGGTTGTTGACGGCGCAGGGTGAGTTTTAAAGGATTGTCTTTAGTC
CGGTCAATTGTCCAGGCTGCGGTTTTCTCTGTGGAGGGCCCGACGAAGTCTGAGAGGGGGTCCACTGGCT
TGGCGTGGGTGTAGTGGATCCAGGCAGCGATTCCTTCTACCTTGAGTGCTGTTGGCATGGTTAGGATCAC
CTGGAACGGCCCTTTCCACCTTGGTTCTAAGGTTTCTTGTCGGTGTCGCTTGACGAGAACCCAGTCTCCT
GGCCGGATCTGGTGTGGAACGGGTGGAGGTCCTGTTTTGTATAGTTCTCTTAGTCTAGGCCAGATTTCTT
CATGAATTTTCTGTAAGGCTTGTAGGGAAAATAAGAGTTCAACACCATCATCGACATCAGATTTGATGAG
ATTGTCTTTTAGGTTAGGGACAATAGGGGGAGGTCTGCCATACATTATTTCATAAGGGGTGAGACCTAAT
CTGTAAGGGGAGTTTCTTGCCCTGAACAGGGAGTAGGGGAGAAGGACTACCCAGTTAGCGCCAGTCTCCA
TGGTCAATTTAGTTAGGGTCTCCTTTAATGTTCTGTTCATTCTTTCTACCTGTCCTGAGCTTTGGGGGCG
ATATGCACAATGTAATTTCCAATTTGCCCCGAGAATGGAAGCCAGACCCTGACTTACCTTGGCGATGAAG
GCCGGCCCGTTGTCCGACCCTATCATAGCTGGGAAGCCATACCTGGGCAAGATTTCTTCTAGGATTTTCT
TGGCTACGACTTGGGCAGTTTCCTTTTTGGTTGGGAAGGCTTCTGTCCATCCTGAAAAAGTATCTACAAA
AACTAGTAGGTATTTGTATCCATATTTTCCTGGTTTTATTTCAGTGAAGTCAATTTCCCAATAAGCCCCA
GGTCTATTTCCTCTTTGTCTTTTTCCAGTGGTTTGGGGTTGGTTTCCTGCATTATTGAGTTGGCATACTA
CACAATTTTTAGTCACTTGTTCAACTTTTTTAGAAGCATCTCTGATTTTTAGTTTTGAGTGTCTTATTAA
GTCCAATATTCGCCTTGAGCCTAAATGGGTACTATGATGGATTCGTTCTAGTACCCGTTGTCCTAATTTG
TCTGGGAGAATAATGTTGTTTTTACAGTCTTTCCACCACTTGTCGTGGATCTGAGCCATAGGGAGCTCGT
TTATCCACTGGAGGTCGCTCTCTGAGTACTCCGGGTTAGAGGGTAGCTCTGGGGGCCCCGGGTCAGGCAG
CTGAAGGGCTAGGAGCTGTGAAGGGGTTTGAGCCACATTTTTAGCAGTCTGATCAGCCAGGTTATTTCCC
CGGGAGACCATGTCAGTTATTCTTTGGTGTCCTGGACAGTGGACAATCGCCAGTTTTCTGGGTTCCCAGA
GGGCAGCTAATAAGGCCGGGATTTCGTTTTTGTTTTTAATGTGTTTTCCTTCTGCCGTGAGGAGCCCTCT
TTCCCTATATATTGCTCCATGTATGTGAGCGGTGGCAAAGGCATATCGGCTGTCAGTATATACCGTTAGT
TTTTGGTCTTTCCCCAATTTTAAGGCCTGAGTCAATGCCACCAGTTCAGCCTTTTGGGCCGACGTTCCCG
GGGGCAAGGGTTCTGCCCAAATGACTTTGGTTTCTGAGGTTACCGCCGCTCCCGCGTACCTTTGTCCTTG
GTGGACGAAACTGCTTCCATCGGTGAACCAGACGAGGTCAGCGTCTGGCAGTGGCCGGTCCTGTAGGTCT
TCTCTGACTCCGTGTACCTGGGCCAATATCTCGGAGCAGTCGTGGAGTGGGCTCTCCAAGTCCGGATTTG
GCAGTAGGGACGCGGGGTTTAGGGCCGTTGGGGGCATGAAAGTTATTCTGAGGGGGTTTAGTAGCAGTCC
CTGGTAGTGGGTGAGCCGGGCATTGCTAAGCCACCGATCAGGTGGCTGTCTGAGTACGCCTTCAATGGCA
TGTGGGGTAGTGACCTGCAATTCTTGGCCCATGGTCAGTTTATCAGCGTCTTTGACCATTAAGGCAGTGG
CCGCGATTACCCGGAGGCAAGGAGGCCACCCAGCAGCCACTGAGTCCAGTTTCTTCGACAAATATGCAAC
CGGTCTCCGCCAAGGACCTAAATACTGAGTCAATACTGCTTTGGCTACACCCCGGCTTTCGTCCACGTAT
AGGTGGAATGGCTTGGAGACATCAGGGAGTCCCAACGCAGGGGCTGATAGCAGAGCAGTTTTGATTTGTT
GGAAAGCCAGCTCAGCCTCTTCTGTCCAATTAAAGGGCTGCTGCTCTTTTGTTGCCTGGTATAGTGGTTT
AGCCAATTCAGCAAAGCCCGGTATCCAGAGTCTACAGAACCCTGCCGACCCCAAGAACTCTCTTACTTGT
CGTGTTGATTGGGGTCTAGGGATACGTAGAACAGTCTCTTTTCGGGCATCCGTCAACCAGCGTTGCCCCC
CTTTTAACAGGTATCCTAGGTAGGTTACCTCTGATTTGCAGATCTGAGCCTTCTTTGCCGAGGCTCGGTA
GCCTAGATCTCCCAAAGCCTTTAGGAGGCTTTCGGTTCCTTGTAGGCAGGCCTCTGGGGATTCAGCTGCT
ATTAAAAGATCATCAACATACTGTAAAAGAGTGATCTCAGGGTGCTGTCGCCGGTACTCACCCAGATCTT
CGTGGAGGGCCTCGTCGAACAGAGTTGGGGAGTTTTTGAATCCCTGTGGTAGCCTGGTCCACGTTAGCTG
GCCATTTATGCCCCTCTCGGGATCTGTCCATTCGAATGCAAAAAGTTCCTGACTCTTAGGGGCTAAAGGC
AGGCTGAAAAAGGCATCTTTTAAATCCAGGACGGTGTACCACTGTTTTTCAGGGCTTAAGGTGCTTAAGA
GGGTGTATGGGTTTGGCACAGTGGGGTGAATGTCCATGACTCTTTTGTTGACTTCTCTTAGGTCTTGTAC
TGGCCTGTAATCTTTACTGTTAGGTTTGCGTACCGGCAGCAACGGGGTGTTCCATGCTGAGTGGCAGGCG
CGTAGAACTCCCTGATCTAGGAGCCGGCAGATGTGTGGTGTAATACCTTCTCTGGCTTCTAGGGGCATCG
GGTACTGCCGTACCCGAACAGGATCCGTCCCAGGTTTAACTTCAACAAATATGGCAGGACGGTGTTTTGC
CAGTCCCAAACCTCCTGTTTCTGCCCAGGCCTCTGGGAAGCGCTGTAGCCAGGGGCCGATATTCTGGTCA
GGAGGTGCCGGTTCCTGATGGAGTCTATACTCATTTTCTAGGGCAATTGTGAGGACAGATATTGGCTTGT
CTTGAGAATCGGTTACTTTGGGGCCCCCCGGTTGGAAATGGATTTGGGCTCCCATTTTTGTCAGCAGATC
TCTCCCTAATAGAGGACAAGGGCTCTCGGGAATAACCAGGAAGGAGTGGGTTACCTCTCCCGTTCCCAGA
TTTACAGTTCTTTGAGTTGTCCAAGGGTATCTTTTAACTCCTGTGGCCCCTTGTACCCAGGATAAGTTAT
TAGATAATTTCCCGTAAGGCTTGACCAAGACTGAATGCTGTGCCCCGGTATCGACCAGAAACTGAACCGG
GGACCCCTCCACTTGTAGAGTTACCCTAGGTTCGGGGAGGGGGTCCGAACCCCGTCTTCCCTAGTCATCT
TGGGTTACTAATATTGATGAGGCCTTGGGCTGCCATTGTTCTTGCCCCAGTTGGCGCTGTTTTTTCTTGG
GGCAATCTTTTACCCAGTGACCCGTTTCCTTGCAGTATGCACATTGATCTTTCTTTAAGTTGTGTCTAGG
AGTACGCTTGGGTTGGGCGCCCTCTGACTGTAACTGTTCTTTCTGAACTACTGCGGCTAAGACTTTGGTC
ATTTTTTCAGTGGCCCTAATCTGTCTCTCTTCTGGGAGATCTCTATTATTGTATACTTTTTGGGCGATTC
GGAGGAGGTCCTGGACTTGTTTTCCCTCTAGATCTTCTAATTTTTGGAGTTTCTTTTTAATGTCCGGAGC
TGCCTGATTTACAAAAGACATGACAACAGCTGCCTGGTTTTCGGGTGCCTCCGGGTCCATGGGGGTAAAC
TGTCTAAAGGCTTCCATCAATCTTTCTAGATAGGTAGCTGGGCTTTCTGTTTTTCCCTGTAACACGGAAT
ATACCTTGGCCAAATTGGTGGGCTTGCGAGCGGCAGCCCGGAGACCCGCCATTAGAGTCTGGCGATAAAC
GAGTAGCCTTCCCCTACCTTCTGCCGTGTTGTAGTCCCATGCAGGTCTGGTCAAGGGAAAGGCAGCATTA
ATGAGGTCAGAGTTGGCGGTAGGTTGGCCGTCATCTCCCGGAACCAGTTTTCTGGCCTCTACCTGTATTC
TTTCTCGTTCCTCTGTTGTGAACAAAATTCTGAGGAGTTGTTGACAATCATCCCAGGTTGGTTGATGGGT
AAACATAACACTGTCTAAAAGAGCTGTTAAATCTTTAGGGTTATCAGAAAACCGAGCATTCTGGGTTTTC
CAGTTGTACAGGTCACTAGTGCAGAATGGCCAGTACTGGAGTCTAGGGTTGCCCGTGTCATCGGGGGGGT
CCTATTTCCCTCAGGGGGAGAGCCACAGTGGAATCAGGGGGGCGTGAGCTTATTTCCCATTGAGCGCATC
TGCGCATCCGCCTTGCCGGCCCCCCAGAGTTACTTTCACTTTCGAGGGCCCCGGCTGCAGCAGCAGCTGC
TGCTTCCTGCTCTTCGAGGTCCCCTGGGGGGGCTGGGGGCTGAGGGCCAGGAGGGGGATAAGGCAGGGGT
TCTAAAAGCAGGGGATCCTGACTGTCTTCTAACACAGGGGGTGGGGGAGCGGACGGTGTTTTTGGCCTAC
GGGGGTGTTCTGTCGACTGTACGAAACAGGCCCTTGAAAAGAAGGTAATGTGGAGTGGGTAGCCTCTATA
TTGATTAAGAAGGGGATGGACTTACCCTCCACTGTAAGAGTTACCCAAAGCATCTGTGATGGTCCAGGAG
GCTTCCGAGCCAATGGGACAGCATCAGTCTTCAGCCACTAAGCCAAGAAGATCTGGGAAGGAGTCAGAGA
GCCCTGGGCCAGAGCTCCAGGGGCTCTGGGAGTGGCTGTTGGTCGAGTTGGACGGTCCAATTTCCAGTTG
GATCCCGCACATATGGGACACGGCTTAGGAGGAATCCCAGGCTGCAGGCATTCCTTGGCCCAGTGGCCAG
ATTTCCGGCACTTGTAGCAAGCTCCTGGGGGAGGAGGAACCCCTGGCAGCTGTGGTTTAGGTGTTTGGAG
TTGTGTGCTGGAGATGTGGCTGGGGTTTGTCTCACAGTGGAGGCAAGGAATTGCAACTCAGAAATAAATT
GCTACTTGGCTGCCTCTACTCTATTATTGTACACCTTGAAGGCGAGGTTCATTAAGTCCTGTTGTGGGGT
TTGAGGGCCGGAATTTAATTTTTGGAGTTTTATTTAATGTCAGGAGCAGATTGGGTAATAAAATACAATG
CATATTGAGAATAAGACAGCCTTCTGACCTTTCAGGGTCTAGGGTTGAAAAGCATCTCAGGGTTGCTGCT
AAACGGATCATGAACTGAGCTGGGTTTTTCATATTTGATGAAAAAGAGCCTAAATGCTAACTGATTTGGG
AGAGGTCAGATAAAGAAAAAGGAACATTAACCTTGACTATGCCTTTAGCTTTAGCCACTTTTTTAAGAGG
AAATTGCTGGACAGGTGGGGGAGGGCTAGTCGCGGAACGAAACTGTAAACCAGACCGGGTGTGAGGAGGG
GAGGTGATAAAAGGATTATAGGGTGGGGGAGCGGAGGCTGAGGAAAAATTGGGACTTAGCTCGGCCTGGC
GAGGAGGGGAGAGGTCAGATGGATCTGTAGAAAAGGAAGACTGGGAAAAGTCAGTGACGCTTGGGGTTGG
GACTGAGGGGACAGGCGGAGGGAAAGAAGGAAGATTTGGGACGAGTTGCATTGGGAACAGAGACTAGGGA
GGGACGGATGTGTAAAAGAATGCCTGGACATCAGGCACCTCAGACCGTTTGCCCATTTTACAACAAGAAT
TATTTAGATCTTGTAGGATGGAAACATCGAAAGTGCCGTTTTCTGGCTATTTGGAACTACTGTCGAGTTT
GTATTGGGGTCACGCGGCATTGTAAAAGAAAATAAGGTGTTTAGGTTTTAGGTCAGGTATGAGTTGAAGA
GGTTTTAAGTTCTTGAGAGCACAGGCTAAGGGAGAAGAAGGAGGAATGGAGGGTGGAAGGTTGCCCACAG
TGAAGGAGGCAAGCCCAGAGAAAAGAGTACAGACATGGAGAGAAGGAGTTTGGGGGTTCTTGCCCTCCAG
AAAAGCAGGAAATGGGTTGGGGTGTGGAAGGGATTGGGGTGCAAAATTAACAGGTCAGGGTTCTTGCCCC
TCCCCCAGAAAAGCAGAGAAGGGGTAGAGACAGGGAGAGAAGGGGTTGGGGTGCTTGCCCCTCCCCCAGA
AAAGCGGGGTTTGCCACTAAGGGTGAAGGACCAAGGCAGGCGTCCCTGCAGCGTGGTCAGACACCTCTGA
AACGTGGGTGAGTAACCAGAGAGGCGTCCCTGCAATGATTAAACACCAAGGGAAGGCTGCCTTCCCCAGT
CTGTGACCGGCGCCGGCGTTTTGGATCCACGGATAAAACGTGTCTCCTTTAAGGGTGGCGCCAAGATTGA
AAGAGGTTGAGGGATAGTGAGAGGTTGGAGAAGAGAGTAAAAACGGGCCATTTACCTGATTTAAAATTCG
TGAGATGTTCCTTGGGCTGGTGGGTCTGAGGACCGGAGGTCGTAGGTGGATCTTTCTCACGGAGCAAAGA
GCAAGAGGACAGGGGATTGATCTCCCAAGGGAGGGCCCCTGATCCGAGTCATGGCACCAAAATGTCATGC
ACGTCCATGTGAAGAGACCACCAAACAGGCTTTGTGTGAGCAATAAAGCTTTTTAACCACCTGGGTGCAG
GCAGGCTGAGTCCAAAAAGAGAGTCAGTGAAGGGAGATAAGGGTGGGGCCGTTTTATAGGATTTGGGTAG
GTAAAGGAAAATTACAGTCAAAGGGGGGTTGTTTTCTGGTGGGCAGGAGTGGGGGTCACAAGGTGCTAAG
TGGGGGAGCTTTTTGAGCCAGGATGAGCCAGGAAAAGGAATTTCACAAGGTAATGTCATCACTTAAGGCA
AGGACCGGCCATTTTCACTTCTTTTGTGGTGGAATGTCCTCAGTTAAGGCGGGGCAGGGCCTTTTCACTT
CTTTTGTGATTCTTCAGTTACGTGCAAGTCACAGGGGATGCGATGGCTTGGCTTGGACTCAGAGGCCTGA
CATATAATGCAGGATGTGATAAATGCCATAAAAGTTATATACATGACGTTTTGAGAATACAATTTAGCAA
GAATTGAAATTTTGCTTATGGGATGATAAGAGCAGGGCAGAGGTCATGGATAGAAGTTAAAGGGATCTTT
AAAATGCAGATAGACTTGGGACCTCTCTTAATTTGAAGCTGGCTACAAATATGTTCACTTAATCATGCCT
TTGACAAATATTTAATGAGCATGTGCTATGCCTGATAGTAGAATAATGTAAACTCCATGGAAAGGGGCTA
TTTTTGTCATTATATTCTCTCCA
