# Supplementary material for: Genome-wide characterization of endogenous retroviruses in snub-nosed monkeys
Source: PeerJ. 2019 Mar 18;7:e6602. doi: 10.7717/peerj.6602 (PMC6428148; doi:10.7717/peerj.6602)
Supplement: File S3 — All ERV sequences found in the golden snub-nosed monkey. [file peerj-07-6602-s003.zip › Supplemental3/189.fasta]

>189gi|723423104|ref|NW_010791352.1|:955239-969368 
TGGGGAACCAGCAAACTCATTCAGGTACAATCAAGAACAAACCGATTGAATTGAATAAAGTAAGTATCGA
AGATGGCCGAATAGGAACAGCTCCAGTCTCCAACTCCCAGCGCGAGCGACACAGAAGACCGGTGACTTCT
GCATTTTCAACTGAGCGCACAGCTGAAGACCAACAGGGGAAGCAGTGGGGGCCGGTGCAGACGCGAATGA
CTCTGTCTGACAGCTTTGGGGAGAGCCGTGGATCTCCCAACGCGGAGGTTGAGATCTGAGAACGAACAGA
CTGCCTGCTCAGGTGGGTCCCTGATCCCTGAGTAGCCTAGCTGGGAGACATCCGCCACTAGGGGCAGTCT
GACACCCCACACCTCACAGGGTGGAGTACACCCCTGAGAGGAAACTTCCAAAGGAAGAATCAGACAGGTA
CACTCGCTGTTCAGCAATATTCTATCTTCGGCAACCTCTGCTGCTGATACCCAGGCAAACAGGGTCTGGA
GTGGACCTCAAGCAATCTCCAACAGACCAACAGACAGTCCTTCTGACTGTCAGAAGGAAAACTATCAAAC
AGGAAGGACACCTATACCAAAACCCCATCAGTACGTCACCACCATCAAAGACCAGAGACAGATAAAACCA
CAAAGATGGGGAAGAAGCAGGGCAGAAAAGCTGGAAATTCAAAAAATAAGAGCGCATCTCCCCCTGCAAA
GGAGCGCAGCCCATCGCCAGCAACGGATCAAAGCTGGTCAGAGAATGACTTGGACGAGAGGAGAGAAGAA
GGCTTCAGTCCATCAAACTTATCAGAGCTAAAGGAGGAATTACGTACCCAGCGCAAAGAAACTAAAAATC
TTGAAAAAAGAGTGGAAGAATTGACAGCTAGACTAATTAATGCAGAGAAGATCATAAACGAAATGACAGA
GATGAAAACCATGACACGAGAAATACGTGACAAATGCACAAGCTTCAGTAACCGACTCGATCAACTGGAA
GAAAGAGTATCAGCGATTGAAGATCAAATGAATGAAATGAAGCGAGAAGAGAAACCAAAAGAAAAAAGAA
GAAAAAGAAATGAGCAAAGCCTGCAAGAAGTATGGGATTACGTAAAAAGACCAAATCTACGTCTGATTGG
GGTGCCTGAAAGTGAGGGGGAAAATGGAACCAAGTTGGAAAACACTCTTCAGGATATCATCCAGGAGAAC
TTCCCCAACCTAGTAGGGCAGGCCAACATTCAAATTCAGGAAATACAGAGAACGCCACAAAGATACTCCT
CCAGAAGAGCAACTCCAAGACACATAATTGCCAGATTCACCAAAGTTGAAATGAAGGAAAAAATCTTAAG
GGCAGCCAGAGAGAAAGGTCGGGTTACCCACAAAGGGAAGCCCATCAGACTAACAGCAGATCTCTCGGCA
GAAACTCTACAAGCCAGAAGAGAGTGGGGGCCAATATTCAACGTTCTTAAAGAAAAGAATTTTAAACCCA
GAATTTCATATCCAGCCAAACTAAGTTTCATAAGTGAAGGAGAAATAAAATCCTTTACAGATAAGCAAAT
GCTTAGAGATTTTGTCACCACCAGGCCTGCCTTACAAGAGACCCTGAAGGAAGCCCTAAACATGGAAAGG
AACAACCGGTACCAGCCATTGCAAAAACATGCCAAAATGTAAAGACCATCGAGGCTAGGAAGAAACTGCA
TCAACTAACGAGCAAAATAACCAGTTAATATCATAATGGCAGGATCAAGTTCACACATAACAATATTAAC
CTTAAATGTTAATGGACTAAATGCTCCAATTAAAAGACACAGACTGGCAAACTGGATAAAGAGTCAAGAC
CCATCAGTCTGCTGTATTCAGGAGACCCATCTCACATGCAGAGACATACATAGGCTCAAAATAAAGGGAT
GGAGGAAGATCTACCAAGCAAATGGAGAACAAAAAAAAGCAGGGGTTGCAATCCTAGTCTCTGATAAAAC
AGACTTTAAACCATCAAAGATCAAAAGAGACAAAGAAGGCCATTACATAATGGTAAAGGGATCAATTCAA
CAGGAAGAGCTAACTCTCCTAAATATATATGCACCCAATACAGGAGCACCCAGATTCATAAAGCAAGTCC
TTAGAGACTTACAAAGAGACTTAGACTCCCATACAATAATAATGGGAGACTTCAACACTCCACTGTCAAC
ATTAGACAGATCAACGAGACAGAAAGTTAACAAGGATATCCAGGAATTGAACTCATCTCTGCACCAAGCG
GACCTAATAGACATCTATAGAACTCTCCACCCCAAATCAACAGAATATACATTCTTCTCAGCACCACATC
GCACTTATTCCAAAATTGACCACATAATTGGAAGTAAAGCACTCCTCAGCAAATGTAAAAGAACAGAAAT
TATAACAAACTGTCTCTCAGACCACAGTGCAATCAAACTAGAACTCAGGACTAAGAAACTCAATCAAAAC
CGCTCAACTACATGGAAACTGAACAACCTGCTCCTGAATGACTACTGGGTACATAACGAAATGAAAGCGG
AAATAAAGATGTTCTTTGAAACCAATGAGAACAAAGATACAACATACCAGAATCTCTGGGACACATTTAA
AGCAGTGTGTAGAGGGAAATTTATAGCACTAAATGCCCACAAGAGAAAGCAGGAAAGATCTAAAATTGAC
ACTCTAACATCACAATTAAAAGAACTAGAGAGGCAAGAGCAAACACATTCAAAAGCTAGCAGAAGGCAAG
AAATAACTAAGATCAGAGCAGAACTGAAGGAGATAGAGACACAAAAAACCCTCCAAAAAATCAATGAATC
CAGGAGTTGGTTTTTTGAAAAGATCAACAAAATTGACAGACCGCTAGCAAGGCTAATAAAGAAGAAAAGA
GAGAGGAATCAAATAGATGCAATAAAAAATGATAAAGGGGATATCACCACTGACCCCACAGAAATACAAA
CTACCATCAGAGAATACTATAAACGCCTCTACGCAAATCAACTAGAAAATCTAGAAGAAATGGATAATTT
CCTGGACACTTACACTCTCCCAAGGCTAAACCAGGAAGAAGTTGAATCCCTGAATAGACCAATAGCAGGC
TCTGAAATTGAGGCAACAATTAATAGCCTACCCACCAAAAAAAGTCCAGGACCAGATGGATTCACAGCTG
AATTCTACCAGAGGTACAAGGAGGAGCTGGTACCATTCCTTCTGAAACTATTCCAATCAATAGAAAAAGA
GGGAATCCTCCCTAACTCATTTTATGAGGCCAACATCATCCTGATACCAAAGCCTGGCAGAGACACAACA
AAAAAAGAGAATTTTAGACCAATATCCCTGATGAACATTGATGCAAAAATCCTCAATAAAATACTGGCAA
ACCGGATTCAGCAGCACATCAAAAAGCTTATCCACCATGATCAAGTGGGCTTCATCCCTGGGATGCAAGG
CTGGTTCAACATTCGCAAATCAATAAACGTAATCCAGCATATAAACAGAACCAAAGACAAGAACCACATG
ATTATCTCAATAGATGCAGAAAAGGCTTTTGACAAAATTCAACAGCCCTTCATGCTAAAAACGCTCAATA
AATTCGGTATTGATGGAACGTACCTCAAAATAATAAGAGCTATTTATGACAAACCCACAGCTAATATCAT
ACTGAATGGGCAAAAACTGGAAAAATTCCCTTTGAAAACTGGCACAAGACAGGGATGCCCTCTCTCACCA
CTCCTATTCAACATAGTGTTGGAAGTTCTGGCTAGGGCAATCAGGCAAGAGAAAGAAATCAAGGGTATCC
AGTTAGGAAAAGAAGAAGTCAAATTGTCCCTGTTTGCAGATGACATGATTGTATATTTAGAAAACCCCAT
CGTCTCAGCCCAAAATCTCCTTAAGCTGATAAGCAACTTCAGCAAAGTCTCAGGATACAAAATTAATGTG
CAAAAATCACAAGCATTCTTATACACCAGTAACAGACAAGCAGAGAGCCAAATCAGGAATGAACTTCCAT
TCACAATTGCTTCAAAGAGAATAAAATACCTAGGAATCCAGCTTACAAGGGATGTAAAGGACCTCTTCAA
GGAGAACTACAAACCACTGCTCAGTGAAATCAAAGAGGACACAAACAAATGGAAGAACATACCATGCTCA
TGGATAGGAAGAATCAATATCGTGAAAATGGCCATACTGCCCAAGGTTATTTATAGATTCAATGCCATCC
CCATCAAGCTACCAATGAGTTTCTTCACAGAATTGGAAAAAACTGCTTTAAAGTTCATATGGAACCAAAA
AAGAGCCCGCATTGCCAAGACAATCCTAAGTCAAAAGGACAAAGCTGGAGGCGTCACGCTACCTGACTTC
AAACTATACTACAAGGCTACAGTAACCAAAACAGCATGGTACTGGTACCAAAACAGAGATATAGACCAAT
GGAACAGAACAGAGTCCTCAGAAATAATACCACACATCTACAGCCATCTGATCTTTGACAAACCTGAGAG
AAACAAGAAATGGGGAAAGGATTCCCTATTTAATAAATGGTGCTGGGAAAATTGGCTAGCCATAAGTAGA
AAGCTGAAACTGGATCCTTTCCTTACCCCTTATACGAAGATTAATTCAAGATGGATTAGAGACTTAAATG
TTAGACCTAATACCATAAAAACCCTAGAAGAAAATCTAGGTAGTACCATTCAGGACATAGGCATGGGCAA
GGACTTCATGTCTAAAACACCAAAAGCAACGGCAGCAAAAGCCAAAATTGACAAATGGGATCTAATTAAA
CTAAAGAGCTTTTGCACAGCAAAAGAAACTACCATCAGAGTGAACAGGCAACCTACAGAATGGGAGAAAA
TTTTTGCAACCTACTCATCTGACAAAGGGCTAATATCCAGAATCTACAAAGAACTCAAACAAATATACGA
GAAAAAAACAAACAACCCCATCAAAAAGTGGGCAAAGGATATGAACAGACATTTCTCAAAAGAAGACATT
CATACAGCCAACAGACACATGAAAAAATGCTCATCATCACTCGCCATCAGAGAAATGCAAATCAAAACCA
CAATGAGATACCATCTCACACCAGTTAGAATGGCAATCATTAAGAAGTCAGGAAACAACAGGTGTTGGAG
AGGATGTGGAGAAATAGGAACACTTTTACACTGTTGGTGGGATTGTAAACTAGTTCAACCATTATGGAAA
ACAGTATGGCAATTCCTCAAGGATCTAGAACTAGATGTACCATATGACCCAGCCATCCCACTACTGGGTA
TATACCCAAAGGATTATAAATTATTCTACTACAAAGACACATGCACACGTATGTTTATTGCGGCACTATT
CACAATAGCAAAGACTTGGAATCAACCCAAATGTCCATCTGTGACAGACTGGATTAAGAAAATGTGGCAC
ATATACACCATGGAATACTATGCAGCCATAAAAAAGGATGAGTTTGCGTCCTTTGTAGGGACATGGATGC
AGCTGGAAACCATCATTCTTAGCAAACTATCACAAGAAGAGAAAACCAAACACCGCATGTTCTCACTCAT
AGGTGGGAACTGAACAATGAGATCACTTGGACTCGGGAAGGGGAACATCACACACTGGGGCCTATCATGG
GGAGGGGGGAGGAGGGAGGGATTGCATTGGGGAGTTATACATGATATAAATGATGAATTGATGGGTGCTG
ACGAGTTGATGGGTGCAGCACACCAACATGGCATAAGTATACATATGTAACAAACCTGCACGTTATGCAC
ATGTACCCTAGAACTTAAAGTATAATTAAAAAAAAAAAAAAGAATTCACCATTCTAGATACACTTAAGAA
CATTCCTAATTCATGAAAGGGAGGTCAAAATATCAACATTAACAGAGTTGGAAAGAAGTTGATTCCAACT
TTCATGAATAACTTTGAGGGGTTCAAGGCTTCAGTGAAGACAGTAGCTAAAGATTTGGTGGACATAGCAA
GAGAATCAGAAGTAGAAGTAGAGCCTCAAGATGTGACTGATTTGCTGAAACCTCATAATACAATTGTACT
GAATGAGCAGTTGCTTTTTATAAAGGAGGAAAAAGGGAGCTTCATGAAATGGAATCCACTCCTAGTGAAG
TTGCTATGAATATTGTTGAAATGACAACAAAAATTGAGAATATTACATAAACCTAGTTGATAAAGCAGTG
GCAGGGTTTTATAAGATTGACTCCAATTTTGAAAGAAGTTAAAATGCTTTTAAATAGCATCACATGCTTC
AGGGAAATCTTTCCTGAAAAGAAAAGTCAAAAAAATTGGCAAACTTCATTGTGTGGTCTTATTTTAAGAA
ATTACCACAGCCACCCCAACCTTCAGTAAGTATCACCCTGTTTAATCAGCAGCCATCAAGACTGAAGCAA
GACATCCTGCTAACAGAGTTTGGTTTGCTGGAGGCTCAGATGATTGTTAGCATTGTTTAGCAATAAAGTA
TTTTCAAATTATGACATGAACATTGTTTTTTAGGCATACTACTATTGCACACTTAATAGACTACAGTATA
GTGTCAACATGACTTTTATACTTTAATTATTGTGAAACAGAAAATTTTATGTGACTGGCTTTATTGCAGT
ATTTGCTTTATTGCAGTGGCCTGGAAACAAACCCATAATATCACAAAGGTATGCTTGTACACAGAGAGTC
CCAAAATACATGAAGCAAAAATGGACATAATGGAAAGAAAAATAGACAATTCAACAGTAATGTTTGATGC
TTAAATAGTCACTTTCAGTAGTGGATAGAGCAAGAAGACAGAAAATTAACAGGAAAATATTAGACTTCAG
AAACAGTGTAAACCAAGGGGACCTGGCAGACATCTTAAAGAGCACTCCACCCAGCAATGGCAGAATACAC
AGTTTTCTTGAGTGCACATTTCACTTTCTCCCGAAGATAGCATGTGCTAGGCCACAAAACGAGCCTCAAT
ATATTTTAAAATATTTAAAATATGAAAAATATCTTCTCTGATTGTGACGGAATGAAATAAAAATCAACAA
CAGGAAAAATTGGGAAAATTCACAAGTGGAAATAAAATAATAATACTTTCTAAGTCACAGATTATGTAAG
AAAGATATCACCACAGAGATTAGAAAATACCTTGGGATGAATGAAAGTAAAGAAACACCAAAATAAAATT
GATGAGATGTAGCTAAAGCATTGCTTAGAGTATAGTTTTAAACACCTGTATTAACAAAGTTAAAATATCA
CAAATAACCTAACCTTCTTTCTTATTACATTGGAAAAAAGAAAAGGTACATCTAGGGCAAAAAGAAAAAA
AGAACCACTAAAGATGAGAGTAATAACAATAAAATAAACATTTTAAAAAGCAATAGAAAAAAACTTGTTT
CTGTGGAAAGGTTAACATAATTCAAGAAAACATTTAGCTAGACTGGCTGAGAAAAAAGAGGAGAATTACT
AAAATCAGGAAGTAAAGAAGGAAGAGTCATATTGACCTGACAGAAAGAGAAAGATCATAAGTAAAGAAAT
GTAACTCTATGCCAAATAATTAGATAGCTTGGACAAAATACACAAATTCCTAGAAAGACACAAACTTTGA
AGAATTAATACCAATTCTTCACAAAGTCAAAAATTAATAGCAGGAAAAAAAACACTTCCCAGTTCATGCT
ATGAAGCTGGCATTACCTTGATACCAAAACTAAATAAGGACATCATACAAAAAAATAAACTTTCAGACTA
ATATTTCTTATAGATGTAAAACTCCTCAAAAATATCAACAAACCAAATACAGTAACACATAAAACAGATT
ATGCACTATGACCAATTGTGATTAATTCCACCAGTGAAAAGTGGGTTTAACATATGAAATTAATTAATGC
AATATATCATATCATCCCCTATGGATTGCTGATAGGAATGTGAAATAGTGCTTTGGAAAACAGTTTGGCA
TTTTTTCAAAGAAATCAAACATTGAGTTATCATATGATGACTGCATCTTATTATAACTTTCCATTCCTAG
GTGTATACCCACGACAACTGAAAGCGAATAGCCAACCAAATACTTGCACATGAATGTTCATGACATCATG
ATTCATACTAGCCATAAAGAGAAAATAATTCAAATGCCCATTAAGTGAAAAATTAATAGAGTATGGTATA
TCTATACAATGGATATAGTGTATCACCATAAAAAGAAATGAATTGTTGATACGTATTACAACATGGATGA
AACTTGAAAGCATTATGCTGTGATGGAAGCAGTCTGCAGATGCAATGGAAACCCTATGAACATACCAATG
CTATTCTTGACAGAGATAGAAGAAACAATCCTAAAATGTATATGGAACCACAGAAGATCCAGAATAGCCA
AAGCAAACATACAATCTCTTGCCAATGACTTAAATCTAAGATGTCATACTATGAAATTGCTGCAAGAAAA
CATTGGAAAAACTCTCCAGGACATTGCTCTGGGCAAAAATTTCTTGAGCAATGCTCCATAAGCACAGGCA
ACCAAAGCAAAAATGGACAAATGACACCACATCAAGTTAAAAACCTTCTTCACAGCAAAGGAAACAATCA
AGAAAGTGAAGAGAAAACCCTCAGAATGAAAATAAATATTTGCAAACTACCAATCTAACAAAGGATTAAT
AACTGGAATATATAAGGAGCTCAAACAACTCTATAGGAAAAAAATATAATAATCTGATAAAAAATGGGGA
CAAAAGATTTGAATAGGTATTTCTCAAAAGAAGAAATACAACTAGCAAACAGGCATATGAAAAGGTTCTC
AACATCACTGATTCTCCGAGAAATGCAAATGATAACTACATTGAGATATCATCTCATCCTAGTTAAAATG
GCTTATATCCAAAAGACAGACAGTAACAAATCCTGGCTAGGATGTGGAGAGAAGGGAACCCTCATATATT
GTTGGTGGGAATGTAAATTAGTATGACCACTATGGAGAACACTTTGGAGGTTACTCAGTAAACTGAAACA
GAGCTACTGTATGGTCCAGCAATCCCACTGCTGGGTATATTCCCAAAATAAAACAAATGAGTATATTGAA
GATATATCTGCACTCCCATGCTTGTTGCAGCACTGTTCACAATAGCCAGGATTTGGAAACAACAACCGGA
GTGTCCATCAACAGATGAATGGATAAAGAAAATGTGGTACATATAAACAATGGAGTACCATTCAGCCATA
AAAAAGAATGAGATCCTGTCATTTGCAACAACATGGCTGGAACTGGAGATGATTATGTTAAATGAAATAA
GTCAATCACAGAAAGACAAACATTGCATGTTCTCACTTATTTGTGGAAACTAAAAATCAAAACAACTGAA
CTAATGGAAATAGAGAGTAGAAGGATATTTACCAGTGGCTGGGAAGGTTTCTAAGAGAGTTTCTAAGAGA
GAGGTGGGGATGATTAATGGGTAGAAAAAATACCTAGAAAGAATGAATAAGACCTACTATTTGATAGCAT
AACAGGGTGACTCTAGTCAATAATATTTTAATTGTACATTTTAAAATAACTAAAAGAGTATAATTAAATT
GTCTGTAACACAAAAGATAAATGTTTGAGGGGATGGATATCCCATTCTCCATGATGTGATTATTATACAT
TGCATGCATATCAAAACATCTCCTGTACCCCATAAATACATATGCCAACAATGTACTCACAAAAATTAAA
AGTTAAATAAAAAAAGAAATTGCAGTTAGTTTTAACTTCTCACCTTACTTGTGAAAGCAATCAGCTTGTC
TTTGCAGGTGAATTATGAAGTTCGCTGTTATCTCTGATCTTGTGCCATAGTTTGCAAGAATACAGAGGTA
CCACCAAGGTCTGCAAACCAGCAAATATGCCCTTTGCCTTCTCTATTTCTACCAGACCTGGGCAGGCTAG
GTGTGCCTTTACTGCTAGTGTTCCCTGTGAAGTGAGACTGTCATAGGCTTCCTGGGAAGCATCTCAGAAT
GCTAGGGAAGCTATACAAATGCCTCCAGTTCTTTTCTCACCCTTTACAAACTGTAGACCCAGAGACACCC
GCTTTTTCTGGCACTGTGCCTACCTGGAAGAGTGAGGGGTGTTATGTCATCCTGAGACCATCCTCTTCCC
CTTCTAATTCTGTTTTCATTAATTTGGGCAGATCACACAAGTGTCTCAGGCTTCTTCTCAAGTATTGGCA
TTTTCAGAAAGTTCCTCTAGGTTACAGATAGTTGCTTTTTATATTTCCTTTGTGTAGAAGGAATAAAGCC
TGAGACTTCCTATTTCACCATCTGCTGATGGTGATACCATCTTGTTGATATCACCTCTTCATTTTTTTGT
ATTTTCATTTTACTGTTGCCTTTTGCAGAACAGAGTGTTCTTTGTTTGTTTTCACTTATTAATGAAATCC
AGCTTAATGATTATTTCTTTCATAGATTATGCCTATGGTGCTGTATCTAAAAAGTTATTGCCTCTCCTGG
GGTCATCTAGGTTTTCTCCTATGCCATCTTCTATGACTTTTATGGTTTTGTGTTTTACATTTATGTCTGT
GAATCATTTTTAGTTAATTTTAGTGAAGGTCTAACTAGATTCATTCTTTTGCATATGAATGTTCAGTTGT
TCCAGTACCATTTGTTGAAAAGGCTATTTTTCTCTATTCTATTTCCTCTGTTCATTTATCAAAGATCAGT
TAACTATATTTAGGTGAATCTGTTCCTAGGCTTTTTATTCTGTTCTGGAATGTATCTATTCTTTTGCCAT
ACTATCTTGATTATCATAGATCCTTGGGAAGTCTTGAAGTAGGATAGTGCCTGTCCTTTGACTTAGTCAT
TCTCCTTCAATATTATTGGCTATTCTGAGTCTTTTACATCTTCAAATAAACCACAAAATATCTTACTGAG
ATTTTTGTTGGTACTGCATTGGAACTATAGACCAATTGGGAAAGAGCTGACACCTTTAAGATAATGAATC
TTCCTATCCAATGGAAAATGGAATATATCTCTATTTGTTTAGTTATTTGATTTCCTTCATCAGAGCTTGG
CAGTTTTCCTCATATATGTCTTATACATATATAAGGAAATATATATATATTTTACTAGATGTATACCAAA
GTATTAGCACCAAAAGGTGCTAATATAAATGGTATTGCATTTAATTTCAAATTTCACTTGTTCATTGCTG
ATATATAGAAAATCAAGTGATTTTTGTATATTAACCTTGTATCCTGCAACCTTGCTACAATTGCCTGTTA
GTTCCAGAAATTTCTTTGGGTTTTTTTTTATTTTTTTAAATTTTCTTCATAGGCAATCATATCACTATGC
TACCATATGTTTATAAAAGTTACTTGAATTTTAAGGCAATAAATTGGAAATAAAACCACTCTGTGCAGGT
AGATACTTTTCTTCAGCCCCTGTGTAACAAAGACAAGCGCAGATGAGATGTAGTTGATGAATGGAGGGAG
GCCTACCATGCAGCTGAACGATAGATCTCAAGATATACCTTGAATAGTGACTCAGGAGTGAAATTTCAAC
CTATAATTCTGGAATACTCTGCTTGTAATATATTTTTGTTGTATGAAGAAAAGTGAAATAAATGTTATTA
TTAACCCTGATTCAAGAAATCACTTTAAGTCATGTTCAGAACCACTGTTCATCATATTCTGGAGTACTTA
GCATTGTAATGATTTGGCAAAATTATGAGTTATTCTGGCATTCCTAGGTAGAGTTTAATTACATTTATCT
TATTTATCAAGCAGTCTAGCATAACTTGGCAAACATATGACAGCAAGTTAATTCACTATGTTTTACCCCC
TTTTTGAGTAAATGGAAGATTTTGTGTGCATAACATTTAACTTTATGCACAGTATGACAAATCAGAAATT
CCTTTGAAAATCATCACTATAAAGGCAATATTAAATACTATACACCTAGTTACCTGATGACAAGGCTTAC
TAATATGTTTTTAATAAGGGATTAAACTTTAAGATATTTATAAAAGAGCTGAAAGACCTGAAGATCTCCA
TTCCCATTTTTTACCAAGAAGATTTTTGCACTTGAAACCCTATAATTTCAAAGACCTAAGAGTTTGTTAC
TGCATTTTAATGGAGAAAATGCCTTTGAATTGTATGGCTCTCTGAAATTCTAATTTAAAAAATCAGAACT
GGTTTACATTATCTAAATAGCCAAAATGAAAACTAGGTGATATTCTGGTAATCTGGCAATCATGTGGTAA
TATTTTAACTGAAGGATTAATGTTACTAAGTTTGGGACTTTGAAACATGAGCCATTGTTTTGAGTAAGCT
GTTTTTTTGTTTTGTTTTTCATTTTTAGCAGTATTATGAGACTACCAGGTAAAATAAGAATGGGTGGACT
CTGACATAACTTCTACCTTTCCCCAGTTAGCAAGGGTAAGTTTATTAAAGCAGCAAAATTGTCACACTGA
AAATTGTCATGGGCCATACCTCGAATGTGAGAGGTAGTTAGCTTTGATGGACTATTATCAGCCAAGTATA
AGTAGGCAGAAGCAAGCCGGGTGAAAATCTTCCAGGCGTTGTGACATCATGGAAGGGTAGGTTTTGATAT
ACCAGGCGCTGACTCCCTATCCATAATTATGGCAGTAAGCAAAGCAATATATAATAACCTTTACAGGAGT
TTCTGCTAGATACTGTGCTAAGAATTTTATATACAGTAACTCAAAGGAAACATGTTATTCCATTCTACAG
ATGGAAAAACTGATTAATTAACACATAAAACTTACCTAAGGTCACAGATAGCCAGGATTTAATTTCATGC
ACTCTAGTTCCCAAGTTGAGGCACTTTAATGGCACCTTACAGTTAGAAATGGGAAACTCAGATTCCAGTT
TAGCCAGGAGATGTTGTGAGCTAGTGATGCAAATTGAGTGAAAAACAATCAGGAGGGATGGGGCCTTATG
GAAAACAGACAACCTCATGCTTATTCCATATAAATGTTTTATTTTAATGTTCTTTGTCTTGTTATTTTCT
TTTTATTCTTTTTAAATTTTACTTTAACTTCTGGGATACATGTGCTGAACTTCCACATTTGTTGCATAGG
TATACATGTGCCATGGTAGTTTGCTGCACCTATCACACTGTCATCTCAGTTTTAAGCCCCACATGCATTA
GGTATTTGTCCTAATGCTCTCCCTCCCCTTTCCCCCCACTCAAGATATATTAAAGACTTAAACATAAAAC
ATAAAATCATAAAAACCCTAGAAGAAAACCTAGGGAATACCGTTCAGAACATAGGCATGAGCAAAGACTT
CATGACTAAAACATCAAAAGCAATTGCAACAAAAGCCAAAATTGACAAATGGGATCTAATTAAACCAAAA
AGCCTCTGCTCAGAGAAAGAAACTATCATCACAGTGAACAGGCAACCTACAGAATGGGAGAAAATTTTTG
CAATGTATTCATCTGAGAAAAGTCTTATATCCAGAACCTACAAGGAACTTAAACAAATTTACAAGAAAAA
ACAAAACTCCATCAAAAAGTGGACAAAGGATATGAACAGATATTTCCCAAAAGAAGACATTTATGCGATC
AACACACAAATGAAAAAAAGCTCATCATCGCTGGTCATTAAAGAAATGCAAATCAAAGCCACAATGAGAT
ACCATCTCATGCCAGTTGGAATAGCAATCATTAAAAAGTCTGGAAACAACATGCTGGTGAAGATGCAGAG
AAATAGGAACAGTTTTACACTGCTGGTGGGAGTATAAATTAGTTCAACCATTGTGGAAGACAGTGTGGTG
ATTCCTCAAGAATATAGAACCAGAAATACCATTTGGCCCAGCAATCTCATTACTGGGTATATACCCAAAA
GATTATAAATCATTCTACTATAATGACACATGCACACATATGTTTATTTCAACACTATTCACAATAGCAA
AGACTTGGAACCAACCCAAAAGCCCATCAATAATAGACTAGATAAAGAAAATGTGGTACATATATACCAC
GGAATGCTATGCAGCCATAAAAAAGAATGAGTTCACGTCCTTTGCAGAGACATGGATGAAGTTAGAAATC
ATCATCCTCAGCAAACTAACACAGAAAAAGAAAACCAAACTCCCATGTTCGCACTCACAAGTGGGAGTTG
AATAATGAGAATACATGGACACAGGGAGGGAAACATCACACACCGGAGCCTGTTTTATTA
