# Supplementary material for: Genome-wide characterization of endogenous retroviruses in snub-nosed monkeys
Source: PeerJ. 2019 Mar 18;7:e6602. doi: 10.7717/peerj.6602 (PMC6428148; doi:10.7717/peerj.6602)
Supplement: File S3 — All ERV sequences found in the golden snub-nosed monkey. [file peerj-07-6602-s003.zip › Supplemental3/19.fasta]

>19gi|723382473|ref|NW_010827891.1|:869618-874227 
TGGGGGCTCGTCCGGGATTGCCCCTAAGCCCACCAGACCCCAGGCCAACGGGTCATCGCAAAAGTGAGTA
AGCCGGCTCTGTTTATATGTTGTCTGTCTGCCTCTGAATAATCCCGCGGGGTCTGTATATGAGACTGATC
TAGTCCTGGTGGACGCGCTATAGGACAGTCAGTGGAGGCCGGTGGGAGACGTCCTCCGGTACTCATCTGG
GGCTCTGTATTCTGTGGCCCATCTGCTTCTGGTCGGGTCCTAAGCCCGAGACGCGCTAGCGATCAATATA
TCTTGGTTGTTGGAAGTTATCTGTTGCACGCCCCTTACTAATTTACCTTGATTTACAGGAGCTTCGGAGC
CAGTCCTGTACCAGGCACTAATATCCCTTACCACCCATCTTCTATCAACAGGACTTCCTCGGAATGGGCA
ACTCCCAGACCACACCACTTTCTCTCCTTGTCAATAATTTTAAAGATGTGAGAGCAAGGGGACATGATCT
CAGTATAGAACTTAAAAAGGGAAAATTAATAACCCTCTGCCGCTCTGAGTGGCCCACCTTCGGCGTAGGC
TGGCCAGCCGAGGGAACTTTTTGCCTCCCCATTATCCTCCAGGTAAAATCAAGGGTTTTCCTGCCAGGTC
GTTCGGGACACCCAGATCAGATCCCCTACATTTTAGTCTGGCAAGATCTGGTGGAAAATCCGCCCCCGTG
GCTAGCTCCCTTTCTGCTGACCTCTGAACCCTGTAAAACCCTAGTCGCGCAACCAACTGGGACCACCAAA
AGACCAAAAACTCCAACTGCCCCCTTGCCCCCTGTGTTGCCTGACAGCCAGGACCTCGCATCCTTGGAAC
CCCCGCCTTATCCTCCCCCTCCCGGACCCCATGCCCAAGCCCAACCGGCCGCACTCCCAGGAAGCCATGA
GGGCCGAGAAGCGGCCGCGGCGCCAGGAGAAACTGAAAGTGAACATGGCTCGGGAGGGCCGGCAGGGCGA
ACGCGCGGGCGTGTCCAGCGTGAGGCAACTCCGCGAGTTCCCGATTCCACTGTAGCGCTCCCCTTAAGGG
AAATAGGACCCCCCGATGACACAGGTAACCCTAGACTCCAGTATTGGCCATTCTCTACCAGTGACCTGTA
CAACTGGAAGACTCAGAATGCCCGGTTCTCTGATAACCCCAAGGACCTAACAGCCCTTCTAGATAGTGTC
ATGTTCACTCATCAGCCCACCTGGGATGACTGCCAACAGCTCCTCCGCATTCTGTTCACAACGGAGGAAC
GGGAGAGAATCCAGGTAGAGGCTAGAAAGTTGGTTCCTGGAGATGACGGTCAACCGACTGCAAACCCCGA
CCTCATTAATGCAGCATTTCCCTTGACCAGGCCAACGTGGGACTACAATACAGCAGAAGGTAGGGGAAAG
CTACTCGTTTATCGCCAGACTCTAATGGCGGGTCTCCGGGCTGCAGCTCGCAAGCCCACTAATTTGGCTA
AGGTATATTCTGTTTTACAGGGAAAGACAGAAAGCCCCGCTGTTTATCTAGAAAGACTAATGGAAGCCTT
TAGACAGTATACACCTATAGATCCAGAGGCACCTGAAAATCAGGCAGCAGTCGTTATGTCCTTTGTCAAC
CAGGCGGCCCCAGATATTAAAAAAAAGCTACAAAAATTAGAAGATTTGGAGGGAAAACAGGTCCAGGACC
TCCTTCGCATAGCACAGAGAGTTTACAACAACAGAGATGCTCCAGAGGAAAGACAAATTAGGGCCACTGA
GAAAATGACCAAAGTCCTGGCGGCGGTCGTCCAAAAAGAACAACCACCGCCAGGAAGCACCCAATCCACG
CGTGCCCCTAGGCGCAATCTGAGTAAAGACCAATGTGCATACTGTAAAGAAATTGGTCACTGGATAAAAG
ACTGCCCCAAAAAGAAACAGCGCCAGCCAGGCCAAGGACAATGGCAGCCCAAATCTATGCCGATACTAGT
TACCCAAGATACAGACTAGGGGAGACGGGGTTCGGATCCCCTCCCCGAACCTAGGGTAACTTTACAAGTG
GAGGGGTCCCCGGTCCAGTTCCTGGTCGATACCGGGGCACAACATTCGGTCTTAGTCAAGCCCTATGGAA
AGTTATCTTCCAACTCCTCCTGGGTTCAAGGGGCCACAGGAACCAAGAAATATCCATGGACAACCCAGAG
AGCAGTAAACTTGGGAACCGGGAAAGTGTCCCATAGCTTCCTGGTCATCCCTGACAGCCCTTGTCCCCTG
TTGGGGAGAGATCTGTTGACAAAAATGGGGGCACAAATCCATTTTCAACCAGAAGGGCCCAAAGTGACTG
ACTCCCAAAACAGGCCACTATCTGTTCTTACCGTAACTCTAGAGGATGAGTACCGGCTTCACCAGGAGTT
AACGCCTCCTAACCAAAATATAGACTCCTGGCTCCAGAACTTCCCGGAGGCTTGGGCAGAAACAGGAGGG
CTAGGGCTAGCAAAGCACCGTCCCGCCATTTTTGTTGAGCTTAAGCCCGGGATGGACCCTGTTCGCGTGC
GCCAATACCCAATGGCCCTGGAAGCCAAAGAGGGAATTATACCACACATCCGCCGACTCCTAGATCATGG
AGTCCTACGCCCCTGCCACTCACCATGGAACACTCCGCTGCTACCAATACAAAAACCCAACAGTAAAGAA
TATAGGCCGGTACAAGACTTAAGAGAAGTCAATAAAAGGGTAATGGACATACACCCGACGGTGCCAAATC
CATACACCCTCCTGAGTACCTTGAGTCCTGAAAATCAATGGTATACTGTTCTAGACCTAAAAGATGCTTT
TTTTAGCCTGCCTTTAGCCCCTAAAAGCCAGGAAATTTTTGCCTTTGAGTGGACAGACTCTGAGAGAGGC
ATAAGTGGCCAACTGACGTGGACCAGACTGCCACAAGGATTCAAAAACTCCCCAACTCTGTTTGATGAAG
CCCTCCACGAAGACTTGGGTGAGTACCGACGCCAACACCCCAGTATAACTCTCTTGCAGTATGTTGATGA
TCTCTTAATAGCGGCAACGTCCCCAGAGGCCTGCATCCAAGGAACCAAAGACCTCCTGAAAACCTTGGGA
AACCTGGGTTATCGAGCCTCAGCTAAAAAGGCCCAGATCTGCAGGCCAGAGGTAACCTACTTGGGGTATC
TACTTAGAGGGGGACAGCGCTGGCTAACAAATGCTCGAAAAGAAACTGTCCTACAGAAGTATCAGAGGTC
AGAAAAGTCAGGACACTCCCCTCAATGCTAAAACAACAAGGTTATCTGGAAAGTCCCTAGCAGGGCAAGC
GGCCGTTTGTGGTTTGGTCAAAGGGCGGGAACCAATGAGCAACTGACTAACGTTTAACTTTAAATGTCAG
CCAATTGTAAACCTACAACTGTAAAAATCCCCAGTGACTCTGTAACTTGCTGTAACTTGTTTGTGTCTGA
CTATAAAAGACGGCTGAACACTGAGCTCGGGGTCTCTCCCTAGGATCTGATACCTAGCTGGAGGGAACCG
AGTTTGAACTCGAAATAAAGCAATCCCTGCCGCTTGGCTTTGTCTCTGAACTCTGGTGGTTGCTTTCGGG
TCATCGCGGGTCTGGGCATTACATTAGGATTCATCTTCCATACTGTGGTAACTTCCACTTAGGCAGAAAG
AACAGAAAAAATAATCCATTAAGACAATTTTATATTAATTCCTAGATTTTTAAAAAAATATACTCATCTG
ACAGGCCAGGTCTACTGCCCCTGCTTTTCACTTTTTTTTTTTGAGACAGAGTCTCGCTCTGTCACCCAAG
CTGGAGTGCAGTGGTGGTGATCTCAGCTCACTGCAAGCTCCGCCTCCCGGGTTCACACCATTCTCCTGCC
TCAGCCTCCCGAATAGCTGGGACTACAGGCGCCCGCCAGCATGCCCAGCTAATTTTTTGTGTTTTTTAAA
ATAGAGACGGGGTTTCACCATGTTAGCCAGGATGGTCTTGATCTCCTGACCTCGTGATCTGCCCGCCTTG
GCCTCCCAAAGTGCTGGGATTACAGACGTGAGCCACTGCGCCTGGCCTTTTTACTTTTCTTAAAAAAAAA
AAAAAAAAAAAGGCTACTCTTTGCCATGTACCACTATTGTTTTATGTCATTGTGTTTTGACTTTTCAGAG
AAGCAGATATTATATAAATATGAGTATTGTATTAACAAGTCTTGGAATTATTTAGGCATTGGACAGTTAC
TAGTTTCATCCTTATGTTCCAAAAAGATGTCAGACTGAAGATTGATGGTGCTCTATGTGATGCCTGAGTG
CTGCTGAAACACACAATTGTCATATACCAACCTGTGCTCCTGTTTTAAGCCATTTTCATCAGTGAGTACA
CATTATCCCTCTTCTCACTGAATCAGCTAAACACCATGAACTATTAGAGATGTTGCTAAACATCATCAAC
TATTAGAGATCTATTTAGTATTACTCCAAGCGTGAATTTTCTGTGGACGGAGATGGTATAGTCTAGTGTA
GGGTTTAAGAAATTTTCAGGTGATCCAAAATTTAAGGATAAGGTGCTATGGTGCTTAAGTGAAGTTATAT
GTAGTTACAGAGACCAGAGTTTAAATCATCCTGCCGTCACATCACCTTGGCCAAACTGCT
