# Supplementary material for: Genome-wide characterization of endogenous retroviruses in snub-nosed monkeys
Source: PeerJ. 2019 Mar 18;7:e6602. doi: 10.7717/peerj.6602 (PMC6428148; doi:10.7717/peerj.6602)
Supplement: File S3 — All ERV sequences found in the golden snub-nosed monkey. [file peerj-07-6602-s003.zip › Supplemental3/190.fasta]

>190gi|723423104|ref|NW_010791352.1|:1685130-1692553 
TGACTAGCTGGGGTTGGTGTCACAGGTGGTAACGGAAATTGCCTAGAGAGTTGTAGGTAAAGCAAGGCAG
ATTTATTAGAGAAAGTATGAAAGAAATTGCAAGGTTACAACAGACAGTACAATAGAGAGGCTGTCTGCCA
AGAGATGAGGGACTGGAGGGGAGTTTTATAGGGTGATGCTGGAGGGCGCTATGCGTGGAACAAGGTCGTT
GTGACCATGAGTTGTTTGTGATTAGCCATCTTTCAGAACAATTGTGTTTCTCCTCACAGGGGACCCTCCC
CCACCTGGGAACCCTTCCTCAGACTCCCCTTTTCTCCTCGGCAGAACAACAATGACAAGTCTTTGGCACG
AAGGCAGTTGTCTTATACTTCAACTATTTCTTGCTGGCCTCAGGTGTAGAGTTGACCCTAACTATGGTTG
TTGGTCTGTCAGGAAACCCTGTGGGTTATTGTCCTGGACTGTGGGACTTAGGATATTGGATCTTGCTGGA
GGAACGGACTCATCAGAGAAGGGGGGCATGTCAAGGTGAAACTGGTGTCCAGCTGAATCCAAGGGAGATT
TGTTCAGTTAGCGAGCATCACTGGGGAGAGACTGATATTCCATTTGCAACGTTATTTGAAGGTGAAACTG
CTGAATTCTAGAAGACACAAATTTAACAAGTAAATTGAAGATACAAGGGCCAAAAAGAAGGAATAATAAA
ATACCTGTTAGTGAGCAACCACAAGGGGCAACCAGGAGAACCATCCCCAGGTAGATGTCCATGAAGACCA
TCCTTGTAATGACTTCTCCTCAATTTCAGTGTTTTTTGATATGGTCCCACACTATTCCTGCTTGATTACC
ATAAACACAACAATCTTCTTTAAGGGCTAAACAAATGCCCCTCTTGGGCTGTGATAAGCAGATTTAGGCC
ATGGTGGTTTTAAACAACTGCTACTAGGGAGTCTACCTGATCTTGGAGGACTTCCAGAGTGTCAGAGATG
TGTTTGAGCTCAGGGGTGAGTTTGATTGAGTGGCCATGATAAGTAGGGTCTGCAAGGCTCATACATGTTA
TTATTATACCTAATCCAGTGGCAATTCCTAGGCCAATGAGTAAGGGAATCAGATAGATTGCCCATTTTTC
CATGCTAGAACTGTAAGGTGGGATTGGGAGGGATTGGTCAGAAGGAGCAATTTGGATGTCTGGGGCTAAG
TAAACTAGTGTACAAGTCCCAGTCCAGTTGGCTGGAAGACGAATATATACATTTGATCCTCAGAGGAAGA
AAGCTCCCTTAGTTTTGAGGGAAGATGTTAGACTTAAAGTGAAGAAACAGTGTTATTTTGGCCTTCTGAC
CTGAAGAAGTACTGAATAGCTAGTGCGGTAGTTGTAAGAGGCTGTAAGGCTTGAATATTAAAGTTTGTGT
TTGGTGGGTTTTGTTTTCCCAGAATAAATGAAAGCATTGAGTGTCTAGAAACATCTGAGATTTGAGGCTA
CTGAGCATGGGAATGTGTAGGCAATTATTTGGGGAATTTGCAACTTTGCAATTTTGCCATGGGACTGGAT
CAGGACAAGTGTATGGAGAGGGGCACCTTGTACAGAAGTGAGAGTTTATGTTTTGGAGATTTGGGGAATT
GAAGGCACCTGGGCCTGATATTCTAACTGGTACTGAATTGTGTTTTCCCTCTGATATGTTTTTCTATTGG
TGATACTTATAGTTACAGTGTAGTTTTAAAGGGGGTTAGGAATATCACCCACAGGATTGGAGCAATGTTC
ATTATCTGTTGTTTTAAGACAAATAGGAGCTTGATGTTTGGGTTGGACTTGTTTAGAAAGGGGGCCTACT
ACAGAGTTTGGAGTCTACCATTGTCTCTCGACTTGGTGACCAGTCCTTCCAGAGGGTTGTTGTTTTTAGC
TTGGTTGTGTAGTGGCGTAAATAGGCAGAGAAAGCAGATACCATGCCTCATGCATGCTTTTTAAGGTCCC
ATGGGAGTTGGGGGAACAGAAATTTAGGGTACAAGGTGGTATTAAAAATAGATCCAATCCTGAATAGAAA
TAGGGAATGCAGACGCATACCTTTCAGGGGTTAGTGGTAAGCAAAGCCAAAAATCCTTTGCACACAGATA
ATGTTTTTCCCTTAATAGCTTATGGGCCCCTTCAAATAGGGTATAATCCATGAAGCTAGGCAGAGTAAGG
TTCATTGTAAGTGTTAACACTAAGTGGAGAGACATCCAAATAACTGGGATGAAGCCTGCGATGTTGAAAG
TAACAATATATAATGAATTCAGGGAGACAAGAGAGAAGAGCCACAAATATAAGAAAGCAACTGGACGGAG
TCCTAGAACTTTCACAAACCTGTGTTGTGGGGTGGAGGTTAATGACATAGCTAAGATACATACAAGGAAA
TTTAGTCCAGGTGGGAGTCTTGGAAATTCCCCTGAAGATAGCAATTGTGGGTGAGTTGTTCATAAAAGCA
TTTATAGCAGAAGACAAAGCTGACCAAGGAAAACTTGTGAGTACTGGCTTAAGGGCTGTAAGACGATGAA
GTAAGCCCTCTATGTATTAGGGTGGATATCACTGGAGCTCAGGTCCCACATGAACAACAAACGAAAGTCT
CCAACTGGTTCACAGGTTTAAGTGTTCTTTGTTGGGTGCTGGTGCCACCTGGACCCTGAAGAGGTAAATC
CACAGGGAGAGGCCTTGGAGTTTTACAGTTGTTGGGGTCATAAGGAGAACTTGGTATGATCTAGTCCAAA
GAGGCTCCAGTGGCTTTTTGTCCTGTGGGAGACATACCTAGTCTCCAGGCATAAGGTTAGGGTGAATGTC
TCCTGAAAAACAGGGTTTAGGTTTTGGGTTATGAAGATTCTGATAATGATTAATGGCCTTGATGGTTTGT
CTCAGGGACATAACATATTGCATGAGATAATGACTCTTCGGTTCTACTATAAGATCTATTTGGAGGAAAG
ATCTTCCGTAGAGAATCTCTTAGGGCCTAAGATGAGTTTCATATTTTGGGGTGATACGGGCTTTTCAGAG
TGCAATGGGGAATAAAGTTGGCCATGACTGTTGGATTTCATGCATTAACTTCATGAGGTACCTTTTTATG
GTTTGGTTGGCTCTCTCCACGTTCCCAGAAGAATTATGATGCCAAGCCACATGCATGGTCTGGAAAGCAC
TGATTCCCTGCATTATCTGAGAAATAAAAGTGGGGCCATTGACTATAGGGTGTAAGGGAGTCCGAAATGA
AGAGGAATGTGATCTAAAAGGGCCGAAGTGACTTCTAAGGTCCACTTGGTGTCAGTGGCAAAGGCCTCTA
TCCATCCAGTGAAGGTGTCTACAAAAACTAACAAGTACGTGAGTCCCTTGCATAGTGGCATGTATGTAAA
CTCTATTTGTCAGTCTTCTCCAGGTAAAGTCCCTCATCTCCAAATTGGTTGAAGGAGTAGGGGAGGTTTG
TGGACTCCCTCTGGGTTTATTTGGCAGCAAGTGAGACAGGCCTGTGAGATGGTCCATAGTTTGGGCTACC
CCCTTGCTGGTAAACAGTGGCTTTATTACTCTCTGGAGGGCCTTAGACCCTAGATGAATTGATTGGTGTA
AGCTGTTTAGAAGCTGCCCTTGTGAGGCTCCTGGAAGCAAGAGTTTCCCATCAGGACCTTTTTAGTCAGC
CCTCTGAGGTATGGGAGAAACCCCTTTCTAGAGATTTTTGGGTTTCCTCCAGTGTAGAGTGTGGAGACAA
GGAAGTTAGGGTGGGAACTAGGACAGCCTAAAGGGGCAGCCTGGCAGCCAGTTTTGCTTGTTTGTCAGCC
TGGTTGTTCCCAATAGAGATTTCATCGTTGTTCCTCTAATGGGCTTTGCAGTGAATGACAGCTAATGTGA
GGGAAGCATAATTGCCTCCAACAGGGCCATTATTTCAAGAGCATGCTTAATTCAAATATTGGGGGCCATT
AAAAGTCCTCTTTCCCACCAAATGGCTGCATGGGCATGCACTACATGAAAGACACAGCACAAGTCTGTTT
AAATGTTAAGCCTCATGCCTGCCCCTAATTGTAAGGCTCAGGTAAGAGCAATGAGCTCAGCCTTTTGGGC
TGAGGTAGTGTCTCCTGAAAGCGGTCCAGATTCTATGACTTCAGCTAAGCTAACAATAGCAGCTGTAAGC
CTATTTGAGTTTGGGCTTTAAAGGTTACTGGGGCATCCTAGAGAAGGATTTGGGACTTTTAAGGTGGATT
TTTATAGGATCTGTGAACATGAGCAGATCCTATAAAAATCCTTCCCTAAAGTAGAAGTATCCTATACCTC
TGAAGGAACTTATTGTAGAATAGAAGGCTTTATTATCTTTGGGCTTTTGGTGTCAGGGGCTAGTAAGGAT
AATAATAGGCAGGGAAGCTCAGACAATTGAAGTTTCATTTGGATCTTTGTCATTATGTCCCTCCCAAGTA
GCAGGATTGGGCAACTGGCAAAGCAAGGAAAGAATGAGTGAAAATATTTTTTGCAAAGGTACATACTAAA
GGAAAAGTAAATTATCCCTGTTTTAGCTGGCCATCTCTGCTGGTAAGGAGGATCGAGGACCGAAAAGCAG
GTCCAGGAAAATTAATTAGGGCAGAGTAATCTTCTACTGTATCAATCAATAACTCAGTTCTTCTTCCTGC
CACGTCTAGTGTTACCAAAGGCTCAGCCATAGTGATGGAAAACACAGGAGCCTGAATGGCTTTTGGGACC
TGTCAATCTGGGAAAGAGAGGGAATGACCCTTCCTGGGTCATCCCTTCTTCGCTTTTGTTCCTATTGGTT
TCCTTATAGTTGAGGAACAGAGTCAAGGACTCTTTGCCTTCTCTCAAATTGGCCTGCAATTGGGCTTGCT
AGTAAAGAAGTGACCCTCCTGCATGAGAGAGAGAAAGGAAGTCCCATTTCCAGTGCCCCACTTGTTTGCA
GTGTGGGTAGCACTTGTTTGCAGTGTGGGTAGGGGCCAGGTGGCAGTGGGTAGGGGCCAGGTGGCAGTTG
CTAGGGACCAGAAAATGGCTGGAGAGAGTTTTGTCAGTGTTGGCTAATATTCCCTGACTGGTTACAATGA
TAACAAATGGGAGCTCCCTTATAGGCTGCTGGGTTGCATCCTGATGGCTGGCCCGGGGCCTTTGAGGTAG
GCAGGGAGTTAGCAACAGTAGCGCCCATATAATGGGCCTGCTGCTTATCTCTTTCTCATTCCTTCCTATC
CTGTTCAGTTCTTCAGACCTTCTCTCAATTATCGAAGACCTTGAAGGCCATGTCCAGCAATGTGAGGAAA
GGAGTTTGTGGTTTCTTATCTAGCTTTTGGAGTTTATGTCTAATGGCTGGGGATACCTGGCTGATGAAAT
GAACAGCCCAGATGGTAGGCCTTCTGGGCTCTCACGGTTCATATAGTATATTTTTTCATAGCCTCAGCCA
GCCTGAATGGAATAGGGCTGGATTTTTTTTTTGATGCCTGTGTTATTTCCCTTAGTGTGACATAATTTAT
AGGTTTTATGGTGACCTTCCTCATGCCCTCCATCAGGCAAATGATCATGTGATTATGATGTTCCTTGCTG
TGGTCTCCCTTCTGACATCACCACCTAGATCAGTGTCATGCACTGTGGTTCTCCCAGGGCCAGACTCCTG
GGGATTTGGGGAATGCAAGTCATCTGCCCATCTTTGGGCCAGAGACCAAATGCAGGATTTTTCCTTGTGG
GTGTAACAAGTGGTGAAAACAATATAGACATCCTACCAAGTGAGGTCGAAGGAAACAGTAAATTCTTTAA
ATTCCTTCATGAAGTGAGAAGGGTCTTGACTGAAAGAGCTGAGTTTAGTTTCTATGTGGAAAAGATCAGA
CACTGGGAAAGGAACATGGACTCTGATGGTTCCTAGATCGCCTTTTGCCACCTCCTGGAGTGACAGAACT
TTTTCTGGGCCTGAAATGGGATCCCAGGTGGCCCCTGACTTGTATGTAAAGGGAAGAAATGTCCCTGATA
AGGAGGAGGCAACAGAAAATTACATCCAAGGTTTGGGTGTCAAGGGGAAGGTGAGGGAGAAGGAGCAGAT
GCAGTCAGTGTAATTGATGTGAAGGTGGCTTGTTAGGGGAAGAAGGCGTGACTTCAACTGATCCAGCCAA
GTATGGAGAATGATAGAGAGTGAAAGAAGGACTATCAAAATGTGAGAAGAGTCAGTGGGACCAGAGAATC
CAGTCATGCACATTCGACAGGTTTGGTGGAGATTAGGATCCTGAGTCATGAAAACCTGAACATTAAGAAT
TTCAGACCATTTAGAACAGCTGTGACAGAAAAGGTCATCTGTAAAATGGTATTGGGAGTAATGGTCCTGC
CTGGAGACCAGGAGGATTCCTGATCTGGAAGTTTATAAAGTGGCCACGCTGTATTACACAAGAAAATTAG
ACATTTCTTTTTAAGGGTCTGAGTGTCAAATTTATCCCAATGCTTTAAAATGCATTGCGGGGTTAAGTCT
GAGGAAATGGATGGGGCTTTGTCCCATGATGGGACTGGGGGAAAAAAAACATCCCCTGGGAACATGAACT
GCAATTTCTTTTGAAGCATCCTGCAAAGGAAAAGGGATCCACTCATACTTACTGAGGGACTTCAAAATGC
ACTTTCCAAAGAGATGTTCCACCTATTGGAAAGGATCTCTCAGTGATAGGGCCTTACACTGGATGAACAC
CAGGTAAGAGACCCAAGGTCAGTCCAGGTACAAATTACACTGGGTGCTCAATCCAGGTATGCCAGAAAAA
CATTGAGGGAAGACTCATCATCCTGGTGTTGTTTGGGATCACCTGGCTTAAGATATCTGGAGCAGGATGG
CTGGCTGTCTTCACAGGAGAGTTTGGAGTGAGAAAGAGGGAGTCTGAGTTCCCCAAAATGGGTGTAGGCT
CACCCTGGTTGAACTTCTGCTGCCAATTGCACTACACATAAGGATTGGAGTCTCTTGACCAGAAAAGATA
GCAGAGAGCCTTCCTACCTTCCTTGCAAGGCAGCCAACCCTATTCACCCCTGGCCTTCAGGCTGTACCAG
GGAGGGGCCATCAATTGCCAGAGGGGTAATAGAGTTTGTCCACCAGATGACTGAAAAGGAAAGAACACTC
TGAACTCTCACCTGATCAGGTGATGGCAGTCAGACATCTTTCCACCAGGACCTCTGGTCTGCCTGGGAGG
GGCCCTGGCCAGGGTCCTTCAGTTGTCTCTGGACTTGAACACTGACCACCAAGAGTCTGGAATTGGAGGA
GAGGAAAAGGATAGAGTCGTAGAGAGGTCCCCAAGAAGTCCCCATACAGGCTACCAAAATCTTACAGGTA
TGACTAGCTGGGGCCGTTGTCACAGATGGTAAAGGAATTTACCAAGACAATTGCAAGTAAAGAAAGGCAT
ATTTATTAGAGAAAGTATGAAAATACATTGTTAGGTTGCAACAGGCAGCACAGCAGAGAAGGGGCTGTCT
GCCA
