# Supplementary material for: Genome-wide characterization of endogenous retroviruses in snub-nosed monkeys
Source: PeerJ. 2019 Mar 18;7:e6602. doi: 10.7717/peerj.6602 (PMC6428148; doi:10.7717/peerj.6602)
Supplement: File S3 — All ERV sequences found in the golden snub-nosed monkey. [file peerj-07-6602-s003.zip › Supplemental3/191.fasta]

>191gi|723423104|ref|NW_010791352.1|:164544-172729 
TGGCCTGAGAAGGATTAGATACTTCTATATTTGAGTCCTTGTGGACAAATGGTAACCTGGCCTAATAGGC
AGACAAGATTGAAACCCTAACTTAGGAGTATGAGCCTGTAACAATAGCTGAGTGTTGGCCAATCCCAGAG
GGCATACTTCAACCACTCATAGACTGCTGAGTGTTCAAATAAGGCAAAGGCCAACCAGCAACCAATCCAG
CTGTTTCTGTATCTCACTTCTGATTCCTGTACGTTACTTTGCTCTTTTTGTTTATAGATTTTTTTCTGAC
CATGAGGAAAAATCTGACCTGGAGGCTCTCTGAATCTGCCGTGATCTTAGAGGCTGCCTGATTTGTGAAT
CGTTTCTTCTTTTTTTGCTCAATTAAACTCCATCAAATTTAATTTGTCTGAAGTTTTCTTTTAACAGATC
TGGCATCAGTAGTGGGATTTGAAGTAAAACTCCGGTGACCCCCAGGAACACTAGGTGACCAGGAGAGGTG
CCTGCCAAGCCTGTTATGTTCACTGGTCTCTTGATTATAACTGGAGGTTGTGGGTGAGTTTTATCTCAGA
TTCCAAGCTCCACTAAATTATGTTTGGAGCTCTCTCAGTTTACTTGAGAACTACTTAGACTGGTCTGAGT
CTCAGGTTGAATTGGATTCAATAATTAACTGGACTGGATTCCGTTAGAGGCCTTGAACCTCCAGTAGGTA
ACTTATTTTAATAACGGGATCATCTCCATCCAAGGAGTCTGGGACTCCACACTCTGGGACTCCAGCTAAT
TTTATGTATAATAATTATGGGCCCAGAATGTGTGCATTTTTAGAAAAATGAGTTAACCTAACTAAAGAAA
ACTTAGAGTGAAGATGGCCAAGATGGAGAAGTTTTAATTTAGATAAAATTATTTATTTGCGAGGCATATT
AGAAAAAGGGGGATCAAAAACCCCACGAAAACAGTAGGATGCATTCTTTCATTAGTATGCAGAGGGCTCT
AAAAGACTAAATGAATCAAAAATTGCCTCCTTACAAGATTTTTGCAAAAAGCAAATGAAAAGCTTAAGGA
AGAGACTGAGGACATGATGAAAGAGGACTGTACTCTGAACTAACCTCAACTATTCCTTCTCTTTATCTGT
TTATACCTACATGCTGAGTAGTAACTAACCTTTCTGCTAAGTTACCCTTTCACACTGAAGATGATAAAAT
AAAGTAAGTTAGACAGATTCTTTACAAAGTGAGACCTGATCAGGCAGACCTGCTTGCTGTAACTACTTTC
ACTCCACGTTCTAAAACTAAGCTTAGAGCCATTGTGAAGGACTTCTCTGATCCAAGGGAAAACCCTCAAA
AATTTACTGAGGATTTAGAATCCTCATAGGAGCTTATGATCCAGGACTTTCTGACCTTTTCCAGTTTATC
CACATGATTTTGGAGCCTGGTGAAGCTCAGAGATGGATGGCAGCAGTAGACTGGGACAAACTTGAGGCAG
ATATTAAAGATCTCTCCAAAGGCTCCTTATGAGAAGGACCAAAAGTAACTAGCAAAATGGCTGAAAACCT
TTTAAATTCAATTCCTAAAATTTTTCTGCCAAAAATTGATTGGTCCATCACACGATCATGTAAACCAAAA
AAGGATGAACCAGTTTCAGATTACAGAACTTGCTTCAAATTTTGTTTGTGAAACATTCTGGGCTTAAAGT
ACAGCAAGGAGTATTTCCCAGTAGGAACTGAAATGACATTAACTGTTTGATTTATAAATGAACTCCATCT
TAAACTTAGCAGTTTAATTAAAAACCTAAGTTTGGATAGGAAGTTATAGTTATGACTGAATTGGTGGCCT
TAACTGAGCATTTTGACAGAACTCTACAGCAAGAAAAAACTCAAAAGGCTAACAAGCTTATGCCTCTTCA
ATTACAACAGTTACAGGGACCAGGACCAAAGAGACCAAAGGAACCTTCATGTTCTCATTTTAAATCACAA
TCAAGGGATCCTAGTACAAGTTCTTTACCCCAAGTTGTCTGGCTGTGTTGCAAACAACCAGGGCACTGGA
AAAGGGATTGCCCATGTTTATATCCATCTGCCAATAGGCCTCCCTTTAGGCCCCCGTCTTTCACCACAAG
AGGGATTCCAAGAGACCAGTAAGTATTCTCCAGTAAATTGTTCCCCGTCATAACTTTAAATGAACATGGA
GAAACAGAGGTTAAGGTAATGGGAGTCATGTAGGGTCCCAGTGGATACTGGAGCTACTCTACCATAAACC
TCACTTTAATAAGCCAACAAACTCCTCGGAGTGAAAAGGTCATTTCTGTGGTGGAGGTTTCAAATCAAGT
TCAAGAGGTTCTCGTATCTGAACCATCCAATTAACTTTGGGGCTCTTTTCAGAAAAACACTTTTACTATG
TGATATCACTCCAGTACACTTGTTAGGGTGAGATCTACTTTCAAAGCTAAAAGGGCATATAAAATTTTCC
TCAGTAAGATAAATAGTCTTAGAGTTTCCTGATTCTCCTGAACCAGAATTGTTATACTATCTACAGGTAT
AAATTGATAAGATTGAAACTCACACCTGTAATACCTCTGATCTTTCAAAAATACCTAAATGTTTATGGGC
CTCTTCCCTAACTGATATAGGAAGAATTAAAAACGTGGAAACTATAGAAGGCCAAATAGATCATTCCAAA
CCTTGGCCTAAATTACCCCAATATCCACTAGAACCTGAGGAAATTCAAGGGCTCTCACCAATTGTAGAAG
ATTTAATTAAAAAAGAACTCATAGTCCCATGCACCAGCCCTTGTAATGCTCCAGTCCTACCAGTTAAAAA
CCAGATGGATGAGGCTGGAGATTTGTTCAAGATTTATGGGCAATTAGTAAAATTGTAATACCAAGATTTC
CTGTAGTCCCAAATCCTAATACTTTATTATTTAACATACCAACTAATTCCAAGTGGTTCACAGTAATAGA
TCTCTGCTCAGCCTTCTTTAGCATTCCAGTTCATAAAGTAAGTTAATACTTGTTTACCTTTTCTTGGAAA
AATCAGCAGCACACCTTGACTGTAATACCACATAGGCTTACTGAAGCCCCTTTATATTTTTCCCAGGTAT
TGCATCAGGGATTAATGACACTACAATTTCCTTAAAATTTTACTGTCATTCAGTACATAGATGACTTATT
GTTACTCTCTCACATAAGGAGTGTGCTAAAATTGACTCAATTTAACTTTTATAGCAACTTGCATATATCA
CAAAATCACAAGGCTTCAATGGAAAAACTTCAATTTTTAAGACAAAAAGTCCACTATTTGGGACATGGTT
TGACTACTGACAGGATTTTCCTCTCACCTGAGAGGATAAAAGCTATTCAAAGTTTTCCTCAACCTGCAAC
CAAAAATCAATTAAGAGACTTTCTTAGACTTGCAGGATATTGCAGATCCTGGGTTCCAAATTTTTCCTTA
ATAGTTTCACCATTTTATGAGCTCACTAAAATTGCTACACTAGAGCCTTTACCTTGGGGAGATAGTCATG
AGCAGGCTTTTAGCCAAATGAAGTTGACCTGACAACAGCCCCCAGGTTTAGGACTTCCAAATTACACTCA
ACTTTTCACTTTGTCTTTTCATGAGTGTAACCATCAGGCATTAGGAGTCCTTACTCAAGAACATGGTGGT
GAACATAGGCCCACTGTATACTATAGCCTGCAATTAGACCCAGTCACTAAGGCATATCCTAATTTGTTTA
AAAGCAGTAGCAGTGGCAGCCAAGCTGGTAGAAACTTCATCAGATTTGGTTTCAGGAAATGAACTTAATT
TGCAACTCCCACACACTGTGGAAAGTCCTCCAACTGAACTCAGCACTTTTTAGGAAGTAGACTAACATCT
TATTAATTACTTCACCTATCTCCTTCTAATCTTCATCTAAAATACTGTAATCAACAGAATGCTGCTACTC
TTGTTACCTCTGCCTGACGATGGTGAAGACAACTGTGTAAGTGTAGTGTCAGAAATGGTGGCCCCTCATG
GTGACTTACAAGAAACTCCACTGGATAATCCTGAATTAATACTTTCTTTTAATGGGTTCTATGCAAAAAC
CTCAGAAGGAAAATATCAGGTAGGATATGCTGTTACCACTCAAAAGGAGTTAATAGAGAAGGGAACTCTT
CCTCAATTTAAGTCAGCCCAGACTGTGGAGCTTTCTGCCCTCACCTGAGCTTGCCATATAGCTAAGGACA
AGTCATTAAATATTTATAACAATAGTAAATATACTTTTGGAGTAGTAAATAATGTTGGGATAATATGGGA
ACTAAGAGGGTTTCTCACCTCTAGTGGGACACCTACCAAAAATAGACTCTAAATGAATGAACTCCTTTCT
GCTGTCTTGTTACCGTTGCAGATTGCTGTTATTAAAATCGCAGCTTATACTTGTAGAACTGAACCCAAAT
ATCAGAAAAATTCTTTGTCAGACTTTTATGCTAAATTAGAGAGTGATGAAACTGTTAAGATATGCAATTT
GAATGAACCCCACAAGATTAATCCAAGCCAATTCCTTGCGGTGACCTATTTAATAAACAGTGCAATGCAC
CTGATTTGGAAAAACAAAATTGGTATCTAAAAGGATGTAAATTTAATGTGAAACACAGAGTCACAGAAGG
CCAGGATGGACGCCTAGTGCTTCCTGAGTCTTTGAAGTTTCCATTGTTGAAAGCTCTGTACTCCACAACT
CATCATGGAACAGACAAAATGATTCAAATTATGAAAAAATACTGGTGGGTTGACTGTTTCAAATTTGCTA
AAATGGTTTATAATCAATGTTTGACTTGTCAAATTCATAATCCTGGAAAGATAATCAAAACTTCAGGTGG
TGTATTTCCACCACCTGATGGACCATTTGAGCATTTACAATGGACTTCATTTGATTGCCACCCACGACGG
GGTATCAGTATGTTCTTGTAATAGTTTGCATGTTTTCTGGTTGGATAGAGGCCTTCCCATGTAGGAAAGC
TGATGCTGTGATGGTAGCACGGAAATTATTAGAAAATAGTTTTCCTTTATGGGGGATCCCTCTAAAAATC
ATCAGTGATAGAGGAATTCATTTTATTGGGCAAATTATAAAGCAGTTAAATAAGGTGCCACTGACACATG
GCACTACCATTGTCCCTGTCACCCTCAATCTTCAGGAAAGGTTGACATAACAAATGGCATATTAAAACTG
AAATTGAAAAAGTTAACTGAATCAATTGGGTTGCTTTGGCCAAAGGTACTACCTTTGGCTTTAATGGCAA
TCAGATCGACTACCATTGGAAAACATAAATTGACCCCTCGTGAAATAGTCACTGGTAGGCCTATCTCCCT
AATAATACCACCTCATGCTTCTCCTGCTCTCTTAAACTCTGACATGACTGAATACAGCAAGGCTTTAATG
CATTATGCCAAAGTGTACTTCTACTAGGTAAAGGAAGCTTTTTGAGACCCACCAACTGAGAACAATCAAA
CCTGCATGCTCTGGAACCTGGAGACTGGGTCTTCTGGAAATGACATCAGAAGAAGACTGCTCGTGAATCT
TGATGGAAGAGACCATACTAAGTTCTTCTCACCACCCACACTGTAGTGAAGCTTCAGGACCTTGAACCTT
GGGTTGACACCTCACAACTCAAATGGGCCCCTTCAGACTCCTGGAACTGTACAAATGTTGGAGACTTGAG
GGTAAAGCTGACCAGGGAAATCTCTCCCAAGAAGCAGATGACATCCTAGTTGTGGATAGCTTTCCCAAGA
TCACAGATCAAGACTTCTCTACCATCATGAAAGCATTGTGTGTTTTCCTGTTTTCCTAATGTTTTGTCCT
AATCCTTTCTTTTTCCCCACAGGAAAATCCATGGGACCATAATCAGTGGAGGACATTAGCTTGAGCTTAT
AATCTAGCAAAAACCAGAGTAATTATTGGGTTTCTGGGCTAATGCCAAAAAATCAGGAAATGATTCCACT
GATGCCAGTGCCTCTCCATGTTCCCAGTGAGAGTCACCTTGAAATTCCAAGGGAAGAATGGAAAGCTGTT
CGTGATATTCACTGCTACTTGCTTTTCTACATCACTGCTACTTGCTTTTCTACACTCACTAAAAACAACT
CTCTAACGTTTTCAATTGATAATTTAGTCATTAGCAAACATAAAAAACCAATCCAAGTGATGCCTGAAAA
AGGCATAGTATTCTTCCAGGCATCACACACTCAAGATTTGGGAATTACTTATGTTGATACAAGTAATTGC
TTATATAATGTAACCAGATTAAATCCAGTAGAGTCTCTTTTTACTAGATATGGTTTTACATCCTTACAAC
ATGCTATAAAGGGGCCACAAAAAGGTAAATTTCTCACTGGATGTTGTTCAGGAGTGATGCAGATTTACGG
TCAAATCTGACTGATCCCTGCTCAAATGCAACTAGGTGGCCGTCTTTTCCAACCTCTGCGTATTCCGTTG
TTCTGCCACCTCATTGGTTCAGTTCTTGTTATTTGGCCTGGCTTGCTCCTGCCTTTCTAATACCTGAATT
TTTTTTTTTTTTTTTTTTTTTTTTCCTAGACAGAGTCTTGTTTTGTCGCCCAGGCTGGAGTGCAGTGGCA
TGATCTCAGCTCACTGCAACCTTTGCCCCCTGGGTTCAAACAATTCTTTTGCCTCAGCTTCCCTAGTTGC
TGGGATTACACGTGTGCACTACCACACCCAGCTAATTTTTGTATTTTTAGTAGAGACAGGATTTCACCAA
ATTTGCCTGACTCGTCTCAAGCTCCTGACCTCAAGTGATCCACCCACCTCGGCCTCCCAAAGTGCTGGGA
TTACAGGCATGAGTCACAGCGCCTGGCCAGAAAGTTCTATGGTAGCCCTTATCAGAGGCAAAAACGATCA
ATAACTAAAATTAACACTACCCTTGAAATAGATGAGGATAAGCTGGTTTCTACTTGAGGACAGATTCCAG
TGGGGTTCCTGGGGGCTCACCTCTGGTTGTAATGGGGTATCAGTTATATGGAATTTAAAACTAATTCATA
AATTGGGAAAAATATTGGATTTTGTAGCCAGAGCTCCCAGGGTTTCAGACAGGTAGAAGCTACTCTCAGA
AAGGTAGATGACAACACACGTATTCAACAAAAACACTTGATGAAACATCATGCAGTCTTAGATCTTTTTG
CTCAAACTAGAAGCCTGTTTGGTGTTAAACAGAACTGATGTACTTATCTCTCCCCTGCTTTTGTTACCAA
AGAAAGCTTAATTAAAAAGGTTGCTGATGCTGCTATTTCCTTAGACACTGCCATCAAATACATTAAAGAA
CTTTCTCAAGAGAGAGGAACCTATGATGTGTTTACAGGATCAACTAACAGTTGGCTTGCAGGCATCCTAA
GTGGTAGATGATATGCTTGGGTTTTCCGAGCATTTCTAATCTTTATATTTCTTCTAGTATGTTTCCAGGT
CATTATGACTTGTATTACCAGGGTAACAATGAAAATGAGTACCTCTTTGAGTCAGGCTACTTTACAGTGA
ACTATGGTCCTTAATCGCTATCACACTCCAAAGGAGGATTATTACCAATTAGAACCTAATACTGTTGAAC
TGCCTATACTATCTGAATCTAAACGTGGCTAATTTGGTTTGCTTCATTTCATAAGAACTCCTTTTAAGGA
TTATGTGTTGCATTTTCATATTATTCTCTTGATAGTCATAATAATAGTCCCCTTGGCAAGCTGTATCCTC
TCAAGTCTTAAATGTTGTGTATGCAGGCATCCACTGAGAGTTGAATGGTCTCGCTCTAACTGGGTCAGCA
AAAACAAAGAATCATTCAGCTGGTACAAAGCTGTGATGTGTGAATTCCATATTGACATCAAAAACTTGTG
AAACTCCATACTGAAACTAAAGACTTGTGACTTCCACATTGAGATCAAATAAGTCTTTATGACAATGACA
GAGAGTGGCATCAATTCCTAAAGTTTTCGTCAATCTCTCTAAATTGAGAGGCTGACCAAAAGGGGGAAAT
TATTAACGCTAACTAAATATGGACTGAAAAGGACTCCATACTTCTATATGTGAATCTTATGGATGAAACG
TAACCTAACTTAATAGGCAGATAGGATTGAAAACCTTACTTAGAAGTATGTGCCTGTAACAATAGCTGAG
TGTTGACCAATCCCAGTGGCCATACTTCAATCACTCATAGACTGCTGAGTGTTCAAATTGTGTTCA
