# Supplementary material for: Genome-wide characterization of endogenous retroviruses in snub-nosed monkeys
Source: PeerJ. 2019 Mar 18;7:e6602. doi: 10.7717/peerj.6602 (PMC6428148; doi:10.7717/peerj.6602)
Supplement: File S3 — All ERV sequences found in the golden snub-nosed monkey. [file peerj-07-6602-s003.zip › Supplemental3/192.fasta]

>192gi|723423104|ref|NW_010791352.1|:3719828-3723110 
GCAATAAGCAGGGGCATTATCAGTTTTTAGTTCAACAGGAACTCCCATACCCGCAAAGCAAGTAAGTAAA
TGAGTAATAACAGAATCAGCCTTTTCAGAGGCAATGGTGTAGCCCATTGGAAATGTGACCAGGTATCAAT
TGTATGATGAACATATTTTAAACGACCAAAAGAAGGAACATAAGTTACATCCATTTGCCAAATGTGATTT
TGTTGATGCCTTGAGGATTAATACCTGGACTTAAAAAAGGTGCAATAATAGGAGCACAAGATGGGCAGGC
TCTGACAATAGCTCGGGCTTGATGGCGTGTTATAGAAAATTGCCGTTGTAATCCTAAACTATTAGTATGA
TGTAGTTGGTGCTCATCCTGAGCCCGTTGGACACTGCCAACAAGTAAAGAATCAATCTGACTATTGCCAA
AAGATAAAGGTCCTGGCAAAGCTGAATGAGAACGAATATGAGTGATAAAAAGGGGGGCAGTGGGGGAAGT
AAGAGTTACAAATAAAATAATTTTTGTAAAGGAGTTTGAGGAAATAATGGTAAAGAAGTCTGAGAAATAT
ATTTAGTTACATATACAGCATATTGGGAATCACTAACTATATTACAAGGGGTTTGAGGCCAGTCTTGTAG
AACCATAAAAATGGCTGAAGTCCAGTATCTAGCCTTTCCATTGCATGAAGCATCAGTAAAAAAGGTGGGA
CCTTTAACTGGAGTGTAAGAGATAGGATTATATGGCAGTAAAGAGAAAAAGAACCCGTATACTCAGCGCA
AGCCACTTACCAACCCTCATGATTTCCCAACAGAGAATAATTTTTATAGGGTCAGCACCAAGCAACTGAC
AAGCTCGATGTCGTCCTTTAATAATTAATTCAGCCAATTTATCAATATATGGGTGAATTTTCTTAATGGC
TTTATTAGCCAAAAACAGCCACTCCAGAATATTATTAACTTGGTGTAAAACGGCCCTTGGCAAATGGGGA
GTATGAAAAAGACACAACGAAAGTGGAAGATTGGGTGCAATATAATCAAGATGAGCTTCACTAATTATAT
TTTCTAAAAATGACAGTTCTTCTTCTGCTACAGGGGATAATTGATGAGAACTATTTAAATCTGAATCTCC
TTCCAAGGTAGCAAATAGATGTCACAATTTGTAAGTAGGGATGATAAGAGCTGGATTAGGAAGCCCAGGT
TGTAAAGTCCCCATAGGTTGAATACAAGCATTTACAGCACTAAGATCAGTTAATAAGTGCCATTTTCCAC
TTTTCTTTTTAATGACAAACACAGGGGAATTCCATGCAGAAGTACAATATGGTTCAATATGCCCCTCGGC
CAATTGTTCCTTAACTAAATTCTTTAAAGCCTTAAGTTTTACTTTAGATAATGGCCACTGTTCCACCGAA
ACAGGAGTTGTAGTTTTCCACTTCAATTGTAAAGCTTGAGGCTTGTGGACAGTGGCTAAGAGTTTAAAGG
ATTGTAGCCCATTTTGAACATCATATTTTGGCAGCTGAAGAAATATGAGGAATGCTTAAAAAGGCACCAA
ATTGTTGTAAAAGATCATGGCCCCAAAGGTTAATATTAAGAGGAACAATATAAAAGAACACTTTTCCTTG
TTGTCCTTCAGGTCCTACACAGCTCAGGGGCTCGACACTTTGGTAAACTATAGAAGCAGTACCTAGGCGG
GATAGAGTAACTGATACTTGTTTCTTTTTCCAATGATCAGGCCATTGAGCCAAGCATATAGTAGATATAT
CTGCTCCTGTGTCGACTAATCCCTCAAAAAGTATCCTATTAATTTGCAATGAACACAAAGGTTTTTGATC
AGAAACTAAAGTTCCCAGAAAACAGTTTTCCCAGTACTACCAAAACCTCCTTGACAAGATACATCTCTAG
ATAGGAAAGGAAAAAAAGGCAATAAAAGCAATTGTGCTATACGTTCCCCTGCCTCTAGGCACATAAATTG
TGAGACTTGTACCATAATAAGGATTTCATGAGTAAAATCAGGATCAATAATTCCTGTGACCACCATTAAC
TCCCGCATAGCGCTGCTGCTTCGACCTAACAAAAGTCCTACATGTCCCTTTGGCAAAGGGCCACACACTC
CAGTAGTTAACTTATATATTCCTCCATTAGGAGACAGAGTATAAGGTTGAGTAATAGCTAAGTCAGCAGC
AGCACTCTGCTTAGTTGCAGCATAAAGCTGGGAAACAGGGGTATGGGGTGATAGCCTTAAGGAGGACTCA
AAGTCATTCCTTGATGTTGTAAGCCATCGCTCACTGGGTATTGTGGTAGGCCTGCATTGTAATTGTTGGG
GCCCCAAACCTGCGGGCCCCAGTTCCTGTTTCCCGGGAGGGGTGACAATAAATTTCCACTCTTATCAGTT
TTTGAACGACATTCATTTGTCCAATGTCGACCTTTTCTACATTGTTTGCACTCCCCAGAGGGTAACCTTT
TCTCTTTTAGAGCAGAAGAGCCTAATTTTATCCGGCATTCCTTTTTAAAATGACCAGGTTTCCCACATTG
ATAGCATATGCCTTCTTTAGAATTGCCTTTTAAAGCATTAGAAAGTGCCCCAGCAAACAATTGAGCATTT
TAAATAGCTCCCCCAATGCCTGCACAAGCCCGAATATTCTCATCTAAATTAGCTCCACTGGCCTTTAAAG
GTCTTAATAATTTTTGTTGCAGCTTTCATTTCTTTCAAAAATTTAAATTGTAGGGCTGTAAAAGTCACAT
TGTGGCCACCGTTTGGGAACTGAGCATTGGGGCCGAAAGCAGCCCGTGTTATTGGGAATAGATCTAATTC
CTTGAAATCACCCTTCTCCTTCAATTCCTTCTTTTCTCCTACAGGAGGAAAAGGCACAGAGAAAACCTGA
ACTGACATAGGCAAAGAGGTTGGAGGTGGAGGCAAAGGGAAAGCTTTTTAACAGGGAAGGCTCGTGGCGG
AGAGATAGGAGAAACAGGAGCAGCGGCACCTTGCAATTTTAACAACTGTTGTAACATCTCTGAAATACGC
TGCAAATCAGAATTTCCTTCAGATGAAGGAGGCATTAGCTCTTCTTCCAATTCCTTGTCCTCAGCAACCG
GGGCATAAATATGTTCCTCTCTAGGATCATTCCTCTCTAAAGCTTCAGATGCCTCACCTCCTTTGGCAGT
ATCGCCACACTCTGAGTCAGTTTCAAATAACTCTAATGCCTGAGTAATGGAACTACACAAAGTCCACAAA
GTCAGAGGCATCGTTTGCCCTGGCTGATTATCTCAATGCAGGACTTTAACCACTTGTAACCAT
