# Supplementary material for: Genome-wide characterization of endogenous retroviruses in snub-nosed monkeys
Source: PeerJ. 2019 Mar 18;7:e6602. doi: 10.7717/peerj.6602 (PMC6428148; doi:10.7717/peerj.6602)
Supplement: File S3 — All ERV sequences found in the golden snub-nosed monkey. [file peerj-07-6602-s003.zip › Supplemental3/193.fasta]

>193gi|723423104|ref|NW_010791352.1|:4234001-4241371
TGCTTTGCTTCCCCTTCACCTTCTGCCATGATAGTAAGTTTCCTGAGGCCTCCCAGTCATGCTTTCTATT
AAGCCTGCAGAACTGTGAGTCAATTAAACCTCTTTTCTTCATAAATTACTCAGTCTCAGGTAGTTCTCTA
TAGCAGTGTGAAAACGAATTAATATACTGGGGTTCTCCGCATTTCCTGAATTTGAATGTTGGCCTGTCTA
ACTGGATTGAGGAAGTGCTCCTGGATGATATCCTGAAATATGTTTTCTAAATTGGTTCCATTCTCCCTGT
CTCTTTCAGGTACCCCAATCAGTTGTAGATTTGGTATCTTTTCATAATCCTATATTTCATAGAGATTTTG
TTCATGCCTTTTCATTCTTTTTTCCTATTACTGTCTGCCTGTCTTATTTCAGAAAGACAGTCTTTGAGCT
CTGAGATTGTTTACTCCACTTGCCTGTTCTGCTTTAATACTTATGATTGCATTGTGAAGTTCTTGTACGG
TGTTTTTCACCTCTATTGGGACAGTTATTTTCCTCTCTATACTGGCTGTTTTTGCTGTCAGCTTCTGCAT
TATTTTATTATGATTATTAGCTTCTTTGCATGGAGTTACAGCATGCTCCTTTAACTCAGCGAAGTTTGTT
TTTATCCATATTCTGAAGCCTATTTCTGTCATTTTAGCCATCTCAGCCTCAGCCCAGTTCTGAACCCTTG
CTGGAGAGGTGTTGCAGTCATTTGGAGGAAAGGGGGCACTCTGCCTCATTGAGTTTTCAGCATTTTTGCA
CTGATTCTTTCTCATCTTTATGAGCTTATCTACCTTTGATCTATGAGGTTGCTGCCCTTTGGATGGGGTT
ATTGTGTTTCTTTTTTGTTGTTATTTTTGTTTCTTTGTTTTTCTTTTAACAGTCTGGCCACTCTTCTCCA
GGGCTACCACAGTTTGCTTGGAGTCCGCTCCAGACCATAGACACCTCAGTTTTTGCAGTACCTGGAGGTA
TCAGTTTTTCTTTTAACAGTCTGGCCACTCTTCTCCAGGGCTACCACAGTTTGCTTGGAGTCTGCTCCAG
ACCATAGACACCTCAGTTTTTGCAGTACCTGGAGGTATCACCAGTGAAGATTGTGAAACAGCAAAGATGG
CAGCCTGCCCTTTCCTCTGGGAGCTCCATCCTAGGGGGGTATAGAACGGTTGCTGGCCTGAATATACCTG
CATGAGGTGGCTGAAGACTCCAGTTGGTAGGTCTCACCAGTCAGGAGGAATGGGATCAGGGACCCCCTTA
AAAAGTAGTCTGGCTGTGTTTCAGTAGAGCAGCTTTGCTGTGTTGGGGGATCCTTTTAGTTCCCAATTGG
TTTGGACTCTCCAAGGACCACAGGCTAGACCAGCTGAGACATCTAAACAGCAAAGGTGGTAGCCCACCCT
GCCCTCCAGGCACTCCATCCCAGGGATAAATTAGAACTCTGTAGCCAGTAGAACATGGGGAGAGATGGCT
AGAGGCCCTGGCTGGGAGGGCCTTCCCCGTGAGGAGGAATGGGTCAGGGTCCTCTTTAAAGAAACAGTCT
GGCCACACCTCAACAGAACAGCCTAGCCCTGCTGGGGAACCGCCTCTGTCCTGATTTGCTTGGACTCTCC
AAAGCCTGTAGGCTGGAACAGCCAAGTCACCCAAACAGCAAAGGTAGCGGCCTTCCCCTCTCCCAGAGCA
CTCCATCCCAGGGGGAAATCAAAACTCTGTCTATATAATATAGGCAAGGGTGACTGGAAGCCCTGGCTGG
GAGCTCTTGCCCAGTAAGGAGGAATGGACTGGGGTGTTGTTTAAAGAAGCAGTGTGGCCATGTTTTGATG
AAGCAGCTGTGCTCTGATGGGGGGGTTCTTCCTTGTTCAGACTGTTTGAATTCTCTAAAGCCTGCAGGCT
GGAATGGATGAGCTGTCCAAACAACAAAGATGGCGGCCCACCCCTCCCTGTTGGGCACTCCTTTCTAGGG
AGAGATCAGAGTTCTGCCTATAAAATATAGGCAGAGGTGACTGGAGGCCCTGGATGGGAAGTCCTGCCCA
GTAATGAGGAATGGATAAAGATCTCTCTTAAGGAAGCAGTCTGGCCACATTTTGGTAAAGCATCTGTGCT
GTGTTTGGGGATCCCTTTCTCGTCCGGATCTTTGGACTCTCCAAAGGCTGGCTGAGTTGTCCAAACGGCA
AAGCCCCCGGCGGCTTCGTCCCATCTCAGGCAGGCATTACGCTGTTGCCAGTGGCTGGCTGAAATTCCAA
GCCAGTGGGTTTTATCTTGGGAGGTGCCATGGAAGTGGGACCTGCAGACTGACGCTGCTTAGTCCCCTGG
ATTCAGCTCCCTTCCTAGGGGTATGTCCCAACCTCCTGCCTTGCCTGAGATGCCCTCACCTTTCTTGGGG
ATCCTAGGGCTGGAGTATGTAAAGCTCCTGGGTCTCTGTATGTGCCTGAGCACCGGTTCTGCCTAGACTC
CACACAGCTCTGTGTGTTGGACCCAAAGCCCTGGTGGAGTGGGCTCATGAGGGGATATCCTGATGTGAGG
GTTGCAAAGATCCATAAGAGAAGTGTGGTTTCCAGGGGTCACACATTCATTCACCACCTCCCTTGGCTTG
GGGTCGGGGTTCCCTCGGCTCCGTGTTGCTCCTGGGTGGGCCATCCCCCTGCCCTGCTTTTCTCCATTCT
CTATGGGTTGAATTGTTTCCCTGATCAGTCCCAGTGCCAGTCCCTGGATATTTCAGTTGAAGGTGCTGTA
TTTACTTGCTCCCTTTGTTCCTCTCCCTGGGTGCTACGCATGGTAGCTGCTTCTAATTGGCCATCTTGGC
ACCCTCCTTAATAATTCTCAACTGGTTTGTGGATGTATCTTCTCAAGGGTGCTGATAAAATGTGAGCAGT
ATATCGAAGTGAATTGGGTGTGGTATGATAGTGTATTCACTCTAATGGTTGACGTGTCCCCTGAAATAAG
GGGAAAAACAAGGAGTAACTTGCTGACATTGAGAGGAAAGAGACATGGAATAATCAAGTGTGTGCCTGCT
TTCTGGAATATTCTCTAGGGTATAAGAGAATGTTGTCTTTTGAGTATCTAAGAAAGCATTAGCAAATCAG
TTGAAATATCTACAGTGAAAAAAATAATAACTTCATGCTGAACAGTGACCCAGAAAAAGTGCAAAATGGT
GAATGATTTTTAAACATTCAGAGATACAGTTCTTCCTCAAAAGAGATGTGTTGTTATTAACAGTCATTTT
TTTTCAGTTTTTTTTTTTTTTTTAAGTTTTAGTCCCTTATTAGTGCATCACCAAAAACAGTTTTTTTTTT
TTTAAGTTTTAGTCCCTTATTAGTGCATCACCAAAATTTATAGGGTTCACAGTCATTGAACACAAGATTG
GGAATCTCTATTCTAAGGAGTCAGGGAGAGTGTATTAGTCAGCTTGAGCTGCCACAACAAAATGCCACAG
ACTGGGTGTCTTAAACAACAAATTTTTTTTTTCTCACTATTTCGGAGACTGAAATTATGATGCCAACAGG
GTTGGTTTCTGATGGGGCCTCTCTTCCTGGCTTGACAATTGCCCCCTCCTCACTTTGTCCTCATGTGGTC
TCTTCTCTGTGGAGAAAGTGAGAGAAGGGGAGAGAGAGAGTGAGAAAACGAGAGAGAGAGTGAGCTCTGG
TGTCTCGTCCTCTTCTTATAAGGACGTCAGTCCTATCAGATTAGGGAGCTAGCCTTGAGACCTTATTTAA
CATTAGACCTCTTTAAAGATCTAAATGCAAATACTGTCTCACTGGGGGTTGTATTTTGACATGTGAACTT
TGGGGCCACACAGTTCAGTCTATAACAGAGAGCAAGTGATTTTTGCACATTGCTGAGTAGGTGAGGTTTA
TACTAGCCCTGGTATTGGGGAAGTTTTTTCTTTCCACATGGAAAAGAACATTGAGATGGAAAAATCAAAA
CCATGTTTTGGGAATGGCAAGTAGGGTTTACGTTTAGCTGGAACACAAGATTTATGGAGGGAGAGATTTA
GAATATTAGTTAGAAAAGACATGTTGAGGTGAAGTTGTAGAGTCTTGGAAAAACAGGATGGGGATGTATC
ACTTGATTTGGAAGGACAGCTAAGAGACACTAATGAGTTTTGAGCTGAGGAATAACATGGAACAAAGCTG
CGCTATAGACAGGTCACTTTGGTGAAGGATGGATTGAAAGATGAAGGAGTGAGATGGAGGCAAGGAGCCC
GGGTAGGAGGCAACGTGGTGTGGTTGTTGAGAGCATTGACACTACACCCAGGCTGTCTGGGCTTAAACAT
GAGTTGTGCCACTTATATAGATCAATAACTTTAGAAAAATGTCTTTATTTTTCTGAGCTTCTGGTTCTTT
GTAAGTAATATGTGCTGATGAATGTGTTAAGAGTGTTAGATGAGTCAATATCTGTAGGGTGCTTAGAAAA
ATACCTTGCATGCAATGCTATGCAATTGTTTTCTTGTGCAGTGAAGATGGGAAAGCACTAGAGAAAAATT
CAAAATCAACACTTTCTTCTTTCCTTGACTAACCTTAAAATAACAGTTTATCACTTATTAACTTCTGTGG
TTTCTACTACATTTATATCTCATGCCTACTTTTGTAAACAATTAGATTTTCACTCAGCCTGCCTCACTCT
GCCTTTTCTGACCCTGCCAAAAGAAACCAAAATACCCCACCAGTATTCAGAATGCCTACAAGCAATCAAT
AAATCCTTTGCTTCTAAAAGATGCAGCTGTTCTAAAAGTTTACATCTGGACTAAGTAAGGTATGTAAATA
GAAAGTCAAAACTATGCTGAAAATCTCATTTTTCTGCATTCAACTTGAACAACCAGACTGTAATGAACCA
AAACACCATAAAGTCTGTGTAGAAATATAAATACACGCATGGTGTATGCAAGACAAGCCCACAGGGGCAA
TATTATTGTGATTAAAATATGGCTAGGTTGAATTTCTTCACTAGGTTTTCAAAGGCATACAAAATTATGT
TTTCATGTATCCAATGCTGTATTCCATGCTGCTTGGTGGATGGTATTTGGACTCAGTTTGAGTTAGTCTA
TGTTTTGGATGAATTATGCAAAATCCCCAAATCATATGTTTTGTAAACATAAGAAAGGAAGTGATTCCAA
TGGATAGGAAAAGTTGTTCCAAATTGGAAAAATGGAAAATCAGGGCCAGATGGAAATGTGTTGGAAGGCT
TAAAAGCAATAGCATTGTGAACAGTAAGCATGCATCCCCTCTTATGCCTTGAAGTGAAGGAAAACCTTAT
TACTGATTCCTAGGAACTGACGTATTGGCCATTTTTGTTGTTCCCTCATTATTCATTATTTCATTAAGTA
TTTACTATTGAGAACTTACTGTGTTCCATGTCCTGGGATTTCTCAGGAAATCCACATTCTGGTGATTATT
CATTATTTCATCAAGTATTTATTATTGAGAACTTACTGTGTGCCATGTGCTGGAATTTTTCAGGAAACCC
ATATTCTGGTGAATCACAGGAAGATATAGCTAGAAGGAGCCTTTGGTTATATAATTGTACTCCATGATTT
CACGAATGGGGAAATTGCGGCCTAACTCCAGTCAATCATATTGTCAGAAATACGCTTCAAGTTCCCTGAC
TGCATTCCAATGCCCTATTTGCCACCCAACATGGGCACTTAAGGGAGACCCTTAGGCATTCCTTAAATTG
CTCATTGTGCAAAGGTGGAGAGAACAAATGAAAGGCCAGATAAGCCATTGGAGATGACCAATGGTGTCAC
AACTATTTCTTCTTTGGGGGACAGGGTCACTTTTGCGGTCCTTCATATAGTGTGTACTGCTCATCTGTTC
CTTGGTAGTAAGTGGGAGACAAAGAGGAATTAGGATCCTGGTTCTGTTACATCTGAGATCTTCACCCATT
ATAGCTAACAGATAAGAAAACAAAGAACTTGGTGTGTAAAGAGATCTAGATGCCCCTTTTAGCAGTTTTT
ACTGTTGGTAATTACCTGCCCTTTCCCTTGCAAGTATCAGGTTTTTAATTGTGTGTGCTGATATTTATTA
GTGCAATATCATTGCTGTGATGTAGTAGGGGAAAGATGTTGAGCACACTGCACACTGTATATGGTAAGGC
CAATAAATGGTAGTTAGCATGGTCATTTGTCTCTGTAAACAGTGACATGTTAAACAAATGATAGTAATGT
ACTACTACTGTACATTAGTTAGAGTACATCATATCCCTGCCCTCCAGCAGGTGAGATTGACAAATGTATG
ACTAAAGAGCAGATTATAATAGTATTTTAATAAAAGTACCCAGTGTCTTGAAATAAAGGAGCAAGAGGGG
CTAATTTAACTTTCTCCTAGTCCCCAGTCATGGTTTATTTCCTATTGAAGATGGAATTGAGTAAGTGTTT
TCAATTTAAAAAAAAAAAAAAAAAAAAGGTAATTTAGTGGGTTGAATGTGAGAATTTATTTTAGGCAAAG
TGAACAGTTTGGAAAGAGGTTCAATAAATATTGAGTCTTTTTTTCTACTCTAAAATTGTTAATATGATAA
TGTCTGCTATCCTGAGCTAAGGGAGCCAGAGAAAATAATACCTTTTTATTGAAATTTAAATTGGTTGAAG
GGGGAGAAAGAAATCAGTGTGTGAGATGTGACTTCCACAGCTGAAAACAGGTGCCTGGAAATGTGGTTCT
TTTAGAGGTGCAATGTTTTATGATGTTGCTGCTTCTGATAAAAAGAGCAGGGAATAAACAGTATAGAATG
TCGATGTTATAAAACATTCCATGTGAACTAACATCAATAGAGATGAATAGGGCTTTAACATAATTAACAC
CAACCTCTCTCTGTGCTGTCGTTTATTATAGAACAAACAAAAGCAATTCAACAGGCTTTTCCCAAGCAGG
CCCACACAATCTTAATTAATGGGTTAATGATTTTAGCAACAACAACAAAAAGGCAAGGTAGTATAAAGTT
TTATAAATGGCTTAGAAGCTGGATTCTAAATTTGAGAAAGATATTTTTATGTAACTGGCTGATATGGTTT
GGATGTTTGTCCACCCAAATCTCATGTTGAAATGCAATCTCCTGTGTTGGAGTTGGAGCCTGGTAGGAGG
TGTTTGGATCGTGGGGGCAGATCCCTTGTGAATGGTTTGGCGCCATCCCCTGGATGATGAGAGAGTTCTT
ACTCTAGTCATTGCAGGAGATTTGGTTGTTTATTAGTGTGGCACCTCCCACAGCTCTCTTGCTCTTGCTC
TGATCATGTGATATGCTGGCTCCCTATTGCCTTCTGCCATGATTGGAAGCTTCCTGAGGCCTCACTGTAA
GCAGGTATCAGCATCAGCATCATGCTTCCTGTACAGCCTGCAGAACTGTGAGGCAGTTAAACCTCTTTTC
TTTATAAATAACTCAGCCTCA
