# Supplementary material for: Genome-wide characterization of endogenous retroviruses in snub-nosed monkeys
Source: PeerJ. 2019 Mar 18;7:e6602. doi: 10.7717/peerj.6602 (PMC6428148; doi:10.7717/peerj.6602)
Supplement: File S3 — All ERV sequences found in the golden snub-nosed monkey. [file peerj-07-6602-s003.zip › Supplemental3/194.fasta]

>194gi|723393990|ref|NW_010820466.1|:1131618-1134800
TTGAGCCTTTTTTGCTGAGGCCCGGTAGCCTAGCTTCCCCAAAGTCTTTAGGAGGTCTTCGGTTCCTTGA
ACACAGGCTTCCGGGGATTTGGCCACTACTAAAAGATCATCAACATACTGCAAGAGTTATTTCAGGGTGT
TGCCGTCGGTACTCACCCAGATCTTCATGGAGGGCTTTGTCGAACAGGGTTGGCGAGTTCTTGAATCCCT
GTGGCAATCTGGTCCATGTTAGCTGGCCGTTTATACCCCTCTCGGTGTCTGTCCATTCAAATGCAAAAAG
CTCTTGACTTTTGGGAGCCAAGGGTAGGCTAAAAAAAGCATCTTTTAAATCAAGGACAGTATACCACTGT
TTTTCAGGGTTCAAAGTACTTAAGAGGGTATATGGGTTGGGTACGGTGGGGTGTATGTCCATGACTCTTT
TGTTGACTTCTCTCAAATCTTGCACCAGCCTATAGTCTTTACTATTAGGTTTACGGACAGGTAACAACGG
AGTGTTCCACGGCAAGTGGCAGGCGCGTAGAACTCCTTGGTCTAGAAGCCGGCAGATGTGGGGTGTAATC
CCCTCTTTGGCCTCTAGGGGCATTGGGTACTGCCAAACCCGAACCGGGTCTGTCCCAGGCTTAACTTCAA
CAAATATGGCGGGGCGGTGTTTTGCCAGCCCTAAGCCCCCAGTTTCTGCCCATGCTTCCAGGAAACGCTG
GAGCCAGGAGTTGATATCTTGATCAGGAGGTACTTGCTCCTGATGGAGTCTATATTCATCCTCCAAGGTG
ATAGTGAGGATGGATATTGGCTTGTTTTGAGAGTCAGTCACTTTGGGACCCCCTGATTGGAAGTGAATTT
GGGCCCCCATTTTTGTTAACAGATCTCTCCCCAACAAGGGGCAAGGGCTCTCGGGAATAACTAGGAAGGA
GTGGGACACCTTTCCTGTTCCCAAGTCTACGGTCCTCTGAGTTGTCCAAGGATATTTTTTAATTCCTGTG
GCTCCTTGTACCCAAGATGAATTATCAGACAATTTTCCATAAGCCTTGACCAAGACTGAATGTTGCGCCC
CGGTATCAACTAGGAACTGAACTGGGGACCCCTCCACTTGCAGAGTTACCCTAGGTTCGGGGAGGGGGTC
CGAACCCCGTCCCCCCTAATCCATGTCTTGGGTCACAAGTATAGGTGTGGGTTTAGGCTGCCACTGCCCT
TGTCCTGACTGGCGCTGTTTCTTTTTGGGGCAATCTTTTATCCAGTGGCCTGTCTCTTTGCAGTATGCGC
ATTGATCTTTTCCCAGGTCGCGTCTAGGGGCGCGCTTGGACTGGGTTTCTCCTGATTGTAACTGCTCTTT
TTGAACAACTGCAGCCAGGACTTTGGTCATTTTTTCGGTGGCCTTAATTTGCCTCTCCTCCGGAGCATCT
CTGTTATTATAAACTGTACTATCCGAAGAAGGTCTTGGACTTGTTTCCCTTCTAAATCTTCTAATTTTTG
GAGTTTTTTCTTAATGTCTGGGGCGGCCTGATTTACAAAGGACATAACGACAGCCGCCTGGTTTTCAGGA
GCTTCTGGGTCCATAGGGGTAAACTGCCTAAAGGCTTCCATTAACCTTTCTAAATAGACAGCTGGGCTTT
CTGTTTTTCCCTGCAATACAGAGTATACCTTGGCCAAATTAGTGGGCTTGCGAGCGGCAGCCTGGAGACC
CGCCATTAGAGTCTGGCGATAAACGAGTAGCCTTCCCCTACCTTCTGCCGTGTTGTAATCCCATCTAGGT
CTGGTCAGAGGGAAAGCTGCATTGATGAGGTCAGGATTGGCAGTCGGCTGGCCATCATCTCCGGGAACCA
GTTTTCTGGCCTCAACCTGTATTCTTTCTCGCTCCTCTGTCGTGAACAGAATCCGGAGGAGCTGCTGACA
GTCATCCCAGGTGGGTTGGTGGGTGAACATAACACTGTCTAGAAGGGCCGTTAGGTCTTTGGGGTTATCT
GAGAACCGGGCATTCTGGGTTTTCCAGTTGTATAAGTTACTGGTGGAAAATGGCCAATACTGGAGCCTAG
GGTTGCCCGTATCATCAGGGGGTCCTATTTCCCTCAGGCGGAGTGCCACAGTGGAATCGGGGGGCCGCGA
GATCGTCTCACGTTGGGCGCGTCCACGCGTTCGTCCCGCTGGCCCCCCAGAATTACTTTCGTTCTCGATT
GCCACTGGCGCGGCTGCTGCCTCTCGTTCCTCATGCCCTCCCGGGAGAGCAGCCGGCGGGGCCTGAAGTT
GAGGATCGGGGTGAGGGAGATAAGGTGGGGGTTCCAAAGACAGAGGGTCCTGACTGTCGGGCAACACAGG
GACGGGGGGTGGGCGGATGGAGTTTTTGGTTTGTGAGAGTTTTCCACTGGTCATGCGACCAGTGCTTTAC
ATGGCTCCGGGGCCAGTACGAAAGGAGTTAGCCAGGGTGGCAGGTTTTCCACAAGGTCTTGCCATACCAA
GATGTAGGGGATCTGATCAGGATGCCCCGAACGTCCTGGTAGGAAAATTTTAGTTTTTACCTTAGTGATA
ATAGGGAGGCAAAATGTTCCCTCGGGAGGCCACCCTACGCCGAAAGCGGGCCATTCTGAGCGGCAGAAGG
TTATCAATTTATCCCTCGGGAGGCCACCCTACGCCGAAAGTGGGCCACTCTGAGCGGCAGAAGGTTATCA
ATTTTCCTTTCTTTAGCTCTACCCTAAGGTCATAGCCCCTAGCTTTGACATCTTTAAAGTTATTTACAAG
GAGAGAGAGTGGCGTACTCTGGGCGCCGCCCATTTCAGGAACCCCTGGAGGTAGAGAAAGGGATACAAAG
AAATATCAGTAACAGGATTTGAAGTAACTTTTGTCTCCTCCAGCAGCTCCTGAAAAGTGAAAGTGAGTTC
TAAACAACTAATAGTCTACAACAGCAACAACAGACAGTTCCGCAAGCGCCTTTCGGGTTTAGTTCCCGAT
CAGAATCAGACGGGCCAACAGAATACAGAGGCCCCAGATGGGCACCGGAGGACGTCTCCTACCGGTCCCT
GGTGGCTGTCTTATAGGACGTCCGCCAAGACTATGCCAACCTCAGTACAGATCCCGCGGGATTCCTCAGA
GAGACAAAGACGAACAGAGACAAAGCCAGCTTACTTACTGATTAGTGATGACCCATTGATCTGGAGTCTG
GTGGGCTCAGGGGGAATCCCGGACGAGCCCCCA
