# Supplementary material for: Genome-wide characterization of endogenous retroviruses in snub-nosed monkeys
Source: PeerJ. 2019 Mar 18;7:e6602. doi: 10.7717/peerj.6602 (PMC6428148; doi:10.7717/peerj.6602)
Supplement: File S3 — All ERV sequences found in the golden snub-nosed monkey. [file peerj-07-6602-s003.zip › Supplemental3/196.fasta]

>196gi|723380334|ref|NW_010830030.1|:113000-118833 
TGGCCATAAACTGGCCATAAACAAAATCTCTGCAGCACTGTGATATGTTCATGATGGCTATGACGCCCAC
GCTGGAAGGTTGTGGGTTTACTGGAATTAGGGCAAGGAACACCTGGCCTGCCCAGGGTGGAAAACCACGT
AAAGGCATTCTTAAAACCACAAACAATAGCATGAGCGATCTGTGCCTTAACGACATGCTCCTGCTGCAGA
TAACTAGCCAGATCTACCCCTTTATTTTGGCCCATCCCTTTGTTTCCCATAAAGAATACTTTTAGGTAAT
CAAATATCAATGGAAACAATGCTAATGACTGGCTTGCTGTTAATAAATATGAGGGTAAATCTCTGTTCAG
GGCTCTCAGCTCTGAAAGCTGTGAGATCCCTGATTTCCTACTTTACATCTTTATATTTGTGTGTGTGTGT
GTGTCTTCAATTCCTCTAGCACCGCTGGGTTAGGGTCTCCCTGACCGAGCTGGTCTCAGCAAGTGGTGCC
CATAAGTGGGGGCTCAAATCCAGGTCAAAGGGTCACTGGAGCAATGGTTGGAGAACATGGAACCAAGCTG
GAGGACACCCGAGTACTCTTACAGTAATCCCTGTGGTGAGTAAGAAGGGGAGCTTGGAAGCATCAGGGTA
ACAATGGGACAAGTGTGGGTTGTGGTTTGTTCCACCTTGGAACTTTTTCACACTGATGATGAGGAGGAAG
GCGAGTATAATGAAGTAACAGAAGAGGTTACAGAGCAGGTTTATTTGCCAGCTAAAGCTAAAGTGGCAAA
GGAGGAAAGATTTATCCCTACCCTTCTGCACCTCCTCATTATTATTTTGAAGAAAAAGACCCTCCAGATC
TGTCTTTTTCAGAGGACAGTGGGCAAAAAGTAGTTGCCCCAGTGACCATTCGAGCAGCGCCTCAAGTGAC
CGCTCTTAGTTCTATTCAGGTAGGAATTCAGCAAGCTAGACGAGAGGATGATTTAGAGGCTTGGCAGTTC
CCTGTTAGAATACACGCCCCAGATCGACAGGGAAATATTATATCTACATTTGAGCCTTTTCCTTTTAAAT
TACTCAAAGAATTTAAACAAGCTATAAATCAGTATGGACCAGGTTCTCCTTTTGTAACGGGACTGTTAAA
GAATGTTGCTGTTTCCAGTCGGATGATTCCTACTGACTGGGATGCTCTTACTCGAGCTTGTCTAACTCCT
GCTCAGTTCTTAACAATTTAAAACTTGGTGGGCACATGAAGCTTCCATTCAGGCTGCTCGTAATGCCCAG
GCCCAACCTCAAATTAATATAACTGCAGACCAACTTTTGGGGGTTTAGGGCTGGGTTGATTTAGATGCAC
AAGTGGTCATGCAGGATGATGCCATAGAACAGCTTAGAGGAGTGTGCATTAGAGCTTGGGAAAAAATCAC
TTCATGTGGAGAACAATACCCTTCCTTTAGTGCTATAAAAACAGGGACCAAAAGAACCATACGTGGATTT
TATAGCTCGGTTACAGGAGTCTCTTTAAAAAAGTGATTGCAGATTCGGCTGCTCAGTATACCGTGCTGCA
GTTATTAGCTTTTGACAATGCTAATCCCAATTGCCAGGCTGCTCTGCGACCTATCAGAGGGAAAGCACAT
TTAGTTGATTATATCAATGCCTGTGATGGTATTGGAGGTAATCTGCAGAAAGCTACTTTGTTGGCACAGG
CAATGGCAGGACTGAGAGTAGATGAAGGAAATACTCCATCTCCTGGAGCTTGTTTTAACTGTGGAAAGCA
TGGTCATACTAAAAAAGAATGTAGAAAAACATCAGCGAGTCAGGCCACCAGATAGGGGAAAAAAGAAAAC
TGCTGATCCTGAAATATGTCCAAAACGTAAAAAAGGAAAACTTTTGGCTAATCGGTGTCACTCTAAGTTT
GATAAAGATGGGAACCCAATTTCGGGAAACGCCATGAGGGGCCCATCCCAGGCCCCATTGTGAACCGGGG
CATTACAAGTTCAGGCTATTCCCTCACCCCTGTACAATGTCTGTCCCCTGCCACAGCTGGTAGTGCTGCA
GTAGATTTATGCTGCACAAAAGCTGTGAGCCTTCTGCCTGGGGAACCCCCACAAAAGGTCCCAACAGGAG
TCTGTGGACCCTTGCCAGCAGGTACAATAGGACTACTTCTGGGAAGGTCTAGTTTAAGTTTAAAAGGGGT
ACAAATACATACAGGAGTCATTGATTCAGATTACAATGGGGAAATTGAAATTGTTATATCTACTTCTGTT
CTTTGGAAAGCAGAGCCAGGAGAGCGCATAGCATAGCTCCTCATTGTGCCATACGTGGGAATGGGGAAAA
GTGAAACTAAATGAACAGGAGGATTTGGAAGCACAACTAAACAAGGCAAAGCAGCTTATTGGGCAAATCA
AATTACTGATAAACGTCTTACCTGTGAAGTAACTATTCAGGGAAAAAAATTTAAAGGTTTGGTAGATACA
GGAGCAAACATTTCAATCATTTCTCTACAGCACTGGCTGTCAGTGTGGCCAATTCAACCCACTCAATTTA
ACATAGTTGGAGTTGTTAAAGTCCCTGAAGTATATCAAAGTAGTTATATTTTGCATTGCGAAGGGCCCGA
TGGACAATCTGGGACTATTCAACCAATTATAACTTCTGTATCTATAAATTTATGGGGGAAAGAATTATTA
CAACAATGGGGAGCACAAGTTCTAATTCCAGAGCAATTATATAGCCCTCAAAGTCAACACATGATGCATG
AAATGGGGTATATTCCTGGTATTGGACTAGAAAAAAAAATTGCAAGCTTTGAAAGAACTGCTTCAAGAGG
AAAAACAAAATTCTCACCAAAGACTAGGATATCATTTTTGATGGTGGCTATTGTTAAGCCTCCAGAATCT
ATACCTTTAAAATGGTTAACAGATAAGCCAATTTAGATAGAACAATGGCTGCTGAGTAAAGAGAAACTGG
AGTTTTTAGAGAAATTAGTTACTGAACAATTAGAAAATGGGCACATAGCTCCAACATTTACCCCTTGGAA
TTCTCCAGTTTTTGTAATTAAGAAAAAATCACGTATATGGAGACTGTTAACTGACTTAAGAGCCATCAAT
TCACTTATACAACCTATGGGAGCATTACAGCCAGGATTGCCTTCTCCTGCTATAATTCCAAAAAATTGGC
CTTTAATAGTCATAGATTTGAAAGACTGTTTCTTTACTATCCCCTTAGCTGAGCAAGACTGTGAATGGTT
TGCATTTACAATTCCTGTGGTAAACAACCTACATACAGCCTGCTAAGCATTTTCATTGTTTCACAGATGG
GTCTAGTAATGGTAAAGCTTCTTATTCTGGATCAAAAGGTAAAGTTTTCCAGATGCCCTATAAAAAGCAG
AGCTTGTAGCTGTAATTGAGATATTGACTGCTTTTGATATGCCTATTAATGTGATTTCTGATTCTTCAAA
CATGGTTCATTCCACACAGTTAATTGAAAATGCTCAGTTACAATTTCATACAGATGAACAACTGATGACA
AAAACAAAAAAGGGGGAAAAAAGGGATTACGGGACAGCTCATACACAATTGAATCTAACATTATTAACTT
TAAATTATTTGAGCCTGCCCAGGGTCAGATGTTATCAGCAGCTGAACAGTATCTACAGAAACCAGCTGCA
AAGACAGAAGCAGAACAACTGGTTTGGTGGAGAGATCCAATAACAAAAAGTTGGGAAACAGGTAAATTAA
CAACTTGGGGTAGAGGTTATGCTTGTTTCTCCAGGCCAAAATCAACAGCCAATTTGGATACCATCAAGAC
ACCTGAAACCTTATCATGAGCCAGATGCCAAGGAAGAGATTCCAGGAGGATCCCGAAGACCCCCCAGTTG
TTGCCATGTCGAGACTGATGCTGAAGAGGACCACAGTTGTCATAAGCAACACCTGTTGAACATAGCCACC
CACCTGGGGACAGATCAAGAAGCTGTCACAGATGGCAGAAGAAAACCTGAGGAAGTGGGACAACCAGTCA
CAGTGAGTAATTGAATGGTATCTATGATAGCGGTGATTACCATTGCCATGAGTATTCCTTCAACAAGGGC
TGACACAGAGAAAAATTATACTTATTGGGCATATTTATCAATCTTGGCTGGCAATAATGACTAGATGTAA
TCACTCTATGACACAGTTACACATGTCTTCTGATCTCAGTACTTGCCATGATAAATCTGATCCTATAATT
GAGGCATACCACCTTCAAAACCCTATTTGTAAACAAAATTAAACCTGGCCAGAAAAAATGAACATACTTG
TTTAGGAAGACTGCATTGCAAAACAGGCAGAGGTGCTGCACAGCAATTCCTACGGAATCATTATTAATTG
GTCCCCTAAGAGGATGTTTAGCTTGAATTGCACCTCTCAGTCTGTGTGCCATGGCCAGACTATGTTCAGC
TCATCTGAATAAAATGCTCAGATGGTAGAAATGACAAGAAGTATGGCAAGATTTCCTATTATCTAGAACC
ACGGTGGTATAGTGGCACCTCAACCTCAAATTATATGGCCTGCTGCAGGAGCTAAACTAAGGATTTGTGG
AAACTATTAATAGCTCTTAATAAGATCAAAATTTGGGAAAGAATAAAAAAGCATCTAGAAGGACACTCTA
CAAACTTCTTTTTGGATATTGCAAAATTAAAAGAACAAATATTTAAAGCATCCCAGGCACACCTGACCTT
AATGCCAAGAACTGGAGTGCTTACAGGAGCTGCAGACGGATTAGCAGATAGTAACACATTAAAATGGATA
AAAACACTTGGAAGCTCTGTAATCTCAATGACGATTGTGCTTTTAATCTGCGTTGCTTGTCTTTGTATAG
TCTGCAGATGTGGATCCTGACTCCTGCAAGAAGTAGCTCACCGTGACAAAGCTGCCTTTGCTTTTATCGA
TTTGCAAATCAAAGAAGGGGGACATGTTGGGAACAGGCCCCCCAAAACTGGCCATAAACAAAATCTCTGC
AGCACTGTAACATGTTCATGATGGCCATAATGCCCACGCTGGAAGGTTGTGGGTTTACCGGAATCAGGGC
AAGGAACACCTGGTCCGCCCAGGGTGGAAAACCACTTAAAGGTACTCTTAAACCGTGAACAATAGCATGA
GCGATCTGTGCCTTAACGACATGCTCCTGCTGCAGATAACTAGCCAGACCTACCCCTTTATTTCGGCCCA
TCCCTTCGTTTCCCATAAGGGATACTTTTAGTTAATCGAATATCTATAGAAACAATGCTAATGACTGGCT
TGCTGTTAATAAATATGTGGGTAAATCTCTGTTCAGGGCTCTCAGCTCTGAAGGCTGTGAGACCCCTGAT
TTCCCATTTTACACCTCTATATTTGTGTGTGTGTCTCTTTAATTCCTCTAGCACCACTGGGTTAGGGTCT
CCCCGACTGAGCTGGTCTCAGCAATTCTAGTCTCCACTTTATGTATCTGAAACTTGCTTCTCTGACAATA
AAAAAACTTGTCTCATATACTGCTATACATTATTCACTCCACACTAGAATACACTTTAAATAGTTTCAGA
ATTGCTAACTTATACCCCTGTGATATGGTTTGCTTGTGTCCCCACCCAAATCTCATCTTGAATTGTAATA
ATCCCTATGTATCAAGGGCTGGGCCAGGTGGAGATAATTAAATCATGGGGGCATTTTCCCTCATACCATT
CTCATGGTAGTGAATAAGTCTCATGAGATCTGATGGTTTTATAAATGGGAGTTCCCCTGCACAAGCTCTC
TTGCCTGCCACCATGTAAGACATGATTTTGCTATGATTTGCTTTTCACCATGATTGTGAGGCCTCCCCAG
CCATGTGAAACTGTGAATTCATTA
