# Supplementary material for: Genome-wide characterization of endogenous retroviruses in snub-nosed monkeys
Source: PeerJ. 2019 Mar 18;7:e6602. doi: 10.7717/peerj.6602 (PMC6428148; doi:10.7717/peerj.6602)
Supplement: File S3 — All ERV sequences found in the golden snub-nosed monkey. [file peerj-07-6602-s003.zip › Supplemental3/197.fasta]

>197gi|723380334|ref|NW_010830030.1|:412924-419920
TGTAAAGTTAGAGAGGAACAAGGGAACTCTTTTGGTTACAGCATTACAATTGGTTAACATTTTAAGTTAT
ATATTTAGCAGTTTTTTTAATTGGTTCCCGCGCTTTTAGTAAAACCACACGGCTGTGACCTTATCGGGGA
CTCTCCAGGTGGTGTTTTTCTAAAGTTGAGATATATGGTTGTCTCTGAGTCGAAAAATGTGTTTGTACTG
GGCTCAGGAAGTTGAGAGATATATGGTGGGATGTGTTTGTACTGGGCTCAGGAAGTTGAGAGATATATGG
TTTATCTCTTTCATTTCCCCCTTTCTCAGGTACCTCTGGAGCCAATCTTGGGTCTTATAATTCTGATTCT
GTTTCAGCATTTACAGGCTGGTATTGGGCTCTGAGGACCATGAGTTGTATTGTGTCAAACCTTTCCCTGA
CAAACTGCAAAATTCTGTTAATAACACAAGGTCCTACAGTGAGCAGTAATAATAGACTTAGCAGGGGTCC
AAGGAAGGGGGCTAACAAAGAAAACATAGAGGAATTCCACCATTGGTTAGCATCTGAGGCAAACTGCTGC
TTTCTCATTTCTATGCTTAACTTGCGTAACTGCTGGACTCGGTTCTCTACAAGCCCTGATTGATTTATGT
AGAAACAACAATCTTCCTTTAGGAACATACATGTACCACCTTTTTCAGCAGTGAGTAGGTCTAGTGCCCT
CCGGTTCTGCAAGGTCACCTGAGCTAGGGATGTGAGCTGTCGCTGAAGGGAGGCAAGGGACTCAGCCGAC
TCTTCCATAGCAACGGCAAATTGTTGATACAACTTGTTGCTCTCTATGAGGGTGTGACCTAGGGCTCCCC
CTGCTAGACCGGCCGCAATAAGGGATGAGGTGAGGGAGATTCCTGCAATGAGGGGGAGAAATATAGCTCG
TGCAGGCCTCGGTCTAGGGGCCGGGTGAATAGCAGTACTAGACCAGTTGCCGGTGTACCCCAGGAACTCG
CTGGCTGTTAGTAGAGTTAACCTGGGGACTAATGTAACAGGAAGACACAGTAGGTTGGTAACAGAGGGAC
CAGATAAGTTCTTAGACAATGTTCCATTACACCAAAAGAATATGCCTGGCGGGGCCCTCAGGTTGGTATT
AGGGGGTGTTACAGTGATGTTGCAGAGGCTAGAGTTAGTGCCTGAAAAACAGTAGGGAAACTTCCTGACT
GGGGTTCAGGTACAGTGGCACATTAGGAATAGGGGCATGCGAGAGATTCTGCAGGCTGTTAGCTTGGGTA
GAGGTAGAGAATTCCCATGGTAGAGGGACAGCGGTTAGCGGCGGACGTCCTAGGGTGGCACACAGAAAGC
AGCCAGACAAGCTGTGAAGTCCTGTAAGGTTAGCAAGCTCTATTCCCTCCTGTAACAATTCTAACCAGGA
AAAGGGACGTAGGTTTTGAGTCAACCTGCTTTCCTGTCGTTGGATTTCTCCATGAACGAGAGGCCTCACC
TGGACCTGGCTATGCCACAGATAGAGATGGCTACTAGGCCATGTGGATGAGGACGAGTAATATATGGCCC
CATGCTGGGGTGTGGTCCAGCGTGAGTTCCATGGGTCTTTAACTATCCAAGTATAAATTTTATCCTCACT
TTGATAAAAGTTTTTTCCTGGTTCTGCCCAATTCCTAGGGGAATGTATTTTACAATAGCTGTATGGGCAG
CCCGCGTTTTGGTGCCACCAATAGTGTTTACAATTGTATTTAGTCTGATCGAACTCAAAGCATATAGTGG
GGTATCGCGACAACGTCCCAGTGAAATTTAGTAAAATTGGGCCATTGCACCCTGAGGAGGGGCAATCAGC
ACTGGCCAATAATTTCCCGGGCTTATGAGGTTGCCCAGGGTGGGTTTGGTTCTCGTAGAGCCAGAATCTC
CAGACAAAGGGACTAGGGGCTGGTTTTGTGCTTTCCCCAGCAGCCACTAGGGCGACTAATGTTAGGGTTA
GACTACTTAACTGCATGTTTGCAGTGAGCTATGCTGCCGGCGCAGGGTGAGTTTTAACGGGTTATTCTTA
GCTCTGTCCACAGTCCACGTGGCTGGTGCTTCAGTCGCCGCCGTGATTGGCCCCAGAAGGTTGGAGGTTG
GGTCCACTGGTTTGACGTGGGTGTAGTGGATCCACGACGCGATGCCTTCCACCTTCAGGGCAGTGGGTGT
GGTTAGGAGTACCTGGAGTGGTCCCTTCCACCTGGGTTCTAGAGTCTCTTGTCGGTGTCGCTTAACCAGG
ACCCAGTCTCCTGGCTGGTACGGATGGGGTGTCGGTGGGGGACCGGTTTCATATAGTTCCTTCAGCTTGG
GCCAGATTTCCTGATGAATTTTCTGCAAGGCTTGTAGGGAAAATAAGAGTTCAGAGACATGTTCTGTTTC
AGATTTGAGCAGATCACCTTTTAGGCTGGGAACCAGAGGTGGGGGTCTGCCATACATGATTTCATAAGGG
GTAAGGCCCAGTCTGTAAGGGGCATTACGGGCCCGGAACAGAGCATAGGGGAGAAGGACCACCCAATTAG
CGCCAGTCTCCATAGTCAATTTAGTTAAGGTCTCCTTTAAGGTCCGATTCATCCTTTCTACCTGTCCTGA
ACTTTGGGGCCTGTAAGCACAATGTAGTTTCCAATTTGCCCCGAGGATGGAAGCCAAACCCTGACTTACC
TTAGCAACGAAGGCCGGCCCATTATCTGACCCTATCTGGATGGGGAAACCATACCTGGGGAGGATATCTT
CCAGAATTTTCTATGCTACAACCTGAGCAGTTTCCTTTTTGGTTGGGAATGCTTCAATCCACCCTGAAAA
AGTATCTACAAAGACAAGTAAGTACCAATACCCGTATTTTCCTGGCTTTATCTCAGTAAAATCTACTTCC
CAGTAAATACCGGGCCTGGTTCCCCTGAGCCTTGTTCCCGTTGCAGCCTGGGATTGGGGGTAGGCATTGT
TAAGCTGGCAGACTTTGCAATTGGTCACGATGCTGCTGGCCGTCTCGGCTATATGTCTGATTTTGAGCTT
GGAGCTTCTGATCAGGTCTGTCATCCGCCAGGCACCCAGATGGGTGGTTCGGTGGATGTGTTCTAACACT
TGCTGTCCTAATTTTTCTGGTAGGATGGTTTGGTCATTAGTATCAGTCCACCACCCATTCTGGATCTGTT
TCAGGGGAATGTTGTCAATCCACTGGAGATCTTGTTCTGAATAATCAGGGAGATATGGCAGGTCCCAGGG
GCCTGGATCAGGGAGCTGGAGTGCAAGGAGTTGACTAGGAGCCTTTGCCACACTCCTTGCAGTTTGGTCT
GCCAGAAAGTTGCCTTGAGCAATTGGAGTGGTTGGTTTCTGATGCCCTGGGCAATGTACAATAGCCAATT
TTTCTGGTCTCCATAGGGCTGTTAACAGGGCTAGGATCTCTTGCTTGTTTCTGATTTCTTTTCCTTCAGC
CGTTAATAACCCTCGCTCCCTGTAAATGGCCCCATGTATATGTGCCGTAGCAAAAGCATATCGGCTGTCT
GTGTATACTGTCAGTTTCCTCCCTGCCCCTAAGGTAAGAGCTTGGGTGAGCACTATCAGTTCGGCCTTCT
GGGCTGATGTCCCCGGGGCAGGGGTTCCACCCAGATTACCTCAGTCTCTGAAGTCACTGCCACTCCAGCA
TACCTCTGGCCTTGGTGTATGAAGCTGCTTCCATCGGTGAACCAAACGAGGTCAGCGTCAGGAAGTGGGG
GGTCCTGCAGGTCCTCTCGAACTCCGTGCACCTGAGCTAGTATCTCGGTGCAATCATGGAGTGGGGCGTC
CAGGTCCAGGTTGGGCAGCAGCGAGGCAGGGTTTAAGGTTGTTGGGGGCAGGAAAGTTATCCTGAGGGGG
TTTAGTAGTAGTCCTTGGTAGTGGGTGAGCCGGGCATTACTTATCCATCGATTAGGTGGCTGTTTGAGTA
CACCTTCGATGGCATGTGGGGTAACGACCCATAATTCTTGACCCATGACAAGTTTATCAGCATCTTGTAC
CATCAGGGCCGTGGCTGCAATCATTCGGAGACAAGGAGGCCACCCGGCAGCCACTGGGTCTAATTTTTTT
GACAGGTATGCAACTGGCCTCCGCCAGGGGCCTAAGTTCTGAGTTAGCACCACCTTGGTGACACCCTTAC
TCTCGTCCATGTATAAGTGGAAGGGCTTAATGACGTCAGGCAGTCCCAGTGCAGGCGCAGAGAGTAGGGC
GGTTTTGATCTGTTGGAAAGCCGACTCGGCTTCTTCTGTCCAATTAAATGGCTGCTGTCCCCGTGTTGCC
TGATATAAGGGCTTAGCCAGCTCTGCGAACCCAGGTATCCATAGTCTACAAAATCCCGCCGACCCCAGGA
ATTCCCTTACTTGTCGGGTGGATTGTGGCCTGGGGATCTGCAGAACAGTCTGCTTCCGGGCGTCTGTTAA
CCAGCGCTGCCCTCCTTTTAGCAGGTACCCCAGATATGTTACTTCTGGTTTACAGATTNNNNNNNNNNNN
NNNNNNNNNNNNNNNNNNNAGCAGGTCTCTCCCTAATAGGGGACAGGGGCTCTCAGGAATGACCAGGAAA
GAATGGGTTACATTCCTGGCTCCGAGGTTTACTGTTCTTTGTGTTGTCCAGGGGTATTTCTTAATTCCTG
TGGCCCCTTGTACCCACGAGGACTTGGAGGATAATTTTCCATTAGTTTCAACTAGGACTGAGTGCTGTGC
TCCCGTATCAACCAAGAACTGAACTGGGGTCCCCTCCACTTGCAAAGTTACCCTAGGTTCGGGGAGGGGG
TCCGAACCCCGTCTTCCCTAGTCTTCGTCTTCGGTGACTAGTACGGGTGTAGACCTAGGGGGTCCCCGTC
CTTGTTGTTTCTTTTTGGGGCAGTCTCTTACCCAGTGGCCAGCTTTTTTACAGTAGGCACATTGGTCTTT
GCTCAGGTTATCATGTCTGGGGGACCACTTAGGTTGGGTGTTCTCTGGCTGTAGATGCTCTTTTTGTACA
GCTGCTGCCAGGACCTTGGTCATTTTCTCCTCTGGAGTATCTCTATTATTGTAAACCTGCTGGGCTATCT
GTAGGAGGTCCTGAATCTGTTTTCCCTCCAAGTCTTCTCATTTCTGGAGTTTCTTTCTAATGTCTGGGGC
CGCCTGATTTACAAAAGACATTACAACAGCTGCCTGACTTCCTGGAGCCTCTGGGTCTATGGGGGTGTAC
TGTCTAAAGGCTTCCATTAATCTTTCTAAGTAGTTAGTTGGGCTTTCTGTCTTTCCCTGCAAAACAGAGT
ATACCTTAGCCAAATTAGTGGGCTTGCGAGCGGCTGCCCGGAGACCCACCATTAGAGTCTGGCGATAAAG
GCGTAGCCGTCCCCTACCTTCTGCCGTGTTGTAATCCCACGCTGGCCTGGTCAGAGGAAAAGTCACATTT
ATGAGGTCAGGGTTGGCAGTCGGTTGGCCGTCGTCCCCCGGGACCAGCTTTCTAGCTTCTACCTGTATTC
TCTCTCACTCCTCCGTTGTGAACAAGATTCGGAGGAGCTGCTGACAATCATCCCAAGTGGGCTGGTGGGT
GAACATGACACTATCCAGTAAGGCCATTAAATCTTTGGGGTTGTCTGAAAACCAGGTGCTCTGAGTCTTC
CAGTTATACAGATCACTGGTGGAGAATGGCCAGTACTGGAGCCTGGGGATTCCTGTGTCATCTGGGGGTC
CTATTTCCCGAAGGGGTAGAGCCACTGTGGAGTCAGGTGGCTGGGGGCGGCTAGCCCACAAAGTGCATCC
TCACGTCCACCCCGCTGGCCCTTCAGAGTTACTTTCACTTTCAGTGGGTCTGGGTGCACCGGCCGCCTCC
CGTCCGCCTGCTCCCTCCTGCGGCCTAGCCCGGGGGGCTGGGGCCTGGGGCCTGGAGGGGTACGGAGGGG
GATCTGTGGACAGTGGGTCCCCGCTATCAGGTAGAACAGGATGGGGGGAGCAGTCGGTTGCTTGGATTTT
AGCGGCTGAGCAACCAGTGCCTTACAGGGTTCAGAGGCTAATTGGAAAGGGGACAGCCAAGGGGGCGGGT
TCTCAGCTAGGTCCTGCCATATGAGGATATATGGGATATGATCCGGGTGGCCAGCACGCCCTGGTAGGAA
AACCTTGGACTTGACTCTATTGATGACAAGTAGTCAGGACGGGCACGGGCTGATTTTGGGAACTGGTCAC
GATGGGCCCCTCAGGGAGGAAATGGATCTGTGCTCCAATCTTAGTCAGCAGGTCTCTCCCTAATAGGGGA
CGGGGCTCTCAGGAATGACCAGGAAAGAATGGGTTACATTCCTGGCTCTGAGGTTTACTGTTCTTTGTGT
TGTCCAGGGGTATTTCTTAATTCCTGTGGCCCCTTGTACCCACGAGGACTTGGAGGATAATTTTCCATTA
GTTTCAACTAGGACTGAGTGCTGTGCTCCCGTATCAACCAAGAACTGAACTGGGGTCCCCTCCACTTGCA
AAGTTACCCTAGGTTCGGGGAGGGGGTCCGAACCCCGTCTTCCCTAGTCTTCGTCTTCGGTGACTAGTAC
AGGTGTAGACCTAGGGGGTCCCCGTCCTTGTTGTTTCTTTTTGGGGCAGTCTCTTACCCAGTGGCCAGCT
TTTTTACAGTAGGCACATTGGTCTTTGCTCAGGTTATCATGTCTGGGGGACCGCTTAGGTTGGGTGTTCT
CTGGCTGTAGATGCTCTTTTTGTACAACTGCTGCCAGGACCTTGGTCATTTTCTCCTCTGGAGTATCTCT
ATTATTGTAAACCTGCTGGGCTATCTGTAGGAGGTCCTGAATCTGTTTTCCCTCCAAGTCTTCTCATTTC
TGGAGTTTCTTTCTAATGTCTGGGGCCGCCTGATTTACAAAAGACATTACAACAGCTGCCTGACTTCCTG
GAGCCTCTGGGTCTATGGGGGTGTACTGTCTAAAGGCAATGGTTAACATATTAAGTTATACATTCAGCAG
TGATCTATTGGTTCCTGTGCTTTCAGTAAAACTACAAATGGCTGTGTCGTTATCAGGGATTTTTCCA
