# Supplementary material for: Genome-wide characterization of endogenous retroviruses in snub-nosed monkeys
Source: PeerJ. 2019 Mar 18;7:e6602. doi: 10.7717/peerj.6602 (PMC6428148; doi:10.7717/peerj.6602)
Supplement: File S3 — All ERV sequences found in the golden snub-nosed monkey. [file peerj-07-6602-s003.zip › Supplemental3/198.fasta]

>198gi|723379666|ref|NW_010830698.1|:3828-21441 
TATGCGGTGTTTGGTTTTCTTTTCTTGTGTTAGTTTGCTGAGAATGATGGTTTCCAGGTTCATCCATGTC
TCTGCAAAGGACATGAACTCATCCTTTTTTATGGCTGCATAGTATTCCATGGTGTATATGTGCCACATTT
TCTTTATTCAGTCTATCACTGATGGGCATTCGGGTTGGCTCCAAGTCTTTGTTATTGTGAATAATGCTGC
AATAAACATACGTGTGCCTGTGTCTTTATAGCAGAATAATTTATAATCCTTTGGGATTGCTGGGTCAAAT
GGTATTTCTGGTTCTAGATCCTTGAGGAATCACCACACTGTCTTCCACAATGGTTGAACTAATTTACACT
CCCACCAACAATGTAAAAGCATTCCTATTTCTCCACATCGTCTCCAGCATCTGTTTCCTGACGTTTTAAT
GATCGCCATTCTAACTGGTGTGAGATGGTATTACATTGTGATTTTGATTTGCATTTCTCTAATGACTGGT
TATGATGAGCTATTTTTCATATGTTTGTTGGCCACATAAATGTCTTCTTTTGAGAAGTGTCTGTTCATAT
CCTTTGCCCACTTTTTGATTGGGTTGTTTGTTTTTTTCTTGTAAATTTGTGTAAGGTCCTTGTAGATTCT
GGATATTAGCCCTTTGTCAGACAGATAGATTGCAAAAATTTTCTTCCATTTTGTAGGTTACCTGTTCACT
GTGATGATAGTTTCTTCTGCGGTGCAGAAGCTCTTTAGTTTAATTAGATCCCATTTGTTTATTTTGGCTT
ATGTTGCCATTGCTTTTGGTGTTTTAAGTCATGAAGTCTTTGCCCATGCCTATGTCCTGAATGGTATTGC
TTAGGTTTTCATCTAGGGTTTTTATGGTTTTAGGTTTTACGTTTAAATCTTTAATCTGTCTTGAGTTAAT
TTTTGTATAAGGTGTAAGGAAGGGGTCCAATTTCAGTTTTCTGCATATGGCTAGCCAGTTTTCCCAACAT
CATTTATTAAATAGGGAATCCTTTCCCCATTGCTTGTTTTTGTCATGTTTGTCAAATATCAGATGGTTGT
AGATATGTGGCATTATTTCTGAGGCCTCTGTTCTGTTCCATTGGTCTATATGTCTGTTTTGGTATCAGTA
CCATGCTGTTTCGGTTACTGTAGCCTTGTGGTATACTTTGAAGTCAGGTAGCATGATGCCTCCAGCTTTG
TTCTTTTTGCTTAGGATTGTCTTGGCAAAGTGGGCTCTTTTTTGGTTCCATATGAACTTTAAAGTAGTTT
TTTCTAATTCTGTGAAGAAAGTCAATGGTAGCTTGATGGGGTAGCATTGAATCTATAAATTACTTTGAGC
AGTATGGCCATTTTCACAATATTGATTCTTGCTATCCATGAACATGCAATGTTTTTCCATTTCTTTGTGT
CCTCTTTTATTTCATTGAGCAGTGGTTTGTAGTTCTCCTTGAAGAGGTCCTTCACATCCCTTGTAAGTTG
GATTCCTAGGTATTTTATTCTCTTGGAAGCAATTATAAATGGGAGTTTACTCATGATTTGGCTCTCTGTT
TGTCTGTTATTGGTGTATAGGAATGCTTGTGATTTTTGCACTTTGATTTTGTATCCTGAGACTTTGCTGA
AGTTGCTTATCAGCTTAAGGAGATTTTGGGCTGAGACGATGGGGTTTTCTAAATATACAATCATGTCATC
TGCAAACAGAGATAATTTGACTTCCTCTCTTCCTATTTGAATATGATTTATTTCTTTCTCTTGCCTGATT
GCCCTGGCCAGAGCTTCCAATATTATGTTGAATAGGAGTGGTGAGAGAGGGCATCCTTGTCTTGTGCCAG
TTTTCAAAGGGAATGCTTCCAGCCTTTGCCCATTCACTATGATAGTGGCTGCAGGTTTGTCATAAATAGC
TCTTATTATTTTGAGATACGTTCCATCAATATCTAGTTTATTGAGAGTTTTTAGCATGAAGGGCTGTTGA
ATTTTATCCAAGGCCTTTCCTCCATCTATTAAGATAATCATGTGGTTTTTGTCATTGGTTCTGTATATGT
GATGGATAACGTTTATTGGTATGTGTATGGCGAATCAGCCTTGCATCCCAGGCATGAAGCTGACTCGATC
TTGGTGGATTTGGTTTGCCAGTATTTTATTAAGGATTTTTGCATCAATGTTCATCAGGGATATTAGCCTG
AAATTTACTTTTTTTGTTGTGTCTCTGCTGGGTTTTGGTATCAGGATGATGCTGGCCTCATAAAATGAGT
TAGGTAGAAGTCTGTCTTTATCTTTTGTTTGGAATAGTTTCAGAAGGAATGGTACCAGCTGCTCTTTGTA
GTTCTGGTAGAATTCGGCTGTGAATCCGTCTGGTCCTGGACTTTTTTTTCGTTGGTAGGCTATTAATTAC
TGTCTCAATTTCAGAGCATGTTATGGGATTCAACATTTTCCTGGTTTAGTCTTGGGAGGGTGTATGTGTC
CAGGGATTTTTCCATTTCTTCTAGATTTTCTAGTTTATTTACGTAGAGGTGTTTATAGTACTATCTGATG
GTAGTTTGTATTTCTGTGGGATCAGTGGTGATATCCCCTTTATCATTTTTTATTGTGTCTATTTGATTCT
TCTCTCTTTTCTTCTTTATTAGTCTTGCTAGTGGTCTATCAATTTTGTTGATCTTTTCAAAAACCCAGCT
CCTAGATTCACTGATTTTTTTGAAGGGTTTTTTGTGTCTCTATCTCCTTCAGTTCTGCTCTGATCTTAGT
TATTTCTTGTTTTCTGCTAGGTTTTGAATTTGTTTGCTCTTGCTTCTCTAGTTCTTTTAATTGTAATGTT
AGGGTGTCAATTTTAGATCTTTCCTGCTTTCTCCTGTGAACATTTAGTGCTATAAATTTCCCTCTAAACA
CTGTGTCCCAGAAATTCTGGTACATTGTGTCTTTGTTCTCATTGGTTTTAAAGAACTTATTTATTTCTGA
CTTAATTTCATTATTTACCCAGCAGTCATTCAGGAGCAGGTTATTCAGTTTACATGTAGTTGTGCAGTTT
TGAGTGAGTTTCTTAATCCTGAAATCTAATTTGATTGCACTGTGGTCTGAGAGACTGTTTGTTATGATTT
TTGTTCTTTTGAATTTGCTGAGGAGTGTTTTACTTCCAATTATGTGGTCAATTTTAGAATAAGTGTGATG
TGGTGCTGAGAAGAATGTATATTCTGTTGATTTGGGGTGGAGAGTTCTGTAGATGTCTATTAGGTCCACT
TGGTTCAGAGCTGAGTTCAAGTCCTGAATATCCTTGTTAATTTTCTGTCTCATTGATCTGTCTAATATTT
ACAGTGAGGTGTTAAAATCTCCCATTATTATTGTGTAGGAAACTAAGTCTCTTTGTAAGTCTCTAAGAAC
TTACTTTATGAATCTGGGTGCTCCTATATTGGGTGCATATATATTTAGGAGAGTTAGCTCTTCTTGTTGC
ATTGATCCCTTTATCATTATGGAATGGCCTTCTTTGTCTGTTTTGATCTTCGTTGGTTTAAAGTCTGTTT
TATGAGAAGCTAGGATTGCAACCCCTGCTTTTTTTGCTTTCTATTTGCTTGGTAAATATTCCTCCATCCC
TTTACTTTGAGCCTATGTGTGTCTTTGCATGTGAGATGGGTCTCCCGAATACAGCACACTGATGGGTCTT
GACTCTTCATCCAATTTGCCAGTCTGTGCCTTTTAATTGTGCCATTTAACATGTTTACCTTTAAGGTTAA
TATTGTTATGTGTGAATTCCATCCTGTCCTTATGATGCTAGCTGGTTATTTTGCCCATTAGTTGATGCAG
TTTCTTCACAGTGTCAATGGTCTTTACAATTTTGTATGTTTTTGCAGTGGGTGGTACCAGTGTTTCCTTT
CCATATTTAGTGCTTCCTTCAGGAGCTCTTGTAAGGCAGGGCTGGTGGTGATGCAATCTCTCAGCATTTG
CTTGTCTGTAAAGGATTTTATTTCTCCTTCGCTTATGAAGCTTTGTTTGGTTGAATATGAAACACTGGGT
TGAAAATTATTTTCTTTAAGAATGTTGAATATTGGTCCCCACTGTCTTCTGGGTTGTAGAGGTTCTGCAG
AGAGTTCCACTGTTAGTCTGATGAGTTCCCTTTGTGGGTAACCTGACCTTTCTCTCTGGCTGCCCTTAAC
ATTTTTTCCTTTGTTTCAACCTTAGAGAATCTGACAATTATGTGTTGTGGGGTTGCTCTTCATGAGGAGT
ATCTTTGTGGTGTTCTCTGTATTTCCTGAATTTGAATGTTGGCCTGTCTTGCTAGGTTGGGGAAGTTCTC
CTGGGTAATATCCTGAAGACTACTTTCCACTTGGTTCAATTCTCCCCATCACTTTCAGATACACCAATCA
AATGTATGTTTGGTCTTTTCACATAGTACCATATTTCTTGAGGCTTTGTTCATTCCTTTCCATTCTTTTT
TTTCTAATCTTGTCTTCAAGCTTTATTTCATTAAGTTGATCTTCAATCTCTGATATCCTTTCTTCCGCTT
GCTTGATTTGGCTATTGATACTTGTGTATGCTTCACGAGGATCTCTTGCTGTGTTTTTCAGCTCCATCAG
GTGATTTACATTCTTCTCTAAACTGGTTATTTTAGTTAGCAATTCCTCTAACTTTTTTTCAAGGTTCTTA
GCTTCCTTTCATTGGGTTAGAACATGCTGCTTTAACTTGGAGGAGTTTGTTTGTACCCACCTTCTGAAGC
CTACTTCTGTTAATTCATCAAACTCATTCTCTGTCCAGTTTTGTCCCCTTGCTGGCAAGGAGTTGTGATC
CTTTTGAGGAGAAGAGGCATTCTGGTTTTTGGAATTTTCTGCCTTTTTGCACTGGTTTTTCCTCATCTTC
TTGGATTTATCTACCTTTGGTCTTTAATGTTGGTGACCTTCGGATGGGGTTTTTGTGTGGACGTCCTTTT
TGCAGATGTTGATGCTGTTCTTTTCTGTTTGTTAGTTTTCCTTCTAACAGTCAGGCCCCTCTCCTTCAGG
TCTCCTAGAGTTTGCTGGAGATCCACTGCAGACCCTGTTTACCTGGATATCACCAATGGAGGCTTCAGAA
CAGCAAAGATTGCTGCCTGTTCTTTCCTCTGGAAGCTTCATCCCAGAGGGGCACCCACCAGATGCCAGCC
GGAGCTCTCCTGTATGAGGTGTCTGTCAATCCCTGCTGGGAGGTGTCTCCCAGTCAAGAAGCACAGGGGT
CAGGGACTTACTTGAGCAGGCAGTGTGTCCCTTAGCAGAGCTCGAACGCTGTGCTGGGACATCCACTGCT
TTCTTCAGAGCCAGCAGGTAGGAAGTCTGCTGAAGCTGTGCCCACAGCTGTCCCTTCCCCCAGGTGCTCT
GTCTAAGGGTAGATGGGAGTTTTATCCACAACCCCCTGACTGGGGCTTCTGCCTTTCTTTTGGAGATGGC
CTGCCCAGAGAGGACGAATCTAGAGAGGCAATCTGGCTACAGCGGCTTTCCCAAGCTGAAGTGGTCTCTG
CCCAGTTCGAACTTCCTGGCAGCTTAGTTTACACTGTGAGGGGAAAAGCACCTATTCAAGCTTCAGTAAT
GGTGGATGCCTCTCCCCGCACCAAGCTCGAGCATCCCAGGTCGACTTCAGACTCCTATGCTGGCAGCGAG
AATTTCAAGCCAGTGGATCTTAGCTTGCTGGGCTCTATGGAGGTGGGATCTGCTGAGCTAGACCACTTGG
CCCCCTGGCTTCAGTGCCCCCTTTTCAGGAGAGTGAACAGTTCTGTCTTGTTGGCATTCCACGTGCCACT
GGCATATGAAAAAAAATACCACTGCTTACTTAGAATCACTCTTTACACTGGTTCATGTTTTTACTTCAGC
ATTTTAGAAAATATTATATGTGAAATCATAGATTTGATTACATTTTCATAATACACATTAAAACAAATAT
ATTACAATTAAAGTTATTTGTTCAGAGTGTTTGCTACTCTACCCCACTGAGCCTGACCACTGTGCTGGGA
TGGTCCCATTTCCCTGTCTGTTGATGTCAGGCTCAGTCATGTGACTAGCTTTGTCCAATGATGTTTGCTT
TTTCTATGCAGAAGATTTAAGTAAGTGGCATTTCCTGGACTGGTCGCAATTCTTTCTCTGCCTCAAGACT
GTGCTTTAGCCTAGTACTGAAAAGAAGAAAATATGAAACAAAGCTGAAACAGACTGGCAACCTACATGTT
TGGGAGTAGGAGATAAATGCTTTTTATTGTAAGCTGCTGAGATTTTCTTATAGGTCATTTGTTACTGCAG
CCTAACTTGATCTATGCTGACTAATCAAATGCTCATTCTGTATTACCTAAAGTCATCCTGCATAATAACA
CTTTGAGAAACACTGCTAAGTGTCTTCTGCAGACTTGAATTGGAGAACAACTGGAAAGTATTGATGAAGT
TTTCAGATGACTCATTGCTTTCATCTTATTGAGAAATTATTTAAATGGAAGTTTTTAAACCTGTGAATAT
TCCACATCCTTACAAATCATAGCCTATAGTTTTACTGTCCCACTGGGTCCCTGCCCTTGTAGCATCCATA
GCTCATGATGGCAATTGCTTCACAGAAAGAGGGAAACCATTGAGCTTTAACAATAGCCTTTAGTCTCAAG
AGGTGGTGATGGAGACTTGGCACTCAGATGACCGAAAGGCACTGTTTGTCTCAAATCCTCCAGTTTCTCG
GACAGATATTTTATTTGGGGCATAATATAAAGTGGTAAGCATGTCTTGTGGGTAATATTCTTCAGGCTTC
AAAGCCTCAGAGAATCTCAGTATATCATTTGTCACATTAGGGTCCAGTTTTTTGTTTTATCAAGATCTTT
GCTGCAAAGTCATATTTGTGGGGACTTGTTGGCCAAACTGACAATATGTAAACGTGCAGACCAGATACCA
TGCACTTATGTCAATGGTTCTCAAAACATGGTGCAAGAACTCCTCATAGTTCTGCAGATCCTTCCCAGGT
GTTCATGGAACTATGTATCTTTTTTCCAGCTACATATTTATGTACAGCCAAATTTTCTTTATGTGCTTGA
AACAAAACAACATATAACAACTGATTGAATGCATAAGCAGATCTGAGAATCTGGAAGTCTTGAGCTGGAC
ATTAAAAAGATTTCCAAAAAATGTCACACAATGCCATTCTTCTCATTAATTTTTTTGTTTTTAAAGTATA
GACATTTTTTCATACACTTATTTATAGTAACACGTAATGGGTTTGTTATTGTTATTAATAAATTAATACA
TAATTTTTCTTATTTTTAATTTCTTATATGGTAAATATCAAGAGATTTATTTCTCATAAGTAACAGCTTG
TTGGGGTCCTAAGTAATTTTTAAGAGTGTAAAAGGATCTTGAGACCAAAATGTTTGAGATCCACTGTCCT
ATGCAACTTAAACACCATCGCGGGGCACTAACTTTCCACCAATGTGACTTCCAGTTCTAGCCTTATCAAA
CTTGAACAAGAAATGAAGTTTATCAGTTGACCTCTGTATTTGAAATTATCAGATTCGTTCCTTTATTTCT
CATAATAATACCATGAGGCAAGTATTATTTTTTGCAATAAAGACACTAGTAACTAAGCCAAACCAAAAAT
CAATAAAATGAAGTAAGAAAATTAAGACTCATGCTCCACATCACATGTCATCAGGAAATTGCCAACTAAA
GCAATGAGATACCACTACACACCCATTAGAATTACCAAAAATCCAAAACACTGACAACACCAAATGCTAT
CAAAGGTAGGGAGCAACAGAAACTCTCATTCATTGCTCATGAGAATGCAAAACAGTGCAGCCACTTGGGA
AGACAGTTGTTGGGAGTTTCTTACGAAACTAAACATATTTTTTACCATACAACCCAGTAATTGAGCTGCT
TGGTGTTTACCCAAATTAATCTGAAACTTGTCTCTACACAAAAACTTGCACGCAGGTGTCTAGTGCAGCT
TTATTTATATTTGCCAAAAACTGAAAGCAACCAAGATATTCTTCAGTGGGTATATGGATAAAAAACTATG
GTGTGTCCATACAATGGAATATTATTCGGAACTAAAAAGAAATGAGCTATTAAGCCATGAAAAGACATGG
GAGAATTCTAAATGCATATTATTAAGTAAAATACATCAATCTTAAAAGGTTACATACTATATTATCCTAA
CTATAGAACATTCTGGAAAAGGCAAAACTAGGAAGACATTTTAAAAATCTGATTGCCAGGAGTTAGAGGG
GAAGGAGAAACGAATAGGTGGAACACAGAGGATTTTTAGTGCACTGAAACTATATTCTGTATGATACTAT
AATGGTAGACACATGCCATCCATAGACTGTGCAACACCAACTGTGTGTGTGAACCCTGATATAAATGATG
GAACTATGGGCTTTGGATGATAATGGTGTGTCAATGTAGTTCCTCGATTGTAACAAAGGTGCCACTCTGA
TACAGGGATATTATTAGTGGTAGAGGCTGTGTACTGGGGGCATATGAGAACTCCCTATATTTTCTGCTCA
ATTTTGCTGTGAACCTAAAACTGCACTAAAAACTAAAGTCTATTTTTAAAAATTAAAAGAGTAAATTTCC
TCAGAAGGCAGCTATGTGAGGGAACAGAGATTACTGTGGAGGACACTAAGGAGGGAGAGTCTTCTGCACC
AACTCTCCTGGATACTTCTAGGAATTAGAGATTGATGTCCCTGGTGAATGGCCAAAAGAATAACATGCAT
TAGTGAATAAAGGTAGGAGGGAATTATCCTCAGATTGTAGACAAAGAAGTAAGACCTGGAGAGGTGAAAA
AATGTGTCCGTGATCATGCTTAGCAAGAAGCAGCCCAGAAGCTTTTACCCCCAATCTGCTTCACCCTGCA
TCCTGCACTCACCCAGTGCTCTGCAGCCCACCTAGAGGAAATCCATGGGAAAGTGAAAAGGCACACACAA
CAAAACCTCGTCCAAGAGTTTCCAGAAAACTAATGTAACTGGTGAACTATTGGCAACTGGTGAAGAAAGA
TGAATGCAATTGAAAAAGAGAAATTACCTGTGAAAACCATGACAGTTGATACTATTTTGGGTCCAGGTGA
CTGACATTTTGAAAATTCAAAATATAAAAAGAATATATCCTACACAAATTATCATATGAGCATAATAATA
TAGGAACAAGATTATCAATTTTCTACTTTTCCTCTCCCCCTAAACATGTAGAAAATTCCCATGAATAAGG
GGATGGCTACATAATGGTTGGTGTGTGTGTGTGTGTGTGTACACATATTTTGGAATTATAAGCAGCGATA
TAAACAGATGAAAAAGCTCTTTATACACTGATGTAAATATTCCTCCATGAAATGAAATATAGTTGAGTCA
AAAAAGTAAAATGTAACAGAAACCTCATGGAAGGAGGTCCATTAAATAATTTACACGTCTGATATTCAGA
TTGTTTTCAAATAAAATCAAGGGGCTACTGCTACATGACACTTAGAAGGCTTAATAATGTAAGCACTATG
TAGCATTTATGTTTGATCTAGATAGCATACTCACATGGGCAAGCCTATGTGAAAAAAATCTCTAACAGGT
TAGTGAAGTCTACAAATTCAGCTCTTCCTCTGGTCTCTTTTTTAAACAAAACTATATAAATATGTTTTTA
AAACAAAACTATATAAATTTGTGTTTGTCAGCTTATCTTCATTCTCCCTCACCAGAATATTAGGTCTCTA
ATATCTAGAACAGTCTCTACTACATAGTAGATGTTCAATAAACATTTGTTACATGACTGAGTATCTATTT
CAGTTCAAAACAGTAGAAAATTAATATGAAAGATTAATCAATGGAGAGAAGAAAGTAATACTTTAAGGGC
ACCTAATCTATTTCAAGCACTTAATTAGATACTTTATACTTGTTATTCCTTTGAATATTCACAAAATTCC
TAAAAGTAAAAAAGAGAAAATTAAGGCTCAGAGATATTAAATAACTTACCAAAGATTATACATTTAGTCT
AGGATTCAAAAGCAGGCCTTCTTTATTTCACAGTGCTTGAGCACATGGTCAAGGGGAATCAGTCATAGAA
TTCCAGAATCTTCTTGGTGGTATCTTGCACAGTAGCTTGATATCTTGTTTATTTTATATTATATTCCTAA
TAAAAAACAAAATGGAAGTGCAAATCTTGGTGTTCATAGCTCCCTAGACCAACAGGTCTAAGAAATATAG
CTGTAGATGTGAGAAATCTTGTGGATGCTGTAAATTCATAGAGTGAAAGAAGTTTCTATTGGATATCTAA
GCTTGTATTATGCAGCATAATTGGTGTTTCCACATTAATCCTCCAAAGCACTCTGAAAGGCAGATCTTAT
GCTCCCCATTTTGAGATATGAAGAAACTGAGGGTCCGAAAGGTTAAGCAACTGATCCAAAGTCACATAGA
TGATGAATGTTCAAGCTGGAATTTTCCCCAGGTTTGTCTGCCTCCAGAATTCCTGCTCTTCCCAGACTCT
TCATGACCTTCTTTATTCAGTGATCAAGACATGGCCTTTCCAGGACATGACCCTCTTAAATTCCAGGCCT
CATTCCTTCAAAGGCTCAGATCCAGCCAACCCACCACTGAAAGCCAGGAGAAGCAGGGAGAGGGCTGGGA
TGGCCTCCCTGAGCTTTGGCTTTCTGGTAATAACCCTTAAAGACAAAATGTATCAGAAATGAGACCCTAC
TGCAGATTAAGCCTCACGTTCTCTGTCCTCGTACAATAGAATTTGTCATTAAGTAGATGTCAGTTTCTTC
CAGATCACTGTATTATGTATGGGTTGCAGGGCTACCAATCAGTTTGAGCAAGTGCTAAAAATAAATAAAT
GATGAGGAGCCTTCTATTTTCATCCAGGATAATTAGGGCCTGCATTTGGGGTGATGAGGTGGAGTGGGGG
TGGGGAAGTCCAAGGAAACATGAAAGACAACGTGCAGCTTTTGAACATCATTTGACAAAGCCAACGGTCC
ACTCTGCAGTTTCTGTTTACAAATCAACCAATTGCCCCTACAGGGCCCTCTTACTTGGGTCTAGGACTGA
AGACTGCAGAGAGGCAATTATGGGGTGCTGATGATTTTATTCTTTCTTAAGATCCTCTTATATAACCGAT
TTGTTGTGCAATCGAGCAGTTGGCGGCTCAAGGAAGCTGGCTCGTACCTTAGATAAGAAGTTGAATTATT
CCAGAGGACATTTGGAGGCATGCAGGCTGGGACATGCTGAGAAGTAAAGTGGGCCTCCTACACAGGACAT
GGTATTTTAGCTGTGAAGTTCCCTGTATGTAAGCCACATGAGTCCCCCGTTTCCTGAGCATCTGTATTTG
GTGAGCACTGGAAACCTCTTGCTTTCCCGCTGAAGGCCGTTTGTTTCCTCTTGCTAGAGTCAAAAACATG
ACTCAACAGAGGCACAGAAGAGCAGCTTGGTAGGGAGAGGAGAGAGGGGAGGGAGGGGAAGGACCAGGCA
GTCTCCATATTTGAAAAGAAAAACAATCCCAGAGAATCATAAGCATGTTAACGTACAAATTCAAGGTCAG
ATCCATGCCAAGACACACACACACACACACACACAGTAACAAACACAACCAGGGCAACAGCCAGTGGTGG
TAGACGCAAGTAAGAGGAAAGGGGAGAAAAGGGAATCAAAGCACACCATGTGGAGAAGCCAGATGATCTG
TAAATTGTCAGAGATGGCTTTCTTTTCATGAAAAAATTGGAGCAAATCCTAGAAATCTACATTAGAATGT
TTATTTCCGGGCAGATTTGCTGCTCAGTCGTAAGAGGATGTCAGTGGCCTTCAGTGCCTACATCTTTCCC
CATCCCATGAACTCACGTGGGGAATACCTGAAGCCCAGATCTTCCTAAGGGAGCTGCGGAAAAACCTGAC
ACCTGCTCAGGGGTTTTTCATAATCAAAAGTAATGACAGAGAAAATGATTATGCCACTTTCTCCCACTGT
CAGCTTCTTTTTATCGTGCTCCATTTTCAAATCCTGGGGGTGCATGTGGCAGGTAAATGTCTTCTGTGTG
TGTATGTTTTGATAAAAGAAAGGTAAGGTCATGACGTAAGATCCCATACCCAAGGGATTCTGGTGACATG
ATGGGCACTTTAATCTCCATATTTGTGGTCCCCACCGACCGTGAGTAATAAAGGTGTTAGAATATGCTGA
TTTAAAGCTTCTCTCCATTCATAACTGGGTGTGCCTATTCATAGAACCCTGGTCTATTTGGAGAGCAAAT
AAAAACTTTCCATAACCAAGACAACGCCATGAGAGTCATGGACAGGAAGCTGCCTCCTGCCTCCAGCTTT
GGTGAGGAGAGAAACATCATCAGACCCTGCAGCTGAGAGGTACTCTACTTCTGTGCTGCCCTTGGTTGAA
GACGTGGTGCACCCCCGCCTCAGTCACTAGCTCCAGGCCTTCTGGAAACATAAAGGATGGAGGTTGATGA
TTAGGACAAAGAGAGAAGACAGAAACAGAAGGCTGCAGTGTGGAGGTGAGAGAAATAGAGGATGGAGGGA
AGTAGCAGAGTAGGGCTGGAGGTGATGTAAAGGAAGTGAAAAACTGCCCTTGTGCATAGGAATGAAGCAG
CATAAAGTTGCAATAAAACTACAAATCACCGTCCCTAAAGGGAGATCCCAAGAATGCTGTCTCCCCAGGA
TATGCCATGCAATCCCTGCAAACCACCGGGACTCTGGGTTTGCTGGTGGCAAGGGTGAGTACACAAGCTC
AGGAGGGAACCTAAGTGTTGCAAACCATGTTGTTCATATGGGGATTTTCTCAAGTCTTTTTGAGGGGGGA
AAGCTGAAAAGAAGGAAAACAGCCAGGAAGACACAAGAGGAGAAAGACTGAGATGTTAAAGGAGATGTTT
AGGAAGTTCTTTGCCCAGAGAAATCTGCACTGCTCCCCAGTGCTTTCGAGTTGAATGAGCATGTGAGGGG
CTGGGAAGAGAGGCTGAATTAAGACTCAGCATGAGGCCTGGTGCAGGGTAGAAACCATCCACAGCAGGCT
CACTGTTTACATCCAGGTTTTTCTCTGAAGTTGGTTAGATAAGTTTTCAGTGCAAAATCATAATTCTTAT
AGCATTTCCCCTTGGTATCTTAACTTCTACAAATACTTAATTTGTCCTGAGACCTGATTTTCATGTACTT
GTCAGATAATCTGTCAACAAATTACTGTTTTAAAGAGCCCACTACACACCTAGAACTGAACAAGGCAATT
CGAAGGCTATAAAACAAGCAGATAAGATGGTCAATGGCTTCAAGGTGGTTCTAGTCTCCTTGTCTCCAAG
GAAGCAGGTAGTCTAGGAGACAAAATGTGGCAGTGAAAATATGAATCATAATTATTCTAAGTACAACAGG
AGTTCAGAGAATGGAAACAGCCAGAATCATATCCACCATTTATTTGTAATGGCAAGGTCATATGCATCAT
CATTCTCAATGTTTTATAAACATATTAATACTTTTAATCTTCCCAACAACCTAATAATATTGTTGTACCC
ATTTTACAGATAAGAAACAGAGGCTTAAAGAGGATAGGTAAGTTTTCCATGGTCTCCACACAAAAAGGAT
CTGAGGTGGGTTTTAAAACTTAAGCTTATCTGATTTAAACTATGGCGTTTTAACCACGGACATTACATCT
ACATTCCATGGTGGGGGGTGGAGAAGGAAGGGAGAAAGACAAAGGCATGTGCCAGCTGGGTTTTCCCTTT
TATCAGGAAAGATATTTTTACTTGGGTGTGTTGCTATTGACTCCCTCCCCCAAATTACTGGAGCTATTGT
AATAAAAAAGGAGGGGAGACTGGATAATTAACAGGCAACTAGAGGCATCTGCCACACTGAGCATCTTTCA
TACATCATGGCATGATTCTGGTGTAGGGTGCTGTGTAGTCTGGACAAGGATATTCAAAGTAGAAATTAGA
AGAAAATAAAAAGATCCAAAGAATACTTTAAAGAAAAAAATAACTTACTTGAAGATAGATTGAATCGAGG
TCCTAAAAAAGAAGGATGAATAAATGATGATTCCTAGGAGAACGGGAATATAGTGAGCAGTAAAAAGGTA
GATTGTATTGGTCAGAAGATAGCATGGTTTTGACTATGTTGAGACTGAAGTAATGGTAGGACATCCAAGT
AGATGTGACCTCTGAGTTGGTGGAAATTACAAATCCTAGGGGCAAAATGTTTGCCAGGGATGGAGATGAC
AGCCTCAAAATGACACTGTAGTGACGGATAAGTTTCTCAAAGCAAAGAGGGTAACAGGACAAAAACAGAG
GTCAAAGGATCTTGAAGGAGCAGGCTCACTTACATAAAAGGGAGAAAATGAGCTGAGAAAGTGAAAAAAA
AATATTTTCTAGGAGTTCAAAGAAGAATTGAGAAAGTGGACTTTCATAGAAGACTGGATTAGAGTGAAAT
TCAAGATGGAGGTTAATTGTTAAATGTAGCCCAGGAGTTAAAGAGAAAGAGAACCAAGAAGGACTTCTTA
TTTGGCAAAAAAGGAGATAATTACTATCTAGGGCAGCAGAATGGAGAAGAATGGAGGGGAACAGAAGTCA
AAAGATGGTTGTTGTTCTCCACAGAGGCCCAGAGCGGCTTTAAGAAGTGCGTTTTGAATTAAATAATGGT
TTAATTATATACTCTGTTTATATATTATTTTAATGACAATGTGGTTCTTTAAAATTTTGTTATTCTTACA
TAGCAGGTATGGCAACTCTTTAAAACCTGAATATTCATGAATCACTTCATTGCCATTCCCTGATCATAGC
AGAAAATATGTACTTTTTAGGAGATTACATGGATTAAATAATGAGCAAACAGATAAAGAATACTTTTACA
CTCTGTGTTGTTTTTTTTTTTAATCCTCAGTCCTCTTATGTTAAAAATCATCCACCTGTCTTAGCCCTGA
AAAGCATTTCCACATGCTCTGTGCCCAACTTCAAAGGCCTAGCACTTCCCAAAGTCCAGCTTCCTTTGAA
GTCTTTGAAGTATCTGTGGGAGAAACTGGAGGATTTGAGACAAACAGTGCCTTTCGGTCATCTGAGTGCC
AAGTCTCCATCACCACCTCTTGAGACTAAAGGCTATTGTTAAAGCTCAATGGTTTCCCTCTTTCTGTGAA
ACAATTGCCATCATGAGCTATGGATGCTACAAGGGCAGGGGCCCAGTGGGACAGTAAAACTATAGGCTAT
GATTTGTAAGGATGTGGAATATTCACAGGTTTAAAAACTTCCATTTAAATAATTTCTCAATAAGATGAAA
GCAATGAGTCATTTGAAAACTTCATCAATACTTTACAGTTGTTCTCCAATTCAAGTCTGCAGAAGACACT
TAGCAGTGTTTCTCAAAGTGTTATTATGCAGGATGACTTTAGGTAATACAGAATGAGCATTTGATTAGTC
AGCATAGATTAAGTTAGGCTGCAGTAACAAATGACCTATAAGAAAATCTCAGCAGCTTACAATAAAAAGC
ATTTATCTCCTACTCCCAAACATGTAGGTTGCCAGTCTGTTTCAGCTTTGTTTCATATTTTCTTCTTTTC
AGTACTAGGCTAAAGCACAGTCTTGAGGCAGAGAAAGAATTGTGACCAGTCCAGGAAATGCCACTTAAAT
CTTCTGCATAGGAAAAGCAAACATCACTGGACAAAGCCAGTCACATGACTGAGCCTGACATCAACAGACA
GGGAAATGGGACCATCCCAGCACAGTGGTCGGGCTCAGTGGGGTAGAGTGGCAAACACTCTGAACAAATA
ACTTTAATTGTAATATATTTGTTTTAATGTGTATTATGGAAATGTAATCAAATCTATGATTTCACATATA
ATATTTTCTAAAATGCTGAAGTAAAAACGTGAACCAGTGTAAAGAGTGATTCTAAGTAAACAGTGGTACA
TTTGGCATGATGAGATGACAAAAATCATGATGGTGATGTACAGATGACAAGAGTTTGGAAAACAACATGC
TAAAATGTCAAGTGGTATCTCTTTCCCTCTCTTAGTAAATAAAGGACATTAAACACAACTAACTTCTTAT
TTGTTGACTGAGAAACCAACCAAGACACTGGATCCTTATCAAGCACATCAGAGGCTGTCTATTTGTACTT
TAGATAGATACAGATAGAGATCAAAGGTGTTATGGACTTCACTGTGTGCCCCTAAAATTCATATTTTGAA
GCTCCAACCCCCAATGTAACTGTATTTGGAGACAGGGCTTTTTTTTTTTTTTTTTCTTTCTTTCTTTCTT
TTTTTTAAATTTGAGACAGAGTCTCACTTGTTGCCCAGGCTGGAGTGCAGTGGCATGATCTCAGCTCACT
GCAACCTCCGCCTCCCGGGTTCAGTCATTCTCCTGCCTCAGCCTCCCAAGTAGCTGGGATTGCAGGTACC
CGCCACCATGCCTGGCTAATTTTCTTGTATTTTTAGTAGTGACAGGGTTTAGAGACAGGACTTTTACAAA
GGTAATCGAGTTTAAACGAGGTCTTAAGGGTGGGGCCCTAATGTACCAGGTCTGGTGCCCTTATAAGAAG
AGGAGGCAAAACCAGAGTGTGTGCTCTCTCTCTGCACACATGGAAAAGAGGTCATGAGAAGAGGCAAAGA
GGTCATGAGGACACCCTGAGAAAGCAGCCTTCTTACAAGCCAGGAAGTGAGACCTCACTGGAACCCGAAT
TTTATGGCACCTTGATCTTGGACTTCCAGACTATGAGAACCTAAATTTCTGTTGTGTAAACCACCTAGGT
TTTGGTGTTTTGTAATGATGTCCCAAGCTTACTAATACAGAGGGTAATATTAAACAAACATTTATAGAGC
ACTAATTATATGCCAAAATGTTATACTAGCACCTGCAGAGGATACAGAGATAAATCATGTGTGCATTGTC
CTCAAGGGAAATGGAAACCTGTGCAGAAATGACTTTTACTTGCATAAAAAGACAGGTCACAGATATACCT
CATTTTATTGGGTTTTGCTTTATTGCACCTCACATATATTGCATTTTTACAAATTGAAGTTTGTGGCAAC
CCTGTGTCAATCAAGTCTATCTATCAGTGCCATTTTTCTGAGAACATGTGCTCACTTCATGTTTCTGAGT
CAGCACTTTTTAGCAATATAATATTTTAAAATTAAGGCATGTACATTTTTTAGATGTAATTACACATTTA
ATAGACTACAGTAGAGTGTAAATGTAACTTTTTAAAATTATACTTTAAGTTCTAGGGTACATGTGCACAA
CATGCAGGTTTGTTACATACGTATACATGTGCCATGTTGGTTTGCTGCACCCATTAACTTGTCATTTACA
TTAGGTATTTCTCCTAATGCTATCCCTCCCCCTGACCCCCCACCCCATGACAGGCCCCCACGTGTGATGT
TCCCTGCCTTGTGTCCAAGTGTTCTTATTGTTCAATTCCCACCTATGAGAGAACATGCAGTGTTTGGTTT
TCTGTCCTTGTGATAGTTTGCTCAGAATGATGGTTTCCAGTTTCATTCATGTCCCTGCAAAGGACACGAA
GTCATCATTTTTTATGTCTGCATAGTATTCCATGGTGTATATGTGCCACATTTACTTAATCCAGTCTATC
ATTGATGGATATTTGGGTTGGTTCCAAGTCTTTTCTATTGTGAATAGTGCTGCAATAAGCATACGTGTGG
ATGTGTCTTTATAGTAGCATGGTTTATAATCCTTTGGGTGTATA
