# Supplementary material for: Genome-wide characterization of endogenous retroviruses in snub-nosed monkeys
Source: PeerJ. 2019 Mar 18;7:e6602. doi: 10.7717/peerj.6602 (PMC6428148; doi:10.7717/peerj.6602)
Supplement: File S3 — All ERV sequences found in the golden snub-nosed monkey. [file peerj-07-6602-s003.zip › Supplemental3/199.fasta]

>199gi|723379666|ref|NW_010830698.1|:988665-996749 
TGCAAGTTCGAACTTGGTCCCTCCATTCCACAGCGTTCAAGAGGGCCCGAACAATGTGTGCGCTTGCTCT
TTATAGCTCGAGGTAAACAGGACTTGTCAGGTTACAGAGGAACAAGGCATTTCTCTAGGTTACAGCATTA
CAATTGGTTTACATTTTAAGTTATGCTTTGAGCAGCCTTCTTATTGGTTCCTGAGCTTTTACAAATGGTT
GTAACCTTATCGGAGCTTCTCCAGGTGTTGTTTTTCTTCTAAAGTTGAGATATATGGAGGAATGTGTTTG
TGTTGGGCCCAGGAAGTGGAGGCATATGGGGGGATGTGATGTGTCGGGCTCAAGGCTGTGATGTAGGATG
TGATGTGCTCAAGGCTGTGATGTGTTTGTGTTCTTTCATTTCCCCCTCTCTCAGGTACCTCTGGAGCCAA
TCTTGGGTCCTATAGGTCTGACTCCGTTTCAGTGTCCACAGTTTGGTATTGAGCTCTGAGGACCATGAGC
TGTATGGTGTCAAACCTTTCTCTGACAAACCGCAAAATTTTGTTTATAACACAAGGTCCTACGGTAAGCA
GAAACAGCAGACTTAGCAGGGGTCCAAGGAAGGGGGCTAACAGAGAAAACATAGAGGAATTCCACCATTG
GTTTGCAGCTGAGGCAAACTGCTGTTTTTTCATTTCTATGCTTAACCTGCATAACTGCTGGACCCGGATC
TCTACAAGCCCTGGTTCATTGATATAAAAACAACAATCTTCCTTCAGAAACATACATGTACCACCTTTCT
CAGCAGTGAGCAAGTCTAAGGCCCTCCAGTTCTGCAAGGCTACTTGAGCTAGGGATGTAAGCTGTCATTG
GAGGGAGGCAAGGGACTCAGCCGACTCCTCCATAGCAACAGCAAATTGTTGGTACAACTTGTTATTTTCT
ATGAGGGTGTGACCTAGGGCTCCCCCTGCCAGTCCGGCTGCAATGAGGGATGATGTGAGGGAGATTCCTG
CAATGAGGGGGAGAAATATGGCTCGTGCAGGTCTCGGTCTAGGGACTGGGTGAATAGTAGTACTAGTCCA
GTTACCGGTGTACCCCAGGAACTCGCTGGCAGTTAGGAGAGTTAACCGTGGAACTAATGTAACGGGAAGA
CACAGTTGGTTCGTTACAGAGGGACCAGATAGGTTCTTAGATAATGTTCCATTACACCAAAAGAATATGC
CCGGCGGGGCCCTCAGGTTGGTGTTGGGGGGCATTACAGTGATGTTGCAGAGGCTGGAGTTGGTGCCTGA
AAAACAGTAGGGAAACTTCTCCTGACTGGGGTTCAGGTACAGTGGCACATCAAGAATGGGGGCGTTTGTG
AGATTCTGAAGGTTGTTAATGTGGGTAGAGGATTCCCATGTCAGAGGGACAGCGGTTAGCGGTGGGCGCC
CTAGGGTGGCACATAGAAAGCAACCGGACAAGCTATGAATTCCTGTAAGGTTAGCAAGTTCTACTCCTTC
TCGTAATAATTCTAACCAGGAGAAAGGACGTAACTCTTGTGTTAGTCTGTCTTCCTGTCGTTGGATATTC
CCATGGACCAGGGGCAGTACTTGAACTAGGCCCCGCCACAGATAGAGGTGACTGCTAGGCCACGTGGAGG
AAGGGGAGTAGTATACAGCTCCATGTTGAGGCTTGGTCCAGCGGGAGTTCCAAGGGTCTTTAACTACCCA
AGTATAGATGCCGCCTCTACCCTGTCAGTAGAAGTTCCCCCCAGATCGCTCGCGCCACCCTCTGACTGAA
TGCATTCTACAGTAACTATAGGGGCAGCCTGCGTTTTGGTGCCACCAATAGTGTTTACAATTGTATTTAG
TCTGATCAAACTCAAAACATATTATTGGCACCTTTGGTTCGGCTATTTGAAAACCAGTAAAATTTAGCAA
AATTGGGTCACTGCACCCTGAGGGGGGGCAATCAGCACTGGCCAATAATTTCCCGGGTTTATGAGGTTGC
CCAGGGTGGGTTTGGTTTTCATAAAGCCAGAATCTCCAGACAAAGGGATTAGAAACTGGTTTTGTGTTTG
CCCCAGTGGCCACTAGGGCAGCTAACGCTAGGGTTAGACTGCTTAACTGCATGTTTGCAGTGAGCTATGC
TGCCGGCGCAGGGTGAGTTTTAAGGGGTTGTTCTTAGCTCTGTCCACAGTCCACGTGGTTGGTGCTTCAG
TCGCTGCCGTGAGTGGTCCAAGAAGGTCGGAGGTTGGGTCCACCGGTTTGACGTGGGTGTAGTGGATCCA
CGACGCGATGCCTTCTACTTTCAGGGCGGTGGGTGTGGTTAGGAGTACCTGGAGTGGTCCTTTCCACCTG
GGTTCTAAGGTCTCTTGTCGGTGTCGCTTAACCAGGACCCAGTCTCCCGGCTGGTACGGATGGGGTGTCG
GTGGGGGACCAGTCTCATATAGTTCCTTCAGCTTGGGCCAGACTTCCTGATGAATTTTCTGCAAGGCTTG
TAGGGAAAATAAGAGTTCAGAGACATTTTCTGTTTCAGATTTGAGCAGATCATCTTTTAGGCTGGGAACC
AGGGGTGGGGGTCTGCCATACATGATTTCATAAGGGGTAAGGCCCAGTCTGTAAGGGGTATTACGGGCCC
GGAACAGAGCGTAGGGGAGAAGGACCACCCAATTAGCGCCAGTCTCCATAGTCAATTTAGTTAAGGTCTC
CTTTAAGGTCCGATTCATCCTCTCTACCTGTCCTGAACTCTGGGGCCTGTAAGCGCAATGTAGTTTCCAA
TTTGCCCCAAGGATGGAAGCCAAATCCTGACTTACCTTAGCAACGAAGGCTGGTCCATTATCTGACCCTA
TCTGGACGGGGAAGCCATACCTGGGAAGGATATCTTCCAGAATTTTCTTTGCTACAACCTGAGCAGTCTC
CCTCTTGGTTGGGAATGCTTCAATCCACCCTGAAAAAGTATCTACAAAGACAAGTAAGTACCGATACCCG
TACTTCCCTGGCTTTATCTCAGTAAAATCTACCTCCCAGTAGATACCGGGCCTGGTTCCCCTGAGCCTTG
TTCCCGTTGCAGCCTGGGTTTGAGGGTAGGCGTTGTTAAGCTGGCAGACTTTGCAATTGGTCACGATGCT
GCTGGCCGTCTCGGCTATATGTCTGATTTTGAGCTTGGAGCGTCTGATCAGGTCTATCATCCGCCGGGCA
CCCAGGTGGGTGGTTCGGTGGATGTGTTCTAACACTTGTTGTCCTAATTTTTCTGGTAGGATGGTTTGGT
CATTAGTATCAGTCCACCACCCATTCTGGATCTGTTTCAGGGGAAGTTTGTCGATCCACTGGAGATCCTG
TTCTGAATAATCAGGGAGATATGGCAGGTCCCGGGGGCCCGGATCAGGGAGCTGGAGTGCAAGGAGTTGA
CTGGAAGCCTTTGCCACACTCCTTGCAGTTTGGTCTGCCAGAAAGTTGCCTTGAGCAATTGGAGTGGTTG
GTTTCTGATGCCCTGGGCAATGTACAATAGCCAATTTTTCTGGTTCCCATAGGGCTGTTAACAGGGCTAG
GATCTCTTGCTTATTTTTTACCTCTTTTCCTTCAGCCGTTAGTAACCCTCGCTCCCTATAAATGGCCCCA
TGTATGTGAGCCGTAGCAAAAGCGTATCGGCTGTCTGTATATACTGTCAGTTTCTTCCCTGCCCCTAGGG
TAAGGGCTTGGGTGAGCGCTATCAGTTCGGCCTTTTGGGCCGATGTCCCCGGGGGCAAGGGTTCCGCCCA
GATTACCTCAGTCTCTGAAGTCACCGCTGCTCCAGCATACCTCTGGCCTTGGTGAATGAAGCTGCTTCCA
TCAGTGAACCAGACGAGGTCTGCGTCAGGAAGTGGGCGGTCCTGCAGGTCTTCTCGAACTCCGTGCACCT
GAGCTAGTATCTCAGTGCAATCATGGAGCGGGGCGTCCAGGTCCGGGTTAGGCAGCAGCGAGGCCGGGTT
TAAGGTTGTTGGGGACAGGAAAGTTATCCTGAGAGGGTTTAGTAGTAGTCCTTGGTAGTGGGTGAGCCGG
GCGTTACTCATCCACCGATTAGGTGGCTGTTTGAGTACACCCTCGATGGCATGTGGGGTACCGACCCGTA
ATTCTTGACCCATGACAAGTTTATCAGCATCTTGTACCATCAGGGCCGTGGCTGCAATCATTCGGAGACA
AGGGGGCCACCCGGTAGCCACTGGGTCTAATTTCTTTGACAGGTAGGCAACTGGCCTCCGCCAGGGGCCT
AAGTTCTGAGTTAGCACCGCCTTGGCGACACCCTTGCTCTCGTCCACGTATAAGTGGAAGGGCTTAGTGA
CGTCAGGTAGTCCCAGTGCAGGTGCAGAGAGTAAGGCGGTTTTGATCTGTTGGAAAGCCGTCTCGGCTTC
TTCTGTCCAATTAAATGGCTGCTGTCCCCGGGTTGCCTGATATAAGGGTTTAGCCAGCTCCGCGAACCCA
GGTATCCATAGTCTACAAAATCCTGCTGACCCCAGGAATTCCCTTACTTGTCGGGTGGACTGTGGCCTGG
GGATCTGCAGAACAGTTTGCTTCCGGGCGTCTGTTAACCAGCGCCGCCCTCCTTTGAGCAGGTACCCCAG
ATATGTTACTTCTGGTTTACAGATTTGAGCTTTCTTTGCCGAGGCCCGGTATCCTAGATTTCCTAAAGCT
TGTAAGAGACCCTTGGTCCCTTGGAGGCAAGCTTCTTGGGTCTCGGCTGCAATCAGGAGGTCATCAACAT
ACTGTAGTAAAGTTATTTCAGGGTGTTTGCATCGGTACTCACCCAGGTCTTCATGGAGGGCCTCATCGAA
CAGGGTGGGAGAGTTTTTGAATCCCTGAGGCAGTCTGGTCCATGTCAGTTGGCCACTTATGCCCCTCTCA
GGGTCAGTCCACTCGAAGGCGAAGAGCTTTTGGCTCTGAGGGGCTAAAGGCAAACTGAAGAAGGCATCTT
TCAAATCTAAAACAGTATACCATTGGTGTTTGGGGTTTAGAGTACTCAGGAGGGTGTACGGGTTAGGCAC
AGTTGGATGTATGTCCATAACCCTCTTATTGACCTCTCTTAAGTCTTGTACAGGTCTGTACTCTCCGCTA
TTAGGTTTACGTACCGGCAACAATGGAGTATTCCAGGGTGAATGACAGGGCCGAAGGACCCCTTGGTCGA
GGAGCCGACGGATGTGGGGCGTAATTCCTACTTTGGCCTCTAGGGGCATTGGGTACTGCCGTACCCGAAC
AGGATCTGTCCCAGGCTTGAGTTCGACAAACAAGGCAGGACGGTGTTTCGCTAGTCCTAAGCCCCCTGTC
TCTGCCCAAGCTCCTGGATATTGCTGGAGCCAGGTTGCTATGTCCTGGTCAGGGGTCACTTGCTCTTGGT
GGAGCCGGTACTCATCTTCTAGGGTTATAGTCAGGATGGGCACGGGCTGATTTTGGGAATTGGTCACGAT
GGGCCCCTCAGGGAGGAAATGGATCTGTGCTCCCATTTTAGTCAGCAGGTCTCTCCCTAATAAGGGGCAG
GGGCTCTCAGGGATGACCAGGAAAGAATGGGTTACATTCCTGGCTCCGAGGTTTACTGTCCTTTGTGTCG
TCCAGGGGTACTTCTTACTTCCTGTGGCCCCTTGTACCCATGAGGACTTGGTGGATAATTTTCCATTAGT
TTTAACTAGGACCGAATGCTGTGCTCCCGTATCGACCAAGAACTGGACTGGGGACCCCTCCACTTGCAAA
GTTACCCTAGGTTCGGGGAGGGGGTCCGAACCCCGTCTTCCCTAGTCTTCGTCTTGAGTGACTAGTACGG
GTGTAGGCCTAGGGGGTCCCTGTCCTCGTTGTTTCTTCTTAGGGCAGTCTCTTACCCAGTGGCCAACTTC
CTTACAGTAGGCGCATTGGTCTTTGCTCAGATTATCATGTCTGGGGCACTGCCTAGGTTGAGTGTTCTCT
GGCTGTAGATGCTCTTTCTGTACTACTGCTGCCAGGACCTTGGTCATTTTTTCAGTGGCCTTAAATTGCT
TTTCTTCTGGAGTATCTCTATTATTGTAAACTCGCTGGGCTATCTGGAGGAGGTCCTGTATCTGTTTTCC
CTCTAAGTTTTCTAATTTCTGGAGTTTCTTTTTAATATCTGAGGCTGCCTGATTTACAAAAGACATTACA
ATAGCTGCCTGACTTCCTGGGGCCTCTGGGTCTATGGGGGTATACTGTCTAAAGGCTTCCATTAATCTTT
CTAAGTAGCTGGCTGGGCTTTCTGTCTTTCCTTGCAAAACAGAGTATACTTTAGCCAAATTAGTGGGCTT
GCAAGCAGCCACCCAGAGACCCGCCATTACAGTCTGGCGATAAAGGTGTAGCCATCCCCTACCTTCTGCT
GTGTTGTAATCCCACACTGGTCTGGTCAGAGGAAAAGTCGCATTTATGAGGTCAGGGTTGGCAGTTGGTT
GACCGTCGTTCCCCGGGACCAGCTTTCTAGCTTCTACCTGTATTCTCTCTTGCTCCTCCACTGTGAACAA
GATCCGGAGGAGCTGCTGACAATCATCCCAAGTGGGCTGGTGGGTGAACATGACACTATCTAGTAAAGCC
ATTAAATCTTTGGGGTTGTCTGAAAACCGGGCACTCTGAGTCTTCCAGTTATACAGATCACTGGTGGAGA
ATGGCCAGTACTGAAGCCTGGAGATTCCCGTGTCATCTGGGGGTCCTATTTCCTGGAGGGGTAAAGCCAC
TGTGGAATCAGGCAGCTGGTGGGGGCTAGCTCGCAAAGTGCACCCTCGCGTCCGCCCCGCCGGCCCTTCA
GAGTTACTTTCACTTTCAGCAGATCCGGGAGCTCCGGCCGCCTCCCGTTCGCCTGCTCCCTCCCGCAGCT
CAGCCCGGGGGGCTGGGGCCTGGGGTCCGGAGGGGTACGGAGGGGGTTCTGTGGACAGTGGGTCCTCGCT
CTCAGGTAAAACAGGATGGGGGGGGGCGTCTGTTGCTTGGATTTTAGCGGCCGAGCAACCAGTGCCTTGC
AGGGTTCCAGTGCTAATAGGAAGGGGGACAGCCAAGGGGGCGGGTTCTCAGATAGGTCCTGCCATATAAG
AATGTACGGGATATGATCCGGGTGGCCGGCACGCCCTGATAGGAAAACCTTGGACTTGACTCTAGTGATG
ACAGGAAGGCAGAATGTCCCTTCGGGTGGCCACCCTACATTAAAGGCAGGCCATTCGGAGCGGCATAGAG
TAATTAGCTTTCCCTTCCTGATTTCCATACTGAGATCACGGCCCCTTGCTCTAACATCCTTGAAATTACT
TGTAAGGAGAGATAGGGGAGTGCTCTGGATATTACCCATTTTAAACGGTAGCGCCCAGAGAGGCATCTGG
AACAGGTCCTGCAAGGGAACAAATTATGTCAGCCGCAGGCGCGCTCCAGGAATCTGGGTCAGAATCAGAT
CAGACGGGAGCCGCAAGCGCGAACCAGAAATCTGGGTCAGAATCAGATCAGACGGGAGCCGCAAGCGTGC
ACCAGGAATCTGGGTCAGAATCAGATCAGATGGGAGCCGCAAGCGTGCTCCAGGAATCTGGGTCAGAATC
AGATCAGACGAGAGCCGGGGGACGTCTCCCACCGGTCCCTGCTGGCCGTCCTATAGCGCGTCCGCCAGGA
CTGCGTCAGCTTCAGTTTCAGACCTCGCGAGTTACAGATGCAGGTTTAGAACAGACACAGACAGACAAAC
AGAGATGAGCCTCAGGTTCTGAACGGATTCAGACAGGCTAACAGCCTCAGATTCAGAACGGATTCAGACA
GGCTAACAGAGACGAGGCTCAGATTCAGAACGGACTCAGAGAGCCGCAGATTCAGAACGGAAACAGACAG
ACAAACAGAGACGAGCCAGCTCACCTATCAGCAGATCGATCCTGGTAGATCCGTTGACCAGGGGTCTGGT
GGGCTTGGGGAATCCCGGACGAGCCCCCAAATGTTATGCCCAGACCGTTTATTCCCCAAAGAAGACCACC
AGAGTCCGGAGTCAAAGCCAAGCAGCAAGGATCTTTACTGCAAGTTCGAACTTGGTCCCTCCATTCCACA
GCATTCAAGAGGGCCCGAACAATGCGTGCACTTGCTCTTTATAGCTCGAGGTAAACAGGACTTGTCAGGT
TACAGAGGAACAAGGCATTTCTCTAGGTTACAGCA
