# Supplementary material for: Genome-wide characterization of endogenous retroviruses in snub-nosed monkeys
Source: PeerJ. 2019 Mar 18;7:e6602. doi: 10.7717/peerj.6602 (PMC6428148; doi:10.7717/peerj.6602)
Supplement: File S3 — All ERV sequences found in the golden snub-nosed monkey. [file peerj-07-6602-s003.zip › Supplemental3/2.fasta]

>gi|723379881|ref|NW_010830483.1|:359101-367780 
TGGGGACTTGGAGAACTTTTCTGTCTAGCTAAAGGACTGTGAATACACCAATCAGTGCTCTGTGTCTAGC
TAAAGGTTTGTAAATGCACCAATCAGCACTCTGTAAAGCAGACCAATCAGCAGGATGTAGGCGGGACCAA
ATAAGGCAATAAAAGCTGGTCTCCCGAGCCAGCAGTGGCAATCCACTCAGGTCCCTTTCCATGCTGTGGA
AGCTTTGTTCTTTCACTCTTCACAATAAATCTTGCTGCTGCTCACTCTTTGGGTCCGCACTACCTTTATG
AGCTGTAACACTGTGGAGTTCTGTGGTTTCACTCCTGAAGTCAGCAAGACCATGAATCCACCAGGAGGAA
CAAACAACTCCAAAGGCACCACCTTTAAGAGGTGTAACACTCACCGCGAGGGTTCACAGGTTCTTGAAGT
CAGCAAGACCAAGAACCCACCAGAAGGAATAAATTCTGGACACATTTTGGTGACCATGAAGGGACAGTCA
CCAGGGGTGAGTGCCATTGGACCCCTTTCACTTGCTATTCTGTCCTATTTTTCCTTGGAATTTGGGGCTA
AATACTGGGCACCTGCTGGCCAGTTAAAAGTCACTAGCGTGTCCACCAGACTAAAGACATAGGTGTCAGG
CTTTCTGGGATAGGGCTCTCTAACAATCCCCGACTCTTCAGAGTTGGGAATGTTGATTTGCCTGGAGTCA
GCTTCTGCTTTTCCTGTACTTCTGGGCTGAGCCGAGGGTCAACAGAGAGGGGGGCCATTCAGCTCCGGGG
TCCCGACAACAAGTTGGTTGACCCTGCAGCCATGAGTGGAACTCTCAAAGTTGTGTCACCCAAGCGAGAC
TCGCCTGTCTATCCTATCTATCCTGACCCTTGCCTCCTGCATCGTAATACCTGTCAGACAAACTTCCTCC
CACGTCTCTTCTCTGAGGCTAGTCCTGCTTCTAAAAACCACCCCTGTCTCTGGTGCCTTTCTAGTTTCTC
CTATAAGAATGATTTCTAGTATAAACTTCAGGACTCTACTTCCTTCTTTAGGGACCCAGGCTCACCAATC
AGAAAGATGTAATTTTTGCCCAAAGCCCTATCAGAGGGGGGACTATCTGGAATTTTAGGATCCCTCCTCA
GATAAGCAAGCCTAACAAAAGCTATTCCTGAAGTTACAATCCCTTCCTTCCCTTAGAGTATGGTCCTCTA
CTTCATTTTTGGAGCACAACATCTTTATAGGACAGGAGTAAAGTCCCAATACTAACAGGAGAATGCTTAG
GACTCTAATAGGTTTTCAAGAATGTGTTGCTAAGGGCTACTAAATCTGACCTTCCTTGGTCCTCCTTGTG
GTCTAGGAGGAAAACTAGTGTTTCTGCTGCTGCATTGGTGAGCACAACTATTCCCATCAGCAGGGTCCAG
GGACCATTGCGGGTTCTTGGGCAAGAGGTGTTTCTGCTGCTGCATTGGTGAGTGCACCTATTCTGATCAG
CAGGGCCCAGGGACTGTTGTGGGTTCTTGGGCAGGGTGAGAAACAAACCAAAACCATGGGCAGTTTTGTC
TTTCAGATGGGAAACGCTCACGCATCAACAGACTCACCCTTGAAATGCATCCTAAGCCATTGGGACAAAT
TTGACCCACAAACCCTGAGAAAGAGGCAGCTCATTTTTTTCTGCACCATGGCTTGGCCCCAGTATTCTCT
CTCTGATGGGGAAAAATGTCCACCTGAGGGAAGTATAAATTACAATACTATCTTGCAGCTTGGCATTTTC
TGTAAGAGAGAAGGCAAATGGAGTGAAATACTTTATGTCTAAGCTTTCTTTTCATTGAAGGAGAATACAT
GACTATGCAAAGCTTGCAATTTACATCCCACAGGAGGAACTTTTAGTTTACCTACATATCCTAGCCTCCC
TATAGCTCCGCTTACTATTAATGATAAGCCTCCTCTAATCTCCTCCGCCCAGAAGGAAACAAGCAAAGAA
ATATCCAAAGGATCACAACCCCTTCCCCCCTCAGCTATTGGTTATGTCCCCTTCAAGCTGTAAGGGGAAG
GGAATTTGGCCCAACTCAAGTACATGTCCCCTTCTCCTCTCCCTCTCTGATTTAAAGCAGATCCAGGTAG
ACCTGGAGAAGTTTTCAGATGATCCTGACAGGTGTACAGATGTCCTACAGGGTCTAGGGCAAACCTTTGA
TCTCTCTTGGAGAGATGTCATGCTATTGTTAGATCAAACCCTGGCCTTTAATGAAAAGAATGCGGCTTTA
GCTGCAGCCCAAGAGTCTGGAGATATCTAGTATCTTAGTCAAGTAAATGATAGAATGACAGCTGAAGCAA
GGGACAAATCCCCTACAGGTCAGCAAGTAATCCCCAGTATGGATCTCCACTGGGACCTCAACTCAGATCA
TGGGGACTGGAGTCATAAACACCTGTTGACCTGTGTTCTAGAAGGACTAAGGAGAATTAGGAAAAAGACC
ATGAGTTATTCAGTGATGTTCACCATAACTCAGGGAAAGGAAGAAAATCTTTTTGCCTTTCTCGAGCGGC
TTCAGGAGGCCTTAAGAAAATATACTCCCCTGTCACTCAATTCATAGAGGGCCAATTGGTCCTAAAAGAT
AAGTTTATTGCCTAATCAGCTGCAGATATCAGGAGTAAGCTCCAAAAGCGAGCCCTGGGCCCTGAACAAA
ATCTGGAGACATTATTAAACCTAGCAACCTCAGTATTCTATAATAGGGACCAAGGGGAACAGGCTGAAAA
GAAAAGAGAGATCAGAGAAAGGCTGAAGCCTTAGTCATGGCCTTCATGTGAGCAGGCCAATCACGTGGTA
GGGCTTGTTATCAATGTGGTTTGCTAGGACACTTTCAAAAAGATTGTCCTGGATATGAAATTCTGGGTTT
AAAATTCTTTTCTTTAAGAACGTTGAATATTGGCCCCCACTCTCTTCTGGCTTGTAGAGTTTCTGCCGAG
AGATCTGCTGTTAGTCTGATGGGCTTCCCTTTGTGGGTAACCCGACCTTTCTCTCTGGCTGCCCTTAAGA
TTTTTTCCTTCATTTCAACTTTGGTGAATCTGGCAATTATGTGTCTTGGAGTTGCTCTTCTGGAGGAGTA
TCTTTGTGGCGTTCTCTGTATTTCCTGAATTTGAATGTTGGCCTGCCCTACTAGGTTGGGGAAGTTCTCC
TGGATGATATCCTGAAGAGTGTTTTCCAACTTGGTTCCATTTTCCCCCTCACTTTCAGGCACCCCAATCN
NNNNNNNNNNNNNNNNNNNNNNNNNNNNNNNNNNNNNNNNNNNNNNNNNNNNNNNNNNNNNNNNNNNNNN
NNNNNNNNNNNNNNNNNNNNNNNNNNNNNNNNNNNNNNNNNNNNNNNNNNNNNNNNNNNNNNNNNNNNNN
NNNNNNNNNNNNNNNNNNNNNNNNNNNNNNNNNNNNNNNNNNNNNNNNNNNNNNNNNNNNNNNNNNNNNN
NNNNNNNNNNNNNNNNNNNNNNNNNNNNNNNNNNNNNNNNNNNNNNNNNNNNNNNNNNNNNNNNNNNNNN
NNNNNNNNNNNNNNNNNNNNNNNNNNNNNNNNNNNNNNNNNNNNNNNNNNNNNNNNNNNNNNNNNNNNNN
NNNNNNNNNNNNNNNNNNNNNNNNNNNNNNNNNNNNNNNNNNNNNNNNNNNNNNNNNNNNNNNNNNNNNN
NNNNNNNNNNNNNNNNNNNNNNNNNNNNNNNNNNNNNNNNNNNNNNNNNNNNNNNNNNNNNNNNNNNNNN
NNNNNNNNNNNNNNNNNNNNNNNNNNNNNNNNNNNNNNNNNNNNNNNNNNNNNNNNNNNNNNNNNNNNNN
NNNNNNNNNNNNNNNNNNNNNNNNNNNNNNNNNNNNNNNNNNNNNNNNNNNNNNNNNNNNNNNNNNNNNN
NNNNNNNNNNNNNNNNNNNNNNNNNNNNNNNNNNNNNNNNNNNNNNNNNNNNNNNNNNNNNNNNNNNNNN
NNNNNNNNNNNNNNNNNNNNNNNNNNNNNNNNNNNNNNNNNNNNNNNNNNNNNNNNNNNNNNNNNNNNNN
NNNNNNNNNNNNNNNNNNNNNNNNNNNNNNNNNNNNNNNNNNNNNNNNNNNNNNNNNNNNNNNNNNNNNN
NNNNNNNNNNNNNNNNNNNNNNNNNNNNNNNNNNNNNNNNNNNNNNNNNNNNNNNNNNNNNNNNNNNNNN
NNNNNNNNNNNNNNNNNNNNNNNNNNNNNNNNNNNNNNNNNNNNNNNNNNNNNNNNNNNNNNNNNNNNNN
NNNNNNNNNNNNNNNNNNNNNNNNNNNNNNNNNNNNNNNNNNNNNNNNNNNNNNNNNNNNNNNNNNNNNN
NNNNNNNNNNNNNNNNNNNNNNNNNNNNNNNNNNNNNNNNNNNNNNNNNNNNNNNNNNNNNNNNNNNNNN
NNNNNNNNNNNNNNNNNNNNNNNNNNNNNNNNNNNNNNNNNNNNNNNNNNNNNNNNNNNNNNNNNNNNNN
NNNNNNNNNNNNNNNNNNNNNNNNNNNNNNNNNNNNNNNNNNNNNNNNNNNNNNNNNNNNNNNNNNNNNN
NNNNNNNNNNNNNNNNNNNNNNNNNNNNNNNNNNNNNNNNNNNNNNNNNNNNNNNNNNNNNNNNNNNNNN
NNNNNNNNNNNNNNNNNNNNNNNNNNNNNNNNNNNNNNNNNNNNNNNNNNNNNNNNNNNNNNNNNNNNNN
NNNNNNNNNNNNNNNNNNNNNNNNNNNNNNNNNNNNNNNNNNNNNNNNNNNNNNNNNNNNNNNNNNNNNN
NNNNNNNNNNNNNNNNNNNNNNNNNNNNNNNNNNNNNNNNNNNNNNNNNNNNNNNNNNNNNNNNNNNNNN
NNNNNNNNNNNNNNNNNNNNNNNNNNNNNNNNNNNNNNNNNNNNNNNNNNNNNNNNNGGATTGCATTGGG
AGTTATACATGATATAAATGACGAATTGATGGGTGCTGATGAGTTGATGGGTGCAGCACACCAACATGGC
ACAAGTATACATATGTAACAAACCTGCACGTTATGCACATGTACCCTAGAACTTAAAGTATAATAATAAA
AAGAAAAAGAAAAAAGAAAAAAAAAAAGAGTGGAAAGATATTAATGCCCGTTAAAAACATTTTTTACAGG
CTAGCAGGAAGAAAAATCACTTTACTCTCATATTATGCTTTATGTATTGCTATTATCATTGCTAATTATG
GTATCCCAATAAAACATTTACTTATGAAAAAAACCAAACAAACAACAAAAAAAAGATTGTCCTATGAGAA
ACAAGCTGCCCACTAGCTCATGTCCACTATGCCGAGGCAATCACTGGAAGGCTCGCTGCCCCAGAGGACA
AAGGTTCTCTGGGCCAGAAGCCCCCAACCAGATGATCGAACAACAGGACTGAGGGTGCTCGGGGCAAGTG
CCAGCTCATGTCATCACCCTCACTGAGCCCCGGGTATGTTTAACCATTGAAGGCCAGGAAATTGACTTCC
TCCTGGACACTGGCATGGCTTTCTCAGTGTTCATCTCCTGTCCTGGACAGCTGTTCTCAAGGTTTGTTAC
CATTCGAGGAATCCTGGGATGGCCTGTAACCAGGTATTTCTCCCACCTCCTCAGTTGTAATTGGGAGACT
GCTCTTTTCACATGCCTTTCTTGTTATGCCTGAAAGTTCCACACCGTTATTTGGGAGGGACATATTAGCC
AAAGCTGCCGCTATTATCTACATGAATATGGGGAACAAGTTACCCTCTTTTGTCCCTACTTGAGGAGGGA
ATCGACCCTGAAGTCTGGGCATTGGAAGGAACAAACTGAAGCTCCAGCGTTAAGCCTTCCCACAGGATGA
AACTTCTTTTTATTCATCACAGAGAGAGAGCAGGACTAACTCTTGGGGTCCTTACTCAGACTCGTGGGAC
AAGCCCACAACCAGTGGCATACTTAAGTAAGGAAATTGATATAGTAGCAAAAGGCTGGCCTCACTGTTTA
CGGGTAGTTGCGGTGGTGGAAATCTTAGTGTCAGAGGCTACAAGGAAAGGATCTCACTGTCTGGACTACT
CATGATGTAAATGGCATACTAGGTGCCAAAGGAAGTTTATGGCTATCAGACAACCACCTGCTTAGATACA
GGCGTTGCTCCTTGAGGGACTGGTGCTTCAAATATGCACATGTGCGGCCCTCAACCCTGCCACTTTTCTC
CCAGAGGATGGGGAACCAATCGAGCATGACTGCCAACAAATTATGGTCCAGACTTATGACACTCAAGATG
ATCTCTTAGAAGTCCCCTAGGCAAATCCTGACTTTAACCTATATACTGATGGAAGTTCATTTGTGGAGAA
TGGGATACGAAGGGCAGGTTATGCCATAGTTAGTGATGTAACTGTACTTGAAAGTGAGCCTCTTCCCCCA
GGGACCAGCACCCAGCTAGCAGAACTAGTGGCACTTACCTGAGCCTTAGAACTGGGAAAGGGAAGAAACA
TAAATGTGTATACAGATAGCAGGTATGCTTATCTAATCCTACATGCCCATGCTGCAATATGGAAAGAAAG
GGAGTTACCAACCTCTGGGGGAACCCCCATTAAATATCACAAGGAAACCATGGAGTTATTGCATGCAGTG
CAAAAACCCAAGGAGGTGGCAGTCTTGCACTTCCAAATCCATCAAAAGGGGAAGGAGAGGGGAGAACAGC
AGCATAAGCAGCTGGCAGAGGCAGGGAAAGACCAGCAGAAGGGAGAGAGAAAGAGACAGAAAGTCAGAGA
AAGAGAGAGAGAGGAAGAGACAGAGACAAAGAGGGAGTCAGAGAGAGAGAGAAAGAGAGACACAGAAAGT
CAAAGAGAGAGAGGAAGAGACAGACAAAGAGGGAGTCAGAAAGAGGGAAAGAGAGAGACAAAGAAGTCAA
AGAAAAAGAAAGAGAGAAGTAGTAAAGAAAAAACATTGTACCCTATTCCTTTAAAAGCCAGGGTAAATTT
AAAACCTATAATTGGTAATTGAAGGTCTTCTCTGTAACCCTGTAACACTCCAATACCATCTTGTTGTCAG
TGTAAACAAGGGCATAGCCCAAAAGCACTGAGGCCAGAAAAACCCTTAACCCAGCAGGTTTACTAACAGG
AGATCTAAATCTTAATTCATTACCACACAGAGGTCCGACCAGACCTAGCAGGAACTCCCTTCAGGACAGG
AAGATAGACAGTTCTTCCCTGGTGATTAAGGGAAAAAGACACAATGGGTATTCATAAGTGATAAGGGAAC
TCTTCCAGAAGCAGAGTTAGGAAAATTGCCTAATAATTGGTCTGCTCAAACTTGCGAGTTGTTTGCACTC
AGCCAAATCTTAAAGTACTTACAGAATCAGGAAGGAGCCATCTATACCAATTCTAAGTTAATATGGACTG
AATGAGGTTTAATTAATAACCAAGAAAAATTAAAATCCTAAACTTACAAGGTTTTCAAAAAAAAATAAAG
TTTTATATAAGTTAACTGCGTAACATGTATTATCCTAATTTCTAAACTTATGGAAATCAGACCTTATCTG
TGCCCCTCAAAGCTCAAGTTCGTCAGTGCAGGGCCATAAAACGAATACTCCTACTTATAGGGTTAGAAAT
GGCCACTGCTACAGGAGCCGGAATAGCAGGTTTATCTACTTCATTATCCTACTACCACACACTCTCAAAG
GATTTTTCAGACAGTTTGCAAGAAATAACAAAATCTATCCAGTAAGGATAGTAACTACAATCCCAAATAG
ATTCTTTGGCAGCAGTGACTCTCCAAGACCTCCGAGCTCTAGACCTCCTCACTGCTGAGAAAAGAGGACT
CTGCACCTTCTTAGGGGAAGAGTGTTGTTTTTACACTACCAGTCAGGGATTGTATGAGATGCCGCCTGGC
GTTTACAGGAAAAGGCTTCTAAAATCAGACAATGCCTTTCAAACTCTTACACCAACCTCGGGAGTAGGGC
AACATGACTTATCCCCTTTATAGGTCCCATAGCAGCCATCTTGCTCATCTTGCTATTACCGGCCTTTGGG
CCTTGTGTTTTTAACCTTCTTGTCAAATTTGTTTCCTCTAGGATTGAAGTCATCAAGCTACAGATGGTCT
TACAAATGGAACACCAAATGAGCTCAACTAACGACTTCTACGGAGGACCCCTGGACCGACCCACTGGCCC
TTTCACTGGCTTAAATAGTTCCTCTCTGGAGGACACTACAACTGAGGGCCCCTTCTTTGCCCCTATTCAG
CAGGTAGTAGCTAGAGTGGTCATTGCCCAATTCCCAACAGCAGTTGGGGTGTCCCGTTTAGAGGGGGAAT
TGGGAGGTGAAGTCAGCTGGGCTTTTGGGTCCATTGGGGACTTGGAGAACTTTTCTGACAGCTAAAGGAT
TTAAACACATCAATCAGTGCTCTGTGTTTAGCTAAAGGTTTGTAAATGAACCAATCAGCACTCTGTAAAA
ACACACCCATCAGTGCTCTGTGTCTAGCTAAAGGTTTGTAAATGCACCAATCAGCATTTTGTAAAATGGA
AGAATCAGCACTCTATAAAATGGACCAATCAGCACTCTGTAAAATGGACCAATCAGCAGGACGTGGGCGG
GGCCAAATAAGGGAATAAAAGCTGGCTACCCGAGCTAGCAGGGGCAACTCACTTGGGTTCCTTTCCACGC
TGTGGAAGCTTTGTTCTTTAACTCTTCACAATAAATCTTACTACTGCTGACTCTTTGGGTCAACACTACC
TTTATGAGCTGTAACACTCACTGTGGAGGTCTGTGACTTCATTCCTGAAGTCAGCAAGACCATGAACCCA
