# Supplementary material for: Genome-wide characterization of endogenous retroviruses in snub-nosed monkeys
Source: PeerJ. 2019 Mar 18;7:e6602. doi: 10.7717/peerj.6602 (PMC6428148; doi:10.7717/peerj.6602)
Supplement: File S3 — All ERV sequences found in the golden snub-nosed monkey. [file peerj-07-6602-s003.zip › Supplemental3/20.fasta]

>20gi|723398758|ref|NW_010815698.1|:109119-119066
TGGAAAAATACTGAATATCAGAGGTCAGAAAAGTCAGGAAACTCCCCTTAATGCTAAAACAACAAGGTTA
TCTGGAAAGTCCCTAGCAGGGCAAGCGGCCGTTTGTGGTTTGGTCAAAGGGCGGGAACCAATGAACAACT
GACTAATGTTTAACTTTAAATGTCAGCCAGTTGTAAACCTACAACTGTAAAAACCCCCAGTGACTCTGTA
ACTTGCTGTAACTTGTTTGTGTCTGACTATAAAAGACGGCTGAACACCAAGCTCGGGGTCTCTCCCTAGG
ATCTGGTACCTAGCTGGAGGGAACCGAGTTCGAACTCGAAATAAAGCGATCCCTGCCACGTGGCTTTGTC
TCTGGACTCTGGTGGTTGCTTTCAGGTCATCGCGGGTCTGGGCATTACATCTTGGGGGCTCATCTGGGAT
TGCCCTTAAGCCCACCAGACCCCAGGCCAACGGGTCATCGCAAAAGTGAGTAAGCCGGCTCTGTTTATAT
GTTGTCTGTCTGCCTCTGAATAATCCCGTGGGGTCTGTATATGAGACTGATCTAGTCCTGGCGGACGCGC
TATAGGACAGTCAGTGGAGGCCGGTGGGAGACGTCCTCCGGTACTCATCTGGGGCTCTGTATTCTGTGGC
CCATCTGCTTCTGGTCGGGTCCTAAGCCCGAGACGCGCTAGCGATCAATATATCTTGGTTGTTGGAAGTT
ATCTGTTGCACGCCCCTTACTAATTTACCTTGATTTACAGGAGCTTCGGAGCCAGTCCTGTACCAGGCAC
TAATATCCCTTACCACCCATCTTCTATCAACAGGACTTCCTCGGAATGGGCAACTCCCAGACCACACCAC
TTTCTCTCCTTGTCAATAATTTTAAAGATGTGAGAGCAAGGGGACATGATCTCAGTATAGAACTTAAAAA
GGGAAAATTAATAACCCTCTGCCGCTCTGAGTGGCCCACCTTCGGCGTAGGCTGGCCAGCCGAGGGAACT
TTTTGCCTCCCCATTATCCTCCAGGTAAAATCAAGGGTTTTCCTGCCAGGTCGTTCAGGACACCCAGATC
AGATCCCCTACATTTTAGTCTGGCAAGATCTGGTGGAAAATCCGCCCCCGTGGCTAGCTCCCTTTCTGCT
GACCTCTGAACCCTGTAAAACCCTAGTCGCGCAACCAACTGGGACCACCAAAAGACCAAAAACTCCAACT
GCCCCCTTGCCCCCTGTGTTGCCTGACAGCCAGGACCTCGCATCCTTGGAACCCCCGCCTTATCCTCCCC
CTCCCGGACCCCATGCCCAAGCCCAACCGGCCGCACTCCCAGGAAGCCATGAGGGCCGAGAAGCGGCCGC
GGCGCCAGGAGAAACTGAAAGTGAACATGGCTCGGGAGGGCCGGCAGGGCAAACGCGCGGGCGTGTCCAG
CGTGAGGCAACTCCGCGAGTTCCCGATTCCACTGTAGCGCTCCCCTTAAGGGAAATAGGACCCCCCGATG
ACACAGGTAACCCTAGACTCCAGTATTGGCCATTCTCTACCAGTGACCTGTACAACTGGAAGACTCAGAA
TGCCCGGTTCTCTGATAACCCCAAGGACCTAACAGCCCTTCTAGATAGTGTCATGTTCACTCATCAGCCC
ACCTGGGATGACTGCCAACAGCTCCTCCACATTCTGTTCACAACGGAGGAACGGGAGAGAATCCAGGTAG
AGGCTAGAAAGTTGGTTCCTGGAGATGACGGTCAACCGACTGCAAACCCCGACCTCATTAATGCAGCATT
TCCCTTGACCAGGCCAACGTGGGACTACAATACAGCAGAAGGTAGGGGAAAGCTACTCGTTTATCGCCAG
ACTCTAATGGCGGGTCTCCGGGCTGCAGCTCGCAAGCCCACTAATTTGGCTAAGGTATATTCTGTTTTAC
AGGGAAAGACAGAAAGCCCCGCTGTTTATCTAGAAAGACTAATGGAAGCCTTTAGACAGTATACACCTAT
AGATCCAGAGGCACCTGAAAATCAGGCAGCAGTCGTTATGTCCTTTGTCAACCAGGCGGCCCCAGATATT
AAAAAAAAGCTACAAAAATTAGAAGATTTGGAGGGAAAACAGGTCCAGGACCTCCTTCGCATAGCACAGA
GAGTTTACAACAACAGAGATGCTCCAGAGGAAAGACAAATTAGGGCCACTGAGAAAATGACCAAAGTCCT
GGCGGCGGTCGTCCAAAAAGAACAACCACCGCCAGGAAGCACCCAATCCACGCGTGCCCCTAGGCGCAAT
CTGAGTAAAGACCAATGTGCATACTGTAAAGAAATTGGTCACTGGATAAAAGACTGCCCCAAAAAGAAAC
AGCGCCAGCCAGGCCAAGGACAATGGCAGCCCAAATCTATGCCGATACTAGTTACCCAAGATACAGACTA
GGGGAGACGGGGTTCGGATCCCCTCCCCGAACCTAGGGTAACTTTACAAGTGGAGGGGTCCCCGGTCCAG
TTCCTGGTCGATACCGGGGCACAACATTCGGTCTTAGTCAAGCCCTATGGAAAGTTATCTTCCAACTCCT
CCTGGGTTCAAGGGGCCACAGGAACCAAGAAATATCCATGGACAACCCAGAGAGCAGTAAACTTGGGAAC
CGGGAAAGTGTCCCATAGCTTCCTGGTCATCCCTGACAGCCCTTGTCCCCTGTTGGGGAGAGATCTGTTG
ACAAAAATGGGGGCACAAATCCATTTTCAACCAGAAGGGCCCAAAGTGACTGACTCCCAAAACAGGCCAC
TATCTGTTCTTACCGTAACTCTAGAGGATGAGTACCGGCTTCACCAGGAGTTAACGCCTCCTAACCAAAA
TATAGACTCCTGGCTCCAGAACTTCCCAGAGGCTTGGGCAGAAACAGGAGGGCTAGGGCTAGCAAAGCAC
CGTCCCGCCATTTTTGTTGAGCTTAAGCCCGGGATGGACCCTGTTCGCGTGCGCCAATACCCAATGGCCC
TGGAAGCCAAAGAGGGAATTATACCACACATCCGCCGACTCCTAGATCATGGAGTCCTACGCCCCTGCCA
CTCACCATGGAACACTCCGCTGCTACCAATACAAAAACCCAACAGTAAAGAATATAGGCCGGTACAAGAC
TTAAGAGAAGTCAATAAAAGGGTAATGGACATACACCCGACGGTGCCAAATCCATACACCCTCCTGAGTA
CCTTGAGTCCTGAAAATCAATGGTATACTGTTCTAGACCTAAAAGATGCTTTTTTTAGCCTGCCTTTAGC
CCCTAAAAGCCAGGAAATTTTTGCCTTTGAGTGGACAGACTCTGAGAGAGGCATAAGTGGCCAACTGACG
TGGACCAGACTGCCACAAGGATTCAAAAACTCCCCAACTCTGTTTGATGAAGCCCTCCACGAAGACTTGG
GTGAGTACCGACGCCAACACCCCAGTATAACTCTCTTGCAGTATGTTGATGATCTCTTAATAGCGGCAAC
GTCCCCAGAGGCCTGCATCCAAGGAACCAAAGACCTCCTGAAAACCTTGGGAAACCTGGGTTATCGAGCC
TCAGCTAAAAAGGCCCAGATCTGCAGGCCAGAGGTAACCTACTTGGGGTATCTACTTAGAGGGGGACAGC
GCTGGCTAACAAATGCTCGAAAAGAAACTGTCCTACAGATCCCCAGACCGCAGTCAACACGACAGGTAAG
AGAGTTCCTGGGATCTGCAGGGTTCTGCAGACTCTGGATACCTGGCTTCGCTGAACTGGCAAAACCCCTC
TATCAGGCTACCAAAGAGCAGCAGCCCTTCAATTGGACTGAAGAGGCTGAGCAAGCTTTCCAGCAAATCA
AAACTGCTCTGCTCTCGGCCCCCGCGCTGGGTCTTCCGGATGTCTCTAAGCCTTTCCACTTATACGTGGA
CGAAAGCCGGGGCATAGCGAAAGCAGTATTAACTCAAAATTTAGGTCCCTGGCGCAGACCGGTTGCATAC
CTCTCAAAGAGACTGGACCCGGTAGCTGCAGGATGGCCTCCTTGCCTCCGGATGATTGCTGCAACGGCCC
TGATGGTCAAAGACGCTAACAAACTGGCCATGGGCCAAGAATTACAAGTCACCACCCCTCATGCTGTCGA
AGGCATCCTCCGACAACCCCCTGACCGATGGCTCAGCAATGCTCGGCTTACCCATTATCAAGGGCTGTTA
CTAAACCCCCTCAGAATAACATTTAAGCCCCCGACAACCCTAAACCCAGCATCATTGCTGCCAGACCCAG
ACTTAAGTAAGCCGCTCCACAACTGTGCTGAAATACTAGCCCAGGTACATGGAGTCAGAGAAGACCTCCA
GGACCGACCGCTACCAGATGCAGACCTCACCTGGTTCACTGAAGGTAGAACAAAGTGTCGGCTGTCCATA
TAGGTCCTGCAAAATCCACACCGTTAAAATCCTAAAAACTTCTGAGTCCCTATCCAGTCAAACGTGGCAG
TCACACAATTTCTTTAAAACCACATCAGGCTACACCTGGGTTATCTGGGACCCCTGGGACTCCCGCTGGA
CTTCCCAGCAAAAAGGGGCTATGTACTTGACTTCAGGAACTACCTGGCCTAGTAGCCGTCTCTTTCTCTG
GCGTTCCCTTGTTCAGATCCAGACCACCCTACACGCGGCTATACAGAACCAGGAAAGGGAATTAAATGTC
CAGCTTTCAACTTTAACTCCTACCCGCCCCTTTTCCTGGTTATCCCTATTAAGAGAAGGGTTAGAAATCG
CAAACGCCACTGGCCTAGGCAATCTCTCTGCATGCTTCTTCTGCGCGGCTCTAGGGCGACCGCCGTTAAC
CGCAGTTCCACTTCCAGGCCCGTCTAACGCTTCTCTCAGCCTAAACCCTAACAATAGCCACATACCACCC
CCGATCCCTGACGTCCCCTTGTTCCTAAACCCTGGACAGACACAAGTTTCCTTTTGTTATTCAAATGCCG
GCACTACCCTCTGTAATACAACTTCCACTCCCAACTCAACCCTCTTTGCCCCTCCCGGTTCTTTCTTCTG
GTGCAATGGGACCCTATATAAGAACCTTTCCACTCAGGCCACTATAACCCTACTGTGTCTCCCTGTCACG
CTAGTCCCCCAACTAACCTTGCGCACCCCTGCAGAATTTTCCAGGTGGGACTCCGCCCCTTTCCCTAGAC
CAAAACGAGCTATATTCCTCCCCCTAGTAGCCGGAGTCTCACTCACCACGTCCTTAGTTGCTGCAGGACT
AGCCGGGGGAGCTTTAGGTCACTCCCTTATCAGCACTGCAAAACTCTCTCATCAATTCTCCATAGCTATG
GAAGCTTCCGCCGAATCCCTTGCCTCATTACAGAGACAATTGACTTCCCTTGCCCAAGTTACTTTACAAA
ACCGCCGTGCACTAGACCTGTTAACGGCCGAAAAAGGAGGGACCTGTCTTTTCCTCAGAGAAGATTGTTG
TTTCTACATAAATGAATCTGGACTCGTAGAAACGCGAGTTCAACAACTACATAAACTCAGCCTAGAATTG
CAGAAACAACAATTCACCTCTGCTGCCAACAGCTGGTGGAATTCCTCCATGTACTCCCTTCTAGTGCCCC
TCATAGGACCATTCATAAGTATACTTCTCTTACTCACTATAGGACCATGTATAATAAACAGATTAACAAA
CTTTGTAAAAGAAAGACTCAACACTGTCCAGCTTATGGTCCTGAGAGCCCAGTACCAACCTGTACTCACC
GAGACTTCCGAGTCAGACATATAAGACCCAAGATTGGCTCTCAAGATACTAGAGAGAGGGGGGAATGAGG
AGTGGAAAAATACTGAATATCAGAGGTCAGAAAAGTCAGGAAACTCCCCTTAATGCTAAAACGACAAGGT
TATCTGGAAAGTCCCTAGCAGGGCAAGCGGCTGTTTGTGGTTTGGTCAAAGGGCGGGAACCAATGAACAA
CTGACTAATGTTTAACTTTAAATGTCAGCCAGTTGTAAACCTACAACTGTAAAAACCCCCAGTGACTCTG
TAACTTGCTGTAACTTGTTTGTGTCTGACTATAAAAGACGGCTGAACACCAAGCTCGGGGTCTCTCCCTA
GGATCTGGTACCTAGCTGGAGGGAACCGAGTTCGAACTCGAAATAAAGCGATCCCTGCCGCTTGGCTTTG
TCTCTGGACTCTGGTGGTTGCTTTCGGGTCATCGCGGGTCTGGGCATTACAGTTCCTTGTCATTATTGTG
GTGGTGGTTACACAAAACTACATGCAATAAAATGATATAGAACTACATACACACATTGTACTAGTGTCAT
TCTCAATTCCTTAGTTTCTATATTGTATTATAGTAACCTAAAATGCACCTGGGTAAAGAGAACACAAAAC
CTCTCTGTATTTTATATTTATTTGTGACTTTCTATAAATCTATAATTATTTAAAAACTATGTATATGTAA
TATATTATATTATATTATATTAGTTGCATTAGCTTATCTATCAAGGTCTGGGTGTTGAGGAAATTGATAT
CAGTGTCTGGAAAACTGGATACTCATTTTAAGCTGTGTCAAAATATTTTATAAAACTTTTGCCAGTGAGA
ATTTGGAAAGAAGATTATGAGTCTTTGAGGCTGACAGCTCTCGAGGAAATAACTGGAAATAGAGGGTTAA
TGTAATCCTAGGCATAATAATGGTTCCCTCAGAGATGTTCACATCCTAACCTCTGGAATCTGTGAATGTG
TTCTTTCAAGGCAAAGAAGAATTAAAATTGCAGAATGCACTCCGGGTACTAATCCACTGACCTAATAGAT
AAAATAGGCAGATTATATTGGATGATATACAAATAAACACAGTAAAACTGCAGTGATCCTTAAAGGTCAA
AGGGGCAGGTGGAAAAGGAGAACCAGAAAGGTGCCATTGTGAGAAGAATTCAGCTGAACATTGCTGGCTT
CAGAGATGAATGAAAGTGTACATAAGCTGAGATCAGTGAGCAGCCTTCTAAAAGCTGTAAAAGCAAGAAA
ATGGATTCTCCCCAGAGCCTCTAGAAGGGAATACAACCCTGCCAACAACTTAATTTTAGCCCAATGAGAC
TCATTTTAGATTTATGGTCTAGAGACTGTTAGATAATAAATATATGCTTTTTTAAATCACTAAGTTTGCG
GCAATTTGTTACAGCAGAAATAGAAAATGAACACAGTGAATACACTGTATTGATACACCGTATTAGCTAC
TACTGGCTGTGTTTGACAAGGTATTACAAGAAGGAGATGCACTCAGAGGAAACTTGACCAGATTGCGGGT
ATCATGAAAGGAAATGTAAAGTCCAACACTGTTTTCTTTTTTTTTTTTTTTCATTTCAAAGGGGAGTTAA
TAACACCTGTTTACTCCAAATTTGAAAAGTAGCACTGCAAAAGTCCTTGAGCTGTGGAAACACATTAACA
AGATGCTTTTGTTAAAAATCAGGTAAAGAGTGTGCCCTTAGCATTAAAGCTTGAGACTCTCAAAGTAGCT
GCCATTAGATTGAGGTAGTAAGTGCAATCATGGTGGTGAAAAAGAAAAAACTTGGCAAGTAAACTATGTA
GAAAATGACTCTATATGCAGCTATCAGAATATGGAACTAAATCAAAATAACAGAAGTTAACTGTGTTTTT
GCAGGAATTGTGTTTCTAAAAACAAATGAAATAAAACATAAAACATTAAGCCCAAATTAAATTGCCTTTG
ACAATAAAATAAGTAAAACAATCTTAAGCCACCAAATTTCTTTGAGTAGAAAACAGTTTTCAAAATTTCT
GTGATCTTCTAGAGTCACAAATACTCCAACTTATACTTCATACGTGGCAAGAGAGGATAGACAAGGAAGA
TTATTGTAGAAGGCAGGGACATGAATCACAGAAGAGACAAGGGAGTTCTTTCCAGGAGCAACATTAGGAA
TAATAAGGACATGTACCCCCACATCCATGGACAAGGACACCCCATACCATCTCTCTCACAGTATTGCAGC
ATTGTGGATGCTCTGTTTGTCCCAGCTTTGCTGCCCTATATTTGTATATGGGGGATGGAGACAGATAACT
TGACTTCTCGTTTTTGTACATTGTCTAGCAAGTCTAGATTTACACTCAGAAGAGGGTTTATTGAATTGGA
CTAGGGCATGAGTCAGCAAAAAACAACATTTATTATGTGAAGACACTGGGATCTGAGGCTGTTTCTAATA
TCTGATACCAATACTTATCTTTATTAATTTAGATTCATTAGCATAAAGTGATAGTTAAAGCCATGGAATT
TGATCAAATAAAAAGGAGAAAAAAATTGAAAATAGACAGAAAGATCAAAATATTCAGAGTTAAAATGACT
TTAGAGCTCATCTCAGGCACCTCATCATTTTTCAATAGGATGGGTAAGACTCCATATAAGCCCATGTAAG
CTGAGGATTGCCAAAGTCCATGGCACCCCATTCATATGAATTACATATAATAGGCATCCCTGGAGTTACA
CAAAATAGCTGTCCTGCGAGTAGGATCTAGACTAAGCTAAGGGAACATTATTATGGAAAAATAGAATGAA
AATAAACAAACTGAAAGAAATGAAAACAACAGTGTTATCATGTAAAATTGCCCCCAACACAGATTTATTT
TCAAATTTAAGACTACTGAAAGCACAGTAAGAACTTAGAATACAAATTTCAGGCAGATAAGCTGCTTTTA
TACCTTCTCTGCAGCAGATTTTGCTCTGAATTATTTTCTTAATTGTAGTTTTTTACATGTGACTTCATGT
GTCTTTATTTTTACTTCGAGTGCTCCTGATTTTTAAAAAGATATTATCTTCAACGGAACAAAGTATACTT
CCCTTCAGTGTACAAATTGCAACAACTAATTCCTTTGTATCTCTGCCACCTTTGAAATCCAAGCTACTTA
CAAAATTTCATCATTCAGCAGTCTGTTCTTAGTTAAAATACTTTAAAATTAGAAAGATAGTAAATGTGAA
GGACCTCTTCAAGGAGAACTACAAACCACCGCTCAACGAAATAAAAGAGGATAAAAACAAATGGAAGAAC
ACTCCATGCTCATGAATAGGAAGGATCAATATCGTGAAAATGGCCATACTGCCTAAGGTAATTTATACAT
TCGATGCTATCCCCATCAAGCTACCAATGACTTTCTTCACAGAATTGGAAAAACTACTTTAAAGTTCATA
TGGAACCAAAAAACAGCTGACATTGCCAAGTCAATCCTAAGCCAAAAGAACAAAGCTGGAGGCATCACGC
TACCTGACTTCAAACTATACTACAAGGCTACAGTAACCAAAACAGCACAGTACTGGTACCAAAATAGAGA
TATAGACCAATGGAACAGAACAGAGCCCTCAGACATAATACCACACATCTACAAATATATGATCTTTGAC
AAACCTGACAAAAATAAGAAATGGAGAAAGGATTCCCTATTTAGCAAATGGTGCTGGGAAAATTGGCTAG
CCACATGTAGAAAGCTGAAACTGGATCCCTTCCTTGCACCTTATACAAAAATTAATTCAAGATGGATTAC
AGACTTAAATGTTAGACCTAAAACCATAAAAACCCTAGAAGAAAACCTAGGCAATACCATTCAGGACATA
GGCATGGGCAAGGACTTCATGACTAAAACACCAAAAGCAATGGCAAGAAAAGCCAAAATTGACAAATGGG
ATCTAATCAAACTAAAGAGCTTCTTCACAGCAAAAGAAACTACCATCAGAGTGAACAGGCAACCTACAGA
ATGGGAGAAAATTTCTGCAATCTACTCATCTGACACAGGGCTAATATCCAGATTCTACAAAGAACCCAAA
TTTACAAGAAAAAAACAACCCCATCAAAAAGCGGGCAAAGGATATGAACAGACATGCATATGCAATGCAA
ATCAAAGAAATGCAAATCAAAATCACAATGAGATACCATCTCATACCAGTTACACTGCTCATCATCACTG
GCCATCAGAGAAATGCAAATCAAAATCACAATGAGATACCATCTCATACCAGTTAGAATGACAATCATTA
AAAAGTCA
