# Supplementary material for: Genome-wide characterization of endogenous retroviruses in snub-nosed monkeys
Source: PeerJ. 2019 Mar 18;7:e6602. doi: 10.7717/peerj.6602 (PMC6428148; doi:10.7717/peerj.6602)
Supplement: File S3 — All ERV sequences found in the golden snub-nosed monkey. [file peerj-07-6602-s003.zip › Supplemental3/200.fasta]

>200gi|723379666|ref|NW_010830698.1|:816509-821655 
TGTCTCACGTGTCCATGTGAAGAGACCACCAAACAGGCTTTCTGTGAGCAACAAGGCTGTTTATTTCACC
TGGGTGCAGGCGGGCTGTGTCCGAAAAGTGAGTCAGCTGGGTGGTGGGATTATCATTAGTTCTTACAGGT
TTTGGGATAGGCAGTGGAGTTAGGAGCAATGTTTTGGGGGCAGGGGGTGGATCTCACAAAGTACATTCTC
AAGGGTGGGGAGAATTACAAAGAACCTTCTTAAGGTTGGGGGAGATTACAAAGTAATCTCAGTTAAGGTG
GGGTAGAAACAAATCACAATGGTGGAATGTCATACTTAAGGCTATTTCACTTCTTTGGTGGATCTTCAGT
TGCCTTTGGCCATCTGGATGTATATGTGTAGGTCACAGGGAATATGATGGCTTAGCTTGGGCTCAGAGGC
CTGACATTCCTGTCGTCTTATATTGATGATAAAAATAACATGTAATAGTGTTGAAGTGTTGGGGCAGCAA
ACATTTGCAGCAGGTGGGGAGATGGTATGGAGAGATAATGGGCAGTGTTTCTCAGGGCTGCTTTGAGCGG
GGTTGGGGTGGCGTGGGAACCTAGAGTGGGAGAGATTAAGTTGACAGAAGATTTTGTGGTAAGAGGTGAT
ATTGTGGGGTTGTTAGAAGAAACAATTGTCATATAGAATGATTGGTGATGGCCTGGATACTGTTTTGTAT
GAATTGAGAAACTAAACGGAAGATACAAGGTTCGAATAAAAGAAGGAGAAAACAGGTGTTAAAGGACTAA
GAATTGGGAGGACCCAGGACATCCAATTAGAGAGTGCCTAAGGGGGTTCAACATAATTACTTGCTTGGTT
GGTGAGTGTTACGGAACGAGAATAAGAGTAAGTATAAAAGTAAAGAATAGGACTTCATCAGGGTAAAAGT
ATTGGAGTGTGTCCTGTCAGCAAAGATAATCTATCCACTGCAAGAGGGAGTCAAAAGTGGCGAATTGGGG
ATAGATTTTCACGACGAAAAGGCAATGAGAGGTTTTAAGAGACAGGCTAGCGGCTTGTAACCTACATGGA
AGAGGTTATGAAATGACGACAGAATAGAATGGATGGGCCTCTCAGGCTGGAAGGAGACATTTTCCTTGGT
CCAAGAATTTGCCTTGTATGGGAAGAGATTGATAGGTGGAAGTTTCAGTGGCAGAGTAGGTGGGAGTGAC
CAATGAGAAGGAGAAAAACTAGCCAAGAGGGACAGAAGTTGGAACACTAGCTACTTTTTTAGCTACCTTA
TCAGCATAAGTGTTGCCCTGAGTGATGGGATCTGACACCTTTTGATGGCCTTTGCAGTGAATGACTCCAG
CTTCCTTTGAAAGTGGCCTTGAGAAGAGTTTTTGTTAAAGAGGAATTCATGATGGAGGACCATTGCATAG
TAAGGAAACCTCTTTCAGCCCATATAACAGCATGGTGGTGCAGAATACGGAAGGCAGATTTAGAGTCAGT
GTAAATATTGACCTGTAGTCCTTTTGCAAGAGTGAGGGCTTGAGTTAAGGCAGTGAGTTCGGCTTGCTGA
GAGGTAGTGGAGTGGGGCAGAGTGGTAGCCTCAATGATAGATGTGGAAGATATAGCATAGCCTGCGTTTG
CTGGCGAGTGGCGATTAGGCCTGGTGGAACTGCCATTGATAAACCAAGTGTGATCAGGATGAGGAACAGG
AAAGAAGGAAATATAGGGAAATGGAGTGAATGCCAGGTGGATCAGAGAGATACAGTCATGGGGGTCAGGT
GTGGTATCCAGAATAATGTGGGAGGCCAGATTGAAGTCTGGATCAGGAACAATGGTAATTGTGGGAGACT
CAGCAAAGAGTGAGTATAGCTGAAGAAGCTGGAGCAGAAAGTATATGCATCAAGTGTTAGGAAGAAAATA
GATTTTGTAAGTTATGAGAACTGTAGAGAGTTGAGTGGAGTATAGTTTGTGATTTTTAGGGCCTCTAAAA
GTATTAGGGTGGTGGCAACTTCTGCACGGAGACATGATGGCCAGCCTAAAACAGTAAGGTCAAGTTGTTT
GGACAGAAAGGCTACAGGGCACGTTCCCGGCTCTTGTGTAAGAATTTTGACCCAACAGCCCTGTACTTTG
GCTATGTGTAATGAAAAGGGTTGGGATGAGTTCGGGAGAGCTAGCGTGGGGGCAGCTTCTAGGGCTGTTT
TTAAGGAATGGAAAGAGGAGTGGCGAAAGGAGTTAGAATCTAGGGTCAGCTAGGTTTGCTAGAACAGAAT
AATGGGTTGTGGAGGGAGGTGTTGAGGATAGGAGAGAATATGGGTTTGGCACCAGAGCGTGGGTAGGCAA
GACAATTTGGTTGATAAGGTGCAGATCCTGAACTAACCTTGTAAGACTTGTGTGGTTTTTGGACAGGTAA
AATGGAGGAATTGTAAGGAGAGTTTATAGGCTTTAAAAGGCCGTGCTGTAACATGCGAGTGATAACAGGC
TTTAATCCTTTTAAAGCGTGCTGTGGGATGGGATATTGGAGTTGAGCAGGGTAAGGGTGATTAGGTTTTA
ATAGGATGTTAAGGGGCGTGTGATCCATTGCCAGGGAGGGAGTAGAGGTGTTCCATACCTGTGGGTTAAG
GTGGGGGATACAAGAGGAAGATGCCAAGGAGGCATTGGGTTGGGAAAAAGGGTGGCAATGAGGTGTGGCT
GTAGCTTAGGAATAGTCAGGGAAGCAGATAATTTAGTTAAAATGTCTTGACCTAATAAGGGAGCTGGGCA
GGTGGGGATAACTAAAAAGGAGTGCATAAAAGAATGTTGTCCAAGCTGGCATCAGAGTTGGGGAGTTTTA
AGAGGTTTAGAAGCCTGGCCGTCAATACGTGGGAGCAAGGGAAACAGGTCGTTGAAAAGAAGGTAATGTG
GAGTGGGTAGCCTCCCTATTAATTTAGAAGGGGTTGGACTTACCCTCCACTGTAAGAGTTACCCAAAGCA
TCTGTGATGGACCAGGAAGCTTCTGAGGCAATTGGGCAGCGTCACTCTTCAGCCACTAAGCCGAGAAGAT
CTGGGAAGGAGTCAGTCAGAGAGCCTTGGGCCAGAGTTCCAGGGACTCTGGGAGTGGCTGCCGGTGAGTT
GGATAGTCTGATATCCAGTGGGGTCCTGTACAGCTGGGACACGGCTTAGGAGGAATCCCGGGCTGTGGGC
ATTCCTTGGTCCGGTGGCCAGATTTCCGGCATTTGTAGCAACCTCCTGGGGGAGGAGGTTCTGGAGGAAC
CCCTGGCCGCCGCGGTTTGGGCGTTTGGAGGTCTTGTGTGCTGGAGATGTGGCTGGGGTTTGTCTCACAG
TGGAGGCAAGGAACTGCAACTCAGAAATACATTGTTACTTGGTTGCCTGTACTCTATTATTTTACATCTT
GAAGGCGAGGTTAATTAAGTCTTGTTGTGGGGTTTGAGGGCCAGAATCTAATATCTGGAGCTTTTTTTAG
TGTTGGGAGTGGGTTGGGTAATAAAATGTATATTGAGAATAAGACAGCCTTCTGGCCCCTATGGGTCTAG
GGCAGTAAAACGTCTAAGGGTTGTTGTGAAACAGGTCATGGACTGGGCTGGGTTTTTATATTTGATGTAA
AAGGGCCTAAACGCTAACTGATTTGGGAGAGGTCAGATAAAGAAAAAGGAGCATTAACCTTGACTATGCC
TTCAGCCCCAGCCACCTTCTTAAGAGGAAATTGTTGGGCATGTGGGGGAGGGCTAGTCGCAGAACGAAAC
TGTAAGCCATACCAGGTGTGAGGGGAGGTGATAGAAGGATTATAGGATAGGGGAGCGGAGGCTGAGGAAG
AAGAATTGGGACCTAGCTCAGCCTGGCGAGGAGCAGTCTGGGGAGGAGAGGTCATATGGGTCTGTAGAAA
AAGAGGATTCAGAGGACGCAGAGCTTGGGGTGGAGACTGAAGGAACAGACAGGAGAGAAAGAAGAAAAAT
TTGGGATGAGTCGCATTGGGAGCAGAGACTAGGGAGGGACCAATGTATAAAAGAATGCCTGGACATCAGG
CACTTCAGACCATTTGCCCATTTTTCGACAAAAATTATCTAGATCTTGTAAAATGGAGAAATCAAAAGTG
CCGTTTTCCGGCTATTTAGAACCATTATCGAGTTTGTATTGGGGTCGAGCGGTATTGCAAAAGAAAATAA
GGCGTTTAGGTTCTAGTTCAGGTGTGAGTTGAAGAGGTTTTAAGTTCTTAAGAACACAGGCTAAGGGAGA
AAAAGGGGAAATGGAGGGCAGAAGGTTGCCCATAGTGAAGGAGGTAAGTTTAAAGAGAAAGGTAGAGACA
CAGAGAAGGGAGGTAGGGAGCAGCTCTTGGCTGCAATGTGGGTGAGCTGCCAAAGCTGGCGTCCCCGCAG
TTGACTTGCCACCAAGGGAATGTGGGTGAATGACCAATGCAGGCGTCTCCACAATGATTAAACACCAAGG
GAAGGCTGTCTTCCCAAGTGCATAACTGGTGCTGGAGTTTTGGGTCCACAGATAAAATGTGTCTCTCTTG
TCTCTACTAGAGAGGAAAAAGAACTGGAATTGGACAGGGAGATTGAAGGGTAGAGAGAGAGGCTGGAGAA
GAGAGTGAAAAGACCTCTTACCCGATTTAAAATTGGTGAGATGTTCCTTGGGCTGGTTGGTCTGAGAACC
TGAGGTCGTAGGTGGATCTCCTCATGGAGTGAGGGCAAGGACAGGGGACTGGTGTCCCAAAGGAGTACCT
CTGACCCCGGTCTTCGGCACCAAATGTCACACGCGTCCATGTGAAGAGACCACCAAACAGGCTTTCTGTG
AGCAGCAAGGCTGTTTATTTCACCTGGGTGCAGGCGGGCTGAGTCCGAAAAGAGAGTCAGCAAAGGATGA
TCGGATTATCATTAGTTCTTACAGGTTTTGGGATAGGCAGTGGAGTTAGGAGCAATGTTTTGGGGGCAGG
GGGTGGATCTCACAAAGTACATTCTCAAGGGTGGGGAGAATTACAAAGAACCTTCTTAAGGGTGGGGGAG
TTTACAACTTACATTGATCAGTTAAGGTGGGGCAGAAACAAATCGCAGTGGTGGAATGTCATCAGTTAAG
GCCATTTTCGCTTCTTTGGTGGATCTTCAGTTGCCTTTGGCCATCTGGATGTATACGTGCAGGTCACAGG
GGATATGATGGCTTAGCTTGGGCTCAGAGGCCTGACA
