# Supplementary material for: Genome-wide characterization of endogenous retroviruses in snub-nosed monkeys
Source: PeerJ. 2019 Mar 18;7:e6602. doi: 10.7717/peerj.6602 (PMC6428148; doi:10.7717/peerj.6602)
Supplement: File S3 — All ERV sequences found in the golden snub-nosed monkey. [file peerj-07-6602-s003.zip › Supplemental3/201.fasta]

>201gi|723411243|ref|NW_010803213.1|:1832086-1840340 
TGGGCCAGGGCGGTGATAGGGGCCGGATCTTCTCAAATTACAATCGCGCATGCGCCGTGGGTTTGTACTT
TTCCCGGGCGCGGGATCGCACCTGCGCCCTGGGCTGCATATCTTCCTGGGCGGGAAAATGTTTGCGCGCG
CGCGGGAAAGGTTGGCGCGCGGGAACAGTTTTGGCGCGCGCGGGAGAAACTTAGGCGCGCGCGGGAGAAA
CTTAGGCGCGCGCGGGAGAAACTTTGGGCGCGCGCGGGAAGGGTTTATAAATAAAGAACCCGGGAATGCG
CCCTCTTGTCTCCGCTTTGCGGAGATCAAGCAACAGAGGTCGGCTAATTCCGGGCCTCATGGCTCCGGAC
AGGTCCCCCTTTTTTATATATAATTATGGCTAGAAGATTGTCCCTCGGGAACTGCGCCTGTCTTAGGTTG
GAGTAATGCATCTCATCACTGGTACCCGTCATGGGATTAGGCAGTAGCTTATGACGGCCCTCCTGTCTTA
GGTTAGTGAGAGATGATACTCTCTTACCCGTCATTGGCTGTCCAGTTCAGCGCATAGGGAAGGTGGTCAT
AATGGGTGTGAGTATGAACCACCGCGATCTTCTTGTTCTAGGCGATGATAATGGACCTGTATAGGCTTCG
CTTGGATAGCCTCGACTTGTTGCTTAATGAATGTCATGAGCTTATTGAAGACCAAAGGTCCTACAGAGAG
TAAGAGCAATAGGCAAAGCAGGGGGCCCAGGAATGGCATAAGATAGGGAAGGAGTCCATGGAACCCAGTC
CAAAACGGGTTATCGGTTATTTCTTTTCGTCGTTTTTCTAGGTCTTCTTGTAGACGCCTGATTTTGTCCC
TGACGATCCCGGATTTGTTGGCATAGAAACAGCACTTCTCCTGTAAAGCCAAGCAGATGCCTCCCTGTTC
TGCAGTTAGTAAATCTAGGCCTCTTCTATTTTGGAGCACTACTTCTGCCAGAGAATCTACCTGATCTTGT
AAATCTTGTATAGTACTCGAAATGGCCTGCATATCTGAGATCAGTTGGCGAGACAATTTGGTGTATTGAG
TAACAGAAACCCCTAGGCCTGTAGCCCCAGTTGCTACGGCAGTAGTTATGCCTAATCCTGCAAGTAAGGG
GATAAATTGTATTGCCCTTTTGTTTCTTCCTAAAAAGTGATCTATAGCTGGGATAGGTACAGGTTCATCT
CCAGGGATAATGTCTATGTCAGGTAAAAGTGTGGCTAAGACACAGCGTCCTGTCCAGTTAGTAGGTAAAT
AGGTATAAGCCCTATTATTGCCACATATAAAAACCGAGCTGTTTGGGGCACACAGCGATTGGAAAATATT
TACTATGGTGGAACAATTATTGAATTGATTGAATCCTACATCGAGGTCGTAAGTGTTATTAAGGGGAGGG
GAGTAGATGCAAGAGGAACTAGGAAATTCTAAAGGCTGTACTTTAAGGGGAGGAATTATGGTGCAAGGGG
TATTGGATGTATAATTTAAGTTATTACTGGGTATGGCAAGAGGAACGGGATCTCCTGATTGCAGACACAG
CCAGCAGTCATCAGCCAGACTAGAGTTGGAATTGTTAAGCAGGTTATGAGTAGCCGTGAGGAGGGCAAAG
GTCTGGGCATCAATTTTCTCTTTCCCTCGGGCTTTGGGCAAGGCCAAGGGGTGGTAGTGAATTTCCGGGT
ACAGGGACCTTTGCAACTCTTCAAGTTTTTTGTATACCCTAATTTCTCGGACCTTGTCTTGTGGTCCTCC
TCCGTCAGAGGTATGAAGAGGGGGGTGAATATTCCAGCAGACAGGCTGTCCTACAGTTCCAGTACAGCCA
GCTGATATAAGGTTATTGGTACTTCCTACAACTGTAGGGACACTATTGGCCCCTATAGTAGGGGTTCTAG
ATCTTGTTAGGATAGCAGTATAGTATGTTTTACCGCCAGAGGTACATTCTAAATAAGTAGTGTAGCAGGA
ACTATGCATAGCAGTCTCAAATGTGTCACAAGGGCAGGTTGTGGTATCCCCTCCACTAAATATTCTTGGG
GTTGACACACACCTCCACTTAAGAGAGTCACTAGACAGGTATGCTGTGTAAGCGGAGCAGGACACAGCTG
AGATGTACGTATTTGGAAGGGAGGTCACATATCCCCCCAAACAATCACAGGGCTTACCGTATCGTTGTCG
TATATATTTACGGGCCTCATGGGGATTACCAAAGCCGGCATATACCTGGAGTGCTTGGCAAATCAGCACC
ATGGTCCAGAGGGGCTTGTAGTTGAAGTTCATCTCTGCAATAGAGGAAAAGAGTACTCTCAGGGAGAAAA
TTACTCCCTGGATTGGTTATTGTTAGGTACCTGTCTTACCAGTCGCTCTGGTAGCCATCTGGCTGCATCA
TGAGTTTGAGAAAAAACACAAACTGAGCCTCTTCCCCAGATTAACACTGGGTCTGGACCATGCCATGTGT
TGTCTAAGGGGTCTTTCCATTTAACCGTGGCAAATTGTTTTTTGGACTCGGAATGCCAAAATCGATCGGC
TGCTGATCTGTTCAGGTTGTCCAAATTTAAAAAATTTAAAATAAAAAGTGTGTGATTAAGGATATTTCTA
GGGGTGCCCTTAGTAGGGTACCATTCTCCCTTTTTTATTTTGTCAATGGTGGTTTTTAAGGATAGGTGTG
CTCTTTCAACTATTCCTTGTCCTTGAGGGTTATAGGGAATTCCAGTAATGTGTTTTATTTGTAATTTAAG
ACAAAAGTCTTGAAAGGCTTTGGATGTATAGCCAGGACCATTGTCTGTTTTTAGTTGTTTAGGCTTTCCA
ACTATGGAAAAACAGTGTAGTAAATGAGCTATGACATGTTTGGTAGCTTCGCCTGTTTGTAGGGTGGCCA
GTATAAATCCACTAAATGTATCTATACATACATGGATGTATTTTAAGTTACCGAATTCTGAATAATGAGT
GACATCCATTTGCCAAATCATGTTGGGAACTAGTCCTCTTGGGTTAATTCCTAAGTGAGGGACTGGCAGG
TATGTTATACAGGTCTGACATTGTTTAACTATTTGTCTTGCTTGTTCTCTAGTTATTTTAAACATCAGTC
TCAAAGTTTGAGCATTAAGATGGTGTAAGGCATGAATAGCCTGTGCTTGGGCTAGGTTTGTATTTGTAGC
TATGGCTACCGTCTTGGTTGCCATATCAGCCAGTTGATTGCCCTGGGATAGAGGTCCTGGTAATCCTGAA
TGAGCTCTAATATGTCCAAGAAAGAAAGGTGTTGATCTGTCATGTATTAATTGTTGGCATTGTAAAAATA
ACTTGGCTGTGTCTGAGACATGTTTGATTTGTGCTACGGTCTCAAGTAAAGATATTGAGTGAGCTAAATA
TGCACTGTCAGTATAAATATTAAGGGCCTGATTAGGGAAGGCTGACAGTACTGCGATTAGGGCCTGCAAT
TCTACTAGCTGAGCTGAAGTATGGCTGGTTTTGAATTTAACAGTGGTGTCTGCAAAGGTGTATGCAGCAG
TTCCTGTGGATGACCCATCAGTGAATACTAATAAGGCATTGTCTAAAGGTGTTTTACTGGTAACATGAGG
GAAGACAAAAGCATGCAGCTTACAAAATTGAATAAGCCTGTTTGGTGGATAATGGTTATCTAAGTTGCCA
GCATAAGAGGCGCAAGCAATCGGCCACGTTTCAGTATTTTGCATCAACCAATGGATTTGTGGCTTAGAAT
AAGGTTGTATGATCATAGAGGGTTCAATTCCAAAATATTTTTTGCTATTGTCTCTCCCTAGAATAATTAA
ATCTGCTATGGCATCATAATAGGGGAGTAATACCTTTTTGGGAGATGAAGGCAAGTGGACCCACATAATA
GGGTTATTTTGCCAGAATAAACCAGTAGGTGTTAGTGTTGTGTTAAATATTAAAAGGGTTAATGGCTGTG
AATAGTCTATGTTAGTAACAAATTGCTCAGCAATGGCCGCCTCTACTTTATTAAGTGATAAAAGAGCTTC
TTTTGATAACGACCTAAGGGACTTAGGGCTGGGGTCACCTCTCAGGGTGTCGAATAAGGGTTTTAAGTCT
CCTGTGGTGAGTTTTAAGTAGGGCCGAAGCCAATTTATGTCTCCAAGGAGCTTTTGGAAATCATTGAGGG
TTTGTAACTTATCTTTACGGATAACGGCCTTTTGATTTGTAATTTTAGGTCCATTTATTTGAAAACCTAA
ATATGTATAAGGGTCTTGTAGTTGTATTTTTTCTGGAGCTATTTGTAAACCCGCCGTGGTTAGTTCTTGC
TTGAGTTGAGCAAAACACTGTAAAACTTGTTCTCCCATTTTTCCTGCTATAAGAATGTCATCCATATAGT
GTATAATATACATTTGTTTCCATGTCTCTCTAACTGAGTGTATGGCCGTAGCCACATATTTTTGACACAA
GGTGGGACTGTTGGCCATACCTTGAGGTAACACTTTCCATTGGTATCGTTTCATTGGTTCTTTGAAATTT
ACAGATGGTAAGCTAAAGGCGAATCGTTTTTGGTCAGTAGGATGAAGGGGAATTGTAAAAAAGCAATCTT
TAAGGTCTATGATAATTTTAAAATATCCTTGAGGGATTGCTACCGGAGAGGGTAGCCCTGGCTGTAAGGC
GCCCATAAGGACCATAGTAGCATTTACTGCTCTTAGATCTTGTAAGAGTCTCCAATTTCCAGATTTCTTT
TTTATGACGAATATGGGGGTGTTCCAAGGAGAGTTGCTTTCTGTGATGTGTCCTGCCTCTAATTGTTCCT
GCACTAACTGTTGGGCAGCGGCAAGCTTCTCATTGGTTAGTGGCCATTGATCAACCCAAACGGGTTCATC
TGACTTCCAAGTGATTGGATCAGCAAATTTTTGGGGTGCAGGCATGTCAATGGCCACGGTTAAAAATTTC
CAAGCCCCATTTTATCCAATTTTCCTATGGCTGGGATTGGCTGTAAAATGCCATCTTCTCTTTTTCCTAA
CCCTTTTCCAGGGTGGTAGCCCTGAGCCAACATTTGTGCAGTGACTATATCATTTGGGCTACCCATCATG
ACCCTCATTTGGGAGAGAAGATCTCTACCCCAAAGGTTAACAGGCAAATCAGGGATAACAAATGGCTTAA
TGAGACCGGAATTACTTTCTTGATCTCTCCAGGTGAGATATTTGGAACTTTGTCTAGGGTTATTACTTTG
CCCGATTCCTCGTAAATTTGTTAAGGTCTCTGAAGTGGGCCAACTGGAGGGCCAATCTTGCTGTTTAATA
ATTGTTACATCGGCCCCTGTGTCTATCAGTCCTGTAAATAACTTTCCGTCTAGCCACAAGGTGAGAGAGG
GTTTTTGATTAGTAATGGGCTGTACCCAGTAGATGTCTGAGGATCCGAATCCTCCCTTTCCCCTTAGGGG
CGATTGGACTTTATTAACTGTTTTTAGCAATGGTAACAGGAGTAACTGCGCTATTCTATCCCCTTGAGGA
ATGATAATGATGTTGTCAATAGCCTTGGCCATGATTTTGATTTCTCCTATATAATCACTATCCACTATTC
CTGGAAAGACCTGTAGGCCTTTCATGATGACGCTGCTTCTTCCCAGGATTAATCCAAACATGTTTGAGGG
TAGGGGCCCATATATACCCGTACTTAGGGCCTGAGGTCCCATTTCAGGGGTTAATACTGTGTGGGAGGTG
GAACAGAGGTCCAATCCTGCGCTTCCTGGGGTTGCTCTACTAAGCTGTGAAACGGATTGTTGTTGGTTGG
TACAAAACTGACCGCCCCATAAGCTTGTTTCGGGGCCTGGGGCCGGCCCCTCAATCCGTTTCCCTGTTGA
GGTGTTAGGGGATTTCCTTGATTGTCAATTTTAGATTTACATTCATTGGACCAATGTTTTCCTCTTTTAC
ACCTAGGGCAGAGGCCTGGAGCTTTTGCCTCTAAGGTCTTAGCTAGCTCTCCCTTACAATCCCTAGCGAA
GTGTCCCAATTTTCCACACTTGAAGCACCCCTTGCTATTCTTATTTTTACTAGCGAGGAAGTCTTTTACG
GTTTGTCCACTAAAGGCAGCAGCCATAGCCAAACCCTGTTGATATGAGGGCCCTATGTCTGAACAGAGGC
GGATGTAACCTGTTAAGTCTGTTTTCTTTCTATAAGGTCTGATTGCTGCCTGACAAGCCGGGTTAGCGTT
TTCGTAAGCTAGCTGTTTTACATAATCCACCCCTGCCTCGGCATTTCCAAATATTCTGCTGGCTGTGGTT
AAAAGTCTATGTACAAAGTCTGCAAAAGGCTCATCAGGTCCTTGTTTGACCCCCGTGAGCGAGGCTCCTG
GATCCCCCTTAACAGGAAGTTTTCTCCAGGCTTTGGTAGCCGCTGCCTGGATTTGAGAAAACAGTCCAGG
ATCATACTGCATCTGAGCATCGGTTTCTGTGTAATTACCCGAGCCAGTTAGCATATCAAAATCCCAACCA
TTTCCGGCTTGTTGGTTTCTCTTGGCCGTATCTCTACAATTTTCATAAAATTCTGACTTCCAAATCAGAT
GGTCGCCTCCGGAAAGAACTGCTCTAACTAAGGTATTCCAATCTATGGGAGTGAGCCAATTTTCGGCCAC
AGATTCGACTATGGCCAGGGTGTACGGGGCAGTAGCTCCGTATTGCGAGACAGCAGTTTTTAGTTCTTTT
ATTACAGTAAATTCAAACCCATTGTGGTGTCTCCAGGCTCGACCCTGCGTATCTGTAGTTTCCGTTACTG
GAAAAACATCTCGAGGAGAGGAATCCTCCCTATCCCTACTACCAAGCGACCTTCCTTTTGGGACATGCTG
TCCGGGTCTCTGAGGGTGAGAGGGTTTCTCTATTCCTTTAGGGTATTGAACGCTCTCACTTCCTGTCCTT
AATTTCTGCAATCTAGTGATTAAAGACTGATGTAGTTCTTCGAGCTTTATTTGCTCTTCAAGCTGTGCAA
TTTTTTCTCTAAGCTCCTCTTTTGGGTCTATTACTGCCATAACTGCGGGGGCAGAAGCCTTATTATAGGG
AGGGGGATAAGTAAGAGTTTGTGGCCAGTCAGAATTATAATATTTTGCTGCCCCTTCCTCTAAATTATCC
CAGTTTACTTCTGAACAGTTAAGGTTATTTTTACTTTTGCTTTCATTAGTTGTAGGTAAAACTGGGTATT
TTTTGAACTTTTCCTTATTTGATGTTTCTATATTTGTCATTGAGGGGACCCCAGCCTCTTCCTCGTCACT
TTGTAGAGATATAAGGTCTATTTCTTTATTAGGTATGGGTTTTTCGAGGTCGGTTTGGGAGCTGCCTCTT
AATATTTCCTCAGTCTGAGTAACCACTGCCATTACCTCAGGATCTTTTTCTTTTTCCTTTTTATCTATTA
TATCTCTGATTAGATTCCAATAAGAAAAAGCTGTCACCGGAACCTTTTCTGGTCCAAAAGTACTATAGTA
ATCTTGAAAACAGTCTCCCACTCTACGCCACCTCTTTACGTCAATGGTCCCTTCTTGTGGAAACCAAGGG
CAGGTTTCTTTTACAAAATCAAAAAACTTAAACAAATCATTACTTTTAACCTTTACTCCTCGTGTTTTTA
AAGCCTCTTTTAATTGCCCTACATAAATTTGATGCTGGCTTAATTCTTGTCCCATAATCAGACACTATTA
CTCACCTCTGGTTCCAACGCGGCAGGCTCCCGCGACGTCCGGAGGAATTTCTTTCCACTTTCACTTTCGG
CCGACTTTAGTGCCTTCTTCCTCACTTTTTCCCCCGTGTCCAGGTCCCTGTTCGGGCGCCAGGTGTCCCG
ACCTGCAGGACAGTCGAACGGGCCCTGGAAGGGGGAGTGGGAATGGAGGAGACAAGAAAACACAAGAAAT
GGAGACAAGACAAACAGCCTGATCAAGTCTCGTTTATTGAGTGTAGGGTCATGCCTTATATAGGCTGGCA
GGGGAAGAGGTTGGGCCAGGGCGGTGATAGGGGCCGGATCTTCTCAAATTACAATCGCGCATGCGCCGTG
GGTTTGTACTTTTCCCGGGCGCGGGATCGCACCTGCGCCCTGGGCTGCATATCTTCCTGGGCGGGAAAAT
GTTTGCGCGCGCGCGGGAAAGGTTGGCGCGCGCGGGAAAGGTTGGCGCGCGGGAACAGTTTTGGCGCGCG
CGGGAGAAACTTAGGCGCGCGCGGGAGAAACTTAGGTGCGCGCGGGAAAAGCTTTGGGCGCGCGCGGGAA
GGGTTTATAAATAAAGAACCCGGGAATGCGCCCTCTTGTCTCCGCTTTGCGGAGATCAAGCAACA
