# Supplementary material for: Genome-wide characterization of endogenous retroviruses in snub-nosed monkeys
Source: PeerJ. 2019 Mar 18;7:e6602. doi: 10.7717/peerj.6602 (PMC6428148; doi:10.7717/peerj.6602)
Supplement: File S3 — All ERV sequences found in the golden snub-nosed monkey. [file peerj-07-6602-s003.zip › Supplemental3/202.fasta]

>202gi|723411243|ref|NW_010803213.1|:160906-167709 
TGAAAGAACACAAACACATCACAGCCTTGAGCACATCACATCCCCCCCATATGCCTCCACTTCCTGAGCC
CGACACAAACACATCACAGCCTTGAGCAATGCCTCCATTTCCTGAGCCCGACACAAACACATTCCTCTGT
ATATTTCAAAGAAAAACAACACCTGGAGAACCTCCGATAAGGTTGCAACCATTTGTAAAAGCGCAGGAAC
CAATAAGAAAGCTGCTAAAAGCATAATTTAAAATGTAAACCAATTGTAATGCCTTGTTCCTCTGTAACCT
GACAAGTCCTGTTTACCTCAAGCTATAAAAAGCAAGCGCGGGCATTGTTCCAGGCCCTCTTGTATGTTGT
GGAACAGAGGGACCAAGTTCGAACTTGCATTAAAGATCCTTGCCGCTTGGCTTTGACTCTGGACTCTGGT
GGTCTTCTTCGGGGAATAAACGGTCTGGGCATAACAGNNNNNNNNNNNNNNNNNNNNNNNNNNNNNNNNN
NNNNNNNNNNNNNNNNNNNNNNNNNNNNNNNNNNNNNNNNNNNNNNNNNNNNNNNNNNNNNNNNNNNNNN
NNNNNNNNNNNNNNNNNNNNNNNNNNNNNNNNNNNNNNNNNNNNNNNNNNNNNNNNNNNNNNNNNNNNNN
NNNNNNNNNNNNNNNNNNNNNNNNNNNNNNNNNNNNNNNNNNNNNNNNNNNNNNNNNNNNNNNNNNNNNN
NNNNNNNNNNNNNNNNNNNNNNNNNNNNNNNNNNNNNNNNNNNNNNNNNNNNNNNNNNNNNNNNNNNNNN
NNNNNNNNNNNNNNNNNNNNNNNNNNNNNNNNNNNNNNNNNNNNNNNNNNNNNNNNNNNNNNNNNNNNNN
NNNNNNNNNNNNNNNNNNNNNNNNNNNNNNNNNNNNNNNNNNNNNNNNNNNNNNNNNNNNNNNNNNNNNN
NNNNNNNNNNNNNNNNNNNNNNNNNNNNNNNNNNNNNNNNNNNNNNNNNNNNNNNNNNNNNTTTGATTTG
ATTCTGACCCCAGATTCCTGGAGCGCGCCTGCAGCTGACATAATTTGTTCCCTTGCAGGACCTGTTCCAG
ACGCCTCTCTGGGCGCTACCGTTTAAAATGGGAAATACCCAGAGCACTCCCCTATCTCTCCTTACAAGTA
ATTTCAAGGATGTTAAAGCAAGGGGCCGTGATCTTAGTATGGAAATCAGGAAGGGAAGGCTAATTACTCT
ATGCCGCTCCGAATGGCCTACCTTTAATGTAGGGTGGCCACCCGAAGGGACATTCTGCCTTCCCGTCATC
ACTAGAGTCAAGTCCAAGGTTTTCCTATCAGGGCGTGCCGGCCACCCGGATCATATCCCATACATTCTTA
TATGGCAGGACCTAACTGAGAACCCGCCCCCTTGGCTGTCCCCCTTCCTATTAGCCCCAGAACCCTGTAA
GGCACTGGTTGCTCGGCCGCTAAAATCCAAGCAACCGACGGCCCCCCCCATCCTGTTTTACCTGAGAGTG
AGGACCCACTGTCCACAGAACCCCCTCCGTACCCCTCCGGACCCCAGGCCCCAGCCCCCCGGGCTGAGCC
ACGGTGGGCGGCCGGAGCTCCCGGATCTGCTGAAAGTGAAGGTAACTCTGAAGGGCCGGCTGGGCGGACG
CGAGGGCGCACTTTGCGAGCTAGCCCCCCCTAGCCACCTGACTCCACAGTGGCTTTACCCCTCCGGGATA
TAGGACCCCCAGATGACATGGGAATCTCCAGGCTTCAGTACTGGCCATTCTCCACTAGTGATCTGTATAA
CAGGAAGACTCAGAGTGCCCGGTTTTCAGACCACCCCAAAGATTTAATGGCTTTGCTAGATAGTGTCATG
TTCACCCACCAGCTCACTTGGGATGATTGTCAGCAGCTCCTCCGGATCTTGTTCACAATGGAGGAGCGAG
AGAGAATACAGGTAGAAGCTAGAAAGCTGGTCCCGGGGGACGACGGTCAACCAACTGCCAACCCTGACCT
CATAAAGGCGACTTTTCCTCTGACCAGACCAGCGTGGGATTACAACTCAGCAGAAGGTAGGGGACGGCTA
CACCTTTATCGCCAGACTCTAATGGCGGGTCTCCAGGCGGCTGCTCGCAAGCCCACTAATTTGGCTAAAG
TATACTCTGTTTTGCAAGGAAAGACAGGAAGCCCAGCCAGCTACTTAAAAAGATTAATGGAAGCCTTTAG
ACAGTATACCCCCATAGACCCAGAGGCCCCAGGAAGTCAGGCAGCTATTGCAAAGTCTTTTGTAAATCAG
GCAGCCCCAGATATTAAAAAGAAACTCCAGAAATTAGAAAACTTAGAGGGAAAACAGATACAGGACCTCC
TCCAGATAGCCCAGCAAGTTTACAATAATAGAGATACTCCAGAAGAAAGGCAATTTAAGGCCACTGAAAA
AATGACTAAGGTCCTGGCAGCAGTAGTACAGAAAGAGCATCTACAGCCAGAGAACACTCAACCTAGGCAG
TGCCCCAGACATGATAATCTGAACAAAGACCAATGCGCCTACTGTAAGGAAGTGGGCCACTGGGTAAGAG
ACTGCCCTAAGAAGAAACAACGAGGACAGGGACCCCCTAGGCCTACACCCGTACTAGTCACTCAAGACGA
AGACTAGGGAAGACGGGGTTCGGACCCCCTCCCCGAACCTAGGGTAACTTTACAAGTGGAGGGGTCCCCA
GTCCAGTTCTTGGTCGATACAGGAGCACAGCATTCGGTCCTAGTTAAAACTAATGGAAAATTATCCACCA
AGTCCTCATGGGTACAAGGGGCCACAGGAAGTAAGAAGTACCCCTGGACGACACAAAGGACAGTAAACCT
CGGAGCCAGGAATGTAACCCATTCTTTCCTGGTCATCCCTGAGAGCCCCTGCCCCTTATTAGGGAGAGAC
CTGCTGACTAAAATGGGAGCACAGATCCATTTCCTCCCTGAGGGGCCCATCGTGACCAATTCCCAAAATC
AGCCCGTGCCCATCCTGACTATAACCCTAGAAGATGAGTACCGGCTCCACCAAGAGCAAGTGACCCCTGA
CCAGGACATAGCAACCTGGCTCCAGCAATATCCAGGAGCTTGGGCAGAGACAGGGGGCTTAGGACTAGCG
AAACACCGTCCTGCCTTGTTTGTCGAACTCAAGCCTGGGACAGATCCTGTTCGGGTACGGCAGTACCCAA
TGCCCCTAGAGGCCAAAGTAGGAATTACGCCCCACATCCGTCGGCTCCTCGACCAAGGGGTCCTTCGGCC
CTGTCACTCACCCTGGAATACTCCATTGTTGCTGGTACGGAAACCTAATAGCGGGGAGTACAGACCTGTA
CAAGACTTAAGAGAAGTCAATAAGAGGGTTATGGACATACATCCAACTGTGCCTAACCCGTAAGAAGGCA
TCGCGTCGTGGATCCACTACACCCACGTCAAACCGGTGGACCCAACCTCCGACCTTCTTGGACCACTCAC
GGCAGCGACTGAAGCACCAACCACGTGGACTGTGGACAGAGCTAAGAACAACCCCTTAAAACTCACCCTG
CGCCGGCAGCATAGCTCACTGCAAACATGCAGTTAAGCAGTCTAACCCTAGCGTTAGCTGCCCTAGTGGC
CACTGGGGCAAACACAAAACCAGTTTCTAATCCCTTTGTCTGGAGATTCTGGCTTTATGAAAACCGAACC
CACCCTGGGCAACCTCATAAGCCCGGGAAATTATTGGCCAGTGCTGATTGCCCCCCCTCAGGGTGCAGTG
CCCCAATCTTGCTGAATTTTACTGGTTTTCAAATAGCCGAACCAAAGGTGCCAATAATATGTTTTGAGTT
TGATCAGACTGAATACAATTGTAAACACTATTGGTGGCACCAAAACGCAGGCTGCCCCTACAATTACTGT
AGAATGCATTCAGTCAGAGGGTGGCACGAGCGATCCGGGGGGAACTTCTACCGACAGGGTAGAGGCGGCA
TCTATACTTGGGTAGTTAAAGACCCTTGGAACTCCCGCTGGACCAAGCCTCAACATGGAGCTGTATACTA
TTCCTCTTCCTCCACGTGGCCTAGCAGTCACCTCTATCTGTGGCGGGGCCTAGTTCAAGTACTGCCCCTG
GTCCATGGGAATATCCAATGACAGGAAGACAGACTAACACAAGAGTTACGTCCTTTCTCCTGGTTAGAAT
TATTACGAGAAGGAGTAGAACTTGCTAACCTTACAGGACTTCATAGCTTGTCTGGTTGCTTTCTATGTGC
CACCCTAGGGCGCCCACCGCTAACCGCTGTCCCTCTGCCATGGGGATCCTCTACCCAAATTAACAACCTT
CAGAATCTCACAAACGCCCCCATTCTTGATGTGCCACTGTACCTGAACCCCAGTCAGGAGAAGTTTCCCT
ACTGTTTTTCAGGCACCAACTCCAGCCTCTGCAACATCACTGTAACGCCCCCCAACACCAACCTGAGGGC
CCCGCCGGGCATATTCTTTTGGTGTAATGGAACATTATCTAAGAATCTACCTGGTCCCTCTGTAACTAAC
CAACTGTGTCTTCCCGTTACATTAGTTCCCCAGTTAACTCTCCTAACTGCCGGCGAGTTCCTGGGGTACA
CCGGTAACTGGACTAGTACCACTATTCACCCAGTCCCTAGACCGAGACCTGCACGAGCCATATTTCTCCC
CCTCATTGCAGGAATCTCCCTCACATCATCCCTCATTGCGGCCGGACTGGCAGGGGGAGCCCTAGGTCAC
ACCCTCATAGAAAATAACAAGTTGTACCAACAATTTGCTGTTGCTATGGAGGAGTCGGCTGAGTCCCTTG
CCTCCCTCCAACGACAGCTTACATCCCTAGCTCAAGTAGCCTTGCAGAACCGGAGGGCCTTAGACTTGCT
CACTGCTGAGAAAGGTGGTACATGTATGTTTCTGAAGGAAGATTGTTGTTTTTATATCAATGAATCAGGG
CTTGTAGAGAACCGGGTCCAGCAGTTACGCAGGTTAAGCATAGAAATGAAAAAACAGCAGTTTGCCTCAG
CTGCAAACCAATGGTGGAATTCCTCTATGTTTTCTCTGTTAGCCCCCTTCCTTGGACCCCTGCTAAGTCT
GCTGTTTCTGCTTACCGTAGGACCTTGTGTTATAAACAGAATTTTGCGGTTTGTCAAGGAAAGGTTTGAC
ACCATACAGCTCATGGTCCTCAGAGCTCAATACCAAACTGTGGACACTGAAATGGAGTCAGACCTATAGG
ACCCAAGATTGGCTCCAGAGGTACCTGAGAGAGGGGGAAATGAAAGAACACAAACACATCACAGCCTTGA
GCACGTCACATCCCCCCATATGCCTCCACTTCCTGAGCCCGACACAAACACATCACAGCCTTGAGCAATG
CCTCCACTTCCTGAGCCCAACACAAACACATTCCTCCGTATATTTCAAAGAAAAACAACACCTGGAGAAC
CTCCAATAAGGTTGCAACCGTTTGTAAAAGCGCAGGAACCAATAAGAAAGCTGCTAAAAGCATAATTTAA
AATGTAAACCAATTGTAATGCCTTGTTCCTCTGTAACCTGACAAGTCCTGTTTACCTCAAGCTATAAAAA
GCAAGCGCGGGCATTGTTCCAGGCCCTCTTGTATGTTGTGGAACGGAGGGACCAAGTTCGAACTTGCATT
AAAGATCCTTGCCGCTTGGCTTTGACTCTGGACTCTTGGTGGTCTTCTTCGGGGAATAAACGGTCTGGGC
ATAACACATCCCCATTATTCCATTTGCCATATAAGTTATAATTGTAGTTGTGTGAACTTCGGGAAGCAGA
GAATTTGTGTCTTTGTTCAGCATAATGCTTGGCATTTAATAGGACCTCAATAAATACTTTTTTTCAATGA
AAGACTAAAAATTTTCTGAAGCAAACATATAAAAAATGCATTTATGAGGGGATTTAAATCTCTTAAAATA
TGGGATAGGTTATATATTAAATTTTCTTTACACATTGCTTTCTATTCAACAAACTATCAATAAAACATAT
GAAGCAAACAAAAAGTATACCTAATGAAGACAGTTGAAGATACGGGACGAATTCACTAAATGTATCGTTT
TTTTTTGAGACAGTCCCGCTCTGTCGCCCAGACTGGAGTATAGTGGCATGATCTCAGCTGACTACAACCT
CCATCTCTCAGGTTCAAGTGATTCTCCTGCCTCAGCCTCCCGAGTAGCTGGGATTACAGGTGTGCACCAC
ACCTTGCTAATTTTTGTATTTTTAGTAGGGATGGGTTTTCACTGTGTTGGCCAGGATGGCCTCGAACTCT
TGACCTTAAGTGATCTGCCAGCCTCAGTCTCCCAAAGTGCTCGGATTACAGGTGTGAGCCATCGCGCCCA
GCCTAAGTGTATTATATAATGAAATAACATGGAAAACCAGAATTCATGCTAAAGAAATAAGATTATTTAA
AATATTATAACTATTTGAAATACATTTCAGTGGAAGAATTCTGGGAAAATAATGAGAGAAGAATTTTAGA
AAGATGATAACAGAAATAATCCTGAGCATTGGCACAAAGATTGAAATTCAAGGTATATCTCCTGTCAGAT
TTAGAAAGGTCCTAAGTCAAGATTAATTTGTCCATGTTCAATCACATACTTCCAAGAGGGCTAGGATGCT
GAGTCCTACTGATGTAGATGGTCAACAATCACAGATATTGGACTGAGTGTTACAGTTCCATAGAGTACAG
AAATAATCATGAGGGAATGGAGAATATTCAGTAAGTTGATTCAAAAAGGCGAGATCCAAAGGCTGGTTAG
TAACAAGTTTCCTGGAAATTCCTGGATGAAAAGATAGTTGGGTGGTAGAAGCTGGACCCACAGTCCAGAG
ATGGGAAGCCAATG
