# Supplementary material for: Genome-wide characterization of endogenous retroviruses in snub-nosed monkeys
Source: PeerJ. 2019 Mar 18;7:e6602. doi: 10.7717/peerj.6602 (PMC6428148; doi:10.7717/peerj.6602)
Supplement: File S3 — All ERV sequences found in the golden snub-nosed monkey. [file peerj-07-6602-s003.zip › Supplemental3/203.fasta]

>203gi|723411243|ref|NW_010803213.1|:202443-215292 
TGTCCTAATGCTCTCCTTCCCCTTTCCCCCTACTCCCCAACCGGCCCTGGTGTATGATATTCCCCTCCCT
GTGTCCATATGTTCTTATTGTTCAGCTCCCACTCATGAGTGAGAACATGAGGTGTTTAGTTTTCTGTTCC
TGTGTTAGTTTGCTGAGGATAATGGTTTCCAGCTTCATCCATGACCCTGCAAATGACATGAACTCATTCT
TTTATATGGCTGCATAGTATTTCATGATATATATGTGCCAAATTTTCTTTATCCACTCTATCATTGATGG
GCACTTGGGTTGGTTCCAAGTCTTTGCTATTGTAAATAGTGCTGCAATAAATATGCATGTGCATGTTTCT
TTATGGTAGAATGATTTATAATCCTTTGAGTATATACCTAGTAATGGGATTGCTGGGTCGAATGGTATTT
CTGGTTCTAGATCCTAGTAAATAAGGATTTTCAATGCCCTTCAGATTTTGGTTAAGATAAGGGTTATCCC
GGGAAAATATGGGTATCCAGGAAACTCCTGCTTAAAGAGGGGAAAATATCTAAAGTTCAACTGAAATTAA
TGCAGAAACCCCACAGTCTGGATACTCTAAAGCCCGTTACCAGAAGCAATGAAAACGCACATCCTATCAA
TGCTTTACTAATAAATAACAACATTAACAGCATATTTAGAGACAAGAATGAAGTTTATTAAAATAAAATT
GTTTGACTTCACATCTCTTTTGGGGAGAAATGCAAAAACCATAAATGCTATCTACAATGCAATTTGAGTT
ATTCATTAATTTTGTAGTTTGACAGAACCAATATATCATCTAGTATTTGAGGACTAGAGAAGAAAGATGC
TGGTGATCAATAACATTAGGATACTTCGCAAAGGGGGTAGTTAATAGATAATCTTACTACAGAGTCTACA
TTTCTTAAATAGGTGTGCCCAGTCAACAAATTAAACAGTGGAGACCAGATCTACAGAAAGGCTGATAACA
GGATGAATAAAAACCCCTAGAAAGAAAATAGATTGGGTGGGCCGGGTGCGGTGGCTCACTCCTGTAATCC
CAGGCCTTTGGGAGACCGAGGCAGGTGGATCACGAGGACAGTAGATCGAGACCATCCTGGCTAACACAGT
GAAACCCTGTCTCTACTAAAAATACAAAAAAAATTAGCCGGGCATGGTGGCGGGCGTCTGTAGTCCCAGC
TACTTAGGAGGCTGAGGCAGGAGAATGGCGTGAACCCAGGAGGCGGAGCTTGCAGTAAGCCGAGATTATG
CCATTACACTCCAGCCTGGGCGACAGAGCGAGACTCCGTCTCCAAAGAAAAAAAAGAAGGAAGGAAGGAG
GGAGGGAGGGAAGGGAGGGAGGAAAAGGAAAAGAAAATAGATTGGGTGGCAGAAACTGGATCTATAATTT
AGGGAAGGGAAGCCACGGACTCTAATGCATGGACCTGAAGCCATTGGATTCACAACCCGGTGATTAGCAG
CTTTATGACCCATAGCCCAGAGAGTGCTAGCTGCTGGACCCGAAGCCCAGAGAGCCAGAATGTCATCTGA
CAGGGACTGAAGAGTGTGAAGCTCTTTGCGTGGTAGCAGGTCGTCATCTTTCAGGGGGTGGACACCACAC
AGGCCATCTGGCATCTGGTGGGCTCGGGGCAGGTCTCCAGAAAGCCCCTATAGAGAGAGGAGCCCAGCTG
GCAGGTACTGAGAGAGCAGAGGTCAATGCTGTGGACCAGGTTGCTAGGGTAGAAAGAGACACAGGAGGAG
TCTGGGTAGCGCAGGTAGCCCACACGGGAACAAGAGAAGTTTCCGGAGGAGCTGTTGTAAGATATGTTGA
CAAGAGATGTGAGTTCAGCTGAGCAATGCTGAGAAGATTCTCAGTTTCGTTTATTCTTCTCGGACTGTTG
TATTTATGTACTCTTGGCAATACATTTTGAAAGCTGCAAGATCATCATTCTTAACATTTGTACTCTCTGA
TGTGTATGCTATTAACTCAAGAATCTTTTCTGTAATTGCAGCTGCATAGTTTCCTATGCATTGCATTTAT
ATGTGCTATAACATTTTTGTTATAATACCAAACCAATAAACTACTCCTATGTAGAAAATGTTGTGATTGT
TTTCCATTAATGACCCTTCCATCATGGCCAGGAATGTTCCCCCTTTTTGTACTGGTGTGTGATTCATGTC
TATCTGCTTATGGTTTTGCTGGGTTGTGTATCCCTTCTAAGGCTTGTGACTGAGGTAACATTTTTTTTTT
TAAACTTGGTAACAGGCACAGCTTTGATCTTGCTGAAAATTCTAAAGAATGACCTTACTTATGACTGTTC
ATTCTCATTGTCCAAAATTATATTCCAAGCACTAATTATTAATGCAGGTATCTCATGCCCGGTGGAGAAT
GCCCAATAATATTACAAATTGAATGAAAGAAAGCTAGGAACAGATCGAATCCTGGGCAAGTATTTGGAAG
CAAGTGAATTAGAAAAGAATTACTTATGAAGACCAATTTGAGGCTAAAAGAAGAGCCTCATAGAATGTGA
GGGGAAGAAGAAAAGGACCTGAGACAGGGTGCAATGTTTAGATTTCTCCTCTTTCCTATTTTACACTTAC
GATTTATTGAATGTAAATGTTATTCCAATCAAAACAATTCAAAAGTAATTGAAATGAATACATTTTAAAA
TATATTTTGCCTTTTTGTCATTGTATTTACAATATATCCAGGCATCTTGCTCTTCAGGGAGAGCTTGTCA
GGCATTGTCACCCCACATCAGGTCCTCTCCTACAGTTTGTTTGTTTGTTTGTTTTGCTTGTTACCACACA
TTCTTCTGGTACCCTGCCCCATCTCCGTAAGGTTATGTTTCCGATGCAGGATAACTGAATGTCTGCTTCT
AATGAGCTCTCTAAACTCAACACTAATGGATTTTCTTCAAGTACAAAAAAAAATGTTATCAGAGAAAAAC
ATGGTGATGAAGGAAGAAATGAGAGGTAAATGTGTGAGTAAACATAAATGACGTTTGAATATTGGCTTTA
GAAAGCAATAATTGAAACGATTTTTGTTTTAAAATATATATAGAATTAAAATGTGTGAAAACAATAATGC
CTAAAAGAAGGCAATTGGATTTAAGGTGTTCTACATTTTAGCATCATTGGAGAAATTATAAAATAGTAAT
TTATATTAAACTGAAATCAAGAGTACACATGAAAATTTTTAGGAAATTCTAAAATCACTGAAACAACACA
AATATTATATTAAGATGGTGGAAATTGAGATGATTGAAGTTATTTTACTGATCCTGAAAAGGCTGAAAAG
GAACATAAAGTTAGGTTAGGTAATAAAATTATAGGTGGCAGATACAAACATGTGTGGGTGTCTTTATAAA
ATAACTAAATTCAGTACAAAGTCTCAAAATGCCAGATTGGGTTCAGAAAAGTTAAAAAGAACCACAATAT
CCTTCTTTCAAGAGTAAGCAATAAAAATAAAAGGACACAGAAATATTGAAAGAAATACATACATCATCTA
AAACAACCCCAATATAAGCTGGCTTCATTAATATCAGCCACAGAAGCTTTACTAGTAATAAAGAAGGATG
TCATAATAAAAACGGGGGTTAGTTGACTGTGAATATCATGCTTAGAGATGTAAAAGCAGCAGACAAAAGT
AGTTAGGATATAGAATGCTTGACCAACACATTTAAGGAAATTGAACACATTGACACATCCAAAACACTGC
ACTCAACAAGATCGGCGAACACATTCTTTTAGATATATACGTATTTTTTTCTGAAAATATGCTAGATCAC
ATAGCGAGCTTCAACAAATTTCATGACTGTGATAATTCATTATGTGTTTGCTGAAGAAAGAGGAAATACA
TTAGAAGACAGTAAAAAATGATAGAAAAATCTCCAAATCTTGTCAATTTGGAAATAAAAATGTAAATAAC
CCCTGGATCAAAGAAACAAATACTTAAATGTACATTAGAAAATACTTTGATCTGATTTACATACAAGATA
AAACACCAAAAGCTGCAGATTTTTGTACATTAAGTGCATATATTAGACAAGAAGAAAGACTTCTAGAAAA
TGATAAATATGACCAATGTGGTGGGACAGACAACATAACCAAGAAGGAGTAACATTTTTAAGAATGGAAG
AATACAGCTAATGTCTTAATGTTAGCCTTTTTGTATCGGCAGATAAAGATACTTTCCTTTCTAGAATATA
ATTAACACCAATAACCAGAACTAACGGTATCTGCTCTGCTCATCCAACTTCAGCTCCCCAATTTTCTAAT
GATATGTTCCTGTATTCCTTTTGCCTTTCCCCATCAAACAGACCCCATACTTTGGGAAATTATGAATCTC
GATTATCCTATAAGATTGAGAAGTGCGGAAGTCTCTGAGCTGCTTTACCTGTTCATTTCCTCATATGTAG
AATGCTTTGAATTTTTAGAAAGTGTCTTTGCCATAGGTGTATTTGACAGGCTAAAGAAATAATAAATAGG
ATTATTATTTGAGTCTTGATTAAAACACTATTAAAGGCTGTCTTTCTATAATAGGTTTATATTCCTTAGT
AATCCTTTTTATCTTAGTCTCATATGGTTTCCCAAAATACTTAGCTTGAGAATGTTACCAAAAAAGTAAC
CACATAGTTTCCCCAACTTTATGTTGAGATCCAAGTGAAATAGTTAAGTCTGCTGATATGAAGAAGTTTT
ATTTTTATCTATATTCAGTTTGACTTTAGGAAAGCATTGCTGAGAAATCATAAACATACTGAAGGTATGT
CCTTCTCACCAAAAATTATTAACTATATTCTTCTATCCATATGGTCAAATCAATTATAGTGGGAACTCAA
CCCTGGATACATAAGTCTAGTAATTTTTAATGAGAAGTATTGGATAAACTTATTTAACTTATTGAAAGTT
ATTCAAACTCATATTTTTAAATTGATCTTGTATTTGTTTGTTCATTTTTTAACCTATGCAAACATAAATG
TTATTCTTGTTCACTGAACTCCCCATGAGTCTGTCAACTTCACAGTTACGTTACCGCTGTCAGCATAGGT
ACAACCCATGTTCTTTGAATGAATCAATGTATTTCCTGATCCTAACAATTTCATTTATAAAACTCTGAAG
CTAGAAAATGTGAATGTTGAGAAACTATAGTTTGAATGAAAAAATAGCTGGTTCAAAATAAATCAAATCC
ACAGCTAAAATTTACTCCCAAATGCATATTGAGCTTTTATTTAGCTTGTCAAATCAAACTGAAAACAAAC
TGATCACTAACCTATAAATGATACCATAAAATATATTTGAATACAATAATAAATTTATTGAATTATCATT
AAATTTTTATTAATTTTGTCAGAATATACATTAACATCAGTTCCACCAGCAATGCTGAATTTACACTTAC
TATTGGGTTAAGTCACCAAATTAACAAGATGCAAGATTCAGTTTTTTTAGCCTGTGCTTGATGGAAAGTG
ACTGGGTAAGAAACTGATGATCAAAGATTAAGAAGATGGTTGTTACTGGAAACAATGAACATGATGAAAT
GCTGAGTAGACATTTTGATGACTGCTTAAAGCATACTGGAACTCAACATTTTGACCAGGAGAAGTAGAAG
CCAAATTCGGCCAGGCACGGTGGCTCCCGGTGGTAATCCCAGCACTTTGCGAGGCCAAGGCGGGCGGATC
ACAAGGTCAGGAGATCGAGACCATCCTGGCTAACATGGTGAAACCCTGTCTCTACTAAAAATACAAAAAA
TTAGCTGCGTGTGGTGGCGGGCGCCTGTAGTCCCAGCTACTCAGGAGGCTGAGGAGGAGAATTGCTTGAA
CCCGGGAGGCAGATGTTGCAGTGAGCCGAGATCGCGCACCTGCACTACAGAATGGGATGGTCTGTAACAA
GAAGACTGGAAGGTCCTAGATGGAAAATATATTGGACAGCAGAATCTGGATCCATAGCCCACAGAAGGGA
AGCCATAGCCTCCATCACTCAGGGAACTGAAGCCACTGAATCCATAGCCCAGTGAGGAGCAGCCGCTAGA
TCCACAGCTCTTGGGAGCATCAGCTGCTGGACCCAGAGCCCAGCAATACAGGTTAAGTCACTTGTCAGGG
GCTCCAGAGCATATAATTCCTCAGATGGCAGCAGGACATCAGGCAGGGGCTGGGCACCACACAGGATTTT
TGGCAGCTGGTGGTTTCCCAGCAGGTCTAACAGCCCCTATAGAGAGAGAAGCCCATCTGACAGGTGCTGG
GAGAGCAGATGTCAGTATTGTAGACCATGTTGCTCAGGTAGGAAGAGCCACAGAAGTTTCCAGAGCAGCA
GTTGTAGAAAATGTTAACGGGAGATGTGAGTTTAGCTGAGTTACAATGAGACTTAGGGTCATCTTGTGAA
CGGAGTAACTTACATACTTCTCTCAATGGGTATGGAACAGTACAGGTTTAATTCTCTCTCATTTATACAC
CCTCTTCTGCATATGTGTAAGTCATTAACCTCCTCTATAATTGTAGTAGACTGGCTTTTTATTGCTTTTA
TGGATACTATAATTTGTTGTTATAGTACAAAGCCAATGAGCATTTCTGCATCAGAAAGTCTAGTTGTAAT
TCTAGTTGTTAGTAATGCCCGTCCTTTCCTGTTCTGAAAAGGCCCTCCTTTCGTCTCTGGCCATGAGTCC
ATTCGTATCTGCTTATGCCTTGGGATTCTGTCTGTCATTTTTCTCCTGTGTCAAATAACCAGTGGCACAG
CTTTGTTTTTTGCAAGGATGCTTTTAATGATTGATTCTACTTGTCACCACTGATTTATATTCTCCAAAAT
TATTTCCCATCTATTACATGTTATTCTATGGTGTTTCTCACATCCAACAGAGGGTAGAAGAATAACACAT
CATGAGAAATTGCTGGAAACAGACATGAACCAGGAATACACTTAAAAAATCTGCATCCTAAAATGACTCA
GGATTTTTACTGCTCAGATTAGGAGTGAGCTTTGTGCATCTGAAAGTCAGTTCCCATTTCATAATTTTCT
CCCAAAATGTAAAATATCCTTTCTAACAGCCTCCTAATGTGGGGAATGGTGACAAAGCCTGGTTATCATC
AACTTGCAGAGTTACTTTGTCTACTTGATATTTTAGTTCTTCTTCCATGGTGGATGCATTCTGGTGAGCA
TTAAGAAGACATGCAAAGATCTTCACACTGTGTGCCCACTCCCATATGACGAGCTACATGTCTACACCGG
ATTTTCTTGTATCAATATTCTAATATTTTCCCTTCCAGGTCGCTAACTAACTGGTCAGTTCAACTTCTAT
CGTTCAGGAATAGTAGAAATATCATCAAATGTGGCCATTTTTCTTTTTATACCAAGTAGATAGCCAGGTA
CTCAACATAATGTTCTGCCAAGAGAGATGATATTTTGCTCAACATGATGTTTAAATACATTCATATAATG
AGTTCATCTATCTGCAAACCCAGTTTGAGATTTTTTCTTCCTCTTCCAGCTGGCATTCCAGACTCCCAGT
GTAGCCAGGTGTGAGCTGAGTAAAGGTGGTCACCTGCTGCCCCATGGCCAAGTTCTGGATCTCTCCCATG
GCCTGGTTGTATCCTGGAAGCTGACTTCCCATAGATACGTTGATTCACCACTAAAGATTATAAAGCCTGG
CCATACACATCCATGTGCCTACATTATGATTTTCCCACTGGAATGTGCCATAAATTCCACACTGCATTTT
TTTTTCATATTACAGATACACCCAATACTGTAGAGTCTGCCAAATTTAGTCGGACTAGCAGGACTGTTTG
CATCTGTACTTAGACAAGCAGAATCATTTCCTGCTTCTCATGCTACCTAAACCTGGGTCTATAGGCCAGA
GAGGTGTTTCTAGGTGACAAATACGTTTCAGAACTCAAAAGAACAACAAGTTTTCTGCTCCCTCAGATGT
AGCAGGAAATGAAAGAGATTTCATCACTTATTATATATTTATACACATGTTTTATATTATGTTAAATTCC
ATGTTCAACATGAAAATATGCTTATGCAAAATACATGAATATAAAATTTATTTTGTATAACATTTGACAA
AAGTTTTATTTTATAAAGTACTTGAGAATATTTAGATAGGTAAGGAGATAGAGTAAGAATGATCAGAAAA
GCATTTCAATAGTATATAAATCAGAGAAGATCAAGATTAATATGATCCAGAATTCAAGACATTCAAACAA
TAAATGAATGGGTACCTATCATATATCTGTAGACTGGTTTTCCATTGCTACATCATACAAATTATAACTT
GATTTCCAATAATTTGCTGAATACAAGTACATTTATACGTCTCTGCTTTGTTCATTTTATTTCATCTTCT
CAAAATTCTCTTTAATCGCTACAATACTACTGGTGTTTTTGTTTCTTATATTAGTCTCCATCTTTCATGA
AATCTTGAATCTTGATTTTCTTTTAAGACCGGAACCTCTAGTGAATCCTTGATCCACATTGAGTCTTCAT
TTCCTTATGTGTAAAATAACTATAGTTCATGAAATGCACATTTCTCATGATTCTTGTAGAGATCTAAAAA
TTAATGGATAGGAAAATGCGTTTAACTTTCCTTTTTAGCACTGTACAAAGATACCTTTATGCTATTAGCT
TTAGGTCTTACCAATATACAACTTACCTTAGCATTTTATTACTTTCTCTAATACTTAGGCTATAAAATAT
TAGAATAGCAATATAAAATGTGAAAACTAGGCATCTGCAAATGTATGTTGAAATATGAATGAGACAATCA
TTTCTGATGATATGAAAAGCTTGCTTTCTCCATCCATGTTGAAGTTGAGTCTTAGATCCACAAAGGTGAA
GCCCTACATCTCATGAACCTAATTCATTCTCACAGTGGATAATTGGTTTCCTCTTTGTACATATGTAAGG
AAATTAATTATATGCTAAAATATTTGGTGAGATGAATGGATAGGGTTCTTTTTGCCACTTAGCATTGACT
GAATCAAGAAAGCTACTTAAGCCTATGTAAAAAAATTTCCTCGTGACTTCAATTTTTTTCTCTCAGTTGT
TATTTCCAAGTTCCTCTTTTTTCAGCAAACATCATAACCCCACATTCTTTGAAAGAAATTGTTATATACT
GTTCCTGAAATTATTATTCATATAAAGTCTATGCATGTGATATGAAGTTTCCAAAAAATAGCCGTCTTAA
AGAGGGAAGATGTTTAAAACCCAAAATAAGTTAATTCAGCTCCTCCAATCAATCAAGTTTCCAGTTTGCT
TCCAGAGGCATAGAGACTTTTAACCAAAACATCCCAAACAAAACAAGTGAAAACGCTCCTTTGACAACAA
AACTAACAATGAAACTATTAGTATATTTGGATGTCAGGTTGCATGAGTTTATTAGATTATATGCTTTTGG
TTTTTATCTATTTCCTGAATTAAATGCATAAACAAAAATTCCATTGATTCATTAACATGAATTCTGTAAA
TTAAACTAGCAGTGTATGAATTTTATTAATCACCAATGATTTCCTTAAAATTATTTTCCATATATTATAT
TATATATTGCTTTTATATTCACTGGAAAGGGAAAAATAGATAAGATAAATAGGACGAGAGACATGGTGTG
TCATAGAGATAAACCAGAACCAGTGAGGAGAGGAAAAATGACAAAAGAAGACTAATTTGAAACAAAGAGA
AAGTGGATGTAAATTTGTACACATGAGGAAGCACTCAAAAAGTCAGATACCCTTGAGCTGAGGGGAGATA
AGTAGCAACTCTATTTTTTTTTCCCATTTCTGTATAATTCAAATAAAAGCTGATTCAATATCAGTATAGT
TCATATGTTTTCATATGTTTATGGTGTCTTTTGTCATTCATATTTACAACGCATTGAGAGAGATGCCTCT
TCTGGAAAAACTCTCTTCGGGCAGTACTGTCTGTACACTTCTACCTTCAAATCTTCTCAGGCATTTTGTG
TTATATTGTAAAACACACTTTTTCCAAATCTCTTTAGGATTATTTTTCCATTGTAAAATGTCCAAATATC
GTCTTTTTATAGTGCTATCCAGATCAGATAAACTAAAATAAACACCAAAGGTATTTCTCCATTTAGGACA
GTAATCTCACAAGGAAACTTGGAGGAAATAAAGAGTACTGAAACATAAATTAATGATGCCCGAATATGGA
TTGTTGATATGTTGTTCTTAACATATAGGTAGAAGTATAAATGGAGAATGCTCATTAAAATCTCTTAATA
AATTGCTAAAAATTAAAAAGTTGGAAAAAATAATAAGTTAAATTGTAAGTTGTAGCGTTAAACCATTTCA
TTAAGTGCTTCTCTCCCAAAAAAAGTATGAAAATGAGATCATTCTCAGCAAACTGTCAGAAGGACAGAAA
ACCAAACACCGCATGTCCTCACTCATGGGTGGGAATTGAACAATGAGAACACTTGGACATAGGGCGGGGA
ACATCACACACCAGGGCCTGTCAGGGAGTGGGGGTCTGGGAGAGGGATAGCATTTGGAGAAACACATAAT
GTAAATGACAAGTTAATGGGTGCAGCAAACCAACATAGCACGTGTATACCTATGTGACAAACCTGCATGT
TGTGCACATGTACCATAGAACTTAAAGTATAATAAGTAAATAAATAAACAAATAAGAAAATGAGAAAAGG
TAACATAGAAAATGGATCAAACACCAACAACAGAGTAAATATCTATAACTAGAAGTCTGAATGTAATGAT
AATTAAATTAAATATGATATGATTTTTAAAATCTTAACAAAAACATCAAATATCAGAGCAGGCTAAACAT
CAAAACAACTTTTTACTTAAAAGAGATTTTTATTAAATATAAGAAAAACGAAAAGGGAAATATAAAAAGA
TATATCCAGCAAAATAAGCAAATAAAACAATGCTATTTCTGCTTTTACAATCTCAGACAAGGTTGGCTAA
CCAACAAGAAGTTATTTGATATAAAATAGGATATTTCTTAACAATCACAGTCTGACAGGCACGCAGGATG
GTATACATTATTTTATGATTTATTTTGAGGTTACCCTAAAACCACATTATCCAAGAGTAGCCACTAGCCA
CATTTACTAAGTTTAGTTTATATTAATTAAAATAGAATTACATTAAAATTCAGTTTCTGAGTCATATAAA
CCACGTAAAAATTGCGTGATAGAATATATGCGGTTAGTGGACACCATACAGTGCAAAGTGCATATGTGAG
AATATTTTCATCACCACAGAAAATGCTGTTGGACAGTGAGTGCTGCCTTAGAAATCACAGCACACATTGA
TTTGCTAGCATAAGTTAGTACTTTTACCACTAGTACAAACAGCAAAATTAGAAGTCTGTCTTCAAGACTA
TTTATCCTCACCTCAATTCATTTATCACTGTTAGAATTTTCTGTATTTCAATTTCATTTATGATTATAGA
TGATAGATAGGTAGATAGATAGATAATAGGTAGGTAGGTAGGCAGATAGATAGATAGATAGATAGATAGA
TAGATAGATAGATAGATAGATAGATAGATAGATAGATAATTTGCCCTCATGCTTTTAGGAGCAATACAGT
TGACCCTGGAACAACACGGGTTTAAACTTTGTAGGCTGACTTATAAATTGATTATTTTCTCCTCTGACAT
TTTTGAAACAGCAGGATCAAGCTCTCCTCTTCCTCTTCCTCCTCAGCCTGCTCAACATGAAGACAAGAAT
GAAGACCTTGATTATGATCCACTTCCACTTAATGAGCAGTAAATACAGTTTCTCTTCCTTAGGATTTTCT
TAACATTATCTTCACTCTAGCTTACTTTATTATGAGATTATAATTCATAATACATGTAACACACAAGGTG
TGTGTTAACTTAAATCTTATGTTATTGATAAAGCTTCTGATCAACAGTAGGCTATTAGTAAAGTTTATGG
GGGAGCCAAAGTTACCTGCACATTTTCAATTGGTTAGGGGATTAGTTCCCCTAACTTCCACTTGTTCAAG
AGTCAACCGTACTTGCTTAAATTTACCCAATATGTATCTTTTGTTTACTTATTATTCCTTACACCTTTTT
TCTATATTCTGGGATCATTTTGTTTCGACTATGTATAACTTTAATTATATATTTTAGTGCTGGAAAGCTA
CTGACACATTCTATAAGTATTTGATTGTCTGAAAATGTCTGTATTTCTCCTTCATTTTTAAAACAGACAT
TCATTGGTCATACTCTAATTTTGATTTTTTTTTTAACATTTGAGGACATGTATCTGTTTTCTTGTATTTC
TTCTTTTCTGTTTAAAATTTTTATTATTATTATTATACTTTAAGTTCTAGGGTACATGTGCATTACATGC
AGGTTTGTTACATATGTATACTTGTGCCATGTTGGTGTGCTGCACCCATCAACTCGTCAGCACCCATCAA
TTTGTCATTTATATCAGGTATAACTCCCAATGCAATCCCTCCCACCTTCCCCCTCCCCATGATAGGCCCC
GATGTGGGATGTTCCCCTTCCTGAGTCCAAGTGATCTCATTGTTCAGTTCCCATCTATGAGTGAGAACAT
GCGGTGTTTGGTTTTCTGTTCTTGTGATAGTTTGCTAAGAATGATGGTTTCCAGCTGCATCCATGTCCCT
ACAAAGGACGCAAACTCATCCTTTTTTATGGCTGCATAGTATTCCATGGTGTATATGTGCCACATTTTCT
TAATCCAGTCTGTCACAGATGGACATTTGGGTTGATTCCAAGTCTTTGCTATTGTGAATAGTGCCGCAAT
AAACATACGTGTGCATGTGTCTTTGTAGTAGAATAATTTATAATCCTTTGGGTATATACCCAGTAGTGGG
ATGGCTGGGTCATATGGTACATCTAGTTCTAGATCCTTGA
