# Supplementary material for: Genome-wide characterization of endogenous retroviruses in snub-nosed monkeys
Source: PeerJ. 2019 Mar 18;7:e6602. doi: 10.7717/peerj.6602 (PMC6428148; doi:10.7717/peerj.6602)
Supplement: File S3 — All ERV sequences found in the golden snub-nosed monkey. [file peerj-07-6602-s003.zip › Supplemental3/204.fasta]

>204NW_010789701.1:1519164-1529028 
CTGCCCCCGCCCCCCCCGCCCCGAGGCTCATTGAAACCTCTGCCTCCTGGGTTCAAGTGATTCTCCTGCC
TCAGCCTCCTGAGTAGCTGGCATTACAGGTGCGCACTACCACACCCAGCTAATTTTTGTATTTTTAGTAG
AGACAGGGTTTCACCATGTTGGTCAGGCTGGTCTTGATCTCCCAACCTTGTGATTCATCCGTCTTGGCCT
CCCAAAGTGCTAAGATTACAGGCGTGAGCCACTGCCCTCGGCCTCTGCTTTTTTTATCTTTGTTTCCTCA
CTCCAGCCTTAAGTCCCCATCTTTGCCCCTGTCTAGCTCCCCCCTGCCTAGTTCCTGCCTAGGGTTGCGG
GATTTTCCTTTACTATTAATTGATGAGCTTGCATGGACCCATTGTTGGATACAAATTCTACCTAATGGCA
GCATTGCTTATTACCACCACCCCAAGAAGGGTGTATAACAGTCAAATCTATAGTTATTACACCTGTGTAT
GATGTCTAGACATGCCTATTCCTGGTTGTCTCTGGGGTGTGAGATTTTCCAGACCTCCCTTTTCTCAGGG
TCTCTCCTCCTGCTCATGTCTTGCCATCTACCTACTCTAATAGTTTTATGCTAAAAGTTTATTTTAAAGT
CAGGTACTGTGGAAGGATTATTTGAAGCGGTCTGCTCTTTTCACCAGGAAGCTTTGGTGTTGTCATTCTC
TCCACTGATGGTAAACTGCCTATAGAGAAAGCTTTTTGTGTTGTATCAACTATTGGCCAAGATTAATGAC
ATGTGAAAACTGCAAAAGAGAAAGCCACGAAAGAGAAGTTATTCTTGGTGATTTGGACCCTCTTGCCTTA
AGAAAAGGCAAATTCTCTCAGATTAAGAGCATCCAGACAACTGTACTTCAGCTACTAAAATTTCTCTCAT
GTTAAAGTCATTGAAGAATTTAAAAATCGTCAGCAGCAGTGGAGAAAAAAGCTATAAATATTTTGAGACT
CTAAATGTTTCTGAAGATTCCCAGTCTGTCTTTTTTTAAATAGATAAGATGACAAAGCAGACAAAGGTGA
AATACATTGAAAGGTTTTGAATACCACTTCTGTATTTGGTCCTGCCATCTGCATTTACTCTACATTTTTA
TTTTGTTGTAATCTTTAAGTAGTCTGAAAGTAGTAGTATGTTATTATTTCTAATTTATTATGACTAATAA
TACATTTACCTGGCATTTGAGAGCTAATTTATCAATCTTCAAAAGCTGTGTTCTGATTTTTTTCTCCCAA
ACGTAATAAAAAAAAAAAAAAAACTTCTAAAGTTTCTTCCAATTCTAAAATTCTAAAAATATATTTAGAT
TGTAGCATAAAGAATCTTCCTTCTGGCAAAATTTCAACATGTTTAAATGTAATTCTGTACATATTCCTTC
CTGGACCTGAAAAACTGAAAGTGCATTGAGAAGAAACATAAAAATGCTGACAGGACTCGTTTTAAATTCA
TGATTACAAACCTCAAAGGGACTTTACTCCTTCCAGACAATCTACTCCATACCTCTCTGGTAAATTCACT
CTCTCATTCAACTCTCATTGTCTTTTCTTTCCTCAAAGCTCTATAACCTTGTCTTTCTTCTAACTCTCAG
TTACTAACCATGCTATTCACGGATAGAAAAACTGGAAAACTTCTAGATGTGTGTAATTACATGCTGACCA
ATTCAGTTGTTATCTGTACATGTATGTTTTCTCTGTCTTATGTTATAATGAATTGACTTACTGCCACAAT
CTTAATGACACCAAGCTCAAGCTGCACATTGCATTCTAATATCTCATCAATTTATGGATGTTGCTCCTTA
AATAGTTTCTTCTCTCCCAATTATTAGCAGTTTTTTTTTTCATATCTACTAGAACATTGCAAGGACTATG
TGTATTTGTGTATCTCCCAAATGGTTCAGCAGAACTGATGGGTCCTGGGGCTCCTTTCCTTGGCTCCACT
GGTGCAGACTACAGTTACCATATAGGAGTCCCAGGTGATTCTGGAAATCAAAAGAAGAAAGGTGGACCTC
TTCCAGGACACTAGAGTGGGCCTTTCAGTTCTCCTCTTCAACCAGGACCCCACCTCCTCTCTTAGCATGA
CTATGAGGGTAGTCTCAGGAAAGCCTTTAACATGATATTTTTTCCAACCCCTTAGTTATACTTGGCCAGA
CCTCTTGTTCACCCATGCCTTTCTAATTATGTCAGAAAGCCCAATTCCTCTGCTGGGCAGGGATATTCTA
GCCTGTCTGGAGACCACCATCCTGATAGTCCCAGGACAAACTCTTTGTCTCCCCTTAATGGAGACAGATA
GTAACCCAGAAGTTTGGGGAATTCAGGGGAAAACTGAACTAGCCACAACCCCCATACCAGTCTGGATCCA
CCTTAAGGATCCCACTTCCTTCCTTAACCAGAGAAAATATCCCCTGAAACCAGAAATTAGAAAAGGACTA
GAAGCCTTTATTGATAATTTGAAGATGCAGGGCTTCCTCAAACCCTGAAATAGCCCTTATAATACCACAA
TATTGGTGGTACAAAAACCCAATGTGAAATGGAGACTGGTCCAGGTCATCTGCCTCGTTAATGAGGCTGT
GGTTCGAATTCATTCAATGGCTCCCATTCTTTATACCCTGCTAATTCAAATACTTGATGAAATTAAGTGG
TTCACAATCCTGGACCTAAAGGATACCTTTTACTGTGTGCCATTACACCTGACTCCCAATAATTGTTTGC
ATTTGAGGATCCCTCCAACCAGACCACCCAACTAATCTGGACAGTGTTACCTCAGGGATTCTGAGACAGC
CCCCACCTGTTTGGGCAGGCATTGTCCAAAGGCCTCTCTCTCTGAGTTCCTTTATCCTCAGGTTAAAGTT
TTACAATACGTAGATGACATTCTCCTCTGTTCCCCTGAGAGAGGAAATCTCTCAGGGGGACAGGAAGGCT
TTTAATTTTCTGGCTAACAGAAGATACAAAATTTCAAAACCTAAAGTTCAGCTCTGTTAAACTTCAGTGA
TGTACCTAGGTCTGATCTTGTCAGAGGGAACCAGGGCATTCAGCAAAAAAAGGATTAAGCCCATCTCCTC
CTTTTCCTTCCCCAAAACCCTCAAGCAACCGAGGGGATTGTTGGGCATTACAGGATTCTGCACACCATAG
AAACCTGGGTTTGCTGAAATAGCTTGTCCTTTATATCACCTAATAAAGGAGACTCAGGCAGCTAAACTGG
GAACCAGAGGCTAAAAAGTCCTTTGACCAACTAAAAGAAGATTTGCTTAAGGCACCAGTCTTTAGTTTTC
CCACAGGGAAGACTTTTAATCTTTACATATCGGAAAGGTAGGGAATAGTCCTGGGATTTCTAACCCAGGC
CTGAGGTACCAGCCCTGCAGCCTGTAGACTAAGTAAGAAGCTTGATTTAGTAGCTAAAGGATGACTGACC
TGCCTCGGGGAAGTTGCAGCAGTAGCCTTGCTCGTACCAGAGGCTACTAAGTTAACCATGGATAAAAACT
TAACCATTTATACCCCACATAATGTGGCAGGACTGCTATTTCTAAGGCAAGTCTCTGGCTAATGACAACT
GCCTCCTCAGGTATTAAGCTCTGCTATTCGAGGAATCTGAAGTCCAATTAAGAACCTGTCTCTCTCTGAA
TCCAGCCACCTTCCACCCAGAGGAAGCTGGGGAGCTTGAACATGACTGAACAGATAGTAGTGCAAACCCC
TGCAGTCAGAGAGGACCTCAAGGAAACCCACATAGAGAACCCAGATTGGATTCTCTTTACTGACAGAAGT
TCTTTTGTAGAAAGATCTATGAAGCAGGGTATGCAATAGTTACCCTGAATGGCTTTGTTGAGAGTGTGTC
TATCTCCTTGGGCACAAGTGTTCAACTAGCTGAGCTAATTGCCCTTATGAGGGTGCTCAAATTAAGCAAA
GGAAAAACAGTTAACATTTATACTGATTCTAAGTATGCTTTTCTAGTCCTTCATGCCTATGTCACTACCT
GGAAAGAGAGGAACTTCCTTACAGCTAACAGGTTTCCCATTGAACACCATCAGGAAATTAATAGATTATT
ATCCTCAGTTTTCCTCCCATGGGAAGTGGCGGTAATACATTTTAAAGGACACAAAAAGGGGATGATGAAA
AAGCTGAGGGAAATAGGTTGACAGACCAAGTAGCTAATTCAGCAGCGAGAAGTCCTAGATTTCTGATTCA
CTTGAAGCCCCTCTAATCTAGGAAGACCCCATAAGGGAAATAAAGCCTCAATATTCTCCTGTGGAACTAG
ATTGGGCCACCTCTTGGGGATACATCTTTCAGTCCTCAGGATGGCTACAATTGGAGGATGGCAAGCTTCA
TCTACCAGCTGCCAGCCAATAGAAAGTTTTTTAAAATCCTTCACCAGGCCTTCCACTTAGGTAAAAATAA
AACCTGTCAATTGACCCAGAGATTATTCTCAGGTAAAAATCTGCTACAAATGGATGAATAAGTCGTTAAT
GCTTGGAAAACTTGCCTTAAAAATAATCCCTTCAGATGAAGGCTTCTTCCTTCTGGGACTCAAAGAACAA
GAAGCTATCCAGTGGAAGACTGGCAAATGGATTTTGCCCATATGTCAAAGGTAAGGGGCTTCCAATATCT
CCTACTATGGGTAGATACCTTCACTTACTGGGTAGAAACATTTCCATGTGAGACAGAGAAAGCCTCGGAG
GTCATAAAAGTACCAATTAATTAGATAATTCCTCACTTTGGACTCCCTAAGTACCTCCAGAGCAATAATG
GCCCTTCGTTCTAGGAGGCAGTCACCCAGGGAGTCTCAAAGGCGTTAGACATGTAATACCATCTTCATTG
TGCTTGGAGACCACAATCCTCAGGAAAGGTAGAAAAGATAAATGATATTATCAACGGGCATCTCAGGAAA
CTGTCTCAGAAGACTAACCTCCCTGGACTACTCTTCTTCCCATAGTCCTACTACGTTTTAGAAACACCCC
TTCAAAGCTAGGTTTGAGTTTCTTCAAAATGATGTATGGATGGCCTTTTCTTATCAAGGATTTTCTTGCT
AGACCAAGAAATCTCTGATCTGATTAAACATGTCATTTCTTGGCCTGATGCCTATAGGAGTTGAAACTAC
TGTTAGAGACCCTATATAAGTCACTGAAATAGACTTTTGGATTCATTATACTCAAGTAAAGGCCTAGGAA
GCTGACAGAGATATCTCTGTCAACCTAGAAGAGTACTCAAAGTACCAATGTGAAGAAATTAGGAACCTCA
AGCTAAAAGTAAAAAAAGTGTTAATAATTTACCTTCCACAGATATCGTCTTTATAGTCTTGTCTATGCTT
ATTGTTATTACCTTTGTTCTGTTCTTCACCACGGGGCAAATCTTTACGAAAGACTCCTTACTCCTGAACA
CCCGTGGGAATATCTACTCCCTTAAACAGTTATCTCTGTTCGAAAATTTAACTGCTCCCATACAAGATTT
AATTTCTTTCACCTGGGTGAAACAGTCTGGGGAACAATATTGTTTTCAGAATGATTAGTCTATGTCACTT
CTTATTTCTGTAATCTTTGGCACTAGATTCTTTCATTGTTACCTCTTTTATAATACACATATTTGATCCA
TGCACACTTAACCTTGTAAAACTTGTTTCTTCTTGCCTAGAGGCCATGAAGCTTGAAACGATTAGGCAAC
TTGAGCATTAGACAACGGCTCCCTTTTACTGGGGACCCTCAGGTAGGCCTCTGAGAGAAATTGCTGTTTT
CCCTAAAACAATGCCCTCTGTCAGCAGGAAGTAGCTAAGATCAGTCATTGACCGTATTCTAATGGCAGTT
AGATGTGCCTCTTCAGAGAAAGAAATGATAGAAACAGGAGGCAGAGAAATTCTAGGCACACAGGGGTGGG
TTCCTGGTGAAACCATACCTTCAAGCTGAAAAGTCTGAAACCCATGGCCCAAAGTGAGAACTTCTATTCT
TCTTTGCCTGCTCACTCCCAGTTGGATCTTTCTGAATAATATCTTTCTGCCAATAAAATGTTGCCTTTTC
CAAAATCACCTACAGCCCACTCCACCATGTCCCAGCCCTATGCCAATAAAGACCAAAGACTCAGTCAGTA
GAGAGAGAAAGAGAGAGAGAGAGAGAGAGAAAGAGAGAGAGAGAGAGAGAGAGAGAGAGAGAGAGAGAGA
GAGAGAATGATGGCTGAACTTTAGGGAAGAAAGATGACTTAACTTTGTGGAAGAGACAGCCAGACTTTGG
GGAGAAGAAAAGAAGACAGCCTGACTTTGGGGAAGACTACCTGCCCTTTATGTCCCCTCTCCAGCTCCCC
TCCCTGTTGAGAACCATTTTCACCACTCAATGAAATCCTCTGCCTTTACCATCCTTCCAGTGTCTGTGTG
ACCTCATTCTTCTAGGACAACAGACAAGAGCTCGGGACCTACCATGTGCAGGTACTCAAAAAGGGTGTTA
CACCAGCCCTTTGCCTTCACTGAAAGAGGGCGGGTGCCCCACATGATGAGGCAGGGGCCACTGAGCTGTT
AACACATAGCTGCTCACAGACAGAGGAACTAAAAGAGTACTGTAACACTCCCTCTGGGGCTTTGGGGTCA
TACGCACATCCACCTAGGTCCCACCATCGGCTCCACATAGGCCTTGCTGGCTGGATCCCACATTCACTCA
CTTGTGCTTGGTCTACCCATGGGCTCCACATGGAGTTTGCTCATCCCAGTGCCTGGGGCAGCCAGCCAGG
TCTTGCACTTGCTCACTTACATGCTGTCTCCCACAAAGGGTTAAGAGCAGTAGGCTGAGTAAATGTTCTC
TCCCGTTGCGAGTTCGACAAAGTGGCCAAAACAAATCCTGCATCATATATATGCATACACAACCATGCAA
ACACACACATGTATATATGTATGTCTTAGTTATTAAGGCTGCCATAAAAGAATACCATAGACTGGGTAGA
TTGTAAACAACAAAAAATTATTTTTTTGTGTGCAAAGCGGTGAAGTGCAAGATCAAGGTGGCTGCAGATT
CAGTGTCTGGTGAGGTCCTGTTTCCTGGTTCATAGATAGCTGTCTTCTTGGTTTGTTCTCACATGCAAGT
GAGTGAAGGAGCTAGGCAGAGTCCCTTACAAGGGCACCAATCCCATTCATGAAGGCTCTGCCTTCATGAC
CTAATTACCTCCCAAAAACTCTTCCCCAAATACCATCACGTAGGGGATTAGTTTTCAACTTGTAAATTTT
GAGGGGACACATTCAATCTATAGCAATATATATTTCTCTATGTTAGTGCTAGTTATGTTCTTGAAAATCA
CTGGGAACACTGTGTTAGAAAATATGCAACCCCAGACCCTGGAGGAAATACAAGGTTAGATTCCTGAGAA
CCTCAGGCAACAGTGTTTTATCTTATGTGTGTTTCTGTTTAAAGACACCATATTTAATATCTATTTTTTT
ACAAGTGATTAATTGCATGATTTTGAATGATTTAAAATCAGAAGATTTGAAGGCCATTTGCAATATATGG
GTTCATTTGGCAATATTCTTGGCTCATCAGCTTTGAAAACCTGCTCTTCCACATAATGCTCTCTGACACT
CAGCAAGTATTTTAAAAATTCTTCCATGGACCCCTGGATTTCAGAATTTGTCTCTCCTTCAAGTTTAACA
TGTTCATGCCAGATTTCCTTTTGAAATGTGAGAGGCAGCCAGTCCTAGCTGGGATGGATTTAAATTTTTC
TGACCCTGGATAATGTGACTGTAAATGTCTCTGGCTTTTACATAACAATGTGTCTCACTGTCTTTTTTTC
TTTTATCCATCATTATCTCATTAATGTACAAATTTAGTTATTTTTCTATCTTCTCCATAGCTTTTTTCAT
ACATGATAGATACTTTAGGACATTCCAGAGTAGCCTCACATGTCGATCAGTGAATTCCCTCTTTCTTTTT
CCAGATGTACTGTATTATTGTTGAGTCATCAACATTAAATGCAGGGCCAACAGCACTATGACTAATGCCT
GAATGATGCTTGTCTAATACTCACATTTTCTGTGGAAGACTTCTAACCCCCTTTTTGTGCTTTGAAACAC
TAGACAGCAACATTTCAGTAGCACACTTGAGAATCATTTTAAATGGTGAAATCAACAACAAAAAACTCAA
AAATGTAAAAAAAAAAAAATGAAACTAAATAAATTGTGAAAAGAACACTTATTTACAATACAAAACTGAA
ACGAGAAGGCAGAGCATTGGCATTACCTCATTTGACTTCAACTGGGAATGTGCACATCCAGTGATTCAAA
TTTTTTTAGTGCACTGTTCATGGCCATCAATGACTGGAAAAACACCACAGGCATTGATTTTGTGGTTACA
CACAAATTTCAGCAAGTAAGTTACAAGTACATAATTCATGAATCATAAGTGTTAAGTGTATGTGTATATA
TATATATATATGTACTTATATGTGTATACATGCTGTGTGTGTGCATATATATATGTTACAATTATATGTT
ATAATTAAAATCACAAATATATTAGGTATATGCGCTATAATAAAAAATAACAAAAATGAAATATTTTGAC
TCTGCTTCACATGCAATTAACTGCCCTGTATCTCCCCTCATTGAAACCTTACATAGTCTAATTGGTTCAT
TAAAATTTATTCTATTGTTTCTTAAACCGCAACATTAAAACTCCACTGTCAACCTCATCAATAGCCTACA
CTTTGATAAATCCTATAGTCAATATGTAGTCCTCATTGTATTCAACCAAGCTACATCATTTGACATAGTT
GACCATGTCCCCCTTCTTCAAACTGTTCAGTGGGTCTTCTGGGTACCTCTGTCTTTTTCTGAGACTTTTT
CTTCTAGAGCGGTGATTTTCAATGTGATGTGTGCATACTAATTGCGCTATACAAAGACTTTTCAAGGAAT
AAAATGGGAAATAGTTTTAATATTTTCTCCATTGTGTTCTTGCCTGATACAAATTCACGCTGGTTCTCCT
TTGTTTGGTTACTCTTCTCACACTTTACAAAGGAAACATACACCTTCGCCACCCTTGAACTCAGGATGGC
ACACTTCCCTATAAACACTAGGGAGCCATACAGATGTTAATGTTGGTACTGAGGAAATCAAAGACTAAAA
TGATAAAGTAACTAATAGTTTTGCAAATCATGTCTTTGCTAGTTTTTAAAATCTTTGTTTTCAACAAAAT
TAAAAAAAAGCTTAATGAGTTGTTCTTGGTAAAATCTTATGAGAATTAGAAACTATCTACTAGCACACAC
AGGTTGGACATTAAGCATCAAAATTACCTTCTTGGCCCCTGCCCCCTACACACATACACACACACACACA
CACACACACACACACGCCCCTTACAGTCTACATTAACATAACTATACTATTCCAATTTTCCAAGAACTAA
AGCTATACAAATTTATAACATCACTATTCCAGGAGAGAATGGAATAGTAACACAGACAAAGAAATGAGCC
CCCATTTATTTTATGTCGTTTCTTGCCATCTCCTGTAGTCGCCCTGCCTCCCTTTGTTTCGGTACAATTC
ACTGTGTCATCTTTGTCCTTTTCTTTCTTTATGTCTAGAATGCAGTTTTCCCAGCTAGTCAAACAATGTC
AGTCTCTCAAGTCATTATAGGTCACCACTCTGACAACCCTATATATTAGCACTTTTATGTGGCATTCCTT
ATTCTTCCACGGCCTATCCCTTACCCTGCCATATTGCATCTTTATAACATGTACAATTGTCATTGTCTGT
CACATATATACTTATTTGCCTCCATTTTTAAAAATCTTGTTTTGCTTTACAAAAAAACATAAGCTCTTTG
AAAGCAGGACATTTTTCTGTTTTGTTTACTGCTGAATCCTCAGAACTTGGAAGAGGGGAGAGCAC
