# Supplementary material for: Genome-wide characterization of endogenous retroviruses in snub-nosed monkeys
Source: PeerJ. 2019 Mar 18;7:e6602. doi: 10.7717/peerj.6602 (PMC6428148; doi:10.7717/peerj.6602)
Supplement: File S3 — All ERV sequences found in the golden snub-nosed monkey. [file peerj-07-6602-s003.zip › Supplemental3/205.fasta]

>205gi|723424755|ref|NW_010789701.1|:134677-140875 
ACCTACATGGAAGAGGTTATGAAATGACGACAGAATAGAATGGGCCTGTGGGTTGGAAGGAGATATTTTC
CTTGGTCCAAGAACCATCTGCCTTGTGTGGGAAGAGATTAATAGGTGGAAACTTCAGTAGGAGAGTAAAT
AGGAGTGACCAGAGAGAAGGAGAAAAACTGGCCATGAGGGATATAAGTTGGAACACTAGCTGCTTCTTTA
GTTACCTTATCAGCATAAGCGTTGCCCTGAGCGATGGGATCTGATGCCTTTTGATGGCCCTTGCAGGGAA
TGACTCCAGCTTCCTTTGGAAGTAAAGCAGCTTTGAGAAGAGTTTTTATTAAAGAAGCATTAATAATGGA
GGACCCTTGCATAGTGAGGAAATTTCTTTCTGTGCATATAACAGCATGGTGGTGCAGGATATGGTAGACA
TATTTAGAGTCAGTATAAATATTGATGCATAGTCCCTTTGCAAGAGTGAGGGCCCAAGTTAAGGCAATGA
GTTCGGCTTGCTGAGAGGTAGTGGAGGGGGGCAGAGTGGTAGCCTCAATGACATGTGAAAGATACTATAG
TATAGCCTGCCTTTGCTGGTGAGTGGCAATTAGGCCTGGTGGAACTGCCATTAATAAACCAAGTGTGATC
AGGGAAAGGAACAGGAAAGAAGGAAATATGGGGAGTGAATATCAGGTGGATCAGAGAGATACAGTCGTGC
GGGTCAGGTGTGATATCTGGAATAATGTGGGAGGCCAGATTGAAGTCTGGGCCAGTAACAATGGTAATTC
TGGGAGACTCAACAAAGACTGAGTGTAGCTGAAGGAGCTGGGGGGCAGAAAGTATATGCGTCAAGTGTGA
GGAAGAAAATAGATTTTGAAAGTTATGGGAACAGTAGAGAGTAAGCGGAGCATAGCTTGTGATTTTGAGA
GCCTCTAAAAGTATTAAAGCAGCAGCAGCTGCCACATGCAGACGTGAAGGCTATGCTAAAACAGTAAGGT
CAAGTTGTTTGGACAGAAAGGCTACAGGGCACAGTCCTGGCTCTTGTGTAAGAATTCTGACCACACAGCC
CTGTACTTTGGCTGTGTGTAATGAAAAGGGTTGGGATGAGTTAGGGAGGGCTAGTGTGGAAGCAGCTTTT
AGGTCTGTTTTTTAAGGAATGGAAAGGGGAGTGGAGAAAGGATTTAGGATTTCTGGGGTCAGCTAGGTTT
ATCTAGAACAGAATGGGTTGTGGAGGGAGGTATTGAGGATAGGAGAGTATATGGGTTTGGCACCATGGGG
TGGATAGGCAAGACAATTTGGTTGATAAGGTGCAGATCCTGAACTAACCTGTAAGACTTGTCTGGTTTTC
CAACAGGTAAAATGGGGGAATTGTAAGGAGAGTTCCTAGGCTTTAAAAGGCCATGCTGTAACAGCTGAGT
GATAACAGGTTTTAATCCTTTTAAAGCGTGCTGTGGGATGAGATATTGGCATTGAGCAGGGTAAGGGTGA
TTATATTTTAATGGGATGGTAAGGGGTGCATGATCGGTCACTAAGGAGGGAGTAGAGGTATCCTATACTT
GTGGATAAAGTGGGGAGATACAAAGAGAGGATGTGAAGGAGGCTTTGAACTGGGGGAAAGGTGGCAATGA
GGTGTGGCTGTAGTGCAGGAACAGTCAGGGAAGCAGATAATTTAGTTAAAATGTCTCGACCTAATAAAGG
AGCTGGACAGGTGGGAATAACTAAAAAGGAGTCCATTAAAGAATGTTGTCCAAGTCGGCACCAGAGTTGG
GGAGTTTTAAGAGGCTTAGAAGCCTGGCCATCAATACCCACAACAGTTACGGAGGCAAAGGAAACAGGCC
CTTGAAAAGAAGGTAATGTAGAGTGGGTAGCCTCCATATTGATGAAGAAGCGTACGGACTTAACCTCTAC
TGTGAGAGTTACCGGAAGCTCAGCGTCCGTGATGGTCTAGAGGGCTTCCGAGGGGATGGGGCAGTGTCAG
TCTTCAGCCGCTAGAGGATCTGAGTCGGTCAGAACGCCATGGGCCAGAGTTCCAGGGGCTCTGGGAGTGG
CTGCCAGCTGAGTCGAACAGTCCAATTTCCAGTGGGGTCCCGCACAGACGGGACACGGCTTAGGAGGAAT
CCCGGGCTGCGGGCATTCCGTGGCCCAGTGGCCAGATTTCCGGCACTTGAAGCAAGACCCTGGGGGAGTC
GGTCCTGAAAAAACGCCTGGCCACTGCGGTTCAGATGTTTTGAAGTTCCTGTGTGCTGGAGATGTGGCTG
GGGTTTCTCTCACAGTGGAGGCAAGAAATTGCAACCCAGAAATAGTTGAAACTTGGCTGCCTCTACTCTA
TTATTGTACACCTTGAAGGCAAGGTTAATTAGGTCCTGTTGTGGTGTTTGAGGGTTGGAATCTAATTTTT
GAAGCTTTTTTCTAAAGTCAGGAGCTGACTGGGTGATAAAATGCATGTTAAGAATAAGGCGGCCTTCTGG
CCCCTCTGGGTCTAGGGCGGTAAAGCGTCTAAGGGTTGCTGCTAAGTGGGCCATGAACTAGGCTGGGTTT
TCGTCTTTACCTTGGGTATTTTCTTTAAGTCTGTCATAATTAACAGCTTTGTAAGCTGCCTTTTTAAGTC
CTTCAACTAGGCAGGAAACCATGTAATCTCGCCTAGCTATACCTGGGGAATCTGCCTGATAGTTCCTTTG
GGGATCTTCTCAGGGAACTGCTCTAATGCCTTCCTGCAGGTCTGGCTCATGAAGCCAGCGGTTATCTGTG
TGAGACTGGGCTAGAGAAAAACTCTTTCCCATTCATCTGGGGAGAAGGTAGAAATCAGGATGATATTTAA
GTCACTCCAGGTTAAATTACAGGATGGAGTTAGATATCGCAATTCCTGTATATATTTAGTGGGGTCTGAT
GAGAAAGAGCCTAAACGCTGACTGATCTGAGAGAGGTCTGATAGAGAAAAAGGCACATGTACCCTGACTA
TGCCTTCAGCTCCAGCCACCTCTCTAAGAAGAAATTGTTGGGCAGGTCGGGGAGGGCTAGTTGCAGAACG
AAACTGTCAGCCAGACCGGGTGTGGGGAGGGGAGGTGATGGAAGGATTATAGGGTGGGGAGCAGAGGCTG
AGGAAGAATTGGGACCCGGCTTTGCCTGGTGAGGAGCAGCCTGGGGAGAAGGGGAGAGGTCAGATAAGTC
TGTAGAAAAGGATTCAAAGGACTCAGAGCTTGAGGTGGAGACTGAAGGAACAGACAGGTGAGAAAGATGA
AAGATTTGGGACAAGTTTCATTGCGAGCAGAGACTAGGGAGCAACCAATGTGTAAAAGAATGCCTGGACG
TCAAGCACCTCAGACCATTTGCCCATTTTTTGACAAAAATTATCTAGATCTTGTAGGATAGACAAATCGA
AAGTGCCATTCTCTGGCCACTTGGAACTCCTGTCGAGTTTGTATTGGGGCCAAATGGTATTGCAGAAGAA
AATAAGACACTTAGATTTTAGGTCAGGTGACAGTTGAAGAGGTTTTAAATTCTTGAGAACACAGGCTAAG
GGAGAAGAAAGGGGAATGGAGGGTGGAAGGTTGCCCATAGTGAAGGAGGCAAGTTTAAAAAGAAGGGCAG
AGACATGGAGAAGGGGGTGGGTGAGCAGCTAAAGCAGGCATCCCTGCAATTGATTTGCCACCAAGGGAAT
GTGGGTGAATGACCAAGGCAGGCATCCCTGCACTGATCAGAAAGGTGAAAGGTGGGTGAATAATCAGGCA
GGCATCCCCACAGTGATCAAACACCAAGGGAAGACTGTCTTCCAGAGTCCATGACCGGCACCGGAGTTTT
GGGTCTGCGGATAAAATGTGTCTCCTTTGTCTCTACTAGAGAGGAAAAAGAACTGGAATTGGAAGGACAG
GGAGATTGAAGGGTAGCGAGAGAGGCTGAAGAAGAGTGAAAAGATCGCTTACCTGATTTGAAATCGGTGA
GATGTTCCTTGGGCTGGTTGGTCTGAGGACCCAAGGTCATAGGTGGATCTCCTCACAGAGTGAGGGTAGG
GACAGGGGACTGATCTCCCGAAGGAGTCCTCCTGTCCCGGGTTTCTGCACCAAATGTCTCACGTGTCCAT
GTGAAGAGACCACCAAACAGGCTTTGTGTGAGCAACAAGGCTGTTTATTTCACCTGGGTGCAGGTGGGCT
GAGTCCGAAAAGAGAGTCAGCAAAGGGTGGTGGGATTATCTTTAGTTCTTATAGGTTTTGGGATAGGCGG
TGGAGTTAAGAGCAATGTTTTGGGGACGGGGGTGGATCTCAAAATGTACACTCTCAAGGGTGGGGAGAAT
TACAAAGAACCTTCTTAAGGGTGGGGGAGTTTATAAAGAACCTTCTTAAGGGTAGAGGAGATTACAAAGT
ACATTGATCAGTTAGGGTGTGGTAGAAACAAATCACAATGGTGGAATGTCATCAGTTAAGGCTTTACTTC
TTTTGTGGATCTTCAGTTGCTTCAGGCCATCTGGATGTCTACGTGCAGGTCACTGGGGACATGATGGCTG
AACTTGGGCTCAGAGGCCTGACATGAACCACACACAATGTTAAATGTAATGTATGTGTATGTATGCGTGT
GTATGTTTCAGTGATGTAACAATGACCTTGTTGAGGCTGCCACTGATAGTCTCCACTTTTTATCCTTCAT
GACCCTCCTCTGGCATAGGTAGAAGTTCCTATTGCTGTGACCTGTAGCTTCCCTAGTGTCTGCCCTTCCT
AAGCACAGTTGAAATACTTCTTTTTTATCTCTTACCTATGCAGCATCTTACCAATACTTCTTTCTTTCTT
CAGATTTGAGTTCTGTTGCCTGCAACCAAACTAACCAACACATTTATCCTGTCCTCAAGACTTTCGTGGC
CTATTATGTAATATGTACAGAAAAATAGCCCTTGAGGCCACGCGGTGGCTCACGCCTATAATCCCAGCAC
TTTGGGAGGCCGAGGTGGGGTGATCACCTGAGGTTGGGAGTTCAAGACTAGCCTGCTCAACATGGAGAAA
CCCTGTCTCTACTAAAAATTCAAAATTAGCTGGGCGTGGTGGCACATGCCTGTAATCCCAGCTACTCGGA
AGGCTGAGGCAGGATAACCTCTTGATCCCGGGAGGCAGAGGTTGTGGTGAGCTGAGAACACACCATTGCA
CTCCAGCCTGTGCAACAAGAGTGAAAGTCCATCTCAGGAAAAAAAAAAGAAAAATAGCCCTAGCATTTAT
AATTCCGTATAAGGCTGATGATACAGATCTACAAAGCGAAAGAGCAGCCATGTTAACTTAGTTCAGGAGA
TGTAATGAAGGGGAGGAAGAAAGAAAGAACATTCTAGATAGAGGAGGCTGGAAAGAAAAGGAAGGAAGAG
GCTGGGCGCAGAGGCTCACGCCTGTAATTCCAGCACTTTGAGAGGCCGAGATGGGTAGATTGCCTGAGGT
CAGGAGTTTGAGACCAGCCTGGCCAAAATGGTGAAACCCCATCTCTACTAAAAATACAAATATTAGCCTG
GTGTGGTGGCAGGTGCCTGTAATCCCAGCTACTCGGGAGGCTGAGGCAGGAGAATTGCTTGAACCTGGGA
GGCGGAGGTTGCAGTGAGCCAAGATTGCGCTATGGCACTTCAGCCTGGGCAACAGAGCCTAGATCGTGCC
ATTGCCCTCCAGCCTGGGTGACAGAGCAAGACTCCGTCTCAAAAAAAAAAAAAAAAAAGAAAGGAAAGAA
AGGAAGGGAGGGCATTCCAAATAGAGGGGACCTGGTCAGCCCAGACAAGGAGACCAGAAGCAGCAAGCTC
TGTTTGCAGAGACTGCAAACAGTTCCTTGTTGCTGGAATTTTAAGCACACAGCACACAGCGGGGAGAGAA
TGAAACTGGAGACCTAGGCAGAGAAGTCATTAAAGCTGTATTTGACAGGTTGAAAACTTTCAACTTGCTT
CTGTGGCTTTGTGGAGCCAATTAAGGGTTTAGGTAGAAGAGGGAAAGAGCCCTACCTACAGTTTCGACAA
GTCATTCAGTTTAAGTCAAGAGTTCTCAAACTTTATCTTGCATCAATCACCTAAGGAGCTTGAAATGGCC
CCATTCTGAGATATTTCAATTCAGTGGGTTGAGATGGGCTGCAAAAGCCACATTTTTTAGCAGTCCCTGG
CTGATTCTAAAGGGGTCAGCAGATCATTCTTTGAGATATACGGTCCTACATGATGGACCACAGGAGACTC
TGCAGGTTACTTTGACAGCAGGAGGGACGTCAGGTGGCA
