# Supplementary material for: Genome-wide characterization of endogenous retroviruses in snub-nosed monkeys
Source: PeerJ. 2019 Mar 18;7:e6602. doi: 10.7717/peerj.6602 (PMC6428148; doi:10.7717/peerj.6602)
Supplement: File S3 — All ERV sequences found in the golden snub-nosed monkey. [file peerj-07-6602-s003.zip › Supplemental3/206.fasta]

>206gi|723424755|ref|NW_010789701.1|:2270995-2278276 
ATTTTGATGATCCAAATGATGGACTTGTACAGCTTTCAAACACATGTATCACATGAGACAGAAACATTAA
ATGAGTTACTTACTGTTGGAAATGAGAGCTTGGAGTCACAAAGAAGCACCTGAACGAAAGATTTCTCAGC
AAGGCAAGTTTACTTCTGCAGAAGGGTGCTGCTTGCTATTCTGGTCATTGCAACAGCACACTGAGCAAAG
GAGGGAAGGAGTTTTTATCCCTAAAGCAGTTAGTCTCTGATACTGTGTCCAGTCCCCATTGGCTGGAGTT
GGACTGCACCATCTAAGCTGACCCCAATTGGCTACTTCAAACAGAGCAGGCGTGGGGGCTACAGCAGAGG
GAAGAGCAGTTTCAGAATGAAGGGTGCCAAATAAGGAACAGATGTGACTTGTTACAGACTGGGAATGGAT
GTGGATTACAGATTGGGAACAGATGTGGGTTACAGATTGGGAATGGATGTGGGTTACAGACTGGGAACGG
ATGTGGATTACAGATTGGGAACAGATGTGGATTACAGATTGGGAACAGATGTGGGTTATAGACTGGGAAT
GGATGTGGATTACAGATTGGGAACAGATGTGGGTTACAGATTGGGAATGGATGTGGGTTACAGATTGGGA
ATGGATGTGGGTTACAGATTGGGAATGGATGTGAATTACAGATTGGGAACAGATGTGGATTACAGACTGG
GAATGGATGTGGATTACAGATTGGGAACGGATGTGGATTACAGATTGGGAACAGATGTGGGTTACAGATT
GGGAACGGATGTGGATTAAAGACTGGGAACGGATGTGGATTACAGACTGGGAACGGATGTGGATTACAGA
CTGGGAACGGATGTGGATTACAGACTGGGAACGGATGTGGATTACAGACTGGGAACGGATGTGGATTACA
GACTGGGAACGGATGTGGATTACAGACTGGGAACGGATGTGGATTACAGACTGGGAACGGATGTGGATTA
CAGACTGGGAACGGATGTGGATTACAGACTGGGAACGGATGTGGATTACAGACTGGGAACGGATGTGGAT
TACAGACTGGGAACGGATGTGGATTACAGACTGGGAACGGATGTGGATTACAGACTGGGAACGGATGTGG
ATTACAGACTGGGAACGGATGTGGATTACAGACTGGGAACGGATGTGGATTACAGACTGGGAACGGATGT
GGATTACAGACTGGGAACGGATGTGGATTACAGACTGGGAACGGATGTGGATTACAGACTGGGAACGGAT
GTGGATTACAGACTGGGAACGGATGTGGATTACAGACTGGGAACGGATGTGGATTACAGACTGGGAACGG
ATGTGGATTACAGACTGGGAACGGATGTGGATTACAGACTGGGAACGGATGTGGATTACAGACTGGGAAC
GGATGTGGATTACAGACTGGGAACGGATGTGGATTACAGACTGGGAATGGATGTGAGTTATAGATTGGGA
ATGGCTATGGGTTGTTATAGATTGGGAATAGATGTGGGTTACAGATTGGGAATGGCTGGAAGGTTGTTTA
CCATAACTAGGTGCAAGGAGGTAAGGAAGTCAGGTTTTGAAAATAGAGGACAAAGAACCAGGGAGTTGAA
CAAGCAGAACCTTTGAAGAGGAACTCACTGTATCCAACAATTTCCCCTTCTTGATTTTCATAATTCTTCC
TCTCCAAACTTTTTAGCATGTCTTGACTCTGCTGTTATGCTTGGTTTTCTAAAAGTAGGAGCTTATCTGA
ATAAGGCAGAATAATTAAAGGTTTTGGTGAGAGCTGTTTCTTTAAGTTTCTGCTCTAATCCATGTATACA
GGGTATAATGCAGCATCTTACAATAATAAATACACCAATAACAATTGCAAGAGGTAAGGTCTCATAAGAC
CTTTCTAATTGTTCCATTGGGGGTTGTGTTATTAGGGATGGAATAAAGACAGACTGGTTGGTAAGCTCTC
GGAAGGGCTTAAGCTGACTGCATCCTGTGAGGTCTCCAAGGAATGCTGTTTTCCCCATGTCGTGAGAGAC
ACAAGGTAAAATTGGCATTGGGAGATGGAGGCTGGATGGCCCGTGGGAGCTGACTCCAGGGTGTCAGATC
TCAGAGTATAGCAGAGAAAGAGACCTTGGCAGAATTCATTACCCCAGGCTGCGGAGTCTTGGAAGAGAGC
TACCATACTGCTCAAGCCTAGGTGCCTGGAAGACCATCCAAGTGGTCATTGGGTATGGAAAGGATAAAGG
AAGTATAAAAGAGTTAAATTTTTCTTAGCTTTAGTTTGGTAGGACTCTTCCCTGGAACAATGTCCCATGA
CTCTGGAGGTGGTGACGCCTTCTTGACTAGGGTATGATGAGTCCATCCTCTTTCTGCTGTTCAGACTGCG
GTCTTAATGGTTAGAGGCACTAGGTAGCGTCCTTCCCAAGCAGGTTCAAATTTTCCATCTTTCCAGTTTT
TGATGAGGATGTAATCCCCAGACTGATGCTAGTGTGCTGGGAAATCCAGGGGTGGCACCTGTGCTAAAAG
ACCTTTAGTTCTGAGTGGAGAGAAAGTGGAAGATAGATGAAGTATAAACTGATCTTTTGTTTAGAAATGT
CAGCAGTGAAGCGTAAATAGGGCAATCCATATAGCATCTCATAAGAGGATAAACTAACATCTTTCTGAGG
GGCAGTTCAGATTCTTAACAAGGCAATGGAAAGGTATTTAGTCCATGGCAACTGAGTCTCTAAGACTGAT
TTGGTTAAGTGACTGTTCAAACTTTGGTTCATTTTCTCTACTCTGCCTGATGAAGGTGGGTGCCAGGAGT
ATGGTATTCCCATGTTATGTCTAGCGCTTGGGTTAATTTCTTAATGACATGCACAGTGAAATGAGTCCTA
TTACCTGAATTAACATTTTCTATTAGTCCAAACCTGGGTATAATATTTTCATTCAATGCTTTAACCACAT
TATTAGCAGTTGCACTTGAAAAGGGAATAGGTTCCACCTAGTGAGTAAGGTGATCTACTATCACTAATAA
GTACTAATTCCTTGTAGACAAGTCTTAGCCTTTGCTATTAATGAGACCCTGTTCAGTACAAATTTTTCCA
AAGTTGTGAGCTACCCTGAAGGCATACTTGGAATCAGTATAAATAGTCCCTTCCTGGTTTTGCAAGTGTT
TCAAAGCCTGATTTAATGCAAACAATTCACAAGTTGGGGTGGACCAATTATTGGCCAATCTTCCTGACTA
TATTTCTGTGAGAGCTTCCCCATCAACTACTGAATACCTATTATGTCTTTTTCCTTCAATTACCTGGGAA
GAGCCATCTATAAATAAGTGCTGCCCTGTTTTTAAAGGGGTCTTTCTTAAATTGGGCCTGACTTTTGTAT
AATAATCAATTAAATCTAAACACTGATGCTCAGGTCCTTTTAGATTTAGATTCCCTGTTAGGAAACTTGC
TGGGTTAAATGAATTATCAGTTGTTAGTGTTAAATCATCTTTCTAATGGGATAGTTTCATACTTTAAAAT
CCTAGAGTCAGTGAGCCATCTTCCTGCTTTCATGTTTAAAATATTTCTAACTTGATGGGGCATGCTTACA
ACCAAAATTCCCCCAAAGATTAGCTTTCTGCTTTCTTCAGTTAATAAGGCTGTGGCTGCAATAGGTTGAA
CACATTTGGGCCATCCACAGATTACTGGGTCTAAAACCTTTGATAGGAAGGCTACAGGTTACCAGTGGCC
CCAATATTCTTGGGCAAGTACCCCTAAAGCTACCCCCTTGTTTACATTAATGAAAAGGTGAAACGGCTTT
TCTAGGAAGGTAGGGCTAAGGGCTAGGACAGGGACAGTTATGAGCTGCTCTTTAGTTCTTCAAGCTGATG
GATCTCTTCAAAAGTCCACAGGAGAGGGTCATGTTTTCCTTGGGTAAGGAAAACATGCAAAGGTTTTGTG
CAAAGGTTTTGTCTTTAGGGCAAAGGAGTCAATCCCTAAGGGGCAATACCCAATTAATCCTAAAAAGCTC
CTGAGTTCCTGCTTAGTTTTAGGCAAAGGTAAGAACACAATTTCCTCAACTCGCTCAGGTCCTATTATTC
ATTTGCCCTTACTTTTTAAGTGGCCTAAGTATTTAACTTCAGACTCTACAAATTAGCGCTTTCCCTTTGA
AACCTATAGCCCCCTTTCTGTTAAACGGTTAAGGAGGCCCATGGAGAGTAGTTTCGGTGGGCCTTATCCT
TTGGAGCCCCCTGCTGGAAGGTGGATAACATAATTTTTGCTCTTTGTTTTTGCTCTCTTCATCCTTCCTT
ACGTATACTTTCTGAGCTTTTTAGTTCACGGGATGATCTTTCCAGTTCTCTATTTTTCGTAATTTCTTTG
AGATGTCTGGCCAACTGTTAGTGACAAAATGAAGCTTCAGCATTCCCTACCCCAGGGGATCTTCTAAATC
TAGTCCCACATATTTTTTCATTTGCTCTTTTAGTCTAAGAATTCCATAGGCCCTTCATCTTTCCCTTGTT
GCATGTTGAATGCTCAGGAAAGCTTTTGGGTTCGGGGTACTGATTCCCAAATTCCTTTTATTATCATTTC
TCTAGGGTCTTGCATATTTTCCTGGTGAGCTGCGTTGTTCTTGTCCGTTCAGTGGTCTGAGGCGGGGAAT
TCATGGTATGCGGCGGGAACATTTTGACCTTTGACCGGGAGAATGTTCACGTTCCCAAATTCCCTTAGCG
GCACTACAGATCATGCTCCTTTCTTCCCCTGAAAAGAGGATGCCCAGGATGGACATTAACTCGGCCCAGG
TATATAACTGGAGTCCTAAAAATTGGACAATTAGATCTGCCACCCCATAAGGGTCATCTAACAGTGGCTT
GAGTTCTTTTTCTCAAATTTTGAACTTCTGAGCTGGTTAAGGGGACATTCATTGAAGCCAATGGCTCCCC
CTCCTAGAGGCACCACTCTTAAGGGGAAGAGGGTGGGAGCTGATTCCTTAGAGGTAGAGGGGAAAGGGAA
GCTCTGAATATGCTTTTTACACTGTTCTACCTCACATTTAAGTTCTTTTAGGGAAGGGGTTGTTAGGTTG
GTGATGAGCAGGCTCATGGGACGATAATTCCCAAGAGTCAGGGTTGTAAGGAGGAGGAATAACGTGAGTA
AGGGAAGGATCTGGGGTGGGATCTGGGGCAGCAGCAGCTGCATGATGGGGTGCCAGGTTAGGATCAGGGG
TATTAAGTGGGTAAAGATGGTCTAGGGGATCCCATACACCTGTAGTTTTTAGGGAATAAAGGAGTCTTGG
GGTATTTCCCATCCTGGACATTTGACCTGAGGCTCAATCCCTCGTCCTAGAAATTTCCTACCTTTCCTTT
CTCTAAAGGCTCAACGCCTCTTACTGGAGATTTCTTGCCTTTATCCCAACCACCAAGGAAATATTTTGTC
ACCCCCATGATGTTTCTTACCTTGGTCTGCACAGAGAGTTACCTGGTCGCTGCGGTATGTGAGGATCCTT
TCCGCCTGCATTGCTGAGAGTCTGGGTTTATTCGTCACACTGGGTGGGTCCAAATTCCTTACCCTGAGTC
CGCTGCAACAAGACAGTGAGATGTGTCTTCTCATGAGAGAGGACCGGAGACCTTTTCCTGGAGGAGAATG
GGAATCCCAGATGAGCCTCCAAATTGTTGGAAATAAGAGCTCGGAGTCACAAAGAAAACAAGCACTCGAA
CAAAAGATTGCTCAGCAAGGGAAACTTACTTCTGCCGAAGCGTGGTGCTGCTCACTTTTCTGGTCACTAT
GAGAACACACTGAAGAAAGGAGGGAAGGGGTTTTTATCCCTAATGCAGTTAGTCCCTGCTACTGTGTCAG
GTCCCCATTGGCTGGAGTCAGACCGCACAATCTAAGCTGACTTCAATTGGCTACTTAAAATGGAACAGGA
ATGGGGGCTACAGTGGCAGGAAGAGCAGTTTTGGAACTAAGGGTGCCAAATAAGGAACAGAGGTGGGTTG
TTACAGAGTGGGAATGGATGTGGGTTACAGATTGGGAACAGCTGGAAGGTTGTTTGCCGTAACGAGGGGC
AAGGAGGCAAGGAAGTTAGGCTTTGAAAATAGAGGACAAAGAGCCGAACAAGTGGAACCTTGAAGAGTAA
GTCACTGTATCCAACATTACAATACATCTCAGTCTATACTGGATAGCAGATGTCAGGTGGTGTTGGATAG
GGGAACTCTTTTCTTCCTGCTATATCTTTTTCATGAATGGGAAAAGTTATAGTTGAGTTTGATAATTAGT
TTTAAGAATACAAAATTGGCCTGAAAAATTATTTCAAAAGTGGTTTGATAATAGACTTCTTTCTTTATGT
GCTATTTTAGAGTGTAGCATACCTGGATGAATGTATGTAAAATAGAATATACTCCTGCTTTTTTACCATG
CAAGACATTGGCTTATTATGATTGCTACGATATAACTTTATCTTTCCAGAGGAATAGCTGTGTTTGGCTC
ATGTTTTACGGAATACCACATCTTCATTTAAAGATTCATCATTGCTTCTGATTATAGTCCATTACAATGA
AGAAATCCCACCTGACTTAAGAAGCTAGATTTTCCCACTAGTCTACCATGGCTGCAAAGGGTTGGATGAG
TTTTGGTTTTATCTAATCCTGTTCTCAATTATCTTACACTCATCATTCTTAACATTTTCAAACCTGCAAC
ATTTTTGTAAGCATATGATGGATACACTCAAAAGCACTTCAGTTTTATTTGAAGTGTTCCACCCTAGGTT
TACTAAATGGAAATTATTTTTAGAATAGATGTTTTAGTTAACTGTGATGTTTCTCAGATTTTCAAACTAA
ACATTTGATTGTAATAAAATGAATTCCTTGCTTTTGGAGCAAATAAATGTACATCTTCACAGAACAGTTT
ATAACAAGATTGAAATTTAGTGTTGCTTTTCAGGGACTCAAATATAATTATTACATGGACACCAAAAAGA
ACCAAAATATTTCTAATAAATATTGCATTATTTTAAGAATGAATAATATGAAAATTCAAAACAATCATGT
AAAAATATATGCCTTTCTAGGCATTGCAGAAACTAACAAAACTTTGCCCAATTCATGCCACAGCTTCTTC
TCATCTTGATGAATTATAAAAAGAATCTAGTTATATTACAAGAGTAACATGAAAGTTCTGCCAAAATATT
AAGTTTGACACCCTGAAGAAAACAAGATATCATTGCCAACACTTTTTGTAAGGACATGACATTTGTTATG
AATGTTTAGAGCCTGAGGGCTGCTAGAGAGCGTGTTGTCAGCTGGTACATGTCACTGTTTCTTTACTATG
CA
