# Supplementary material for: Genome-wide characterization of endogenous retroviruses in snub-nosed monkeys
Source: PeerJ. 2019 Mar 18;7:e6602. doi: 10.7717/peerj.6602 (PMC6428148; doi:10.7717/peerj.6602)
Supplement: File S3 — All ERV sequences found in the golden snub-nosed monkey. [file peerj-07-6602-s003.zip › Supplemental3/207.fasta]

>207gi|723424755|ref|NW_010789701.1|:2784231-2790313 
TGTCAGTATGTTCAATTCTTTGCCTGCTGTGTTTAAACTTAACTTCCTTGTAAAACAACCTTTTTTGATT
ACCTGCTCCACCCTGACTCACTCCGATTACCTACTCCACCCTGACTCATTCTGATGTCCCACTCTGTCAT
AACCATTTTTCCCACCAAACCACTCACCCGTCACTCTCTTTCAATTAGCAAATTGGAATTAGTTTAGCCT
GTGCGGTCTAACCCTAGCCAATAGGGGAAAGACACAGCTGCAGGGGCCACGTGGGTCAGGGAAAAGAACC
CCTTCCCCTCCCTTGTCCAAGTGTACTCTCACCATTGCTCCATCTGTAAGGGCGTACCCTTCTGTAGAAG
TACCTTGCCTTGCTGAGAATTAAAAAGAAAATTTTATATTCGAGTGCTAGTTCTTTTGTGGCACAGAAAC
TTTATTTATAACAATTTGGGGGCTCACCTGTGATTACATTCTCCTCTGGGGTAGTCTCTAGTTCTGTCTT
GTGAGGAAGCACGCCCTGCCCCCTTGTGGCGACCTCAGGGGTGAGAAATCAAGAATTCCAGTGCATGGAA
TGACCTGAGCTCTCAGCAACGTGGGTTGGGGGAAACCTGGCCAGCAACCTAGCTTAAAGGATCCTCATAT
ACTGCAGCAACGACTCTGTGCACAGACCAAGGAAGGAGACGCTGCAGGAGCCGGTAAAGTACTTCCTTGG
TGGTCAAATTCTGGAGGGCTAAATGTATGTGAGCGTGAATGATCACAAACAATCCTACTTGTGGTGCCGT
TCATGTGGCTGGTGAAAGTCCTACTGCTGGATGGAGTGAGTGGGTCCTCTCTGCACTTCGGTAGCTACCT
CAAATGGTTTAGGGTAGACCATGTCGTGGGAGTTATACCAGCACGCCAACACTCAGAGGGGCCTAATTCT
CCCTTGGGGAGCAGCCAGAGAGAAAAACATGAGTGGGAAGTATGCAAGGGACCTTCAGAGGGGGAAAGGG
AGAAAACAGGTCAGCCTTCCAGAGCAGCAAGGCAAGACATCACCTGGTTTGAGGGGTTGAGCTTTCTGGG
AGAGGCAAGGTGAGACATCCCTGGTGTGAGGAGTTGAGCCTTCCATTAATTTCAAGGGATGAACCTCACA
CAAACCTCTGGTAGTAAGAAAAATATTCAGAACTTCCCTTTCCTTTCTTCTCCAGGGCAAGAAAGAATAG
CTCCTCTTCTGCCAGTCCCTGCTCTAGGGACCAGGAGAGGGGAGAACAGCAGCATAAGCAACTGGCAGAG
GCAGGGAAAGAACAGCAGAGACAAAAGAGAGAGAGAGAGGAAAGAAAGAGAGAGAGAGGAGAGAAAGAGA
GGCAGAGAGAGAGGAAGAGACAGAGAGACAAAGAGAGAGTGGAAGAAAGAGAGAAAGAGAAAAAGGTAGA
GAGAAAGAGAGGCAGAGAGAGAGGAAGAGACAGAGATACAAAGAGGGAGTCAAAGAGAGAGAGAAAGAGA
CAGAAAGAGAGAGGAAGAGACAGAGAGACAAAGAGGCAGTCAACTAGGGAGAGAAAAAGAGAGAGACAAA
GTCAAAGACAGAGATAGAAATAGTAAAGAGAAAACAGTGTACCCTATTCCTTTAAAAGCCAGGGTAAACT
TAAAACCTGCAATTGATCATTGAAAGTCTTCTCCATGGCCCTATAACACTCCAATACCATCTTGTCAGTG
TAAACAAGGACTAGCCCAAAAGCACTGAGGCCACTAATGACCCGTAGCCTTCCTATCAAAAATTCTTAAC
CCAGTAACCTGTGGATGGCCCAAATACATTCCATCTGTAGCGACAACTATTTTGCTAGCAGAAGAAAGTA
GAAAAATAACTTTTAGAGGAAACCTCATTGTGAGCACACCTCACCAGTTCAGAACTATCCTAAGTCAAAA
AAAAAAAAAAAAAAAGCCAAAAGGTAGCTTACTAACTCAAAAGTCTTAAATTATGGGGCTATTCTGTTAG
AAAAAGATGATTTAACATTAACCACTGATAATTCCCTTAACCCAGCAAGTTTCCTAACAGGGGATCTAAA
TCCTAGTTAATTACCATACAATGGTCCAACCAGACCTAGGAGGAACTCCCTTCAGGACAGGTAGATAAAA
ATTTCCTCCTGGGTGATTGAGGAAAAAAGACACAATCAGTAATTGATACAATCAGTAATTGATAGGAAAA
CTTGTAGAAGCAGAGTTAGGAACATTGTCTAATAATTGATCTGATCAAAGGTGTGAGCTGTTTGCACTCA
GCCAAGCCTGAAAGTACTTACAGAACCAAGAAGGAACCATCAATACCAATTATAAGTTAATTTGGACTAA
ATAAGGTCTTTTTAATAGTAAAGGATAATGGAAATCCCAAAGTTACAAGGTTTTCAACAAAAGTAAAGTT
TGCTAAAAGTTAACAGTGTAACATGTATTATCTTAACTTCTAGTCTTGTGGCCTTAGGCAGTCTAGTCCA
CAGACATGAAGGAAGGTTGCTTTGGAGAAAATTAAAAAAAAAAAAAAAAAAAAAAGGAGAGGGGAAGAAT
TTATATAAAAATAATATATGATAAATTCTTGTAATTCTTGTCTTAAAATAAATTAACTAGTTTTTTAAAG
AAAGGGATGTTTGCAGCAAGTTAGAAGGTTGAGGCAAGTCAAAGACTGTGAAAGTCATGAAAAAAAGTTA
TAAAAGGGAATTTATGCAAGAAATATTTTATAATTTAGAAGTAATTAGGCCTCCTGAATGGAAAATTATT
GAAGAAACAGTTTATGTGCAAGGCGTGCAAGGAAAATAAAATATACTTTTGGTAAAAGGATTATAAGGAG
GCATAGAAATGTGAATTTTTACCTACATTAAAAGGTTAAAAATTTTGTTTTAAAGGTTTAAGCAAGTTTT
AAAATGTTAATTGTAAAGGAAATTCTGTGTGTAAACATATTGGCTAAAGTTAAAGGGGTATCATCCAGTT
TTTCTGTGAACTGAACATTAAAATAAAAGCTCAATGGGCTTTTCTTAAAGCACTAACCTGCTCTTTAACA
AAAATTATAAAAGGTTAAAAAGAGTCTATAAAAATCTTACCTTATGGTCAGATGTTAAAATTGGATAAAT
ATGTCTACAAGGTTTTATTAAAATTGAGTTTAACATTAACAACACACTAATATAAAGGTGAAATTTAGCT
TATCTGGTATAAAAATCATACAGGAAGCATTGTCAAATATAAAATGGTGTTTGGCTTTCTTTGGTCTAAA
AACTAGTAAAAATAGGTGCTAAAGAAAATTTCTCAGTAAGAAGGCACCAAGGATTATAAAGTCCACTGCT
GATATCCCCACATTTAAAACAAAAGATCAATTTCTTAGAAAGAATATACTTGATTTATCTTCCACTTTCC
TTTCCCTCAAAACTGAAAGCATTTTAGCACAGGTACCACCCCTAGAATTTCCGGTAAACCAGCACCAGCC
TGAAGATCACATTCTCCTCAAAGGTGGAAAGAAGAAAAACTCAAGCCAGCCTGGGAAGGACCCTACCTTG
TCCTGCTAATCACCGAGACTGCTGTTCATACAGCAAAAAGGGGATGAACTCATCACACTGGTATCAAGAA
AGCACCACCCGCTCCAGAGTCATGGACCATAGTCCCAGGGGAAAACCCATACCAAGCTAAAACTAAGAAA
AAATTAACTCTCTTTCATCTATTCTATTACTCTTTCTTCTTTTCTGGCTCTATTGCTGACCATCGAGTTA
TTAACATAACCAAGGCAATTTCACCTCAAACTATTGTATTTAATGCTTGCCTTGTTATACCCTGTGGGGA
CTTGCCAAGTCAAAGGCAGTTCTCTACTTCAGAAAAGTACCTCTGTCCCTCCTAACTCTCCTCAGACTGG
GCATTAGTGAATGGGAACCATTTAATCTGGGGAGATTTCGATAAAGATCCCAGTGTCAACCAGGAGTCTT
GCCCCCCTGATGTAGAGCTTTTATGCCATAGTTGATTCAGCATTCTGTGGACCACTAAAGAGCAAGGATG
AACTGCCCCAATCGGTTTTTGTAATTTCCTAAAACCAAGCATTCATTTTATTAGAGGGACAGCCCCACCC
CCTAACTGTCAGCTAAACCAGTGCAATCTTACACAGGTTATTATCTCAAACTCTCAAAGTTCTTCCCATT
TTTAATGGCCATTTTTAACTGGCCATTTCATAAGCCAGTTCCCTTCTTTAAGCCAATTTTATGGTATAGG
GGCTGAGGTTTCACCCTATCGGATTCTTTGAAATGCATTTCTTTGATCCCTTGCCACCTGCACCTTGCTC
TAAGCCTTCTTCTAAAACCTCTCACAATGGAACAATTGCTCCTCCTCCATCTAACGACAAGATCAAGATA
GCTACCGTAGAAGTTAGACTTAAAAAAACTTTGGCAATTAAGACAGGATACCAAGACGCAAATGCCTGGT
TGGAATGGATCAAATATTCCATCTGCATGTTAAACAAAAGCAATTGTTATGCTTGTGTGCATGGCAGGCC
AGAGGCCCAGATTGTCCCCTTTCCACTAGGGGGTTCCTCCTGTTGACTGGACATGGGCTGCATGGTAACT
TTTTTTCCAGGATTCTACAGCCTGAAGTAATAAATCGTGCCAAGCTCTCTCTCTGCTATATTCTGAAGTC
CAGCACCCTGTGGGTCAGTCCCTGAGGGCCATCCACCTTCCATCTCCTAATACTAAGTTCACTTCGTGTC
TCTCAAGACAGGGAGGAAACTTAGGGTTCCTTGGAGACCTGAAGGGATGCAGCAAGCTTATTAATTTTCA
AGAGCTTATCAATCAGTCAGCCCTTGTTCATCCACGAGCGGATGTGTGGTGGCATTGTGGTGGACCTTTA
CTGGACACTCTGCCAAATAACTGGACTGGTGCTTGTGCTTTAGTCCAATTGGTTATCTCTTTCTCCCTGG
CATTTCATCAATTAGAGGAAGAAAAAATATGACATCGTAAAGCAAGACAAGCCACTTATGGGTTTTTGAC
TCTTATATCTATTTAAATGCAATTGGAGTCCCACGGGAAATACCAGATCAATTTAAAGCCTGAAATCAAA
TAGGTGCAGGATTTGAGTCAGTATTTTGGTGAGTGACAATTAATAAAAATGTAGATTGGATAAACCACAA
CTACTACAACAACAGTGATTTATTAATACACTAGAGATGCTGTTAAAGGAACAACTGAGCTCTAGCCAGA
TGGCTTGGGAAAATAAGATAGCCTTAGACATGATATTAGCAAAAAGAGGAGGAGTTTGCATCATGATTAA
AACTCAATGTTGTACCTTCATCCCAAGCAACACCACCCATGATGGAAATATAACAAAGGTATTGCAAGGT
CTGACTGCTCTGTCCAATGAGTTAACCAACAACTCAAGGGTAAATGACCCCTTTACAGAATGGCTAAAAA
AGTGGTTTGGTAAATGGAAAAGAATAATAGCCTCAATTCTTACTTCCCTCACAGCCATAAAGGGTAAAAT
TATTCTTGTCAGGTGCTGTGTCACACCATGCATCTGCGGGTTGGTGCAGAGGCTCATAAAAACGGCACTT
ACTAAAACCTCCCTTAACTATCCTCCATCTTATTCAGAGAAGCTTCTTTTGGAAAATCAAGCGGAACAAC
TAAGTCAAGACATGTTTAAAAATTTGAAAAGAAAGAGCTGTAAGGAAATGCAAGAGGAGGGGTTGTTAGG
TATGAGTTCTAAATTTCTTTTTGAAGAATCAATATGTCAGTATGTTCAATTCTTTGCCTTCTACTTTTAA
ACCTAACTTCCTTGTAAAGCAACCTTTTTCGATTATCTACACTACCCTGACCCATTCCAATTACCTGCTC
CACCCTGACTCAATCCGATTACCTATTCCACTCTGACTCATTCCGATTACCTACTCCACCCTGACTCATT
TTGATTACTTGCTCTGTCATAACCATTTTTCCTGCCAAACCACTCACCCCATCACTCTCTTTAAATTTGC
CATTCGGAATTAGTTTACCCTGTGCAGCCTAACCCTAGCCAATAGCGGAAAGACATAGCAGCAGGGGCCA
TGTGTGTCAACCATAAGACCTCCTTCCCCTCCCTTGTCCAAGTGTGCACTCACCGTTGCTCCA
