# Supplementary material for: Genome-wide characterization of endogenous retroviruses in snub-nosed monkeys
Source: PeerJ. 2019 Mar 18;7:e6602. doi: 10.7717/peerj.6602 (PMC6428148; doi:10.7717/peerj.6602)
Supplement: File S3 — All ERV sequences found in the golden snub-nosed monkey. [file peerj-07-6602-s003.zip › Supplemental3/208.fasta]

>208gi|723424755|ref|NW_010789701.1|:2836033-2844225 
TGTTATGCCCAGACCCACGATGTCCCAAAAGCAACCACCAGAGACCAGAGTCAAAGCCAAGCGGCAGGGT
TCGCTTTATTTCGAGTTCGAACTCGGTTCTCTCCAGCTAGGCACTAGTTCCCAGGGAGAGACCCCGAGCT
CGCGGTTTCAGCTGTTTTTATAGTCCGGCACAAACAAGTTACAGAGAATCTGGGGAATTTTACAGTTGTA
AGTTTACAATTGGCTGACATTTAAAGTTATACATTAGTCAGTTGTTCATTGGTTCCCGCCCTTCGGCCAT
ATCATAAACGGCCGTTCCCGCCCTTTGGCAAAACCACAAACGGCCGTGACGCATTTAGGGACTTTCCACA
TAACCTTGTTGTTTCAGCATTAAGGGGGGGGGGGGGTTTCTTGCCGCCTCTGATTTCCAGTACTTTTCCA
CTTAGCATTTTTAGTTTTTCTCTTTCTATCACAATACTACTATCACAATTTAAGATTTTAAAGTAATAAT
CTTAAGAAGCACCACATAAAATCATGGACTTTTCAAAGAAGGGATGCCATGTGTCAAAAATATAATGCAA
TGGACAGTTAAGGAGGTGATTTTATTTAGGATACTGCTACAGGGAGAGCATTAATTACAGTAGAACATCT
TGAAGAAGAGGAAGTGGGCCTGGAGTTTGAGAGAGGCCAGTAAACAACGGAATCCTGAGGAAGCATGGAG
GTGGAATCTTACAGAAAGGATTGAGGATTTCTTAATTCTGGTTTTCTGGGAGCACAGGGCTCAGGTAAAG
TTGAACATTGTCACAGAGTGTTTCGTGGGATGTACAATGCCACAGACTAGTCACCTAAACTGGAAGGGAA
ATTTTATTGTAATATTTGGAGGTGGTCGTATGATTTTTCACAAAAGCCCCTGCTGATATATGATGGAGTG
TGTTCAAAATCTACAGAGGGGTGTGTGTGTGTGTGTGTGTGTGTGTGTTTAATTTCCAACTTTTAAGTTC
AGGGTTAATGTGCAGGATTACATGTGCAGGATTGCAGGTTTACATGTGCAGGATTGCAGGTTTGTTACAT
AGGTAAGCATGTGCCATGGTGGTTTTCTGCATAGATCAACCCATCATCCAAGTATTAAGCCCAGCATCCA
TTAGCTCTTCTTCCTGATGTCCTCTTTCATGCCCCCTGACCCTCTGACAGGCCTCAGTTTGTTTTGCTCC
TGCCATGTGTCTATGTGTTCTCATCATTCAGCTCCCACTTATAAGTGAGAACATGTGGTATCCAGTTTTC
TGTTCCTGAGTTAGTTTGCTAAGGATAATGACCTCTAGTTTCATCCATGTCCCTCCAAAGGACATGATCT
TGTTCCTTTTTAATCTGCATATATTTTTAAGATAAAGCGTGAGACATCAAAGAAATTTCTGCTTGTAGCA
GTCTACTTTACCTCCACCTTTCTTGACCTCCTCTTGCTCCCCTACTTTAGTGAAGTTGTTACTTCATTCA
TTACATTAACAAAAATGTTAATCCCTATGCCGTATTACTACTGTGAAAAGTTTGAGAAGCATGGGGTAGG
GCATCCACAGCAGCTATTATGTTGAACACTCTAGGAAAAGCCACAATCCAGGGTGAAAGAGTAGCATCAG
CAGAGGAAGAAAACTGGGAGAGTGAAATGTGTGGCACCCATAGGCTCCTTTCTGCTGGGAGGTCCATCGG
GAATCCCAGGGGTCCCAAATGACCCAGGTGTAGCCTAATGTAGTTTTAAAAAAATTATGTGACTGCCATT
CTTGATTGGGTAGGGACTCAGAAGCCTTTAGGATTTTAACAGTATGGATTCTGCAGGACCTATATGGACA
GCCGACACTTTGTTCTATCCATGAATTATTACAATAAGAGAGTGTCTGATCAAAAAGAAAACAAATTTCG
GGTGCTGCTTTTCCTGGGTGGTTTTTAAAGTCAGTGAAATTTAGATAGATGGGGGAGCTGCAACCCCCGG
GGGGGCAATCAGCAGTGCTTAATAGATAGCCCTTTTGCTCTGTCTGAGCATAATTGGTCCAGTTTTCAGT
CAGGAAGAAACGCCAGGCGAAGGGGGATGTGGCTGGGTTTGCCCAAGTCTCCCAACAGGGGGTCCATAAG
AGTAAAAGAGCTATAAGAGAAATAAGTGTCATAGTTACAGTTTGGGTTGTTGACAGCGCAGAACAAGCTT
TAAGGGATTTTTTTTTGGTCCGATCAACTGTCCAGGTCGCTGTCTCACCCATTGAGGATCTAACAAGGTC
CGAGAATGGGTCCACAGGCTTGGCGTGGGTGTGATGGACCCAGGCAACGATACCTTCTACCTTGAGGGCT
GTAGGCGTAGTCAGGATCACCTGGAATGGTCCTTTCCACCGGGGTTCTAGGGTTTCTTGTCGGTGACGCT
TGACGAGGACCCAGTCTCCGGGTTTATATTGATGTGAAATGGGTGGAGGCCCAGCCTCATATAGTTCTTT
TAATTCGGGCCAAACTTCTTCATGAACTTTCTGTAGGGCTTGTAAGGAAAACAAAAGTTCAAGACCATTA
TCTGTGTCAGCTTTGAGGAGGTTGTCTTTTAGGTTGGGGATAATAGGGGGTGGTTTGCCAAACATTATTT
CATAAGGGGTAAGTCCTAGTTTATAGGGAGAGTTACGTGCCCTGTACAGAGCGTAGGGGAGGAGGACTAC
CCAGTTAGCGCCAGTCTCCATGGTCAATTTAGTTAGGGTCTCTTTTAACGTTCTATTTATTCTTTCTACC
TGTCCTGAGCTTTGGGGTCGATAGGCACAATGTAGTTTCCAATTAGCCCCAAGGATGGAAGCCAGTTCCT
GACTTACCTTTGCAACGAAGGCCGCCCCGTTATCCGACACTATCATGACTGGAAAGCTGTACCTGGGCAG
GATTTCTTCTAGGATCTTTTTCGTTACAATCTGTGCAGTTTCTTTTTTTGTTGGGAAAGCTTCCGCCCAT
CCTGAAAAGGTATCTATAAAAACTAGTAAGTATTTGTATCCATACTTTCCTGGTTTTATTTCAGTAAAGT
CAATTTCCCAATATATCCCAGGTCTATCTCCCCTTTGTCTCTTTCCCGCGGTGTGGGTCCCGTGTCCGGC
GTTATTGAGTTGGCACACTACACAGTTCTTAACCGTGGCGTCTATTTTTTCAGAGGCATTTTTGATTTTT
AGTACAGTATGTTGAATTAAATCTAGCATCCATCGCGTACCTAGATGAGTGCTTTGATGGATGTGTTCTA
TTACCCGCTGCCCTAGCTTTTCTGGGAGGATAGTATTGTTGTTAGAGTCTTTCCACCACAGATTACTGAC
CTGTGTTCCGGGGAGCTTACTTATCCACTGGAGGTCGTCCTCTGAGTAGTCTGGGTGAGACGGCAATTCT
CTGGGGCCGGGGTCGGGTAGCTGGAGGGTCAGTAGCCGAGGAGTGATTTTGGCCACTTCTTTTGCAGTCT
GATCAGCCAGGTTGTTACCTCGGGCGACCGGGTTAGTGGCCTTCTGATGTCCCGGACAGTGGACGATAGC
CAGCTTTTTGGGTTCCTAAAGGGCAGCCAGAATATTTAAGATTTCTTCTTTGTTCTTAATGTCTTTTCCT
TCAGCTGTGAGAAGCCCCCTCTCTTTGTATATAGCACCATGGATGTGGGCGGTGGCAAAGGCGTATCGGC
TGTCAGTATATACTGTCATTTTACGGCCCTTGCCCAGTTTTAGGGCTTGCGCCAAGGCAATTAACTCAGC
TCTTTGAGCCGATGCTCCTGGAGGTAATGGCTCGGCCCAAATTATTTCAGTCTCTGAGGTTACTGCCACC
CCTGCATACCTCTGTCCTTGGTGAACGAAGCTGCTCCCGTCAGTGAACCAGGTGAGGTCTGTATCTGGTA
GCGGCTGGTCCTGGAGGTCTTCTCTGACTCCATGTACCTGGGCTAGTATTTCAGTGCAGCTGTGGAGCGG
CTTACTTAAGTCTGGGTCTGGCAGTAATGATGCTGGGTTTAGGGCCATCGGGGGTTTAAATGTTATTCTG
AGGGGGTTCAGCAACAGCCCCTGGTAATGGGTAAGCCGAGCATTACTGAGCCATCGGTCAGGGGGCTGTC
TAAGGATGCCTTCGACAGCGTGGGGGGTGGTGACTTGTAATTCTTGGCCCATGGCCAGTTTGTCAGCATC
TTTGACCATCAGGGCTGTTGCTGCAATCATCCGGAGGCAAGGAGGCCATCCTGCAGCCACCGGGTCCAGT
CTCTTCGAGAGGTATGCAACTGGCCTGCGCCACGGACCCAAATTTTGAGTTAGAACTGCTTTTGCTATGC
CCCGGCTTTCTTCTACGTATAAGTGAAAAGGCTTAGAGACATCCGGAAGACCCAGTGCAGGGGCTGAGAG
CAGAGCAGTTTTAATTTGCTGGAAAGCCAGCTCAGCCTCTTCAGTCCAATTGAAGGGCTGTTGCTCTTTG
GTAGCCTGATAGAGGGTTTTGCCAGTTCAGCGAAGCCAGGTATCCAAAGCCTGCAGAACCCTGCAGATCC
CAGGAACTCTCTTACCTGTCGTGTTGACTGTGGTCTGGGGATCTGTAGGACAGTTTCTTTTCGGGCATTT
GTTAGCCAACGCTGTCCCCCTCTCAGTAGATATCCCAAATAGGTTACTTTGGGCTTGCAGATTTGGGCCT
TTTTAGCTGAGGCTCGATAACCTAGGTTTCCCAGGGTTCTTAGGAGGTCTTTCGTTCCTTGGATGCAAGC
CTCTGGGGACTTTGCCGCTATTAAGAGGTCATCAACATACTGCAAGAGAGTTATACTGCGGTGTTGGCGC
CGGTACTCACCCAAGTCTTCGTGTAGGGCTTCATCGAACAGAGTTGGGGAGTTCTTGAATCCTTGTGGCA
ATCTGGTCCATGTCAGTTGGCCATTTATGCCCCTTTCAGAGTCTGTCCACTTGAAGGCAAAAATTTCTTG
GCTTTTAGGGGCTAAAGGCAGGCTGAAAAAGGCATCTTTCAGGTCTAGAACAGTATACCATTGATTTGCA
GGGCTCAAAGTGCTCAGGAGGCTGTATGGGTTTGGCACCGTCGGGTGTATGTCTATTACCCTTTTGTTGA
CCTCTATTAAGTCTTGTACTGGCCTGTATTCTTTACTGTTGGGTTTGCGTATTGGTAACAGCGGAGTGTT
CCATGGTGAGTGGCAGGGGCGCAGGACTCCATGATCTAGGAGTTGGCATATGTGTGGCATAATCCCCTCT
CTGGCTTCTAGGGCCATTGGGTATTGGCACACCCGAACAGGGTCCATCCCGGGCTTAAGCTCAACAAAAA
TGGCGGGACGGTGTTTTGCTAGCCCTAGCCCTCCTGTTTCCGCCCAGGCCTCTGGGATATCTTGGAGCCA
GGAGTCCATATTTTGGTTAGGAGGTGTCAACTCCTGATGAAGCTGATATTTCTCCTCTAGAGTTACAGTA
AGGACAGATAGTGGCTTATTTTGGGAGTCAGTCACTTTGGGCCCTTCCAGTTGAAAGTGGATCTGGGCCC
CCATTTTTGTCAACAGATCTCTTCCCAACAGAGGACAAGGGCTTTCAGGGATGACCAGGAAGGTGTGGGA
CACTTTCCCGGTTCCCAAGTCCACCGTTCTCTGAGTTGTCCACGGATATTTCTTGACTCCTGTGGCCCCT
TGAACCCAGGAGGAGTTGGAAGATAACTTTCCATAGGGCTTGACTAGGACCGAATGTTGTGCCCCGGTAT
CGACCAGGAACTGGACTGGGGACCTCTCCACTTGTAAAGTTACCCTAGGTTCGGGGAGGGGGTCCGAACC
CCGTCTTCCCTATTCCGTATCTTGAGTAACCAATATCGGCATGGGTTTGGGCTGCCATTGTCCTTGGCCC
GGCTGGCGCTGTTTCTTTTTGGGGCAGTCTTTAATCCAGTGGCCAATTTCTTTACAGTAAGCACACTGAT
CTTTGTTTAGGTTGCGTCTAGGGGCACGCATGGATTGGGTACCGTCCGGCGGAGGTTGTTCCCTTTGGAC
GACTGCTACTAGGACCTTGGTCATTTTTTCGGTGGCCCTAATTTGTCTTTCCTCTGGAGCATCCCTGTTG
TTATAAACCCTCTGCGCTATGCGAAGAAGGTCTTGGACCTGTTTTCCTTCCAAATCTTCTAATTTTTGTA
ATTTTTTTTTAATATCTGGGGCCGCCTGATTGACAAAGGACATAACAACTGCTGCCTGATTCTCGGGGGC
TTCTGGATCTATAGGTGTATATTGTCTAAAGGCTTCCATTAGTCTTTCTAGATAAACAGCGGGACTTTCT
GTTTTTCCCTGTAAAACAGAGTATACCTTAGCCAAATTAGTGGGCTTGCGAGCTGCAGCCCGGAGACCCG
CCATTAGAGTCTGGCGATAAACGAGTAGCTTTCCCCTACCTTCTGTTGTATTGTAGTCCCACGCGGGCCT
GGTCAGGGGAAATGCTGCATTAATGAGGTCAGGGTTTGCAGTCGGTTGACCGTCATCTCCGGGAACCAAC
TTTCTTGCCTCTATCTGTATTCTTTCTCGTTCCTCCGTTGTGAACAGAATTCGGAGGAGCTGTTGGCAGT
CATCCCAGGTGGGCTGATGAGTGAACATGACACTGTCTAGAAGGGCTGTTAGGTCTTTGGGGTTGTCAGA
GAACCGGGCATTCTGGGTTTTCCAGTTGTACAGGTCACTGGTAGAGAATGGCCAATACTGGAGTCTAGGG
TTGCCCGTGTCATCGGGGGTCCTATTTCCCTTAAGGGGAGCGCTACAGTGGAGTCGGGAACTCGCGGAGT
TACCTCACGTTGGGTACGCCCGTGCGTTCCTCCGCCGGCCCTCCCGAACTATGCTCACTTTCAGTTTCCC
CCAACGCAGCAGCCACTTCTCGACCCTCATGGCTTTCTGTGGGTGCGACCGGTGGGACTTGGGGCCGGGG
TCCAGGGGGATGATAAGGCGGGGGTTCCAGGGATATGGGGTCTTGGCTATCAGGCAGTACAGGGGGCAAG
GGGGCATTTGGGGTTTTTGGTTTTTGGGTGGTCCCAGCCGGCCGCGCGACTAAGGTTTTACAAGGTTCAG
AAGTCAACAGAAAGGGAGCTAGCCACAGGGGCGGATTTTCCACGAGATCCTGCCATACCAAAATGTAGGG
GATTTGGTCTGGATGTCCCGTACAGGCCCGGCAGGAAAACTCTTGATTTTACCTTAAGGATGATGGGGAG
ACAAAAAGTTCCCTCGGCTGGCCAGCCAATGCCCAAGGTGGGTCACTCAGAGTGGCAGAGGGTTATTAAT
TTTCCCTTTTTAAGTTCTACACTGAGATCATGTCCTCTTGCTCTTACATCTCTAAAATTATTGACAAGGA
GAGAAAGTGGTGTGGTCTGAGAGTTGCCCATTTCAAGGAATTCCCATTGGTAAAAGATGGGTGATAAGAG
ATGTTAGTGTCTGGTCCAGAACTGGCTCCAAAACAGCTCCTGTGAATCAAGGTAAATTAGAAGGAGGCAC
GCAACAGAGAACAACCAGCAAATAAGATCCAGCAAATAAGATAATTTTGATCCCTAGCGCGGCTCGGGTG
TAGCACCCGATCAGAGTCAGACGGGCCACGGAATACAGAGCCCCAGATGAGTACCGGAGGACGTCTCCCA
CCGGCCTCTACTGACTGTCCTATAGCGCGTCCGCCAGGACTAGATCAGTCTCAAATACAGACCCCGCGGG
ATTGTTCAGAGGCAGACAGACAACATACAGACTGAGCCAGCTTACTCACTTTTGCGAGGACCCGTTGGCC
TGGGGTCTGGTGGGCTTAGGGGCAATCCCAGACGATCCCCCAAATGTTATGCCCAGACCCATGATGTCCC
AAAAGCAACCACCAGAGACCAGAGTCAAAGCCAAGCGGCAGGGTTCGCTTTATTTCGAGTTCGAACTCGG
TTCTCTCCAGCTAGGCACTAGTTCCCAGGGAGAGACCCCAAGCTCGGGGTTTCAGCCGTTTTTATAGTCC
GGCACAAACAAGTTACAGAGAATCTGGGGAATTTTACAGTTGTAAGTTTACAATTGGCTGACATTTAAAG
TTATACATTAGTCAGTTTTTCATTTGTTCCCGCCCTTCGGCCATATCATAAACGGCCGTTCCCGCCCTTT
GGCAAAACCACAAACGGCCCTGACGCAGTTAGGGACTTTCCACACAACCTTGTTGTTTCAGCATTAAGGG
GGGAGGGTTTTCTTGCCGCCTCTGATTTCCAGTACTTTTCTACTTAGCATTTTTAGTTTTTCTCTTTCTA
TCA
