# Supplementary material for: Genome-wide characterization of endogenous retroviruses in snub-nosed monkeys
Source: PeerJ. 2019 Mar 18;7:e6602. doi: 10.7717/peerj.6602 (PMC6428148; doi:10.7717/peerj.6602)
Supplement: File S3 — All ERV sequences found in the golden snub-nosed monkey. [file peerj-07-6602-s003.zip › Supplemental3/209.fasta]

>209gi|723424755|ref|NW_010789701.1|:3658921-3666877 
TGGCTTTGTCCAGGAAAGAATTTAAGGGTGGGCCAGTGGTGTTATACCGCAACTTTTATTGAAGCAGCAG
TGTACATTAGTACTAGAAGTACTGCTCCTTGCAGAGCAGGGCTATCTATGTCATAGGCAGTGTACCCAGA
CTAGTAGCTCAGAGACAGCCCTGGAGTCATATTTATACCCACTTTTAATTGTATACAAGTTAAGGAGCAG
ATTTTGCAGAAATTTCTAAAAACAGTGTGGTAACTTCTGGGTTGTTAGGTTGCTGCCATGGAAATAGGTG
GTAACTTTGGTGTGCTGCCATGGAAACGGTTAACTGACATGGCACACTGAGGGGTGTGTCTTTTGGAAAG
ATATTTCTGCCCCATCTCTGTTTCAGCTAGTCTTCAATTTGGTCTGATGTCTGAGCTCTGCCTCTGGAGT
CGAGTCCCGCCTCTGGAGTTGAGTCCTGCCTCCCACTTCTTTCTCCCCTCAGAGATGAGATACTCCTCCT
TAACTTTAGGTGGGCTCCATAAAGGTGGAGTCCACCTTTTCTAACTACTTCCTGCTGAGTTTATGGGTGT
AGGTCCTGCCTAGCACTAGAGGAACAAAATTCTCTGGATACCTGATCTAAGGGGCCCAAAGGCAGGACAC
TTTCATTCTCTAGGTCAGTAGGTGAGACAGGTCAGAAGCCTTGTGTCAGCATTGTCTTTATCTGGAACTG
TTGTAACATAGAGGACACACATTTTACTAAGATGTTAAACAAGCCAGGGCCAAAAATTAGTAACAACATG
ATAGCTATCAAAGGTCCTAGGAGAGGTAAAAACCAGGTGAGACTTGGGAAGGCACTTTTGATAGTCAACC
AGATATAGCTGGGGTCAGTGCCCTAGTTATACCTAAGTAACCAGGTAGCTTACTCATGCATCTTTTCGTT
GTTGTTGTTGTTTGAGATGGAGTCTCACTCTGTCACCTATGCTGAAGTGCAGTGGTGTAGTCTCAGCTCA
CTGCCACCTCCTCCTCCCGGGCTCAAGCAATTCTTTTGAATGCTAACCTGAGCTTGTCTAGAGTTGTTAA
CATATATGGAGCAGGTTTTATTAATAATTGCACAGAGTCCACCTCGTTTAGCTGGTAAATAATCCAATGC
TAGTCTGCTATTGAGAACTACATTTGCCAAAGAGCCTAGGGACTCTTGAATTCTCTTTAGTGCCTGACCT
GTGTTAGTGTAGGGTTTCAGTCAAGTTCTTTAGGGTTGACTCTTGGCAAGCAAACCTGCCCCAGAGTGCC
ACTAGTCCTATTGTCACTCCAATTTCTGCCTGAATAAATACTATTGCTCATTCAGTTCTGGTGTTCTTGG
GTCTTATAGGTTATAGAGTGTGACCCCTGGATGACCCAGGGTAGCCAATGTGCAAACTTGCAAACTCTCA
AACTCTGTTCCAAGTTTTGTTGTTGCTGTTGTTGTTGTTGTTGTTTTTTTTGAGACAGAGTCTCACTCTG
TTGCCCAGGCTGGAGTGCAACAGCATGATGTCGGCTCACTCTGCAACCTCCGTCTCCCAGACTGCCTCAG
CCTCCTGAGTAGCTGGGATTTTAGCCATGTGCCACTACGCCCAGCTAATTTTTTGTATTTTTAATAGAGA
TGGGTTTTCACCACGTTGACCAGGCTGGTTTTGAACTCCTGACCTCAAATGATCCACCCACCTCCCAAAG
TGCTGGAATGTTCCAAGTTTTTGATATACAAGGGAAAGCTACTCCTAAAAGAACAGGTGGTTGCCTAAAA
AGTGGGAAGTGGTTATGGAGTGTGATGTCTACTCCATAGCGTAGCTACAGAGATATTTTTGCCGCCAAGT
TGTAGCTACAGAGATATTTTTATCTTGTTCTAATGGCAGTGGTTGAGCAATCTTTGTTTTCCGAAATGGA
ACAGTACTCCTACCTCCCCACACTAGGCAATTGTTTTGTCCCTGTATGTTCTGATCCAGAAGAAAGCACC
ATGATTACAAGTAGAATCCCATTTACCTTGCTGTGGCCTTGGGAACTTGGTAAGTAAACTTGGATCAGAA
CATCACAGGAAAACTTCCACTTATGTGTCATTAACACAACAGGGGGTCGAAAAGATAGAATTACTAGTGC
ACTGGATACAATTAGTGCAAAAGACAGAATTATTAGTGCACCCAACTTTCCAGGTCCAGGTAATAATTGT
GGGGGCTTTCAGACAGAATCTGTTAAGTAAGGGAGGTTTCCATTTAACAACTAGCGTTTTGGGTACTTGG
GATCACTAGGGTTAGTTAGAAGGTTTGGGGAGATGGCCATGAGATTTTCTGGAAGATACAACTGTCTGTC
CTGAAGATGTTGTTGACAAATCCAGCAACCATGAAAATGATTCCTTGATGCTATAATTTTTGAAATATTT
ACTATAGAGTTTTGTTCCTATCAACATTGTATCAGGGTAATTTGGAGAGCAAACAGGATTAACACTGGCA
ACATGGTGTCTGGTTGGGCCTTAGCCCAACAGGACAAAAAGAGATATTTCCCAGGAGGAGGCAGCTGGTT
AATGTAATAGAAAAGAAATATGGTCAGGAAGAAGAGAAAAACTAATGCTCCTGTTCCGTCTGCAACATCA
CGTTACCACTTCTGAATGAGAGCTGATTATTTTCAGTAGGTAGCAGAGCTCTTCCAAAGTTTTATAGATC
TAGTTCGTAGTGTCCCCCAACCTTGTGCCTATAACTCACAAGAAGCACATTTAATCGTTGATAAGTGTAC
TCAATTATTATTTCCTGAAGTTTAACAGCAGTGAGGATACTCAATCGCACCTGAGAGGGGCTCTTCCATT
TTGGTTTAGTTGATCCTTGGGGGATTCTTCTTTTTAAGTTTTTAGTAAATCTAAGTCTCCTGGTTGAACA
GGGGAACTATTTCTTTTTTCTTTGTGGGGAAAATCGATATTTTATTTTTGTATTGGAGGGCCTTTTGAAC
CTGGCCTAAATTCCAAAGTGGAGGGAGAGTGTTTGTATAGCTAATTACTACAAGCCAAGACCACAGCAGC
TCAACACATCTGTTGAGACAGTCAGTTTTACAACCCCATTTCCTAGCTCTTAGTTTTTGGCTCTTACACA
GCTCAAAAGGGGTTCAAGGGCCAAGGAATGCCCACCCGCCTCCACTCTCATTTGGCCCAGAACATCCAGC
TGAGTGTTAAGTCCCCTAACTCCAAGTCCCCCTCCCGTGGGAGGCCCACCGAAGGACACGATGGACACGG
GGCAGGAAGCACACCACCCCAGCGTTGGCACAGGACAAAATAAAAGCTTGGCCATTGATACTGCCTCCAG
CACATACTGACAGAAATGGAGAAAACAAACCAAAAAATCAAAATCCATAGCCCCTTCCCCCACCCAACAG
ACTGAATAGATGTCCCCGTCCCAACCAAAGGGAAGAGAGTTGGGCAGGCACTCACCAGCCCCCAAAACTC
TTCAGGAGTCAAAAAACAAAAGCGACAAGAAGGTTACACATAAAGAAAATCTGAGAACATAGAGTTAGGC
TATACTGGGAAAGAATGCTGCTCCCACAGACCTCTAAGACACAACGCTTCAGCACCAGGTCATAATAACA
GTCAGAACTGGAGGAGGAAAACCCACAGAAGCTGACAATAAATGCAAAGGAGAGAGTTACATGAATCTGA
GAAGCTTCCAAAAGAAATAGATTACAGAATTGAACAATGAAATTTCTGATATTTTATCAAAACAATACCT
GAAGAAAATCTGGTTCCAAAACACAGACCACTTTTTCAGAAAACCTACCACAAACCATTTTTCTTTAATC
ATAGCAAGTTTAATCACAGGACAAAATTTATTTTGTAAATACCCTTTTGTCAACCTTATTACAATGTATG
TAGACCACCTATATTTTAATGTGTGAACTTACTGACTTGACCTCTGCTACCTCTTTTTTAAATAACCAGC
TATTTTACTCTAGGACAAGAATTTACTATATGAAACCCCTCCTCATACAAAATCGCTTGCTCTTTTTTTC
TTTTCATAACATTTATTACATCTCTCTTTTTTCTAGTCATTGGTTTTATTATATTTTGAACATCCTTTTT
AATAACCTCTGAATTTGATAAAGATTATCATTTTTCTCAATAAAGAATACATCTCTTTGGCACGTTTTAT
ATAAACCTAGGAACAAGAGATTTTGAACTGCCCACCAGATATTGGCATTCTATAGATGAGAACCATTATA
CCATTTTAAGACATTAAACCACACAAAAAGTTCACTAAGCCTCTATTCCATTCACATGCATTTAACTTTT
CACTTTTAACAGTTTTATCTATACCACCTCCAAGAACCAAGATACCATGCAAAGCTAGTCATCATTTGAA
GCCATTTTAACAATTTTAACCCTTATGACATTGGTAATTTATCTAGGTAAAAACTTTAAAGTTAAATTTT
AGAAGACACAGCATTCTCATCAAACTATTAAGCTTAGATTAGTCTTATTTAATTTAGTGATACTCTTTTA
TTTATAAGTCAATTTGATAGCATGTTACATGCAACACACATCATAATACCTATATACACACACCTAAAAA
AAAAAACAAAAAACCTTAAATAAAATGACCTATACAAGACAACTGGATTCAAGTTGTTTACAAAATTGAG
ACCCATTCTCTTGGCCAAATTTTGCTTGCCTGATAGATACTAAGACAACAACAGGCTGGGAAAAGAATCC
CATAGCATCAGATAAGAAAGAGAGAGAGCAAATTGCTTTGCTCGAGGGTCCCGAAGCCACTGGAGGGCTT
ACCCAGCAGTGGAGACACCAAAGAAAAATATTTGGGCAGGTGCTTCTCTGCCACTGCTGGAAGCTGTCTG
TCTGTTCGATCAAGGGTCCAAGTGTCAAGGGTCCAAGACCTCCAATAAACTTACTTGACCTAGGAAGCTC
TTTGGGGCTAGTGGAAGAAAGTTAGTTCTAGAATCGATGGGGAATTTTTTTGTCTCTCTCACCAGGGACA
GTTAAGGTATTCTCATTATCGCTGGCCCTTTTGCTTATCGTAGGCACATTGATTCTGACCCAGAAGTCAG
CAAATCTGGGGCTCCTCTCTGGGCATCCCAGTTGCCGATCTCATGACACTTTCTCAGGATGGGTAATTCT
GAGGTGGCAGGGTTCTTAAAGGAACTGTCAACAATTATGCATTTTGGCTATGTCTCTTTTTTTTTCACTT
TTTTTCCCTGTCCCTATTATTGTAAACTTTGAAGGCTGTGCTTAAGAGTTGACTCAAAGGGATTTGAGGC
CCCATTGCTGCTGTTTGTAGCTTCCTCCTAATATCAGGGACAGATTGAGTAACAAAATGCATGCCCAGGA
GAGCTTGTCCTTTTGTGGAGTCTGGGGTCTGCTTTAGCATTTTTTTGAGTACCTCAACCAAATGACCCTG
AAACAGAGCAGGATTTTCATCCTTTCCCTGAGTTATTTCTCTAACCTTGTCATAATTCACTGGCTCAACC
ACACACTTTTTCCTTCACATTTTTCCCATGGCACAGCAAGCAGATGACAACACTTGCAAGTCATGACAAG
TTAAATTAAACAACATGATAAACTTAACAAACTCCTCTATAAACTTTTCTAGATCTTCTGAAAACTGGCC
AATTTTTTCTTTGTATAAAGCAAATTAGACTAGAAAATGGCACACGTACACTAAGTATTCCTGCATTTTG
ATCAGTTACTTCCCGCAATAGACATGGTTTGACTTTAGGGGCTGCTATGGGGCCCCACTCCTGGTGGTAG
TGGTTGTGCTTACTTTCTTGGGCAGTCGGGGGTGGGGTATAAGCTGGGGCTGGGGGATAAGAAGGGAGGG
GTGTCTGATGACTTTGGGGTGGAATCCTTCATTAGAAAACTGACAAGAAACCCCTCAGAATTTGGGGACT
GAGGAGGTTTCAGGGAAGGTGTAGGTTTTCTAGTGGGAGCAGCTAGGAATGTCTCCTTTATGCATGGCTT
TCTGATGCCTTGATGTCACATGAGCCAGTAAAGGGCCATAAAAGCCTACACATAAGGGACATCTTCCCAT
TTTTCTTCTGTATTTTTTACAGAATAAGTTCAATTGTAAAATGTCATTATAATGTATAGAATCATGTTGA
AACCAAATCTATTAGTTTTCTAATTTGTATTGAACCCAAGCAGTGTTGCAATAGAAAATACAGTTTCTTT
TTCTATAAGCTGAATTGGAATGTGCACCAGTAACCTAAAAGACATCCTAGTGGACAGTCTTCTGGGATGC
TCATCATTTTCCCCATGACCAAAAGGATTTTAACTGGATACAGAAGTTTTTCTAAGTCTAGGGAGACAGA
AAGCAACTGGACCCTTGTTACTTTTCCCTTTTAGATTCCCACTTCCTGCAGAGAAGGTGTAAGTAGGTAG
CAAAGCATTACAAAAGCTTATTACAAGCTACAGTTGGGCAGTAAAATGTTTAGCCTAAATTTCACACAGA
GTGAGTTTTGGGCAGAGAGAGGGACTAAATAAATGGTGACTGTGGAAGGAAGGAAGGTAAAGATCTAAAC
AGCATTGCCCAAGCAGAGACCTCAGAAGCCCTGACTTGCTGGAGAACCTACTCAACAATGGAGACACTGG
AAAAAATATTCAAGTGGCCACTTGTCTAGCATTTATAGGTGGTCTTCTATCAGGCCAGGGCCCCAGGAAC
TCTTAGTCCCTTCATCCAAGAGGAGTTTGAGCAAGGCAGTTATAAGGCAGAACACAGGAAGGGGCCACAA
TTGGTTATTAGAAAACTAATAACTTCCAACTTCAGGGCAGAAAAAGGTGAGACCAATATTCCCCTAGGAG
AGGGGGTATAACTCACAATTCTAGAGGGAATGCCAATGCCAAAAACCCCAGAGCATCTGTGGGGAGGCCA
ATAATACCAATGCTGAAAACACAGAGTGCTCGAGTCTCAGCCAATGAGGGTCCCCTCACCAAATGCCAAA
ACCCCAGGGCACCTGGGGGTGGACAACAGTGAACCCAAGACCAAGCTGGGGTCACAGAACAACATGACTC
TGGCATCCTGGAGTCAATACAACAGGAGACTTCTCACAACCAAGTGTTCTGCCTTAAACAATTGCCCAAA
CACAATCAACAGAAAGTCAAAAGCAAATATAAGACAGCAAACAAAACATACATTTTAGGACTGAAAATAA
AACCACTGATGTAACAATAAAATGGAATCACAGGAGGAAGGACTGAGTGAAGAGGTGACAAGGACATGCT
TTGGGGCACTCAAATGACAGGGGACTTTTACCCCTTAGCCAAAGGCTTTTTTTTCCCAAGTTTATACCCA
ATATCATGGGGGAGGAGACAGAGGGGACACTCACTCATTCACAGGCACAAAAATGGCACTGACCAGTCTT
GCATGTGGGACTCAGGTGAAAAACTATACAGGTTGGGTGAGCTTGGCTGCCACGTCAGGGAGCCATCACA
GGGACCATTAGCCCACTGGCCTGCCAGGCAGAGCTGCAGGTCCCTAACAAGCAGCAGCACTATGGCCACT
TGCCCATCTGCTCAGCTCTGCTGCTTTCCGGTAAAAATGATGGCTCTGAAAAGAGCCTTTGATTAGTTGT
ATCGCACTGTTGTGTTAGCAGATCTTTATTGGTATAGCCTCAGTGTTAAAGCTCTTGCAGCCTTAATTAC
AGACTGTTTTGCAATCTCTCACCATCTCTCCACTCATCCTCTCTCCAATTGCCATCTCCCACCATCTCTA
ACCAATCAACGTCTTTCCACTGATTGCCACTGTCTTCATCCCTCCATTGGTCAACAGATGATGCAGAGCA
GATGGGCACCAAAATTGGGGCTTAACCCAGTAGGGTTCTTGACTTTGCTCAGGAAGAAATTCAAGGGCAA
GCTGATGGTATTAGGAACTTTTATTGAAGTGACAGTGTACAGCAGCAGCAGAGGTACTGCTAGTTGTGGA
GCAGGGCTGCTCTGTAGGCAATGTAATCACAGGAGCACTCAGAGGCA
