# Supplementary material for: Genome-wide characterization of endogenous retroviruses in snub-nosed monkeys
Source: PeerJ. 2019 Mar 18;7:e6602. doi: 10.7717/peerj.6602 (PMC6428148; doi:10.7717/peerj.6602)
Supplement: File S3 — All ERV sequences found in the golden snub-nosed monkey. [file peerj-07-6602-s003.zip › Supplemental3/21.fasta]

>21gi|723398758|ref|NW_010815698.1|:263385-271518 
TTGATCTAATATTTTTACAAGTTAATTTTAATTGTGTAAAATAATATATACCAATAAAACATTGAAAGCA
TAGTGAACAGAATAAACCAAAATACTAGCATCTAATGTCTTAGGACAAGCATATAGGTAATTTTATCCTT
TCTCCCTACACTCTGCTTTAATGGTATAATAATATCTCTTTTTTTCTTGCCAACATTTTCTTAGGCATAT
GCTCCTGGGAGACACACAGATGAATAACCCACTGAGTTCAGACAAGTTGTTTAGAATTTCCAGCTTCAAC
AAACAAAGGGAGGCTTAATGGCTTTTATGCTGTAGTTTGAAGGAAAGGTGAGATTTGCATACGCATAGGT
GTTGACAGTTTAAGAATATTTCTACAGGGATTGACAATACAGGTATATACAAAATTCTAAGTCAGTGTTC
TATAAAAATTTGCCAATGAAACCTGTCAAGGGACTCAGATTCGAAACTTGATAGAGAAGGTTCTTTTGCA
CATATTTTTTCTCTCTAATATTTTCGTTATTTTAAGACTTGAGAAATAAAATATTTATTCCCTGCTGTTT
CATTCCTGCCTCTGTCCAATCCAGTATAGGACAGCAACCTAAAACTTCAGTGGGGAGCAAAATAGGAATT
CTTTAGATGAGTAGGCACTGAATACTGTTTGGATGAACGGAGGCAAGATGGCGCACTTCCGGGTTCTTCA
TCCCCCAACTTTTCCCGCGCACGTAAGAAAATCCAGCCGGCGACCCGGGAAGGTGCAGACCAACTAGGCA
TGCGCCAGGTGATGTCAATCTGAAGAGACCAAGATTTACCTGGTCGCACCTGTGGTACGCCCCCGGACAC
GCCCGTGCCCCGCCTATCGCCCTCCCACTCCTAGAAAAGCCGCTCCGGAGGATCGCCACGCGCGGACTTC
CCAGCTTCCCCACTGCGGTNNNNNNNNNNNNNNNNNNNNNNNNNNNNNNNNNNNNNNNNNNNNNNNNNNN
NNNNNNNNNNNNNNNNNNNNNNNNNNNNNNNNNNNNNNNNNNNNNNNNNNNNNNNNNNNNNNNNNNNNNN
NNNNNNNNNNNNNNNNNNNNNNNNNNNNNNNNNNNNNNNNNNNNNNNNNNNNNNNNNNNNNNNNNNNNNN
NNNNNNNNNNNNNNNNNNNNNNNNNNNNNNNNNNNNNNNNNNNNNNNNNNNNNNNNNNNNNNNNNNNNNN
NNNNNNNNNNNNNNNNNNNNNNNNNNNNNNNNNNNNNNNNNNNNNNNNNNNNNNNNNNNNNNNNNNNNNN
NNNNNNNNNNNNNNNNNNNNNNNNNNNNNNNNNNNNNNNNNNNNNNNNNNNNNNNNNNNNNNNNNNNNNN
NNNNNNNNNNNNNNNNNNNNNNNNNNNNNNNNNAATTTAGATACCTTTGTCAGGCCTATGACTTAACTTG
GCATGACCTCCAGGTTATCCTAACCTCCACCCTAAACCCTGAGGAGCAAGAGCGCATCCTAGCGGCCGCC
AGGCAGCACGCCAACCAACTACATTTAACTGACGCCACCATCCCACTAGGGGAGCAAGCAGTCCCCTCGG
CAGACCCGGACTGGAACTATCAAGCAAACCAGCCTGGGCGCCGTAGGCGAGACATAATGGTTCAGTGTTT
GTTGGCTGGTATGCAAACAGCCTCAAACAAAACTGTAAATTTTAACAAATTAAAAGAAATTATTCAAAAT
CCAGAAGAAAATCCAGCCGCATTCTTAAATAGGCTGACTGAGGTTCTAACCCAATATACCCGGTTAGATC
CGGCCTCCCCTACAGGGGCCACCATTTTGGCGTCTTATTTCATTTCTCAATCAGCTCCTGACATTCGTAA
GAAACTTCAGAAGGTAGAGGATGGTCCTCAGGCACCAATACAAGACCTGGTTAAATTAGCCTTTAAGGTC
TATAACTCCAGAGAGGAGACGGCTGAGGCAGTGCGACAGGCACGCCTCAAACAGAAGGCCCAGCTCCTAG
CAGCGGTTTTACGGCCCAGTTGTAACCCCAGACCAGAGAGCACATACTCCGCAGACTCCAAGGCTACGAA
AGGAGGCTGCTATAAGTGCGGCAAGGCGGGACACTATGCCAACAGGTGTCCGCAAGGTCCCCGAGCCCCA
ACGCAGCCTTGCCATAAGTGCAAGGCGTCAGGACATTGGGCCAATGAATGTCCTAAGCCTCGTCCACCAG
CAACCCCCTGCCCTGCTTGCCAGCAGGGAGGACACTGGAAGTCTGATTGCCCCACCCTGAGAACAGGTGC
TGCGTCTCCATGTGACCCCCTTTCCCAGGATCCTGGGAGCTCCTTCCAGCTCCTACATCTGGACGACGAC
GACAACTGAAGGTGCCGAGACTCGGGGACCCCCATCACCCTCGCCGAGCCGCGGGTAACTCTCCAGGAGC
AGGTAAGACAATTGATTTTTTAATAGATAGCGGGGCTACCTATTCTGTTTTGCCGTCCTTCTCTGGACCT
AGCCTTCCATCCGATATCTCTGTAGTAGGAGTAGACGGAAAGCCATCCACCCCACGAAAAACTCCACTCC
TTAATTGCTGCCTGGCCAACAACTACTTTGCGCACTCGTTCCTCATTATACCCTCATGCCCTACCCCCTT
ACTAGGCCGAGACATCCTGAGCACCTTAAAGGCCTCCATATACATTCCCACCAACTCATCCACTCCCCTT
CAACCCCCTCATGACCTGTTGCTCATGCTTTGTGCAAGTGCACAGGCTCCTCCTATGTCGCCCCCACCCC
CCATCTTCCCTATTTCTGTACACCCTCAAGTGTGGGACACTTCCACCCCGGTCATAGCTGCTCACCACCC
ACCAGTTCTCGTCAAGCTCAAAGATCCCACTCGTTTCCCAAACCGCCCCCAATTCTCTCTCTCTCCGACA
CATCTACAAGGTTTAAAGCCAATTATCACGCGACTACTTAGCCAACATATTCTTGTCCGCACACATTCCC
CCTGTAACACTCCAATACTTCCAGTTAAAAAGGCAGATGGAACGTATAGGTTAGTACAGGATCTTCGGCT
AGTCAATGAAGCCACCCGTCCCACGCACCCTGTAGTTCCCAACCCTTACACCCTTCTGTCCCATATCCCC
ACCAATTCTACTTATTTTACTGTGCTAGACCTTAAGGATGCTTTCTTTACCATACCCCTACACACAGACT
GCCAGTTCCTTTTTGCTTTCACATGGGAGGACCCAGACACATCTCCAGTGGCAAGGGACACTCCGTGACT
ACACTGAAAATGAAGTCTCATTTTATACTTATATTGCTGTTTCACTCATACACTCAGACCTTTGCTAGTC
CGCCTACTGTATGGCAATTTTTTTCTCATCACTGAAACTTGGCCATAAGACAGCCGAACACACTCAGTAG
TACATAGTTCTGCCAGTTGTCTTCCTTAAGGCTATTTCTCGTGCTACTGCCCAATCCTTCCTTTCCGTTA
TTCAGCTCCAAATTCATCCTGAGGTAATCATACTCAGGCACCCAATGGAGGCCAAAACGGCCCCCATTGA
AGGCTATTTCTCGTGCAACTGCCCAATCCTTCCTTTCCGTTATTCAACTCCAAATTCATCCTGAGGTAAT
CATACTCAGGCACCCAATGGAGGCCAAAACGGCCCCCATTGAAGGCTATTTCTCGTGCAACTGCCCAATC
CTTCCTTTCCGTTATTCAACTCCAAATTCATCCTGAGGTAATCATACTCAGGCACCCAATGGAGGCCAAA
ACGGCCCCCATTGAAGGCTATTTCTCGTGCAACTGCCCAATCCTTCCTTTCCGTTATTCAACTCCAAATT
CATCCTGAGGTAATCATACTCAGGCACCCAATGGAGGCCAAAACGGCCCCCATTGAAGGCTATTTCTCGT
GCAACTGCCCAATCCTTCCTTTCCGTTATTCAACTCCAAATTCATCCTGAGGTAATCATACTCAGGCACC
CAATGGAGGCCAAAACGGCCCCCATTGAAGGCTATTTCTCGTGCAACTGCCCAATCCTTCCTTTCCGTTA
TTCAACTCCAAATTCATCCTGAGGTAATCATACTCAGGCACCCAATGGAGGCCAAAACGGCCCCCATTGA
AGGCTATTTCTCGTGCAACTGCCCAATCCTTCCTTTCCGTTATTCAACTCCAAATTCATCCTGAGGTAAT
CATACTCAGGCACCCAATGGAGGCCAAAACGGCCCCCATTGAAGGCTATTTCTCGTGCAACTGCCCAATC
CTTCCTTTCCGTTATTCAACTCCAAATTCATCCTGAGGTAATCATACTCAGGCACCCAATGGAGGCCAAA
ACAGCCCCCATTGAAGGCTATTTCTCGTGCAACTGATCTCTCTCTAAAACTCTTAACCATACAGCCACTA
ACTGATCCCTCTATGTCCCCGTGTCCTTGGTCCCCAGTCTAACTCTATACAGCCAGGCAGAAGTAGCAGA
GCTTTTCCAGCAACTTTCCATGCCACTACGCCACTCCCGTCAAAACGGGCTGTTTTTCCTCCCTCTAGTT
ATTGGAATCAGCTGAAAGCCTGGCCTCCCTGCAGCGCCGAACTACCTCAATAGCCTAAGTAGCTGCCCAA
AACAGGCAAGCCCTAGGCTTGTTTACAGCTGAAAAAGGAGGCACTTGTCTCTTCCTTAGAGAAGAGTGCT
GCTATTATGTTAGCAAGTCAGGCCTAGCAGACACTAACATTCAAACCCTCAAATGCTTCCATACCTCGTT
CCTATACTAATACTGTGCTTTATTTTATTCTTCATCCGTACGTCCAAATGCCAACCATGGGCCCCGACCT
TAACAGCGCCCCTTAACAGCAGGAAGTAGCCAGACAGACCACGGCGCCCCTTTATCACTATTATCAATAA
AAGGTTGGACTGTTTGGATGAACGGAGGCAAGATGGCGCACTTCCGGGTTCTTCCCCCCCCAACTTTTCC
CGCGCGCGCGAAAATCCAGCCGGCGACCCGGGAAGGTGCAGACCAACTAGGCATGCGCCAGGTGGTGTCA
ATCTGAAGAGACCAAGATTTACCTGGTCGCACATGCGGAACGCCCCCGGACACGCCCATGCCCCGCCTAT
CGCCCTCCCACTCCTAGAAAAGCCGCTCCGGAGGATCGCCACGCGCGGACTTCCCAGCTTCCCCACTGCA
GTCGGTTCCCCACTGTGGTCGGGACTGTTGGAACTCCGTCTGAGAGCTGTACGGGTGACTCTGGGGGCCC
CTTTTGTCGGGGGCCAACAGACCTCTCCCTACCCACCTTCTTCCCTTGAAGCTAGGTGACCAAAATAAAC
TTGCAGTTTTGCTCCTACCCTTGCCTAGTCACTGGTTCTTTTGTACCCGCTCTGGTGGTCTTAGAAAAAC
AAAACAAATACATTTTCCAGAACACCAGTGGAAAATACCTATCAGTATTTAAATAATGTATACTCATTAA
GAAACATTGGGACATGACAGGGCCTTTAAAAATCACCTATTGTTTTACTAATTAGATCTTTGAATACATT
TTAATCCTTATAAATTATGCATTTTCGGCCGGGCACGGTGGCTCAAGCATGTAATCCCAGCACTTTGGGA
GGCCGAGACGGGTGGATCACGAGTTTAGGAGATCGAGACCATCCTGGCTAACACGGTGAAACCCCATGTC
TACTAAAAAATACAAAAAACTAGCCGGGCGAGGTGGCGGGCGCCTGTAGTCCCAGCTACTCCGGAGGCTG
AGACAGGAGAATGGCGTAAACCTGGGAGGCGGAGCTTGCAGTGAGCTGAGATCCGGCCACTGCACTCCAG
CCCGGGCCACAGAGTAAGACTCCGTCTCAAAATATAAATAAATAAATAAATAAATAAATAAGTAAATAAT
GCATTTTCACACTGTTTTATAGATGAGAAAAGAAACAAGAATGGGTTCACCCCATGGGATGGGTGTACTT
AGGCTTCTCTAAGGTGACATGGAAGCTGAAACAGGTTGGTAAGTGGGGTAGACATGCCCATTGTTCATTC
TAATACTCTACAAAGCATTGTATGGCATGGTAGGTGCACGGTAAGTGTTTTATAAGTTAATGCTAAACTG
TTTTCATGGTGCTAGAAACGTGGCCCCAGAGAGTTGAAAACAAAACCTTTTAGTCAACCAGAATTTGGAT
CTCAATCACTGGTTTCTTAATTTTAATGTATTATATTTAATTTAAGCTCAGACCTCAATTTCTTTGACAT
AAAATGGCATAACGATGCTAACCTTAGGGTTGTGAGGGGTCCATCGAATGTCTGTAAATCCACAATGGCA
ATATCCACATATGGAATTCAGTAAATGGTCCTTTTTTATTCTTGACTAGTCCGCCATTGAGAGTTGAAAA
TAAGAGCTTTTAGTCAACCAGAATTTGGGTCTCAATCACTGGTTTCTTAACTTTAAGAAATTTAGATTTA
GATTGAACCTAATCTAAATTCAAGCCTCAATTTTTTTTTTACCTAAAATGGCAAAATGATACTAGCCTTA
AAGTTGTGAGGAGTCTATAGAATGTCTGTAAAGCCACAACAGCAACAGCCACATAAGGAATTCAGTAAAT
GGTTCTTTTTATTCTTGAGTGATCCACCACTTGAGGCACATTCTATCCTTTTTCTTAATGACCTGTAGTG
CTGACTCTCTGGGTTACTACTCCAATTCTGAGCAAAATAGCACATAGTTTATGTACAAATATAGTGTAAA
ATCATTGTAATGCAAATTAGACCTAATAATCTATCTGAAATAATTTGAGCACATGTAAGAGTCTCCTGCA
AAAAGATCAATAATTAATATTTGAAAAGTATTTTACATTTTACAAAGAGTTCTAATGAGTGGAAGTTGAT
GATACCTGAGCCAAAATTAAGGTACCACCCACCAGGGAAACTGTTAGAAATGCAAATTATCAATAATTTG
GATGGATAACATCACTCAGCATAATACAAAACCTCTGGGTAAGGTCTGAGGGCACTGCATTAACATCTAT
AAATTATGCTATAGATAAAATCTGTTACTTTATTTTTCTGCAATTAGGTAAATTTAAAGTGAGTAAAAAC
CCAATACGATTAGTATTACCAATTCTTTACTAAATAGAATATTGCCAAATGAGTAGGTTCAGGCAGAATC
AGGTAGAATGTGAAAGTGATTGATGATACAGTAGGATGAATAAAATCTATATTTATATGCAAATCTGTCA
TGTCTATCTACCTATCTATTTATCTAATCTATCTAATCTATCAATCTACATTTAATTTTCCATTCACAAA
ACATCCTTTAAGGTGGCAATTTCATTCTTGCAGTATTATGTTGCAAAGAAGCTCTCTTCTTTTATGGTAA
ATACCTTTCCTTTTCCTAAAACTGATCTAAAACAGTGGCTGGTTCTCAAACTGAGATGTGCATAAGAATC
ACCTAAAAAATTTGTTAAAGCGCAGATTTCTGGGGCCTCCCCCAGAGTTTTTAACTCAATAGGTCTAGGG
TGGGGCTCAATAATTTGCATTTCTAACAAGTTCCCAAGAGATGATAAGGCTGCTACTCCTGGGACCACTC
TAACTCGCTTTTTTCACAAAGATATTTTTCTCATTTGTCCTGTCCTTCTAAATGGCTCCCTTCTTTGATG
TCGCTTTGCACATTACTGATTAAATGTATCAGACTATAAAATGGAGAGTAGGTGATACGGTTTAGATTTG
TGTCCCCACCCAAATTTCATATCAAATTGGAGGAGGGGCCTGGCGGGAGGCGACTGGATCATGGGACAGA
TTACTTCCTTGCTGTTCTCGTGATAGTGGGTGCATTCTCATGAGATCCCATGGTCTAAAAGTGTATAACA
CTTCCCCCTTCTCTCTCTATCCTGTTCCACCATGGTAAGACGTGCTTGCTTCCCCTTCACCTTCTGCCGT
AATTGCAAGTTTCCTGAGGCCTCCCAACCGTGTTTCTTTACAGCATGTGGAACTGTGAGTCAATTAAACC
TCTTTTCTATATACATTACCCAGTCTCAGGTAGTTCTTTATAACAGTGTGAAAACAGACGAATATAGTAG
GTATTTCTTCAGGTTTACCTAATAAATAACTATGTCAAATAGCTATGTCATCATGGGCAAGTCCCTTCCT
TTCTCCTCCAGTCAATTTCTTCATATTTAAATGGGTAGAAAGGAAAGGAAACTGATGACTATATAGTGCT
TGCCAATCATTTCA
