# Supplementary material for: Genome-wide characterization of endogenous retroviruses in snub-nosed monkeys
Source: PeerJ. 2019 Mar 18;7:e6602. doi: 10.7717/peerj.6602 (PMC6428148; doi:10.7717/peerj.6602)
Supplement: File S3 — All ERV sequences found in the golden snub-nosed monkey. [file peerj-07-6602-s003.zip › Supplemental3/210.fasta]

>210gi|723424755|ref|NW_010789701.1|:3932493-3939225 
TGAAAGATTCTCCCTGGGGCCTAAAATCTTAAAGTAATGAATAACTCCTCCCTTCTCAGGCCCAGTCCCG
AGGCACAAGACCACTTGCACCAGCAGCATACATCATCAAGACAGCAGAAGTAGGAAGACAGCTGGCCAGA
ATACACAAACCCACTGAAGACCGAGAGAGAGGCCGTCCAGTACTACATAGGAGTTACATCAGAGTGAGAC
ACTTCCTGTTTACAAGAGACTATAAAACCCCTGCCCTGCCCTCATTTGGTGCTGATGCCATTTTAGACCT
CAGCCCACCTGCACTCAAGCACTCATTAAAACAGCATGTTGCTCCACACCACCTCGCATCGTTTGTTGGT
GCAGTCTTGGGGTTCGAACCGATACAAGAGCTTTGCATCTGGTGCCAAAACCCAGGAAGGGCTTCAGTCT
TCAGCCCCCATGGACCTACCTCTCCACCCCAAAGAGCAGGCCACAGCAGCCGGACAAAGGAAGCTCCTCA
GCCTCCAGTCACCTTTTTGGCGTGCACATCTGTCACTGATCTCACCAACAGGTAAGTTTCCAAGGAGCCC
GGTTAATAGGGAAAAATCTGCACGGCCTCTCTTGGTTTCTCTGGTCTGAAAATCCAACGTTGGTCCAAGA
AGGCTCTGGAGTGTGCCAGGCACTCACTGATCATCTGATCTTAGTGGGATGCCTCTAGCCATTTGATCCC
ATTCCTGGAATGAAAAAGGCAGTGGTGACAATCATTGTTTTTATCATCTCCCTCTGGCCATCCAGGATGG
TCTCCTTTTCCCTGTTTTGCCGAGCCTGCCTTCCCTTATGGGAAACTCTCTATCCTCCATTCTAAAGAAT
ACCCCTCTAGGCTGCCTCATAGAAAACCTGCAAACCTTAGGCCTCAGGCAAGATATCTGCCCTAAGCACC
TTGTCTTTTTTGCAATTCAGTCTGGCCACAGTACATATTAAATAACGGGTCCAAATGGCCCACAAATAAA
ACATTTGACTTTACAATTCTAACTGATTTAAGCAATTATTGCCGACGACTGGAGAAATTGGGAGAAATTC
CTTATGTCCAGGCCTTTTTGCACTCAGATCACAACCCGACCTCTGCAATTCTTGCTCACCTGTTCAAATC
CTTCTCCTCCATTCTCCCAGCCCAGATGGCCTTTCTCCTCCTGACCCCACCTCTTTTTCCTCATTGGATC
CAGCACACTGCTGTCTACCCCTCCCAGCTCCTACCTCTCCCTCGCAATCATCTTCTTTAACTCCCCAAGC
CTCCTCTTTATCTTCTCAGCTGCGATCTTCTCAGTCTCCATCTTCCCAGTTGCCATCATCTCAGCTGCCA
TCTTCTAGCCATCATCTTCCCCGTCAGCAGTATCCACTTCCTTTCCTAAACTGTCTCCTCCTCAGGACAA
TTCTAGTATTTCCCGTACCCATTCTCCTCCCCTACCACCGTCTCCTGAGGCTTGTAAACCCATCTCGCCA
CCTTATGCCCCTATCTATCCTCTACTGCCTGTTAACTCACCCCCCTGCCCCCTTCAAACCCTCAGCAGGA
ACCACTTTCAGGTTCTTCCTGCTCTCTTGCCCATACTCAGGCGCCATCTTTGGCCCATGCCCCACCCTTA
CTTCAGCACCTGTGCTAGTGTGCCCCCTTCGGGGTAGCAGGAACTGAAGGTATTGTTAGAGTTCATGTTC
ATGTTCCTTCTCCCTCACTGATCTCTCTCAAATTAACAAAAGACTTGGTTCATTTCCAGAAAACCCTCCC
TCTTAAATTAGAGAGTTTCAGTACTTCACTCAGTCTTATGAACTAACTTGGCATGACCTCTACGTCATCC
TCTCTTCTACCTTCACCACAGAAGACTGGACCATATCTGGACCCTAACTCAGGTGCATGCCAATACATTT
CATCACTAGGCCCCTGCCTAACCTACTGATGCAGAGGCAGTTCCCAACAAGGACCCCTACTAGGATTATC
AAGACGAGGCCACTGGACACCACCACTGAGACCACATGATTGTGTGTCTTCTTGCAGGACTCAAAAAGGG
TGCCCACAAAGTGGTAAACTATGAAAAACTTTCAGAAATCACCCAAGGTCCTGACAAAAACCCAGTCCTT
TTTCTCTCTCATTTAAGTGAAGCCATGAAAAAGTATACCAACCTAGACCCAGCCAGCCCAGAAGGAACCA
CTATCTTAAACCTTTGGTTCATCTCCCAGTCCACTCCCGATATTCAGCGCAAGGTTCAGAAGCTCGACGA
CGGCCCTCAAGCCCCACAATAAGACCTTCTTCATTTAGCCTTCAAAGTATTTAACAATAGTGATGAGGAA
AATAAAAGGCAAAAACAGGCAGAATTTCAAATGCTTGCCTCTGCCATCAGGGGCCCTGCAGGCCCACAGA
GCCACTGCTCCACACGGAAGCCTCCTAGTAATCCACCTCCACCTGTGGCAATGAAAGCTACTGGTTCAGA
CAATGCTCAAATCCAGGTAAGCCTATCAGGCTGGGTCCCCTCTGTGGAGGACCCCGCTGTAAGTCGGACT
ATGAGTGGCCCCCACAAGGACTGCCCCCATCCCTTCCCTGATCTGGCCAAAACCTCCTACTTGGATCTCA
TCAGTCTTGCCACTGAAGATTGACAGTGACCTGAAATGGGCACCCCAGCAACTACCATCTCTTCATCTGA
GCCAAGGGTAACCCTGATGGTGGCAGGTAGGCCAGTATGTTTTCTAATTAATACCGGGGCAACCTACTCC
GCTTTACTAATTTTTCAGGACCCACCCAGTCCTCCCAAGTCCCTGTTGTGCGAATTGATGGACAAGTCTC
CAAACCCCAAGCCACCCTTCCACTTTTCTGCTCCCTGCACATCTTTTCCTTCACTCACTCTTTCTAAGTC
CTGCCCTCATGCCCAACTCCACTCCTAGGCAGAGACATCCTTCCAAGACTCCACACTACTCTCCACTTCC
ATGTTCCCCATAGTATCCAACTACGTAAGGAATTTCTCCCAATTTCTCCAGTTGTCGGCAATAATTGCAT
CAACCCAGTCCTCTCCAGGGCTTCTAACTTTCCTCCAACCTCCCACCTTAAAACATGCAACCTTTCCTTA
TCCCCCATCCATAGTTAACTCCACTGTTTGGGATACTTCCACACCCTCAGTTGCAAAACACCACACCCCC
CCCCCCCCCCACCCCCCGTCTGCATTACCCTTAAAGACCCCACCCAGTTCCTATCACAGAAGAAGTATCC
TGTCCCCCAAGCAGCTCTCGTAGGCCTAAAGCCTATCATTTCTCACCTCCTCGCCAGTCACCTACTCCGC
CCAACAGACTCCTCTTTTAACGTACCAATTCTACCTGTCAAAAAGCCAGATGGAACTTATCACTTAGTCC
AGGGCCTCAGGCTCATTAATCAAGCTGTCCAGTAATTCCTAACCCATATACTCTACTTTCTGCAGTTCCC
TCCAGTGCCACCCATTTTTCTGTCCTAGACCTAAAGGATGCTTTTTTTCATAATTCCTTTACACCCTGAT
TCCCAAAACCTCTTTGCCTTTATGTGGGAAAATGCCAGCACCCACCTTTCACATCAGCTCACCTGGTGCG
TACTGCCTCAGGATTTCAGAGACGGCCCCCACCTTTTTGAGCAGGCCCTTGCTCATGACCTCTGTACCTT
ATCCCTGAAACTGCCCACTCTCCTTTAACAGTTTACTGATCTACTCCTGTGTAGTCCCTCTCAAAGAGAT
TGCAACGTCCATACTATCTCTCTTTTAAACCTCTTGGCAGAACGAGGGTATTGGATCTCCCCTAAGAAAG
CACACATATGTACCCCCTCATCACCTATCTAGGCCTAGCTCTTACCTTGTGAACATGAGGGCTCACAACA
AACCGCATATCCCTCCTCCTGTACCTCCTGCCTCCGCAAACTAAGAAAGAAATATTTCAGGTTCTGGGTT
CCCTCCTTCGCTCTACTTGCTAAACCATTATACCAAGGCACTAAAGACCCTCTCCATGAGCCTTTAAACC
CTGCACAGCCTAGTACCCAACCTTTCTGTCTACTCCAGAAGGCTCTCACCTCAGCCCCCGACCTCATGCT
CCCAGACCTCACCAAACCGTTTTCCCTGTATACCAACGAATGGCATAGAGTTAGGTGTTCTAACCCAGTC
TAAGTGACCCACCTTCCAGGTTGTTGCCTACCTCTCTAAACAGCTTGGAGCTACAGTTCTCGGATGACCT
GCCTGCCTCTGAACATTGATGGCAGCTGCTGTCCTCACCATTGAAAGCCTAAAACTATCTCTCCATGCCA
ACTTAACAGTTTATTCAACCCATAACATCAAAGACATGCTAGCTCACCGCAGTGTACTAAGTCTCATGTC
TGCCCCACGGCTCCTCCAACTGTATGCTCTATTCACAGAAACTCCCCACATCACCGTGCTAACCAGCTCC
CGTCTAAACCTGGCCATGCTCTTACCTGAAGCCCAAGACCCTACATATTTCTGTGTGAACACTGTTCAAA
CCTTTCTTATACCTTTTCCAAACCTAACAGACCAATCCCTTCCAGACAATCACTATCCTCCTAAGTCTCC
ACAACTCTTTCCATGTCGGTTACAAACCTCTCTTACAAGTTCTCCGTCCTGTTCTCACTTGTCCTCACCT
TTCCAGCTGTGCTTGAGAAATCACCCAGTCCTGCTCTACCTGCCACTCAGTGTCATCCCAGGGCTCCCTC
TGGCCACTGCCTTTTCCTACCCACCAAGCCTGGGGCCAGGTACCCGGGCAAGACTGGCAAGTAGACTTCA
CTCACATGCCACCCAATAAATGGCTCTTGCTATCTTCTAGGCTTTGTCTGTACTCTCTCCAGGTGGGCAG
AAGCATTCCCAACAACTTAAGAAGGTGCAAATGTCATCACACAAAGTCTCATAATGCATATAATTTCCCA
TTTCAGACTCCCAACATCCATCCAGTCCAATAACAGGCCTGCCTTCATCAGTCAAATTAACCAAGGCGTC
TCTACATCCTTAGGTATAAAATGGGTTCTCCACACACCCTACAGGCCTCAATCTTAGGCAAAGTTGAAAA
AATTAACTCTGTCCTTAAAGCCCAACTCACCAAGCTCGCTTTAGAAACCCGCCAGTCGTGAACAAAAAAA
ATCTCCCTTTTGCGCTCATAAGACTGCACGCAACACCAAAGGCCCCTCCTTTTTATAGTCCCTTTGAAAT
CATGTATGGCCGAAATTTTGTCTTAGGGCCTCCACCGTTACCAGTCTCTGAGCCACTTGGGAATTACCTC
CTCTCCTTAATCCAGACACGGTCTTTCATTTGTGAAGCAGCAAATGAGGCCATGCCCGTCCCTGTCAACA
CCTCCTTGTCCTCTTAACATAACCGTCTTGCAGACACAGACATGTTTATCTGCCAACTTGACCCTCACAA
AAACCTACAACCAAAGCAAACAGGCCCCCACGCTGTGATACTCAGCACACCAACTACAGTGAGAGTCCAA
GGACTTCGTACTGGATCCATTGCACCAGGGTCAAGCTCACCCCCAAGGCTACTCCTTCCTCCAAAACATT
AACAGTGGGCAATACCCTCAGAGCCCCTGTATATAATAACCTAAACAGCAACAAAAAAAGCAATCCTTAA
AGGTAGGAAGAAGCCAAAGATGGCAACAGAACGAATGGCCTCTGCAATGGATCATCAAATATAAAGGTCC
TGCCACTTGGGCTGAGGATGGTTCATGGGGTTATCGCACGCCTATATATATGCTAAGTAGAATAATTAGA
CTACAGGCGATTCTAGAGATAACCGCTAACCAAACTGCCTCAGCCCTGGAAGTGCTCGTGCAATAATAAA
ACCAAATGTACGCAGCAATTTATCAAAACAGGCTAGCACTAAACTACTTATTAGCAGAAGAAGGTGGGGT
CTGTGGTAAGTGTAATATCTCTAATTGCTGTCTTAACATAGATGACAATGGAAACGTGGCTCTAGAAATT
ACTTAAACATCAGAAAAGTAGCCCATGTACCAGTCCAAACCTGGAAGGGATGGGACCCAACAAACCTTCT
AGGAAGGTGGTTCTGTAATTTAGGAGGATTTAAAAGGCTGGTAGGGACAGTAATCTTCATCATTGGGTTC
CTCCTGTTTCTCCCGTGTATTATTTCACTAATAATAAAAGCCATTAAAATTCTTGTTGAAACTACAGTTA
GCCGCCAGACAATCGAGACGATGCTCCTGATACAATGACAGGATGAATACCAACCCATCTCTCAAGAATA
CCCCCAAAATTAAGTTTTTCTTTTTCCAGGGTGCCCACGCCACCCCCTATGTCATGCCTGAAGTAGTTAT
TGAGAAAGTCATCCCTTTTCCCTTTTTATAACCAAATAGACAGGAATGAAAGATTCTCCCCAGGGCCTGA
AAGCTCAAGGGAATGAGTTACTCCTCCCTTCTCAGGCCCAGTCCCAAGATGCAAGACCACTTGCACCAGC
AGCGTGTGTCAGCAAGATAGCAGAAGCAGGAAGAGAGCCGGCCGGGAGACACCTACCCTCTGAAGACCGA
GAGAGAGGACATCTGGGTACTGCATAGCGGTACATCAGACTGAGACACTTTCTGTTTACAGGAGACTATA
AAACCCCTGCCCCATTCTCATTTGGGGCTGATGCCATTTAGGGCCTCAGTCCACCTGCACCCAGGCGCTC
ATTAAAACAGCGTGTTGCTCCACACCCTCTCGTGTTGTTTGTTGGTGCGCTCCCTGGCTTCAGAGCCATA
TAAAAGCCTTACA
