# Supplementary material for: Genome-wide characterization of endogenous retroviruses in snub-nosed monkeys
Source: PeerJ. 2019 Mar 18;7:e6602. doi: 10.7717/peerj.6602 (PMC6428148; doi:10.7717/peerj.6602)
Supplement: File S3 — All ERV sequences found in the golden snub-nosed monkey. [file peerj-07-6602-s003.zip › Supplemental3/211.fasta]

>211gi|723424755|ref|NW_010789701.1|:638778-647725 
TGTCTGGACGGAGGGAGAGGGAAACAAAGAACAAAGGTGACTAAGATGGCATACTTCTGTGTTCTTCATC
ACCAACTTTTCCTGCACGCGCCAAAATGTAGCCGGCGCCCAGGAAGGTGCAGATCAACCGGGCATGCGCC
ACGTGACGTCAATCCCAAGAGACCGAGATTTACCTGGCCGCACCTAGGGAACGCCCCCCCACACGCCCGT
GTCCCGCCTATTGCCCTCCCACTCCCAGAAAAGCCGCTCCCGGCAGGCGCGTGGCACAGACTTCCTCGGC
CCCTCCTCCTACGCGGACCCAGGAACCTCGCCTGAGAACGCCAGAGCGACTTCCTCAGCCTCCGCCGCAC
CGGAAACCGGTGAACTTCGCCCTTTCTTCCTTCACATTGGCTAGCTAATAAAGTTTCCTTTTTTACCTTG
CCTACTTGCCTTTTCTCTGGTGCCTGCTTTGGTGGTCGCATTAAAACAAATCAGTTGGTGCCGAACCCGA
GAGGAGACCCCTCCTCAGGGCCCCTCAAGGTCCGAGGAGCCTCCTCCTTCCACGCTGTGGACGGACCAGG
ACCTAGACATCGCTTTCCACACCTCCAAGTCTCCTGGGGTGAGTACCTTTTGCCTCCCTCTCATATTCCT
TGGCCAGAAGTCCTGCGCAGGCCCAACATTTTTCTTTTGGTCACCAGGTGACCCACAGGAGAGTTCCCAA
AGGTAGAGACCTCTGCCCAAAGGAACTCCATTCCAGTCCATGTGAGACACGTCCAGGACGGAGACGTCCG
CCTGGAGGTAATCTCCATTCCGGCTCCAGGAGCCTCCCACCGGTCTCTAGTGGCTCCAAAGGACGCTTTG
TAGCCAGGTAGAGTTCAGTCTCCGTTTCCGCCTATAGGCGAGAGGAAGGCAATGGGAAACCCCCAATCCA
AAATACCTAGAGACTCCGCTTTAGGGTGTCTTCTAAAAAACCTCAAAACTTTACAATTAAAGCAAGATCT
TAAACAAAAGCAACTGATTTTCCTCTCCACTGTGGCGTGGCCACAATATAAATTAGACAACCAGTCTGAA
TGGCCGCCTGAAGGCACCCTAGACCGTAACATTTTAATCGACCTCAGTAATTTCTGCCAGTGCTTAAGCA
AGTAGTCTAAAATAAATTATATATAAAAGTTTTAAGACTCGCGTTCTCGACAAGACTTGTGTAGCCAATG
TTTCTTGGCCCAAGTCAAGTTGGCTAAGGCGCAGACCTAGCAAAGTCAGAAAAGAAAAAGTCATCTTTCC
TGTCTGAGTCGCCTGTGTCAGTTTCCCCTCCCTTCCACTCCCGCTGTATACTCCACCTCCCCCTCCCGCT
TTGGCCCCACCTTCCCTTTCAGCTCCACCTTCCCCTCCCGCTTCCGCTGTAGTTCCGCCCTCCTCCTCAG
TCCCTCCCACCATTGTTGAGGTTGCACCTCCCTCCAACCCCTTGGCACTTACGCCTGGTCACCTTAGTTC
GCCTATATCTGCCCATACCTGCTCTAAAGATTGCCTAACTACCCCCGCTCCTACTCCCACCCTATCCAAC
AACCCTCCTGCAGTCTTAGCACCCTTGCGTGAGGTGGCCGGAACAGAGGGAGTGGTTAGAGTTCATGTTC
CCTTCTCACTAGCAGATCTTTCAAAAATTGAAAAACGTTTAGGAGATTTTTCTGCCAATCCTGCAATTTA
CACCAAAGAATTTAAGTACCTTTGCCAGGACTACAATTTAACCTGGCATGATCTCCATGTTATTCTTGCC
TCTACTCTAAACCCTGAGGAGCAAGAGTGTATCCTAGTGGCCGCCAGGCAGCATGCCAACCAACTACACT
TAACAGACCCCGCCTTCCCAGTAGGGGAACAAGCAGTCCCCTCTATAGACCCAGACTGGGACTATCAAGT
AGGCCAGCCAGGCCGCCGAAGATGAGATATGATGACTCAATGTCTTCTGGCTGGTATGCAGGCGGCCTCA
AATAAGGTAGTAAATTTTAATAAACTAAAAGAAATTATTCAAGGTCCAGATGAGAATCCGGCCACATTTT
TAAACAGGCTAACTAAGGCTTTAACTCAATACACTCGGTTGGACCCATCTTCCCCAGCCGGGGCCACTAT
TCTAGCATCATATTTTATTTCACAGTCGGCCTCAGATATTCGGAAAAAACTGCAAAAGGCAGAGGATGGA
CCCCAAACTCCTATTCAAGACCTAGTCAAGTTGGCCTTCAAGGTCTATAATTCAAGGGAGGAAACGGCTG
AGGCCCAACGACAGGCCCGCCTAAAACAGAAGGTACAGCTCCAGACCCAAGCCTTAGTTGCTGCTCTGCA
GCCTAGCCTTAACCCAAAACCGGAGAGCAAAACCCCCAGAAACTCAAAGACAACAAAAGGGGCTTGCTAT
AAATGCAATGACCCAGGGCATTGGGCTGATAAGTGTCCCCAGAGTCCCCAGCCGCCTAGGCCAAAAGCGG
CTGTGCTACAAGTGTGGAGTAGCTGGATACTGGGCTACAAAGTGTCCTAACCCTCGTCTGCCAACAACTC
CTTGTCCAGCGTGCCAGGAAGAAGGGCACTGGAAGTCAGACTGCCCCACCCTGAAAACGGGCATGGCACC
TCAACGTGATGTCCTTTCTCAGGACACTGGGAGCTCCTTCCAGCTCTTACATCTGGATGACGACTGAAGG
TGTCGGGACTCGGGGACCCCCATCACCCTTGCCGAGCCGCGGGTAACTATCCTGGTAGCAGGTAAGACAA
TTTTTTAATCGACAGTGGGGCTACCTACTCTGTTTTGCCGTCTTTCGAAGGGCCTAGCCTTCCCTCCAAT
ATTTCTGTTGTAGGAGTCAATGGCTCCCCGTCCAGCCCTTGGAAAACCCCACCTCTTAATTGCTGCCTGG
CCAACAACTATTTTGCACACTCGTTCCTCATCATCCCCTCATGCCCCACTCCTCTACTAGGCCGAGATGT
CTTAAGTCAACTGAAAGCCTGTATCTCCTTTTCTACTAGTGCCCCCCACCCCACCTGCCATCTGCTTCTA
GTATTGACTAACTCAAATGACTCCAACAATCCTACTAACCCTTTCCCTGATTTCCCCATTCCTATAGACC
CCCAAGTGTGGGACACCTCCACTCCTGTAGTGGCGTACCATCATCCACCAATACTTATAAAACGTAGGAA
CCCATCTCAGTTTCCAACCCGCCCACAGTTCTCTCTCTCTCCACAACACTTACAAGGACTAAAACCAATC
ATTACTAGGTTACTCAGCCAACACATCCTCATCCCCACTCATTCTCCCTGCAACACCCCAATCCTACCTG
TAAAGAAGGCAGATGGAACTTTCTGGTTAGTGCAAGATCTTCGTCTTATCAACGAGGCTGTTTGCCCCAC
CCATCCAGTAGTCCCCAATCCTTATACCCTTCTTTCTCTCATCCCACCTTACACAACACACTTTACTGTG
GTGGGTCTAAAAGATGCATTTTTCTCTATTCCCTTACATCCAGATTGTCAGTTTCTCTCTGCTTTTACAT
GGGAAGACCCAGACACCCATACCTCCACCCAACTGACATGGACAGTGCTTCCCCAAGGGTTCCGAGACAG
CCCCCATTTCTTTGGACAGGCCCTAGCAAAAGACTTAGCCTCCTGTCCTCTTACCAATAGTAAAATTCTC
CAATATGTAGATGACCTTTTACTCTGTAGTCCCACGGGACAGGACTCTCTTTTAGACACTGCGATCCTCC
TTAATCATCTAGGATCCAAAGGTTACCGAATATCCAAACACAAAGCTCAACTCGCACAACAATGTGTCAT
ATATTTAGGTATTGAGATCACTCCTACGAATACATGGGAAGACCCAGACACCCATACCTCCACCCAACTG
ACATGGACAGTGCTTCCCCAAGGGTTCTGAGACAGCCCCCATTTCTTTGGACAGGCCCTAGCAAAAGACT
TAGCCTCCTGTCCTCTTACCAATAGTAAAATTCTCCAATATGTAGATGACCTTTTACTCTGTAGTCCCAC
GAGACAGGACTCTCTTTTAGACACTGCAATCCTCCTTAATCATCTAGGATCCAAAGGTTACCAAGTATCC
AAACACAAAGCTCAACTCTCACAACAATGTGTCATATATTTAGGTATTGAAATCACTCCTACGATGTGCT
CACTTACCACAGACCGTTTAACTCTAATACAAAATCTTTCTCCTCAAAACGCTAAGGAAATCCAATCCTT
CCTAGGCCTAGTAGGGTTTTTCAGACACTGGATTCCTAATTTCGGAATCTTAGCTAAACCTCTATACGCA
GCTGTCAAGGAGACTCCCCAAGGACCTTTGTCTAACCCAAAGTTAATCTATAAACATTTCACTCACCTAA
AAAACTGCTTTCTCTCACACCCTACTCTCTCACTCCCAGACTTCCAATGTCCCTTTCAGCTTTTCACGGA
TGAAAGACAAAAAGTTGCTGTTGGCCTTTTAGCCCAACCTATAGGCACCACCTACCGCCCCGTGGCATAG
CTATCTAAACAAATAGATCCCACCGTACAAGGATGGCAGCCCTGCCTTTGGGCCCTAGCAGCAGCAGCCT
GCCTAACCCAAGAAGCAAAGAAACTCATTAGAGGTTGTAACATAACAGTCTTCTCTACTCACCACCTTCA
AGATCTTATTGCCCACAAAAGTATTAGCCATCTAACCCTGTCCAGACTCCAACTCTTTCACCTCTTGTTC
ATAGAAGACTCCACCATTGCCCTAGGAGTCTGTTCCTCTCTGAATCCAGCAACCTTACTTCCTGACCCTC
TCAAACAACCTCATACTGAACACTCCTGTCCAGAACTTTTAGAGGCCCAACCACCTAGTCACTTACATTT
ACATGACCAGCCCTTAGAAGGCTCACAGTTAACCCTATTTGTAGATGGCAGTTCTTTTATAAATTCTCAA
GGGAACAGACAGGCAGGATACGCGGTAGTTACATCTTCTACTGTCCTAGAAGCTAAGCCTTTACTGCAAG
GAACAACATCACAGCAGGCAGAACTCATCGCACTAACTAGGGCTCTCCTCCTATCCAAAGGAAAAACAGT
GGACATATACACAGACTCTAAGTATGCCTTCTTAATTGCACACACCCATTCTGTCATCTGGAAAGAGAGA
GGGTTCCTAACCACCAGTGGCACCCCATAGTCAACAAGAAACAAATACTCGAACTGCTAGATGCTTTATC
AGTGCCTTCCAGAGCAGCCATCATACACTGTAAAGGTCATCAGACTCCATCTAACCCGGTGGCGGCTGGC
AATGGTTTTGCGAACACCACTGCCAAATCAGCAGCGGGATTCTCCACTCCCACACTTCCTTCTGTTTGTT
TTCTTTCTCCTCAATATACCCCTAATTATACCCAAGAGGAAAAGACTAAACTATTACAAGATTCAACAGC
CAAACTAGCTGCAGACAATTGGATTTACCTCAATAATAAATTAGTTATTTCAAAAACACAACTCCACACC
ATTCTAAAAGACATACATAATTCCCTACACATAGGACCCAAAGCTCTATATAACCTCCTAAGCCCCCTCA
TCCACTGCCCCACACTCATGAAACACCTAATTATGATCAATCAACAGTGCTCCACATGCCTCAAGTCAAA
CCCTCAAGGTGCATTGCGCAACCCCCATCCATCAACTCAGAGGGCACCAACCAGGCGAAGATTGGCAGAT
TGACTTTACCCACATGCCAAAACTTAAAAAATTCAAATATCTCTTAACCCTCGTTGATACCTTCTCAGGA
TGGATAGAAGCCTATCCTACTACAGGAGAAACTGCCAATACAGTTGCTTCCACACTTACTGAACACATTA
TTCCTAGGTTTGGCCTCCCACTCACTCTCCAGTCTGACAACGGCCCAGCGTTCATCTCCAAAGTAGTCCA
GCAAGTGGCGACCCTCCTACACATTACCTGGAAACTCCACATCCCTTATAGACCTCAGTCCTCCGGTAAA
GTAGAGAAGGCCAACGGGCTCATCAAGCAACAACTCACCAAACTCTCACTCGAGACTCGACAATCGTGGG
TAACTCTCCTTCCCCTGGCCCTAACCCGGCTGCCAGCTGCCCCACGGAGTCTGACAGGCCTCAGTCCGTT
TGAACTGGTCTACGGCCAGCCCCTCACCCTCCAGCAGTTACCCACACTTTCCTCCCCACTGGCAAATTAT
CTTCCATACCTCACCCTCTTGAGACAACTCCTAAGACAACATGCAGAACTAGCACAACCCCCTCCAACAG
ATACCTATAGCCCACATCTCTCAGCCCAGGAGACCAAGTATACTTAAAAGATATCCAAGCCAAAGATCTT
CAAGCCAGGTGGAAAGGCCCATATACTGTCCTCCTATCCACATACAAAGCAGCCAAACTTCTAGGACACA
CGCATTGGGTCCACATATCACAACTAAAGAAAGCCCCCACAGAAGACAATCAGTGGACATCTACTAGACT
TGCCCCTACCCGCCTCAAACTCACCAAACTCCCTCAACCACCACATGTTCCCTGACCTCTTACGCTTATC
CCGATTTCTCACCATACTCTATATAAACATAACAGAATTCCAGTATATTACCCCAGATCCCTACTTGCCC
CCAGATCATAGCCCATCACAGTGGTTTTCCCGCTTACTCACCTTTATAGAATACCTCCAGTGGCAAGGTG
TACTCTGTGATGACACTCAAGATGAAGTCCTACTTTATACTTACATTACTATTCTTCTCATACACTTCAA
CGTTGGTCCATTACTAACCCCACTTTTGTATGGAGATTCTCTATAGTTGAGACATGGAAAGCCAATAACA
AACAACATTCACAGCTACAAGGCACTGCAGACTGCCCCCCCCCAAGGCTGTCAGTCCCTCCTCACCATTA
ACTTTCACCCTCGCTTCTCGCAAAAATAGATGGCCTAACCCGTTTCTCTGCTTTCTATATGACCAAACAG
AATATAACTGCAAAAACTACTGGCAAAAACTACACCTAGGATGCCCCTATCAATATTGTAAAATCCACTA
CGCATATGATGGAGATCACGTCCTCACCCAAAACGTACAGTCTGTACCCTATCAATATCAACTAAATATC
CAAGACCCGTGGGACCCCTGATGGGCGGACGGGGTAAAAGGAGGACTCTACACTAGATGGTCAGCTTCAT
ATCCGACTGCCACCCACTTAATCAAAAGGACACTAGTCCAATAAGAAAACTCCCTCCCTAAAAATATAAA
ACACCTACAAAATTTAACCTTAGCCATACAATCACAAGAACAGGCCCTACAAGATCAACTACACTCCTCC
ACAGAAGACCAACTACACTCCTCCATACAAGATCAACTACACTCCTCCATACAAGATCAACTACGCTCCT
CCAACAAAGACCCCTTCTCATGGTTAAAGCTAGTCCGTCAAGGGTTAAACTTAACACGGGCAGCTAACAT
AACACATCTCCCCCACTGTTTCTTCTGTGCAGCCCTTAAAGAAGCCCCCTTAGTGGCAGTCCCTTTACCT
ACTGCTTTCAAGGCTACAGCTGGCTCTACAAGCACCTCCCAGAAACCGTTCTTACTGCAAGTCCCACTAT
ACCAAAACCCAGAAAATCCAATCCTTCCTTTCTGCTACTCTGCCCCAAACTCCTCCTGGTGTAATTATAC
CCAACCGCCCAAGAAAACCCAGACAGCCCAGTTGGAGGTTATTTCTGGTGTAATAAAACCCTCTTCAAGG
TCCTTAACCATGCATCCATCAACCAATCCCTCTGCGTCCCAGTGTCCCTAGTACCTAGCTTAACTCTATA
TAGCAAAGCAGAAGTGGCTGAACTCACCCTACAATTTAACTCTTCTCCTAATAATCTCCAAAAACGGGCC
ATCGTCCTTCCCTTAGTCATCGGGATTTCCCTAGCCTCCTCCTTAGTGGCATCAGGACTTGGAACTGGGG
CTCTTGCCTACTCTGTACAATCTACCCGATCTCTAACCACCCAAATTCAAGAAGCTATAGAGGCGTCGGC
TGAAAGTCTAGCCTCCTTACAACGTCAAATCACTTCAGTAGCCCAAGTGGCAGCACAAAACAGGAGAGCA
CTAGATCTTCTCACAGCTGAAAAAGGAGGAACATGTCTTTTCTTAGAAGAATGTTGCTATTACATAAACG
AATCAGGTCTAGTTGACACTAATATCCAAACCCTAAACCAGATTAAAACAGAACTAAAGAACTACAACAC
TCCCTTAACACCAGGTCCACCTATATGGTTATTACCGGTAGTGCAACAGATGCTCCCATTTCTTATCCCT
ATACTAATTCTCTGTCTTATCCTATGTTTGGCCCCCCTTTTAATCAAATTTCTCTGAGCCAAAGTTCAAG
AGATCACCCGTGTCGCCTTCAACCAGATGATCCTACATCCCTACTTCCAGGTGCCAACCATAGACCCTCA
TGACAACGCCCCGACAGCAGGAAGCAGCCGGACAGACAACGACGCCCCCAATCATCATAATCAATAAAAG
GTTGGACTGTCTGGACGGAGGGAGAGGGAAACAAAGAACAAAGGTGACTAAGATGGCATACTTCTGTGTT
CTTCATCACCAACTTTTCCTGCACGCGCCAAAATGTAGCCGGCACCCGGGAAGGTGCAGATCAACCGGGC
ATGCGCCAGGTGACGTCAATCCGAAGAGACCGAGATTTACCTGGCCGCACCTACGGAACGCCCCCCCGAC
ACGCCCGTGTCCCGCCTGTTGCCCTCCCACTCCCAGAAAAGCCGCTCCCGGCAGGCGCGCGGTGCGAACT
TCCTCGGCCCCTCCTCCTACACGGACCCAGGAACCTCGCCTGAGGATGCCGAGCGACTTCCTCGGCCTCC
GCCGCCGGAGACCGGTGAACTTCGCCCTTTCTTCCTTCACATTGGCTAGCTAATAAAGTTTCCTTTTTTA
CCTTGCCTACTTGCCTTTTCTCTGGCACCTGCTTTGGTGGTCGCATTAAAACAAATCA
