# Supplementary material for: Genome-wide characterization of endogenous retroviruses in snub-nosed monkeys
Source: PeerJ. 2019 Mar 18;7:e6602. doi: 10.7717/peerj.6602 (PMC6428148; doi:10.7717/peerj.6602)
Supplement: File S3 — All ERV sequences found in the golden snub-nosed monkey. [file peerj-07-6602-s003.zip › Supplemental3/212.fasta]

>212gi|723395926|ref|NW_010818530.1|:1120396-1128588 
TGTTCGAGAGCCCCTGGCTGGGTCTGAGACAGCGTTATAAAGCCAGCAGTAAACAGGCACAGAGTCACAG
GGGATTTTATGCAATACAGGTTTGGGATTGGCTGACATTTGAACAAGGCGATTTGGCCATTTATGATTGG
TTCCCGCCTTCTGGGAGTTTCAGTTATTCTTTCAAACACTCATGACCTTTATCAGGGGACTCTCCAGGTG
GTGTTTTTTTTTTTTCCAAAGTTGAGATATATGGAGGAATGTGTTTGTGTTGGTGCTGGGCTCAGGAAGT
TGAGATATATGGAGGAATGTGTTTGTGTTGGGCCCAGGGCTGAGGAATGTGTGAGTGTGTTTGATCTCTT
TCATTCCCCCCTTTCTCAGGAGACTGAGGGTCCAATCTTGGATCCCTATAAGGCTATCTCTGCTTCTTCT
GCGCCCCTGAGGTCTAGGGGTTGATATTGGGTGCGGAGAACCATAAGTTGGATAGTGTTGAATCTTTCTC
TAACAAATTGCAATATTCTATTAATAACGCATGGTCCTATAGTGAGCAGGAGCAAGAGGGTTATCAGTGG
TCCAATGAAGGGGGCTAGGAGAGAGAACATGGAAGAGTTCCACCAGTTATTAGCGGCTGAGGCAAACTGC
TGCCTTTTCATTTCTAGGCTTAACTTGTGTAACTGTTGTACCCGACTTTCCACTAGCCCCAACTCATTTA
TATAAAAACAGCACTCTTCTTTGAGGAACATACAGGTGCCCCCTTTCTCAGCGGTGAGTAAATCTAAAGC
TCTCTGATTTTGGAGGGTTACTTGTGCTAGAGAGGTGAGTTGCCGCTGGAGGGAGGCAAGGGATTCAGCC
GACGCTTCCATTGTGATGGAGAATTGCTGGAACAGCTTGTCATTTTCCACTATTGAGTGGCCTAGTGCCC
CCCCACCCCGCCAACCCAGCTGCAATAAGGGATGTGGAAAGGGAGATTCCAGCGACAAGGGGTAGGAACA
CTGCCTGTTTATGTCTAAGGGCCTCGTCAAAGACGGCACCTGTCCAGCCCAGGAACTCAGCTGGTGTCAG
CAAAGTTAGCCGGGGGACCAGAGTGACAGGGAGGCATATTCGTCCATCAGGAGACTCCCCAGATAAATTT
TTAAACAGCGTACCATTACACCAGAAAAATATGCCAGGTGGGGCATACAACGGGATACTAGGGAGGGCAG
CTGTGTGGTTACAGAGACTGGAGTTGGCAGCCGAATAGCAGTAGGGGAACTTTTCTTGGTTCAGATTACG
GTGTAGGAGGACATTTCACACCGGAGCAGTAGACGAGGGTTTTACAGTTTGGTTGTTGGGTGAGGTAGAC
AGGGGGACAGCAGTCAGTGGCGGACGCCCTAGAGCTGCACACATAAAGCAAGAAGACAAGTCGCCTAGAC
CCGTAAGGTTGGCGACCATTAGCCCCTCCTGCAGTAGGGTTAGCCACGAAAAGGGACGTAGGTCCTGTAA
CACTTTTTCTTCCTGTTGGTGGATGTTCCCGTGGACTAGGGACTGGACTTGGACTAGGCTGCGCCACAGA
TATAAGTGACTACTGGGCCAAGTACTGGTGGAGGAATAGTAGACAGCCCCATGCTGTGGCGAGGTCCACC
GGGAATCCCATGGGTCTTTAATTATCCAAGTATAGGTGCCTGCACCGTGATAGAAGTTCCACCCAGTTTG
TGTCCACTCTCTGACCGAGTGGGTTTTACAGTAGCTATAGGGGCATCCTGCACTCATTCGCTTCCAATAA
TTTTTACAGTTGTGTTGGGCCTGATCAAATTCGAAGCAGATCGTGGGTAATGCCGGTTTGGCAACCTGAA
ACCCAGTGAAGTTGAGGTAAATTGGGGTACTACATCCAGAGGGGGGGCAATCTGCACTAGCTAGCAATTT
GCCAGCTTGGGGGGTTTCTCCTGGGTGGGTTTGGTTCTCATAGAGCCAGAACCTCCAAACAAAGGGGTTA
GTAGCTGGATTTGCAGTGAGCGGGGAGGATAGGCGCAGGAGGCACAAAGTCACAAAGAAAGCTAACATAG
TTACAGTGGGTTGCGGCGCCGGCGCAGTGTCAGCTTCAAAGGATTGTCCTTAGTTCGATCTATTGTCCAA
GTATCCGCAGTCCCTGGCGTCTCCACGCCTTGCTGGAGGAGATCTGCCGCTGGGTTTACCGGCCTGACGT
GGGTGTGATGGATCCACGACGCAATGCCTTCAACCTTGAGAGCGGTAGGGGTGGTTAGGAGTACCTGGAA
TGGTCCTTTCCGCCATGGCTCTAAGCTTTCTTGCCGATGCCACTTGACCAAGACCCAATCTCCTGGTTGA
TGTGAATGAGGTGTAGGCGAGGGTCCAGACTCATACAATTCTCGCAGTCGAGGCCACACTTCCTCCTGGA
CTCTCTGTAGAGCTTGCAGGGAAAATAAGAACTCAGAAACACTTTCTAAGTCTGGGTTCAACAGGTCACT
TTTTAAGCTGGGAATTATAGGTGGGGGGTGACCATACATGATCTCATATGGGGTAAGTTTTAACCTATAG
GGGGTGTTACGAGCCCTAAACAGAGCGTAGGGGAGTAAGACTACCCAATTAGCGCCAGTCTCCATGGTCA
ATTTCGTTAAGGTCTCTTTTAGGGTCCGATTCATTCTTTCTACCTGTCCTGAACTTTGGGGTCGGTAAGC
ACAATGTAATTTCCAATCAGCCCCAAGGATGGAAGCCAGGTCCTGACTTACCTTAGCGATGAAAGCCGGT
CCATTGTCAGACCTTATCTGGACAGGAAAGCCATACCTGGGGTGGATTTCTTCTAAAATCTTCTTTACAA
CAACTTGTGCAGTTTCACGTTTGGTTGGGAATGCCTCAGTCCATCCTGAAAAAGTATCTATGAAGACTAA
TAAGTATCGGTACCCATATTTACCTGGTTTAACCTCAGTGAAATCCACTTCCCAATAGACTCCAGGCCTG
GTCCCTCTTAATCTCGTCCCAACAGTTTGGGACTGACTATAAGCATTGTTGAGTAGGCAAACCTTGCAGT
TTGCAGCTATCTTGCCGGCCTTTGCAGCCACATGCCTAATTTTAAGCTTGGTGTGTCTGATTAAGTCTAT
CATCCTTTGGGCCCCCAAGTGAGTGGACCTGTGGATACGTTCTAGCACTTGCTGTCCCAGCCTTTCAGGT
AGGACGATGTTGCCACCTGCATCTGTCCACCATCCATCTCGAATCTGTTTCATTGGGAGTTTGTCTATCC
ACCATAGGTCTTCTTCTGAGTATTCAGGGTTATAGGGTAAGTCTCGAGATCCTGGGTTAGGGAGTTGGAG
AGCAAGGAGCCGATCGAGGGCTTTTGCAATTTCTTTGGCAGTGGAGTCTGCTAGGTTATTGCCCCGACTG
GACTGACTGGTTTCTGGTGTCCTGGGCAATGCACGATGGCCAGTTTCTTTGGCCTCCACAGGGCTGCCAA
TAAATCAAGGATTTCTTTTTTATTTTTAATGTCTTTTCCTTCTGCTGTGAGCAAACCTCTTTCCCTGTAA
ATAGCCCCGTGCACATGTGCTGTGGCAAAAGTATACCGGCTGTCAGTGTAAACTGTCAGCTTGTGGTTTG
CTCCTAATGTAAGGGCCTGGGTGAGTGCTATGAGCTCGGCTTTTTGTGCCGACGTCCCGGGGGGTAATGG
CTCGGCCCAAATTACCTCAGTTTCCGAAGTTACTGCCGCTCCTGCATACCTCTGTCCTTGGTGGACAAAA
CTGCTTCCATCAGTGAACCAGATGAGATCGGCGTCGGGTAGTGGGTGGTCTTGTAGGTCTTCCCTGACTC
CGTGTACCTGGGCCNNNNNNNNNNNNNNNNNNNNNNNNNNNNNNNNNNNNNNNNNNNNNNNNNNNNNNNN
NNNNNNNNNNNNNNNNNNNNNNNNNNNNNNNNNNNNNNNNNNNNNNNNNNNNNNNNNNNNNNNNNNNNNN
NNNNNNNNNNNNNNNNNNNNNNNNNNNNNNNNNNNNNNNNNNNNNNNNNNNNNNNNNNNNNNNNNNNNNN
NNNNNNNNNNNNNNNNNNNNNNNNNNNNNNNNNNNNNNNNNNNNNNNNNNNNNNNNNNNNNNNNNNNNNN
NNNNNNNNNNNNNNNNNNNNNNNNNNNNNNNNNNNNNNNNNNNNNNNNNNNNNNNNNNNNNNNNNNNNNN
NNNNNNNNNNNNNNNNNNNNNNNNNNNNNNNNNNNNNNNNNNNNNNNNNNNNNNNNNNNNNNNNNNNNNN
NNNNNNNNNNNNNNNNNNNNNNNNNNNNNNNNNNNNNNNNNNNNNNNNNNNNNNNNNNNNNNNNNNNNNN
NNNNNNNNNNNNNNNNNNNNNNNNNNNNNNNNNNNNNNNNNNNNNNNNNNNNNNNNNNNNNNNNNNNNNN
NNNNNNNNNNNNNNNNNNNNNNNNNNNNNNNNNNNNNNNNNNNNNNNNNNNNNNNNNNNNNNNNNNNNNN
NNNNNNNNNNNNNNNNNNNNNNNNNNNNNNNNNNNNNNNNNNNNNNNNNNNNNNNNNNNNNNNNNNNNNN
NNNNNNNNNNNNNNNNNNNNNNNNNNNNNNNNNNNNNNNNNNNNNNNNGTTTTGATCTGTTGGAAGGCCA
ACTCAGCCTCTTCCGTCCAATTGAAGGGCTGCTGTTCCTTTGTTGCCTGGTATAGGGGCTTGGCTAACTC
TGCAAACCCGGGTATCCATAACCTACAGAACCCCGCCGACCCCAGGAATTCTCTTACATGTCGCGTTGAT
TGGGGTCTAGGGATACGTAGGACTGTCTCTTTCCGGGCACTGGTTAACCAACGTTGCCCCCCTTTTAACA
GGTATCCCAGATAGGTTACCTCTGATTTGCAGATTTGAGCCTTTTTTGCTGAGGCCCGGTAGCCTAGCTT
CTCCAAAGTCTTTAGGAGGTCTTCGGTTCCTTGAACACAGGCTTCCGGGGAGGTGGCCGCTACTAAAAGA
TCATCAACATACTGCAAAAGAGTTATTTCAGGGTGTTGCCGTCGGTACTCACCCAGATCTTCATGGAGGG
CTTCGTCGAACAGGGTTGGCGAGTTCTTGAATCCTTGTGGCAATCTGGTCCATGTTAGCTGGCCGTTTAT
ACCCCTCTCGGGGTCTGTCCATTCAAATGCAAAAAGCTCTTGACTTTTGGGAGCTAAGGGTAGGCTGAAA
AAAGCATCTTTTAAATCAAGGACAGTATACCACTGTTTTTCAGGGTTCAAAGTACTTAAGAGGGTATATG
GGTTGGGTACGGTGGGGTGTATGTCCATAACTCTTTTGTTGACTTCTCTTAAATCTTGCACCGGCCTATA
GTCTTTACTATTAGGTTTACGGACAGGTAACAACGGAGTGTTCCATGGCGAGTGGCAGGCGCATAGAATT
CCTTGGTCTAGAAGCCGGCGGATGTGGGGCGTAATTCCCTTTTTGGCCTCTAGGGGCACTGGGTACTGCC
GAACCCGAACCAGGTCTGTCCCAGGCTTAACTTCAACAAATATGGCGGGGAGGTGTTTTGCCAGCCCTAA
GCCCCCGGTTTCTGCCCATGCTTCCGGGAAATGCTGGAGCCAGGAGCTGATATCTTGATCAGGAGGCACT
TGCTCCTGATGGAGTCTATATTCATCCTCCAAGGTGATAGTGAGGATGGATATTGGCTTGTTTTGAGAGT
CAGTCACTTTGGGACCCCCTGAATGGAAGTGAATTTAGGCTCCCATTTTTGTTAATAGATCTCTCCCCAA
CAAGGGGCAAGGGCTCTCGGGAATAACTAGGAAGGAGTGAGACACCTTTCCTGTTCCCAAGTCTATGGTC
CTCTGAGTTGTCCAAGGATATTTTTTAATTCCTGTGGCTCCTTGTACCCAAGATGAATTATCAGACAGTT
TTCCATAAGGCTTGACCAAGACTGAATGTTGTGCCCCGGTATCGACTAGGAACTGAACCGGGGACCCCTC
CACTTACAGAGTTACCCTAGGTTCGGGGAGGGGGTCCGAACCCCATCCCCCCTAGTCGGAATCCTGGGTA
ACAAGTATGGGGGTAGGTCCTCGCAACCCTGAGTCCGACTGCCTCTTTTTCTTTGGGCAGTCTTTAATCC
AGTGGCCATGTTCTTTACAGTAAGCACACTGATCTTTTTCTAACTTTTGCTTAGGGTCTTGTGCTTGTTT
TTTTCTTTGGTTTTTCTCTGCTTGAGGGAAGGCAGCCACCAGGACCCTGGTCATCTCTTTGGTAGCTTTT
AACTGCCTTTCTTCTGGGGCATCCCTATTGTTGTATACCTTACTGGCAATGCGGAGGAGATCCTGCACCT
GTTTTCCTTCTAAATCTTCTAGTTTTTGTAACTTTTTCTTAATATCTGGTGCTGCCTGGTTTACAAAGGA
CATTACTACCGCTGCCTGATTCTCAGGTGCTTCTGGGTCCATAGGGGTAAACTGTCTGAAAGCTTCCATT
AACCTTTCTAGATAAACGGTAGGGCTTTCTGTCTTTCCCTGCAACACAGAATACACTTTAGCTAAATTAG
TGGGCTTGCGAGCTGCCGCCCGGAGACCTGCCATTAGAGTCTGGCGGTAAATGAGCAGTCGTCCCCTACC
TTCTGCCGTGTTGTAATCCCATCTAGGTCTGGTCAGAGGGAAGGCTGCATTGATGAGGTCAGGATTGGCG
GTCGGTTGGCCGTCATCTCCGGGAACCAGTTTTCTGGCCTCAGCCTGTATCCTTTCTCGCTCCTCCGTTG
TGAATAGAATCCAGAGGAGTTGCTGACAGTCGTCCCAAGTAGGCTGATGGGTAAACATAACACTGTCTAA
TAATGATGTTAGGTCCTTAGGGTTGTCTGAGAACCAGGCATTCTGGGATTTCCAATTATACAGATCACTA
GTGGAGAAGGGCCAATACTGGAGGTGGGGGAGCCCAGTATCATCGGGGGGGTCCTATTTTCCTGAGGGGT
AGTGCTGTAGTGGAGTCGGGGGGCCATGAAGCCTGTTCGTGTTGGGTACGGCCGCACGTCCATCCCGCCG
GCCCCCCAGGACTGCTTTCGCTTCCCACTACTGCTGGTGCTGCCGCGGCTTCTCAGTTTTCGCGTTCTCT
CGGGGAAGCAGCCGGCGGAGCCTGGAGCTGAGGGCCGGGGTGTGTGTAAGGCGGGGGTTCTAACGACAGG
GGGTCTTGACTGTCAGACAACACAGGGGCAGGAGGGGCGGATGGGATCTTTTGTCTCTGGAAATTTTCCG
CAGGCCGCGTGACTAATGTCTTACAGGGCCCAGGGGCTAGCACGACAGGGATCAGCCAAGGTAGCGGATC
TTCCACAAGGTCTTGCCATACCAAGATGTAGGGGATCTGATCAGGATGTCCCAAACGTCCTGGTAGGAAG
ATTTTAGTTTTGACCTTAGTGATAATAGGGAGGCAAAATGTTCCCTCGGGAGGCCACCCTACGCCGAAAG
CGGGCCATTCTGAGCGGCAGAAAGTTATCAATTTCCCTTTCTTCAGCTCTACACTAAGATCATAGCCCCT
AGCTTTGACATCTTTAAAGTTATTTAAAAGGAGAGAGAGTGGAGTACTCTGGGCGCCGCCCATTTCAGGA
ACCCCTGGAGGTAGAGAAGGGGATACAGAGAAATATCAGTAACAGGATTTGAAGTAACTTTGGTCTCGTC
CAGCGGCTCCTGAAAAGTGAAAGTGAGTTCTAAACAAGTAACAGTTTACAACAGCAACAACAGACAGCAG
TTCCGCAAGCGCGTTTTGGGTTTAGTTCCCGATCAGAGTCAGACGGGCCAACAGAATACAGAGGCCCCAG
ATGGGCACCGGAGGACATCTCCTACCGGTCCCTGGTGGCTGTCTTATAGTGCATCCGCCAAGACTATGCC
AACCTCAGTACAGATCCCGTGGGATTCCTTAGAGAGACAAAGACGAACAGAGACAAAGCCGGTTCACTTA
CTGATCAGTGATGATCCATTGACCTGGGGTCTGGTGGGCTTGGGGGAAATCCCGGAAGAGCCCCCAGATG
TTGTGCCCCAGTCCTTTAATTCCCCAAAGAAGACCACCAGAGTCCAGAGTCAAAGCCAAACGGCAGGGAT
CTTTAATACAAGTTCGAACCTGGACTCCCGACCAAAAACTGTTCGAGAGCCCCCGGCTGGGTGTGAGACA
GCGTTATAAAGCCAGCAGTAAACAGGCACAGAGTCACAGGGGATTTTATGCAATACAGGTTTGGGATTGG
CTGACATTTGAACAAGGCGATTTGGCCATTTATGATTGGTTCCCGCCTTCTGGGAGTTTCAGTTATTCTT
TCA
