# Supplementary material for: Genome-wide characterization of endogenous retroviruses in snub-nosed monkeys
Source: PeerJ. 2019 Mar 18;7:e6602. doi: 10.7717/peerj.6602 (PMC6428148; doi:10.7717/peerj.6602)
Supplement: File S3 — All ERV sequences found in the golden snub-nosed monkey. [file peerj-07-6602-s003.zip › Supplemental3/213.fasta]

>213gi|723395926|ref|NW_010818530.1|:1252278-1260576 
TGAGGCAGGAAAATGGGGTCCGGAGGCAGGGAACATAAGGCCAATTCACACTTCAGCTATGACAGGAAAT
ATCCTCTCTCTAGGGTGTAAGCCAAATAAATGACTTTGTAACTTTACTTCATCTCTTCATTTACATAGGG
CTTACTCCAAGTAACCAATGGAATCCTCTAGAGGGTATTTAAACTCCCCAAAATTCTTTAACAGGGCCCT
TGAGCTCCTATGCTGGGGCCAACTCCCACACTGTGGAGTGTACTTCCATTTTCAATAAATCCCTTCATTC
CTTCCTTATCTTTGTGCATTTTGTCCAATTCTTTCTTCAAGACACCAAGAACCTGGACACCCTACCCTGG
TCACACACTTTAGTGATCCAGCCAGGAGGAAGAGGCAAGCCCTAAGTTTGGAACTTATTTTTCTCCTGTC
TCCTTTTCCCTTTTGCTCCATGCTGGGGAATCTCTCTCTCTCTCTCTCTCTCTCTCTCTCTCTCTCTCTC
TTTCTCTTTCTCTCTCTCTCTCTCTGTCTCTCTCTCTCTCTCTCTCTCTATCCTTTCTAACTCAGGACCC
TTGGTGGGAAGTGCCTAAACATGGAAGCAACTGGAGGTTTCTGGCCAAGGCCAGTGAAACTAAGGGGTTT
CCATGGGGAGAAGCCTAACTGCCACGCCCAGCTCACTTAAGGGACCTGGGTCTTTTTCATTTTTGTCCTC
TCTTTTTCAGGCTTTCAGCAGCTGTTTCCTAGTAGCTCCTTGGAAATTGAGGGCAATTGGCTGGGGTCCC
TACCTGATATTCCCTGAAGGCCAAGGAATGAATGGAAATAATTGCCCTGCCCATAGTGGGAAGGACTCTT
TTTTTTTTTTTTTTTTTTTTTTTTAATCTTTTCTGCCCTTGGTCACCGATCCCTACATGTGGTGCAGCTC
AAAGCAAACTTCCACATTTTTCAGGCTACTTATATTTTCTTATTTTATGCTAAATTCTTCCTTTCCCCTA
TTCAGCTGGCTAAGGGCAAAATAAATCCACCCAAACTGCAGTTCTTATCATTAAAGTTCATGGAATGGGA
AGCATGGGAAAGTGTGACCTTATCAAATTATAAGAATGATGAAAGTTGGGAATTACGCCCAGGTACCAAA
GGAAAATTCACTGTAGGCTCTGGAGGGAAAGCATGTAAAGTGGCACCAGTGCCCACCTAAAGTGAGAGAC
TTCTGACACTCTACGATTGGACCCCATAAGAGGACACTTGAGGGGATCCAGTGTACCTCAACCCCTCCAA
AGAGGATGCTCTTAGCAAAAGTTCTGGGGTCTACTATTAAAAGTATTAAACCCTCCTTAAAATTTTCTCT
CATCATTGCAATACTTTTTGGCCCCAATATTATTTTGAAACCGGAGTTTATGGTCTACTTGGTAGTGGAA
TGGCATTGCATGTATCCAGGCTCTTGTGCTGCTGTCCTAAGCAAGGGACCTGGTTAACATGTGACATCCT
CTTTTGGTACTATTTGGTCCCAGTGCTCTTTGGAGTCTGGGGAGGTTTGGCCTTTAAGAAACCATCATTT
TTAGCAAACTATCGCAAGAACAGAAAACCAAACACCACATGTTCTCACTCATAGGTGGGAAATGAACAAT
GAGATCACTTGGACGCGGGAAGGGGAACATCACATACGGGGGCCTATTGTGGGGTGGGCGAAGTGGGGAG
GGATAGCATTAGGAGATATACCTAATGTAAATGACGAGTTAATGGGTGCAGCACACCAACATGGCACATG
TATACATGTGTAACAAACCTGCACATTGTGCACCTGTACCCTAGAACTTAGAGTATAATAAAAAACAAAA
CAAAACAAAAAATAAAAAATAAATTACAACATCACAGTGGGCAAATGGCCAGAAATCTTTCTTATGAAAG
ACATCAAAAGGAGTTACCCTTGTAGGTTAATTTTTGTGTAATTGCTTAATAATGTATACATTTAAGTTAT
AGTTGAGCATAGGTTAGAAAAGAAACTAGTACCCAAATTAGCCCTTTCTACTTTCATAAAAAGCAGACAT
ACTCAAAATGAATCGGGCCTGTCTGCACACCCAAATCTCAGAAACAAGCATGAATTTTCAAAATGCACAC
ATAGTAAAAACATTTTAATTAAGGTCAGAAAAACCAAGTTTTAATCCTTGCCCTACCATTTATTTAGTCG
GCAACCAAGAACCAGTCATAACACTCCTTTAAAACCTCAGTGCTGTCATTTGTAAAGGGGAGAATAAAAC
ACTTTTATAACTTAAGAAAAAAAAGAATAATTAACAAATTGCTGAATTGCATTTTTGAAAGTTAGTATTG
ATTTACATTTAAGAGTAAACAATCGATGTGACATTATTGATTAGTAATATGAATACTAAATTTTCAATGT
AATTTCCCCATGTTATATGGTTTTGTTATTTTAACACTCTACCACCTAATTCTTTAAACTCCTATTGAAC
ATTTGCTCTATAGGCTTTATAATAAAATTCTACCAAACAAACAAACAAAATCAAACTGCCATGGAGACTG
CTTTACCCGAAATTTTGGTTCACAGCCTTCATTGGATTATCTACTGGGGCAAAGTAAAACTGGCAAGCTT
GTATTGCTGTCTCATGGCTGAGGATCCAAGCTATTGGATCTTCGTTTATGTGTGTGTATGCATGTCTAGA
TGTGTTTATTTGTATGTACACTTATTATTACATGTTGTGTCTACCAAATTGTCTTATAAGTAAAATAAGT
CTAAGCATTTTTCAAGTTCACGTGACTTAAAGTATAACTTTACTGAACAAGTTAGCTTTAAAATTATTGG
TGGAATAAAAATAGAAATGCCTTTAGAATTGTCAGCATACATTTTGTCTGAATTTTATGTTTGTCTTTGC
TAGATATTTTTAAATGTCAGTGTTAATTTCAAGCTGAGAACTGCTTGGGGTGAGCTTGCCTCCTGTTTTA
TTCAAAGTCTCACTGAGATAAATGCTTATCTGATCACTTCCTTTGAAAAGGCTAATCAGAAACTCAAAAG
AATGCAATGGTTTGTTTCCCACCTACCTGTGATCTGAAAGCCCCCAAACTCCCTCCGCAACTGAGTTGTC
CTGCTTTTCCAGACCAAATCAATGTTCATTTTACATATGTGGATTGATGGCTCATGTCTCCCTTGCTAAA
AGTGAAAATTAAGGCTGGGCACAGTGGCTCACACTGTAATCCCAGCACTTTGGGAGGCTGAGGCGGGTGG
ATTGCTTGAGGCCAGGAATTCAAGAACAGTCTGGCCAGGATGGTGAAATTCGTCTCTATTAAAAATACAA
AAGGCCAGGCATGGTGACCCATGCCTGTAATCCCAGTTACTCTGGAGGCTGAGACAGGAGAATCGCTTTA
ACCCGCGAGGCAGAGGTTGCAGTGAGTCAAGATCATGTCACTGCACTCCAGCCTGGGCCACAGAGTGAGA
CTCTGTTACAAAAAAAAAAAAAAGTAAAAATTTAGTACAGTGAATGCGATAAATATTTTAGGCTAACGTT
TTGTGTAAATTAAAATCTTAAACTTAGTTTTGATGCTCATTTAATATCTGTGTCATTTCCAATTAAGAAA
GGATTGTGATTTGGGAAATATGTTTCTAAAATTGTGGAATTGTTCTGATCTGTAAATGCTCATATCTGAT
AGGTCAGGATTTCTTGCTTTTTAGGGTTTCACTAAAGTTTTAGTTTACTAAGGATAAAAATTCTAGTTCT
AAGGATAAAAGTTCTGTATACAAAATGTGCCATAAAGGGTTATATTATTAGTGAAGAAAGAATAATTTTG
TCTAATTCAGAAGTTATCTAAAAGTTGGTTCAAATTCCAGATTTGCAAAGGTTACTTATGAAACAGTGTA
GTTAGGAATTATTAAGTAAGGGAGAAAGATGTGCAAAAAGTTTAAATAATAAAATATTTCTTAAAACCTG
ATAGAGAATTGGAGACATTTGGCTAATTAACACTTTCATAGTTAAAGCTCTTAATCTTGATTAAAGTAAA
ATAAGAAGTATCTGGGCGTGGTGGCGGGCACCCATAATCCCAGCTACTCAGGAGGCTGAGGCAGGAGAAT
CGCTTGAACCTGGGAGACAGAGGTTGCAGTGAGCCAAGATCATGCCACTGCTCTCCAGCCTGGGTGACAG
AGTGAGACTCAGTCTCAAAAAAAATAAAAAGAAAGAAAGAAAAAAACAGAGAGAGAGAGAGAGAAGGAAA
GGAAGGAAGGAAGGAAGGAAGAAAGAAAAGAAAAGAAAAGAAATGTGTTGGCAGTTTGACAATTCATTTT
TTAATAGAGTTAAGCATGAAGCTTTAAAATTTGAGGCCAAATTTCATATACATGCTTGCATTGCTTCATA
CTATATTTGCTGTTTTGTGTGGATAGTGTCTTTAGAGTACTTATTGGTCATATGCCTGAAGTGAATTTCT
TGATTGTACAGAATATATGATAATATTGGTGAACTTAAGGATATCGAATTGTGTATTAGGAATAAAATAC
TTATGTGGGTTTTCTGAGACCCTAGGTAACACTGTAGCCTTCAGGGTAAATTAAGTAGAAAAACTTAGGG
TTGGTTTCCTGTTTATTTTTTTTTTAGCTTCTAGTTTTCATTTGTTTGCTGTTTACTCTTCATTTATCTT
AAATTCCTAGGCTACCTTTGTTTGGCCCACAAGAATTGATAGCGCACACCAGACTTGTAACCTTAAACTA
ACTTTGGATTTTAGGCTTCCTGATAATTTCAGTGTATTGAGCATACTTTCATAAATGGAATTTGTATCAT
ATTTCTCTCTCTCTGCCTAATTGGTCCAAAATTTGTAAACTATTTGTGAATATTCTTAATTCATGGCAAT
GTGTTTGTTTGATACAGTCAAGCAGGGTCACTAGGGCTGCTCAGGGAGAGAGAACCCAGGAACACGGCAT
GCCAGCAAAAGGGTAAGAATTTCTTACCAGCCAGTCTCTGGCCTTTCTCTCTCTATGTAAACTGGTTAAA
TAAAAGGTAAAAGTCACTGTTTATCTCCTCTGTAAAGTTTTACATTGATTTGTTTAATAATAAGAGCTTA
AATCAAAAACTTTGTCAGAAAAGTGAAAAGCATAATGTCTTTTATTTAGTTCATGTGACTTGAGTAATCT
TTTGGGAAATAAACAGTTTTAAAGATTATTGGTAAAATACAAATGTCTTCAAAATGTAAACATGTGGTCT
AAATTACATTCATATATTAGGTTTTCTAAATACTTTAAGGTCATAAACTGTTTCTTTGGCTTTTGAAAAT
TGTTTAACTTGCCTGCTTTCCAGCTAGGTAAGGCCTGGGGACATGTGGAGTTGGCCACACCTCTCTAGCT
ATGCTGGAAATAGTCAACCCTTTTCAGAACATAACTTTCCAGGTTTTATGTTAATATTAAAACTGCAAAG
AGTCACCTTTGTAACATGCAATTGTGACTACTAGGAACAGTTATACATGCAAGGTATGTACGAACAGTAA
ACTGGGTTTTTTTTTTTTTTTTTTCTGTAAAAGTTTATAAAAGGATTTTGCTTTGTTAAAATTTCTGAGT
CATCATTTTGGCAAAATATATAATTTACGGTAATCTGGAATTCCAAAATCAAACTTCAGTTTCAAAATTC
TCTTTCCGAATGCCTGGCTTTTTGGATGGATCAGAGAGCTCCTGAAAACATCAAGAAAAGATGTAAACAG
AATTGTTTGACATTTTTAGGTACATGGGATTGCCAAAATTAAGTTGAGTCTTCTTTAGGTTATATTTTTG
TGAATAATGCTAATATATGTTCCAAAATTGTATGGGATTTCTAAAATTCTAATGTCTAAGGATGGTTATT
ATGGTATTGTAAACCACAGGAATAACCAAATTTCCTTGTCAGTGCTATGCACTTATTTGGAAAAACAACT
AGTATTCAAGAGCATAGAAGTCTAATGTTGATTAAGCATGGATTCATGGAGAACCAGATGGCCATCTTGT
CCTTCCTGAGTCCTTAAAGCTCTCATTATTAAAAGTTCTGCATTCCATGACTCACTATAGAAAAGATAAA
ATGATCCAGATTGAATACAATGGTGTAGTGACTTACAAATTACTAAAATAGCTTATTATCAGTGCTTGGT
CCCATATGCCTGGGAAAACAATTAAAGGTTCAGGTACATTTGGTCACCTGATGGGCCATTTAAACCTTTT
TAAAAGGGATTTCATTCAGTTGTTATTTTCCATGCATGTTTTCTGGTTGAACAGAAGTTTTCCCATGCAA
GAATGCTGATGTTGTAACAGTAGATTATTAAGCAAGGGTGTATTTTCACCAGGTGAAAAAGCTTTTTATG
GTTTGGATCTTCTGAAAACAGTGAAAGACTGTCCTTGCCATCCAGACTACACCAAAAACTTTGGGACCTT
GAACTTTGGGTTTATAATCACATAAATGAGAAGGGTCCCTCTACATTCTCAGAACTGTACACTCATTGGA
ACCCTTAATGTAGTACTAACCAGGGAAATTTCTTCGAAGAAGAAGATGGAATCCTTAATGTGAATAGCTT
TTTCCAAGTTGACAGATGAAGACTTCTATCATGAAACTCTTATCTTTGAGTATTTTCTCTTGCGTATGCC
TCTAGAAACAATACAAGTGGAAAAGGGGTCTGTTATGTGCACTTATGGGGTGTACTTTTATTTTTGAAGG
AGTTACAGCCAGCCTTATACATGGATAAACTTATACTTCGATAGATTAAAGATGAAGGCCCAATGTAGGT
AAGAAACTTTAATGGTAGGTATGTTGCCTCATAACCAGTCAAAAACAAACACTGGTTGACTCCTCTTAAC
CCACATCATGGGTTAAACAGAACATTGCCAGAAGGCCTTCACTCTTCAAAAAGGGATCATTTGTTTGTTC
CTTTTTCCGTGGTTTAAAGTAAAAGAGGCAATGATTAGAAATGTATTTCCCATGATAACGTCTATAGCAA
ATTCTACTGTAAAGACTACAGTTACACAACAGATTTTAAATTATTTTGTGAAAGTTATAGTAGAATTGGC
TAAACAAAGAAGTAGCTGTGCAGCTGCTAACACTTGTAGCCTATGGAAAAATTCATCAAATGAAGATTAT
AGAAATTCAGTGGTAGGCGATTAACAAAGAGACTGCTTAGTTAAGTGAGCAAACTCTTTTTCTAGCTCAT
TCTTTGATCCATTTGATTTTAGGTGGTTTGGCTTGTGGGAAACTTGGGTAAGCAGCATACTCCAAACTCT
TGGTATTATCCTCCCAGTAGTCATAACAATAGTCTCCCTGGTACACTGTATTTTCTCATAGGTTTTAAAT
GCTTGCATGCAGCCATCTCTAGAATGTCATATGGTCTCTTTTCAACTGGAATGACAGGAGCTAAAAGAAA
TGTGCAGCCATGAGGACACACTAACCTATGAATGATGTGTTGAGACAAGAAACCCAAAATGATGGTAACT
GAGAATGGCACTAAGGCCCTAAGTTTTGGTCACACTCTCACCTGAGTGAGAACCTGACCAAAATGGGGGA
GTTTTTTTTTCTAAACAAAATTCTAGGGGGCATTGTTTTGGACTAAGCTCATTCTCTAGGCCCTAACAGA
CCAAACCAAACCAAAACAGAGTTGCTTGGGCATTAAGGAAAGACATCGGTTCTAGAAAAAACCAGGTTTT
ACTTTTTTCTCCTGCAAATCTTTGTAACAAACATTTTTGATAGCATAGGTATCCACCCCATGAAGTTCCC
AATAAATCTTTAACCAAATTCATTTCCTCTTGCCTAGAGACCATCAAGCTTCACATAATCATGCAACAAA
GGTTCTAGCCAATTCCAGGTGAAGACACCAGCCCTGGCCATCAAGAATCTACCTTGCCTCCACCAGACAG
AGCAGGGCGAGAGTTCCATGATCCTCAGTAGGTAGGGACTACACCCCAAGCCAGCATGAAGCAGACACAG
AAAAAAGACCATTGGTTTCTCTGCCTCCCATAAAGATTTATGGGGTCACATCTCTCAGAGGGGAGATGAG
GCAGGAAAAGAGGGTCTGGAGGCAGGGAACATAAGGCCAATTCACACTTCAGCTATGACAGGAAATATCC
TCTCCATAGGGTGTAGGCCAAGTAAATAACTTTGTAACTTTACTTTATCCTCTTCATTTACATGGGATGT
ACCCCAAGTAACCAATGGAATCCTCTGGCGGATATTTAAACTCCCCAAAATTCTTTAACGGGACCCTTGA
GCCCCTATGGTCAGGCCCACTCCCACACTGTGGAGTGTACTTTCATTTTCGATAAATCTCTTCATTCCTT
TCTTTGTGCATTTTGTCCAATTCTTTCTTCAAGATGCCA
