# Supplementary material for: Genome-wide characterization of endogenous retroviruses in snub-nosed monkeys
Source: PeerJ. 2019 Mar 18;7:e6602. doi: 10.7717/peerj.6602 (PMC6428148; doi:10.7717/peerj.6602)
Supplement: File S3 — All ERV sequences found in the golden snub-nosed monkey. [file peerj-07-6602-s003.zip › Supplemental3/214.fasta]

>214gi|723395926|ref|NW_010818530.1|:1621592-1629677 
TGTTGGGAACAGGCCCCCCAAAATCTGGCCATAAATTGGCCCCAAAACTGGCCATAAACAAAATCTCTGC
AGCAATGTGACGTGTTCATGATGGCCATAACACCCACACTGGAAGGTTGTGGGTTTACCGGAATGAGGGC
AAGGAACACCTGGCCCGCCCAGGGTGGAAAACCGCTTAAACGCATTCTTAAACCACAAACAATAGCATGA
GGGATCTGTGCCTTAAGGACATGCTCCTGCTGCAGATAACTAGCCCAACCCATCCCTTTATTTTGGCCCA
TCCCTTCGTTTCCCATAAGGGATAGTTTTAGTTAATCCAATATCTATAGAAACAATGCTAATGACTGGCT
TGCTGTTAATAAATACATGGGTAAATCTCTGTTCGGGACTTTCAGCTCTGAAGGCTGTGAGACCCCTGAT
TTCCCAATTCACACCTCTATATTTCTGCATGTGTGTCTTTAATTCCTCTAGAGCTGCTGGGTTAGGGTCT
CCCCAACCAAGCTGGTCTTGGTAAGCAGAACCCATAGGTGGGGGCTTGAATCCAGGTTGAAGGGTCACTG
GAGTGACGGTTGGAGACCGGGGAACTAAGCTGGAGGACACCCAAGTACTCTTAAAGCAATCCCCATGGTG
AGTAAGAAGGGGAGCTCAGAAGCATCAGAGTAACAATGGGACAAGTGTGGGCTCTGGTTTGTTCTGCCTG
GAAAATTCTTCACACTGATGATGAGGAGGAAGGAGAATATAATGGAGTAACATACAAGGTAGAGCAGGTT
TATTTGCCAGCTAAAGCTAAAGCAGCAAAGGAGGGAGAGGTGCATCCCTACCCTTCTGCACCTCCTCCTT
ATTATTTTGAAGAAGACTCTCCACATCTTTCTTTTCTGGAGGACACTGGTCAAAAAGTAGTTGCCCCAGT
GACTGTTAGAGCAGCCCCTCAAGTGACCCCTCTTAGTTCTAGGCAGGCAGGAATTCAGCAAGCTACATGA
GAAGGTGATTTGGAGGCTTGGCAGTTCCCCATTAGAATACACCCCCCAGATCAACAGGGAAATATTATAG
CTACATTTGAGCCTTTTCCTTTTAAATTACTCAAAGAATTTAAACAAGCTATAAATCAGTAGGGACCAGG
TTCTCCTTTTGTAATGGGACTGTTAAAGAATATTGCTGTTTCCAGTCGGATGATTCCTACTGACTGGGAC
ACTCTTACTCGAGCTTGTCTAACTCCTGTTCAGTTCTTACAATTTAAAACTTGGTGGGCAGATGAAGCTT
CCATTCAGGCTGCTCACAATGCCCAGGCCCAACTTCAAATTAATATAACTGCAGATCAACTTTTGGGGGT
TGGTGGCTGGGCTGGTTTAGATGCACAAGTGGTCACACAGGATGATGCCATAGAACAGCTTAGAGGATAG
TGCATTAGAGCTTGGGAAAAAAAATCACTTCATGTGGAGAACAATACCCTTCCTTTAGTGCTGTGAAACA
GGGAACAAAAGAACCATACATGGATTTTATAGCTTGGTTACAGGAGTATAATCCGATTCAGGTGCTCAGG
ATATAGTGCTGCAGTTATTAGCTTGGGACAATGCTAATCCCGATTGCCAGGCTGCTCTGTGACCTATCAG
AGGGAAAGCACATTTAGTTGATTATATCAAGGCTGGTGATGGTATCAAAGGTAATCGGCATAAAGCTAAA
CTTTGTTGGCACACGCAATGGCAGGACTGAAAGTGGATAAAGGAAATACTCCATTTCTTGCAGCTTGTTT
TTAACTGTGGGAAGCATGGTCATACTAAAAAATAATCTAGAAAAAATCAGTAACTCAGGCCACCAGATAG
GGGGAAAAGAAAACTGCTGAGCCCGAAATATGTCCAAAATGTGAAAAAGGAAAACACTGGGCTAATCAGT
GTCACTCTAAGTTTGATAGAGATGGGAACCCGATTTTGGGAAATACCATGAGGGGCCCATCCCGGGCCTC
ATTCCAAACTGGGGCATTTCTGGCTCAGGCCATTCCCTCACTCCTGTACAATGTCTATCCCCCACCACAG
CCAGTAGTTCCACAATAGATTTATGCTGCACAAAAGCTGTGAGCCTTCTGCCTGGGGAACTCCCACAAAA
GGTCCCAACAGGAGTCTGTGGACCCTTGCCAATGGGGAAAATAGGATTACTTTTAGGAAGGTCTAGTTTA
AGTGTAAAAGGGGTACAAATACATACAGGACTCATTGATTCCTATTACAACAGGGAAGTTCAAATTGTTG
TATCTACTTCTGTTCCCTGGAAAGCAGAGCCAGAAGAGTGCATAGCACTCTGATTGTGCCGTATATGGGA
ATGGGAAAAAGTGAAATTAAACGAACAGGAGGATTTGGAAGCACAAATAAACAAGGCAAAGCAGCTTATT
GGATAAATCAAATTACTGATAAACATCCTACCTGTGAAATAACTATTCAGGGAAAGAAATTTAAAGGTTT
GGTAGATACAGGAGTGGACATTACAGTCATTTCTCTACAGCACTGGCCATCCGCATGGCCAATTCAACCT
ACTCAATTTAACATAGTTGGAGTTGGTAAAGCCCCTGAAGTATATCAAAGTAGTTATACTTTCCATTGTG
AAGGGTCCGATGGACAACCTGTGACTATTCAACCAATTATAACTTCTGTACCTATAAATTTATGGGGGAG
AGATTTATTACAACAATGGGGAGCACAAGTTCTAATTCCAGAACAATTATATAGCCCTCAAAGTCAACAT
ACAATGCATGAAATGGGGTATGTCCCTGCTATGGGACTAGAAAAAAATTTGCAAGTTTTGAAAAAACTGC
TTCAAGTGGAAAAACAAAGTTCCCGCCAAAGATTAGGATATCATTTTTGACGGCGACCATTGTTAAGCCT
CCAGAATCTATACCTTTAAAATGGTTAACAGATAAGCCAATTTGGATAGATCAACGACCACTGAGTAAAG
AGAAACTGGAAGCTTTAGAGGACTTAAAATTGCCCATTAATAGTTACAGATTTAAAAGACTGTTTCTTTA
CTATCCCTTAGCTGAGCAAGACCATGAATGGTTTGCATTTACAATTCCTGCGGTAAACAACCTGCAGCCT
GCTAAGCGTTTTCATTGTTTCACAGATGGGTCTAGAAATGGTAAAGCTTCTTATTCTGGCTCAAAAAATA
AAGTTTTCCCGATGTCCTATACTTCAGCTCAAAAAGCGGAACCTGTAGCTGTAATTGAGGTATTGGCTGC
TTTTGATATGCCTATTAATGTGATTTCTGATTCTTCATACAAGGTTCATTCTACACAGTTAATTGAAAAT
GCTCATTTACAATTTCATACAGATGAACAACTGATGACAAAAACAAAAAAGGGGGAGAAAACAGGGATTA
TGGGACAGCCAGATGTTATCAGCAGCTAAACAGCATCTACAAAAACCAGCTGCAAAGACAGAAGCAGAAC
AACTGCTTTGGTGGAGAGATATGCTAACAAAAAGTTGGAAAATAGGTAAAATAATAACTTGGGTTAGAGG
TTATGCTTGTTTTTTCTCCAGGCCAAAATCAACAGCTGATTTGGATACCATCAAGATGCCTGAAACCTTA
TCATGAGCCAGATGTCAAGGAAGAGATTCCGGCAGGATCCTGAGGAACCCCCGCCAGCTTGCAGCCATGT
TGAGACTGATGCTAAGGAGGACCCCAACTGTCACGAGCAACACCCAACTGTCATGAGCAACACCCATCGA
ACACAGCCACTCACTTGGGGACAGATCAAGAAGCTGTCACAGATGGTGGAAGAAAACCTGAGGAAAAAGC
AGGACAGCCAGTCATAATGAGTAATTTAATGGTAGCTATGATAGCAATGATCACCATTGCCATGAGTATT
CCTTCAACAAAGGGTGACACAGGGAACAATTATATTTATTGGGCATATTTATCAATCTTGGCTGGCAATA
ACACCTGGATGTAATCACTCTATGACACAGTTACACATGCTTTCTGATCTCAGTATTTAACATAATAAAT
CTGCTCCTATAATTGAGGCATACTGCCCTGAAAAACCTATTTGTAAACAAAATTAAACCTGGCCAGAAAA
AGTAAACACACTTGTTTAGGAAGATTGCCTTGCAGAACAGGCAGAGGTGCTGCACAACGATTTCTATGGA
ATCATTATCAATTGAACCCCTAAGGGGATGTTTAGCTTAAATTGGACCTCTCAGTCTGCGAGCCACAGCC
ACACTATGTTCAGCTGATCTGAACAAAATGGTCAGATGGTAGATATAATAAGAAGTATGGCAAGAGTTCC
TATTATCTGGAACTATCGCGGTATAGTGGCACCTCAACCTCAAATGATATGGCTCATTGTAGGAGCTAAA
CATAAGGATTTGTAGAAACTATTAATGACTCTTAATAAGATCAAAATTTGAGAACAAATATTTAAAGCAT
CCCAGGCACACCTGACCTTAATGCCAAGAACTGGAGTGCTTAAAGGAGCTGCAGACAGATTAGCAGCTAG
TAACCCATTAAAATGGATAAAAACACTTGGAAGCTTTATAATTTCAATGATGACTGTGCTTTTAATCTGT
ATTGTTTGTCTTTGTATAGTCTGCAGATGTGGATCCTGACTCCTGTAAGAAGTAGCTCATCATGACACAA
CTATCTTTGCTTTTATTGATTTGCAAATCAAAGAAAGGGGACATGTTGGGAACACGCCGCCCCCCCCCAC
CAAGAATCTAGCCATAAACTGGCCCCAAACTGGCCATAAACAAAATCTCTGCAGCAATGTGACATGTTCA
TGATGGCCATAATGCCCACACTGGAAGGTTGTGGGTTTACCGGAATGAGAGCAAGGAACACCTGGCCCGC
CCAGGGTGGAAAACCACTTACAGGCATTCTTAAACCACAAATAATAGCATGAGCAATCTGTGCCTTAAGG
ACATGCTCCTGCTGCAGATAACTAGCCCAACCCATCCCTTTATTTTGGCCCATCCCTTTGTTTCCCATAA
GGGATACTTTTAGTTAATCTAATATCCATAGAAACAATGCTAATGACTGGTTTGCTGTTAATAAATACAT
GGGTAAATCTCTGTTTGGGGCTCTCAGCTCTGAAGGCTATGAAACCCCTGATTTCTCACTTCACACCTCT
ATATTTCTGTGTGTGTCTTTAATTCCTCTAGCGCCACTGGGTTAGGGTCTCTCCAACTGAGCTGGTCTCA
GCAATTAATTTTTTTGATAAACCTCCACGCTGTTTTCTATAGTGCCTGCACCATTTTGCATTCCCACCAA
CAGTGTACAAGGGTTCAAATTTCACCACATCCTTGCCAACACTTGTATTTTTTGTTAATACCTATCCTAA
CAGGTGTAAGGTGATAACACATTGTAGGTTTGATTTTTGATTTGCATTTTCCTGATAAATAATGATGCTG
AGTATCTTTTTAATACCAGTTAGCCACTTTTACATCTTCTTTGGGGAAATGTCTATTCAAATCCTTTGCT
CCTTTTTAAAATCAGATTGTTTCTATGTTATTGTGTTGTCAGAATTACTCACATAATTTTGATCTATATC
CCTTATCAGATATATAGTTTGAAAATATTTCGTGAATTCCGTAAGTTGTCTTTTCATTCTGTTGATTGTT
TCCTTTGCTGTGCAGAAGCTTTTCAGTTTGAAACAATCAAATTTGCCTAATTTGCTGTTTTTCCCATCCT
TGTAGGGTCATACCCAAATTATCATTGCCAAAACCAATGTCAAGAAAACCTTCTCAGCTAGGCGTAGTGG
CTCATGCCTGTAATCCCAACACTCTGGGAGGCTGAGGCAGGTGGACCACCTGGGGTCAGGAGTTTGAGAC
CAGCATGGCCAACATGGCAAAACCTCATCTCTACTAAAAATACAAAATTAGCTGGGCGTGGTGGCACATG
CCTGTAATCCTAGCTACTCAGGAGACTGAGGCAGGAGAATCACTTGAACCCAGGAGCTGGAGGTTGCAGT
GAGCTGAGATCGCTGCCACTGCACTCTAGCCTGGGCAACAAGAGAGAAACTCTGTTTAAAAAAAAAAAAA
AAAAAAAAAATCTCCTGTGTTTCCTTCTAGGATATTTACAGCTTTACAGTTTCAAATCTTAGTTAAGACT
TTAATGGAATTTTGAATTGATAATTGTGTGTAGTGTAAGAGGTTTCAATTTCACTCCTCTGCATGTGGAT
ATCAAGTTTTCTCAACACCAATTTTAAAGAAATTACTTTCCTCAATGTGTATTCTTGGCACTTTTCTTGG
CAATAAGTTGACCACCTATGTGCAACTTTATTTCTGGGTTCTCTATTCTCTTCTATTGGTCTGTATGCCT
GTCTTTATGCCTATACACCACAATGTTTTAATTACTGTAGCTTTGTAATGTATTTTGAGATCAGGATATC
TCCAGCTTGGTTTTTCTGTCTCAATATGCTTTGGCTATTCTGGGTCTTTTGTGGTTACATATGAATTTCA
GGATTTTTTTTTTCTATTTCTGTAAAAAAGCTATTGGGATATTGATATGGATACAATTTAATCTGTAGAT
CATTTGGGGTTTGTTAACAATAAATATTCCAATTCATAACAATGGATATTTTATTTACTTGTCTCTCCTT
ATCTCTTTCATGAATATTTCATAGTTTTCCATGTACAAGTTTTTCACCTCCTTGGTTAAGTTTATTTATT
CATACATATTTAGACCAACAGAAATTGCACTATACTACACATTTTGTTTTAGCATTTAAAAAGGTTGTGT
TCATTGCTGACTACTGCATAATATTTGAAAAAGATTTGTGATATTACCTTTATATTCAAATTAATGGAAA
TATTTTGCATTGTAAATAATATTCTCAGCCAAAATATTTATAATTTTATTTCCTATTTTTATATTTTCTA
GCAAAATATTGAAATGTTCCACAAATAATATCCATTTTATAAGCATTTTAATAGAGAAAACCTCAATATT
TTTTAAATGTTCATTAAGTCCTTGTATCTATATAAAATAGATGTACTTTCCATAGCTGTATTTCTTGTTC
TCAAATAACAATGAAGGACATAGTACTAATTACACTTCAGATAAATATTTAGTTTATGGTGACAAACATT
TACCTTTTTTCCCGAAAGTTATGTTTCCTCAGTTAAAAAATATATAACATTGGTGATGTTATGAAATAAT
ATGCCCACAAAATCATTTCTTCAAGTAGTGTAAAAGTTATTATAGATATATTAAGGAAAGAAGTATAATT
TTGTCCTCAGAAGCTTAATACTCATGAAGACTATATAGAGAATGATGGTTCTCCTTTTTAAGGAATGGAC
TTAATTTCTTCTTCCAAATGCTAGCTGAAAGATGGCAATATTTAGTTTTCTTTGGCTTTAATATCAGCAG
TAATTGAACACATACAAAGTTTCATAAATAATAAAAATATTTCTGAGTTTTACTATTGTTTTTCATGTAG
CAATTATAACTATTTTTATTATAATTCAATGTCCACATTAACAACTGCATAGTTTAACACTTATAAATCA
TATATAAAGATTTCTATGTAAACAAGGTATTAAATAAGCATCAATATTTAGGGTTTTGTTGTTGCTGTGA
CCATACATGGTTGTTTTGAATGGGAGTCAGATTGTTCACAAGTGAAGGAATTAACAGTCATTAGACACCT
TTATAGGTGTCTTATACCTACTATAAAAATATGGGAAAATACACTTACAAAGATTTTTAAAGCAAAGAGT
ACATACAACTAAATAGGTTACACTACTTTTATCACTCTTCTAATGGAATACCTTCCAGATATTCTCTTTT
CAACTCCTTAGCTTTATTCTTACTCTATGGACAATATCCGGCTCAATCAGGTAGATTAATTACCTGGCAC
TGTCTAGAATAGAACCATTCTATTTTCCCTCTTATTATTGCTTACTAGTTAATCAACAATGTTTAGCATA
AGAAGATTTATGTGTATTTAAGGCCCTATACAAGTTGTGTGACAAGTCAAATTACTTAACCTCTCATATC
TTCTGTTTCCTAAAAAATACAATACAAATGACATAGATATTACATAGGATTGTTTTCAATATTGTCTTAT
GTAAATGGAAACTAAATGAGAAAAAGGATAGGAAAC
