# Supplementary material for: Genome-wide characterization of endogenous retroviruses in snub-nosed monkeys
Source: PeerJ. 2019 Mar 18;7:e6602. doi: 10.7717/peerj.6602 (PMC6428148; doi:10.7717/peerj.6602)
Supplement: File S3 — All ERV sequences found in the golden snub-nosed monkey. [file peerj-07-6602-s003.zip › Supplemental3/215.fasta]

>215gi|723395926|ref|NW_010818530.1|:419205-434642 
TGCTATCCCTCCGCTAGCCCCCACCCCTGACGGGCTCCAGTGTGTGATGTTCCCCTCCCTGTGTCCGTGT
GTTCTCGTTGTTCAACTCCCACTTATGAGTGAGAACATGTGGTATTTGGTTTTCTGTACCTGTGTTATTT
TGCTGAGAATGGTGGTTTCCAGCTTCATCCATGTCCCTGCAAAGGACATGAACTCATCATTTTTTATGAC
TGCATAGTATTCCATGGTGAATAATTGCCACATTTTCTTTATCCAGTCTATCATTGATGGGCATTTCCGT
TGGTTCCAAGTCTTTGCTATTGTGAACAGTGCTGCAGTAAACATACGTGTGCGTGTGTCTTTATAGCAGA
ACGATTTATAATCATTTGGGATATACCCAGCAATGGGATTGCTGGGTCAAATGGTATTTTTGGTTCTAAA
TCCTTGAGGAATTGCCACACCATCTTCCACAATGGTTGAACTAATTAACACTCCCACCAACAGTGTAAAA
GCATTCGTATTTCTCCACATCCTTTCCAGCATCTGCTGCTTCCTGACTTTTTAATGATCGCCATTCTAAC
TGGCGTGAAATGGTATCTCTTTGTGGTTTTGATTTGCATTTTTCTATTTGGGCAGTGATGATGAGCTTTT
TTTTTTTTTTTTTTTTTTTTGTATTTTTAGTAGAGATGGGGTTTCACCGTGTTAGCCAGGTTGGTCTCGA
TCTCCTGACCTCGTGATCTACCCTCCTTAGCCTCCTAAAGGGCTGGGATTACAGGTGTGAGCCACTGCGC
CCAGCCGAGCTTTTTTTCATATATTTGTTGGCCACATAAATGTCTTCTTTTGCGAAGTGTCTTCATATCC
TTCACCCACATTTTGATGGGATTGTTTTTTTCTTGTAAATTTATATAAGTTCTTTGTAGATTCTGGATAT
TAACCCTTTGTCAGATAGATAGATTGCAAACATTTTCTCCCATTCTGTGGGTTGCCAGTTCACTCTGAAG
ACAGTTGTTTTTTGTTGTGCAGAAACTCTTTAGTTTAATTAGATCCCATTTGGCAATTTTGACTTTTGTT
GCCATTGCTTTTGGTGTTTTAGTCATGAAATCTTTGCCCATGTCTATGTCCTGAATGGTATTGCCTAGGT
TTTCTTCTAGGGTTTTTATGGTTTTAGGTCTTACATTTAAGCTTTTAATCCATCTTGAGTTAATTGTTTT
ATCAGAGAATACATATAAGAGTCTAGAAGTACATATGTGACTATAATAATGAAAGCCTTCTGTATTACAT
AAAGTAGAACAGAAAAAAATTAAAATTCCTCAACTTTGAAAATATGTTTATTAGGAAAAGTCTGTTTGTT
CACTTTAAGTTTCAGGCTAAGTTTGTTATTGGAAATTGATTTGTGCACTCGCCTCATGACTATTAGTGCA
CAGTCTACTATTTCTCCTCACTTTCACCCATTCCAACATTTATGAAACACATAGATTCTCTTACTATCAG
AAAATATCCAGAGTTTGGGTTTACTTTTTGTTTTTCATGCTTACTACACATGAAAGTAAAAATAAGAACC
TGTGGCATAAATTGCTAGTTAAAAGAAAAACGGTCCTTTACTTATTTTCTAACTTAACACATATGTAAAC
ATTCTGAGCACTGTAACAAAGTTAAACAAAATGGTGACTATACTGTTTTTATATATGAACATGATTTAAA
AGTTATAATTATGTGTGAATTCATTCTCAACTCATATTTTATTAAGAAAAACCTACTAAATGAATATTTT
TGTCTGACAATATATAATAATTATTAATATCGTCATTGTCTGTAATTCAGTCATGTTTTTTCCTGGGGAT
TATCATGCACATTTTTAATTGTCTTATAGTTTTCATTGTAACTCTCAAAAATCAAGTTCGTATTGAATAG
CATCATTTTCCAATCACTAGGTATTTACTTTAGGCTAATATTTTAAAAATTATTGCTTTCCAATATGTTT
AATGTTATGTATGTCACTTGCCATAAAGTCAAAATTTAAGTATATTAAAGACCAAATATTATATGTGGAT
ATATATGTTATAATACGACTGATCATATTTTTTTATTCTGAGAAGAACACTATGGGGAAGTAGATAAACA
TCAATACTCTGGCTTATGACTACATATTGTGAACTTATTTTCAAAACTGGTATAAACTGTTGAAGTGTTC
TTTTTATTCTGCATCAAACTTTTTTCTTTTTAAAATTAGGATTCTAATTTGTTTAGGTGTGATATTTATG
TTGCAATCTATGAAAGTCTAAGCACATCAGAAATAGTTTTTTTGTTTCTGTTTTTCGAGCTGGGTTTTCA
CTCTTTGTCATCCAGGCTGGAATGAAGTGACACCATTATAGCTCACTGCAGCCTCGAACTCCTGGGCTCA
AACTATCCTCCTGCCTCAGCCTTCTGAGTAACTGGGACCACAGACATGAGGCCCCACTCCCTGATAATTT
TTTAAACTTTTTTGCAGAGACGGGATCTCACTACGTTGACCAAATTGGTCTTGAACTCCTTCCCTCAAGT
AATCTTCCCACCTCAGCCTCCCAGATTGCTGGGATTACAGGGATGAGTCGCCACGCTTAGCTGGACATAG
TTTTAAATATTTAATACATAACTTTATATTTGTTGTCAAAAATTACTCATTTTAAAACTTTCTGATACTT
GTGGTTTTGAGAATAATTCATGATCATAATATATTTTTGTTCTAATTTGACACTTTACATTTAATCATGT
GAATAAATCCACACATTTTAATAGTTACATAGTTATGAAATTCTCAAATTAAACTGTTACAATTTTAAAG
AGACCCAGTAACTAAAAATAGAAAGGCATGCATACTAGCATGTATAAAGAGAAACATTAAGTCTTCTTTG
TATTCTGTTTTAGTGTTCAAAACAGTTTTTAGTATTCATAATCTAATACTAAATTTAGTATTTAGTATTC
AGTATACTGTATTCAAAAAGCAATACAGTAACCTCTCTGGCTTGTTTAAACTTGAGACCATTTTTTTTTT
TTTTTTGCAGATAAAATCAAATAGCCACTCTTATATGATACTCTTTCTGATATAGTTAAATTGCTATCAC
AGTTGAAGTTAACTTTAAGATGGTTTCTTGCTGGTAAATATTTGGAGTCTAGGATCTTCTACACTAGGTT
ACATATACCTTCTTACTGATTTATTGTGTTCTAAATCAAGAAGCTTTGGTTCTGGTCCAGGCTTAAAAAG
CTATGTCTCCTTAAGTTGTTTATGCAAAACCTCAGTGGCTTAGTTCTTTTATTTTATTAAGTGAAAATAT
TATTCTTTTGTGGATAGTTTAAAAGTTCAAATGAATGCATAGATAAAAAAGCAATTAGAGGAATGCCACA
TGCTAACAAATGCATAGCATTTTTATTATAAAAATATTTTTTATTGTGATGTTATTTATATTCATGATGG
TGGAAGTGATAAACTTGCATTGTTGTTTCATAGGGGGAGAAAAGGGGGATGGAAAATGCAGGTTCACAAG
CAATTTTGCATTTTGAGAACATAACTAAATGAACTTAATTGTCCTCCTTCTTCTGACTAAGCCACTGTCC
AACCCAAACTTCCAGTGACCAGTTGTCCTGGTTTGGTACCAAATGTTCGTTTATATTTGTAGTCAAAATA
CAAGGTTTTCCAAGAAAATCTTCGGTTCCTGGTAAGCCAGTATGATTAGTCAAGTCACAAATACATTTCC
TCATTTCCTGTACAGGCACAAGTCACAAGATTTTCTTACTATTGAAAGATGGAAAAATAGCTGGTGATCA
TATCGATGTAGAATGTTACCTGATTATCAATATCACATTCAGATTTCATTGGCCTTTGAAGCTTTTAAAT
ATTGAAGGGAGAAGGAAGGGCTTCTAAATGAATCGAATATGAAATAACAAATCAAAAACCAGAGGCAGGA
CCTTGGAAACAGACTGTGCAAATAAGGGGCCTTAAGCTTAAGGTGATGGGAAATTAGCTTCTGCTGATTA
TAAATCCACTTTTCTCTTCCCCCATATACCCACAATTTAAAAGAAATAGCTGTTATCTGTGGTATTTTAA
TTTTGACTTGGCAAATATATTCATGCATTAAATGTGTAATTATATTTTTTTTGTGTGTGTAATTATATTT
TTATATTTTAAAATAATCGCAATTTAAAAACTTTAAACTTTTCCCAAAATTGAAGAAAAGTTTGAAAAAA
AAATCCTGAAATAAATAGGGATTCTGGTTTTCATATAAAGCAGTATGTTTAGAAGTAAGTTATTTTGCCG
CAGTAAGTACACAGATTCTCATGGATGTGAAATAAATGAATGCTTTAGATTCCTCAATTAAAGCAACTAT
AAAGTTGTTTAATTTCTCAAGCCTGTCAGTCTCCAGATAACAAAGATTTTTGACACAGCAAGCTATTTGT
ATCCCTTCTATTATTATTATTATTTTAATTATCTGGTTTCTTTGGTTACCAGCAATTCAAGGTTCATCTA
ACAAACACTTTAGTTTTTAAGATTTTTAGTTTAGAAGATTACTTTCTTTTTTAGCTGCAAAAGCTTGTGA
AAAAAATACTGGTCTGATCTAATATTTCCCTCCAGAATGTCCTTGGCTCATGAAGAAATAAAAGTAATGA
GATGCTCAAATTTACATTATTCCCATACTTCCGAGCTTTTTCTTTACTCTAAATGTGATCCTTATTTCCA
TTTAGGGAATAACAGACTTAGGTGTTTAATGTTTAAATTAAGAAATCTCATTCAACAGGTATTTTTCTTA
TTTATTTATTTATTTTTGTTTAAAAATATGTCTACCTCTGGACAGTAAGTATAAGTGGGAATGTAGGCTG
AGCCACATTGCCATGTAAAGCAGCTCCTCATCTGTTCCTAGCAGATGACAGCAAAGCCTTGCTTCCTGAC
AAGGTTGCGGAAACATCACAGGATATGTGCAGCTCAGTAAGGTCTCTCTGGACTGTTTACCCTAAAAGTT
CTCCTGCTTGCTGAAGGCAGAGTCTATATTTATTTTGTCTGTCATTGTATCTTCCACTCAAAGATATTTG
TGGAATAAACATAGATTTTTCTTGAACTATGGCTAGGACTCAAAGGCCTACTTGCATGAGTCTGTATTAT
AATAAACATTTTATGTGGGTCAAAATTTTTATGTGGGACATTTTGATGTGGGTCATGAGACATCAGCAAA
ACTAGATCTTTTATTTCAATATGCCATGGCGACAGTTTCCCATCACTTTAAATGCTGGATCATTTGCTTC
ATGAAATGATAAAAGTTAATGATTTCTAAGCTTCATTTTTGTCTTTGCCCCTTTGACTTCAATAATTAAC
TATGCCTTTTTCCTTTCCTCAACCTCACCTTAAAGGATGTATTTATCTATTTATTTACTTACTTGTACAT
TCATTATTCACTCAGTTATACACCCTCTATTTGATACACTCTTTTTTTTTTTTGAGACGGAGTCTCGCTC
TGTTGCCCAGGCTGGAGTGCAGTGGCCGGATCTCAGCTCACTGCAAGCTCCGCCTCCCGGGTTTACGCCA
TTCTCCTGCCTCAGCCTCCCGAGTAGCTGGGACTGCAGGCGCCAGCCACCTCGCCTGGCTAATTTTTTGT
ATTTTTTAGTAGAGACGGGGTTTCACCGTGTTAGCCAGGATGGTCTCGATCTCCTGACCTCGTGATCCGC
CCGTCTCAGCCTCCCAAAGTGCTGGGATTACAGGCTTGAGCCACCGCGCCCTGCCTTGATGCACTCTTCA
GGAGATCTAAGTGTTAAAAGTTTGAAATTCTGAAAATTTGATAAGATAAAAGGGAACTTAATTTAGGGTC
ATCTTCTTACAGACAGAATTACAGGGATGTGCACAGCTTTGCCTCACAGCATGCCAAAAGTGGTCTCCTT
TAGCCCTCTCTTTGTTTGAGTGATGCATATGAAAATAATTAACATAAAGAGATTTCAGTTTAAAGTAACT
TTTAATTAATACTTCTAAATTGCTTAGATCAAATCTTTGAGATACTTATATTGAAGGGGGTTTATAGACA
CCAAAGCTCACCAAAGAGAAAACAAAATGTCTTACACTAATCAGATATAGCTGTGTGTTTCTCGTAGTTG
CTGGTGTTGACATCGAAAATTAGAAAAGCATTTTCTTTTTTTTTTTTTTTTTTTTTTTTTTTTTTTTTTA
GCTCTGTCACCCAGGCTGGAGTGCAGTGGCCAGATCTCAGCTCACTGCAAACTCCGCCTCCCGGGTTTAC
GCCATTCTCCTGCCTCAGCCTCCTGAGTAGCTGGGACTACAGGCGCCCGCCACCTCGCCCGGCTAGTTTT
TTGTATTTTTTTAGTAGAGACGGGGTTTCACCGTGTTAGCCAGGATGGTCTCGATCTCCTGACCTCGTGA
TCCGCCCGTCTCGGCCTCCCAAAGTGCTGGGATTACAGGCTTGAGCCTCCGTGCCCGGCCAGAAAAGCAT
TTTCAAATTCATGTATTTTACTGTGAGAATGACTTTTAGAGATGATCAAAATCAAACCTGCCATTTAATA
ATTGACAAAACCAAGATGAGATACATGAGTTGTCTTAATTAGTGTGTTATATTTATATGCATACCTGTGA
CACGAAAAAATACAATTTAAACAGATGTCCAAAGTGAGATGAGGTTGACATATGACCAAGGAAGGCCGAC
TAGCTGACATCCACAGAATGCTAATGGCTGCCATTATATTGAGTCTGACTTTCACTGTCTCAAACCTCAG
CAATAACTCTGAATGGATCATCCCATTTCTTAAAGACAGTTTTCACACTTGTCTATTCACAGAAACAGAT
TCCTAAAAGCCATGGCAAAACAATGCCACCCTATTTATAATGAGAAATCACTGTCACATGAGCAGGAATT
CTGGAGCAGATTTGTGCATTTTCTCCCTTTGGCAAATCTACAGTGTAGGCAGTCACAATCAAAAAGCTGC
TAGGACAGCATGAAATCACAGCAGAGTTTGCACTAAAAGGAAGGAGGAAGTGTTACCAGAGTTTGGTCCA
GAAAAGCTTCACAGAGGATATCATACCGGAGGAGGGGTATTATGTGTCTGCCAAGGAGAATGGAGAATAT
GATTCCAGCACCTTAAAAGCATAGAATCAAAAGTAACATGCTATGTCTCTAGTCTAGTGTGTTACATTGT
AAAGTATGCAAGGGCTGGCTAGACAGGAGATGGTAGGAGTGGAAACAGCCAGGATAAGGATTGGAAAAAT
AGAAAAAAGATCAGACCTTGAAAAATTTGATCCATTCTGTGGTAGGAAAAGAATTCAGCCAAGGAGATGA
AGAAGAAACAGATAGCGAAATAGGAAAAAATCCAGGAGAAACTGGTGTCCTGGAAACCAGGAGCAGATGT
TAGGGAAATAAAATTAGAAACAAAATCTCCCAAACCGGAAAGCCTCTCCCACAAAAGTAAAGGAGAAAGA
AACCAGTTTAATGATTGAATAATCATTAAACTGGAATGTAACGTGCATCACAGAAATCCACCAAAGAGAT
TGCAAAGACAGAAAGAAAACACCCTTTATGTGTCCAAGCAGGTACAACTCATTGCCTACATGTTCCCAAG
ATAAACAGTAGCTAGTTCTCAAGTAAGACAACTTGACAGTGTCATTTGTCACACACAGTTCATCCTAACT
TCATTTGGTAATTGGGATGACCATGCATATTGTCTTATGCATGCTTTATCCAAAAAAAAAAAAAAAAAAC
AAATGTATCTTTATGACTGAAGGTTGTTTTGGAGAGAGGCAGGAGCCAAAGTTAGGCTCCTACTATTCCT
TAGAAACTGGGAGACAGAGACACTATCTATCTTCCTTGATGATTCCATCTTAAAAAGTTACTTCCCTAGT
CTTTGAGAAAGACATTCCAGGGTTGTAGAGCTGGCTTATTATCTTTTAAAAAGAGTTGCATATATTTCAA
AGAGAAGAGGAAGAACTAAAAACTCTTCTAAAGAAAATACTTCAAGAAAAAGACAAATTTTATTTCCTTA
TTTTCAACAGGGAAGATTAAGCCTCTCATATTTAATCTGTATTTGCCTTTAGGGACAGTTTTAAATTGAG
AGTGATCGACATCTCAAATGCTGAAGCTCTCCGGATTACGGAGGGGGCACCACTAAGAGTAGAGGTAGCC
TCTCTACTCCTATGAGCATATTCAAGGAGCCAGCCTACATTGTTTCTGTCTGAGAGTCAAGACATTCACC
ACTAAATAGTTAAATGGCTTCTCTCTTGCTATCCTTTTAAAGTCCTTTGGCTCTATGCTTAAAATGTTGT
TTGTATGTATTTTAGGGAATTACGTTAGAATCCTCTACCCTTAGGCATTTTAAAGTACTTGACTCTGGCA
ACAGTTTTTATTCACAGCTTTCTGGGAAATCCCTCCCCACTTTTTTCACCCTGAGGCCCCAAGGACTGCA
AAGTAGGGCAGTGTTTTGCCTTCTCACTTCTGCAGCTGCAGGGGGCAAGTGAGGCTGCTTTGCTTTGTGA
AGTGTGTGTGTGTGTGTGTGTGTGTGTGTGTGTTTTCCTACAAAAGGGAAATTGACAAGTCCTCTGTAAT
TGTTCAAATAGCTTTTTATTTTTCATTTATTTATCATCTAAAGACATTCCTAGAAAGCAGTTTTTAAAAA
AGGACCCTATAGATTAAAAATAAGTATTTCTATGTGTATGCCATTTAAAATGGCAAAAATTAGTAAGGTG
AGTCTAAGAAACATGCACAATGTATTATTACATACATTTTTAGTCATTATATGTCAGCTTGGGAACTTTT
TGTTATTTAATTTCATGATACATCATCTATTTTAGAAGTCAACGTGTTTATGTGCTCACACCTATATTTT
GACCATACAGCATTTGTATAACATTTATTTTTTCCTTTCATAGATTCAAAGTATACACTGTGTTAATCAA
AGCTATTATGAAGCACCAGTTATTTGCTAGTACTGTGCTTGATGTATTTGAACATTTTTTACAAAGTAAT
GACTTGGTGCTGATCAAGGAGTTTACAGTCTTGTTGGTGAAATGTGACTAACAGATATAGATAATGCATA
ACTTTGTATAATTAGCACAGAATTTTATGGCACAAAGCTGCTTTTGCAATGGAATTCTTAAGGTTTAGAC
ATCAATAAGAAATAACTAGGAAAGATGTAATACAGAAGGTAAAATATGACCTTGAGTTTGAATGATAGTC
AGTGTTTCCATCGGGACATGTGGTGTAACTGAGAGGTAGAAAGCACTTTATACTGCAAGGAGGCTGAGTA
AGTCATCCTCGGTTGAGAGTTAGACTCAGACTTCAAGAGCTATTAAGAACCAAAGTGGGCCGGGCGCGGT
GGCTCAAGCCTGTAATCCCAGCACTTTGGGAGGCCAAGACGGGCGGATCACGAGGTCAGGAGATCAAGAC
CATCCTGGGTAACACAGTGAAACCCCGTCTCTACTGAAAAATACAAAACACTAGCCGGGCGAGGTGGCGG
GCACCTGTAGTCCCAGCTACTCGGGAGGCTGAGGCAGGAGAATGGCGTGAACCCGGGAGGCGGAGCTTGC
AGTGAGCTGAGATCCAGACACTGCACTCCAGCCTGGGCAACAGAGCAAGACTCCGTCTCAAAAAAAAAAA
AAAAAAAAAAAGAAAGGAAGCAAAATACAAATAATCAACAAGCATCCAGGAATGAGTTTTTGGATTAGAT
AGAAAGGAAAATATGGAAATAGTGTTTGTCATCATTTTAGTCTGTGATTTCTCAGTAACCATACATTAAG
ATCAGAGGAAACAATGAAAATAAGTGTAGTGAATATTCAAAAGTGAGATTTACTGACCAAAAGGGATTTC
CTATCCACATATTATCATTTTCCCTTATGTCGACGGCTGTGCTTGTCTGACCCATACCTCAAATACAGAT
AGGTTTGGAAATAGAGAGGGTCTTTCTTATACATAAACGTATCCTTAGTGCAGAGAGATGGTGAGATCTA
TGACTTTCAAAGTTGTCATATCCATTCTTATGCAGGGCCTAGAGTATGTCAGTTAAGTATATTTACCCTG
ACACATGGATATTTAAAGTATAAATATGTTAAAAATAATTATGCCCACATGCTGAATTTGACAAAGAAGT
GTTTTCTGCCTCAGACGTTTCAAAAACAATTGAATATCTTGGTTGATTTACTAAGCAACATAATTTAGAA
CAACTTCTGCAACTTCTAATTTTTATCTTTTTTACTTTATTTAGCTGAAATTGCTTACATCAAAAGAGTA
CAAGGGAGAGTAATAGAGGAGGGGTTGTGTGGACATAAGAGGTACCTGGTAGACAGTGAGGACAGAGAGA
AAAACACCCAGCTGTTTTGATGTATTCACCACAAAGATCCAAATGCATCATAGGGTCATAACAACTTTAG
TCTCCACCTCCAACTTCCATCCTTTCCCTCTAAAAGATAGAGGGTTGGGCTTGCAGGTGGGGAGAGAATA
TCCCAACCCTGGTACCAAAGGAACCCACTTTACTCTGTTTGTCTTGGTCTCAAACAACCTGTTCATGAAC
TGAAGAAAGGATGCCAATTATAGAACCAATTTGGTCTACAAAATTTTGAAATAATGTTAGAGAGATCCTT
AGTGTTTCCTGAGATTGTACAGCAACTAGTTCCTAGTAAAGTATTCTGAAAACAGTAGCAGAAACACGAA
TCGTACCCTCTGAAGATAACCTTGAAGAAGAACAGTCATGGGGCTGTACAGTCTGATCATATTTGCTTTG
GTGCTATTTTAAATTCATTATGTATCAAGAGCTGTCGTTTATTGAATATGTACCATGTGCCATACATACT
ATTTTAAATCCTTCATGTTCTCCTCATAAAAACCCAGTGAAGTAGATACTAATACTCTCATTTTGCAGAT
GAGGAAAATAAGACACTTTCTAAGATCACACAACTAGTAAATGCAGAGCAGAATCTGAAGCTAGGCAGTC
TGCCTTGTGAGTTTATGCTCACAGATACTCTGTTACACTGAGTCATGCTGCAGCCCGTATATAATCCCTG
AACGATATAAATACCATAGTTGTGGAAGTGGATTCTTTTTATTATTATTATTATTATTATTATTAGTTTG
ACAAATTGACAGGGGCTAACTTCAACAGGTATAAATAGTCTTGGTACCCGTCTCTCCATTTTTCCTTTTT
CTTTTCATCTGTTTTCACTCTTCTTCTTAGCTAATCAGTACTTTTCAGCAGGGCTCACATTTTATATTAC
CATTTCCTGAGAACACTTTTACCTTGTAATTGTCACTTTTGTTAACATTTCTTCTGAAATGATTACCATG
TTCACATCTTTGAGGAGTGGTGGCCATTTTATTGTGAAACTGATGATGATTATGTCTTTGTTAACTACGT
GTTATCAGTCAGTGGTTTAATTTTTTTCTCTGATAAAATTCACCATAATCAGTTTTTATGAAATCAAAAT
CATTGAAAAGAATATAAATGAAATCTATACTTTCGTCTTTTCTTTCTTTCTTTTTTGGATGGAGTTTCAC
TCTTGTTGCCCATACTGGAGTGCAGTGGTGCGATCTCGGCTCACTGCAACCTATGCCTCCCTGTTCAAAC
AATTATCTTGCCTCAGCTGGGATTACAGGTGCCCCCTACTATGCCCGCCTAATTTTTGCATTTTTAGTAA
AGACAAGATTTCACCATGTTGGCCAGGCTGGTCTCGAACTCCTGACATCAGGTTATCCACCCACCTTGGC
CCCCCAAAGTGCTGGGATTACAGGTGTGAGCCACCGCGTCCAGCCTAAATCTATACTTTCATAAATTAGA
AAACTATTCTAATGGATATGATATAGGTTTCCTTAATTCATTATACCATTCTGAATTACAACTTGCATTT
ATTATTTTTTCCCTTTGTCATGTATGTTAGTGATTACAGTTCTGGGATTTATCAACATTATAAAATAGGT
AAGCAACTACCTCAGTTGCTATCATCATCGACTTTCTTTAGACTATCTTAGAGATAGTTTGCTCATTTTG
GTCACACAAAAGCTACCCATTTCCTTCTTTCCTCCAAAGAGAGCAAATGTATGACTTCTTTGCTCCTGGC
ATTTAGGAAGAAATTAGACAGCATTGCTAATGGCTGGGGAGGAAGGAAGATGGAAAGAGGGATCATTGAT
GCTCACTCACCTTTCTTTTGAACTATATAAAACTTTGAAAGAAAAAAATAGCTTTTTAATTATCAGTGTG
CAATTATCAGTGTTCTTCTCTTCTCTTGAGTAATATTATTATTCCATATTTAAAACAATGTCTTATGTGC
CATTATTGCAAATATTTATGATTGTGTTTGAATTTTTATTTTGATAGGTAATTTTTTTTTTTTTTTTTTT
TGAGACGGAGTCTTGCTCTGCCGCCCAGGCTGGAGTGCAGTGGCCGGATCTCAGCTCACTGCAAGCTCCG
CCTCCCGGGTTCACGCCGTTCTCCTGTCTCAGCCTCCCGAGTAGCTGGGACTACAGGCGCCCGCCTCGTC
GCCCGGCTAGTTTTTTGTATTTTTTAGTAGAGACGGGGTTTCACCGTATTAGCCAGGATGGTCTCGATCT
CCCGACCTCGTGATCCGCCCGTCTCGGCCTCCCAAAGTGCTGGGATTACAGGCTTGAGCCACCGCGCCCG
GCCTTGATAGGTAATTTCATATGCAAAATGTATGCTAGCTAACATGGCTCTTAATAAATTATATTTATCA
CTTATTTCAATTTTTTTTCAATTTTTACTAAGAGAATTTTGCTGTACTTAAGGGAATGAATGTCAGTTTC
TAATCTTGTTAAATGTGAGCCTTCATAATATTTTGTTTGGATCCAGAAACTCTCAGTGTCACAGTAGATA
TTTATATCTATATAGTTATAATTATTAGACTTAATATGCAATTTACTTAAAACATACATACAAACTTTTT
AGAAATAGTATAATTTTATAAATCTAATTGGTATTATTATTAGATATATATCATATATGTAAAATTGGTC
AGTATTATCTTCAACTAGGGCTCTATAGACTGTTTGGCTGCTTCGCCCTGGATTATATAAGCAGGTAATA
ACAGTGTGAACTTGAAATCATGTCTGCTCACATCAAGAAAAATGTTTGCTCCCTTTTACGAAACCCTGGC
AAGACAAATTTGAAATAGCTGAAGGCATCAGAAGTATTCATTGTATGGTTCCTCCATTGTCATAGGCTCA
GCTATCTTTATATTCTCTGGTTGCATGGTTTCCTGATTAGCTCTGCAGTGTTCTGTTCATCTGGGCCACC
CTACTGGGCTTAACACCCTCATTTGTTCAGTGACTTTCAATTTGTTTTTGCAATATTTTGTTCTCCACTG
GAGAGTCTCTAAGTGGGTATATCAGGTGGGATGGAGCCACTGGGAGCTGTATGGAAGTACTGTGGCACCC
ACCCAAGCAATCAGGAGCAGTGATTTGGATGGCAGTATGTGGCAAAATTGCCCTCTCAAGCCATACTGCA
AAACATAAAAGTATGAAATATACTGGATTGGAAAGGAGGGAATGCAAATAATGGTAAATCTCTGTAGTTC
CAAGTGCAGCCCATGCAATACTAAGAAGAAAATAGAAGAAATTGAGAAGGAAAGGAAGAATAATACAAGA
TAACAATTCTATGAGGAATGATCCTGGAAAAGTGCTGCTTGAGGAAAAATAAAGTAGAATCTGTACATTT
TACTTTGTTCTAGACTTTAAGATTATTATGGGGTTGAGGAAAAATAAAATAGAATCTGTACATTTGCTTT
TGTTCTAGACTTTAAGGTTATTTTGAGGTTTAGTATCAAAATGAGGTTGTATATTATGCAGAACATTGGA
GTCACCTGAATACTAGAGCCCCTCATGTGGCTTAGCAACAACTCGCCTAATGGTCCATTCTCTGACTCAG
TTCCTTTGCCTCTATCAACGCTGCCAAGTATTGACTCTCTACCTTCCTTACTGCCTGCTGGACTTTTTAA
TGTTATGTGTATATGATTATCAGGTTCTATTTTACAATACTTTGTAAGCCTCTAGATGTATTTTTCATAT
TAAAGTATAGGAGAGAGTATTTGATGGTATTCATTAGTTACTAACCAATATGGAATATCATTATGTTCTA
TTTATCTCTTTATCTAATCTCTCTCTCTCTCTCTCTCTCACCTTCTCTCTCTCTCTCTCCATAGATACTT
TATGCAAGGCTGCCTTAAGCACCATGCAGTCCATATATGCAATTTTTTTTGTCTCAGGCATGATCAAAAT
CATCATACTACATATTCACAATTAGAGTGTTTTGTGCATTAGCAATTCTAATGAATCAGCCGGGCGCGGT
GCCTCACACCTGTGATCCCAGCACTTTGGGACGCCGAGTCGTGTGGATCACCTGAGGTCAGGAGTCCAAG
ACCAGCCTGGCCAACATTGTGAAACCCTGTCTCTGCTAAAAAATACAAAAATTAGCTGAGCTTGGTGGCA
GGTGCCTGTAATCCCAGCTACTCGGGAAGCTGAGGCAGGAGAATCCCTTGAACCTGGGAAGTAGAGGTTG
CAGTGAGCTGAAATAGTGCCAGTGCACTCCAGCCTGGGTGAGAAAGTGAGACCCTGTCTCAAAAAAAAAA
AAAAAAGAAAAGAAAAGAAAAAAAGAAAGCAAAAGAAATTCGAATGAGTCTCCATTCAGAAGAATGGTGC
GATATGTGTCATTTACTTTCCACACAGAATTTTATTAATATTTCTTCAATGAATCAAATATTACATACAG
TAGTGGTTTAATACATGGACCTTATTAGGCAAGCATTTGATATGCACTGCCAAGTAATCCAGTATATTTT
TCTTTTCTTTTCTTTTTTTTAAATTATACTTTAAGTCCTAGGGTACATGAGCACAACGTGCAGGTTTGTT
ACATATGTATACCTGTGCCATGTTGGTGTGCTGCACCCATTAACTCGTCATTTACATTAGGTATATCTCC
TAATGCTATCCCTCCCCGCAACCCACAACAGGCCCCAGTGTGTGATGTTCCCCACCCTGTGTGCAAGTGT
TCTCATTGTTCAATTCCCAACTATGAGTGAGAACAGACAGTGTTTGGTTTTCTGTCCTTGTGATAGTTTG
CTCGCAATGATGGTTTACAGCTTCATCCATGTCCCTATAAAGGACATGAACTCATCTTTTTTATGGCTGC
ATAATATTTCATGGTGTATATGTGCCACATTTTCTTAATCCAGTCTATCATTGATGGACATTTGGGTTGG
TTCCAAGTCTTTGCTATTGCGAATAGTGCTGCAATAAACATACGTGTGCGTGTGTCTTTAGAGAAGCATG
ATTTGTAATCCTTTCTGTATATACCCAGTAATGGGATGGCTGGGTCAAATGGTATTTCTAGTTCTAGATC
CTTGAGGAAATGCCACACTGTCTTCCACAATGGTTGAACTAATTTACAGTCCTACCAACAGTGTAAAAGT
GTTCCTATTTCTCCACATCTTCTCCAGCACCTGTTGTT
