# Supplementary material for: Genome-wide characterization of endogenous retroviruses in snub-nosed monkeys
Source: PeerJ. 2019 Mar 18;7:e6602. doi: 10.7717/peerj.6602 (PMC6428148; doi:10.7717/peerj.6602)
Supplement: File S3 — All ERV sequences found in the golden snub-nosed monkey. [file peerj-07-6602-s003.zip › Supplemental3/217.fasta]

>217gi|723381393|ref|NW_010828971.1|:1352089-1357568 
TGAGAGTTTCTGTTATGCCCAGACCGTTTATTCCCCGAAGAAGACCACCAGAGTCCAGAGTCAAAGCCAA
GCAGCAAGGATCTTTACTGCAAGTTCGAACTTGGTCCCTCCATTCCACAACATACAAGAGGGCCCCAAAC
GATGCATGCGCTCGCTTTTTATAGCCCGATGTAAATAGGACTTGTAAGGTTACAGAGGAACAAGGGAATT
CTTTAGGTTACAGCATTACAATTGGTTAACATATTAAGTTATACATTTAGCAGTGATCTATTGGTTCCCG
TGCTTTCAGTAAAACTACAAACAGCTGTGTCGTTATCAGGGATTTTTTCCAGGTGGTGTTTTTCTAAAGT
TGAGATATATGGTGGGACGTGTTTGTACTGGGCTCAGGAATGAGGAATGTGCCTGATTTCTTTCATTCCC
CCCTTTTCTCAGGTATCTCTAGAGCCAATCTTGGGTCTTATAAGTCTGATTCTGTTTCAGCGTGTACAGG
TTGCTATTGGGCTCTGAGGACCATGAGCTGTACAGTGTCAAACCTCTCTCTGACAAACTGTAAAATTCTG
TTAACAACACAAGGTCCTACGGTAAGTAGAAATAGTAGACTTAGCAGGGGTCCAAGGACGGGGGCTAACA
GGGAAAACATAGAGGAATTCCACCATTGGTCTGCAGCTGAAGCAAACTGCTGTTTTTTTACTTCTATGCT
TAACTTGCGTAACTGTTGGACCCGGTTCTCTACAAGCCCTGATTCATTTATGTAGAAACAACAGTCTTAT
TTTAGGAACATACATGTACCACCTTTTTCAGCAGTGAGTAGGTCTAGGGCCCTCCGGTTCTGCAAGGTTA
CCTGAGCTAGGGATGTGAGCTGTCGCTGAAGGGAGGCAAGGGACTCAGCCGACTCCTCCATAGCAACGGC
AAATTGTTGGTACAACTTGTTGCTTTCTATGAGGGTGTGACCTAGGGCTCCCCCTGCCAGTCCGGCCATC
TCCATTACCCCAATATTGGAATTTATGGACGTTACAATAATTATAGGGGCAGCTGGCACTCTGGTGCCAC
CAATAGTGTTTACAATTGTATTTAGTTTGATCAAACTCAAAGCATATTAGTGGTGCCACTGGTTTGGCTA
CTGGGAAACCGGTAGAATTTAGTAAAATTGGGCTATTGCACCCTGAGGAGGAGCAATCAGCACTGGCCAA
TAATTTCCCGGGCTTATGAGGTTGCCCAGGGTGGGTTTGGTTTTCATAAAGCCAGAATCTCCAGACAAAG
GGATTAGGAACTGGTTTTGTGTTTGCCCTAGTGGCCACTAGGGCGACTAGTGTTAGGGTTAGACTACCTA
GCTGCATGTTTGCAGTGAGCTATGCTGTCGGCGCAGGGTGAGTTTTAAGGGGTTGTTCTTAGCTTTGTCC
ACAGTCCACGTGGTCGGAGCTTCAGTCGCTGCCGTGATTGGTCCGAGAAGGTCAGAGGTCGGGTCCACTG
GCTTGACGTGGGTGTAGTGGATCCACGACGCGATGCCTTCTACCTTCAGGGCAGTGGGCGTGGTTAGGAG
TACCTGGAGTGGTCCCTTCCACCTGGGTTCTAAGGTCTCTTGTTGGTGTCACTTAACCAGGACCCAGTCT
CCCGGCTGGTATGGATGGAGTGTCGGTGGGGGGCCAGTCTCATATAGTTCCTTCAGCTTGGGCCAGATTT
CCTGATGAATTTTCTGCAAAGCTTGTAGGGAAAATAAGAGTTCAGAGACATTTTCTGTTCCAGATTTGAG
CAGATCATCTTTTAGGCTGGGAACCAGGGGTGGGGGTCTGCCATACATGATTTCATAAGGGGTAAGGCCC
AGTCTGTAAGGGGTATTACGGGCCTGGAACAGAGCGTAGGGGAGAAGGACCACCCAATTAGCGCCAGTCT
CCATAGTCAATTTAGTTAAGGTCTCCTTTAAGGTCCGATTCATCCTCTCTACCTGTCCTGAACTCTGGGG
CCTGTAAGCGCAATGTAGTTTCCAATTTGCCCCAAGGATGGAAGCCAAATCCTGACTTACCTTAGTGACG
AAGGCCGGTCCATTATCTGACCCTATCTGGATGGGAAAGCAATACCTGGGGAGGATATCTTCCAGAATTT
TCTTTGCTACAACCTGAGCAGTTTCCCTTTTGGTTGGGAATGCCTCAATCCACCCTGAAAAAGTATCTAC
AAAGACAAGTAAGTACCGATACCCGTATTTCCCTGGCTTTATCTCAGTAAAATCTACTTCCCAGTAGATG
CCGGGCCTGGTCCCCCTGAGCCTTGTTCCCGTTGCAGCCTGGGATTGGGGGTAGGCGTTGTTAAGCTGGC
AGACTCAGCAGTTGGTCACGATGCTGCTGGCCGTCTCGGCTATATGTCTGATTTTGAGCTTGGAGCGTCT
GATCAGGTCTATCATCCGCCGGGCACCCAGGTGGGTGGTTCGGTGGATGTGTTCTAACACTTGTTGTCCT
AATTTTTCTGGTAGGATGGTTTGGTCATTAGTATCAGTCCACCACCCATTCTGGATCTGTTTCAGGGGAA
GTTTGTCGATCCACTGGAGATCTTGTTCTGAATAATCAGGGAGATATGGCAGGTCCCGGGGGCCCGGATC
AGGGAGCTGGAGTGCAAGGAGTTGACTGGGAGCCTTTGCCACACTCCTTGCAGTTTGGTCTGCCAGAAAG
TTGCCTTGAGCAATTGGAGTGGTTGGTTTCTGATGCCCTGGGCAATGTACAATAGCCAATTTTTCTGGTT
CCCATAGGGCTGTTAACAGGGCTAGGATCTCTTGCTTATTTTTTATCTCTTTTCCTTCAGCCGTTAGTAA
CCCTCGCTCCCTGTAAATGGCCCCATGTATGTGCGCCGTAGCAAAAGCATATCGGCTGTCTGTGTATACT
GTCAGTTTCTTCCCTGCCCCTAAGGTAAGAGCTTGGGTGAGCGCTATCAGTTCGGCCTTCTGGGCCGATG
TCCCCGGGGGCAGGGGTTCCGCCCAGATTACCTTAGTCTCTGAAGTCACTGCTGCTCCTGCATACCTCTG
GCCTTGGTGTATGAAGCTGCTCCCATCAGTGAACCAAACGAGGTCAGCGTCAGGAAGTGGGCGGTCCTGC
AGGTCCTCTCGAACTCCGTGCACTTGAGCTAGTATCTCGGTGCAATCATGGAGCGGGGCGTCCAGGTCCG
GGTTNNNNNNNNNNNNNNNNNNNNNNNNNNNNNNNNNNNNNNNNNNNNNNNNNNNNNNNNNNNNNNNNNN
NNNNNNNNNNNNNNNNNNNNNNNNNNNNNNNNNNNNNNNNNNNNNNNNNNNNNNNNNNNNNNNNNNNNNN
NNNNNNNNNNNNNNNNNNNNNNNNNNNNNNNNNNNNNNNNNNNNNNNNNNNNNNNNNNNNNNNNNNNNNN
NNNNNNNNNNNNNNNNNNNNNNNNNNNNNNNNNNNNNNNNNNNNNNNNNNNNNNNNNNNNNNNNNNNNNN
NNNNNNNNNNNNNNNNNNNNNNNNNNNNNNNNNNNNNNNNNNNNNNNNNNNNNNNNNNNNNNNNNNNNNN
NNNNNNNNNNNNNNNNNNNNNNNNNNNNNNNNNNNNNNNNNNNNNNNNNNNNNNNNNNNNNNNNNNNNNN
NNNNNNNNNNNNNNNNNNNNNNNNNNNNNNNNNNNNNNNNNNNNNNNNNNNNNNNNNNNNNNNNNNNNNN
NNNNNNNNNNNNNNNNNNNNNNNNNNNNNNNNNNNNNNNNNNNNNNNNNNNNNNNNNNNNNNNNNNNNNN
NNNNNNNNNNNNNNNNNNNNNNNNNNNNNNNNNNNNNNNNNNNNNNNNNNNNNNNNNNNNNNNNNNNNNN
NNNNNNNNNNNNNNNNNNNNNNNNNNNNNNNNNNNNNNNNNNNNNNNNNNNNNNNNNNNNNNNNNNNNNN
NNNNNNNNNNNNNNNNNNNNNNNNNNNNNNNNNNNNNNNNNNNNNNNNNNNNNNNNNNNNNNNNNNNNNN
NNNNNNNNNNNNNNNNNNNNNNNNNNNNNNNNNNNNNNNNNNNNNNNNNNNNNNNNNNNNNNNNNNNNNN
NNNNNNNNNNNNNNNNNNNNNNNNNNNNNNNNNNNNNNNNNNNNNNNNNNNNNNNNNNNNNNNNNNNNNN
NNNNNNNNNNNNNNNNNNNNNNNNNNNNNNNNNNNNNNNNNNNNNNNNNNNNNNNNNNNNNNNNNNNNNN
NNNNNNNNNNNNNNNNNNNNNNNNNNNNNNNNNNNNNNNNNNNNNNNNNNNNNNNNNNNNNNNNNNNNNN
NNNNNNNNNNNNNNNNNNNNNNNNNNNNNNNNNNNNNNNNNNNNNNNNNNNNNNNNNNNNNNNNNNNNNN
NNNNNNNNNNNNNNNNNNNNNNNNNNNNNNNNNNNNNNNNNNNNNNNNNNNNNNNNNNNNNNNNNNNNNN
NNNNNNNNNNNNNNNNNNNNNNNNNNNNNNNNNNNNNNNNNNNNNNNNNNNNNNNNNNNNNNNNNNNNNN
NNNNNNNNNNNNNNNNNNNNNNNNNNNNNNNNNNNNNNNNNNNNNNNNNNNNNNNNNNNNNNNNNNNNNN
NNNNNNNNNNNNNNNNNNNNNNNNNNNNNNNNNNNNNNNNNNNNNNNNNNNNNNNNNNNNNNNNNNNNNN
NNNNNNNNNNNNNNNNNNNNNNNNNNNNNNNNNNNNNNNNNNNNNNNNNNNNNNNNNNNNNNNNNNNNNN
NNNNNNNNNNNNNNNNNNNNNNNNNNNNNNNNNNNNNNNNNNNNNNNNNNNNNNNNNNNNNNNNNNNNNN
NNNNNNNNNNNNNNNNNNNNNNNNNNNNNNNNNNNNNNNNNNNNNNNNNNNNNNNNNNNNNNNNNNNNNN
NNNNNNNNNNNNNNNNNNNNNNNNNNNNNNNNNNNNNNNNNNNNNNNNNNNNNNNNNNNNNNNNNNNNNN
NNNNNNNNNNNNNNNNNNNNNNNNNNNNNNNNNNNNNNNNNNNNNNNNNGTCCTATAGCGCGTCCGCCAG
GACTATGTCAGCTTTCAGCTTCAGTTACAGACCTCACGAGTCTCAGATACAGGTTCAGAACAGACACAGA
CAGACAAACAGAGACGAGCCGGCTCACCTATCAGCAGATCGATCCTGGGAGATCCATTGACCAGGGGTCT
GGTGGGCTTGGGGAATCCCGGACGAGCCCCCAGATGTTATGCCCAGACCGTTTATTCCCCGAAGAAGACC
ACCAGAGTCCAGAGTCAAAGCCAAGCGGCAAGGATCTTTACTGCAAGTTTGAACTTGGTCCCTCCATTCC
ACAACATACAAGAGGGCCCCAAACGATGCATGCGCTCGCTTTTTATAGCCCAATGTAAATAGGACTTGTA
AGGTTACAGAGGAACAAGGGAATTCTTTAGGTTACAGCATTACAATTGGTTAACATATTAAGTTGTACAT
TTAGCAGTGATCTATTGGTTCCCGTGCTTTCAGTAAAACTACAAACAGCTGTGTCGTTATCAGGGATTTT
TTTCCAGGTGGTGTTTTTCTAAAGTTGAGATATATGGTGGGACGTGTTTGTACTGGGCTCGGGACTGAGG
AATGTGCCTGATTTCTTTCA
