# Supplementary material for: Genome-wide characterization of endogenous retroviruses in snub-nosed monkeys
Source: PeerJ. 2019 Mar 18;7:e6602. doi: 10.7717/peerj.6602 (PMC6428148; doi:10.7717/peerj.6602)
Supplement: File S3 — All ERV sequences found in the golden snub-nosed monkey. [file peerj-07-6602-s003.zip › Supplemental3/218.fasta]

>218gi|723381393|ref|NW_010828971.1|:2512099-2516134 
TGGGGTGATAGTTATTAGGGTCCACCCAACTGGACTGTTTCCCTATCCCATAGACCTAAGCCCCAAAGGC
TGAAAAGTAAAATCCCCTACCCCAAATCCACCTGTAACTCTGACTGGAGGCCAGCTGTTCCAGGATACAG
TTAAGATGTCTACCTTGCATAACAAAATGCAAGAAAAACATCTCCAGGAAGCGGTCAGACACCTGGCACA
AAGGACCCCCCCTTTTCTCTTTTTCCTTCACCCTGACTCAGTTCTACGCCCTATAAAACCTTGCTATAGC
CTGTAAGCAGGGCTGCCTCCTTTGTTTTTGTCAAGAGGCAGCCCAGCAAGAGTGACAATAAATCAGCTTG
CCTGAACTTGGGTCTATTGGCTTCATTCCTTTCTCAGCTGTCCTTCCAATTATCCCTTACATCTTGGTGC
TGAAACCCAGGAAGGTGGTAGAATTCAACCTCCCTTTCTCCCTTTCTTTCCCTCCCTTCCCTGGGGTCAA
ACTCCCCCTTCCCAAACCTGCCCAAAGATCCACGGGATCTCCTACTCTTCTCCATAGCTGGCAAACATAT
CCTACAGCAGGACTGCCTCAGGGGTGAGTAAAGGAGACTTCTGCCTTCCATCGGAACCCTTGTCTGCTTC
TCCTTTCCTGAAAGACCCATTGCTAGACCAAGGGTTTCCTCCTCCCGGCCCCTAGGACCTTGGTATCTCC
CTTTCAGGGATATGAACAGGGGATGCCTGAACGGGGGATTATCGCACCTCTCTGATTTGAACTGTGGGAC
AGAGGACACCTTCTCCCATCCTTCTAGTCTCTGGCCAAGTCTCCCATCTCCACCCCTCCCCCACTCATTC
TACCGTGGGAGCCTCTCAGTCCACTCCCTCATAGACATGCCCCCTCGGATGTCTCCTCCACAACCTTAAT
GCCCTTGGCCTCCATTCCGAAATTCGGCCAAAAAGGCTTATCTTTTACTGTAACACAGCCTGGCCTCAGT
ATAAATTGGACAATGGCTCTCAATGGCCTGAAAATGGCACATTCGATTTTAACATCCTCAGGGACCTAGA
CAACTTTCACCATCACAATGGAAAGTGGTCTGAAATCCCTTATGTTCAGGCCTTTTTTGCCCTCCGTAGC
CGCCCCTCCCTTTGTCAGTCCTGTTCCGCTTTCCAAATCCTCCTCACCCACTCCAGGCCAGACGCATCCT
CAGCTTCCCTTCCTTCTGATGATTCCTCCTCCTTTGACTCTGCTGACTTCCCCCTGCCCCTTCAACATAA
TAATCCTCTGCCTGATCATCATGACCCTCCGCCCTATGCTCCTGCTCCTGCCCTCCTTCTTTCCCCCCAG
CTCCAACCACCCAGCTTCTGACTCTGATTCATCCCCATCTCCACCTCATACCCGCTCTTGAACTCAGCAT
GCCCAACAACCAGCCCCCATACTTCCCCTCCGAGAGGTGGCTGGAGCCGAAGGCATCATTTGCATCCATG
TTCCCTTCTCTGTCTCTGATTTCTCCCAAATTGAAAAATGTCTCGAGTCCTTTTCCTCCGATCCCAACTC
TTTCTCCATGAACCATAACAGATAAGTTGTCATCCTTTACTATTAATTATCCAAACCCTTATTAACGGAA
ATCATCCATTATGCTGCGCTTGCAGGAATCACACTACTTACTCTACTCTTTGCCATAGGACTATATGTTG
TCTCGCATACTGGGTGGAGTTTCAAACAAAAAATCTCAATATCTGTAAACTTTTGCTTCATAATCCTCCT
TATAGCAGGTATAACAGCCACCAACAAATAGTTGCCCCTCCCTAGTGTCCTGTCTTTGCTGTCCTGCCGT
TTCACCCTCTTCCTTCACTGCATCACAGAAAACATCTCATGGTCCTACCCAGAACATCCCACCCTCACGG
CATTCCTTGATTGGATCACCGATCTTCTATTTCAAGGGGATTTACAGGAATTCACTCCAGATGAAGCCGA
ATTCTTTACCTTTACACTTGCTCTCTATCTACTCCTTCTCCCCTCCTCCTTCTCACTACCGCTCCACCTT
CAGCGCACCATTCAACAGGCACATACGATACTCAATCAAACTAACCCCTCCTTGGCCAAGGCCTGCTGGT
TCTGTGTACACCCCTCAGAAACCACATCAAAGGATGCCTTCCCAGTTCCCTCAAACTCTGGGTTCTCACC
AGTATAACCCTCCACCCCGGCTACCAAAGTTTCAGAGGAGTAAATGCACTCAAAGGTCACAAACTCAATC
TTCCCGCACATACTTCAAAACACAAGGTTATCTTAGGAGCACTTACTAAAACTCAGCCAACATGCATCCC
TATGCATAAAACGTGAACTTTCCTCAGGAGTCCCCCTAGGCACCCTCTCCTCTAGCTTATGCAACTATAC
CCCAACACTCACTCCCCCAACAGGCATCCAAACAACAGTAACAAACCCCACACAAATTCTCAAAATTTCC
AACCCCCTTCAGACCCAAGTCATGGGAAAAACATCAGGATTCTGCAATAACCGACATAGGTCCTGCACAG
AAATCGCAGGGTGGAGCGCTTGTCTAGATCCCGTCCCCACTTCCGAATACATGGAAATTCCACTGCCTAA
CACACCCTCAAACGAACTACTTATTAACACAAAACGCTTCTTTCTACACTTAGAAAAATCAACAGTAGGA
GCTAGCCAGCTCACCTCAACACACCCCCTTTAACCCCTCACTGGAGTGGCTCTAGCCTCCTCCCTCCATA
CCTGGCACTCAGAGAACAACATTTTACACTCCCTTTTGGCCATACATTTCCAATTCTGCCTCCCTAGCCA
AGGTGTATTCTTTCTATGCAGCACCTCCACCTACCTCTATCTCCCCACCAACTGGACAGGCACCTGTACA
CTGGTCTTCCTCAGCCCTAAAATAGGCATAGCTCCAGGAGAAAACCTGCCCCTCCAAACCTTAAATACTC
AAATCCCACACCGCAGGCACTGGGCCATACAGCTTATCCCACTACTCGTAGGCCTAGGCATCACAGTGGC
TGCAGGCACAGGAGTAGCAGGAATCGCAACCTTCTCTTATCACCATAAAATCTTATCAAAAGGCCTTTCA
GATTGTATAGATGACCCTGCAACTTCTATATCCACCTTACAAGCTCAGCTAGACTCCCTAGCGGCAGTCG
CCTTACAAAATCACAGAGGTCTCGACCTACTGACCGCTGACAAGGGAGGACTCTGCATTTTCCTAGACGA
AGAATGCTGTTTTTATTTTAACCAGTCAGGCTTAGTTCAAGATGCAGTAAAAAAAACTCAAAAGGTCGAG
CCCCAAAGATCAGGGAAAGCAGCTCCTCTACCTGGCCTTCTTGGCCCTCTTGGTCTCTCAGCACCTGGGC
CCCCTGGCTGCTCCCTCTCCTTGTACCCACTATAATCCTTTTTCTTCTCCTTGCTTAATATGCCTCTTCA
CCCAGTTTTTAGAGAATCGTATCTGAGCTTTTGCCCATGGAACCATATATGACATGATGTTACTCCAGGA
GTATCAACAGTTTCAAAACCAAAGCCAACCCCTACCTTCCACCCTTTCCCCAGCCACCGCCCCCTCTCAG
CTTCAAGCAGTCTGGTGAAATCAATGCCCCTTCTCTATCATCTATTAAAAGGCTGGAATGTTAGGTCCAC
CCAGCTGAACTGTTTACCCCTCCCATAGACCTAAGCCCCAGGGGCCAAAAAGTAAAACCCCCTACCCCAA
ATCCACCTGTAACTGTTTGACCAGAGGCCAGCTGTTCCAGGATGCAGTTAAGACATCTACCTTGCATAAG
AGAACTGGCAAGAAAAACATCTCCAGGAAGCGGTCAGACACCTGGCACAAAGGACCCCCCCCCCCACGTT
TTTTATTTTTCCTTCACCCTGACCCAGTTCTACGCCTTATAAAACCCTGCTATAGCCTGTAAGCAGGGCT
GCCTCCTCTGCTTTTGTCAAAGGTAGCCTGGCAGGACTGACAATATATCAGCTTGCCTGAACTTGGGTCT
ACTGGCCTCATTCCTTTCTCGGTTGTCCTTCCAATTATTCCTTACA
