# Supplementary material for: Genome-wide characterization of endogenous retroviruses in snub-nosed monkeys
Source: PeerJ. 2019 Mar 18;7:e6602. doi: 10.7717/peerj.6602 (PMC6428148; doi:10.7717/peerj.6602)
Supplement: File S3 — All ERV sequences found in the golden snub-nosed monkey. [file peerj-07-6602-s003.zip › Supplemental3/219.fasta]

>219gi|723381393|ref|NW_010828971.1|:2673900-2677430 
CCCGTGCGCGTGAAAATGCAGCCGGCGACCCGGGAAGGTGCAGACCAACCGGGCATGCGCCAGGTGACGT
CAATCCGAAGAGACCAAGATTTACCTGGTCGCACCTGCGGAACGCCCCCGACACCCCCGTGCCCCGCCTA
TTGCCCTCCCACTCCTAGAAAAGCCGCTCCGGACGGAGGCCACGCACGGACTTCCCAGCCCCACTCCTGT
CGGGATGTCGGGACTGTGTCAGGAACTCCGCCCGAGAGCCCCACGGGGGGACTCTGTTGGCCTCCTTTGC
CGGAGGCCGACAGACCTCTCCCCTCCAACACCTTAGGTGACCAAAAATAAATTTGCAGTTTTGCTCCTAC
CCTTGCCTACTCGCTGGTTCTTTTGTGCCCGCTCTGCTGGTCTTTAGAAAAAAAACAAATCAGTTGGTGC
TGAAGACCCGGGAGGAGACCCCTCCTCAGGCCTCTAAGGGTTGAGGAACCTCCTCCTGCTCCCACGCCGC
AGACGGACCAGGACCTGAGACCTGCTTCCCTCACTCTCACGGCCTCTCTGGGGTAAGTGCGCTTGTGTCC
TCTTTACCTCCCTCGGCCAAAAATCCTGCGCAGGTCCGAGGCCCACTTTTGAGCCACGGGANNNNNNNNN
NNNNNNNNNNNNNNNNNNNNNNNNNNNNNNNNNNNNNNNNNNNNNNNNNNNNNNNNNNNNNNNNNNNNNN
NNNNNNNNNNNNNNNNNNCAATACAAGACCTGGTTAAATTAGCCTTTAAGGTCTATAACTCCAGAGAGGA
GACGGCAGGCTTGCCTCAAACAGAAGTTACAGCTCCTAGCAGCGGCTTTACAGCCCAGTCGTAACCCCAG
GCCAGAGAGCACACACCCCGCAGACTCCAAGGCTGCAAAGGAGCCTGCTATAAGTGCGGCAACAGGTGTC
CGCAAGGTCCCCGAGCCCCAACGCAGCCTTGCTATAAGTGCAAGGCATCAGGACATTGGGCCAGTGAATG
TCCTAACCCTCGTCCACCGGCAACCCCCTGCCCTGCTTGCCAGCAGGGAGGACACTGGAAATCTGATTGC
CCCACCCTGAGAACAGGTGCTGCGTCTCCACGTGACCCCCTTTCCCAGGATCCTGGGAGCTCCTTCCAGC
TCCTACATCTGGACGACGACGACTGAAGGTGCCGAGACTCGGGGACCCCCATCACCCTCGCCGAGCCGCG
GGTAACTCTCCTGGTAGCGGGTAAGACAATTTTTTAATCAACAGCGAGGCTACCTATTCTGTTTTGCCGT
CCTTCTCTGGACCTAGCCTTCCATCCAATATCTCTGTAGTAGGAGTAAGCGGAAAGCCATCCACTCCACG
AAAAACTCCACTCCTTAATTGCTGCCTGGCCAACAACTACTTTGCCCACTCGTTCCTCATTATACCCTCA
TGCCCTACCCCCTTACTAGGCCAATAAATCAGTTCAACTTTCCCCTACTCGCCTCAAACTTACTAAATTT
TCTTAACTATCTCATACTCCCCAGCCTTGCCAGGACCTTCCTTCTGGGTTTTGCCTATATTCCAACAAAT
GCTTCCATTCCTCATTCCTATACGAATACTGTGCCTTATTTTATGTTTTGTCCCCATTTTGATCAAATTT
CTCCGTGCCAAGATTCTGTACGTCCAAATGCCAACCATGGGCCCCGACCTTAACAACGCCCCTTAACAGC
AGAAAGTAGCCAGACAGACCACGGCGCCCCTTATCACTATTATCAATAAAAGGTTGGACTGTTTGGACGA
ACGGAGGCAAGATGGTGCACTTCCGGGTTCTTCTTCACTAACTTTTCCCGCGCGCGTGAAAATGCAGCCG
GTGACCTGGGAAGGTGCAGACCAACTGGGCATGTGCCAGATGACGTCAATCCGAAGAGACCAAGATTTAC
CTGGTCGCACCTGCGGAACGCCCCCCGACACGCCCGTGCCCCACCTATTGCCCTCCCACTTCTAGAAAAG
CCGCTCCGGACCGACGCCATGTGCGGACTTCCCAGCCCCACTCCTGTCGGGATGTCGGGACTGTGTCAGG
AACTCCGCCCGAGAGCCCCACCGGGGGACTCTGTCAGCCTCCTTTGCTGGAGGCCGACAGACCTCTCCCC
CCCACACCTTAGGTGACCAGAAATAAATTTGCAGTTTTGCTCCTACCCTTGCCTACTCGCTGATTCTTTT
GTGCCCGCTCTGGTGGTCTTAGAAAAACAAATCAGCTGGGACCATGGATGTGCATCACCATGCCCAGCTA
ATTATTTGTATTTCTGGTGGAGATGGGGTTTCACCATGTTGGCCAGGCTGGTCTTGTACTCTTGGCCTCA
TGTGATCTGCTTACCTTGGCCTCCCAAAGTGCTGGGATTACAGGCGTGAGCTACCACGCCTAGCCTGGCA
TGTGGTTTCTGTCTCACCACTCCTCCAAATCTCTTTTCTCCAAGAGTGTTAAACTCTTCTGGAATAAAAC
AATTATTTTTTGAAATAAAGTGCCCCTGTTGCAAGATGCATGCACAGGAAATCTATTTCTTGATTATGTT
TTCTTCCAGATGTGGTTCTTTGTCCACCTTTTGCATGTTGTCTTCTTTTCACCTTTAATTTTCTTTCCGC
TTAGTTTTTTTTTTGGCCTTAGAATCCCTGTAGAGCAGACAGAAATTACTCATAAATAGACAGCTCTGCT
CAGAAGTCTAATTGCTGTCATGTAGCGTAATGCATTCTTCTTGACATATTCCCTACCGTATTTTGAGACT
GGTTAGTTTATTGCATGTTTCCAGCTTTAAGGCTAGGTGTTGCTTTTAGTTTATTTTTATGTGAAGCCAA
GCCGGGGCTAACATCTGAGCCTGGAGGATGTGAGTTCTGAAAGATCTTTGAGGCCAGGCACAGTAGCTCA
TGCCTATAATCCCAGTACTTTGGAAGGATACGGCAGAGGAGGATCACTTGAGGCCAGGAATTTGAGACCA
GCCGGGGCAAATAGTGAGACCCCATCTCTACAAAAAAAATACACATAAATAAGGAAAAGAAAGTTTTTGG
AGACTGTGTCAAATTCAAAGGGCCCACTTGATTCAGCAGCTCGCGTGAGGTTGGGGTCATTACCCCTGCC
CAGCATGGTGTCTTGGAGGGTGGGAAACCTTGGTGGCCTTTGTAGCATTTTTCAAAGTTCCCTAGGGGAG
AAGGGCTGCTAATCTGGGGGGCTTATCTATATTTTTTCACAGGACAGGGATGCTGTGTTAGTCCATTTGT
GTTGCTATAAAGGAACACCTGAGACTGGGTAATTTATTTTTAAAAAAAGAGGTTTATTTGGCTCATGGTT
GTACAAGCTGTATAAGCATGGCACTGAAATCTCCTCAGATTTTGGTGAGGCCTCAGGAAGCTTTTAGTTA
TGGCAGAAGGAAAGGAGAGCCAGTGTGTCACATGGCAAGAAAGGGGACAAGAGAGACACCAGGCTCTTTT
ATTTCTTTCTTCTTTTTCATTTGTTGAGAGAGTCTCACTGTGTCACCCAGACTGGAATGTAGTGACTGTT
CTTGTCTCACTGCAACCTCTGCCTCCTGGGT
