# Supplementary material for: Genome-wide characterization of endogenous retroviruses in snub-nosed monkeys
Source: PeerJ. 2019 Mar 18;7:e6602. doi: 10.7717/peerj.6602 (PMC6428148; doi:10.7717/peerj.6602)
Supplement: File S3 — All ERV sequences found in the golden snub-nosed monkey. [file peerj-07-6602-s003.zip › Supplemental3/22.fasta]

>22gi|723398758|ref|NW_010815698.1|:679688-689312 
TGTTTCCCCAGTAGACTGTAATCTTCATGAGAGGAGGGAGAGAGCCTGTTTACCAATCTTTTTCTCCAGT
GGCCAGTCTTGTGCCTAGTAAGACTTTTTGAAGATGTACATGGAGAAATAGAAGTCTGATTCCACTTTAG
AATCTGGGCAACATAGATTGGAATAACAATTTTGAAACGTACTGACTGGATGACACTAACACAGCTGTGA
CTCACAGAAGGCATGTAAGAATCCTAGCTGCCACGACATTCTGTCCACGATCTTATCTGATTTCAGCATC
TTCTCTGATCCATGCCACTCCTATCTTTACTGCTCTTCTCCGGGTACGGGACTTCCCTCGCACCCTCCTC
CCAATACCCTGCATCATAATGGCCTTTTCTCTGACATTTTCCCTAGACTATTCAAATGTCATTTCAAGGC
CTTCTCATACTAGAAATAATTGCTAAAAGTTCTGATTTTCAGAGGATTCTTGGAATAATTAAAAAATGTG
ATGATCAGTGATCAAGTTTCACACTCCATTTGACAACCGGAGTACAAGGAATTAGCAAAGGAAACAATTT
GAGCAAGATTATGCAAACAGGATTAGATGCAGTAGATGCAGTAGATGCAGTAGTCTATGTTCATCTCTTA
GCCCAGAGCTATACTAGGTACTAAATGCAATTCCTATTATCACATTTATTATAAGTGTTCCTTATTGTTA
TTAACACACAGGTACTCTGATTCCCCATCTAATTATCTTTCTACTTGAACATCCCCAGTACAGTTTCACC
CGCTGTACTTGTTACGGTAACATCATCTAGAGAGATCTAAATTTTACCTATTCTTAAAGACCCAAATTAA
ACCTCCCTACCCCAAGGAGGAAATAAAAATAAAAACAAACAGAAAAGGTTTTACTTACAAGATATTTACC
ATATCTCAGGCAGTCTTATAAGTACTTTACATAGATTGTCATTAAATCTTCACAATAATTTTATTAAGTG
GGTGGTATAATTATCATTACCAATTAAAATGAAAAATTGAACAACAGAGAATTTCAGTAATTTGCAAAAC
GGAAGCAAAGAAGTAGGAAGGCTCTCTTGATTTATCTAACAGCAACACCGAAAATAATTGTTTGGAAAGT
AGAAGGCACTTCCTCAGATCTGTTTTATAATAGATACTTAGGAAATAGTTGTTGAATTATAAATATGATA
GAACAATATTATAAGGTATTTTAGTTATGAGCCTGAGTAAAGGCATAATAAAGGAAACTGTAGCTTGTAA
AAAGTAGTATTACTTTCCATATGCTGAAGAAAAATTTGGGTTTAGCTAGGTTCCCTAACATACTCAGAGA
CAGGTCATGCTCCTGAAGCTTGCCTATGAAGTACCACAGAAGATTTCACAGTCATCCTACATATAAGCTG
GAACATTCTGCACTCGGACTATAGGTGTCTTCCAAATCTGGGGCACCAACGGGCAGCCACTGTATTTGTC
TATTTCAGTGAGATTCAGAAAAAACCTCGTGATAGTCTGTGAGTGTCTCTTCTATTTTGATTAGCCACAG
ACCTCTCTCAACTTCTTATTCCAGCCCCAAGACGTAATATTGCAAATCACTTTGTTTTTTAGAAGCATAT
TTAAAGATTCAAAAAAGTAGAAAAACAACTGGTTTAAAGAAAAGGAAATCAGAGAAATGAAATGAATTTT
GACACAGAATATAAAAACACTTATTTTATTATGGTTCAAAAGTTATCCCACAAAGAATCAGAAGAGAGGG
TTTTTGATTTACCATGTTGACCAGTTGTACCATATAGTAAGGCCAGCTCAAATTGCCTTTCTGTGTAATA
AGGCCCAAACTCTCCTCTAATAAACTTCTCATTTTTCCCCAATCAAAATCAATTTATCTTTACTTTGCGT
AGTGTTGGCTCTTTGCTTTTTTTTTATGCTAAAATTGTTTTTTATTATTTCTTATTTTATACATATATGT
ATACATTTCTTTAACTTCTGAATATCAGAAAGTCTATCACATCATTTAAGAATTCACCGTTATTTCTCCT
AAACTACATACACAAAATTATCAAGCTCCCACTACCATCCAAGACAAATTGTAGGTATTTAGTAAATGTA
TGATATAAAATATCCTTAGAGAAACTTTGAAATCTCTGTGCATCTCACACCAAAAAAATAGAGTTATTTC
CACAAAGAAAAAGTTCACATTTTCCTGCTTCACAGCTGCAAATTGCCAACTGTTGCATGCTTCCTTCCAC
AACTTAATGGAGCTGATATTGCCATGGAGTAATAGAAGATAAAAGAGAAGAAAGGGGAGTAGGAAGATGA
CAGTGACAGGGATTGGAAAGTGCAAACCAAACAGGTGAAAACCGTGAGGCATGAGTTGTGAGAAACATAA
AGAGCTGCCTTCACTATAAGCTACTGTATGACTGAGGAATTGAAGAGACAGAGAGCAGAGGAAAAACACC
ACCGCAACAATTTGAAAGAAGTATATCAACACTAGAATTATGGCTGCGGTAGAATGGCATAGACACTTCT
ATTTGCAGAGATACGGGTGAATTGCATTCTCTCTGCTTCAGTTTCTTGCTCAAAAAAATAGACTTCAAAA
TATTCACCTTTCAAAACTCTTGAGAGGATAAAATGGAAAATATCGAGGAAAAGAACAAGCACAGGAGTTC
TGTGCTGCTTTCTTTCTCCAACTTCCTTCTATGTCAGGGGTACATTTTTCCTTAAGGCACTGATTCCTCA
AAAGCCACAGACTGTTTCTTGGCCCTTACCTTGTGTTTTATTGATGAACGCATGCTAAGAGTATCTTCAG
CCATTTTCACTAAAAAAATGTTAAAATGGATAAACACTCATGTGACATGCAACATTTTTGGAGGGCTGTG
GAGGACTCTAATTTCTGTTTTCCTCTCAGTGAGACTCACTTATTCCTTGTCACAAGAACCTTTCTGTGGA
AGGCAAGAACTGCAGTAACTTCTCTCTGCATGTTTGCATGCTGACTTTCAGCCTTTAGATCATTGATAAA
AATCATGTTGTCTTTTCCCAGGAAGACTTTCTATTTTAACCTCCTCTCAAGAAAGGTCTCAGGGGCTCAT
TTCTAGCCTCTTCAAAATGTTCACCCTGCAAGGTGGCAAATTTTTCTTTAAAATATTTCCTAATATGCCA
TGTTGTCTGCTCAGTCCAGGATGTAATAACTCATTAAGAACTGCAGCTGGCAGTGCCACTGGAGGAAAAC
ACAGCTATAGTCTCTGAATCCACATAGAGAGAGCTCACAAGCCCATACCAGCACTTTTATCATTCTCCTG
GACCTTAACGACCAACCCCCCCACTTTCCTAATCAAATGTGCTATTATTTGGCCGCTGCAAGTATTTATA
TTTTATTAACCTACCTGGGAGGGTCTTGTAAAACTGCTAATACCGTAATTCATTTCTTTAAAGAACTGTG
TGCCCAAGAGCTTTGAGCAATGGAGAGATTTTTGTTTTCTCCATTTGCTAAAGCAAATAAAATCACAGTG
GGCCAGATTCCCCTCATGTCTACTAAACTCGCTAGAAAAATCTTGCTTGGGGAGCCCTAGATTTATAGCA
TCATATTTCCCCAACATACTTTAAAGAATGATACTTTCCATCAGAGATACATTAATATCTTGTGTTCATT
GGCACATCAGTATATTTCATAAACTTGCATTTAATGAGGCTTTTGGGGGTTTGCCATTCTAAGGACCATA
TTTTTTACATTGCTATTTACACTCACATATAAGGATGGATACACACACAGATAGTGCAGCTGCTGTGTTT
AAAAAGACATCCATCTCAGTAAGTGCCCTGTTTCATCATCAGTCGTATAATACATGTCCAAGCTTTCCTT
TGCTTTATGAAACTTACACACGTTAGAAATCATACTTGGCATCAAGACATTTTTCCTCCCAAGATACTGC
CTGCTGCTTAGAGTAGCGATTAGTAATGAGCATAACAAACCAGGCTACTGTCATGCAGGAGATGAGAATT
AGCCAGGCTTGTTTTCTGTGGAAGCTGTTGTTTAAGAGTAAGTTTTTAGGTTTGTCTTAAAAACCAGGAA
AACATGGCTCACACTCTGTTCTGCCCCCCTAGCTGGGTGAGTGATGTTGAAGAAATTTAATTCACACCCC
TCTACTTTTCTTGTCTATAGAATGGGATGATTTTCATCGTCCCAGGTTTATTGTGAGGAACAGATGCCAT
GATAGATCTAAAAATATTTCCAAACTATAAATTGCCTAATATGTATCTTTATGTTACATTTATGTATTAT
TGAAACATGTATATATCATACAAAGATATGTTTATCATATCAAATTATATTAGTTTCTGTCTTTGTTCAT
ATGCAATGTTTTTGTCACAACTATTTATTACTGTATAGTTTAAGTAGGTGATATTCAGCTTTTATTGTTG
TGAAAAGAAACTAAAATATAAAGATCCATCACATACTGTCACCAATGCCTAGGTCTAACAGACAGGCTTG
ATTTCTTTCCTCTCCCGCTCAGAGCATGTGGAACCAAGTGAAAGACCAAATACCACCCCCTGCGCTGTGT
AACCTGAATGGAGCTGCTGACTTGTCTGTTTTAAAGGGAAACAAACATAAAGACATATTATCAGAGAAAT
AACAAGTTCTGGTCACTCGGGACGAGTTCTTTCAACTACATTGTAAATTTGAAATCATTTCAAAATGAAA
AGTTTTAAAAAGAAGGGTTAGAAAATAAGAGTGCAATCGGAGAAATGGAAATTTTAACAGCCTTCTGCAG
TATAGATTGATAAGGAATTCTTTCAACTACATTGTAAATTTGAAATCATTTCAAAATGAAAAGTTTTAAA
AAGAAGGGTTAGAAAATAAGAGTGCAATCAGAGAAATGGAAATTTTAACAGCCTTCTGCAGTATAGATTG
ATAAGGTAAATGTTATAAATACATTTGGATAAAGCAAACAAAACAACACAACAACCTCTTAAAGGAAACC
TCAGTATAGTTCAAGCACAGGGGAAACTTCTGTCACTGGAGGACTCTCTCCAGAAATACCAAGGTAAGAC
ACCCTGGAAGAAGGCAGACTGGGTGTTTCAGAAAGTGCTTAATTAAGGAGCAGCTTTTGGACTAGCTGGG
TCATCAGCCCTTTCCCATTACACATTTTTCCTCAGCATTGGAACTCAGAGGAAAACAGTGCAATGGGCAA
AATGGCCAAATAAGTAGCACCAGTGTCCCAGGTAGCTATTTACTTTCAAAAGTGTGACTAGAAACCAAAC
CCAGGGAAAAAGCAACCAGAGAGTCCTACACTGCAGCAGAGACTACACTCTTGGGAGGCTGAATACAGCA
ACCAGAATCTGGATCCACACAAAGATTAGAAGGAGATCTCAAATAAAATGGTGAGCACCAAATCAAGAGT
AATCAAATATTTAATAAAATAAAAAGTACTTTGAAAAATATACAAAATCCAGTAAACAGAAACTAAGACA
CTGGCAAGTTGATTTATTAGAGAAAAAATATATATGACTTTCAAAGAACAGTATCCTTAAAGGGATAAAG
AGGTATCTTCACTGTAAACAAGAACAAGTTGTTATAAAAAAAAGAATAAATTCAAGTTGGTAGAAATTAT
GAATACATACATAAAAAAATAGGTGCTGAATAGCTGAATCATAGACTAAATATTTTAATGTCATATTATT
GATCAGGAAGGTGAAAGATAAGATTCTCCTGGAGTATGTAAAATGACTTAAAAACACAAACTTAAATGAT
AAGAAAAGTTAAGAATGCAGTATAAACTCATAAACCCCAGCAAATGTCAACAGAAGTTCCAGGAAGCAAA
ATAAGAAAGAAGGTGGAGGGGAGGAAGGAAGAAGGAAAGAGAAAGGAAAAGTGTAAGTGGGATAGAATCT
CTTTGTATATTCTTTCAACTATTTTGTAGATTTGAAATCATTTCAAAATAAAATTTACAGAAAGAGCTAA
AAACAAGCGTGTCAACGTAGAAATAGAAATTTTAACAGCCTTCTGCAATACAGATTGATAAAGTAAATGT
TGCAACTAAACTATATGGAAAAAAACAAAACAACACAATAACCTCTTAAAAGAAGCCTCGGGAAGGGAAA
AGAAGGAAGGAAGGAAGGAAGGAGGGAAGGAAGGAAGGAGGGAAGGAGGCAAGGAGGCAAGGAGGGAAGG
AGGGAAGGAGGGAGGCAAGGAGGGAAGGAGGGAAGGAGGGAGGGAGATGAACCATGATTGAGGATGCAAA
ATGCTGTCACACTGACCCTTTGCACTTGCTGGTGAATGGCAGCTGCCTCACGCAAAAATGCAGAGCATCC
ACTGAACTCTTAACACTTAAGCCATCCACTCTTTCTGTAACACTCTGTCTGGGACTTCGGGGGTCACAGG
CATCCCCAGATGCTGCCACTGTGTCTGCACGGAGTTTGCTCCTGCCAGTGCCCAAAAATGCTCACCTTGG
CTCCTGCACCTGCTCACCTGGGTGCTCCCTCCCACAAGGAGGTGGAGTGCAGTGATCCCAGTGAGCAGAG
TTCACCTCTGCCAGTGCCGATGTGGCCAGCTAGTTCTAGCTCCCGTGCATTCCAGTTCCCATGTTGTTTG
CTTACGTGTTTCCTCCTGTGGGGATTTGAGGGCTGTGGGCTGAGTAAATGGGGCACCCCCTTCGTGAGTC
CCACCAAGGGGTCAGGGACATATCCTGCTTCATTTATACTGTTTACCATTCGACACTGGTTATTCTGTTT
CCCCAGTAGACTGTAATCTTCATGAGAGGAGGGAGAGAGCCTGTTTACCAATCTTTTTCTCCAGTGGCCA
GTCTTGTGCCTAGTAAGACTTTTTGAAGATGTACATGGAGAAATAGAAGTCTGATTCCACTTTAGAATCT
GGGCAACATAGATTGGAATAACAATTTTGAAACGTACTGACTGGATGACACTAACACAGCTGTGACTCAC
AGAAGGCATGTAAGAATCCTAGCTGCCACGACATTCTGTCCACGATCTTATCTGATTTCAGCATCTTCTC
TGATCCATGCCACTCCTATCTTTACTGCTCTTCTCCGGGTACGGGACTTCCCTCGCACCCTCCTCCCAAT
ACCCTGCATCATAATGGCCTTTTCTCTGACATTTTCCCTAGACTATTCAAATGTCATTTCAAGGCCTTCT
CATACTAGAAATAATTGCTAAAAGTTCTGATTTTCAGAGGATTCTTGGAATAATTAAAAAATGTGATGAT
CAGTGATCAAGTTTCACACTCCATTTGACAACCGGAGTACAAGGAATTAGCAAAGGAAACAATTTGAGCA
AGATTATGCAAACAGGATTAGATGCAGTAGATGCAGTAGATGCAGTAGTCTATGTTCATCTCTTAGCCCA
GAGCTATACTAGGTACTAAATGCAATTCCTATTATCACATTTATTATAAGTGTTCCTTATTGTTATTAAC
ACACAGGTACTCTGATTCCCCATCTAATTATCTTTCTACTTGAACATCCCCAGTACAGTTTCACCCGCTG
TACTTGTTACGGTAACATCATCTAGAGAGATCTAAATTTTACCTATTCTTAAAGACCCAAATTAAACCTC
CCTACCCCAAGGAGGAAATAAAAATAAAAACAAACAGAAAAGGTTTTACTTACAAGATATTTACCATATC
TCAGGCAGTCTTATAAGTACTTTACATAGATTGTCATTAAATCTTCACAATAATTTTATTAAGTGGGTGG
TATAATTATCATTACCAATTAAAATGAAAAATTGAACAACAGAGAATTTCAGTAATTTGCAAAACGGAAG
CAAAGAAGTAGGAAGGCTCTCTTGATTTATCTAACAGCAACACCGAAAATAATTGTTTGGAAAGTAGAAG
GCACTTCCTCAGATCTGTTTTATAATAGATACTTAGGAAATAGTTGTTGAATTATAAATATGATAGAACA
ATATTATAAGGTATTTTAGTTATGAGCCTGAGTAAAGGCATAATAAAGGAAACTGTAGCTTGTAAAAAGT
AGTATTACTTTCCATATGCTGAAGAAAAATTTGGGTTTAGCTAGGTTCCCTAACATACTCAGAGACAGGT
CATGCTCCTGAAGCTTGCCTATGAAGTACCACAGAAGATTTCACAGTCATCCTACATATAAGCTGGAACA
TTCTGCACTCGGACTATAGGTGTCTTCCAAATCTGGGGCACCAACGGGCAGCCACTGTATTTGTCTATTT
CAGTGAGATTCAGAAAAAACCTCGTGATAGTCTGTGAGTGTCTCTTCTATTTTGATTAGCCACAGACCTC
TCTCAACTTCTTATTCCAGCCCCAAGACGTAATATTGCAAATCACTTTGTTTTTTAGAAGCATATTTAAA
GATTCAAAAAAGTAGAAAAACAACTGGTTTAAAGAAAAGGAAATCAGAGAAATGAAATGAATTTTGACAC
AGAATATAAAAACACTTATTTTATTATGGTTCAAAAGTTATCCCACAAAGAATCAGAAGAGAGGGTTTTT
GATTTACCATGTTGACCAGTTGTACCATATAGTAAGGCCAGCTCAAATTGCCTTTCTGTGTAATAAGGCC
CAAACTCTCCTCTAATAAACTTCTCATTTTTCCCCAATCAAAATCAATTTATCTTTACTTTGCGTAGTGT
TGGCTCTTTGCTTTTTTTTTATGCTAAAATTGTTTTTTATTATTTCTTATTTTATACATATATGTATACA
TTTCTTTAACTTCTGAATATCAGAAAGTCTATCACATCATTTAAGAATTCACCGTTATTTCTCCTAAACT
ACATACACAAAATTATCAAGCTCCCACTACCATCCAAGACAAATTGTAGGTATTTAGTAAATGTATGATA
TAAAATATCCTTAGAGAAACTTTGAAATCTCTGTGCATCTCACACCAAAAAAATAGAGTTATTTCCACAA
AGAAAAAGTTCACATTTTCCTGCTTCACAGCTGCAAATTGCCAACTGTTGCATGCTTCCTTCCACAACTT
AATGGAGCTGATATTGCCATGGAGTAATAGAAGATAAAAGAGAAGAAAGGGGAGTAGGAAGATGACAGTG
ACAGGGATTGGAAAGTGCAAACCAAACAGGTGAAAACCGTGAGGCATGAGTTGTGAGAAACATAAAGAGC
TGCCTTCACTATAAGCTACTGTATGACTGAGGAATTGAAGAGACAGAGAGCAGAGGAAAAACACCACCGC
AACAATTTGAAAGAAGTATATCAACACTAGAATTATGGCTGCGGTAGAATGGCATAGACACTTCTATTTG
CAGAGATACGGGTGAATTGCATTCTCTCTGCTTCAGTTTCTTGCTCAAAAAAATAGACTTCAAAATATTC
ACCTTTCAAAACTCTTGAGAGGATAAAATGGAAAATATCGAGGAAAAGAACAAGCACAGGAGTTCTGTGC
TGCTTTCTTTCTCCAACTTCCTTCTATGTCAGGGGTACATTTTTCCTTAAGGCACTGATTCCTCAAAAGC
CACAGACTGTTTCTTGGCCCTTACCTTGTGTTTTATTGATGAACGCATGCTAAGAGTATCTTCAGCCATT
TTCACTAAAAAAATGTTAAAATGGATAAACACTCATGTGACATGCAACATTTTTGGAGGGCTGTGGAGGA
CTCTAATTTCTGTTTTCCTCTCAGTGAGACTCACT
