# Supplementary material for: Genome-wide characterization of endogenous retroviruses in snub-nosed monkeys
Source: PeerJ. 2019 Mar 18;7:e6602. doi: 10.7717/peerj.6602 (PMC6428148; doi:10.7717/peerj.6602)
Supplement: File S3 — All ERV sequences found in the golden snub-nosed monkey. [file peerj-07-6602-s003.zip › Supplemental3/220.fasta]

>220gi|723381393|ref|NW_010828971.1|:243632-250707 
TCAAGTTTCATCCATGTTGTAGCATGTATCAGTGCTTCGTTTATCTTTATTGCCAAAATTATTCCAGGGT
ATGGCTATGCCATATTTGTTTATTCATTTTTGCTCATCTATGGATGGATATTAGTGTTACTTCTGCAGTC
TTTTTCTCCTTTTTGTATCTTTGCATCTCAACTATGCAGTGCATCAAATCATATAATTATTCCGGATGAA
GTTAATGGATATTAGTGGCTATCCAAGTACCAAATTAACTCAAGAGAGTAGTAGAAAATATAGAAAATAG
CTTAGAAAATTATAAACAATAATGTTGGTTATTTTACCATAACCAACAATACGTAGAGCTGATGAGTTTC
AAATGCTAAAAAGTGAAGCAGAGCCAGCAAAACTGAAATGAGTTTTCAGTGCTAAGGACTGTCCACGTTT
CTTGGAAAACTAGAGTCAGTTCGCCTGTTCCTATCCCTGCTGCTAGCTCGCACTGAGACTTCGTTTGCAG
AATGAAGAACAGGTAAGGATTAAATCATAAAGAATTTCTAAAAATAAATTATTTACTTATTTTTTACAAT
CATTTGCAACTTCAGCAAACATTTTTCTTAAGGTACATAGCAGCTTTTAATCCACTGCCAAAATATTAGG
GTGAATAGGCTTTTTTTTGGCTTGGCAGAGTGTACATAAACATACGATGCCTTGCTTAAATATTCATAGA
CTCCCAGCTCGCAGTACAGTAACTTAATAATAAAATATTTTGAAGAGGGAATGATGCTGTGGAGCTTGTG
ATACCACTAATGGATTTGAAGAGGATGCTAATGCATTGTAGGAGGAAGTGAATTGAGCTCTCGTGTGTAA
AGGAGGATTATAAAATATAATTATGAAAAAGCAATAGTGGCAGGCTTGAGGAAGTTCTGTTGATGTGTGA
GTACTACAAACGACATGTTTTGTTGATGAGAAAGAGGCTTAGATGGATATTTACTGTGCTAGCAATCTTC
TCTATCCGGAAACAAGAAATGCATTATAGAAATGGCCATTTTGTGAACTCCAGAGTGAAAATTAAATAGT
GTAAGATGGAGGCTGACAAGACCCATGCAGCTTTTCATTTCAAATAGTAGTTGTCTAGGAAGGCAAGGTT
TTCACATCAAGAGTTTCATGAAGACACCGGAAGAGGAAAAAGTGATATGACTGTCAAAGTAGAGGGAAAA
CTTTTTTTGCAAAAAGAAGCTTAAGGAATTCTAGAAAATTAAATAATTCATGACATCCTACAAGAAGTGG
AGGAAACATGAAGACTTTTCTGAATATCATTTCCTGGGTGCAGCTTTGACAACTTCTTGTAAATTGTGGG
CATCAGTAGGGGCAACTAGACTGGGGCATACAATTAAAATCTTGACTTTCCTTAGTTTCCAGTCCTAAGC
TCATTGCTTTACCTAAGGCTCTGCCCACTCAGGCAAAAGGAAGAAATATTCTTAGAATGTTACTCTAATA
TTTGCTGAAAAAATATACAATGACAATAATTAAATAGAGATAAGAACATTGAAGAGACAGGTCATAAGTG
ATATAGCTTTAGTCTGAAACTATACCCCTTTTCTTCCTGGGAAATTATTATTTTTGAAACAGGGTCTCCC
TCTTTCCCAGGCTGGCCTTGAACTCCTGGCCTCAAGTAATCCTCCAACCTTGGCCTCTCAAAATGCTGAG
ACTACAGGCATAAGCACCCATGCCTGGCTGGAAATTCTTACTGATATGAATTTAATTCTTAATGATATTA
AAGCTCAATGTTTTACTTCAATCTATTTTTTTTTTCTTTTTTTTTTTGAGACAAAATCTTTCTCTGTTGC
TCAGACTGGTCTTGAACTCCTGGGTTACAGGATCCCCCTGCCTCAGCCTTCCGGGTAGGTGGGACTATAG
TCACCCACCACTGTCCCAGGCTTACTTCAGTCTTTAAACAAGAGTGACATGTGAAATAGGAATAACGTTT
ATTTTTCAGAAGCACATAAGAATGTTGCCCTTTTATGGAACTATTTGGGAGGATAAATGAGTGCTCTAGT
AATTTTGACATTGTTTAAAACATGTATGAAATGCTGTGATTCTCTAAATAAATTGTTTAAAAGTTATAAA
AAATTCAAACACACAGAAAATGTATGCAACACCAAGTATAAATAGTTGTTAACATTTGCCATGTTTAGTT
CAACTCTTTCTCTTTTTCCCTCTCTCTTTGTTTTCACAACACGCACACAGACACACACACACAGACACAC
ACAGATTTTTATACAAACAGCACTCTATGGTTATATCTACGTTTTCACCCTCAGAGGAACACACTTTTGA
GAAATTGATGTGAACTTTTCCCAGGCATTTTGAAATGTTTTTGAAACTATAAATGCATGAAAACTTACAA
TATGATTTTAAAATGTTTATTTTTTATGTTCCCCTGAAAGTGTCCTTTTGCAACTTATTTTTTTCGCTCA
ACAAAATGTTTTAAGGTTTCTGTAGATATATGTTCATTTATTTAAACTGCTCTGTAGTATTCCATTGTAT
TAATAAACCACAGATTTTTCATGAATTTTTCCCTGAAGGACTATACAAAAATATCAGTATATTTTATAAA
TTAACAGCTATTCAAGCTTTTAGAACATTTTAATTTATATCCTTTGCTCACTGTTTAACTGAAATTTTTC
TTTCTTTCTTTCTTTTTTTTTTAAGATTTCTTCCTATGTCCTGGATAGTATTAGTCGTTTGCACTTGTAT
AATACAGAACATAGACTTCTACAAAATAGTACTACAAAATCTCCCAATCTGCGATCATTTTAGTTTGTTT
CTCCTTAGTGAAGGAATGCTTTTCATACTGAAATTTTTTAGTTGCAATGGTCAGATTGAGCATATTTTCT
TTTATCTTATTGTGGTATGGTGTTTATATAAAAATCCTCATGTCAGGTGCGATGGCTCACACCTATAATC
CCAGTACTTTGGGAGGCCGAGGCGGGTGGATTGCTTTGAGCTCAGGAGTTTGAGACCAGCCTGGGGAACA
TGACAAAACTGTGTCTCTACAAAAAATACAAAAATTAGTCAAGCATGGTGGCACATGCCTGTAGTCCTAG
CTACTTGGGAGGCTGAGGCTGGAGAATCTCTTGCAGTGAGCCGAGGTCATACCTCTGTACTCCAGCCTGG
GTGACGGAGTGAGCTCCTGGTAAGAATAAAAAGCAAAACCTAAAAAAGTAAATTCTCTTTGACCCAAATA
TTGCACATTAGTCTTTATATTTTATTCCAAAATTTCAGAGTTAACTCTTCACATTTAGGTCTTAATCCAT
TTGTCTGTGTGTGTGTGTTTGCATGTGTGCATATGCATGTCTGCAATGCAAGGTAAGGTTCTAGTTGCAT
CTCTTACTATACGTCAGTAATTATTTTATCACCATTTAATTGAATAGCTCATCTTTCCCCAGTCATTTGT
AAGGGCAGCTCTGTCGTATCCTAAGCTCATATACCTACAATAGTCTGTTTCTAACTGGGCAAATGGAGTA
GAATTGTTCAGTGTGTTTTATTTTATAAGAAACTATCAAACAGCTTTTTATGGTGACTGTACAATTTTGC
ATTCCCGTAGGCACTCTGTGAGAGTTTCAGTTGGTCTATATTCTCGCCAGCACTTGGCATGGTCAGTTAC
TTATTTATGAATTTTTAACATTAGCCATTGTAATAAGTGTGTAGCAGTTTCTCATTGTGCTTCAGGTGTT
TGCCATCTGTAACTTTTTTGAGGATGTGTTCATTCAGATTTTTGTCCATTCTTTTAATGGTTTGTTTCCT
TATTGTTGAGTTTTGATAGTTTTTTAAATATATTCTGCATACAAGTCTTTTGTCAGACATGTGATTTGCA
AATATTTTTTCTCAGTTGGTAGTTTGCCTTTCATTCTCCTATGTATTTCACAGAGCAAACAATTTTAATT
ATGAGCAAGTCGAAATGATCTTGTTTTTCTGTCTTTTATTGGTTTTGCTTATGGTATTGTGGCTAAGAAT
TCTTTGCCTAACCCAAGATCAAAAGTTTTTTTTTTCCGATTTATTTAAAAACTTTTAACAGTTTTACATT
TTCTTTTTTTACTTTTTACCTATGATGTATTATAATTTAATTGCAGTAATAGGTGTGAGTATAGGTTGAT
TAGATTTTTGAATACAAGTGTCTAATTATTCTAGTAACATTTGTTGAAAAGCCTATTCTTTCAACAAGTT
GCCTTTATACCTTTATAAAAATCAGTTGAGCATATTTGTGTGGGTTTATTCTGATATTATAAATTTAGTC
TTGATAACTACACCTTTATAGTAGATTGTAAAATCACATAGTATGCATCCTCCAACTTTGTTCTTTTTTT
TTTTTTTTTTTTTTTTTTTTTTTTGTTGAGACGGAGTCTCGCTCTGTCGCCCAGGCTGGAGTGCAGTGGC
CAGATCTCAGCTCACTGCAAGCTCCGCCTCCTGGGTTTACGCCATTCTCCTGCCTCAGCCTCCCGAGTAG
CTGGGACTACAGGCGCCCACCACCTCGCCTGGCTAGTTTTTTGTATTTTTAGTAGAGACGGGGTTTCACC
GTGTTAGCCAGGATGGTCTCGATCTCCTGACCTCGTGATCCGCCCGTCTCGGCCTCCCAAAGTGCTGGGA
TTACAGGCTTGAGCCACCGCGCCCGGCCTCAACTTTGTTCTTTTTCAAAATTTTCCCTTTGGGATTTCGA
TTGGGTTCATATTAAATCTATACATCAATTTGAGAAAAATTTTCATGTTAATAATATCAAGTTATTAAAT
ATGTGAACATTATGTATTTCTTCATTTTATATAGACATGTTTAATTTCTTTCATCAGTGTTTTGCAGTTT
TTAGCATACAGATCCTGCACAGAGATATTAGAGACACAGGTATTGGACACTTGGGGAGCTGTCAGGGTAC
AGGTAGCAGCTACAGGGGAGCTCAGGTGAAATGAGGGGTATCAACAGTGCCGAATTTGTCTATGGCTAGG
TTTAACTTTTTAAATCCAATCCGAGAATCCTTGTTTTTCAGCTGTTGGTTTGTGTCTATCTACATTTATT
TCAATTTGTGTTTCTAATTCCTACTTTTATGCTGTTATTTATTCCATTTTTCTTGGCTTTTTCTCTTCTC
TACGGGTATCTATTAAATGTATTAAAGTTTGTTTGTCTTCATTTTTTTCCCTTTTCTAATGGTTTTGAAA
ATAAAGATTTTGTTTGTATTTTCTTAATAGCTATACTTAAAATTTGAATAAGAAATCCTAAACTTAACCT
AAAGTTAAGTATTGGTTATCTTTAACTTTTTCAAGACAAAAGAAGCTAAGTTTTTGAATCTGCAAATCTC
TTATGCCACATATGAGTAATTTTGTGTAATATTTTAATTTGCACATTGTCTTATATTTAGTTGGTGTTAT
TTTATGAAGTCCATACTTGCTCATTGATTTATTTGTTTAGTATTGTTTATCACATTTACTCCTTCAATTT
AGCCTCAATTATCTTTTTCAGTAAATATTACTTAGTATTTCTTTCTTTTCTTTTTCTTTTTCTTTCTTTC
TTTTTTTTTTTTTTTTTTTTTGAGACAGAGTTTCGGGTCTGTAGCCCAGGCTGGAGTGCAGTGGCGCGAT
CTCGGCTCACTGCAAGCTCTGCCTCCCGGGTTTTCACACCATTCTCCTGCCTCAGCCTCCCGAGTAGCTG
GGACTACAAGCGCCCAGCACCACGCCAGGCTAATTTTTTGTATTTTTAGTAGAGACGGGGCTTCACCATG
TTAGCCAGGATGGTCTCGATCTCTTGACCTTGTGATCTCCTGACCAGGTTACAGATGGCAAACACCTGAA
GCACAATGAGAAACTGCTACACACTTATTACAATGGCTAATGTTAAAAATTCATAAATAAGTAATGATGG
TCTCGATCTCCTGACCTTGTGGCCTCCCAAAGTGCTGGGATTGGAGGCGTAAGTCACCGCGCCTGGCCTT
ACTTAGCATTTCTTTTAGTGAACATTTGTAAGTGGTACATTTCGTTTGATTTTCTTTCTTTTTGCCAACA
TTTATTTTTCTCACTTTTAAGAAAGTATAGTTTAGTTAGAGACAAATTCTTGTTTGACAATTATTTTCTG
TAAATATTTTCAGCATATAATTCCATTGTTGTGTAGCCTCTATTGTCTGTTACCTATTTAATTTTGTCCC
TTTGCAGATAATTTACTATTCTTTCTGGTGCCTTTTAAACTCATTTCTCTCTCTCTCTCTCTCTCTCTCT
TTTTTTTTTTTTGAGATGGAGTCTCGCTCTGTCGCCCAGGCTGGAGTGCAGTGGCGCTATCTCGGCTCAC
CACACCCTGCCCGGTTCACGCCATTCTCCTGCCTCAGCCTCCCGAGTAGCTGGGACTACAGGCGCCGGCC
ACCACGCCTGGCTAATTTTTTGTATTTTTAGTAGAGACGGGGTTTCACCATGTTAGCCAGGATGGTCTCG
ATCTCCTGACCTTGTGATCTGCCCGCCTCGGCCTCCCAAAGTGCTGGGATTACAGGCATGAGCCACTGCA
CCCGGCCAATTCATTTCTCTTTTCTAGTACTCTTTGGTATCAAAATAATGTGTCTAGGTGTGGATTTACT
TTTATTTATGCTCTTTTAGAGTCACTGGACATGCATCTTCAATCTGAGAACTTATGTATTTCATTTTTTC
TAAGAAATTTTGGCTATTGTGTCCTTGCAAATTATCTCCCTTTATTCTTCTGGAGTTATCTTAGTCATGT
ATTGAAAGTCCTCATTTTTATCTATTATGTCTCTTTATCACTGCTTTATATTTTCTAACTTTGTGATTTT
CACTGCCTTCTTCTGTGCAGTTTCCTTAGATCCATATTATAGTTCGCAAATTCTCTCAGCTGTGTCTAAT
CTTTTCTTTAAGTTGTGCATTGAATTTTTAGCATAATGTTTTTAGCCAAACGTTTTCAAGTTTCATCCAT
GTTGTAGCATGTATCAGTACTTCGTTTATTTTTATTGACAAAAAATATTCCAGGGTATGGCTATGCCGTA
TTTGTTTATTCATTTTTGTGCATCTGTTGATGGATGTTGTTGTTACTTCTGCAGTCTCTTTCTCTTTTTA
ATTTCA
