# Supplementary material for: Genome-wide characterization of endogenous retroviruses in snub-nosed monkeys
Source: PeerJ. 2019 Mar 18;7:e6602. doi: 10.7717/peerj.6602 (PMC6428148; doi:10.7717/peerj.6602)
Supplement: File S3 — All ERV sequences found in the golden snub-nosed monkey. [file peerj-07-6602-s003.zip › Supplemental3/221.fasta]

>221gi|723381393|ref|NW_010828971.1|:2961125-2963107 
TTGAGCTTTCTTTGCTGAGGCCCGGTATCCTAGATTTCCTAAAGCTTGTAAGAGACCCTTGGTCCCTTGG
AGGCAAGCTTCTTGGGTCTCGGCTGCAATCAGGAGGTCATCAACATACTGTAGTAAAGTTATTTCAGGGT
GTTTGCATCGGTACTCACCCAGGTCTTCATGGAGGGCCTCATCGAACACGGTGGGAGAGTTTTTGAATCC
CTGAGGCAGTCTGGTCCATGTCGGTTGGCCACTTATGCCCCTTTCAGGGTCAGTCCACTCGAAGGCGAAG
AGCTTTTGGCTCTGAGGGGCTAAAGGCAAACTGAAGAAGGCATCTTTCAAATCTAAAACAGTGTACCATT
GGTGTTTGGGGTTTAGAGTACTCAGGAGGGTGTACGGGTTAGGCACAGTTGGATGTATGTCCATAACCCT
CTTATTGACCTCTCTTAAGTCTTGATTCCAGGGTGAATGACAGGGCCGAAGGACCCCTTGGTCGAGGAGC
CGACGGATGTGGGGAGTAATTTCTACTTTGGCCTCTAGGGGCATTGGGTACTGCCGTACCCGAACAGGAT
CTGTCCCAGGCTTGAGTTCGACAAACAAGGCAAGACGGTGTTTCGCTAGTCCTAAGCCCCCTGTCTCTGC
CCAAGCTCCTGGATATTGCTGGAGCCAGGTTGCTATGTCCTGGTCAGGGGTCACTTGCTCTTGGTGGAGC
CGGTACTCATCTTCTAGGGTTATAGTCAGGATGGGCACGGGCTGATTTTGGGAATTGGTCACGATGGGCC
CCTCAGGGAGGAAATGGATCTGTGCTCCCATTTTAGTCAGCAGGTCTCTCCCTAATAAGGGGCAGGGGCT
CTCAGGGATGACCAGGAAAGAATGGGTTACATTCCTGGCTCCGAGGTTTACTGTCCTTTGTGTCGTCCAG
GGGTACTTCTTAATTCCTGTGGCCCCTTGTACCCATGAGGACTTGGTGGATAATTTTCCATTAGTTTTAA
CTAGGACCGAATGCTGTGCTCCCGTATCGACCAAGAACTGGACTGGGGACCCCTCCACTTGCAGAGTTAC
CCTAGGTTCGGGGAGGGGGTCCGAACCCCATCTTCCCTAGTCTTCGTCTTGAGTGACTAGTACGGGTGTA
GGCCTAGGGGGTCCCTGTCCTCGTTGTTTCTTCTTAGGGCAGTCTCTTACCCAGTGGCCAACTTCCTTAC
AGTAGGCGCATTGGTCTTTGCTCAGATTATCATGTCTGGGGCACTGCCTAGGTTGAGTGTTCTCTGGCTG
TAGATGCTCTTTCTGTACTACTGCTGCCAGGACCTTGGTCATTTTTTCAGTGGCCTTAAATTGCTTTTCT
TCTGGAGTATCTCTATTATTGTAAACTCGCTGGGCTATCTGGAGGAGGTCCTGTATCTGTTTTCCCTCTA
AGTTTTCTAATTTCTGGAGTTTCTTTTTAATATCTGAGGCTGCCTGATTTACAAAAGACATTACAATAGC
TGCCTGACTTCCTGGGGCCTCTGGGTCTATGGGGGTATACTGTCTAAAGGCTTCCATTAATCTTTCTAAG
TAGCTGGCTGGGCTTTCTGTCTTTCCTTGCAAAACAGAGTATACTTTAGCCAAATTAGTGGGCTTGCGAG
CAGCCGCCCGGAGACCCGCCATTAGAGTCTGGCGATAAAGGTGTAGCCGTCCCCTACCTTCTGCTGAGTT
GTAATCCCACGCCGGTCTGGTCAGAGGAAAAGTCGCATTTATGAGGTCAGGGTTGGCAGTTGGTTGACCG
TCGTCCCCTGGGACCAGCTTTCTAGCTTCTACCTGTATTCTCTCTCGCTCCTCCGTTGTGAACAAGATCC
GGAGGAGCTGCTGACAATCATCCCAAGTAGGCTGGTGGGTGAACATGACACTATCTAGCAAAGCCGTTAA
ATCTTTGGGGTTGTCTGAAAACCGGGCACTCTGAGTCTTCCAGTTATACAGATCACTAGTGGAGAATGGC
CAGTACTGAAGCCTGGAGATNNN
