# Supplementary material for: Genome-wide characterization of endogenous retroviruses in snub-nosed monkeys
Source: PeerJ. 2019 Mar 18;7:e6602. doi: 10.7717/peerj.6602 (PMC6428148; doi:10.7717/peerj.6602)
Supplement: File S3 — All ERV sequences found in the golden snub-nosed monkey. [file peerj-07-6602-s003.zip › Supplemental3/222.fasta]

>222gi|723391162|ref|NW_010823294.1|:51517-58805 
TGAAAGTCCCTGTCCTGCTCTGTTCTGTTCTAATTACCGGTGTCTGCCATATATCTCAGTCCTGGGCCCA
GTACAAACACATTCCTCTATTTGTCCCAACTTCCTGAGCCCAACACAAACACATCACCCCATATATCTCA
GAAACACCACCTAGAGAGCCCCCGATAAGGTCACAACCATTTGTAGTTTTACTAAATGCGCGGGAACAAA
TAAAAAACTGTTAAATGTATAACTTAAAATATTAACCAATTGTGATGCTGCGACCAAAAGAATTCCTTTG
TTCCTCTTTAACCTTACATATCCTGTATACATCGGGCTATAAAAAGCGGGCACATGCATCGTTCGGGGCC
CTCTTGTATGTTGTGGAACGGAGGGACCAAGTTCGAACTTGCAGTAAAGATCCTTGCCGCTTGGCTTTGA
CTCTGGACTCTGGTGGTCTTCTTTGGGGAATAAACGGTCTGGGCATAACANNNNNNNNNNNNNNNNNNNN
NNNNNNNNNNNNNNNNNNNNNNNNNNNNNNNNNNNNNNNNNNNNNNNNNNNNNNNNNNNNNNNNNNNNNN
NNNNNNNNNNNNNNNNNNNNNNNNNNNNNNNNNNNNNNNNNNNNNNNNNNNNNNNNNNNNNNNNNNNNNN
NNNNNNNNNNNNNNNNNNNNNNNNNNNNNNNNNNNNNNNNNNNNNNNNNNNNNNNNNNNNNNNNNNNNNN
NNNNNNNNNNNNNNNNNNNNNNNNNNNNNNNNNNNNNNNNNNNNNNNNNNNNNNNNNNNNNNNNNNNNNN
NNNNNNNNNNNNNNNNNNNNNNNNNNNNNNNNNNNNNNNNNNNNNNNNNNNNNNNNNNNNNNNNNNNNNN
NNNNNNNNNNNNNNNNNNNNNNNNNNNNNNNNNNNNNNNNNNNNNNNNNNNNNNNNNNNNNNNNNNNNNN
NNNNNNNNNNNNNNNNNNNNNNNNNNNNNNNNNNNNNNNNNNNNNNNNNNNNNNNNNNNNNNNNNNNNNN
NNNNNNNNNNNNNNNNNNNNNNNNNNNNNNNNNNNNNNNNNNNNNNNNNNNNNNNNNNNNNNNNNNNNNN
NNNNNNNNNNNNNNNNNNNNNNNNNNNNNNNNNNNNNNNNNNNNNNNNNNNNNNNNNNNNNNNNNNNNNN
NNNNNNNNNNNNNNNNNNGTACTTTGCGGGTTACCCCTCCCCAGCCGCCTGACTCCACAGTGGCTTTACC
CCTTCGGGAAATAGGGCCCCCAGATGACACGGGAATTCCCAGGCTCCAGTACTGGCCATTCTCCACCAGT
GATCTATATAATTGGAAGACTCAGAGTGCTCGGTTTTCAGACAACCCCAAAGATTTAATGGCTTTACGAG
ACAGTGTCATGTTTACCCACCAGCCTACTTGGGATGATTGTCAGCAGCTCCTCCGAATCTTGTTCACTAC
AGAGTAGTGAGAGAGAATACAGGTAGAAGCTAGAAAGCTGGTCCCGGAAGACGACGGTCAACCGACTGCC
AACCCCGACCTTATAAATGTGACTTTTCCTCTGACCAGAACAGCGTGGGGTTACAACACGGCAGAAGGTA
GGGGACGGCTACACCTTTATCGCCAGACTCTAATGGCAGGTCTCCGGGCAGCTGCTCGCAAGCCCACTAG
TTTGGCTAAAGTATACTCTGTTCTGCAGGTAAAGACAGAAAGCCCAGCTAACTACTTAGAAAGATTAATG
GAGGCTTTTAGACAGTACACCCCCATAGACCCAGAGGCTCCTGGAAGTCAGGCAGCTGTTGTAATGTCTT
TTGTAAATCAGGCGGCCCCAGATATTAAAAAGAAACTCCAGAAATTAGAAGACTTAGAGGGAAAACAGCT
TCAGGACCTTCTTCAGATAGCCCAGTGGGTTTACAATAATAGAGATACTCCAGAGGAAAAGCAATTTAAG
GCCACTGAAAAAATGACTAAGGTATTGGCAGCAGTTGTACAAAAAGAGCATCTACAGCCAGAGAACGCCC
AACCTAGGCGGTCCCCCAGACATGATAATCTGAGCAAAGACCAATGTGCCTACTGTAAAGAAGCTGGCCA
CTGGGTAAGAGACTGCCCCAGAAAGAAACAACAAGGACGGGGACCCCCTAGGTCTACACCCGTACTAGTC
ACTCAAGACGAAGACTAGGGAAGACGGGGTTCGGTCCCCCTCCCCGAACCTAGGGTAACTTTGCAAGTGG
AGGGGTCCCCAGTTCAGTTCTTGGTCAATACGGGAGCACAGCACTCAGTCCCAGTTGAAACTAATGGAAA
ATTATCCTCCAAGTCCTCGTGGGTACAAGGGGCCACAGGAATTAAGAAGTACCCCTGGACGACACAAAGA
ACAGTAAATCTCGGAGACAAGAATGTAACCCACTCTTTCCTGGTCATCCCTGAGAGCCCCGTCCCCTGTT
AGGGAGAGACCTGCTAACTAAAATGGGAGCACAGATCCATTTCCTCCCTGAGGGGCCCATAGTGACCAAC
TCCCAAAACCAGCCCGTGCCTGTCCTGACTATAACCTTGGAAGATGAGTACCGGCTCCACCAGGAGCAAG
CGGCCCCTGACCAGGACATAGCAACCTGGCTTCAACAATATCCAGGAGCCTGGGCAGAAACGGGAGGTTT
AGGACTAGCAAGACACCGTCCTGCTTGTTTGTTGAACTCAAGCCTGGGACAGACCCTGTTTGGGTACGTC
AATACCCAATGCCCCTAGAGGCCAAAGAAGGGATTACACCACATATACGCTGGCTCCTCGATCAAGGGGT
CCTTCGGCCCTGTCACTCACCCTGGAATACTCCATTGTTGCCGGTACGGAAAATCCTTTAATGTAGGGGG
GAACCCGAAGGGACATTCTGTCTTCCTGTCATCACTAGAGTAAAGTCCAAGGTTTTCCAACCTGGGCATG
CTGGTCACCCGGATCATATCCCATATATCCTTGTATGGCAGGATCTAGCTGAAAACCCGCCCCCTTGGCT
GTCCCCTTTCTTATTAACCCCTGAACCCTGTAAGGCACTGATTGCTCGGCCGCTAAAATCCAAGCAACCG
ACTGCCCCCCCCATCCTGTTCTACCTGATAGCAAGGACCCTCTGTCCACAGAACCCCCTCCGTACCTCTC
CGGTCCCCAGGTCCCAGTCCCCCAGGTGGAGCCGCAGGAGGGAGCAGGCGAACGGGAAGCGGTTGGCGCG
CCCGGACCTGCTGAAAGTGAAAGTAACTCTGAAGGGCCGGCGGGGCGGACGCGAGGGTGTACTTTGCGGG
TTACCCCTCCCCAGCCACCTGACTCCACAGTGGCTTTACCCCTTCGGGAAATAGGGCCCCCAGATGACAC
GGGAATTCCCAGGCTCCAGTACTGGCCATTCTCCACCAGTGATCTATATAATTGGAAGACTCAGAGTGCT
CGGTTTTCAGACAACCCCAAAGATTTAATGGCTTTACTAGACAGTGTCATGTTTACCCACCAGCCTACTT
GGGATGATTGTCAGCAGCTCCTCCGAATCTTGTTCACAACGGAGGAGCGAGAGAGAATACAGGTAGAAGC
TAGAAAGCTGGTCCCGGGGGAATGCCCACTTCCTGACGCTGACCTCGTTTGGTTCACCGATGGGAGTAGC
TTCATACACCAAGGCCAGAGGTACGCTGGAGCAGCAGTGACTTCAGAGACTGAGGTAATCTGGGCGGAAC
CCCTGCCCCCCGGGGACATCGGCCCAGAAGGCTGAACTGATAGCGCTCACCCAAGCTCTTACCTTAGGGG
CAGGGAGGAAACTGACAGTATACACAGACAGCCGATATGCTTTCGCTACGGCGCACATACATGGGGCCAT
TTATAGGGAGCGAGGGTTGCTAACGGCTGAAGGAAAAGAAATAAAAAACAAGCAAGAGATCCTAGCCCTG
TTAACAGCCCTATGGAGACCAGTAAAATTGGCTATTGTGCACTGTCCAGGGCATCAGAAACCAACCACTC
CAGTTGCTCAACGTAACTTTCTAGCAGACCAAACTGCAAAGGGTGTGGCAAAGGCTCCCAGCCAACTCCT
TGCACTCCAGCTCCCTGATCCGGGCCCCCGGGACTTGCCATATCTCCCTGAATATTCCGAACAAGACCTC
CAGTGGATCGACCAACTTCCCCTGAAACAGATCCAGAATGGGTGGTGGACTGATACTAATGACCAAATTA
TCCTACCAGAAAAATTAGGACAGCAAGTGTTAGAACACATCCACCGAACCACCCATCTGGGTGCCCGGCG
GATGATAGACCTGATCAGATGCTCCAAGCTCAAGATCAGACATATAGCCGAGACAGCCAGCAGCATCGTG
ACAAGTTGCAAAGTCTGCCAGCTTAGCAATGCCTATCCCCAACCCCAGGCTGCAACGGGAACAAGACTCA
GGGGAACCAGGCCCGGTATCTACTGGGAAGTAGATTTCACTGAGATAAAGCCAGGAAAATACGGGTATCG
GTACTTACTTGTCTTTGTAGATACTTTTTCAGGGTGGACTGAAGCANNNNNNNNNNNNNNNNNNNNNNNN
NNNNNNNNNNNNNNNNNNNNNNNNNNNNNNNNNNNNNNNNNNNNNNNNNNNNNNNNNNNNNNNNNNNNNN
NNNNNNNNNNNNNNNNNNNNNNNNNNNNNNNNNNNNNNNNNNNNNNNNNNNNNNNNNNNNNNNNNNNNNN
NNNNNNNNNNNNNNNNNNNNNNNNNNNNNNNNNNNNNNNNNNNNNNNNNNNNNNNNNNNNNNNNNNNNNN
NNNNNNNNNNNNNNNNNNNNNNNNNNNNNNNNNNNNNNNNNNNNNNNNNNNNNNNNNNNNNNNNNNNNNN
NNNNNNNNNNNNNNNNNNNNNNNNNNNNNNNNNNNNNNNNNNNNNNNNNNNNNNNNNNNNNNNNNNNNNN
NNNNNNNNNNNNNNNNNNNNNNNNNNNNNNNNNNNNNNNNNNNNNNNNNNNNNNNNNNNNNNNNNNNNNN
NNNNNNNNNNNNNNNNNNNNNNNNNNNNNNNNNNNNNNNNNNNNNNNNNNNNNNNNNNNNNNNNNNNNNN
NNNNNNNNNNNNNNNNNNNNNNNNNNNNNNNNNNNNNNNNNNNNNNNNNNNNNNNNNNNNNNNNNNNNNN
NNNNNNNNNNNNNNNNNNNNNNNNNNNNNNNNNNNNNNNNNNNNNNNNNNNNNNNNNNNNNNNNNNNNNN
NNNNNNNNNNNNNNNNNNNNNNNNNNNNNNNNNNNNNNNNNNNNNNNNNNNNNNNNNNNNNNNNNNNNNN
NNNNNNNNNNNNNNNNNNNNNNNNNNNNNNNNNNNNNNNNNNNNNNNNNNNNNNNNNNNNNNNNNNNNNN
NNNNNNNNNNNNNNNNNNNNNNNNNNNNNNNNNNNNNNNNNNNNNNNNNNNNNNNNNNNNNNNNNNNNNN
NNNNNNNNNNNNNNNNCCCAATTTTGCTAAATTTTACTGGTTTTCAGATAGCCAAACCAATGGTGCCAAT
GATATGTTTTGAGTTTGATCAGACTAAATACAATTGCAAACACTATTGGTGGCACCAAAACGCAGGCTGC
CCCTACAGTTACTGTAGGATGCATTCAGTCAGAGGGTGGGACGAGCGATCCAGATGGAACTTCTACCAGG
AGAGTAGAGGCGGCATCTATACTTGGATAGTTAGTCTATACTTATAGATAGATAGTTAGATAGTTCCAAG
GGTCTATAGTTGGACCCTTGGAACTCCCGCTGGACCACGCCTCAACATGGGGCTGCATACTATTCCTCTT
CCTCCACGTGGCCTAGCAGTCACCTGTATCTGTGGCGTGGCCTAGTTCAAGTACGGCCCCTGGTCCATGG
GGATATCCAATGACAGGAAGACAGACTGACACAAGAATTATGCCCTTTCTCCTGGTTAGAATTATTGCAA
GAAGGATTAGAACTTGCTAAACTTACAGGACTTCACAGCTTGTCTGGCTGCTTTCTGTGTGCCACCCTAG
GGCATCCACCACTAACCGCTATCCCTCTGCCATGGGAATCCTCTACCCAAACTAAGAACCTTCAGAATCT
CACGAACGCTGCCATTCTTAATGTGCCACTGTACCTGAACCCCAGTCAGGAGAAGTTTCCCTACTGTTTT
TCAGGCACTAACTCCAGCCTCTGCAACATCACTGTAACGCCCCCTAGAACCACCCTAAGAGCCCCGCCAG
GCATATTCTTTTGGTGTAATGGAACATTATCTAAGAATCTACCTGGTCCCTCTGTTACCAACCTACTGTG
TCTTCCTGTCACATTAGTTCCCCGGTTAACTCTACTAACTGCCGGCGAGTTCCTGGGGTACACCGGTAAC
TGGACTAGTACTGCTATTCACCCAGCCCCTAGACCGAGACCTACACGAGCAATATTTCTCCCCCTCATTG
CGGGAATCTCCCTCACATCATCCCTCATTGCGGCCGGACTGGCAGGGGGAGCCCTAGGTCACACCCTCAT
AGAAAGCAACAAATTGTACCAACAATTTGCCGTGGCTATGGAGGAGTCAGCTGAGTCCCTTGCCTCCCTT
CAGCGACAGCTCACATCCCTAGCTCAGGTGACCTTGCAGAACCGGAGGGCCCTAGACCTACTCACTGCTG
AAAAAGGTGGTACATGTATGTTCCTGAAAGAAGACTGTTGCTTCTATGTAAATGAATCAGGGCTTGTAGA
GAACCGGGTCCAACAGTTGCACAAGTTAAGCATAAAAATGAGAAAACAGCAGTTTGCCTCAGCTGCAAAT
CAATGGTGGAATTCCTATATGTTTTCTCTGTTAGCCACTTTCCTTGGACCCCTGCTAAGTCTACTATTTC
TGCTTACCACAGGACCTTGTGTTATTAGCAGAATTTTGCGGTTTGTCAGGGAAAGGTTTGACACCATACA
GCTCATGGTCCTCAGAGCCCAATACCAACCTGTAAATGCTGAAACAGAATCAGACCTATAAGACCCAAGA
TTGGCTCCAGAGGTACCTGAGAAAGGGAGGAATGAAAGAGATCAAATGAAAAGACTAAAAGGCAGAAATG
AAGTCCACAGGCAAACAGCCCGGGCGGCGCCCTGAGCCTAGTTAAAGATCGACCCCAGACCTAACCGATT
AGGTTATCTATAGAATCCAGACGTTGTAAGGACAAGCGTTGTGAAAGTCCCTGTCCTGCTCTGTTCTGTT
CTAATTACCGGTGTCTGCCATATATCTCAGTCCTGGGCCCAGTACAAACACATTCCTTTATTTGTCCCAA
CTTCCTGAGCCCAACACAAACACATCACCCCATATATCTCAGAAACACCACCTAGAGAGCCCCCGATAAG
GTCACAACCATTTGTAGTTTTACTAAATGCGCGGGAACAAATAAAAAACTGTTAAATGTATAACTTAAAA
TATTAACCA
