# Supplementary material for: Genome-wide characterization of endogenous retroviruses in snub-nosed monkeys
Source: PeerJ. 2019 Mar 18;7:e6602. doi: 10.7717/peerj.6602 (PMC6428148; doi:10.7717/peerj.6602)
Supplement: File S3 — All ERV sequences found in the golden snub-nosed monkey. [file peerj-07-6602-s003.zip › Supplemental3/223.fasta]

>223gi|723425091|ref|NW_010789365.1|:17572-20857
TTGAGCTTTGTGTTTGGATACTCTGTAACCTCTGGATCCTAGATGATTAAGGAGGATTGCAGTGTCTAAA
AGACAGTCCTGTCTCGTGGGACTACAGAGTAAAAGGTCATCTACATATTGGAGAATTTTACTATTTGTAA
GAGGACAGGAGGCCGTCTTTTGCAAGGGCTTGCCCAAAGAAATGGAGGCTATCTCAGAACCCTTGGGGAA
GCACTGTCCATGTCAGTTGGGTGGAGGCATGGTGTCTGGGTCTTCCCATGTAAAGGCAAAGAGAAACTGA
CAATCTGGGTGTAAGGGAATAGAGAAAAATGCATCTTTTAGCTCTTGCACAGTAATTTGTGTTGTGTTAG
ACGGGATAAGAGAGAGAAGGGTATAGGGATTGGGAACTACTGGATGGGTGGGGCAAACAGCCTCATTGAT
AAGATGAAGATCTTGCACTAACCGAAAAGTCCCATCTGCCTTCTTTACAGGTAGGATTGGGGTGTTACAG
GGAGAATGAGTGGGGATGAGGATGTGTTGGCTGTGTAACCTAGTAATGATTGGTTTTAGTCCTCGTAAGT
GTTGTGGAGAGAGAGAGAACTGTGGGCGGGTTGGAAACTGAGATGGGTTTTAAGTTTTATAAGTATTGGT
GGATGATGGTCCGCTACGACAGGAGTGGAGGTGTCCCACACTTGGGGGTCTATAAGAATGAGGAAATTAA
GGAAAGGGTTAGTAGGGTTGTTGGAGTCATTTGAGTTAGTTAATACTAGAAGTAGATGGCAGGTGGGGTG
GGGGGGTGCTAGTAGGAAGGGAGATACAGGCTTTCAGTTGACTTAGGATATCTCGGCCTAGTAGAGGAGT
GGGGCATGAGGGGATGATGAGGAACGAGTGTGCAAAATAGTTATTGGCCAGGCAGCAATTAAGAGGCGGT
GTTTTTCGAGGGCTGGACGGGGAGCCATCGACTCCTACAACAGAGATATTGGCGGGGAGGCTAGGCCCTT
CGAAAGACAGCAAAACAGAGTAGGTAGCCCCGGTATCAATTAAAAAATTAATTGTCTTACCCGCTACCAG
AAGAGTTACCCGTGGCTCGGCGAGGGTGATAGGGGTCCCCGAGTCCTGGCACCTTCAGTCGTCATCCAGA
TGTAATAGCTGGAAGGAGCTCCCAGGGTCCTGAGAAGGGGCATCACGTTGAGACATTACGTCCGTTTTCA
GGGTGGGGCAATCTGACTTCCAGTGCCCTTCCTCTTTGCATGCTGGGCATGGAGTCATTGGTGGACGAGG
ACTAGGACACTTGAGGGCCCAGTGGCCAGAAGTCCCATACTTGTAGCACGGCTGCGTTGGACCAGACGTC
TGGGGATTTTGGGGACATCTATCAGCCCAATGCCTGGGGGCTCCACATTTATAGCAGGCCCCTTTTGAGG
ACTTTGGGGTCTTGAGAGCTTTACTCTCCTGCTTTGGGTTAAGACTAAGCTGCAGGGCAGCAACTAAAGC
TTGGGTTTGGAGCTGCACTTTCTGCTTTAGATGGGCCTGTCGTTGGGCCTCAGCCGCTTCCTCTCTGGAG
TTACAGACCTTGAAGACCGACTTGACTAGATCTTGGATAGGAGTTTGAGGTCCGTCCTCTGCCTTTTGGA
GGTTTTTCTGAATATCTGGGGCTGATTGGGAGATGAAATAGGATGCTAAGATGGTTGCCCTAGCCAGGGA
GGATGGGTCTAACTGAGTGTACTGTATTAAGGCTTCTGTTAGTCTGTTTAAAAAGGTGGCTGGGTTCTCA
TCTGGACCTTGAATGATTTCTCTTAGTTTGTTAAAATTAACTACTTTATTTGAAGCCGCCTGCATGACAG
CCAGAAGACATTGAGTCATTATGTCTCGTCTTTGGCAACCTGGCTGGCCTACTTGATACTCCCATTCTGG
GTCCACAGATGGGACTGCCTTTTCCCCTACTCGGATAGCAGCATCTGTTAAATGCAGCTGGTCGGCGCGC
TGCCTGGTGGCCGCTAGGATGAGCTCTCACTCCTCTGGGTTTAGAGTAGAGGTAAGAATAACATGAAGGT
CATGCCAGGTTAGATCATAGGCCTGGCAAAGGTACCTAAATTCCTTGGTGTAAACTGTAGGATTGGCAGA
AAAATCCCCTAAATGTTTTTCAATTTTTGAAAGGTCTGCTAGTGAGAAGGGAACATGAACTCTAACCAAG
CCTTCTGCTCCTGCCACCTCATGCAAGGGCGCTAAACTGCAGGGCGGTTGGATAGGGTGGGAGTAGGGGC
GGGGGCGGTTAGGCAATCTTTACAGTGGGTATGGGAAGATATAGGTGAACTAAGGTGGCTAGGTGGAAGT
GCCAAGGGGATGGAGGGAGGGGCAGCCTCAACAATGGTAGGCGGGAGAGAGGTGGAGGGCGGAACTACAG
CAGAAGCCAGAGGGGAAGGTGGAGCAGAAGCGGGAGGGGGAGGTGGAGTATACGGGGGAGTGGAAGGGGG
GGGAAGCTGATGCTGGGGGCCTAGAGTAGGAATTTCCGAGGTCTTTGGGTGAGTCAGACAGGAAGGATGA
CTTCCTTTTCTGACTTTGCTAGGTCCGTGCCTTTAGCCAACATGACTTGGGCCAAGGAACATTGGCTACA
CAAGTCTGGTCGAGAACGTAAGTCCCAAAATCCTTGTATATAGTTAATTTCGGACCACTTGCCTAGGCGC
CGGCAGAAACTGCCAAGATCAAGTAGAATATTGCCATCTAGAGCACCCTCAGGTGGCCACTGAGATTGAT
TGTCTAATTTATATTGGGGCCATGCCACAGTGGAGAGGAAAGTAAGTCGTTTCCGTTTAAGATCTTGTTC
TAATTGTAAAGTTTTGAGATTGGCCAGGAGACACCCTAAAGGGGTGTCTCTTGGTATTTTGGATTGGGGA
TTTCCCATTGCCTTCCTCTGGCAGTAGGCGGCAGCCAAACTCTATCTGGCTCCAAAGCATCCTTTGGAGC
CACCAGAGATGGGAGGCTCGTGGAGCCGGAATGGAGAATACCTCCAGACAGATGTCTCTGTCCTGGATGG
GTCTCCCGTGGATTGGAATGGAGGGTTCTTTGGGTAGACGTCTCCGCCTTTGGGAACCTCCTTGTGGGTC
ACCTGGTGACCAAAGAAAAAGCTCTGGGCCTGCGCAGGAATTCTGGCCAAGGAGTATGAGAGGGAGGCAA
GAGGTACTCACCCCTAGGAGACTTGGAGGTGTGGAAAGCGATGTCTAGGCCCTGGTCCATCCACTGCATG
GAAGGAGGAGGCTCCTCGGACCTTGGGGGGCCCTGAGGAGGGGTCTCCTCCCGGATTTCGGCACCA
