# Supplementary material for: Genome-wide characterization of endogenous retroviruses in snub-nosed monkeys
Source: PeerJ. 2019 Mar 18;7:e6602. doi: 10.7717/peerj.6602 (PMC6428148; doi:10.7717/peerj.6602)
Supplement: File S3 — All ERV sequences found in the golden snub-nosed monkey. [file peerj-07-6602-s003.zip › Supplemental3/224.fasta]

>224gi|723425091|ref|NW_010789365.1|:114444-120952 
TGGCCAGACCACAAACAGCCGTGACGCAGCTAGGGACTTTCCACATAACCTTGTTGTTTTAGCCTGGGGG
AGTTTTCTGGCCGCCTCTGATCTCACATTTCCCCCTCTCTCTGGTATCTCAAGAGCCAATCTTGGGTCTT
ATGTGTCTGACTCAAAGGTTTCAGTGACTACAGGTTGGTATTGGGCTCTCAGGACCATAAGCTGAACAGT
GTTGAGTCTTTCTTTTATGAAGTTTGTTAGTTTGTTTATTATACATGGTCCTATAGTGAGAAGAAGAAGT
ATACTTATGAACGGTCCTATGAGGGGCACTAAAAGGGAGTATATAGAGGAATTCCACCAGCTGTTGGCGG
CAGAAGTGAATTGTTGTTTCTGCAACTTTAAGCTGAGTTTGTGCAGCTGCTGAACTCATGTTTCCACGAG
TCCAGATTCGTTTATATAGAAACAACAATCTTCTTTGAGGAAGAGACAGGTTCCTCCTTTTTTGGCCGTT
AATAGGTCTAGTGTACCGCGATTTTGTAAGGTAACTTGGGCAAGGGAAGTCAGCTGTCTCTGTAATGAGG
CAAGGGATTCAGCAGAAGCTTCCATAGCTATGGAGAATTGTTGAGAGAGTTTTGCAGTGCTGATAAGGGA
GTGCCCCAGAGCTCCCCCAGCTAGGCCTGCAGCAACTAGAGATGTAGTGAGTGAGACTCCGGCTACTAGG
GGAAGGAATATAGCTCGTTTTGGTCTGGGGGAAGGGGCGGAGTCCCATCTTGAAAATTCTGCAGGAGTGC
GCCAGGTTAATTGGGGGACTAGCGTGACAGGGGGACACAGTAGGGCCATAGTGGCCTTAGTGGAAAGGTT
CTTGGACAGGGTCCCATTGCACCAGAAAAAGGATCCGGGAGGGGTGAAGAGGGTTGAGTTAGGAGTAGAA
GTTGTATTACAGAGGCTAGAGCCAGTGCTTGAATAACAGAAGGAGACCTGTGTCTGTCCAGGGTTCAGGA
ATAAGGGGACATCAGGGATTGATATTTGGCTGTTATCAGGGCTGAGAGAAGTGTTAGGAGGACCCGGAAG
TGGGACGGCTGTTAGCGGTGGTCGCCCTAAGGCTGCGCAGAGGAAGCATGCAGAGAGGTTGCCTAAGCCA
GTAGCATTTGCAATTTCTAACCCTTCTTTTAGTAGGGATAACCAGGAAAAGGAATGGGTAGAAGTTAAAG
TTGAAAGTTGGACGTTTAACTCCTTTTCCTGGTTCTGTATAGCTGTGTGGAGGGTGGTCTGGATCTGAAT
GAGGGAGCGCCAAAGGAAGAGACAGCTGCTGGGCCAGGTAGTCCCTGAAGTTAAGTACATGGCTCCTTTT
TGTTGGGATGTCCACCGGGGGTCCCAGGGGTCCCAAATGACCCAGGTGTAGCCCGATGTAGTTTTAAAAA
AATTATGTGACTGCCATGTTTGAGTGGGTAGGGACTCAGAAGCTTTTAGGATTTTAACAGTGTGGATTTT
GCAGGACCTATATGGACAGCCGACACTTTGTTCTACCCATGAATTATTACAATAAGAGTATGTCTGATCA
AAAAGAAAGCAAATTGCGGGTGCTGCTTTTCCTGGGTGGTTTTTAAAGTCAGTGAAATTTAGATAGATGG
GGGAGCTACAACCCCCGGGGGGACAATCGGCAGTGCCTAATAGATAGCCCTTTTGTTCTGTCTGAGCATA
ATTGGTCCAGTTCTCAGTCAGGAAGAAACGCCAGGCGAAGGGGGATGTGGCTGGATTTGCCCGAGTTTCC
CAACAGGGTGTCCATAAGAGTAAAAGAGCTATAAGAGAAATAAGTGTCATAGTTACAGTTTGGGTTGTTG
ACGGCGCAGAACAAGCTTCAAAGGGTTTTTGTTAGTCCGATCAACTGTCCAGGTCGCTGTCTCACCCGTT
GAGGATTTAACAAGGTCTGAGAACGGGTCTACAGGCTTGGCGTGGGTGTGATGGATCCAGGCGACGATAC
CTTCTACTTTGAGGGCTGTAGGCGTAGTCAGGATCACCTGGAATGGTCCTTTCCACCGGGGTTCTAGGGT
TTCCTGTCGGTGGCACTTGACAAGGACCCAGTCTCCCGGTTTGTACTGATGTGGAATGGGTGGAGGCCCA
GCTTCATACAGTTCTTTTAATTTTGGCCAAACTTCTTCATGAACTTTCTGTAGGGCTTGTAAGGAAAACA
AAAGTTCAAGACCATTATCTGTGTCAGCTTTGAGGAGGTTGTCTTTTAGATTGGGGATAATAGGGGGTGG
TTTGCCAAACATTTCATAAAGGGTAAGTCCTAGTTTATAGGGAGAGTTACGTGCCCTGTACAGAGCGTAG
GGGAGGAGGACTACCCAGTTAGTGCCAGTCTCCATGGTCAATTTAGTTAGGGTCTCTTTTAATGTTTTAT
TTATTCTTTCTACCTGTCCTGAGCTTTGGGGTCGATAGGCACAATGTAGTTTCCAATTAGCCCCGAGTAT
GGAAGCCAATTCCTGACTTACCTTTGCAACGAAGGCCGGCCCGTTATCCGACCCTATCATGACTGGAAAG
CCATACCTGGGCAAGATCTCTTCTAAGATCTTTTTGGTTACGATCTGTGCAGTTTCTTTTTTCATCGGGA
AAGCTTCCGCCCATACTGAAAATGTATCTATAAAAACTAATAAATATTTCTATCCATATTTTCCTGGTTT
TATTTCAGTAAAGTCAATTTCCCAATATATCCCAGGTCTATCTCCCCTTTTTCTTTTTCCCATGGTTTGG
GTCCCATGTCTGGCGTTACTGAGTTGGCACACTACACAGTTCTTAACCGTGGCGTCTATTTTTTCAGAGG
CATTTTTGATTTTTAGTCCAGTATGTTGAATTAAATCTAGCATCCGCCGTGTGCCTAGATGAGTGCTCCG
ATGGATGTTTTCTATTACCTGCTGTCCTAGCTTTTCTGGGAGGATAGTATTGTTGTTAGAGTCTTTCCAC
CACAGATTACTGACCTGTGTTCCAGGGAGCTTACTCATCCACTGAAGGTCGTCCTCTGAGTAGTCTGGGT
GAGGCGGCAATTCTCTGGGGCCGGGATTGGGCAGCTGAAGAGTCAGTAGCTGAGGGGTGGTTCTGGCCAC
TTCTTTTGCAGTCTGATCGGCCAGGTTGTTACCTCGGGTGACCGGGTTAGCGGCTTTCTGATGTCCCGGA
CAGTGGATGATAGCCAGCTTTTTGGGTTCCCAAAGGGCAGCCAGAAGATTTAAGATTTCTTCTTTGTTTT
TAATGTCTTTTCCTTCAGCTGTGAGAAGTCCCCTTTCTTTGTTTATAGCACCATGGATGTGGGCAGTGGC
AAAGGCGTATCGGCTGTCAGTATATACTGTCAGTTTACGGCCCTTGCCCAGTTTTAGGGCTTGTGCCAAG
GCAATTAACTCAGCTCTTTGAGCCGATGTTCCCGGAGGTAATGGCTCAGCCCAAATTATTTCCGTCTCTG
AGGTTACTGCCGCCCCCGCATACCTCTGTCCTTGGTGAACAAAGCTGCTCCCGTCAGTGAACCAGGTGAG
GTCTGTATCTGGCAGCAGCCGGTCCTGGAGGTCTTCTCTGACTCCATGTACCTGGGCTAGTATTTCAGCG
CAGTTGTGGAGCGGCTTACTTAGGTCCGGGTCTGGCAGTAACGATGCTGGGTTTAGGGCCATTGGGGGTT
TGAATATTATTCTGAGGGGGTTCAGCAACAGTCCCTGGTAATGGGTAAGCTGAGCATTACTGAGCCATCA
GTCAGGGGGCTGTCTAAGGATGCCTTCGACAGTGTGGGGGGTGGTGACCTGTAATTCTTGGCCCATGGCC
AATTTATCAGCATCTTTGACCATCAGGGCTGTCGTTGCAATCATCCGGAGGCAAGGAGGCCATCCTGCAG
CCACCAGGTCCAGTCTCTTTGAGAGATATGCAACTGGCCTACGCCAAGGACCCAAATTTTGAGTTAAAAC
TGCTTTTGCTATGCCCCGGCTTTCATCTACGTATAAGTGAAAAGGCTTAGAGACATCCGGAAGACCCAGT
GCAGGGGCTGAGAGCAGAGCAGTTTTAATTTGCTGGAAAGCCAGCTCAGCCTCTTCAGTCCAATTGAAGG
GCTGTTGTTCTTTGGTAGCCTGATAGAGGGGTTTTGCCAGTTCAGCGAAGCCAGGTATCCAAAGTCTGCA
GAACCCTGCAGATCCCAGGAACTCTCTCACCTGTCGTGTTGTCTGTGGTCTGGGGATCTGTAGGACAGTT
TCTTTTCGGGCATTTGTTAGCCAACGCTACCCCCCTCTTAGTAGATACCCCAAGTAGGTTACTTCTGGCT
TGCAGATTTGGGCCTTTTTAGCTGAGACTCGATAACCTAGGTTTCCCAAGGTTTTTAGGAGGTTTTTGGT
TCCTTGGATGCAGGCCTCTGGGGACTTTGCAGCTATTAAGAGATCATCAACATACTGCAAGAGAGTTATA
TTGGGGTGTTGGTGCTGGTACTCACCCAAGTCTTCGTGTAGGTCTTCATCAAACAGAGTTGGGGAGTTTT
TGAATCCTTGTGGCAATCTGGTCCATGTCAGTTGGCCATTTATGCCTCTTTCAGAGTCTGTCCACTCGAA
GGCAAAAATTTCTTGGCTTTTAGGGGCTAAAGCCAGGCTTAAAAAAGCATCTTTTAGGTCTAGAACAGTA
TACCATTGATTTTCAGGGCTCAAGGTACTGAAGAGGCTGTATGGGTTTGGCACTGTCATGTGTGTATGTC
TATTACTCATTTGTTGACCTCCCTTAAGTCCTGTACTGGCCGGTATTCCTTACTGTTAAGTTTTCGTATT
GGCAACAGTGGAGTGTTCCATGGTGAGTGGCAGGGGCGCAGGACTCCATGATCTGGGAGTCAGCGTATGT
GTGGCATAATTCCCTCTCTGGCTTCTAGGGCCATTGGGTATTGGCGTACCCGCACAGGGTCTATTCCGGG
CTTAAGCTCAACAAAAATGGCGGGACGGTGTTTTGCTAGCACTAGACCCGTTTCCACCCAAGCCTCTGGG
AAATTTTGGAGCCAGGAGTCCATATCTTGGTTAGGAGGTGTCAACCCCTGATGAAGCCGATATTCCTCTT
CTAGAGTTATAGTAAGGATAGATAGTGGCTTGTTATGGGAATCAGTCACTTTGGGCCCTTCCGGTTGAAA
GTGGATCTGGGCCCCCATTTTTGTCAACAGATCTCTTCCCAACAGGGGACAAGGGCTTTCAGGGATGACT
AGGAAGGTGTGGGACACTTTCCCGGTTCCCAAGTCCACTGTCCTCTGAGTTGTCCATGGATATTTTTTAA
TTCCTGTGGCTCCTTGAACCCAGGAGGAATTGGAAGATAACTTTCCATAGGGCTTGACTAGGACCGAATG
TTGGGCCCCGGTATCGACCAGGAACTGGACTGGGGACCCCTCCACTTGTAAAGTTACCCTAGGTTCGGGG
AGGGGGACCGAACCCCGTCTTCCCTATTCTGCATCTTGAGTAACCAATATTGGCATGGATTTGGGCTGCC
ATTGTCCCTGGCCTGGCTGGTGCTGTTTCTTTTTGGGGCAGTCTTTAATCCAGTGGCCACTTTCTTTACA
GTAAGCACACTGATTTTTGCTCAAGTTGCGTCTAGGGGCACGCATAGATTGGGTACCGGCCGGCGGAGGT
TGTTCTTTTTGGACGACCGCTGCTAGGACCTTGGTCATTTTCTCGGTGGCCCTGATTTGTCTTTCTTCTG
GAGCATCTCTGTTGTTATAAACCCTCTGCGCTATGCGAAGAAGGTCTTGGACCTGTTTTCCTTCCAAATC
TTCTAATTTTTGTAATTTTTTCTTAATATCTGGGGCCGCCTGATTGACAAAGGACATAACAACTGCTACC
TGATTCTCAGGGGCCTCTGGATCTATAGGTGTATACTGTCTAAAGGCTTCCATTAGTCTTTCTAGATAAA
CAGCGGGACTTTCTGTTTTTCCCTGTAAAACAGAGTATACCTTAGCCAAATCGGTGGGCTTGCGAGCTGC
AGCCCAGAGACCCGCCATTAGAGTCTGGCGATAAACGAGTAGTTTTCCCCTACCTTCTGCTGTATTGTAG
TCCCACGCTGGCCTGGTCAGGGGAAATGCTGCATTAATGAGGTCAGGGTTTGCAGTTGGTTGACCGTCAT
CTCCGGGAACCAGCTTCCTAGCTTCTACCTGTATTCTCTCCCGTTCCTCCGTTGTGAACAGAATTCGGAG
GAGCTGTTGGCAGTCATCCCAGGTGGGCTGGTGAGTGAACATGACACTGTCTAGGAGGGCTGTTAGGTCT
TTGGGGTTGTCAGAGAACCGGGCATTCTGGGTTTTCCAGTTGTACAGGTCACTGGTAGAGAATGGCCAGT
ACTTCCACATAACCTTGTTGTTTTAGCCTGGGGGAGTTTTCTGGCCGCCTCTGATCTCACAATATTACCT
TTTAAATAGTGCATAGACTTTCAGCCTACTTATAAAACCCTGTATAGCCTATGGTATTCTTTATACATTC
AACAACATAAGAAGGAAAAGGAAAAAGAGTATACAAGTCATTTCAAAGATTAAATGTAAGTTAATTTCA
