# Supplementary material for: Genome-wide characterization of endogenous retroviruses in snub-nosed monkeys
Source: PeerJ. 2019 Mar 18;7:e6602. doi: 10.7717/peerj.6602 (PMC6428148; doi:10.7717/peerj.6602)
Supplement: File S3 — All ERV sequences found in the golden snub-nosed monkey. [file peerj-07-6602-s003.zip › Supplemental3/225.fasta]

>225gi|723425091|ref|NW_010789365.1|:243573-251974 
TGTGTCGAGAAATTCTGAGCCCTGAACAAACAGCTTTTCCTACTTTTAAACATCTTAAGGTGGAAACTGC
ATGAGGTGGGAAGCGAGTTACAGAAGCAAGAAACAAAGGCAGCATTACATTTCTTTACATCTCGAGAGAA
ATATGTCTTGCAACCAAAACTTTTCAGTCTGTGACCTTGCGGGCATGCTAGGGAGGTTAGCAGGAACTCG
TTGGGCCTGTAATAAACTTTGAGGAATGTGGAGTTGGGGAGCATAGATGAGGTCCATTGACCACAAAGAG
AAGACAGACTGTTAATATTCTCTTTTAACTTGAGTATAAGGTGGGAGTCACACTTTGCAGCGACTTTATG
AGAATTTTAAAATTTCTGTTACTACTACTAGCAGGTTATAGTCGCTTTCATTAATTTCTTCTTTATTTCC
CCTCTTTGTGCTCGACATTAATGTAGATTAGTAAAGAGCACCACGTTAGCTATTTCTTCTTGAGTGGGTA
CACACTCATCTTAGGATACCAGTTGGTACTTTTTGCAGAACCATTATTCGGGTGGTGATATGTCTGTCTA
CTATTGCCTCTATGGTAGTTTGGATGCTTCTGATGAGAAGTGGCAGGAGATAGGGAACCATTAAGCATCC
ACCTATTATGGCCACAAAGCCTATTATTAAAGTGTTGAAGCCTCCAAACCATGAAAATCATCCTCCAAAG
GGTGAACTCGGGTTCCAGCCAGACCACATCTGGACCAGACCATGAGCTAACTTCCACATCCTGGCAGTAA
TTTCCATGACAGCTTTTCCATTGTCATCAATTTGTAAGCAGCAATTCGTTGAATTAAGTTTTCCACAAAC
TCACCCTTCTGAAGCTAAAAAATAATCCAATGCTAACCTGTTCTGATAAATGGCATCTCTCCTCTGGGTC
ACCTGTATGGCTAGCAAGTCTAAGGCTCGGGCTGTTTCATTGACTATAATCTCCAGAACTGCTTGCAACC
GTATGATGTGGTTTAACATATAAATAGGAGTACAGCATCCCCATGACCCATCTTGTGCCCAGGTGGCTGG
TCCATAGTATTTGATAATTCTTTCAGGGGTCCATTCATTATCTTTCCAGCTCCCTATTTCAATGTCCTTT
TTAATGTTAGTATTTATTTTTTCCACAGTATTTATTTTTGTAAACACATTTCTTATGACTCTTTTTCTGC
CTTCATCATAGACCAGGTAGCTTAGATCTTCCCCTTGCTGAAGTGGGAGTAGGAAAAAGGATGGCCTTAT
TGTTCCTAATACACAGGCCCCTGTCCGTTTATCGGGTAGTAATTGATAAACTTTTGTTCCATAGATCCAA
TATAATCCTGCAGGTGCTCTCCAAACAGTTGGAGCATCTAATTGGTACCATGAATGATTTAATGATGGGA
ACTGCAAGAAGGGATTACAGTCTGACACAGAGGAATTGTCTATAAAGCTTCTCCATTGTGTTCTGTTTTC
GGATTCTTCAAAATATTGTTGACCTAGGAAAGTTGTTTCCCCTACCTGGTTCTGAAAGGCCTTGCCCCAA
CAGGTGATACAGTATTTTCCAACGATGGGATTCCTTAGTAGCCAAATACTTTGCACTGAATTTGCACTGA
ATTTTGTAACAAATTCAGGCAAGGTAAAATTGTCTTATGGCATCAATCCTTTGGATTCCCAGGGCCACTG
ACCTCCCAGATTAGTACCTCCATATACATAACAGGAAGTAACTCCTAAATTGTTAGCAATACTTTCAACT
AGCTGAGCAAACACATTTTCAGCTGATATAGGAGGAATTTGAATTTTTGATACTTCAGGATTAAAGTGTT
CATTGAAAGATTTATAAAACCTAAACTGTTGCATCAGGCTAACTTGAACTTGGGTCCTTTGGGTTTTCTG
GGTGATGACCAGAGGAATACCAAGTCCTAGAAGAGCTCCTGCCTGATCAAAGATTAGTAGTCCTTTATCC
CCTTTAGTCCAGAAAGGCATATTTGGCTTTAGTATTGTCAGATTGAGTGGGTTGCATGTTCCAGTTGTGC
ACCCTATCTTCACTTCTTGGCTGGCAAACAGAGCAACCCTTCCTGTTTATAGGTGCTGATTAAATTCATC
ATGGTCCACCGATTATCACAATCAGGACACTCTTTTTTGGACTCTTCTATTATGGCCTTGGTGGCTCTGC
TGCTCTTTCTTACCCTATTTTTTTACAGATGGTCCCAATATTATTTAGTTTACTGGGACATGCAGCTTGG
CAGCCATCAGAATATATGGAGATAGGCCCTTTATGTGAGTAAGTGAATACTTCCATTTTGTTTACAAGTT
TGCCAACCCTGTTTTCTGTGGGGTTTGTATATGATGGCATTAGGAGTTTGCCAATTTGGACTTCAAACCA
GAAGTCATAGGGCAAGAACTCCGGTCATAACATACTTGGGGATGCCCGTTTCCAGGATCACAGACTGAGT
AACTAGTCTGGTTATAGACACAAGTTCCTGCATGAGTGTCTGTATACTCATAGTAGGTCTGGCATAACAA
GAGTTTTAGTCACACCTTTTCTGGACCAGGCTTCTATTACACAGTGGTGACAGTCATCCTGGTCCCCTTT
TATAACCATTGGTGAAAGTGTAAATGGCTTTAGTATTACTAATACTATTATTAAACTTATACTATGCATG
GGCACCCTTCTGGGCAACAAGCTTGGCAGCATTTGCAAAGATAACAACATGACAGGAAAATAATCAGTAC
AAGTAAGAGTATAACTATGCTTGTAAACTCAATCCACATTTACTTATCTATCGTTGACTTCCTTAGGCTT
TGGCCGTGTGTAGGCTAGTCATCTTCTGGTTATGTGACAGAGCAGGGCTTGATGTTTCCTTAGGCTTCAG
CTGTGCATGGACCGACTAGCCTCCAGTGTGGTTGGAGCAGGGGAGCAGTGGCTTGGTCTCGCCACAGGAT
CAGCCATGTCAAGTGGTCTGGGTTTTGTTGACTGGTCCACTGGTCCTGAGTTGTGGTCGCTGCTGGTTTC
AGCTGGCTATGATGAACCCAAGGTGTGATAGCTGCAACTTTAACAGCAGTGGGGGTAGACAAGATCACAA
TATGGAGGACTATCCCATAAAATATGGAGGACTATCCCAACCCTAAGGTGGTTGGTTTCCATCATTTGAC
CCAGATAGAGTCTCCAGGTTGGAAGGGATGTACTGCATCTGTGAGGCTAACAGGTATTCTTTCCCTTACC
CACCCTTGTATTTACTGCATTGCCTCACTTAAGGCTTGCATTTGCCTTCTTAAGGTTAATTCCCCGATTT
CTTTTAAATCCCCTTTTATCTCAGTTATCTCAGCCCTTTTAAGGGCTGGTCCTTTAAGTCGTTTCAGCTT
GAGAAAACCTCATCCACTGTTTCCACACAACAGTGATACCCTGGGCCACACGATGGGGACTTTTCATGCT
CCACCCACTCTATTGGCAGCAGTGTGGCTGGATTTAGAGTATTCAGTCTCTAAGGTTATGTAGGGGTTTT
CACAAAAAAGTCCCTGATATCTTAACATCCTAGGATTAGAAAGCTAGTGATGCCCTCTCTGCTCCATCAG
GGTGATGACCATGTGGGGCACTGAAATTATTAACCTTTGTCCAAATGTGAGCTTGTTAGCATCTTCTGCT
AACAGGGCAGTGGCTGCCAATGCCTTGAAACAGGGTGGCCATCCCATAGCCACCAAGTCTAGTCACTTGG
ACAAATATGCCACGGGCTGATACCATGACCCTGGTGTTTGTACCAAGACTCCTGTAGCTATTCCCTTTCT
TTCATGGACATACAGCTAAAAAGGCCTTATCATGTCTGGCAGTCTCAATGCTGGGGCCTGGATCAAAGCT
TTCTTGATTTCTTTGTCATGTCCTTCTCTTTTCCCCACAGGAGGAATTCTTTTCCCCTACCTTTGGTAGC
CTCATACAGTGGTTTTGCCAAGAGTGAGTAATTTGGAATTCACATGCAACAGAAACCAGCTGCCTCTAAA
AACTCCCGCACGTGTTATCCAGCACCAGGTCGAAGAATGCCACACACAGTCTCCTTTTGCTCATGTCTGA
GCTCACGCTGCCCTTGAGAGATGTTAAAGTCAAGATACCTTGCTCTTTGGCCACAGATGTGTGCCTTTTC
CTTAGACACCTTGTAGCCAGCCTCCCACAGAACACAAAGGAGGCTTTCTGTGCCTTGAAAGCACTCTTCT
TTTGTGGGTGCAGCCAAAAATAAATAATCTATGTACTGCAACAGGACACAGCAGTCACTTGGTGGCATGA
AAGCCTTCAGGTCTGGGGCTACTGCTTCCTCAAAAATGGCTGGGGAGTATTTAAATCCTTGGGGGAGTCT
GGTCCGAGTATACTGTGATGAGCCCCACTCAAAGGCAAAGATACCCTGGCTTTCAGGAGCTAGTCGGATG
CAGAAGAATGCATCCTTTGTGTCTAAGCACGTAAACCAAGCAGTGTCAGCAGGAATTCACCCAAGCATTG
TATATGGGTTGGACACAATGGCATATAATGTAGCTGCAAACTTATTTACTGCCCACAAATCCTGTACCAG
CTGGTAATCTCCGGGGGGCTTTAACACCGATAGCAATGGAGTGTTCCAAGAAGAGGCACATCTTTCTATT
ATCCAGAATTAAAGGAGCTGTTCTATATGCTTGTAATCCCATGGGTGGCTTCTGCTGGAATGGGATACTG
ATGGATTCACACTGGGTAAGTGCCCCGCAGCAGTTCCACCACTATGGGTGCCTGATTTATGGCTAGCCCC
AGGGGATTGTCTTCCACCCAGACCCTGGCAGCTTGAGAAATAATTCCTTATACATTGCCTCATTTTCCCA
CTGTCAAAATGCATCTTTACAAATTTTGCATCTCTCATAGAGTCTCCGTTCCTCTGTTGTTGGGACAGTA
AGGGTCATTATGATGACTTTTCTTTGACCTGGTTTAGAGTCATGTCCCCTTCTGGTGTAAAGGAGATTTG
TGCTTGCAATTTCTGGAGCAAGTCTCTTCCTAACAAGGGCACTGGACAATTTGGCAAATATAAAAATTCA
TGTTGGACTTCCTGTCCTCCAATCGCACATCTTTTAGATTTAAAGTAAGGCCTCTTTTCTGTTATTCCTG
TAGCTCCAATTATTGACATAATTTTTAGACAATAGCCCAATTGCTTGATTTACTACCGAGTGCTCCACAC
CAGTATCAACCATAAAGTCCATTTTCCAGCCCCCTACCTCCATTGAGACCATAGGCTCCTCGGGGCCTAA
TGAAATGGAGCCTGGTCTGTCTCAGTCCTCATAATAATAATTGCTTGCTTCCAGTCCGATTAAATCCATG
TCTGACTTCTGAACGCCTTGACTGGCAGCAGGGGGTTCTGGCCAGCCATTTTGTCCCTGATTGTTGCCTT
TATCCTTTTCTCTTTCTGGGCATTCATTCTTCAGTGTCCCATCTGCTTGCATCTCACACATTGATTTCTC
TCAAGCCTAGGTTGGCCCTTTTGTCCTGGCTTAGCTAACTGGTTTTGCCTAGCTTGTCCTCTACTATGAC
CATGACCACAACCACATCCTCTCACAAAGTCAGTTTCTCTTCCAACTAAGGCTGCCACCAGCAAGTCTGC
CTTTTCCTTAGCTCTGTGTCTAGCTTCTCTCTTGGCCTCCTCATCCCAATTTACAAACACTTTAGTAGCC
ACCTAGATAACCTGGGTAATATTCATGCCTTCAAAACCTTCTAACTTCTGAAGCTTTCACTTTATGTCTT
GTTGTGCCTGGCTTACAAATGTCACATTAACCATACACTGATTACCTGAAGCCTCTGAGTCAAATGGCAT
ATAAAGCTAGTAAGCCTCACAGAGCCTCTCATAAAATTCACTGGGACTTTCATCTGGCTTCTGGTGGACC
TCTGAAACCTTTCCAGTGTTGGTGGGCTTCTTCCCTACAGCCTTCATTCCATTTTGGAGTGCCTCTTGAT
ACTGCTGCAAACTTTGTAGCCCTTGAGCCTGGTTAGGGTCCCAGCCTGGGTCAGCCTCTGCTGGGAGTGC
TTATTGTGCATACTGCCTGATATATCTTGTGCCTGCAGGTACATTGTTCTCCAGCCACTGGAGAGTGACT
TGTATAACTCTGTGATGCTCTTCTGTATTAAATAATGACAGAAGAAGTTGTTTGCAATCAGCCCAGGTAG
GATTGTGAGTGAGGAAAATGGACTGCATTGGATCTATAAGAGCCTGAGGCTTCTCTGTATAGGAGGGAGT
ATGTTGTATCCAATTTAAGACATCAGTAGTAGAGAAGGGCTGACAAATGAAGAGCCATTCTCCCCTTGGA
CTTCATTCTGTGCATTAAAATAAATTTGTCCCAATGTTTCTCGGAGGGACATCTGCATTGCTCAGGCATG
GCCCGACCTAAGGTGGCTGACCTTATCCCCCTGGAGTTCCTCCCTTGGCTTTTCACGCAAGGGATCTGGG
TCCTCTCTGCATGGTGTTGCCTGAGAGGTGCTTTTTTCTGAGTCTGAACCTCTGGAGGCAGCTGGGATAG
TTTCCTGTCTAAGCCTTGTCAGGGATGGATACATTGGTGCATAGTGGGGTGGACTTTCTAACTCTTCAGT
TGGGGCCTGTAGAACAGGTTTTTTTCTGCTTTTCCTGTGAATCCTTTTCTTTTTCTGATGCCTTGCAATC
TCTTTCTATGGTTCCTGTTTTTTTCTGGGCCATTAGAGTCTTACAATAGGTCTCAAAGCAGGCCTGCAGC
CACTTAGGGTGGTTTTGAATTATACTTAGCCAGGAGTTGATATACAGAAACTGATCTGGGTGCCCAGGCT
GTTCTCCAACCCCAGTGACTACCCAGAACACTCGGCCAATTATTTCCCTGTCTGTTGTCCCTTCGGCCAG
CCACCCTACATTAAAAGATGGCCAGTCTATCTCACGAAGGGCACTCAGTTTCTGTGGAGTTAGCATAAAC
CTATAATCACCATTAAAACCTTTTTAAAAGTTTTTCAGCATGCACTCCAGTGGAGTAGACTTTGACACTT
TTCCTCCCATTTCCTCCCTCACGGCACACTTTCACTCTTGGATCCACCAGACTGGGTCCTGTTACGGGAG
GTTCAGACACTGCTTAGCCAGGAGCGTGCCTTAATTCCCATCACTGCTAGCTGCAGCTGCGGAGCTGGTC
CTATGGGCCGTATACAGTGTCCTAGGTCTGTTTATTCCCACATTCACCTTGGAGCACATAGCCCATGTTA
AGAGATCTGTGCCTCCCCACATCACACCCCGTGTTGGTCTCTCTCGAGACTCTCTTTCACACACTTTCAC
ACACTTTCACACACCTCTCCCATCCCTGAAATGGTTTTCCTTTCTGACTCACGAGTCCCACCCGTGCCTG
GTGTCAGTTAGGGCATGAATTTTGTCTGAGTTAATGGGCCTCTCCTGGCGTTCTCAATCCCCTTGGGTTG
GACTAGTCATCATGCCCTGGGAGGTGATCATGCTCCCCTTCTGTCCTTATGGGATGGGTCTTGCCTTAGG
GCCCAAACCTTACTGCAGTTCAAATATCTTCATGTGCTGCTCCCATGACTGTCCTGCAACGCTTTTTACC
AGTTCCATTTGTACTGGTGGGGGAAGGCTCCAGAATGCAGGAGGGCTATTCTTCCAGGCTGAAACTCTCC
TGGTGGTGCCAAGGACCCCAGGTCTCCTACATCCTGGGACTCTAGCCCACTGGAAAAGGAGAAAGAAAAT
CTGCTGTCTCCAATCTGGGATGGGCCCCCAGAAATGATACAGTACAATCAAAGACCAGAGAGACCAAAAA
ATGTTGAGGAGAGTTTATTAAATTAACGTGATCACCAGTTCAGCTGGACATGCATCCAGAAAGTCTGAGC
CCCAAACAAAGGGCTTTTCGTACTTTTTTTTTTTTTTTTTTGAGACGGAGTCTCGCTCTGCCGCCCAGGC
TGGAGTGCAGTGGCCAGATCTCAGCTCACTGCAAACTCCGCCTCCCGGGTTTACGCCATTCTCCTGCCTC
AGCCTCCCAAGTAGCTGGGACTACAGGCGCCCGCCACCTCGCCCGGCTAGTTTTTTGTATTTTTTTAGTA
GAGACGGGGTTTCACCGTGTTAGCCAGGATGGTCTCAATCTCCTGACCTCGTGATCCGCCCGTCTCGGCC
TCCCAAAATGCTGGGATTACAGGCTTGAGCCACCGCGCCCGGCCTTTCGTACTTTTAAACATCTTAAGGC
AGCAACTATGTGAGTGGGAAGCAAGTTGCAGAAGCAAGAAACAAAGGCAGCATTACAACATTTCTTACAT
CTTGAGAGAAACATGTCTTGCAACCTAAACTTATTGTCTTGTGACCCTGTAGGCGTGCTATGGAGGTAAG
CAGGAACTCGCTGGGCCTGTAATAAACTTTGAGGAATGTGGATTGGGGAGTATAGATGAGATCCACTGAC
CA
