# Supplementary material for: Genome-wide characterization of endogenous retroviruses in snub-nosed monkeys
Source: PeerJ. 2019 Mar 18;7:e6602. doi: 10.7717/peerj.6602 (PMC6428148; doi:10.7717/peerj.6602)
Supplement: File S3 — All ERV sequences found in the golden snub-nosed monkey. [file peerj-07-6602-s003.zip › Supplemental3/226.fasta]

>226gi|723421670|ref|NW_010792786.1|:335605-344170 
TGGGCCCAGTACAAACAACATATATCTCTCAATTTCCTGGGCCCAGTACAAACAACATATCTCTCTCAATTTCCTGGGCC
CAGTACAAACAACATATCTCTCTCAATTTCCTGGGCCCAGTACAAACAACATATCTCTCTCAATTTCCTGGGCCCAGTAC
AAACAACATATCTCTCTCANNNNNNNNNNNNNNNNNNNNNNNNNNNNNNNNNNNNNNNNNNNNNNNNNNNNNNNNNNNNN
NNNNNNNNNNNNNNNNNNNNNNNNNNNNNNNNNNNNNNNNNNNNNNNNNNNNNNNNNNNNNNNNNNNNNNNNNNNNNNNN
NNNNNNNNNNNNNNNNNNNNNNNNNNNNNNNNNNNNNNNNNNNNNNNNNNNNNNNNNNNNNNNNNNNNNNNNNNNNNNNN
NNNNNNNNNNNNNNNNNNNNNNNNNNNNNNNNNNNNNNNNNNNNNNNNNNNNNNNNNNNNNNNNNNNNNNNNNNNNNNNN
NNNNNNNNNNNNNNNNNNNNNNNNNNNNNNNNNNNNNNCCACTCCGGGCGCTACTGTTCAAGATGGGTAATACCCAGAGC
ACTCCCCTATCTCTCCTTATAAGTAATTTCAAGGATGTTAGAGCGAGGGGCCATAATCATAGTATGGAAATCAGGAAGGA
AAAGCTAATTACTCTATGCCGCTCCGAATGGCCAGCCTTTGATGTAGGGTGGCCACCCGAGGGGACATTCCGCCTTCCTG
TCATCAATAGAGTCAAGTCCAAGGTTTTCCTACCAGGGCATGCTGGCCACCTGGATCATATCCCATATATCCTCATATGG
CAGGACCTAGCTGAGAACCCGCCCCCTTGGCTGTCCCCTTTCCAATTAGCCTCTGAACCCTGTAAGGCACTGGTTGCTTG
GCCACTAAAATCCAAGCAGCCGACTGCCCCCCCCAACCTGTTCTACCTGACAGCGGGGACCCACTGTCCACAGAACCCCC
TCCGTATCCCTCCGGGCCCCAGGCCCCAGCCCCCGGGGCTAGGCCGCAGGAGGGAGCAGGCGAACGGGAGGCGGCCGGCG
CACCTGGACCCGCTGAAAGTGAAAGTAACTCTGAAGGGCTGGCGGGGCGGACGCGAGGGCGCACATTGCGGGCTAGCCAC
CCCAAGCCGCCTGACTCCACAGTGGCTCTACCCCTTTGGGAAATAGGACCCCCAGATGACACAGGAATCCCCAGGCTCCA
ATACTGGCCATTTTCCACCAGTGATCTGTATAACTGGAAGACTCAGAGCGCCCGGTTTTCAGACAACCCCAAAGATTTAA
TGGCCTTACTGGATAGTGTCATGTTCACCCACCAGCCCACTTGGGATGATTGTCAGCAGCTCCTCCGAATCTTGTTCACA
ACGGAGGAGCGAGAGAGAATACAGGTAGAAGCTAGAAAGCTGGTCCCAGGGGACGACGGCCAACCGACTGCCAACCCTGA
CCTCATGAATGCGACTTTTCCTCTGACCAGGCTGGCATGGGATTACAACACAGCAGAAGGTAGGGGACGGCTACACCTTT
ATCGCCAGACTCTAATGACGGGTCTCCGGGCAGCCGCTTGCAAGCCCACTAATTTGGCTAAGGTATACTCTGTTTTGCAG
GGAAAGACAGAAAGCCTAACTAACTACTTAGAAAGATTAATGGAAGCCTTTAGACAGTACACCCCCATAGACCCAGAGGC
TCCAGGAAGTCAGGCAGCTATTGTAATGTCTCTTGTAAATTAGGCAGCCCCAGACATTAGGAAAAAACTCCAGAAATTAG
AAGACTTGGAGGGAAAACAGATTCAGGACCTCCTACAGATAGCCTAGCGGGTTTACAATAATAGAGATACTCCAGAGGAA
AAAATGACCAAGGTCCTGGCAGCAGTTGTACAAAAAGAGCATCTACAGCCAGAGAACACCCAGCCTAAGCAGTCCTCCAG
ACATGATAACCTGAGCAAAGATCAATGTGCCTACTGTAAAAAAGCTGGCCACTGGGTAAGAGACTGCCCCAAAAAGAAAC
AACAAGGACGGTACACCCGTACTAGTCACCCAAGACAAAGACTAGGGAAGACGGGGTTTGGACCCCCTCCCTGAACATAG
GGTAACTTTGCAAGTGGAGGGGACCCCAGTTCAGTTCCTGGTCGATACGGGAGCACAGCACTCAGTCCTAGTTGAAACTA
ATGGAAAATTATCCTCCAAGTCCTCGTGGGTGCAAGGGGCCACAGGAATTAAGAAATACCCCTGGACAACACAAAGAACA
GTAAACCTCGGAGCCAGGAATGTAACCCATTCTTTCTTGGTCATTCCTGAGAGCCCCTGTCCCGTATTAGGGAGAGACCT
GCTGACTAAGATGGGAGCACAGATCCATTTCCTCCCTGAGGGGCCCATCGTGACCAATTCCCAAAATCAGCCCGTGCCCG
TCCTGACTATAACCCTAGAGGATGAGTATCGGCTCCACCAGGAGCAAGCGGCCCCTGACCAGGACATAGCGACCTGGCTC
CAGCAATATCCAGGAGCTGGGCAGAAACAGGGGGCTTAGGACTAGCAAAACACCGTCCTGCCTTGTTTGTCGAACTCAAG
CCTGGGACAGACCCCGTTCGGGTACGGCAGTACCCAATGCCCCTAGAGGCCAAAGAAGGAATTACGCCCCACATCTGTCG
GCTCCTCGACCAAGGGGTCCTTCGGCCCTGTCACTCACCCTGGAATACTCCCTTGTTGCCAGTACAGAAACCTAATAGCG
GGGAGTATAGACCTGTACAAGACTTAAGAGAAGTCAATAAGAGGGTTATGGACAAGCCTAAGCAGTCCTCCAGACATGAT
AACCTGAGCAAAGATCAATGTGCCTACTGTAAAAAAGCTGGCCACTGGGTAAGAGACTGCCCCAAAAAGAAACAACAAGG
ACGGTACACCCGTACTAGTCACCCAAGACAAAGACTAGGGAAGACGGGGTTTGGACCCCCTCCCTGAACATAGGGTAACT
CTGCAAGTGGAGGGGACCCCAGTTCAGTTCCTGGTCGATACGGGAGCACAGCACTCAGTCCTAGTTGAAACTAATGGAAA
ATTATCCTCCAAGTCCTCGTGGGTGCAAGGGGCCACAGGAATTAAGAAATACCCCTGGACAACACAAAGAACAGTAAACC
TCGGAGCCAGGAATGTAACCCATTCTTTCTTGGTCATTCCTGAGAGCCCCTGTCCCGTATTAGGGAGAGACCTGCTGACT
AAGATGGGAGCACAGATCCATTTCCTCCCTGAGGGGCCCATCGTGACCAATTCCCAAAATCAGCCCGTGCCCGTCCTGAC
TATAACCCTAGAGGATGAGTATCGGCTCCACCAGGAGCAAGCGGCCCCTGACCAGGACATAGCAACCTGGCTCCAGCAAT
ATCCAGGAGCTGGGCAGAAACAGGGGGCTTAGGACTAGCAAAACACCGTCCTGCCTTGTTTGTCGAACTCAAGCCTGGGA
CAGACCCCATTCGGGTACAGCAGTACCCAATGCCCCTGGAGGCCAAAGAAGGAATTACGCCCCACATCTGTCGGCTCCTC
GACCAAGGGGTCCTTCAGCCCTGTCACTCACCCTGGAATACTCCCTTGTTGCCGGTACGGAAACCTAATAGCGGGGAGTA
CAGACCTGTACAAGACTTAAGAGAAGTCAATAAGAGGGTTATGGACATACATCCAACTGTGCCTAACCCGTATACCCTCC
TGAGTACTCTAAACCCTAAACACCAATGGTACACTGTTTTAGATTTGAAGGATGCCTTCTTCAGTTTGCCTTTAGCCCCT
CAGAGCCAAAAGCTTTTCGCCTTCGAGTGGACTGACCCTGAAAGGGGCATAAGCGGCCAACTGACATGGACCAGACTGCC
GCAGGGATTCAAAAACTCTCCTACCCTGTTCGATGAGGCCCTCCATGAAGACCTGGGTGAGTACCGACGCAAACACCCTG
AAATAACCTTACTACAGTATGTTGATGACCTCCTGATTGCTGCCGAGACCCGAGAAGCTTGCCTCCAAGGGACCAAGAGT
CTCTTACAAGCTCTAGGGAGTCTAGGCTACCGGGCCTCGGCAAAGAAAGCTCAAATCTGTAAACCAGAAGTAACATATCT
GGGGTACCTGCTAAAAGGAGGGCAGCGCTGGTTAACAGACGCCCGGAAGCAGACTGTTCTGCAGATCCCCAGGCCACAAT
CCACCCGACAAGTAAGGGAATTCCTGGGGTCGGCGGGATTTTGTAGACTATGGATACCTGGGTTTGCAGAGCTGGCTAAG
CCCTTATATCAGGCAACGCGGGGACAGCAGCCATTTAATTGGACAGAAGAAGCCGAGTCGGCTTTCCAACAGATTAAAAC
CGCCCTACTCTCTGCGCCTGCACTGGGACTGCCTGACGTCACTAAGCCCTTCCACTTATACGTGGACGAGAGTAAGGGTG
TCGCCAAGGCGGTGCTGACTCAGAACTTAGGCCCCTGGCGGAGGCCAGTTGCCTACCTGTCAAAGAAATTAGACCCAGTG
GCTGCCGGGTGGCCCCCTTGCCTCTGAATGATCGCAGCCACGGCCCTGATGGTACAAGATGCTGATAAACTTGTCTTGGG
ACAAGAATTACGGGTCGTTACCCCACATGCCATCGAAGGTGTACTCAAACAGCCGCCTAACCGATGGATAAGCAACGCCC
GGCTCACCCACTACCAAGGACTACTATTAAATCCCCTCAGAATAACTTTCCTGCCCCCAACAACCTTAAACCCTGCCTCG
CTGTTGCCCAACCCGGACCTGGACGCGCCGCTCCATAATTGCACCGAGATATTAGCCCAGGTGCACGGAGTTCAAGAGGA
CCTGCAGGACCGCCCACTTCCTGACGCCGACCTCGTTTGGTTCACCAATGGGAGCAGCTTCATACACCAAGGCCAGAGGT
ATGCTGGAGCAGCAGTGACTTCAGAGACTGAGGTAATCTGGGCGGAACCCCTGCCCCCGGGGACATCGGCCCAGAAGGCC
GAACTGATAGCGCTCACCCAAGCTCTTACCTTAGGGGCAGGGAGGAAACTGACAGTATACACTGACAGCCGATATGCTTT
TGCTACGGCGCATATACATGGGGCCATTTACAGGGAGCGAGGGTTATTAACGGCTGAAGGAAAAGAGATAAAAAACAAGC
AAGAGATCCTAGCCCTGTTAACAGCCCTATGGAAACCAGAAAAATTGGCTATTGTACATTGCCCAGGGCATCAGAAACCA
ACCACTCCAATTGCTCAAGGCAACTTTCTGGCAGACCAAACTGCAAGGAGTGTGGCAAAGGCTCCTAGTCAACTCCTTGC
ACTCCAGCTCCCTGATCCAGGCCCCCGGGACCTGCCATATCTCCCTGATTATTCAGAACAAGATCTCCAGTGGATCGACA
AACTTCCCCTGAAACAGATCCAGAATGGGTGGTGGACTGATACTAATGACCAAACCATCCTACCAGAAAAATTAGGACAA
CAAGTGTTAGAACACATCCACCGAACCACCCACCTGGGTGCCCGGCGGATGATAGACCTGATCAGACGCTCCAAGCTCAA
AATCAGACATATAGCCGAAACGGCCAGCAGCATCGTGACCAACTGCAGAGTCTGCCAGCTTAACAACGCCTACCCCCAAT
CCCAGGCTGCAACGGGAACAAGGCTCAGGGGGACCAGGCCCGGCATCTACTGGGAAGTAGATTTTACTGAGATAAAGCCA
GGGAAATACGGGTATCGGTACTTACTTGTCTTTGTAGATACTTTTTCAGGGTGGATTGAGGCATTCCCAACCAAAAGGGA
GACTGCTCAGGTTGTAGCAAAGAAAATTCTGGAAGATATCCTCCCCAGGTATGGCTTTCCCGTCCAGATAGGGTCAGGTA
ATGGACCGGCCTTCATCGCTAAGGTAAGTCAGGATTTGGCTTCCATCCTTGGGGCAAATTGGAAACTACATTGCGCTTAC
AGGCCCCAGAGTTCAGGACAGGTAGAGAGGATGAATCGGACCTTAAAGGAGACCTTAACTAAATTGACTATGGAGACTGG
CGCTAATTGGGTGGTCCTTCTCCCCTACGCTCTGTTCCGGGCCCGTAATACCCCTTACAGACTGGGCCTTACCCCTTATG
AAATCATGTATGGCAGACCCCCACCCCTGGTTCCCAGCCTAAAAGATGATCTGCTCAAATCTGAAACAGAAAATGTCTCT
GAACTCTTATTTTCCCTACAAGCTTTGCAGAAAATTCATCAGGAAATCCGGCCCAAGCTGAAGGAACTATATGAGACCAG
CCCCCCACTGACACCCCATCCGTACCAGCCGGGAGACTGGGTCCTGGTTAAGTGACACCGACAAGAGACCTTAGAACCCA
GGTGGAAGGGACCACTCCAGGTACTCCTAACCACGCCCACCGCTCTCAAGGTAGAAGGCATCGCGTCGTGGATCCACTAC
ACCCACGTCAAGCCAGTGGACCCGACCTCTGACCTTCTCGGACCAATCACGGCAGCGACTGAAGCTCCGACCACGTGGAC
TGTGGACAAAGCTAAGAACAACCCCTTAAAACTCACCCTGCGCCAACAGCATAGCTCACTGCAAACATGCAGCTAGGTAG
TCTAACCCTAACGCTAGTCGCCCTAGTGGCCACTAGGGCAAACACAAAACCAGTTCCTAATCCCTTTGTCTGGAGATTCT
GGCTTTATGAAAACCAAACCCACCCTGGGCAACCTCATAAGCCTGGGAAATCATTGGCCAGTGCTGATTGCCCCTCCTCA
GGGTGCAATAGCCCAATTTTACTAAATTTTACCGGTTTCCCAATAGCCAAACCAGTGGCACCACTAATATGCTTTGAGTT
TGATCAAACTAAATACAATTGTAAACACTATTGGTGGCACCAGAGTGCCGGCTGCCCCTATAACGTCCATAAATTCCAAT
ATTGGGGTAATGGAGAACAGTTAGATCCTAGGTGGGCCTTCCATCGTAGACGGGATGGGGACTTCTCATATACATGGGTA
GTCAGAGACCCCTGGAACTCCCGCTGGACCACGCCTCAACATGGGGCTGTATACTATTTCTCTTCCTCCATGTGGCCTAG
CAGTCATCTCTATCTGTGGCGTGGTCTAGTTCAAGTACGGCCCCTGGTCCATGGGGGTATCCAACGACAGGAAAACAGAC
TAACACAAGACTTACGTCCTTTCTCCTGGTTAAAATTGTTACAAGAAGGATTAGAACTTGCTAACCTTACAGGACTTCCC
AGCTTGTCTGGCTGCTTTTTGTGTGCCACTCTAGGGCGCCCACCGCTTACTGCTGTCCCTCTGCCATGGGGATCCCCTAC
TTCTGTCCAAGCTAGCAGCCTCCAAAACCTCTCATATGCCCCTATCCCTAACGTGCCGCTATACCTAAACCCCAGTCAGG
AGAAGTTTCCCTACTGTTTCTCAGGAACTAATTCCAGCCTCTGCAATATCACTGCCACGCCCCCTAGTACCACCCTAAGG
GCTCCACCGGGCATATTCTTTTGGTGTAATGGAACATTATCTAAAAACCTATCTGGTCCCTCTGTTACCGACCTACTGTG
TCTTCCTGTCACATTAGTTCCCCGGTTAACTCTACTAACTGCCGGCGAGTTCCTGGGGTACACCGGTAACTGGACTAGCA
CTGCTATTCACCCAGCCCCTAGACCGAGACCTGCACGAGCCATATTTCTTCCCCTCATTGTGGGAATCTCCCTCACCTCA
TCCCTCATTGCGGCCGGACTGGTGGGGGGAGCCCTAGGCCACACCCTCATAGAAAGCAACAAGTTGTACCAACAATTTGC
CGTTGCTATGGAGGAGTCGGCTGAGTCCCTTGCCTCCCTTCAGCGACAGCTCACAGCCCTAGCTCAGGTCACCTTGCAGA
ACCGGAGGGCCCTAGACCTACTCACTGCTGAAAATGGTGGAACATGTATGTTCCTAAAAGAAGACTGTTGTTTTTACATA
AATGAATCAGGGCTTGTAGAGAACCGGGTCCAACAGTTACTCAAGTTAAGCATAGAGGTAAAAAAACAGCAGTTTGCTTC
AGCTGCAGACCAATGGTGGAATTCCTCTATGTTTTCCCTGTTAGCCCCCTTCCTCGGACCCCCGCTAAGTCTACTATTTC
TGCTTACCGTAGGACCTTGTGTTGTTAACAGAATTTTGCAGTTTGTCAGAGAGAGGTCTGACACCATACAGCTCATAGAC
CCCAGAGCCCAAAACCAACCTGTACACGCTGAAACAGAATCAGACTTATAAGACCCAAGATTGGCTCTAGAGATACCTGA
GAAAAGGGGGGAATGAAAGAAATCAGGCACATTCCTCAGTCCTGGGCCCAGTACAAACACGTCCCACCATATATCTCAAC
TTTAGAAAAACACCACCTGGAAAAATCCCTGATAACGACACAGCTGTTTGTAGTTTCACTGAAAGCACGGGAACCAATAG
ATCACCGCTAAATGTATAACTTAATATGTTAACCAATTGTAATGCTGTAACCTAAAGAATTCCCTTGTTCCTCTGTAACC
TTACAAGTCCTATTTACATCGGGCTATAAAAAGCGAGCGCACGCATTGTTCGGGGCCCTCTTGTATGCTGTGGAACGGAG
GGACC
