# Supplementary material for: Genome-wide characterization of endogenous retroviruses in snub-nosed monkeys
Source: PeerJ. 2019 Mar 18;7:e6602. doi: 10.7717/peerj.6602 (PMC6428148; doi:10.7717/peerj.6602)
Supplement: File S3 — All ERV sequences found in the golden snub-nosed monkey. [file peerj-07-6602-s003.zip › Supplemental3/227.fasta]

>227gi|723421670|ref|NW_010792786.1|:531068-538640 
TAGCAGGAAAAGCCACAGACAAAACCCCTCAGACACCGAGTTAAAGAAGGAGGGCTTTATCTGGTTGGGA
GCTTCTGCAAGACTCACGTCTCCAAAAACTGAACTCCCCAAGTGAGCAATTCCTGTCCCTTTTAAAGGCT
TACAACTCTAAGGGGGTCCACGTGATTGATTGAGCAAGCATGGGGTATGTGACTGGGGGCTGCACACATG
GGTAATCAGAATGAAACAGAACAGGACAAGGATTTTCACGATGCTTTTCCATACAATGTCTGGAATCTAC
AGGTAACATAACCAGTTAGGTCAGGGGTCATTCTTTAACCAGGCCTAGGGCATGGTATAGGGCTATCTGC
CTGTGGCTTTCATTTCTGCCTTTTAGTTTTTACTTTTTCTTTCTTTGGAGGCAGAAATCGGGCAGAAGAC
AATATGAGGTGTGGTCTCCTTCTTTATTCCCCACTTTGAAAATCTCACTCCTTAGTGGGAGTTCTCACCT
TCATTCTCACTACCCATGTCTTCTTGCAAGACAGATGAATAGTGATTCATATAGTACACCTATGCCGAAG
CATTTTTGTGAACTAAGATAGTGATGAAGCTCTTTATCATTTGAAGAAGCACAGGTAGCAAATAAGGAAG
CAGCAGGCTGGTTTCTGTTACTATTGTAACTCCAAATATAAGAGTTTCAAATCTTTCTAGCCCTGGGAAC
CATTTTCTAAACATCGTCCCAGGATCAAATCCATGCCACACTTGCACAGGCACATGTGCCAGTTTTGTCA
TATTTCTAACCATGCTTTCAACTACTTGCCCTTGATCATCTATGTGCAGACAGCAACTAGTAAGGTTAAA
TTTTCTATAGACCCTTCCTTCAGCTGCTAGCAAGTAGTCAAGAGCCAATCAATTTTGATAGCATTTCTCA
TCTGAGTTTCATGCTGGGCCAGAATAGTCAAGGCTCTGCTGGTCTTATTAGTGATTATTTCTAAGACAGT
TTGTAACCATATGATTCAGTCAAGCATGTAAATGGGGGTCTGGTATCCCCACGAGCCGTCTTGTGCCCAA
GTAGTAGGCCCATAATATAGTATGATTCTCTCAGGGGGCCCTTTATTATCTTTCCAATTTCCTATAGCTA
CGCTTCTCTTTTCATGGGAAGCATAGACAGGGAAGACCAGGAGTTCACCTGTCTTTATGGGCAGTAGGAA
GAAAGATGGTTTAATAGTGCCAATAACACAACTACCTGCCCACTGGTTGGCTAATTTGGCATAAGGTCTA
TGCCCAAATATCTAGTATAATCCAGTGAGGGTTGTCCAGTCCTGGTGGGACTCTGGGTGGGTCCACACAA
TTTGTAACTTTGGGAATTTACTAAATGGATTTTTCTTAGTGTGGTTTGAACTCCACTAGGTGGCTGTGTT
TGTAGTACTATTACACAGTTTTTGCCCAAGGCAGCTGAGTCTTCCCACAGGAAGGGTGAAGTCCTTCCCC
ACTCTTGTTATACAGTATTGTCTAATGATTGAGGCTTTTAGGACCCAGAAGTTATAAGGGTGGCTTTTTT
GAGCTGGGAATTCATCAGGAACTGGATCTGTAGGTGCTAATTCTCGGGCTCCCCATGGTCATTGATCTCC
CATTACAGTTCCTCCACATACATAACATGAAGTGACACTGAGAGACTGGGCTACCTGCTTGGCTAATTGC
AAAAACAAATTTCTTGTTAGTCCTGGAATTTCTTGTACTGGCACATTCAGTTCATCATAGAAGGTTTGAA
ATACTGGCTCAGGAGAGTGTTTATAAACTTCTCCTCAAATCACAATATTTACTCAAGGATCTAGTCCAGC
CCTATTGATTCCTAGGGTTACATGCTCCCCTTTTTTCCAGCGAGGATCAAGGGGGTTGCTTTTTACTAGT
TCTAAGGGGTTACACTGACCACTGGTACAAGAAGGGCCACTTTTCCCTTTCTGAAGGTAGACAGGATTTT
TTTTCATTTTTTATCCAAGTAGTCTAAATGACACAAGACCAGTATCCACATTCATTTCCACACAGTCCTA
ATTCATGACAAATGTACTTATTTTCTGCCATATAACCTCTTTCTTAATTAAGAGAACCACATCCTATTCC
TAACTTACTACCGTTAATGACAGCAGAGGCATCATATTTCAAGGTGACTTGCTTGGGCACCCCTTTTTCT
TTTGTTTTGGTTAACACTTTACTCATATCATTTATGAGCCCGCATCATTCCTCAGTCCTTAATCTTATTT
CAAAAACTGTGGTCATGGGAGGCTCAGATGAGTCATAACACACATCAGGTTGGTCATTTCCTGGGCTACA
TACCTTGTATAGAATAGCATTAGACAAACAGGTTTTTTTAAGAGTCCCAGTACACTTATAATAACCATAA
AATAATAGGACCATAGCAACCTTTTGTCCTACCTCAATGACTTGATGTATACACTGGGAACAGCCCTCAG
TCTGAGGAAGGTCAGTTGAAGTCCTTACTGTACAAGTCCAAATTTTAAGGAAAATGAGTCCCGTGATGAG
TTTTGTCATGCTTCAGCCATGTGTAGACCAGTCAGCTTCCAGGTGTGACTGGAGTAGGGCTTGTCATCTT
CTTCAGAATTACTTTGCAGGGGTTGGCAAAGTTGCTCCCACCCACATACAGCTCACAGTCTACTGATGTT
CAAGGATGGTCTCGGAGGTTGGGTCCACTAGAATAAACTGAATTCAATACTTCTACACAGTTATGTTCAA
CTGGGCTTTCTGATACCAGGAGCAAAGTGGTGGGGTTTAGGGTGTTGCAAACTTCAGTGGTTATGCAGGG
ATTTTCACATAGCTAGCTTTGGTACTTGGTTAATCTAACATTTGTTAACCAACGATGTCCTTGGTATTCA
TCAAAGTTACCACAGCATAGGGGGCCTTTATATTCAGGTTTTGCCCAAGGGTTAATTTATCTGCTTCTTA
TGCTAACAGAGTCATTGCTGCCAGGGCCCTTAGACATGGGGGCCAGCCTTTGGGAACTCCATCTAGTTGT
TTTGAGAGATAGGCCACTGGCCTTGGCCAGGGCCCCACAGTCTGGGTTAAAACTCCAACTGCCATTTTTT
CTCTTTCTGACACATAGAATATAAAGGGTTTTGTCAGGTCAGGTAGCCCTGGGGCTGCGGCCGACATGAG
TTTTTCTTTTAACTCATGCAAAGCTTGTTGTTGTTGGTTGCAATAGATGTAGTGTATCCAATTTACATTT
TTATTAACTGTCATTCACCAAAATATTGACTCAAATCCTGCAGCTATTTGTTTTCAAGCTTTAAATTGAT
CTGGTATTCCCCATGGGACTCCAATTGCATATAAATAGATGTGACAGTCGAAAGACCCGTAAGGGACTTC
TCTCACTTCACAATGTCTTATTTTTCCTCTCTGTGGTTGATGAAATGCCAGGGTGAAAGAGACAGCCAAT
TGGACTAAAGTACAAGTGCCACTCCAGTTGTTCGGCAGAGTGCCCAGTAAAGGTCCACCACAATACCGCC
ACACATCTGCTTGGTAATGAACAAGGGACTGACTGATTGATATGCTCTTGAAAATTCTTAAGCTTACTGA
ATCCCTTCAGGTCTCCAAGGAACTCTAAGTTTCCTCCTTGTCATGAAAGACATGAAGTGAACTGAGTGTG
GGGAGATGGAAGCTTGATGGCCCTCAGGGGCTGATCCGCAGGGTGCCAGACTTTGGGATATAGCAGAGAG
AGCTTGGCACGACTTATTACTCCAGGCTGTAGAATCCTGGAAAAGAGCTACCATGCAGTCCATGCCTGGT
CAACTGGGAGGACCACCTCAGTGGAAAGGGGACAATCTGGGCCTCCAGCCTGCCATGTGCACAAGCATAA
CAATTGCTTTTGTTTAACTTGCGGATGGAATATTTGATCCATTTCAACCAGGCGTTTGCATCTTGGTATC
CTGTCTTTATTGCCAAAGTTTGTTTTAAGTCTTTAACTTCTATGATCCTCTAGTAAAATGAATGTATGAT
TTTAAGAAATTACAAAAACCTGTTGAAGCAGTCCATCCTTGCTCTTTAGTGGTCCACAGAATGTTAGACC
AACTACAGCATAAAAGCTCTACACTGGGGGGCAAGACTCCTGGTTGACACTGGAGACTTTATCAAAATTT
CCCTGGATTAAATGGTCCTAATTTACTAATGTCCAGTCTGAGGAGAGTCAGGAGGGACAGAGGTACTTTT
CTGAAGTAGAGAGCTGTCTTTACTCAGCAAGTCCCTAAAGGGTATAACAAGGCAAGCATTAAATGCAATA
GTTTGAGGTGAAATTGACTTGGTTATGTTAATAACTAGATGGTCAGCAATAGAACAAGCAAAGGAGAAAG
AGTAATAGAATAGATGAAAGAGTTAAATTCTTCTTAGCTTTAGTTTGGTAGGGTTTTCCCCAGGACTGTG
GCCCATGACGCTGGAGAGGGTGGCGTTTTCTTGACTTGGGTGTGATAAGTCCATCTTTTTTTTTGCTGTA
TGAACAGCAGTCTCAGCGGTTAGCAGCACAAGGTAGGGTCCTTCCTAGGTTGGCTCAAGTTTCCTTTTTT
TCATCCTTTAATGAGAATGTGATCTTCAGCCTGGTGCTGGTTTACTGGAAATTCTAGGGGTGGTACATTT
GCTAAAAGACTTTTAGTTTTGAGGGAAAGGAAAGTGGAAGATAAACCAAGCACACAATTTTTAAGAAATT
GACCTTCTGTTTTAAATGTGGGGACATCGGTAGTGGACTTTATAGTCCTTGGTGCCTTTCTACTGAGAAA
TTTCCTTTAGCACCTATTTTTATTAGTTTTCAGACCAAAGAAGTCAAACACCATTTTATATTTGACAACA
CTTCCTGTATGATTTTTATACCAGATAAGCTAAATTTCATCTTTATATTAGTGTGTTATTAATGTTAAAC
TTAGTTTTAATAAAACTTTGTAGACATATTTATTCAAATTTTAATGTCAGGCCATAAGGTAAGATTTTTA
TAGACTCTTTTTAACCTTTTATAATCTTGTTAAAGGGCAGGTTAGTGCTTTAAGAAAAACCCGTTGTGTT
TTTATTTTAACGTTCAGTTCACAGAAAAACTGGATGATACCCCTTTAACTTTAGCCAGCATGTTTACACA
CAGAATTTTTTTTACAATTAATGTTTTAAAACTTGCTTAAACCTTCAAAACAAATTTTTTAAAACCTTTT
AATGTAGGCAAAAATTTACATTCTTATGCCTCCTTATAATCCTTTTACCAAAGGTGTATTTTACTTTCCT
TATACACCTTGCACATAAACTGTTTTTTCAATAGTTTTACATTCAGGAGGCCTAGTTACTTTTAAATTGT
ACAACATTTCTTGCATAAATTGTTTTTTTAATAACTTTTTTTCCCTCTTTAATGACTTTCGCAGACAATT
CTACCTGCCTCAACTTCAGACTTATTACAAACATTTCTTTCTTAAACAACCAGTTAATTTATTTCAGGAC
AAGAATTTACCCTATAACATTCTTTTTACATAAATTCTGCCCCTGTGTTCCCCCCCCTTTTTCCCCCCTT
TTTTTTGAAGATAACCATTCTTTTCCAAAGCGAACTTCCTTTATGTCTGTTAACTAGACTGTCTAAGGCC
ACAAGATTGGAAGTTACTATAATACATGTTACAGTGTTAACTTTTAGCAAACTTTATTTTTGTTGAAAAC
CTTGTAAGTTTGGGATTTCAATTATCCTTTGCTCTTTGCTATTAATAAGACCTTGTTTAGTCCAAATTAA
CTTAGAATTGGTATAGATGGCTTTTTTTTTCCTTCAATTACCTGGGAGGAACCATCTATCATCCTGTCCT
GAAGGGAGTTCCTCCTAGGTCTGGTTGGATCTTTGTATGATAATTAAGATTTAGATCCCCTGTTAGAAAA
CCTGCTGGGTTAAGGGAATTCTCAGTGGTCAACGTTAAATCATCTTTTTTTTTTTTTTTCCTTAGGATAC
TTCTGAACTGGTGAGGTGTACACACAATGAGGTTTCCTCTAAAAGTTATTTTCATACTTTCTTCTGTTAG
CAAAGCAGTTGCCACTACAAATAGAATGCATTTGGGCCATCCGTGGGTTACTGGGTTAAACATTTTTGAT
AGGAAGACTACAAGTTGTCAGTGGCCTCAGTGCTTTTGGGCTATGCCCTTGTTTACACTTACAACAAGGT
TGTATTGGAGTGTTGTAGGGTCATGGAGAAGACCTTCAATTATCAAATATAGGTTTTAAATTTACCCTGG
CTTTTAAAGGAATGGGGTACACTTTTTTTTTTTTTAGCTACTTGTATATTTCTCTCTTTCTTTTCTTTCT
TTGACTTTCTGTCTCTTTCTCTTTTGACTTTCCTTTTGCCTCTGTCTCTGTCTCTCTGTCTCTCTCTCTT
TTTCTCCTTGACTTCCTCTTGGTCTCTCTATCTCTTCCTCTCTCTCTTTTTCTCCTTCAATCCTTCTTTG
TCTCTCTGTCTCTTCCTCTCTCTCTTTGCCTCTTTTCCTCTCTGTCTCTTTCCTCTCTCTCTCTTTGCTG
GTCTTTCCTTGCCTCTACCAGTCACTTATGTTGCTGTTCTCTCAACAACTGTGGGGCCGGGGGCAGAGGC
AACTAAAACCAGCTGTAACCAAGTGTCTATGTACGGGAATTGGTCTGGGTGCCCTGGCTTACAGGTTACC
TTGTGTCATACCTTTGAAATGAGGTACCTGTCCAGGCTTCCTTCTGATAGCCAACCCACCTCTAATGCTG
GCCAGTCTATTTCACACAAAGTTTTAAGTTTTCCTGGTGTCACAGTAACACCGTAATCTCCCTTAAATTC
TTTCTTGAAATTTTTCAACATAGTTCCCAGTGGGGTGGGCTTACTTTGTGCCTGACACATGCTTCCTCAA
GACAAAACATCATGCTCACAGCACAAGCACACCACAAAACAAAGAACAGGTACAAAGGGCACACACCCAC
TTTTACAGTTTACACCTAACCAGAATCAAAACCAAAATCAGAGTATCAAGAAATCCAAGCCAGGTCAAAA
CCAAAACCAAAGTATCAAGCAATCCAAGTCAAGTCAAAAACAAAAACCAAAGTGCTGGTACAGGCATGTC
GTGGGTGATCAGGCCATGCTTCCACTCAAATGGAGTGGGCAAGTTCCAAAGACTAACCTTACCAAGTTTC
AGATGTCTGGACTCCAAATGCCACTTCCTTCCTGGTGTTCAACCATTGCGTTGATCCTCCACAGGGGCCT
GCCATGCATTGCTCTGGCGAGGCGTTCCACTGGGGCAATTGCCTACCCAGGAGCACTCTCAGGATCCATG
TTGCTCAAGCTGGCCAGAGTCCCCCACAGGGATGCTCCACAGGCAGGCCTAAGCTACCTAAGGGGCTGCC
TCGACTGTCTGTTAATCACCTCGCTTCCCGGTCAGGGAACCAAGAAAGGTAGCAGGACAATCCACAGACA
AAACCCCTCAGACACTGAGTTAAAGAAGGAAGGGCTTTATTTGGATGGGAGCTTCAGCAAGACTCACGTC
TCCAAAAACCGAGCTCCCTGAGTGAGCAATTCCTGTCCCTTTTAAGGGCTTACAACTCCAAGGGAGTCTG
TGTGAGAGGGTCA
