# Supplementary material for: Genome-wide characterization of endogenous retroviruses in snub-nosed monkeys
Source: PeerJ. 2019 Mar 18;7:e6602. doi: 10.7717/peerj.6602 (PMC6428148; doi:10.7717/peerj.6602)
Supplement: File S3 — All ERV sequences found in the golden snub-nosed monkey. [file peerj-07-6602-s003.zip › Supplemental3/228.fasta]

>228gi|723394959|ref|NW_010819497.1|:1294644-1309344 
TGGCTGTGATGCAGGGTACCAAGTCCCAGGGCTGCAGAGAGGATGGGGGGACCCTGAGGCTGGTCCAGGA
AACCATTTTTTACTGCAAGGCCTCTGGCCCTGTGATGGGTGGGGTTGCTGTGAAGGTCTCTGACATACCC
TGGACACATTTTCACCATTATCTTAGTGATTAACATTTGAATCCTCCTTACTTATGCAAATTTCTTCAGT
GGGCTTGGATTTCTAACCAGAAAATGAATTTTTCTTTTCTATGGCACTGTTAGGCTACAAATTTTCCAAA
CTTCAATACTCTGCTTTCTCTTGAATGCTTTGCCATTTAGAAATTTTTTCCACCAGATACCCTAAATCAT
CTCTTTCCATTTCAAAGCTCCACAGATCTCTAGAGCAGGAGAAAAAATGCCACCAGTCTCTTTCCATAGC
AAGAACGATCTTTACTCCAGTCCCCAAGAAGTTTCTGATCTCCATCTGAGACCACCTCAGCCTGGACTTC
ACTGTCCATATCACTATCAGCACTTTGATCAAAGCCATTCAACAAGTGTCTAGGAAGTTTCAAACTTTCC
CACATCTTCCTTCCTTCTGAACTCACTAAGTCTCTAGGAAGTTCCAAACTTTCCCACATTTTCCTGCCCT
CCTCTGAATCCTCCAAACTGTTCCAACCTCTTCCTGTTACCCAGTTCCAATGTTGCTTCCACATATTCAG
TATCCTTATAGCAGCACCCCACTCTGCAGTACCAATTTACTGTATTAGTCTATTCTCACACTGCTATGAA
AACATACCCAAAACTAATAATTTATAAAGCAAAGAGGTTTAATTGACTCACAGTTCACTATGGCTGGAAA
GGTCTCAGGAAAATTACAATCATGGTGAAAGGGGAAGCAAACATGTCCTTCATGTCTTCACTTGTCAGGA
AGAAAGAGAAGAATAACTAAAAGGGAAGAAAAGTCCCTTAAAAAGCCATCAGATCTCATGAGAATTTACT
CACTATTATGAGAACAGCATGCAAGTAACTGCCCACATGATTCAATTACCTCACACTGAATCCCCCCTAT
GAGATGTGAGGATAATGGGAATTACAGTTTAACATGAGATTTGGATAGGGACACAGCCAAACCATATCAC
TTGCCTAAATGAAAATTTGCCTGTGACACTTGCTGTTTCAATTACTCTGCTTCTGGCTTGCCTATCCAGA
CATTTAAATGTAGAATAGGGGCTTCAGATTGACAAAAAAGTAAAAAAATTGAAATACTTTCTTTGAGTTA
GTGAGTAAAATTAGCTAGTAAAGATGAACATTGAAAATAGGGAAATTTATTACGTTTTAACCAATTTCTT
TCTCTTCCTGATACATAGTTTCTGAATGACACATACTTTGTCGTGAAATTTCTGCTGTATCTAGAGAATA
CAGATATTTAATATCATTACATATTTAAAAAATAGTGCCAAGAGTGATTATACTATTTGTTTCTGCAAAA
ACAGTATATTAATTTCCCCACATTGCTACAATGTAAGTAACATATAGTACTGTCAGAACTTTTGGTTTCT
GATAGTGTAAAATACTATTGTTACTTTAATTCATACCTCTTGATTCCTGGAGAGGTGGGGAATTTTATTT
TAATTATAATTTAAGTTATAGGGTACATGTGCAAGAAGTGCAGGTTTGTTACATATGTATACATGTGCCA
TGTTGGTGTGCTGTACCCATAAACTCATCATTTACATTAGGTATATCTCCTAATGCTATCCCTCCCTACT
ACCCTCACTCCATGACAGGCCCCGGTGTGTGATGTTCCCCACCCTGTGTCTAAGTGTTCTCATTGTTCAA
TTCCCACCTATGAGTGAGAACATGCGGTGTTTGGTTTTCTTTCCTTGTGATGGTTTGCTCAGAATGATGG
TTTCCAGGTTCATCCATGTCCCTACAAAGGACATGAACTCATCTTTTTTATGGCTGCATAGTATTCCACG
GTATATATGTGCCACATTTTCATAATCCAGTCTATTATTGTTGGACATTTGGGTTGGTTCCAAGTCTCTG
CTATTGTGAATAGTGCCTCAATAAACATATATGTGCATGTGTCTTTATAGCAGCATGACTTATAATCCTT
TGGGTATATACCCAGTAATGGGGTGGCTGGGTCAAATGGTATTCCTAGTTCTAGATCCTTGAGGAATCGC
CACACTGTCTTCCACAATGGTTGAACTAGTTTACAGTCCCACCAACAGTGTAAAAGTGTTCCTATTTCTC
CACATGCTCTCCAGCACCTGTTGTTTCCTGACATTTTAATGATCGCCATTCTAACCAATGTTAGATGGTA
TCTCACTGCTGTTTCAATTTGCATTTTTCTGACAGCCAGTGTTGATGAGCATTTTTTCACATGTCTGTTG
GCTGCATAAATGTCTTCTTTTGAGAAGTGGCTGTTCATATCCTTTGCCCACTTTTTGATGGGGTTGTATG
ATTTTTTTCTTATAAATTTGTTTAAGTTCTTTGTAGATTCTGGATATTAGCCCTTTGTCACATGAGTAGA
TTTTAAAAATTTTCTCCCATTCTGTAGTTTACCTGTTCACTCTGATGGTAGTTTCTTTTGCTGTGCAGAA
GCTCTTTAGTTTAATTAGATCCCATTTGTCAATTTTGGCTTTTGTTGCCATTTCTTTTGGTATTTTGGTC
ATGAAGTCCTTGCCCATGCCTATGTTCTGAATGGTATTGACTAGGTTTCCTTCTAGGGTTTTTATGGTTT
TAGGTCTAACATTTAAGTCTTTAATCCATCTTGAATTCTTTTTGTATAAGGTGTAGAGAAGGGATCCAGT
GTCAGCTTTCTACATATGGCTAACCAGTTTTCCCAGCACCATTTATTAAATAGGGAATCCTTTCCCCATT
TCTTGTTTTTGTCAGCTTTATCAAAGATCAGATGGTTGTAGATGTGTGGTATTATTTGTGAGGGCGCTAG
TCTGTTCCATTGGTCTGTATCTCTGTTTTGGTACCAGTACCATGCTGTTTTGGTTACTGTAGCCTTGTAG
TATAGTTTGAAGTCAGGTAGCATGATGCCTCCAGCTTTGTTCTTTTTGCTTAGGATTGTCTTGGCAATGC
GGGTTCTTTTTTGGTTCCATATGAACTTTAGTTTTTTCCTGTTCTGTGAAGAAAGACATGGGTAGCTTGA
TGGGGTTGGCATTGAATCTATAAATTACCTTGGGTGGTATGACCATTTTCACGATATTGATTCTTCCATG
AAGCATGGAACGTTCTTCCATTTGTTTGTGTCCTCTTTTGTTTCCTTGGGCAGTGGTTTGTAGTTCTCCT
TGAAGAGGTTCTTCACATCCCTTGTAAGTTGGATACCTAGGTATTTTGTTCTCTTTGAAGCTATTGTGAA
TGGGAGTTCACTCATGATTTGGCTCTCTGTTTGTCTGTTGATTGTGCATAGGAATGCTTGTGATTTTTGC
ACATTGATTTTGTATCCTGAGACTTTGCTGAAGTTACTTACCAGCCTAAGGAGATTTTGGGCTGAGATGA
TGGGGTTTTCTAAATATACAACCATGTCATCTGCAAACAGGGACAGTTTGACTTCCTCTTTTCCTAATTG
AATATCCTTTATTTCTTTCTCCTGCCTGATTGCCCTGGCCAGAACTTCCAACACTATGTTGAATAGGAGT
GGTGAGAGAAGGCATCCCTGTCTTGTGCCAGTTTTCAAAGGGAATTTTTCCAGTTTTTGCCCATTCAGTA
TGATATTAGCTGTGGGTTTGTCATAAATAGCTCTTATTATTTTGAGGTACGTTCCATCAATACCGAATTT
ATTGAGCGTTTTTAGCATGAAGGGCTGTTGAATTTTGTCAAAAGCCTTTTCTGCATCTATTGAGATAATC
ATGTGGTTCTTGTCTTTGGTTCTGTTTATATGCTGGATTACGTTTATTGATTTGCGAATGTTGAACCAGC
CTTGCATCCCAGGGATGAAGCCCACTTGATCATGGTGGATAAGCTTTTTGATGTGCTGCTGAATCCGGTT
TGCCAGTATTTTATTGAGGATTTTTGCATCGATGTTCATCAGGGATATTGGTCTAAAATTCTCTTTTTTT
GTTGTGTCTCTGCCAGGCTTTGGTATCAGGATGATGTTGGCCTCATAAAATGAGTTAGGGAGGATTCCCT
CTTTTTCTATTGATTGGAATAGTTTCAGAAGGAATGGTACCAGCTCCTCCTTGTACCTCTGGTAGAATTC
AGCTGTGAATCCATCTGGTCCTGGACTTTTTTTGGTTGGTAGGCTATTAATTATTGCCTCAATTTCAGAG
CCTGCTATTGGTCTATTCAGGGATTCAACTTCTTCCAAGTTCAGTCTTGGGATGGTGTATGTGTCCAGGA
ATTTATCCATTTCTTCTAGATTTTCTAGTTCATTTGTATAGAGGTGTTTATAGTATTCTCTGATGGTAGT
TTGTATTTCTGTGGGATTGGTGGTGCTATCCCCTTTATCATTTTTTATTGCGTCTATTTGATTCTTCTCT
CTTTTCTTCTGTATTAGTCTTGCTAGCAGTCTATCAATTTTGTTGATCTTTTCAGAAAACCAGCTCCTGG
ATTCATTGATTTTTTTGAAGAGTTTTTTGTGTCTCTATATCCTTCAGTGCTGCTCTGATCTCAGTTATTT
CTTGCCTTCTGCTAGCTTTTGAATGTGTTTGTTTCTCTAGTTCTTTTAATTGTAATGTTAGGGTGTCAAT
TTTAGATCTTTCCTGCTTTTCCTTGTGGGCATTTAGTGCTATAAATTTCCCTCTACACACTGCTTTAAAT
GTGTCCCAGAGATTCTGGTATGTTGTCTCTTTTTTCTCATTGATTTCAAAGAACATCTTTATTTCTTCCT
TCATTTCATTATGTACCTAGTAGTCATTCAGGAGCAGGTTGTTCAGTTTCCATGTAGTTGAGCAACTTTC
AGTGAGTTTCTGAATCCTAAATTCTAGTTTGATTGCACTGTGGTCTTAGAGACAGTTTGCTATAATTTCT
GTTCTTTTACATTTGCTGAGGAGTGCTTTAGTTCCAACTATGTGGTCAATTTTGGAATAAGCTGAGAAGA
ATGTACACTCTGTTGAATTGGGGTGGAAAGTTTTGTAGATGTCTGCTAGGTCTGTTTGGTGCAGAGCTGA
GTTCAATTCCTGGATATCCTTGAGTTAAATTTCTGTCTTGTTGATCTGTCTAATATTGACAGCGGGGTGT
TAAAGTCTCCCATTATTATTGTGTGGGAGTCTAAGTCTCTTTGTAGGTCTCTAAGGACGTGACTTGCTTT
ATGAATCTTGGTGCTCCTGTATTGGGTCCATATATATTTATGACAGTTAGCTCTTCTTTTTGAATTGATC
CCTTTACCATTATGTAATGGCCTTCTTTGTCTCTTTTGATCTTTGTTGGTTTATAGTCTGTTTTATCAGA
GGCTAGGATTGCAATCTCTGCTTTTTTCTGTTTTCCATTTGCTTGATAGATTTTCCTCCATCCCGTTATT
TTGAGCCTATGTATGTCTCTGCACGTGAGATGGTTCTCCTGAATATAGCATACTAATGGGTCTTGACTCT
GTATCCAATTTGCCAGTCTGTGTCTTTTAATTGGAGGAATTAGCCCATTTACATTTAAAGTTAATATGGT
CATGTGTGAATTTGATCCTGTCATTATGATGTTAGCTGGTTATTTTGCTCATTAGTTGATGCAGTTTCTT
CCTAGCAATTTACAATTTGGTCTTACAATATGGCATGTTTTTGCAATGTGGCTGGTACTGGTTGTTCCTT
TCCATGTGTAGTGCTTGTTTCAGGAGCTTTTGTAAGGCAGGCCTGGTGATGACAAAATCTCTCAGTATTT
GCTTGTCTGTAAACGATTTTATTTCTCCTTTACTTATGAAGCTTAGTTTGACTGGATATGAAATTCTGAT
TTGAAAATTCTTTTCTTTAAGGATGTTGAATATTGGTCCCCACTCTCTTCTGACTTGGAGAGTTTCTGCT
GAGAAATCTGCTGTTAGTCTGATGGGCTTCCCTTTGTGGGTACCCTGACCTTTCTCTCTTGCTGCCCTTA
ACATTTTTTCCTGCACTTCAACTTTGGTGAATCTGACAATTATGTGTCTTGGAGTTGCTCTTCTCGAGGA
GTGTCTTTGTGGCGTTCTCTGTATTTCCTGAATTTGAATGTTGGACTGCCTTGCTACATTGGGGAAATTC
TCCTGGATAATATCCTGAAGAGTGTTTTCCAACTTGGTTCCATTCTCCCCGTCACTTTCAGGTACACCAA
TCAAACGTAGACTTGGTCATTTCACGTAGTCCCATATTTCTTGTTCACTTCTTTTTATTCTTCCTTCTCT
AAACTTCTTATCTCACTTCATTTCATTCATTTGATCTTCAATCACTGATACTCTTTCTTCCATTTGATCT
AATCGGCTACTGAAGCTTGTGCATGCATCGCGTAGTTCTCATTCCAGGTTTTAAGCTCCATCAGTCATTT
AAGGTCTTCTCTACACTGTTTATTCTAGTTAGTCATTCTTTTTTCAAGGTTTTTAGCTTCCTTGCAATGG
GTTCGAACATTCTCCTTTAGCTCAGAGAAGTTTGTTACTGCTGATCATCTGAAGCCTCTCAACTCATCAA
AGTCATTCTCCACCCAGCTTTGTTCCATTGCTGGCAAGGAGCTGCATTCCTTTGGAGGAGAAGAGGCCCT
TTGATTTTTAGAGTATTCAGTTTTTCTGCTCTGGTTTTGCCCCATCTTTGTGTTTTTATCTACCTTTGGT
CTTTGATGATGGTGATGTACAGATGGGGTTTTGGTGCAGATATCTTTTCTGTTTGTTAGTTTTCCTTCTA
ACAGTCAGGACCCTCAGCCTCAGGTCTCTTGGAGTTTGCTGGAGGTCCACTCCAGACCCTGTTTGCCTGG
GTATCACCAGCAGAAGCTGCAGAATGGCCAATGTTGCTGCCTGATCCTTCCTCTGGAAGCTTTGTCTCAG
AGGGGCACCTGTCTGTATGAGGTGTCAATTGGCCCCTACTGGGAGGTAAAAGCACAGTATTGCCTAGTTT
CTAAGGATCATGTCTGCAAGCCAGGATTCCCAATCCAGAGACAATGGCCCTGATGGGATGGAGCCCGAAG
GTGTCATCGAGAGTAACTGGAATGAGATTGTTGACAGTTTTGATGACATGAACCTCTCAGAGTCCCTTCT
CCATGGCATCTACGCCTATGGTTTTGAGAAGCCATCTGCCATCCAGCAGTGAGCCATTCTACCTTGTATC
AAGGGTTATGATGTGATCGCTCAAGCCCAATCTGGGACTGGGAAAATGGCCACATTTGCTACATCAATTC
TGCAGCAGATTGAATTAGATCTAAAAGCCACCCAGGCCTTGGTCCTGGCACCCACTCGAGAATTGGCTCA
GCAGATACAGAAGGTGGTCATGGCACTAGGAGACTACATGGGTGCCTCCTATCATGCCTGTATTGGGGAC
ACCAATGTGTGTGCTGAGGTGCAGAAACTGCAGATGGAAGCGCCCCACATAATTGTGGGGACCCCTGGCC
GAGTGTTTGATATGCATAACCGGAGATACCTGTCTCCCAAATACATCAAGATGTTTGTACTAGATGAAGC
TGACGAAATGTTAAGCCATGGATTCAAGGACCAGATCTATGACATATTCCAAAAGCTCAACAAAAACACC
CAGGTAGTTTTGCTGTCAGCTACAATGCCTTCTGATGTGCTTGAGGTGACCAAGAAGTTCATGAGGGACC
CCATTCGGATTCTTGTCAAGAAGGAAGAGTTGACCCTGGAGGGTATCCGCCAATTCTACATTAACGTGGA
ACGAGAGGAGTGGAAGCTGGACACACTATGTGACTTGTATGAAACCCTGACCATCAGCCAGGCAGTCATC
TTCATCAACACCCGGAGGAAGGTGGACTGGCTCACCGAGAAGATGCATGCTCGAGATTTCACTGTCTCTG
CCATGCATGGAGATATGGACCAAAAGGAACGAGATGTGATCATGAGGGAGTTTCGTTCTGGCTCTAGCAG
AGTTTTGATTACCACTGACCTGCTGGCCAGAGGTATTGATGTGCAGCAGGTTTCTTTAGTCATCAACTAT
GACCTTCCCACCAACAGGGAAAACTATATCCACAGAATCGGTTGAGGTGGACGGTTTGGCCGTAAAGGTG
TGGCTATTAACATGGTGACAGAAGAAGACAAGAGGACTCTTTGAGACATTGAGACCTTCTGTAACACCTC
CATTGAGGAAATGCCCCTCAATATTGAGGGGAACTGCAAAAAAAAAAAAAAAAAAAAAAAAAAAAAAAAA
AAAAATACTAGGGTGGGAGTGTACTGATTTTCTAAGTACCATCTGTCACAGCTTCCATTGGCTATGGAAG
GGAATTCACCAACCCCTTGCCCTTCCTGGGTGAGGTGATGCCCTGCCTTGCTTTGGCTCACACTGTCTGG
GCTGCACCCACTGTCCCACAAGCCCCAGTGAGATGAACCTGGTACCTCAGTTGGAAATGCAGAAATCACC
CATCTTCTGCGTCGCTCACACTGGGAGCTGTGGACTGGAGCTGTTCCTATTCAGCCATCTTCAGAATATT
TTTTGGGGGGCTTTTTCATCTTTTCTGTGAATTTGCCATTCAAATCCCTTATCTACTTATGAATTATGTT
TATTCAAAATTTTCATGTTGATTTATGGCAGTTGTTTCTATACTCTGGATAACAATCTTTTGTCAGTTAT
AGATATCAGAACAGTTTTCAATAAGCCAATAAAATATTTGGCATTCTTTGTACCTATCTAGAAGTTCTGT
TACATTATTTTATTAAAATAAGCTGGGAAATGTAGATATAGGGGGATATGACTGACAGATACATGCATTC
CAGGTGTATCAGCAGCTTATTTGAAAACTGAAAATCTCACTTCTTTAGCCCTCTTTCTGTTAAAGACAAA
TGACCAATGTTGGATCCCTCTAAAATGTTCAATTTTTATGGTTTCTAACGCTCTGTTGCCTCTTGCTTGA
CAGAATATATCATCTCTAAATTTCTTTAAATTCTAAAATATGCTTCACTATGGGAAGCAAATAACTTTAC
AGTCTTCTTAGCTGTTTCCTCACTTATAAAATAGAGGTACTGATATATATTTTACATAATCATTAGGAGG
ATTAAATGAGGCAATATGTGTTTTATGTAATACCTAGTGATTAACTGATAAAATACTAAAATAAAGCCCT
AAATTTTAAATACTTCAACAATCTTGCAAAGAAATGGAAAAGAGAATTTGGTAAGGCCAGGGACAATATA
GGAGCATAAATTTATGAGAGTTAGCTAGCAATGAAGCAGTTTAGATTATTGGACTACTTTCAGCTTCAGA
TGTCCTGAAGCTTCTGTAAATAAGACACTAAGTGAAAAGAAATGGGTTCAGCCTAAGCATAAATTCTGGT
CTGACACATCAACACATGAATTTGGCATCCAAAATAGTCTATGCCTTCAGAAAAAGAGAACTAGTACAAA
TGAACTCAAATACAGATATTGCTTGCTTTTTCCAAAGAAAAACTAGAATATATAACAATGGGACATATTT
ATATCCAAACACAAAAATAAATACACTATATGTGTACAATCTAATTATACCAATAAAAAGACAGATTTAC
AGAACAGGATTGATTTTTTTAAGTGATCTAACTACTCTTTGTCTATAGGAAACTTATTTAAACTATAATG
ATATAGGTAGACCAGAGACAAAAGAATTAAAAATATATATACCATGAAAACACTAATCAAAAGAAAACAA
AAACACTTATAGTAAAATTAGACAAAATAGGTTTTAAGAAAAGAAAATTATCAAAGGGGCATATTACAAA
ATAATAAAAGTCAAATCATCTAGACGACATATTTATTCTGTATATATAAAACAACAGAGCTGCAAAATAC
ATGAAGCCAACACAAACACAGAACTAAACCAAGAAGACAGATCCACAATTTCCACAATTATAACTGAAGA
CTTCGACTACTCTCTCAGTAATTGAAAGAACCACTAAACGAAAAATCAGTTGTAATAGATAAGAACTGCA
TAACATCATCAATCAATAGAATATAATTGACATTAATAGAAGACCTAACAACAACAGAACACACATTCCT
TTCATGAATACATGGGATGTTAACTACAATAGGCCATATCTTTAGGTTGTAAAACACACCTTAAAAATGT
GAAAGAATCTATCACTGAACAGAAGAGTGGAAAGAAAATAATAAAAATTTGAAAACGGAAAGGAATATAA
ACCTGATGAAGTTTGTTCTCTGACAATAGTGAATTCAAACTAGAAATAAAAAAAAGGGAAAGATAAAACT
ATCAAAACACTTTGAAATTAAACACATTTCTACATAATCTCTGAGTCAAAAATAAAATCTTAGGGGAAAT
AAATATACTTAACTGATTAAAAATATAACATCAAAATATGTAGGATGTAGCTATAGCATTGCTTAAAAGG
AAATCTAACATATTAAGTGTCTCTATTAGAAAGGAAGAAAGGTCTCAAAGTAAGAATCTAAGTCACCATC
TAAGAAGCAAAAGGAGGGGGCCTCAAGCTTGATGACTAAAGGCATTTGGCACTCATGTCCTTCACAAAGA
AGAACCGAAATAGCAACTAGATGATCACACTTTGAATGGAGCATCTAAAAGACAACACTAAAATTCTAAG
GAGAAGTGAAAGAAAACACCTGAGTCACAAAAGGAGATGAAAACAAAGCATCAGCCAGCAAGATCAGCTG
GTAGCCTGGAGATGCTCCCTAGTGGAAGGAAAAGGTAAGTGAGAGATCCACAGTGGTCCAGATTCCCATC
ACAGTCTTGGAATTCCAGCCATGGGAGAGCCCGTCGATCATCAAGAATTCTGAGACTAACGATCTGCGTG
GGGTTTGCATGACAACATTGCTCTAAAGAGAGAGCTCATGCTGGCCTCACACCCCCTGAGACCCAAGTAG
CCACAGCACAGCACCATTTTGAAAATCTAGACTCCATCAGACTTCATCCTGTCCTGGGGCTCAACAACCC
ATGCATATCCACAACCCTGGAGCCCCACTGACATCCTCCCATGTCTACCCCAAGAGCTTCAGTGGTGCAA
CAGAGTTGCAATGGGGAATGGTCCCCAGCACTATAGCCCACACAGCATTCTGTACCTTGGAGAACAGGCA
GTGCAGTTTCCTCAGGAGGCTTCTCCTATTACAAAATGAACCAAGGCATTTGCTCAGAGTTTTAACGCCA
CCTCCCTGTGGCAGCTGTGACTGACAGTAACCTACCCATCCTCTCAACAGTAGGGTTACTGTGAACTTAT
GCATGCCTGGAAGACAGGTTCTCCTTGACGACCACCTACACAGTCAGTGCAACCACCACAGAGGGCCAAA
GTGTGTGCTCCTCAGATCCTAAAAACAACTAACTAAGGCTATTGCCACTGAAAGTGATTCTGCCTCCCCC
AACAGCAGATCTGCAGCACACTTGCAAGCTCACTGAAGACAGTCTCTCCTTGCCTGCTACTGTCACTGAC
ACTGTAATCCAAACAAGTTGCACAGGAATCACCCCACATTGCTCACCATAGCATGTGTCCATGCATAGAA
GTGGAAAACCTAAGGAAAGGCCTTCTTGGCCTGTAACAACCCCTCTTCCCACAACAGCTTGAACATACTT
CCTGATATGGTTTGCCTGTGTCCCTGCCCAAATTTCTTCTTGAATTGTAGTTTTCATAATCCCCACATGT
GGTAGGAGGGACACAGCAGGAGGTAATAAAATCATAACTGCTGTTACTCTCATGCTATTCTCATAGTAGT
GAATTCTCACGAGATCTGATGGTTTAATAAGGGACTTCCCCTTGTGCTCAGTTATCATTCTCCTCTCTCC
TGCTGCCTCATGAGGAAAGATGTGTTTGCTTCCCCTTCTGCCATAATTGTAAGTTTCCCGAGGCCTTCCC
AGCACTGCGGGAATGTGAGTCAAATAAACCTCTTTCCTTTATAAATTACCTAGTCTTGGCTATGTCCTTA
CAAAACAATGAGAATGAACTAATACAGTAAATTGGTACCAGGAATGGGGTGTTGCTATAAAGATATCCAA
AAATGTGGAAGTGAGTTTGAAACTGGGTAACAAGCAGAGGTGGGAACAGTTTGGAGGGCTCAGAGAAGCA
CAGAAATATGTGGAAAAGTTTGGAACTTCCTAGAAATTTGGAGGGCTCAGAAGACAGGAAGATGTGGGAA
AGTTTGGAACTTCCTAGAGACTTGTGGAATGGCTTTGACCAAAATGCTGATAGTAATATGGACAATGAAG
TGCGGGCTGAGGTGGTCTCAGATGGAAAGGAGAAATGTCTTGGGAACTAGAGCAATAGTGACTCTTGCTA
TGCCTTAGCAAAGAGACTGCCAGCATTTTGCACTTGTCCTAGAGATTTGTGGAACTTTGAACTTGAGAAA
GATGATTTAGAGTGTCTGGCAGAAGAAATTTCTAAGTGGCAAAGCATTCAAGAGGAAGCAGAGCATAAAT
GTTGGAAAAATTTCCAGCCTGGTGATGTGATAGAAAAGAAAAAAAAACTACTGAGCTCAGTCAATCCACC
TACCTCAGCCTCTCAAAATGCTAGGATTACACACATAAGCCACCATGCCTGGGCAACATGGTGAAACCCC
ATCTCTACTAAAATACAAAAAAATTAGCCAGACATGGTGGTGTGCACCTGTAGTCCCAGCTACTTGGGAG
GCTGAGGCAGGAGAATTTCTTGAACCCAGGAAGCAGAGGTTGCAGTGAGTCTAGATTGTGCCACTGCATT
CCAGCCTGGATAACAGAGTGAGACTCTGTCTCCAAAAAGAAAAAAAAAAAAAATTCTAAGAAGTAATTCA
AGCCTGCTGCAGAAATTTGCATAAGTAACAAAAAGGCAAATGTTAATCACCAAGACAATAAGGAAAATGT
CTTAAGTCCTGTCAGAGACCTTAACAGCAGCCTCTCACATGAGAGGCCTGAGGGCCTAGGAGGAAAAAAA
AAAATGCTCTTGTGGGCTGGGCCCAAGGCCTTCCTGCTCTGTGCAGCCTCATGGCATGGTGCCCAGTGTC
CCAGCTGCTTCAGCTCCAGCTGTGGCTAAAAGGGCCAAGGTATAGTTCAGGCCATGGCTTCAGAGGGTTC
AAGCCCCAAGCTATGGGTGCCTTATATGTGATGTGGGGCCTGCAGGTCACCCCTTCACAGGATAGCAGGA
AAGAGAATGAGTGCCATCAGAGGAAATAACAGATGCTTATAAAACCATCGGATCTTGTCAGACTCACTCA
TTATCTTGAGAACAGCATAGGAGGAAATTGCCCCCATGATACAATTACTTCCACCTAGTCTCACACTTGA
TACATGAAGATTTTTACATTTCAAGGTGAGATTTGTGTGGGGATAGAGAGTTAAACCATGCTATTCCACC
CCTGGTCCTTCCCAAATCTCATGTACTCATAGTTTTAAACACAATTGTGCAATTTCAACAGTCCTCTGAA
GTCCTAACTCATTCCAGCATTAACCCAAATGTTCAAGTCCAAAGTCTCAACTAAGACAAAGCAAGTCCCT
TTTGCCTATGAGACTGTAAAACCAAAAGCAAGTTAGTTACTTCCTAGGTATAATGAGGATATAGGCATTC
GGTAAATACAACCATTCCAAATGGAAGAAATTGGCCCAAAAAAGGGGGCTCCAGGCCTCATGTAAGTCTG
AAATCCAAAAGAGAAGTCATTAAACCTAAAAGTTCCAAAATGATCTCTTTTGACTCCATGTCTCACATCC
AGGTCTTGCTGATGCAAGAGGTGGGATACCACAGTCTTGGGCAGCTCTGCCCCTGTGTCTTTACAGGATA
CAGCCCCCTTCCTGGCTGCTTTCATGGGTTGACTGTGAGCATTTGTGACTTTTCTAGGCACACAGTGCAA
GCTCTTGGTGGATCTACCGTTCTGGAGTCTGGAGGACAGTGGCCTCTTCTCAGAGCTCCACTAGGCAGTG
CCCCAGTGGGGATTGCGTGGCAGGGCTCAAACCCCACATTTCCCTTCTGTACTGCCCTAACAGAGATTCT
CCATGAGAGCTCTGCCTCTGGAGAAAACTTCTGCCTGAACACATATTTCCTTACATCCTCTGAAATCTAA
TCATTTAGATTACATTTGTATGCATTAGAAATGTATGCATTTCCATACATCCTCTGAAATCTAAGCGGAG
GCCTCAAAACCTCAATTCTTGACACCTGTGCACCCATAAACCCAATACCTAATGTAAGTCGTGAGGTTTG
GGGCTTACATCCTCTAAAGTAAAAGCCTGAGCTGCACGTTGGTGCCTTTTAGTCATTGTTGGGACTGAGA
CAGCTGGAACACAGGGCACCATGTCCTAAAGCTGCACAGAGCAGGGGAGTCCTGGGCCCAGTCCATGAAA
GCATTTTTCCTTCCTAGACCTCTGGGTCTTTGATGAAAGGGTCTGATGAGAATGTCTCTGACATGCCCTG
GAGATATTTCCCCATAGTTTTGGTGATTAATATTCAGCTCCTGGTTACTTATGCCAATTTCTGCAGCAGG
CTTGAACTTCTCTTCAGAAAATGGGTTTTTATTTTCTATTGCATTGTCAGGTTACAAATTTTCCAAACTT
TTATTCTCTGCTTTATCTTGAACACTGCCACTTAGAAATTTCTTCTGCCAGTTACCCTAAATGGTTTCTC
TCAAGTTCAAAGTTCCACAGATCTCTAGGGCAGGGGCAAAGTGCTGCCAGTCTCTCTGTTAAAGCATAGC
A
