# Supplementary material for: Genome-wide characterization of endogenous retroviruses in snub-nosed monkeys
Source: PeerJ. 2019 Mar 18;7:e6602. doi: 10.7717/peerj.6602 (PMC6428148; doi:10.7717/peerj.6602)
Supplement: File S3 — All ERV sequences found in the golden snub-nosed monkey. [file peerj-07-6602-s003.zip › Supplemental3/229.fasta]

>229gi|723394959|ref|NW_010819497.1|:946721-951176
ACCCACATGAAAGAGGTTATGAAAGGACGATAGAATGGAATGAACCTGTGAGGCTGAAAGAAGGAATTTT
CCTTGGTCCAAGAACCATTTGCCTTGTGTGGGAAGAGACTGATAGGTGAAGTTTCAGTGGGAGAGTAGAT
GGGAGTGACCAATGAGAAGGAGAAAAACTGGTCATGGGAGACAGAAGTTGTAATGCTAGCTGCTTCTTTA
GCTACCTTATCAGCATAAACTTTGCCCTGAGCAGTGGGATCTGATACCTTTTCATGGCCCTTGCAGTGAA
TGACTCTAGCTTCCTTCGAAGTAGAGCAGTTTTAAGAAGAGTTTTTATTAAGGAAGCATTAATGATGGAG
TACGTTTGTGTAGTGAGGAAACCTCTTCTGCCCATATAACAGCATGGTGGTAAAGGATGTGGAAGGCATA
CTTGGAATTGGTATAGATATTGATACGTAGTCCCTTTGCAAGAATGAGGGCTTGGGTTAAGGTGATGAGT
TCAGCTTGTTGAGAGACAGAGGAAGGGGCAGGGCTGTAGCCTCAATGATAGATGTGGAAGACACTATAGC
ATAGCCTGCCTTTGCCAGTGATTGGCAGTTGGGCCTGGAAGAACTACCATCAATAAACCAAGTGTGGTCT
GGGTAGGGAACAGGAAAGAGGGAAATATGAGGAAATGGGGAGAATGAATGGTTTAGTTAGGATGGCAAAA
CTGGGTATCCAAAGGTGAAAGTACCTAACATGGTACTAACCAAGGAAAGGAGTTGTTTTGTGGAAGGGGT
TGGGGTTTGGGAGATTAGCTGGACACAATCAGCAGGGAGAGCATGTGTGTTTTCATGGAGAATTATGCCG
AGATAGGTAATGGATGAGGAAGAAATCTGGGCTTGACTGAAGTAACGGGGGCTGTCCCTGAAGCCTTGTG
GCAGTACAGCCCAGGTAAGTTGCTGAGGCTGAATGGTGTCAGGGTCAGTCTAAGTGAAAGCGAAGAGAGG
CTGGGATGAAGGGTGCAAAGGAATAGTAAAGAAAGCATGTTTGAGATCCAGAACAGAATAATGGGTTGTG
AAGGGGTTGCCAAGGGAAGTATTGAGGATAGGAGCGTATATGGGTTTGGCAACATGGGGTGGATAGGCAA
GACAATTTGGTTGAAAGGTGAAGATCCTAGACCAGCCTGTAAGACTTGTCTGGTTTTTGGACAGGTTTAA
CCCTTTTAAAGCCTGCCATGGGATGGGATATTGGTGTTGAGTGGGGTAAGGGTGATTAGGTTTTAATAGG
ATGATAAGGGGTGCATGATGAATTACCAAGGAGGGAGTAGAAGTATCCCGTACTCATGGATTAAGGTAGG
GAGACCCAAGGGGAGGATGCAAAAGAGGCTTTGAACTGGGGGAAAAGGCAGCAATGAGGTGTGGCTGTAG
CGTAGGAATAGTCAGGGAAGCAGATAATTTAGTTAAAATGTCTCGACCTAATAAGGGAGCTGGGCAGGTG
GGGATAACTAAAAAGGAGTGCGTAAAGGAATGTTGTCCAAGTTGGCACCAGAGTTGGAGTTTTAAGAGGT
TTAGAAGCCTGGCCGTCAATAACCACAACAGTTATGGAGGCAAGGGAAATAGGCCCTTGAAAAGAAGGTA
ATGTGGAGTGGGTAGCCTCTGTATTGATTAAGAAGGGGACGGATTTACCCTCTACTGTAAGAGTTACCTA
GTGTTTGTGATGGTCCAGGAGGCTTCCAGGTGATTGGACAGTGTTAAGTCTTCAGCTGCCAAACCAAGAA
GATCTGGGAAGGAGTCAGTCAGAGAGCCTTGGGCCAGAGTTCTAGGGGCTCTGGGAGTGGCTGCCGGGAG
AGTTGGACAAGTCTAATTTCCAGCGGGGTCCTGTACAGATGGGACACAGCTTAGGAGGAATCCTGGGCTG
CAGGCATTCCTTGGCCCAGTGACCAGATTTTGGGCACTTGAAGCAAGATCCTGGGGGAGGAGGTCCTGAA
GGAATGCCTGGCCACTGTGGTTTAGGCATCTTGAAGTTCTTGTGTGCTGGAGATGTGGCTGGGGTTTCTC
TCACAGCAGAGGCAAGTAATTGCAACTCAGAAATACGTTGCCACTTGGCTGCCTCTTCTTTATTATTGTA
CACCTCAAAGGTGAGGTTAATTAAGTCCTGTTGTGGGGTTTGGAGCTCTTTCTAATGTCAGGAGCAGACT
GAGTGATAAAATGCATGTTAAGAATAAGACAGCCTTCCGGCCTCTCTGGGTCTAGGGCAGTAAAGCGTCT
AAGGGTTGCTGCCAAATGGGCCATGAACTGCGTTGGGTTTTTATATGATGAAAAAGAGCCTAAATGCTAA
CTGATTTGGGAGAGGTTGGCTAAAGAAAAAGGAGCATTAACCTTGACTATGCCTTCAGCTCCAGCCACCT
CTGTAAGAGGAAATTGTTGGGCAGGTTGGGGAGGGCTAGTTGTGGAACAAAACTGTAAACCGGACCAGGT
GTGTATGAGGAGGGGAGGTGATAGAAGGATTATAGGGTCGGGGAGTAGAGGCTGAGGAAGATTTGGGACC
TAGCTAAGCCTGGCAAGGAGCAGCCTGGGGAGGAGGGGAGGTCAGAGGCGTCCTTGGAAAAGGAGGATTC
AAAGGACTCAGAGCTTGGGGTGGAGACTGAAGGAACAGACAGGAGAGAAAGAAGAAAGACTTGGGATGAG
TTGCATTGGGAGCAGAGACTACAGAGGGACCAATGTGTAAAAGAATGCCTGGATGTCAGGCAACTCAGAC
CATTTGCCCATTTTATGACAAGAATTATCTAGATCTTGTAGGATGGAGAAATCAAAAGTGCCATTTTCTG
GCTACTTGGAACCATTGTTGAGTTTGTATTGGGGTTAAGTGGCATTGCAGAAGAAAATAAGGCATTTAGG
TTTTAGATCAGGTGTGAATTGAAGAGGTTTTAAGTTCTTGAGAACACAGGGTAAGGGAGAAGAAGGGGGA
ATGGAGGGTGGAAGGTTGCTCATAGTGAAGGAGGCAAGCCCAGAGAAAAGAGAGGGTAGAGACACGGCTG
GCAGGGGCGGGGAGGGGGGGTGGTACTTGCTACCCAGTGGAAGTGGTACCCGCCACCAAGGTGAAGGATC
AAGGCAGGTGTCCCTGTGGTTATCAGACACCTGAAATGCGGGTCAATAATCAGGCAGGCATCCCCGCAGT
GACTAAACACCAAGGAAGACTGTCTTCCCGAGTCCGTGACCGGCGCCGGAATTTTTGGTTCATGGATAAA
ATGCATCTCCTCTGTCTCTACTGGAAAAGGAAAGAAACTGAAATTAAGGGAAGGGAGACATTGAAGGGTG
GCACCGAAATGGAAAGGAAAAAGAAGTTGAGGAATAGTGAGAGAGGTTGGAGAAGAGGGTAAAAAAAAGA
GATTGCTTATGCGATTTAAAATTGGCGAGGTGTTTCTTGGGCCAGTCTGAGGACCCGTGGTCCTAAATGG
ATTTTCTCATGGAGCAAAGAGTGGGAGGACAGGGGATTGATCTCCCAAGGGAGGTCCCTGATCCGAGTCA
CGGCACCAAATGTCATGCATGTCTGTGTGAAGAGACCACCAAACAGGCTTTGTGTGAGCAATAAAACTTT
TACTCACCTAGGTGGAGTTGGGCTAGAAGATAGGGGTGGGGCAGTTTTATAGGATTTGGGTGGATAGTGG
AAAATTACAATCAAAGGGGATTGTTCTCTGGTGGGCAGGGTCGGGGGTCACAAGGTGCTCCGGTGGGGAG
TTTCTGAGATTCCTTGTCCAGGAGAAGTAATTTCACAAAGTAATGCCATCAGTTAAGGCAGGAACCAGCC
ATTTTCACTTCTTCTGTGGTTCCTCAGTTGCCTCAGGCCATGTGGATGTATACGTGCAGGCTTGGGCTCA
GAGGACTGACAGTATACATGAGAGATAACTCAGAGAAATGAGTAAACCTCTAAAGTAGATCTCAAAAAGT
TGTTTTCAGACTTCAGGCTTAAATACAATCATTCTCAAAATCAAAGAAAGAGGGGCGTGGGGACAGGCCC
TTTAACTGTACAACAAGGATAAGGTCTGTTATGCAGATTTAAGTATATACCCTTTCCTCTAAAGTCTCTG
GTGATTTACTTGGTCTTCTCTTCCTGGTGCAAAGTAGGAAACACTTTTTACAAAAGGAGATCTCTTTATA
GATGTCAGTTTTTCTTATAAAAGGATAAACTTTCAGACCTGCTTCTGTGTCTGAGGTTTGTCAAATTACC
AACACAAAATAATCCTGTGCCATAGAGGTGAATTGGGGTGCATATACTGGTCTCCTACAGTCATATATGG
AGGAACATTTTCTGAACCCCATCAGTAGCAATACAGCCTATATCCTTATGACCCTTGTAAAGTGACTATT
CAGAATCTAACAAGGGTTGATGGAATAAGCATCTGACCAACGTAAATCAAAGAAAATTACTGCAGCGAGT
CTCAGTTATGTTAGAGGTTTATTTGCCAAGGTTAAGGATGAGCACA
