# Supplementary material for: Genome-wide characterization of endogenous retroviruses in snub-nosed monkeys
Source: PeerJ. 2019 Mar 18;7:e6602. doi: 10.7717/peerj.6602 (PMC6428148; doi:10.7717/peerj.6602)
Supplement: File S3 — All ERV sequences found in the golden snub-nosed monkey. [file peerj-07-6602-s003.zip › Supplemental3/23.fasta]

>23gi|723410932|ref|NW_010803524.1|:1476243-1485777 
TGCCTATTTTGTTTTTTAGACAGAGTCTCACTCTGTCGCCCAGGTTGGAGTGCAGTGGTGCGATCTGGGC
TCACTGCAAGCTCTGCCTCCCGGGTTCATGCCGTTCTCCTGCCTCAGTCTCCCGAGTAGCTGGGACTACA
GGTACCAGCCACCACGCCCGCCTAATTTTTTTTGTATTTTTAGTAGAGACGAGATTTTACCGTGTTAGCC
AAGATGGTCTCAGTCTCCTGACCTCGTGATCTGCCCACCTCGGCCTCCCAAAGTGCTGGGATTGCAGGCG
TGAGCCACCGCACCTGGCTTGCTTATTTATTTATTTATTTATTTATTTATTTATTTATTTATTTTGTATT
TTCAGTAGAAATGGGGTTTCACCGTGTTAACCAGGATGGTCTTGATCTCCAAGATAAGGCTGCCTCCTAA
GCCTCACACCTGTCATCTGTAAGAGAGCCATGGCTGCGCAGGAAGGAAGGATGAGGTGGTGGAGTCCTGG
GTGTCAGGTCCTGCACTACAGGCCGAGCACAGGGAGACATAGGAGCAAGCTTTCCTCTTTCCTCCCCTCC
TTTATTTCTCCCTTGAACACTTGCTGAAGTTTCACCTATGTTCCAGGTGCTGTGCTAAGAAGCAAAGATA
CAGCACCAAACAAGATAAGTATGGCCACTGCCCCGCTCCCAAGGAAGGATGCTTTGGAAGGCCTTTCACT
GAATATCTGTCCTCACCTCCTCTGTGCCACTCACAGGCTTGGTTGAGGATCAAACTCCTTTTTCAGAAGA
GGAAAGGGAGACTCCAAGAGGGGTGATGCTCTATCCCTAGATCTGTGACCTTGGGCAAGTGGTAGAGTTT
GTACTGAGTGTTCCTAAACTATGTTCAGGGCACTTCATGCTTCCTGGCCTCATGTTTAGCTCCATGTGAA
AGGGCCAGATCGCCCCACTAGCAGATGAACTCCTTGCTCATCCTTGTGTTCCAAGCAGAAACTAACACAA
AACCAGACAACCTGGAATGAAGACAAGAAACCCTTGGCCTGCTGGGTCATGAAGCTGTTTCTGGCTGCTG
TCCATGGTACTAGCAATAAGCATGAAGCCTGCCAACGTCAGGTGGTTAGAGCCCTCTTGGGAAGCTAAAA
GATTCTTATCATCCAATTCACGGTTTTGACAGCCTCCTTGGTTTTTCACTGGGTCTTTCCAACAAGTCTT
ACCTGTCTCCTCTCTCACCTCCCAATGAGCTTTTCTGTTGGCCAGTGGGTGCCTTGTATTAGATGCTTGT
CTTTTTCTTTTTCTGGTCTCCTGTTATTTTCCCAAGTCATTCTAAACTTTGGAAGCAGAGAACACTCACA
ACCAGCTGTACCTGGTGTTGTATATTAAATTATCTTTGTCTTGATTCAATGTGTTAAAGTCCTTTATCCA
TTCTCTTACCTTGCAGACCCCAGCTGTAACACATATTTCTTACATCATGTTTCCCAAATGTCAGTCACCC
ACATACCTCCCACATGATTTTTGCCATACTCTTACACCACCTATCATTCTATACCAAATATATTTCCTAA
AATCAACCCTTATAAAAGTTTTAGTAGGTCTTATTTTTTTAGAGCAGTTTTAGACTTGCAGAAAAACTGA
ACAACAACAAAAAAAAGTGCAGAGAGTTCTCATATACCTCCTCCCTGCACACATTTTCCCTATTATTAAC
ATCTTGCATTTGTTCGGTACATGTGGTACACTTGATGAACCAAAACTAATACATTATCATTAACTGATGC
CTACAGTTTTCTTGAAAGTTCACCCTGTGTTGTACCACTCTATGGGTTAACAAATGCAAATCATGTATCC
CTCATTAGAGTATCTTACAGAATAGTTTCAGCACCCTAAGAATGCTCTGTGTTCACTCCTTCATTCCTAC
CCTCTGCCCTCGAACTCCTGGCAACCACTGATCTTTTTGCTGTCTCTATAGTTTTGCCTTCCCAGAATGT
CATAGAGTCAGAATCACATAGTATGTAACCTTTTCCCAAACTGGCTTCTTTCACTCACTTTTTAAAAAAC
TTACATACATTTATTTAAAAGGGAAGCTTGATATCATCATAAAAATGGATATTCAGATTCATTTACCATG
AATTAAAGGAAATCATAGAAATACCAGCAGGAATGGAAACTTCTCTATTCCATGAAACTCATGACAAAAA
CTGGCAAAAATTCCAGAATCAACTTTTTCAGAATTCTGGAAATTAACCAAAGACTTGAAACAATCTAGAC
TGCATGCAGTCAGGAAGAAAGGCTGAATTTCAGTAAGAATGGGGAGTTTCATGGCATTTTAACTTTCCAT
ATTTCCATCCCCTTATCTTCTGCTCTGAGTTAGCCTTGAAATAAGGTTCAAATCAACCCTGCAATCAGGG
TAAAAACCGGTAGCCTGGAAGCTACCGTAGGGAACAAAACAAGATTGCAGCCCCTTAAACCTCATTCCCA
GAGAATTGTCATGACTTGACTTGTCTGGTGGGTCCCTGGAGAACTCCACTTGCAAGGTTTTCTTGCCTTC
GGACCAAGATCAGTGTTTTCCAGAGGTTCAAAGGTAGGAGTAGGAATGAATGAAGAAGCACAGAGCATTT
TTAGGGTCAAGAAACTATTCTGTAAGATACTATAATGATGAATAACTGATATGTGTTTGCCAAACCATAG
AACTATACAACAGAGAGTGAAGCTTCAAGTAAACTGTAGGTCTTGCTTGAACTTTGCCCACCTTGAAAAG
TCTGAGCGTTTGCTGAAAACAATTTTAAGTAACTGCTTAGCTTTCTGACTTCCTAAGATGGTGAGCAACA
GTTGGGGAAAAGTATGGGCTAACCAAAAGATTTAAAAAGAAAAAGCTGGCAAATAAGATGTCTGTAGGGA
CTTTGCAAAGTTCCAACATATTACTGAGAATCTAGAAAGCCCCGTGCATGTGTAGGGCTGTAGGCATGCT
CAAGAGAGACTTGAGAAGGCCCTGTGCTCTCAATTCTGTATGACCTGAGGGTCTACACAAGTAGAAAGTG
AAAGTTAGGGCAGAGTTGCCAATTTCCTGACCAAGTATTGAAGGTATGCCCAGCATGCACACAGAGTACT
GTGGCAAAAACTGGGAGACTTATTAGTCCAGGCATTTGAGGAAATGTCTGTCCACTCTTGAGCTCCCCAG
TAAGCTAACTGAGCAGACATTTCAGTGGCCACATATGAAAAACAATGTAACACATCATATTGTAGAATTA
AGGGGGGAAATCACACGATCTTTTCAGTAGACACAGAAAACGCATCTGATAAAATTGATACCTTGTTGAG
ACAAAAAATACTCAACACACTTTAAATAGTAGGAAACTTCCTTAACTGGATAAAGGGCAGCTATGAAAAA
GTCCAAGCTAATATGATACTTAATCATGAAAGACTGGATACTTTCCCCATAAGGATCAGGAACAAGACAA
GGATGTCTCCTTTTGCCATTGCAATTGTACTGGCGGTTTGAGCAAGCAATTAGACAAAAAAAAAATGAAA
TAAAAGGCACCTATAAGGAAAGAAGTAAAGCCACCTCTATTTGAAGGTGACATGATCTTGCAAATATAAA
ATCCTAAGAAATTCATCAATAAACTATTAGAGTTAATGAACAAGTTCAGAAAGATTGTAAGATACAAGAT
CAATATAAAAAAATCAATTGTACTCCCACACATTAGCAATGAACTATCCAAAAAACGAATCCAAGAAAAT
AATTCCACTTACAATAGCATCAGAAAAATAAAATACTTATAAATAATCCTAACAAAAAAGTTCAAGATAT
GTACATCAAAAACTATAAAACATTACTTAGAGAAAATCTTTAAAACCTAAATAGTTGCCATGTTCATGGA
TTGAAAGGCTTAATATTGCTAAAATGGTGATACCCCCCAAACTGATATGCAGATTCAACATGATCCCTAA
CTTTGGATTAGGCAACAGTTTATTAGATATAATAGCTAAAGCACAAGCCACTGAAAAAAAAGATTGTATT
TCATCAAAATTAAAACCTTTTGTGCTTCAATGGACATGATCAAGAGAGTGAAAAGACAACCCACAACATG
GGAGAAAATATTTGTAAATCATGTATTGGATTAGAGTCTTGTATCCAGAATCTACAAAGAACTCTTTACA
AATTAACAACAAAGTCACCCAATAAAAACTTGGGTAAAGGAATCAAATAGACATATCTCCAAAGAAAATA
CACAAATAGCATATATATATATATATATATATATATATATATATATATATACTAATGACTAATAGTCATT
AGGGAAAAGTAAATCAAAATCACAATGAGATACTACTTCACACCACACACTTTCACCCCCACTGGAATGA
CTGTAATTAGAAAGATGAACAATAACAAGTGTCGGTGAGGATGTGGAGAAACTGAAACCCTCATACCTTG
CTAGTGAGATCTAAAATGATGCAGTCACTTTGGAAAACAGTTTGACAGTGCCTCAAAATGTTAAATATAG
AGTTAACATATGACACAGAAATTCTACTCCTAAGGTCTCTAAAAGACCTTAAAATATATGCTCACCCAAA
AACTTGCACATGAGTGTTCACTCACAATAGCCAAGAGGTAGAAAGAACCCAATTGTACATCATTGATGAA
TGGATTTTTAAAAAGTGTGATCTAGCCATTCAATGGGACATTATTCAACCATGTAAAGAAATGGAGCACT
GAAACATGGATGAAACTTAAAAACGTGCTCAGTGAAAGAAGCTAAACACAAACACATGTTACATGATTCA
TTTATATGAAATGTCCATAATAGGTAAACCCATTGAGACAAGAAGTAGAAAAGTCTTGACCTGGAGCTGG
GGGAAGGAGAAAATCGAAAATGGTAATGGTGCAGAGTTTCTTTTTGGGATGATAAAGTTTTGGAATTGAG
GTGATGGTTGCACAACCATGTGAATAAACTAAAAACCACTGAATTGTATATACACTTTAAAAAGGTGAAT
TTTATATACGTAAATTAAATCTTAGTATTTTTTAAAAGGCAATCATGAAAGTAAATACCTTGACAAGGAC
ATATTTGCTGTACTTTAAAATATAAAATTTAAATGATACAATTTTTTAAAAGAAATAGGTCTAACCATTT
TGTAAAAATATATTTCTGAAAATAAGTTTATGAATGAGAAAGAACACTATGATAAATCACTCACAAAAGT
TTCAATGTGGTTTTGTTTAAGATGAAGTTTTATGGTAATTCTGTGATTTAGTGTAGCTGTTAACCAGCAC
TGTGAATTTCAGCTCATCTACATATATGGTCAGAAAGGACAAAATATATGTAGCCATGACACTGGCTAAG
ATAGAGATGTCCAGCACAACAGTGGCTTAAAAGAGAAGTGACTTTCTCTCCCTGGTAACCATCCATGACT
GATAATGCAGTTTTATGGTGCTGGGCACCAAGGCTCCCTCTGTCTTATTCTTCCACCCCCACTAGGGTAT
AGCCCTTTCTACATGACCCCAAACAATTAACCACCATGTCCCCTTTCCTGGGGAGGGGAGAAAAGTAGTT
CAGAGCAGGTTCTATCCCTTTAAAGACCTAACCAGAAATTTGTCCACATTGCTTCTGCTCATACCCATTG
GCTAATACATGATCACATGGTCACCCCCAGCTGCAAGGTTGCCTAGCAAATGTAGTCTTAGCCCAGATGG
CTCTGTAACCAGCTAACATTCTGCTGATGAGAAAAGAGGAAAGATATTTGTGGAGGTGGTGGGGGTGAGG
AACGAGTGACTGTCACTGACTCAAGCATCTCTGAATGGTTGGATAATAGGGTTTAATTGCTTTGCAGTTC
GTTTACAGACTGACTCAGGGCAAACCCCACCAGGTCAAGGAATTGGAAAGAGTAATTGGTCTATAGCTAG
ACCATTCATCGGAGGACTATTACGAGTGAACTCAGTTTCCTGCTAAAAATGTGTTTTAAATAGCCAGTTT
GGTCTTGAAGTTAGAATGATAATAGAAACAGTATAAGTAATAATACGTATTTTTATTTATGGGCCAGCTC
TCCTCAGCACCCTAAAGTGTAAATACTATTATTAGTCCCATGTATCATAGGAGGAAACTGAGGCTCAGAG
AGGTTAAGAGGCTTGTTTAAGATCACTCTACCTAGTAAGTGGCAAAGTCGCACTCGAACCCAGCAGCACA
GCCTCACATAGAGCCCTGGTCAGTGACCAGCCCAGTGATTCCAGGAATGGACGTAAACACCAAGGCGGAG
AACAGGCTCCTCCCAGAGCTGTTCTGGATCAACCCCAATGGCCAGGCACCGTCTCCGCGTGCATCCCACC
CAAGGGCAACTGTGACAGAGCCTGGGGCTGCTTTCAAGACCTATTTATAAAGATCAGGTCTTCCGGTGGA
GCCAAGGGAATGCTTCTGCAGCTTTCTAATTGTTAGGAACCAAGGAGAATGAAGTACAGAGTGCACCGTC
TGAGGCTGCCCAGTCTCCTGACATTTGATAGCTTGTGATATCACTGCCCACAGTGCCCGTCCTGGGGCAG
CCCCTTTGGAATCTGCAGAAGTCATGGTTCACCAGGCCCAACACATGACCAAATGACTTGTTTGTCAAGG
ATGGGGCCCTTGGGCAAAACCAGTGGTCCTCATGAAAGAAACATTCCCAAGTCAGTGAAAGACGGGTTCA
TGAGGCTGGTTTGGGACCCAAAGCACTGTGTGTGTCCCATGGAAGACAAGGCAGAAGGCACTCACTGGTG
GACAGGCAAGGATCCTCAGCCCTGCGATCCAGGAGGTTAAGGAGCCCCAGCACCACTCAGGGCTCCCTGG
GCTTCCTAAGGGCAGTTAGCAGTTAGTTTATTTACTTTTGAATGATCAGTTTCTCTGCTAGAAACTAAGT
CCAAAGACAGAATCAGAGACACCCACAAGGATGTCAATGGGAAGAAAGGAGAAGAATGGAGTGGAGAGGG
AAGGAGGGAGACAGGCAGAAAACCTAAATGCCCTTGGGAACCCTGGGGGAGGCAGGGATAACTGAAAGTA
TATGTAAGGGTCCCTGGCTGTAACATCCACAAACCTCACCCAGATGTTATTTGGGGTTAAACAGCTGAAG
GTCCTTGCTAGGAAGGCACAAGCTTACTAATCGAGTTCACAGCACACACCTGCCCTGGGCCAAGCCTGTG
CTAGCTAGACTCTGGAGTATACAGACATGATAATAACAGCAGCAGCAGCAGTAATAATAATTATAACAAC
CAGCATTTAATGAGCACCTACTATGTGCCAGGTAATAGTCTAATCACTTTATACCTATCAAAGTCCTCAT
ACAACGCTACGAGGCAGGGATATATGTTATCCTCATTTTACAGAGACGAGAGCTGAGGAGCAGAGCACAG
CTTGCCAAAGGCTGAGAAGCAACTGAGCCAGGGTTCAAACTGGGCCCCAAAGCCCCCATTCTCCCCACGA
GGAGCTCCTCCCTCAGCAGTTCCTATTTCAGAAGCACACAGCCCAGTTAGGGCAACCAGAAGCAGGTAAA
TCCCCTTCCACAGCACCACAGGCTCTGGGAAGGACACACGGCATAGGGAGCAGTGGGTCACTGCACAGAG
ACGCAGGCTAGGAGGAGGCTGAGGATAGCAGGGCCCCCAGGCGGTCTGGGAGGAGTGGAGGAGCCACAGA
GAACAAACCAGTCTGGGAGTCTGAGCTGGCCCTTAAAGAGGCATCAGGGGCCAGACGGGAGGGGCCAAGG
AGTTGGGCTTTCTCCAGGGGACACTTCCAGAGAATCTGATCAAAGCTCTCTCTCAAGTCTCTTCTCTGGG
TCAGGGCAACTCGCCCAGGCTCAGCCCAGCTCCTGGGCCTCCTTCCAGGGGCAATGAACTTCCCCAGGCT
CCCCCGCCTTTTCCTTAAACAAGCCGAAGTCCTCCAGGCTGAGGACTCCTAATCCCAGCCTAATCTCTGC
TCCTGCCAGAGCGTCCTGTCTGCTGTCCTCCTGGCTGGGTTGGGGCCCAGGAACAATGGTGAGAAAGAGG
GAACAGGGAGAGGCGGGTCTGCAGCCTGGGGGCTGAGGAAGGAGGGGACATGGGCATCTGAGACAGGAGC
AAGGGAAGCAGGGCAGCCTACAGGGCCGAGAGCAGCTGGGCTGGGCTGACCCCGGGACAAACAAGGCCCA
GAGTGAATTCAAGCTGCCTGCTCCAATGCCAGGCTCTTCCTGGTGGAACTTTCCACTTACCATGTTGGCT
TAACCTATGGAACACAGCACATCTAAACAGATCTGAGGCTCTTTTCCTTAGACCCACATGTTAGCGTCTG
GCTGCAACTACACCCACTGCAGATAGCAACAGTCACAATGATGACAGTGGTAGCGACCATTTATGAGGCA
CTTTCTCTGTGCGGGTCACTGTGGTTTTGCACAGTACCTCATTAAATCATCAACAGGAACAACCACAAAC
AAAAGTAATGACAATCCCGAGAGCTCATGCTGGGGTCGCGCCCAACAGGCCAGTGTGGTTCCCCATGAAT
TAGCTCATCTACCCGCATAGCAATCTGCTAAGACAGGGACTTTTGTATTCTTCTTTTTACACTCTGGGAA
ACCGAGGAACTTGCCCTAGAGTTCTCTCTGCTGGACAGAGAACTGCATTCAAAGCCACTGACTTTGATGA
CCCAGTTCATGTACTTAACCTTGGCCTCGGACGCAAATTGCCCAAGACTCTTAACAGCGTCCATGGGGGT
CTAGGTTGCCTTTATAATCAGTTGCACTTTCCTTCTATTTTATGCTGCAGTTTCACAACAGTGGAACCCC
AGACTGGAAAACTGGATTCATCAGGTGCATGAGCTAGAAAAGAACTTGTAGAATCACAGACTAGAATTCA
TCGATCAAAAAAAGCTCACAGCCGCCCCTCTTGGATAGTAAGAGCTATCTCAGGACCTTCTTGCAATGAA
TCCTCAGTGTGATCTAGGAATTAGATGCTATTACTATGCCCTTTTTATCAACGAGGAAACTCAGCACAGG
AGCTAAAGCGGTTTGCCAGGGTCGGCTTGTAAGCAGCAGGACAGACACTTGGACCCAGAGCCCAACCCCT
GCATCACCTCGTGGGCCCTCACCTGACGCTTCAGAGCCAAAAGTAAACTACGTAGCAGTGGGCTTCCTCT
GAGACAGGGGTTTTCACACTGCCCCCTCTTGCCACTCTCCCTAGACTGTACAAGAGTCTACCATCACCAA
AGAGAAAGATTGTGTTTCTGGGTCTGCTTTCCAAAAGGCCTGAGCTATCTGACAGTCAGGGCCTGGACCT
ATTGCTCTGCAGCATCTTCAGCACCAGCACGAGGCCTGGCTCACAGAGACCGGAAACCAACCCGAATGCC
TGAGAGGCCAACAGAGCCTCAAGCTGATACTTAAACTACATGCATCTTAATCTGCATACAAGCGGGCAGC
TTCCTTTCTCTATTCTTTTTCCATCCAAGGTTCTTAATCCAAAAAGATGAAGAGGTGGTGGTTCTTTTTT
GTTTATTTATTTATTATGTATTTATTTATTTCATTTTATTTTATTTTGAGATGGAGTTTCACTCTTGTCG
CCCAGGCTGGAGTGC
