# Supplementary material for: Genome-wide characterization of endogenous retroviruses in snub-nosed monkeys
Source: PeerJ. 2019 Mar 18;7:e6602. doi: 10.7717/peerj.6602 (PMC6428148; doi:10.7717/peerj.6602)
Supplement: File S3 — All ERV sequences found in the golden snub-nosed monkey. [file peerj-07-6602-s003.zip › Supplemental3/230.fasta]

>230gi|723394959|ref|NW_010819497.1|:1679467-1687132 
TGCTGTAACCAAAAGAACACCCTTGTTCCTCTGTAACTTAGCATATCCTGTTTACATCGGGCTATAAAAA
GCGAGCACACGCATCGTTCAGGGCCCTCTTGTACGCTGTGGAATGGAGGGACAAAGTTCGAACTTGCAGT
AAAGATCCTGGCCGCTTGGCTTTGACTCTGGACTCTGGTGGTCTTCTTCAGGGAATAAACGGTCTGGGCA
TAACGTTTGGGGGCTCGTCCGGGATTCCCCAAGCCCACCAGACCCCTGGTCAACGGATCTACCAGGAGCT
GCGGATAGGTGAGCCGGCTCGTCTCTGTTTGTCTTGTCTGTCTGTATCTGTTCTGAACCTGTATCTGTGA
CTCGCAAGGTCTGAAACTGAAGCTGACACAGTCCTGGCGGACGCGCTATAGGACGGTCAGTGGAGACCGG
TGGGAGACGTCCCCTGGCTCTCGCCTGATTTAGATTTCTATCTGAACTGATTCTGACCCAGGCTTCCGGA
GCGTGCTTGCGGCTAGATATTATAGATACTCCAGTTTTCCTTTGCAGGAATCCTAACCCATATTCTTTTG
CAGGAAGAGACTACAAACTATTACAGAATGGGTAATACCCAGAGCACACCCCTATCTCTCCTTATAAATA
ATTTCAAGGATGTTAGGGCAAGGGGCCATGATCTTAGTGTGGAAATCAGTAGGAGAAAGCTAATTACTCT
GTGCCGTTCCGAATGGCCCGCCTTTAATGTAGGGTGGCCACCCGAAGGGACATTCTGTCTTCCCGTCATC
ACTAGAGTAAAGTCCAAGGTTTTCCTACCTGGGCGGGCTGGCCACCTGGATCAAATCCCATATATCCTCA
TATGGCAGGACCTTGTTGAGAACCCGTCCCCTTGCCTGTCCCCTTTCCTACTAGGCCCTGGACCCTATAA
GACACTGGTTGCTCGGCCGCTAAAACCCAAGCAACCGACTGCCCCCCCATCCCATTTTACCTGATAGTGA
GGACCCACTGTCCACAGAACCCCCTTCGTACCCCTTCGGGCCCCAGGCCCCAGCCCCCCAGACTGAGCCA
CAGGAAGAATCGGGCGGACGGGAGGCGGCCGGCGCACCCGAGCCCACTGAAAGCGAAAGTAACTCTGAAG
GGCCGGCGGGGCGGACGCAAGGGTGCACTTTGCGGATTAGCCCCCCCCCAGCCGCCTGACTCCATGGTGG
CTCTACCCCTTCGGGAAATAGGACCCCCAGATGACACGGGAATCCCCAGGTTCCAGTACTGGCCATTCTC
CACCAGTGATCTGTATAACTGGAAGACTCAGAGTGCCCGGTTTTCAGACAACCCCAAAGATTTAATGGCT
TTACTAGATAGTGTCATGTTCACCCACCAACCCACTTGGGATGACTGTCAGCAGCTCCTCCGAATCTTGT
TCACAACGGAGGAGCAAGAGAGAATACAGGTAGAAGCTAGAAAGCTGGTCCCAGGGATGACGGTCAACCG
ACTGCCAACCCCGACCTCATAAATGCGACTTTTCCTCTGACCAGGCCGGCGTGGGACTACAACACGGCAG
AAGGTAGGGGACGGCTACACCTTTATCGCCAGACTCTAATGGCGGGTCTCCGGGCAGCTGCTCGCAAGCC
CACTAATTTGGCTAAAGTATACTCTGTTCTGCAGGGAAAGGCAGAAAGCCCAGCTACCTACTTAGAAAGA
TTAATGGAAGCTTTTAGACAGTACACCCCCATAGACCCAGAGGCCCCAGGAAGTCAGGCAGCTGTTGTAA
TGTCTTTTGTAAATCAGGCAGCCCCAGATATTAAGAAGAAACTCCAGAAATTAGAAGACTTAGAGGGAAA
ACAGATTCAGGACCTTCTTCAGATAGCCCAGCGAGTTTACAATAATAGAGATACTCCAGAGGAAAGGCAA
TTTAAGGCCACTGAAAAAATGACCAAGGTCCTGGCAGCAGTAGTACAGAAAGAGCATCTACAGCCAGAGA
ACACCCAACCTAGGCGGTCCCCCAGACATGATAATCTGAGCAAAGACCAATGTGCCTACTGTAAGGAGGC
TGGCCACTGGGTAAAAGACTGCCCCAAAAAGAAACAACGCAGAGGACAGGGACCCCCTAGGTCTACACCC
ATACTAGTCACTCAAGATGAAGACTAGGGAAGACGGGGTTCGGACCCCCTCCCCGAACCTAGGGTAACTT
TGCAAGTGGAGGGCTCCCCAGTTCAGTTTTTGGTCGATACGGGAGCACAACACTCGGTCCTAGTTAAAAC
CAATGGAAAATTATCCTCCAAGTCCTCGTGGGTGCAAGGGGCCACAGGGATTAAGAAATACCCCTGGATG
ACACAAAGAACAGTAAACCTCAGAGCCAGGAATGTAACCCATTCTTTTCTGGTCATCCCTGAGAGCCCCT
GTCCCCTATTAGGGAGAGACCTGCTAACTAAAATGGGAGCGCAGATCCATTTCCTCCCTGAGAGGCCCGT
CGTGACCACCTCCCAAAATCAGCCTGTGTCCGTCCTGACCATAACCCTAGAAGATCAGTACCGGCTCCAC
CAGGAGCGAGCGGCCCCTGACCAGGACATAGCAACCTGGCTCCAGCAATATCCAGGAGCTTGGGCGGAAA
CGGGGGGCTTAGGATTAGCAAAACACCGTCCTGCCTTGTTTGTTGAACTCAAGCCTGGGACAGACCCCGT
TCAGGTACGCCAATACCCAATGCCCCTAGAGGCCAAAGAAGGGATTGCACCACATATTCGCTGGCTCCTT
GACCAAGGGGTCCTTCGCCCATGTCACTCGCCCTGGAATACTCCATTGTTGCCGGTACGGAAACCCAACA
GCGGAGAGTACAGACCTGTACAAGACTTGAGAGAAGTCAATAAGAGGGTAATGGACATACATCCAACTGT
GCCTAACCCGTACACCCTCCTGAGTACCCTAAACCCTAAACATCAATGGTACACTGTTTTGGATTTGAAA
GAAGCTTTCTTCAGTTTGCCTTTAGCCCCTCAGAGCCAAAAGCTCTTCGCCTTCGAGTGGACTGACCCTG
AGAGGGGCATAAGTGGCCAACTGACATGGACCAGACTGCTGCAGGGATTCAAAAACTCCCCTACCCTATT
TGATGAAGCTCTCCATGAAGACCTGGCTGAGTACCGACGCAAACACCCTGAAATAACCTTACTACAGTAT
GTTGATGACCTCCTGATTGCGGCCGAAACCCAAGAAGCTTGTACCCAAGGGACCAAGGGTCTTTTACAAG
CTCTAGGGGATCTGGGCTACCGAGCCTCGGCAAGAAAGGCTGAAATCTGTAAACCAGAAGTAACATATCT
GGGGTGCCTGCTAAGAGGAGGGCAACGCTGGTTAACGGACGCCCAGAAGCAGACTGTTCTGCAGATCCCC
AGGCCACAATCCACCCGACAAGTAAGGGAATTCCTGGGATCGGCGGGATTTTGTAGACTATGGATCCCTG
GGTTCGCAGAGATGGCTAAACCCTTGTATCAGGCAACACAGGGACAACAGCCATTTAATTGGACAGAAGA
AGCTGAGTCGGCTTTCCAACAGATCAAAACCGTCCTACTCTCTGCGCCTGCCCTGGGACTACCTGATGTC
ACCAAGCCTTTCCACTTATACGTGGACGAGAGCAAGGGTGTCGCCAAGGCGGTGCTAACTCAGAACTTAG
GCCCCTGGCGGAGGCCAGTTGCCTACCTGTCAAAGAAATTAGACCCAGTGGCTGCCGGGTGGCCCCCTTG
TCTCCGAATGATTGCAGCCACGGCCCTGATGGTACAAGATGCTGATAAACTTGTCATGGGTCAAGAATTA
TGGGTTGTTACTCCACATCCCATCAAGGGTGTACTCAAACAGCTACCTGATCGATGGATAAGTAACGCCT
GGCTCACCCACTATCAAGGACTACTACTAAACCCCCTCAGGATTACTTTCCTGCCCCCAACAACCTTAAA
CCCTGCCTCGCTGCTGCCCAACCCGGACCTGAACGCCCCGCTCCATGATTGCACCGAGATACTAGCTCAA
GTACATGGAATTCGAGAAGACCTGCAGGACCGCCCACTTCCTGACACTGACCTCGTTTGGTTCACCGATG
GGAGCCGCTTCATACACCAAGGCCAGAGGTATGCCGGAGCAGCAGTGACTTCAGAGACCGAGGTAATCTG
GGTGGAACCCCTGCCCCCGGGGACGTCGGCCCAGAGGGCCGAACTGATAGCGCTCATCCAAGCTCTCACC
TTAGGGGCAGGAAAGAAACTGACAGTATACACAGACAGCCGATATGCTTTTGCTATGGCGCATATACATG
GGGCCATTTACAGGGAGCGAGGGTTACTAACAGCTGAAGGAAAAGAGGTAAAAAACAAAAAAGAGATTCT
AGCCCTGTTAACAGCCCTATGGAAACCGGAAAAATTGGCTATTGTACATTGCCCAGGGCATCAGAAACCA
ATCACTCCGATTGCTCGAGGCAACTCTCTGGCAGACCAAACCGCAAGGAGTATGGCAAAGGCTCCCAGCC
AACTCCTTGCACTCCAGTTCCCTGATCCGGGCCCCCGGGACTTGCCATATCTCCCTGATTATTCAGAAAA
AGATCTCCAGTGGATCAACAAACTTCCCCTGAAACGGATCCAGAATGGGTGGTGGACTGATACTAATGAC
CAAACTATCCTACCAGAAAAATTAGGACAACAAGTGTTAGAACACATCCACCNNNNNNNNNNNNNNNNNN
NNNNNNNNNNNNNNNNNNNNNNNNNNNNNNNNNNNNNNNNNNNNNNNNNNNNNNNNNNNNNNNNNNNNNN
NNNNNNNNNNNNNNNNNNNNNNNNNNNNNNNNNNNNNNNNNNNNNNNNNNNNNNNNNNNNNNNNNNNNNN
NNNNNNNNNNNNNNNNNNNNNNNNNNNNNNNNNNNNNNNNNNNNNNNNNNNNNNNNNNNNNNNNNNNNNN
NNNNNNNNNNNNNNNNNNNNNNNNNNNNNNNNNNNNNNNNNNNNNNNNNNNNNNNNNNNNNNNNNNNNNN
NNNNNNNNNNNNNNNNNNNNNNNNNNNNNNNNNNNNNNNNNNNNNNNNNNNNNNNNNNNNNNNNNNNNNN
NNNNNNNNNNNNNNNNNNNNNNNNNNNNNNNNNNNNNNNNNNNNNNNNNNNNNNNNNNNNNNNNNNNNNN
NNNNNNNNNNNNNNNNNNNNNNNNNNNNNNNNNNNNNNNNNNNNNNNNNNNNNNNNNNNNNNNNNNNNNN
NNNNNNNNNNNNNNNNNNNNNNNNNNNNNNNNNNNNNNNNNNNNNNNNNNNNNNNNNNNNNNNNNNNNNN
NNNNNNNNNNNNNNNNNNNNNNNNNNNNNNNNNNNNNNNNNNNNNNNNNNNNNNNNNNNNNNNNNNNNNN
NNNNNNNNNNNNNNNNNNNNNNNNNNNNNNNNNNNNNNNNNNNNNNNNNNNNNNNNNNNNNNNNNNNNNN
NNNNNNNNNNNNNNNNNNNNNNNNNNNNNNNNNNNNNNNNNNNNNNNNNNNNNNNNNNNNNNNNNNNNNN
NNNNNNNNNNNNNNNNNNNNNNNNNNNNNNNNNNNNNNNNNNNNNNNNNNNNNNNNNNNNNNNNNNNNNN
NNNNNNNNNNNNNNNNNNNNNNNNNNNNNNNNNNNCAAACATGCAGCTAGGTAGTTTAACCCTAACGTTA
GTCGCCCTAGTGGCCGCTGGGGCAAACACAAAACCAGCTCCTAATCCATTTGTCTGGAGATTCTGGCTTT
ATGAAAACCAAACCCACCCTGGGCAACCTCATAAGCCCGGGAAATTATTGGCCAGTGCTGATTGCCCCTC
CTCAGGGTGCAATGACCCAATCCTGCTAAATTTTACTGGTTTTCAGATAGCCAAACCAATGGCGCCAATA
ATATGTTTTGAGTTTGATCAGACTGAATACAATTGTAAACACTATTGGTGGCACCAAAACACAGGCTGCC
CCTATGGCTACTGCAACATGCACAAACCTCGGGTGTGGAGGCCAGACACAGAAGGCTGGAGGCCAAGATC
CAAGAACTGGAATTTCGGGCAAGGCACCCAAGACACAGGTTAAATGTATACCTGGATAGTCAAGGACCCT
TGGAACTCCCGCTGGACCATGCCTCAACATGGGGCTGTATACTATTCCTCTTCCTCCATGTGGCCTAGCA
GTCACCTCTATCTGTGGCGTGGCCTAGTTCAGGTACAGCCCCTGGTCCATGGAGATATCCAACGACAGGA
GAACAGACTAACACAAGATTTACGTCCTTTCTCCTGGTTAGAATTATTACAAGAAGGATTAGAACTTACT
AACCTTACAGGACTTCACAGCTTGTCTGGCTGCTTTCTGTGTGCCACCCTAGGGCGCCCACCACTAACCG
CTGTCCCTCTGCCATGGGAATCCTCTACCCAAACTAACAACCTTCAAAATCCCTTGAATGCCCCTATTCC
TAATGTGCCACTGTACCTGAACCCCAGTCAGGAGAAGTTTCCCTACTGTTTTTCAGGCACTAACTCCAGC
CTCCGCAACATCATGGTAACGCCCCCTAATACCACCCTAAGGGCCCCGCTGGGCATATTCTTTTGGTGTA
ATGGAACATTATCTAAGAAGCTATCTGGTCCCTCCATTACCACCCTACTGTGTCTTCCTGTCACATTAGT
TCCCTGGTTAACTCTACTAATTGCCAGCAAGTTCCTGGGGTATACCGGCAACTGGACTAGTACTGCTATT
CACCCAGCCCCTAGACTGAGACCAGCACAAGCCATATTTCTCCCCCTCATTGCGGGAATCTCCCTCACCT
CATCCCTCATTGCGGCCAGACTGGCAGGGGGAGCCCTAGGTCACACCCTCATAGAAAGCAACAAATTGCA
CCAACAATTTGCCGTTGCTATGGAGGAGTCGGCTGAGTCCCTTGCCTCCCTTCAGCGACAGCTCACATCC
CTAGCTCAGGTAACCTTGCAGAACCGGAGGGCCCTAGACCTACTCACTGCTGAAAAAGGTGGTACATGTA
TGTTCCTAAAGGAAGACTGTTGTTTCTACATAAATGAATCAGGGCTTGTAGAGAACCGGGTCCAACAGCT
ACGCAAGTTAAGCATAGAAGTGAAAAAACAGCAATTTGCCTCAGCTGCAAACCAATGGTGGAATTCCTCT
ATGTTTTCTCTGTTAGCCCCCTTCCTTGGACCCCTGCTAAGTCTACTATTTCTGTTTATCATAGGACCAT
GTGTTAATAACCGAATTTTGCAGTTTGTCAGGGAAAGGTTTGACACCATACAGCTCATGGTCCTCAAAGC
CCAATACCAACCTGTAGACACTGAAACAGAATCAGACTTATAAGACCCAAGATTGGCTCCAGAGGTACCT
GAGAAAGGGGGGAATGAAAGAGCACACATTCCTCCATATATCTCAACTTCCTGAGCCCAACATAAACACA
TTCACACATTCCTCAGCCCTGGGCCCAGCACAAACACATTCCTCCATATATCTCAACTTTGGAAAAACAC
CACCTGGAGAGTCCCCCATAAGGTCACAACCGTTTGTGGTTTTACTGAAAGCACGGGAACCAATAGAAAA
CTACTAAATGTATAACTTAAAAAGACAACCAATTGTAATGCTGTAACCAAAAGAACACCCTTGTTCCTCT
GTAACTTAGCATATCCTGTTTACATCGGGCTATAAAAAGCGAGCACACGCATCGTTCGGGGCCCTCTTGT
ACGCTGTGGAATGGAGGGACCAAGTTCGAACTTGCA
