# Supplementary material for: Genome-wide characterization of endogenous retroviruses in snub-nosed monkeys
Source: PeerJ. 2019 Mar 18;7:e6602. doi: 10.7717/peerj.6602 (PMC6428148; doi:10.7717/peerj.6602)
Supplement: File S3 — All ERV sequences found in the golden snub-nosed monkey. [file peerj-07-6602-s003.zip › Supplemental3/231.fasta]

>231gi|723394959|ref|NW_010819497.1|:2105101-2111540 
TACTTGAGAGCTTGAGGTGGGAGGATCACCTGAGCCCAGGAAGTCAAGTGAGCCATGATCACACCACTGC
ACTCCAGCCTGGGTGATGAAGTGAGACCCTGTCTCAAAAAAAAAAAAAAAAAAAGATTTTTTAGTAAGTT
TACCAGGTGTGCAATCTTTGCCATTTAGAATGCTAGAATATTTCCATTACCCCAACTGTTAATCTCTGCC
CCCTCTTGATTAAATCAAGCATCATCTACTTATTGTCTCTATTTATTTGCTTTTCCTGGACTTCTCACAT
AAATAAAATCATATCAGATGTATTCTCTTGTGTCTGCTTTCTTCCACTTAGCATAACGATTTTGAAGTTC
ACCAAAAATCATAGCATGAATCACATCTTTTTTTTATTGTTGAATAATATTCCATTATATGGGCATACCT
TATTTTGTCTATTCATTCACCAGTTTATGGACATTTACATTGTTTCTAATTTTTGGCAGTTATGAATACT
ACTGCTAGCAACATTTATGTGTAAGTCTTCAGACATATTGAGAGAGGAGGAAGGAAGAAACCCATCAGGC
AGGCAGTTAAGGGAGGGTCCTGGGTTGAGTTCTTTCAGACGAAAGAACAGCCTGCAGGCACAGATAAGGG
ACCTTGCACAGTGGGGCTTACCTGAGACATACCCACAGCCTCACAAATAAAAGCAACTACACAGGAGATT
TGCCTAGACATGCCTGCAATGGAAAATTCTGTCCCTTGACACACGCACAGTAAGGGGAACAAAGCAATGC
GGAGTAACTCAAGCTGAGGACCCGCATGCACACTACGAGTGTTACTGGGGGCTCCTTGCTCCCAGAGCTC
TCAAGATGGCGGCAAGCCTCTTGTTTTCTGACCTAGAGTTCTTGGCCTCACAGATTCCAAGGAATGGAAT
CTTGGGCTATGCCGTAAGTGTTATAGCTCTATTAGAAGCTGTGGATCACGGAAGAGAACCATGGAACCCA
GCAACTAGTGTTCAGTTTGATTAGGACAAACCCAGGCACTTAGCCTTGGAGGAACAATGGCAGGCCTTTA
ACCCAATCAGGAGTGGCAATGGGCGCCTCACTGGATGAGGAGCACAGTGGACACCCTGCCAGATCCAGAG
GGGTGGAAGTCAGCAGCGGGTCTGCAACAGCAGCAAACAGCAAAAACTCAGCTTGAGCCCATAACAAACA
CGGACCAAAATAGTGTGCAGTTGCAAGATTTAAGAGTGAATACAGAGCTCCCATACAAAGGGAGGGGACC
CAAAGGGGGTAGCTGTTGCCAGCTCCATTGCCTGGGTTTATATCCCAATCATTGTCCCTCCTGCTGTGCT
CTTAGGTGACAGAAGATTGGCTATTTCTTTACCTTCTGTTTTTGCCTAATTAGCATTTTAGTGAGCTTTC
TTTACTACCTGATATGTCGATAGGTTGAGTGTGAGTTAAGTTGCAAGCCCCTTGTTTAAAGGTGGATGTG
GTCACCTTCCCAGCTAGGCTTAGGTTTTCTTAGTTGGCCTAGGAAATCCAGCTAGTCCTGTCTCTCAGTC
CCTGCTCTCAACAAGAAAACCCAAGTGCTGTTGGGGAGGTTGGCTGACGACCACTCTAACTGCTTCCTGC
TGAATTGGGGCATAGTAGGGGTTGTGCAGTTGAGATTTCCTTAGGAGGGGTGCCTTCGATGTCATTAACA
TTGGAGCATGGGCTAGCAGGCCAGTCCAGGGGTCCACAGTAGATCTTAGTTATGGACTGCATCTGGAGTT
CCATTTGAAGAACGATTTATAGTTTTACAGCTTTGATTCTGGAAGAGACAAACTTAACAAGAAGGTTAAA
GATACAGGGATTGAAATGTATGACCTGAAGTGCAGGGGATTATTTCTTTAGCACACTTCACAGGCCCTGA
CTATCTACTTGATAGTTTTGAAAAGGCCTGGTCCAGTAAATAATGATTTGGCCATCTGATGGGTACTATC
AGTGCCTAAGTGAAAGCTTTGGTAAAGGATTTTAAGTAATTTCCATTGGTTAGCTGCAGGCAAAAGTATT
TTTCCTTCTTCCATGTCTAGCCATCCTGAGGGGAGGAAACTATGTCCTCATGAGGTTCCCCATTCTATTT
CTTCTACTGAGTACTGGTGCTTGGTTTCTCAGAGGGGATTACCCCATACTAGGGGTCCTTCCATAAGCAT
TTCTAATGGAGGGTCCCACCTTATGACTCTTTTGACTTCAATATCTACTTAGCAGTTCCCTTCTATTTCC
CTTTCCTTTCCTTTCTGATGACCCTGGCAGTGTAAGACTGCCACCTCTTTAGGTTTCTGTACAGCCGATA
ATAATCTCCTAATGGCTTCCTGATGTTTGATAGGTATTCCCTCAGAAGTTAGGAATGCCCTTTCTCTCCA
TATTGCTGCATGGGCATGGAGGACTAGGTAAGCATACTTGGAGTCTGTATATATATTTACCCTTTTTCCT
TCTCCTAATTCTAGTGTATAATGGCCCCTGCTTTTGCTAGGATGTCTCTCCCTGACAAAGGAGTGGCGCT
TTCAGGCATAATTAGAAAGACATGTGAAAAGAGTAAAGATCCCCAGTCGCAACATAGTGGCTGGGAGAAG
TATCTAGTGACTACCTGTCCTAGGACCCCTTGGATAGTGACAGATCTGGAGGACAGTTGTCCCGGACAGG
AGAGTAAGACTGAGAAGGCCACGCCAGTGTCCAGGAGACAGTTAACCTCTTGGCCCTTAATGGTAAAGCA
TACCTGGGGCTCTGTGAGGGTGATGGCATGGGCTGGCACTTGCCCTGGGCACCCTCAGTCCTGCTGCTGG
ATCATCTGGTTAGTGGCTTCTGACTCAGAGGACCTTTGTCTCCTGGGGCAGTGGGCCTTCCAGTGACATA
AGGGGCATGGGTGAGGGGGCGGCTTATTTCTATTCAGACAATCTTTTTTAAAGTGTCCTTATAGACCGCA
CTGGAAGCAAGCCCTATTAGGCATTCGATTTTCCCAGCCTTTCTGTGTTCCAGAGCCTCCAAAGTCTGCT
TGCCTGAGGGCCATGACTAAAGTGGTGGCCTTTTTTTTTTTTTATCTCGTTTGTCCAGTTCCGCCTGTTC
TTCCTGATCTCTATTATAAAAAACCGAGATTGCCAAGTTCAATAGGGTTTCTAAGTTTTGCTCCAGGCCT
AAGGCAGACTTTTGAAGTTTTTTTTAAATGTCTGCTGCTGACTGAGTGATAAACTTATCCTTTAAGATTA
GTTGGCCTTCAATAGAGTCAGGTAATAGAGACGTATGCTTCCTCAAAGCCTCCCTTAGTATCTCCAGAAA
GGCTGCAGGATTTTCTTCCTTTCCCTGTGTTATAGAGGACATCATGGAATAATTCATAGGCTTCTTCCTA
GTTTTCCTTAGTCCTTTTAGCACGCAAGTTAGTAAATGTCTGCAGCACCAATCTCCATGTTCTGATTCTG
CATCCCAATGAGGGTCTACACTGGGAACTGCCTGCTGGCCTGTGGGGAATTGTTCTCTTTCCTCTGTTGT
CATCCTATCATTGACCTGACTGAGATACCAGAGATCACCAAACTCTCGGGCTGCAGTTATGGCGGCACTT
CTCTCATTTGGGGTTAGTGTCTGATCTAGCAGTAACATTATATCTCTCCATGTCAGATTAAAGGATTGTC
CTAACCCTTACAAAACATCAATATAGCCATCAGGGTTATCTGAGAATTTACCTATGTCTATTTTAATTTG
CTTCAAGCCTGACAGGGAAAAAGGTACATACACTCTGACTGGGCCGAATTCTCCAGAATACATCTTAGGG
GCGTTTTTGCCTTGGGGGGAGTATTTCCCATCTGAAAAAAACAAACAAACAACAAAACAACAACAAAATA
GGGATGTCAGCACCCTCTACGGTCCTAATACTTATTCCTTTCCAGGGTGCGTAACCACCCATGGACCTCT
GCTTATCGGATTAGTTACGCTCACTGATGTAGCAGTCCTGCACCCCTTTTCCCGCCTTTCTTGACCACAA
AGAAAGGGGTCTGAGCTGCTGCGTTCTAGTAGTCCTTTACCAGCATGCCCAACATTGCCTTTGGTCTCAG
GGTTGAGTCCTAGAGCTGGGTTGGGTTCCTGAGTATTTCATAACAACCCAGTTGCCCCATCAAGATGCAT
TCCCATAATCAACAGTTCTTGTGCAAATTCATTTCAGAGAAGGTGTAGGTAACATTTTGAGTCAGGATTG
AGATTGAGTTTTTTTTAATTCTGTAAGTACTTTAAGGCCTGAGTGCAAACAGCTCTAACGTTTGAGCAGA
CCAATTATTAGGCAATTCTCCTAATTCTGCTTCCACAAGAGTCTCCCTATCAATTACTGAATACCCATTG
TGGTTTTTTTTTTTTCCCTGGATCACCTGGGAGGAACCATCTATCCTCATACCGAAGGGAGTTCCTTCTA
GGTCTGGTCAGACCTTTGTATAGTAATTAAGATTTAAATCTCCTGTTAGGAAATCTGCCGGGTTAAGGGA
ATTTTCAGTGGTTAATGTTAAATCACCTTTTTTCTAACAGAATAGCCCCATACTTTAAGATTTGAGGTAG
TAAGTTACCTTTTTGCTTTTTTGACTTAGGATAATTCTGAACTGGTGAGTTGTGTCACAATGAGGTTTCC
CCTAAAAGTTATTTTTCTACTTTCTTCTGTTAGCAAAGGAGTTGCCACTACAGATTGAATGCATTTGGGC
CATCCATGGGTTACTGGGTTAAGGATTTTTGATAGGAAGGCTATGGGTTGTCAGTGGTCTCAGTGTTTTC
AGGTTATGCCCTTGTTTTCACTAACAACAAGGTAGTGTTGGAGTGTTATAGGGTCATGGAGAAGACCTTC
AGTGATCAATTATAGGTTTTGAATATACCCTGGCTTTTAAAGGAATAGGGCACACTTTTTTCTTTACTAC
TTCCTTCTCTCTTTGACTCCCTCTTTGTCTTTCTCTCTTTCTCTCCCCTCTGTCTCTCTCTCTTTCGGTC
TCTTTTCTCCTAGCCCTTTACAAACATGGGGCCCTGGCAAGGATGGTGGGGAATGGGTCCCACATAACTG
CCCATGTCAAGAGCTGTGTGCCTAAATTGGGAGGGACACCAGGGACATGACTCTCTGGGTTCATAGCCTA
GGGGCCTAAGGATGCAGAGTAGAGCTTGCTTAGATCCCTTTGGAAATACAACTTGCTAGAGGAAATGAAA
GTCTGAACCGTTAGTACCTAGGAGGCAGGGATCAGAGGAAGTAGATTCAGAAGTAAGGAGAATTTTGGGG
CTACACTTTCAAGAAAGTCATGGTCAGGACCCAGGAGGTATGGGTCAGAGGGAAAGGTAGGGGTGCATGC
ATGGGCAACTATTGAATAGAGACTTCTGGCTGTGCCATGATCTCAACTGGCTAATGCCGGGAGTTTGGGA
TGACAGTTTTCTGCCTCTAGTTGGCCCTCGGCTTTCCCAGGGAAATTGAAAGCGGAAGCTGGTTCTAGGC
AGACCAACGCTCCCAACTCAGAAGGGTTGGGGGTTGTTAGAAAGCCCTACCCCAGACAGCCTCATGCCTG
AGTCTTAAGTCCCACGGCCATGCTAATCATTTTTAACTGGCTGATGGGTGCCCAGTATTTTCCTCCATTT
CTAAGGAAGGATAGTACAGAATAGCAAGCAAAAGTGGTCCAATATTACTCACCACTTTGGAGGTCCTTAT
GTGGTTGCCAAAATGTTACTGGGGGGGTCGTTGCTCCCAGAGCTCCCAAGATGGTGGCAGGCCACTTCCA
AGATGGCAGCAAGCCTCTCGTTCTCTGATCTGGGGTTCTTGGCCTCATGGATTCCAAGGAATGGAATCTT
GAGCCATGCAGTGAATGTTATGGCTCTATTAAAAGCCGTGGGTCATGGAAGAGAACCATGGAACCCAGCA
ACTAGTGTTCAGTTCAATTAGGACAAACCCAGGCACTTAACCATGCAGGAACAATGGCAAACCTTTAGCC
CGATAGGGAGCAGCAATGGGCACCTCGCTGGATCAGGAGCACAGCAGACACCCTGCCAGCTCTGGAGGGG
TGGAAGTCAGCAGCAGGTCTGTGACAGAGACAAACAGCAATGATGGATGGCGAGTGAAAACTCAGCTCAA
ACCGTAACAAACATGGGCCAAAATAGTATGCAGTAGCAAGATTTAATAGAGTGAAAACAGAGCCCCTGTA
CAAAAGGAGTGAACCCAAAGAGGGTAGCTATTGCCAGCTCGAATGCCTGGGTTTATATCCTGATCACTGT
CCCTCCCCCTGTGCTCTCAGGCGGTAGATGATTGGCTATTTCTTTACCTTCTGTTTTTGCCTAATCAGCA
TTTTAGTGAGCTATCTTTACTACCTGATTGGTGGGGTATGAGCTAAGTTGCAAGTCCCTTGTTTAAAGGT
GGATGTGGTCACCTTCCCAGCTAGGCTTAGGGATTCTTAGTTGGCCTAGGAAATCCAGGTAGTCCTGTCT
