# Supplementary material for: Genome-wide characterization of endogenous retroviruses in snub-nosed monkeys
Source: PeerJ. 2019 Mar 18;7:e6602. doi: 10.7717/peerj.6602 (PMC6428148; doi:10.7717/peerj.6602)
Supplement: File S3 — All ERV sequences found in the golden snub-nosed monkey. [file peerj-07-6602-s003.zip › Supplemental3/232.fasta]

>232gi|723394959|ref|NW_010819497.1|:545970-553819
TGCATGTATGCATCCAGTTGGCCTGAGACAACTGAAGAACCACAAAAGAATTGAAAATAGCTGGTTCCTG
CCTTACCTGATGACATTACCTTGTGACATTCCTTCTCCTGGACAATAAGTCTCCAGAGCTACCCACCGAG
CACCTTGTGACCCCCACCCCTGCCCTCAAGAGAACAACCCCCTTTAACTGGAATCTTTGAATAAGTACTC
AACTCATATAATACTGCCCCACCCCATCTCCCTTTGCTGACTCTCTTTTTGGACTCAGCCCACTTGAATC
CAAGTGAAATAAACAGCCTTGCTGTTCACACAAAGCCTGTTGGTGGTCTCCTCACACGGACGCATGTGAC
ATTTGGTGCTGAAGACCTGGGACAGGAGGACTCCTTCAGTAGACTAGTCCCCTGTCCTCACCCTCACTCT
GTGAGAATATCCACCTATGACCTCGGATCCTCAGACCAACCAGCCCAAGGAACATCTCACCAATTTCAAA
CTGGGTAAGTGGTCTTTTCACTCTCTTCTCCAACCTCTCTCGCTATTCCTCCCCCCTTCAATCTCTCCCT
TCCTTAATTTCAGTTCCTTTCCCTTTCTGGCAGAGACAGAGGAGACACGTTTTATCTAAAAACTTAAAAC
TCTGGCACCAGTCACAGACTCGGGAAGACAGTCATCCCTTGGTGTCTAAATCACTGCAGGGACACCTGCC
TGATTCTTCATCCACATTTCAGAGGTGTCTCATCACCATGGAGATGCTTGTCTTGATCCTTCACCTTGGT
GGCAAGTACCACCTCCCTTTGGTGGCAAGTACCATCTCCCCTGGGTGGCAAGTACCATCCTCCATGCCGC
TACCATCTGTTTCCTCTGGGCTTGCCTCCTTCACTATGGGCAACCTTCCACCCTCCATTCCCCCTTCTCC
TTTAGCCTGTGTTCTTAAAAACGAAAAACCCCTTCAATTAACACATGACCTAAAATCTGAACATCTTATT
TTCTTCTGCAATACTGATAGGTCCCAATACAAACTCAACAATGGTTCTAAATGGCCCAAAAAACAACACT
TTCGATTTCTCCATCCTACAAGATCTAGATAATTTTGTCAGAAAATGGGCAAATGAACTGAAGTGCCTGA
CATCCAGGCATTCTTTTACACATCAGTCCCTCCCTAGTCTCTGCTCTCAATGCAACTTGTCCCAAATCTT
TTTTCTTTCTCTCCTGTCTGTTCCTTCAGTCTCCATCCCAAGCTCTGAGTCCTTTGAATCCTCCTTTTCT
ACGAATGTATCTGACCTCTCCCCTCCTCCCCAGGCTGCTCCTCGCCAGGCCAAGGCAGGTCCCAATTCTT
CCTCAGCCTCTGCTCCCCCACCCTATAATCCTTCTATCACCTCCCCTCCTCACACCTGGTCCAGCTTACA
GTTTTGTTCCATGACTAGCCCTCTCCCACATGCCCAACAATTTCCTCTTAGAGAGGTGGCTGGAGCTGAA
AGCATAGTCAAGGTTAACGCTCCTTTTTCTTTAGCTGACCTCTCCAAAATCAGTTAGCGTTTAGGCTCTT
TTTCATCAAATGTAAAAATCCAGCCCAGTTCGTGGCCCATTTGGCAACAACCCTTAGACACCTTACAGTC
CTAGACACAGAGGGTTCAGAAAGCCATCTTATTCTTAGTATGCATTTTATTACCCAATCTGCTCCCAACA
TTAAATAAAGCTCTAAAATTAGATTCTGGCCCTCAAACCCCACAACAGGACTTAATTAACCTCATCTTCA
AGGTGTACAATAATAGAGGAGAGGCAGCCAAGTGGCAACATATTCCTGAGTTGCAATTACTTGCCTCCAC
TGTAAGAGAAACCGTAGCCACATCTCCAGCATGCAAGAACTTCAAATCGCCTAAACTGCAGTGGCCAGGC
CTTCCTCCAGGATCTCCCTCCACAGGATCTTGCTTCAAGTGCTGGAAATCTGGCCACTGGGCCAAGGAAT
GCCCACAGCCTAGGATTCCTCCTAAGCCATGTCCCATCTGTGCAGGACCCCACTGGAAATTGGACTGTCC
AACTCATCTGGCAGCCACTCACAGAGTCCCTGGAACTCTGGCCCAAGGCTCTCTGACTCCTTCCCAGATC
TTCTTGGCTTAGTGGCTGATGACTGACACTACCCGATCACCTTGGAAGCCTTCAGGACCATCACAGATGC
TTTGGGTAACTCTTGCAGTGGAGGGTAAGTCCGTCCCCTTCTTAATCAATACGGAGGCTACACCCTCCAC
ATTACCTTCCTTTCAAGGGCCTGTTTCTCTTGCCTCCATAACTTTTGTGGGTATTTACAACCAGACTTCA
AAACTTCCTAAAACTACCCAACTTTGGTGCCAACTTGGACAACATTCTTTTATGCACTCCTTTTTATTTT
ATTTTATTTTATTTTATTTTATTATTATACTTTAAGTTCTAGGGTACATGTGCATAACGTGCAGGTTTGT
TACATATGTATACTTGTGCCATGTTGGTGTGCTGCACCCATCAACTCGTCAGCACCCATCAATTCATCAT
TTATATCAGGTATAACTCCCAANNNNNNNNNNNNNNNNNNNNNNNNNNNNNNNNNNNNNNNNNNNNNNNN
NNNNNNNNNNNNNNNNNNNNNNNNNNNNNNNNNNNNNNNNNNNNNNNNNNATTTATAATCCTTTGGGTAT
ATACCCAGTAGTGGGATGGCTGGGTCATATGGTACATCTAGTTCTAGATCCTTGAGGAATTGCCATACTG
TTTTCCATAATGGTTGAACTAGTTTACAATCCCACCAACAGTGTAAAAGTGTTCCTATTTCTCCACATCC
TCTCCAGCACCTGTTGTTTCCTGACTTCTTAATGATTGCCATTCTAACTGGTGTGAGATGGTATCTCATT
GTGGTTTTGATTTGCATTTCTCTGATGGCGAGTGATGATGAGCATTTTTTCATGTGTCTGTTGGCTGTAT
GAATGTCTTCTTTTGAGAAATGTCTGTTCATATCCTTTGCCCACTTTTTGATGGGGTTGTTTCTTTTTTT
CTTGTATATTTGTCTGAGTTCTTTGTAGATTCTGGATAATAGCCCTTTGTCAGATAAGTAGATTGCAAAA
ATTTTCTCCCATTCTGTAGGTTGCCTGTTCACTCTGATGGTAGTTTCTTTTGCTGTATGCACTCCTTTTT
ATTTATACCCTCCTGCCCAGTTCCCTTATTAGGTCGAGACAATTTAACAAAATTATCCACTACCCTGACT
GTTACTGGACTACAGTCACATCTCATTGTCACTCTTCTCCCCAACCAAAGCCTCCTTTGTGTCTTCCTCT
TGTGTCCCTCAAATTTATCCCACAAGTATGGGACCCCTCTACTTCCTCCCTGGCAACCAATCATATGCCC
ATTACTATCCCATTAAAACCTAATCACCCTTACCCTGCTCAATGCCAGTATCCCATCCCACAATAGGCTT
GAAGGGGACTAAAGCCCGTTATCTCACATGCTACAGCATGGGCTTCTAAAACTTATAAACTCTCCTTACA
ATTCCCCCATTTACCTGTCCAAAAACTGGGCAAGTCTTACAGGTTAGTTCAGGATCTGTGCCTTATCAAC
CAAATTGTTTTGCCTATCCACCCTGTGGTGTCCAATCTGTATACTCTTTTGTCCTTAACACCTTCCTCCA
CAACTCACTATTCTATTCTTTATTTTAAAGATGCTTTTTTCATTATTCCTTTGCACCCCTCATCCCAGCC
TCTCTTTACTTTTACCTGGACTGGCCCTGACACCCTTCAGTCCCAGCAGCTTACCTGGGCTGTACTGCTG
CAAGGCTCCAGGGAAATCCTCATTACTTTAGCTAAGCTCTTTCTCATGATTTACTTTCTTTCTATCCATC
TGTTTCTCACCTTATTCAATATTTTGATGACCTTCTACTTTATAGTCCCTCCTACAAATCTTCCCAACAG
GACACCCGCCTGCTCCTCCAACATCTATTCTCAAAGAGATATCGCATATCCCTCTCCAAAGACCAAATTT
CTTCCTCATCTGTAACCTATCTCAGCATAATTCTTCATAAAAACGTATGTGCTCTCCCTGCTGATCATGT
CCAGCTAATCTCCCAAACCCCAACCACTTCTACATAGCAACAACTCCTTTCCTTCCTAGGCATGGTTAGG
TACTTTCACCTTTGGATACCTGGTTTGGCCATCCTGACTAAACCATTATATAAACTCACAAAAGGAAACC
TAGCTGATCCCATAGATCCTAAATCATTTCCCTACTACTCTTTCCATTCCTTAAAAACAGCCCTAGAAGC
TGCTCCCACACTAGCTTTCCCTAACTCATCCCAACCCTTTTTCATTACACACAGCCAAAGTGCAGGGTTG
TGCAGTCAGAATTCTTACACAAGAGCTGGGACCGCACCTTGTAGCCTTTCTGTCCAAACAACTTGACCTT
ACTATTTTAGGCTGACCCCCACATTTTTCCTGATACTACACCTGATTTCCATGACTATATCTCTCTGATC
CACCTGGCATTCACTTCATTTCCCCATATTTCCTTCTTTCCTGTTCCTCAACCTGATCACACTTGGTTTA
TTGATAGCAGTTCCACCAGGCCTAATTGACACTTACCAGCAAAGGCAGGCTATACTAAAGTATCTTCCAC
ATCTATCATTGAGCCTACTGCTCTGTACCACTGCACTACCTCCCAGCAAGTCGAACTCAGTGCCTTAACT
CGAGCCCTCACTCTTGCCCAAGGACTGCATGTCAATATATATACTAACTTTAAATATGCATTCCATATCC
TGTACCAACATGCTGTTATATGGGCTGAAAGAGGTTTCCTCACTACACAAGAGTCCTCCATCATTAATGC
CTCTTTAACAAAAACTCTTCTCAAGGCTGCCTTACTTCCAAAGGAAGTTGGAGTCATTCACTGCAAAGGC
CATCAAAGAGCCTCAGACACCATTGCTCAAAGCAACAGGTATGCTGATAAGACAGCTAAAGAAGTAGCCA
GTATTCTTACTTCTGTCCCTCATGAGCAGTTTTTCTCCTTCTCATCAGTCACTCCTACTTACTCTCCCAG
TGAAGTTTCCACCTGTCAATCCCTCCCCACTCAACGCAAATGGTTCTTAGACCAAGGAAAGTTCCTCCTT
CCAGCCTCACAGGCTCATTCTATTCTATCATCCTTTCATAACCTTTTCCACGTGGGTTACAAGCCTCTAG
CCCGCCTCCTAGAACCTCTCATTTTCTTTAAGACATTTGCCCTGCATTTCACTCCATCCTTGGTACCTTC
CCCTTGTTCTTCAGACTCTCCTCCCAGCCCCTCCTCTTGCTTGCTTATACCCAACCCCACGAATAGCAGT
AAAAGGTTACTCATAGATACTATATGCTTTCTCATACACCATAAAAATCAAACCTCCCCCTCTACTCAGT
TGCCCCATCAATCCCCATCACAACCTCTAATGGCTGCTACCCTCGCTAAATACCTAAGAGTCTGGATGCA
AGACACCTCTTTTGGTGCTCCCTCTCATCTTTTCACTTTACATTTCCAATTTTGCCTCACAAAGTTCTCT
TCTTCTTCTGTGGCTCCTCCACATACATGTGTCTACCTATTAATTGGACATGCACATGTACACTAGTTTT
CCTTACCCCTCAAAATCAATTTGCAAATAAGACCAAACAGCTTCCTTGTTCCCCTCATGACACCAACACT
TCACTACTTTTTTTAATTATTATTAATATAAGAAGACAGAAATAGGCCTCGACTTACTGCTGAAAAAGGA
CGACTGTACATTTTTAAATGAAGAGTGTTGTTTTTACCTAAATCAATCTGGCCTGGTATATAACAACATC
AACCAACTCAAAGATAGAGCCCAAAGACTTGCCAATCAAGCAAATAATTATGCTGAACCCCCTTGGGCAC
TCTCTAATTGGATGTCCTAGGTCCTCCCATTTCTGTCTTCTAATACCTGTTTTTCTCCTTCTCTTGTTCA
GACCTTGTGTCTTTGGTTTCGTTTCTCAATTCATACAAAAACACATCCAGGCCATCACCAAGCATTCTAT
ATGACAAATGCTCCCTCTAACAACCCCACAATATCACTCCTCACCCCAAAATCTTTCTTCAGTTTAATCT
CTCCAACTCTAGGTTCCCATGCTGCCCCTAATCCCGCTAGAAGCAGCCCTGAGAAACATTGCTCATTACC
TCTCCATACTAACCTCCACAATTTTCACTGCCCCAACACTTCACCACTATTTTGTTTTGTTTTTCTTATT
AATGTAAGAAGACAGGAATGTCAGACCCCTGAGCCCAAGCCTACATCCAAATGACCTGAGGCAACTGAAG
AACTACAAAAGAAGTGAAAATGGCTGGTTCCTGCCTTAACTGATGACATTAGCTTGTGACATTCCTTCTC
CTGGACAATAAGTCTCCAGAGCTCCCCACTGAGCACCTTGTGACCCCTGCCCCTGCCCGCAAGAGAACAA
CCCCCTTTAACAGTAATTTTCCACTACCTACCCAAATCCTATAAAATTGTCCCACCCCTATTTCCCTTTG
CTGACTCTCTTTTTGGACTCAGCCCACTTGCACCCAAGTGAAATAAATAGCCTTGCTGCTCACACAAAGC
CTGTTGGTGGTCTCTTCACACAAACATGCGTGACAGTGCCCACTTTTATTTGTATTACTTTAAAAATATT
TCAAAAAAAAAGTACAAAGTTGAATACGTAATTGAAGTCTACTATTTTATACTTAAAATACTTCCTTTTT
TTTTTTAAGGCACAGCTACTAAAAAGTTATGTAATGCCCCTGTTTCTTTCTCCTATGTTGTAATCTGTGA
AATGAGATAGCAATCAATTACTTGCCTTGTCAGGTTGAGGCATACTTGATAAAAGCCCCCTGCAATATAT
GTCATGCATCAAGCCTTAAACCTGTGGTACTTGTAATTACTATTATTTTAATAGATATTTTTAGAAAGGT
TCAGGATTATATTTCTGTTAATGCTTCTAATATCTTACTGCTTTATCTAACTTTGCATTTAATAACTCAT
GTATGATTGACATACCTGGCTATATATTCCAGATTATCTTTACTATTCATATTTGTCTTTAATTTATTTT
ATTGTTTAAGTTATTTTAATTCTAAGAAAAATCCTTTTGAGTTTAGATTATTAGTGTTAGTATAAGGTTT
GAGCTTTGTTTGCAAAATATTTAAATTTTCAGGTTTAACCTACAATAGAAATAACTGACATGTTCACAGA
TTATTCACACTTACTATAGCCTAGGAGTATTTAACACATTCAAACCTTATACAACCTTGTGAATTAGGTA
TTATTAAAATCTAGAATTCATAATGAAGAAAGCTCAGGGACACGTAACTTGTCCAAATTCACAGAGCTGG
TAACTGGGAAGGTGGGGATTTAAACTCAGGCAATATGGTGCTATGCCCATGCTCTTATTCACTATATTTT
GCTATCCTACTTTCATGATACTAATTGACTATCTTTGTGCAGCTACATGGGTTTTTATTTTTGGATAATA
CTTGTTTTTTTTAAAATAAAAAACTGTAAAAATTTAAATAAATTTATTCTGAGTCAATATGAGTGATGAT
GGCCCAGAGAAGAGTCTAAAGAGGTCTTGAGAAAATGTGCCTGAGGCATAGTAGGGTTATAGTTTGGTTT
TATTTATTTTAGGGAGACATAAGTTACAGGTAAAGACATAAATCAATATATGGAAGGTAGACATTGGTTC
AGCACAAAGAGGCAGGCCATCTTAAAGTGGGGCCATGCAAGTCGTAGGTGAATTCAGATTTTCTCATTGG
TAACTGGTTGAAAGAGTGAACCTTTGTCTGAAGACTTGAAGTCAGTAGGAGGAAATCTTGAGTTAAGATG
AGGGGAGCTG
