# Supplementary material for: Genome-wide characterization of endogenous retroviruses in snub-nosed monkeys
Source: PeerJ. 2019 Mar 18;7:e6602. doi: 10.7717/peerj.6602 (PMC6428148; doi:10.7717/peerj.6602)
Supplement: File S3 — All ERV sequences found in the golden snub-nosed monkey. [file peerj-07-6602-s003.zip › Supplemental3/233.fasta]

>233gi|723394959|ref|NW_010819497.1|:733614-741228 
CACGAATCTCCCTGCTTCCCTGTTCATTTAATGTGGCCTAAGCAAAGTCAGCTTTGTTTGATTTGTACTT
AATATCTAGATGACCAGCAAAATGTGTGTGAGAGGGAAAACTTGGAACCTTAAGTGACCCCTAATTGTGG
GATTTTTTTTAAAGTAAAATTTACATGTGGATAACAAGAACTCGTCGAATGTTTAGGGAACTTTGATACG
AGGCAAAACCATAATAAATATTATGATTCATTAACAGTTATGCTGCTCACAATTCGCCTGGTACAGGCAA
AAAAATTTGTTCTTCTTCTGATGCTGGATTACTTTAACTTGACTCCTAGCTGTTAGCTAAGGTCTTAAAA
CCACTGGAGAAGAACTGTTAGGAAATTTGCTGAGAAATCCTGCTAGGAGATGTGAAGACATCTCCATAGT
AGCAGAAGTGATATTCGGAGCCAACTAAACCAGAGACTGTCAAAGTTTCTGAAGAGGACAAAGGCTGCCT
TTAAAGGGCTTTATTTTTATGAAAGTGTCTTATTTAAATAAAAAAATTTTGATTCTAAAATGAATTCTAC
AAGATTAAAAATTTATATGCACAGAGTAGGGTCCAAACAAATGTGATAACAGCAAAGATGCCACTAACTT
ACCTTCAATGTTTACCAGTATAGGACACTTCATAATTTAATATTTTACCTATTCCCATTCACTTCCAAAG
TGAGGTAAGAGGTTAGCAGAAGAGAACCAGATTTGGAATCAGAATCTGTTGCTAAGATGCCCTTGCCTGG
CAATAACTGTTAAGGTGAATTGAACAGTTGTTATGTGGCCAGGCAGTTCCTATGCATTGCATGCAACTCC
AGCGATGTAATTCATCTCACTATGCTATGGGTTAGGCAGGATTATTTTCTCACTTCAGAGTCAAAAAAAA
GAAAGTCACTTTTCCAAGGCAAATGATGCTGGTAAGTAAGAAAACAGGAGGGTTTCTCATCCTCTTTGGA
CCTTAATTCCTTTATCTACATAATCTAGATAAGAATAATGTAAGTAATAATAGTGGACACTGTTGCATAG
CAAGTTGAAAATTTCAATCTCCTTTTGATTTCAAAACCGACTTGAGATAGGTATTATCCTTTTAATGTGA
GAAAATTGAACTGAAGTCACAAGGTCACAAGGTAAAAGGCACAGCTGAAAGTTAACTGCAAGAGACTCAG
ATGTAGAGAAATAAACAAAGAAGAAGTTGTGCTCAGAGACCACCTTTGTTGCCACACAGAGTTTTTATGA
AGCTCAAAGAAACCAAAAGGAAACACCAAGGAGAGTTACTGACATGCACTCTCTGTCTTCCTGTAGCTTT
TTTCCCACCATTATGTTATAGAATACACATTTCTAAAATGTGTTGGATTCTTGGAATCCTTCATCATAGT
GAAACAGGATCTTTCCATGACTCCTTCGCAGGACTCCAAAGGGGGTGCCTCATTTACCCAACCCACAGCT
TTCAGCTTTTTGCCAGAGGGAGTGTGTGAGCAAAGAAGGCGGGAACTGGAGTGCATGAATGCTGGAACCA
GCCAGTCACTTTGGTGCCAGCAGGAGCAAACTGCACTCACTCAGATCCACTGCACTCCACCCTTCAAGGA
GGGAGCGCACAGGTGAGTGGGTGCAGGAGCCAGGGCAAGTGCTTTTGGGTGCCAGCAAGAGCAAACTCCA
TGCAGGCCCTGCAGCAGCCTCTAGGTGGGGTGCCCCCAACACTTGAAGCCCCAGAGGGAGTGTTACAGTG
CTCTTTTAGTTCTGCAATCTGCGGATGGCTTAAGTATTAACAGGTCAGTGGGCCCTCTGCCTTTTCACGT
GAGCAGCTGCCCTCTGCCAGCGAGGGGAAAGGGTCAGTGTGACAGTCTTTTGTATCTGCACTTGTGTCTC
CCAAACTCTTGTCTGGCATCTGGGAAAAATGAGGTTGCATGAACAAATTGAAGGATGATAAATGTGGGGA
ATTTTATTTCAAATGAAAGGGGCTCTCAGCAGGAAGAGGAGCTAAACAGGGGACAAGGCGGAAAGGTAAT
CTTCCCCTGAAGTCTGGCCATCTCCAGCCAGATTTTTCTCTGAAGTAATGCTGTCAAGCTGTCCCTCTGA
AGTTAAGCTGCTTCTCTCTGACTTCCAGGTATAGTCTCCAACATCCAGCTGCTTCTCTTCTCTGCTGGCT
GAGTCTGGCATCTTTATAGGCACAGATTGGGAGGGGTGGGAGTGCGCCAGAAACATTCAAGCAGGAAAAC
AGGGATATAAGCTCTCACATTGCGCCGATGTCTCAGGGTTTTTGGTTTGAGGGTGGGTCTTCACCAGAGA
CCCGAATTTTTCCATCTCCTGTTCCTATCATTTCCCCACCCTGAGGAGGCACATCTCACTGCTGTTAGAA
TACGGACAATGACCAATCTTAGCTACTTCCTGCTGACAAGAGGCATTGTTTTGCTGAGGACAGCAGTCAG
ATTTCTCCCAAACATCTACCTAAGAGTCTCCAGCAAAATGGAACCATTGTCCAAGGCTCCAGTTGCCTGA
ACATTTAGAATGTGTTGGCCTCTAGATAAGAAAAAACAAACTTTACAAGATTAGGTATGCACAGATCAAG
TATGTGTATTATACCAAAAAAAAAGGGGGGGGGGGTTAAAAGGAAAGACTATAGTGCCAAAGATTACAGA
AATAGAAGTGAAATATGTTAATCATCCAGAAAACAATATTATACCCTGTGGAGAATGAAGATAAAACAAC
AAGCATAGGTAAGGCTATAAAGAGGATATACATGGGAGCTTAATTATTAACACTTATCTTTTGTGATTTT
TAGCTTGAGGTCCCCAATCTCTTCACAGTGGTACTTTGGATGCTCTTTTGGGTTGACAGAGGTAACTCTG
CCAATTTCCTAGGCCTCTACTCAGTTATAATGAATCCAAGAATCTATTCCAGTAACCTTTACTGCCATAA
GAATGGAAAGAAGAACAGTATAAGGTCCTTCCCAATCCAGATTTATAGAGGTAGAAAGGGGAGGAAGTAC
CTTTACCGGTACTTCCCCTGGGGTTGAAGAGTGGTGGTCCTAGTTCATGGGGCTTGGCCTCCAAAAGTTG
TTTCAATTTCTATTGAAAATGGCCCAAATAAGTTGTATGTTTAATCAAATCACAGGTTTCTTGGTTTAGC
AAAAATCATTGGTGAGAAAAGGCCATCCATACATTGTTCAAAGAGACTCAAATACAGCCTTGAAGGAGTG
CTTCTGATACATAGCAGGCTTATGGAGAGAAGGGTAGTTCAGGGGAGATGAGTCTCCTGAGACAGTTTTC
TGAGGTGCCTTTTGATAATATCATCTGTCTTTTCTACTTTTACTAAGGATTGTGGTCTCTAGGCACAACG
AAGGTGGTACTGCATGCCTAGTGCCTTTGAGACCCCTGGGTGACAGCTGTCCTGAATGAGGGGTCGTTAT
TGCTCTGGAGGTACTTAGGGACTCAAAAGCAAGGAATTATCTCATCAACTAGTATTTTTATCACCTCAGA
AGCTTTCTCTGTTCAACATGGAAATGTTTCTACCCAGTTAATGAAGGTATCTATCCATACTAGGAAGTAC
TGGATGCCCCTTGACTTTTGTATAAAATCCATTTGCCAGTCTTCCCCTGGGTAGCCTCCTGTCCTTTGGA
TTCCTGGGGAAATAAGCCATTGGTTGAGCAGATTATTTTTAAGGCAGGTCTCACAAGCATTGACCACCTG
TTTAACCATTTGTATCAAGTTTTTACCTGAGAACAATCTTTGGGCCAGTCGATAGGTTTTATCTTTACCT
AGGTGGAAGGCCTGGTGAAGACTTTTAAGAACTTTCCATTGGTCGGCAGCTGGTAGATGAAGCTTGCTGT
TCTCTGATTGTAGCTATCCTGAGGACTAAAAGATGTATTCCTGAGAGGTGGCCCATTCTATTTCCACAGG
AGAATATTGAGGTTTTATTTCCCCTCTCAGATCAGTGGGGCTTCAAGTGGATCAGAAATCTGGGATCCTC
TCACTGTTGACTTAGCTGCTTGGTCTGCCAACCTATTTCCTTCAGCTATTTCATCTGTCCCCTTTTGGTG
GCCTTTACAATGTATTACTGCCACTTCCGATGGGATGAAAACCGAAGATAATAGTCTGCCAATTTTCTGA
TGGTATTTGATGGGAGACCCATTGTCTGTGATGAAGTTTCTCTTTTTCCAGATAATGGGATGGGCATAGA
GGACTAGGAAAGTGTACTTAGAATCAATGCAAATGTTAACTGCTTTCCCTTTGCTTAATTCAAGTTTCCT
TGTGAGGGCAATTAGCTCGGTTACTTGAGAACTTGTGCCCAAGGAAAGAGATGCATTCCCAACAATATCA
CTCAGAGTAACTATTGATACCCTGATTTATGGATCCCTTGTTCTACAAAAGAACTTCTGTCTATAAGGAG
AATCCAGTGTGGATTGTCTAAGGGGGTTTCCTTGAGGTCCTCTCTGGCCACACAGGTTTGTACCACTATC
TGTTCACAGTCACGTACAAACTCCCCAGCTTCCTCTGGGAGGAAGGTGACTGGGGGAAGGGCACATTCTT
AGTTAGACTGCAGATCCCTGTAGTAGCAGAGCTTGATACCTGAGGAGATGGTTTTCCATTAGCCAGAGGC
TCCCCTTGGAAGAGAGTAGTCCTGCCACATTATACAGAGTGTAAATGGTTAAGTTATTCCCCATGATTAA
CTTGGTAGCCTCTGGTACCAGCAAGGCTACTGCCCAGAGGCAGGCTGGTCATCTTTTGGCTATCAAATCA
AGCTCCTTTCTTAGGTAGCCTATGGGCTATTGGGTTGGACCATGGGCCTGGGCTAGAATTCCCAGGGCCA
TTCCCCTCCTTTCTGACACATAAAGGTTGAACACCTTCCCTATGGGAAGACTAAGGGCTGGTGCTTTAAG
CAAGGCTTCTTTTCATTAGTCAAAGGCCTTTCTAGCCTCAGGTTCCCAAATTAGAGAGTAAGTTTTAGCT
TCCTGAGTCTCCTTTACAAGGTGATTTAAGGGACAAGCTATTTCACCATACCCAGGTATCCATAATCTGC
AGAATCCTGTAATGCCTAAGAATTTCCTCAATTGCTTGGAGGTTTTGGGGAGGTAAAGGAAGGAGATGGA
TTTAATCCTTTGTTCACCCAATGCCCTGGTCCACTCTGACAAGACCAGACCTAGACACTTCACTGAAGTC
TAAGATAACTGAGCTTTAGATTTTGAAACCTTATATCCTCTGTTAGCCAGAAAACTAACAAGAGACTTAC
TGCCCTTCTGAGGGATTTCTTCAGTTGCAGCACAGAGGAGAATGTCCTTTATGTATTATAAAACTTTAAC
TTGAGGATAAAGGAACTTGGAGAGATCTCTTGACAATGCCTGCCCATACAAGTGGGGGCTGTCTTGGAAT
CCCTGACATAACAGCATTCAGGTTAACTGGGTGGTTTTGTTAGCGGGATCAGGTCCAGGACTACGAACCA
TTCAGTCCCCTCAGGCATTTGAGCTAGCAGGTTATACAGATTGGGAACTACTGCGTGTACTGGAACCCCA
GCCTCATTAATAAGGTGGAGGTCCTGAACTAGTCTCCATTCCCCACTGGGGTTTTGTACCCCCAATATCA
GGGTATTACAAGGGCTGCTGCAGGGTTTAAGGAAGCCCTGCAACCTTAAGTTATCAATGATGGCTTCTAG
TCTTTTCCTAACTTCTGGTTTCAGTGGATATTGCTTCTGGTTAGGAAATGAGGTTGGATCTGGACTGGTA
TGGTGGTTGTGGCTCAGCCAATTTTCCCTTGAATTGCCCAAACTTCAGTCTCCACTAGGGAGAGACAAAG
AGTTTGTCCTGGGGCCATCAGGATGGTGGTCCCCATAAGAACCAGAATATCCCTGCCCAACAGAGGAGTT
GGGCTTTCAGGTATAATTAGAAAGGCATGGTGAACAAGTGGTCTCCCCACCTACAGCTAAGGGGTTGGGA
AAATTATTGGGTTAAAGGCCTTCCTGAGATGTTCCTTACAGTCATGCTAAGAGAGGAAAGGGGACCTGGA
TTGGAAAGGAGAACTGACTGACTAGCCCTGGGGTCCAGAAGGAGATTCACTTTCTCCACTTCAATTTACA
GAACTACCCAGGGCTCCTGGATGGTAATGGTGGTCTGGATCACCAAAGCCAGACAGAGGAGCTCCTGAAC
CCCTCAGTACTGCTCGACCATTTGGGAGATTGGCTCTGGACCCAGTGACCAGTGTCCCCAGGAACAGTCC
ACCTTCCAATGGTCCCCACTGCAGACTGGACAGGGTCAAGGTGGGTTCCTAATGCTGCCTGGGCAATCCT
TCCTAAAATGCCCTGGCTTACCGCATCTGTAGCAGTTAACAGGCGCATCTCAGGGATTCCGGGGTTTGTG
GGCTTGTTTGAGGCCATTAAAGCCTCTGCCTCTTTCCCATGTCTCCTCTCTCTCTCAGTCCTCCCTATCT
CTATTGTAAAAGACCAAGGTTCTTTAAAGTACCAGCTGGTTCCAGGGCCTGTTTCTGTAGCTTCCTCCTG
ATATCAGGTGCTGCCTGAGAAATAAATTTATCCTGTAGGATTAGTTGTCCATCAACTGAATCAGAAGATA
AAGAGGTGTGCTTTACCAAGGCCTCTCTTTGCCTTTCCAGAAAGGAAAGGAGATTCTCATAAAATCCCTG
GTCTATAGCTTGGTATAATCGAGAGGGTTAGTTCTCGTCCTATGTAAGCCCTCCACTATGCGCACCTGAA
AGTATCTCCTCTTCCATTTTCCATTCTTGTCATTGGGATCCCATATAGGGTCATCTAACGGTACTGCTTC
TTTTCCAGATGGATAAAGTTTGACCCTTTCCCTGACACTACATGCGATACAAAGCTCATTCCCAAATCTC
TCTGCTGCTTGCAGGGCAGCCTGCTTCTCAATATTAGTCAGGGTCTGATTTAAAAAATAACATGACTTCT
TTCCAGGAGAGTTGCAATACTTAGGTTAAATTCTGGAAAGCCTCTATATACCTGTCAGGGTCATTTGAAA
ACTTGCCAAGATCCCTCTCAATTTGCTTTAAGTCCTGTAGAGAGAAGGGAGCCTGGACCTTACTAGGGCC
AAATTCACCAGGCATCTGTTGGAAGGGCAAGAGTGAGACTGGGCCTTGTCTAGGGTGAGGATTTCTAGGG
GAGGGAAAGCAATAGAGAGAAACTGGATAGGGAGGTCAAGGTGGACCCAGAGGAGCAGGGTTGGAGAGAG
CTGGCTCCCCCGGTGGAGTTACATCTGGGATTTGTTTATTTAGTTCCCTGGGATTACTCCTTCCAGCCTC
TACTGAGGTGGCAAACAAGGGGGCTGGATCAATCCTATACTGTTGGCAAAAACTTGGATTACCATGCAGG
GTAAAGAAAACCTGCATATATGGGGCCTCAGACCATTTGCTCTCATGTTTACAGAAAAGGTTCAATTGGA
GGATGGTATCAAAATGAATGGTTCCTTTTTGAGACCAAGTCAGTCCTTCCTGCAGATCATAGTATGGCCA
AAACTTTATGCAAAAGGCTACGAGGCTTTTTCCTCCAAAATGTGAGGGTCAAAGCAGTCCCAGTGATTCA
GGATACACTTCAGAAGGGTATAGACTGAGAATGGTGAAGATAGTTGGTTGCCCAT
