# Supplementary material for: Genome-wide characterization of endogenous retroviruses in snub-nosed monkeys
Source: PeerJ. 2019 Mar 18;7:e6602. doi: 10.7717/peerj.6602 (PMC6428148; doi:10.7717/peerj.6602)
Supplement: File S3 — All ERV sequences found in the golden snub-nosed monkey. [file peerj-07-6602-s003.zip › Supplemental3/234.fasta]

>234gi|723422012|ref|NW_010792444.1|:101133-111965 
TGCCTACCTGTTCTTCCTAAACTTTTCAGCCCCACTCTCCATAGGCTCCCTAAAATGTAAAAACATTTTA
CTAAAAAGTAAAATGTTCAATTACCACACCTCTTCAAGGTGTTAAATATCCTGTTTCTGGAAGCACAGGA
CTGGCTTTCCAAATTGACATTCAGATGCACAGCATTGATATAATCCGGTGCCTTAATAGAACAAGGAAAA
CCCCAAATCATCCTTTCAGGCTTGTCTCCTATTTCTCACCACCATGACCCTAGACAAACTGGACCAAACT
CTCCGTTGCTGTACCCACCTAGAATAGATTCTCCAAATCACCACCAATGAAGGCAACACTAATATAACTA
TTATAACTTATTTCGTACCACTTACTGTGCTGGGCACCCTCAACAATTTCTGGCCTTGTAAATATATAGT
GTATATATGCATGTGTACATACAGTTGTCCTTCCGTATCCATGGAGTATTGGTTCCAGAACATCACCCCA
ACCAGTGTTCAAGTTCTTTATATAAAATGGCATAGTATTTGCATATAGCCTATACACATTCTGTAGTGTC
AGGCCTCTGAGCCAAAGCTAAGCCATCAGATCCCCTGTGACCTGCAGGTACACATCCAGATGGCTGGTGC
CTGCCTTAACTGATGACATTCCACCACAAAAGAAGTGAAAATGGCCCATTCCTGCCTTAACTGATGACAG
TACCTTGTGAAATTCCTTTTCCTGGCTTATCCTGGCTCAAAAGCTCCCCCACTGAGCACCTTGTCCCCCC
CCCCCCACCCCTGCCTGCCAGAGAACGACCCCCTTTGAATGTAACTTTCCTTTACCTACCCAAATCCTAT
AAAATGACCCCAACCCTATCTCCCTTCACTGACTCTTCGGACTCAGCCCGCCTGCACCCAGGTGATTAAA
AAGCTTTATTGCTCACACAAAGCCTGTTTGGTGGTCCCTTCACATGGACACGCATGACATTTTGGTGCTG
TGACTCAGAGCAGAGGACCTCCCTTGGGAGATCAATCCCCTGTCCTCCTGCTCTTTGCTCCGTGGGAAAG
ATCCACCTACGACCTTGGGTCCTCAGACCGACCAGCCCAAGGAACATCTCACCAATTTTAAATCCAGTAA
GCGGCCTCTTTTTGCTCTCTTCTCCGACCTCTCTCACTATCCCTCAACCTCTTTCTCCTTTCAATCTTGG
CACCATACTTCAATCTCTCCCTTCTCTTAATTTCAGTTTCTTTCCTTTTCTAGTAGAGACAAAGGAGACA
CGTTTTTATCCATGGACCCAAAACTCCAGCGCCAGTCACGGACTCTGGAAGACAGTCTTCCCTTGGTGTT
TAAATCACACGGGGATGCCTGCCTGATTATTCACCCACATTTCAGAGGTGTCTGACCATGCAGGGATGCC
TGCCTTGGTCCTTCACCCTTAGCGGCAAGTACCACTTTTCTGGGAGGCGAGAACCTCCCCAACCCCTTCT
CTCCCTGTCTCTACCCCTTCTCTGCGTTTCTGGGAGGCAAGAACCTTCCGACCCCTTTCCCACTTTTCTG
GAGGGCAAGAACCCCCTGACCCCTAATCTCTGTGTCCCAACCCCTTTCCCGCGTTTCTGGAGGGCAAGAA
CCCCCCGACCCCTTCTCTCCGTGTCTTTACTCTCTCTTTTCTCTAGGCTTGCCTCCTTCACTATGGGCAA
CACCCTCCACTCTTCCTTCTTCTCCCTTAGCCTGTGTTCTCAAGAACTTAAAACCTCTTCAACTCACACC
TGACCTAAAACCTAAATGCCTTTTTTTCTTCTACAGTGCCGCTTGACCCCAATACAAACTCAACAGTAAT
TCCAAATAGCCAGAAAACAGCACTTTCGATATTTCCATCCTACAAGATCTAAATAATTCTTGTCATAAAG
TGGGCAAACAGTCTGAGGTGCCTGACGTCCAGGCATTCTTTTACACATCAGTCCCTCCTTAGTCTCTGTT
ACCAATGCAACTTGTTCCAAATCTTTCTTCTTTCCCTCCCGCCTGTCCCCTCAGTCCCAACCCCAAGTGT
CGCTGAGTCTTTCTGATCTTCCTTTTCTACAGACCCATCTGACCTCTCCCGTCCTCACCAGGCTGAGCTA
GGTCCCAATTTTTCATCAGCCTCTGCTCCCCTACCCTATAATCACCTCCCATCCTCACACCCTGTTTAGC
TTACAGTTTGTTCCACGACTAGCCCTCCCCCACCTGCCCAGCAATTTCCTCTTAAAAAGGTGACTAGAGC
TAAAGACATAGTCAAGGTTAATGCTCCTTTTTCTTTATCCGACCTCTCCCAAATCAGTTAGCGTTTAGGC
TCTTTTTCATCAAATATGAAAAACCCAGCCCAGTTAATGACTCGTTTAGCAGCAACCCTGAGACACTTTA
CAGCCCTAGACCCTAAAAGGTCAAAAGGCCGTCTTATTCTCAATATACATTTTATTACCCAATCTGCTCC
CAACATTAAATAAAACCCAAAACATTAAATTCCAGCCCTCAAACCCCACAACAGGACTTAATCTCGCCTT
CAAGGTGTATAATAATAAAGTAGAGGCAGCCAAGTAGCAATGTATATCTGAGTTGCAATTCCTTGCCTCC
ACTGTGAGAGAAATCCCAGTCACATCTCCAGCACACAAGAACTCCAAACGCCTGAACCGCAGCTGCCAGA
GGTTCCTCCAGAGCATCCTCCGCCAGGAGCTTGCTTCAAGTGCCAGAAATCTGGCCACTAGGCCAAGGAA
TGTCTGCAGTCCAGAATTCCTCCTAAACCATGTCCCATCTGTGCGAGACCTCACTGAAAATAGGACTGTT
CAACTCACCTGGCAGCCACTTGCAGAGCCCCTGGAACTCTAGCCCAAGGCTCTCGACTCCTTCCCAGATC
TTCTCGACTTAGCAGCTGAAGACTGACACTGCCTGATCACCTCGGAAGCCTACAGGACCATCCCAGATGC
TCTAGGTAACTGTCACAGTGGAAGGTAATCAATACCGAGGCTACCCACTCCACATTACCTTCTTTTCAAA
GGCCTGTTTCCCTTGCCTCCGTAACTGTTGTGGGTATTGATGGCCAAGTTTCTAAACCTCTTATAATTCC
CCAACTCTGATGCCAACTTGGACAACATTCTTTAATGCACTCCTTTTTAGTTATCCCCACCTGCCCGGTT
CCCTTATTAGGCCAAGACATTTTAACTAAATTATCTGCTTCCCTGACTATTCCTAGGTTACAGCCACACC
TCATTGCCACCTTTTCCCCTAGTTGAAAGCCTCCTTCGCCTCCTCCCCTTGTGTCTCCCCACCTTCACCC
TTCACAAGTATCAGATACCTGATACTTCACAAGTATCAGATACCTCTACTTCCTCCTTAGAGACCAATCA
TACACCCCTTACCATCTCATTAAAACTTAATCACCCTTACCCCACTCAATGCCAATATCCCATCCCACAG
CACGCTTTAAAAGGATTAAAGCCTGTTATCACTCACCTATTAGAGCATGGCTTTTTAAAGCCTGTAAACT
CCCCTTACAATTCCCCCATTTTACCTGTCCTAAAACCAGACAAGGCTTACAGGTTAGTTCAGGATCTGCG
CCTTATCAATCAAATTGTTTTCCTATCCACCTCATGGTGCCAAACCCATATACTCTCCTATACTCAATAC
CTCCCTTCACAACCCATTATTCTGTTCTAGATCTCAAACATAACTTCACTATTCCTTTGTACCCTTCATC
CCAGCCTCTCTTCGCTTTCACTTGGACTGACTCTGACACCCATCAGGCTTAGCAAATTACCTGGGCTGTA
CTGCCGCAAGGATTTACAGACAGCCCGCATTACTTCAGTCAAGCCCAAATTTCTTCCTCATCTGTTACCT
ATCTCGGCATAATTCTCATAAAAACACATGTGCTCTCCCTGCTGATCGTGTCCAGCGATTCTCCCTAACC
CCAATCCCTTCTACAAAACAACTCCTTTCCTTCTTAGGCATAGTTAGTAAGGTCAGAATTCTTACACAAG
AGCCAGGACTGCGTCCTGTAGCCTTTCTGTCCAGACAACTTGAACTTACTGTTTTAGCCTAGCCCTCATA
TCTGTGTGCAGCAGCTGCCGCTGCCTTAATACTTTTAGAGGCCTAAAAATCACAAACTATGCTCAACTCA
CTCTCTACAGTTCTCATAACTTCCAAAATCTATTTTCTTCCTCCCACGTGATGCATATACTTTCTGCTCC
CTGACTCCTTCAGCTATACTCACTCTTTGTTGAGTCTCAGTTACCCTTGTTCCTGGCCTGGACTTCAATC
CGGCCTCTCACATTATTCCAGATACCACACCTGACCCTTATGACTACATCTCTCTGATCCACCTGACATT
CACCCCATTTCCCCATATTTTCTTCTTCCCTGTTCCTCACCCTGATCACATTTAGTTTATTGATGGCAGT
GCCACCAGGCCTAATCACCACTCACCAGCAAAGGCAGGCTATGCAATAGTATCTTCCATATCTATCATTG
AGGCTACTGCTCTGCCACCCTCCACTACCTCTTAGCAAGCCCTAGTTGCCTTAACTTAGGCCCTCACTCT
TGCAAAAAGACCACGCATCAGTATTTATACTAACTAAATATGCCTTCCATATTCTGCACCACCATGCTGT
TATATAGGCTGAAAGAGATTTCCTCACTATGCAAAGGTCCTCCATCATTAATGCCTCTTTAATAAAGATG
CTTCTCAAAGCCGCTTTACTTCCAAAGGAAGCTAGAGTCATTCACTGCAAGGGCCATCAAAAGGCATCAG
ATCCCATTGCTCAGAAAAATGCTTATGCTGATAAGTTAGCTAAAAATGCAGTTAGAATTCCAACTTTTGT
CCCTCACAGTCAGTTTTTATCCTTCACATTAGTCACCCCCACCTACTCCCCCGCTGAAACTTCCACCTAT
CAATCTCTTCCCACACAAGGCAAATGGTTCTTAGACCAAGGAAAATATCTCCTTCCCCCTCACAGGCCCA
TTCTACTGTCATCATTTCATAACCTCTTGCATGTAGGTTACAAGCCACTAGCCCGTCTCTTAGAACCTCT
CATTTCCTTTCCATCGTGGAAATCTGTCCTCAAGGAAATCACTTCTCAGTGTTCCACCTGCTATTCTACT
ACTCAAGAATTTCCCAAGCCCCCTCCCTTCCCTACACATCAAGCTCAAGGTTTTGCCCCCGCCCAGGACT
GGCAAATTGACTTTACTCACACGTCTCCAGTCAGGAAACTAAAATACCTCTTGGTCTAGGTTGACACTTT
CACTGGATAGGTAGAGGCCTTTCCCACAGGGTCTGAGAAGGCCACTGCAGTCATTTCTTCCCTTCTGTCA
GACATAATTCCTCGGTTTAGCCTTCCCACCTCTATACAGTCCAATAGCAGACCGGCCTTTATTAGTCAAA
TCACCCAAGCAGTTTTTCAGGCTCTTGGTATTCAGTGAAACCTTTATATCCTTTACCGTCCTCAATTTTC
AGGAAAAGTAGAATGGACTAATGGTCTTTTAAAAACACACCTCACCAAGCTCAGTTACCAACTTAAAAAG
GACTAGACAATACTTTTACCACTTTCCCTTCAGAATTCAGGCCTGTCCTCGGAGCACTACAGGTTCCAGC
CCATGTGAGCTCCTGTGTGGACACTCCTCTTTATTAGGTCCCAGTCTCATTCCAGACACCAGCCCAACTT
GAACTGTACCCCAAAAACTTGGATAGAGCCTAAAAAGTCACCAACCAAGCAAGTAATTACACTGAACCCC
CTTAGACTCTCTCTAATTGGATGTCCTATGTCCTCCCAATTCTTAGTCCTTTAATACCTGTTTTTTCTCC
TCTTATTCGGACCTTGTGTCTTCCATTTAGTTTTTCAACTTAGACAAAACCACATCCAGGCCATCACCAA
TCATTCTATATGACAAATGCTCCTTCTAACCACCCCACAGTATCGCCTCTTACCACAAAATCTTCCTTCA
GCTTAATCTCTCCCACTCTAGGTTCCCACGCCGCCCCTAATCCCTCTTGAAGCAGCCCTGAGAAACATTG
CCCATTATCTCTCCATACCACCCCCCAAAAATTTTCACCGCCCCAACCCTTCAACACTATTTTGTTTAAT
TTTTCTTATTAATATAAGAAGATAAGAATGTCAGGCCTCTGAGCCAAAGCTAAGCCATCATATTCCCTGT
GACTTGCACGTACACATCCAGATGGCTGGTTCCTGCCTTAACTGATGACATTCCACCACAGAAGAAGTGA
AAATGGCCCGCTCCTGCCTTAACTGATGACATTACCTTGTGAAATTCCTTTTCCTGGCTCATCCTGACTC
AAAAGTTCCCCCACTGAGCACTTGTGACCCCCCACTCCTGCCCGCCAGAGAACAACCCCCTTTGACCATA
ATTTTTCTTTACCTACCCAAATCCTATAAAACGGCCCCACCCCTATCTCCCTTTGCTGACTGTCTTTTCA
GATTCAGCCCACCTGCGCCCAGGTGATTAAAAAGCTTTATTGCTCACACAAAGTCTATTTGGTGGTCTCT
TCACATGGACGTGCATGACATGTAGTATACTTTAAATCATTTCTAGATTATTTATAATACCTGATATACT
ATAAATGCTATGTAAACAGTTGTTATGCTATATTGCTTTTTGTATTTTTTAATTGCTATTTAAAAAATTT
TTTTTTTTTTTTTTTTGAGATGGAGTTTCACTCTGTCACCCAGGCTGGAGTGCAGTGGCACGATCTCAGC
TCACTGAAACCTCCGCCTTCCAGTTTCAAGTGATTCTTCTGCCTCAGCCTCCTGAGTAGCTGGGATTACA
GGTGCCTGCCACCACACCTGGCTAATTTTTGTGTTTTTAGTAGAGACAGGGTTTTACTATGTTAGTCAGG
CTGGTCTTGAACTGCTGACCTCAGGTGACCCACCCACCTCAGCCTCCCAAAGTGCTGGGATTACAGATGT
GAGCCACTGTGCCCAGCCTTACTTAATATTTTGACCTGTGACTGGTTGAATCCACTGATGGAGAACCCAT
GGCTATGGAAGGCCAACTGGAGAGAGAGAGAGGAGAAAGAGACAAAGTAAGAGAATTCCTACTGTACTGG
CCAAGAAAATGAAATGAAAACAGGGATATTACTACAGATCATATAGACATTAGTAGGAGATATTATAAAC
AATTTTATGCCAATTAATTTGACAGTGTAGATGCAATGCACCAATTCTATAAAAAAGAATTTATCAGAGC
TGAAATAGGGTAGAATTTAAAAATCTGAATAGCTCTTCATGTTTAAAGAAATTGAATGTTGTTCATCAGA
CTTCCCACAAAGAGAATTCCAGGCCCAGATGGTTTCAGTGGTCAAATTTATCAAACATATAAGAAAGAAA
GAACTCCAGTCTTGTGCAAATTTGTTTAGAAAACAGAGGAGGTGCACTCCAGCCTGGGCGACAGAGCAAG
ACTCCGCCTCAAAAAAAAAAAAAAAAGAAAACAGAGGAGGAAACAGTTTTCCTCTCCTTTTGAGGCCAGC
ATAACCCAAATGACATAAAATCAGTGCTACAAAAAAAAAAAAAAAAAAATTAATGTACAGCTTAATAGAC
CACATGACCATAGAAACAAAAAAACTTTAATAAAATGTCAGCAAATTGAATCCAACAGTATATAGAAAGA
TAATACATCATGATCAATTTGGGTTTATCCCAAATGCAAGGAATGCAAGGTGGATTTAATGATCTAAAAC
CAGTCAACGTAATTCACCATATTAACTGAAAAAGAAAAACTGTCATCATCACAATAAATGTAGAAAGACC
ACTTAAAATTCAATCCCTACTCAAAAACTGCCAAAAAAATAAGATTAGAAGGGACTTCCTTAATATGGTA
AAGGCCATTTGTGAAAAATCCATAGCCAATATCAGACTTAATGGTAATATATTGAACACTCACCCCCTCA
TATCAGGAACAAGGCAAGGATGCCCCATCTTACCACTTTTTCTCAACATTTGTCTATAACCATTAACACA
GCAAGAAAAAGATATGGAAAGTGTAACAATTCAGAAGGAAGTAAAATTGTCCCTATTTTAAGATGACATG
ATGGTGTTTTTACACAGAAATCATAGGAACTGACAAAACTACTAGAACTAACAAGTAAATTTAGGAAGGT
CTCAGGATACCAGCTTAATATACATAAATCAATTCTCTTTTTATATACGATCAGCGAAAATATACTATGT
AAAAATATATATCACATATGAAGAAATAAGTGTAATAAGAGAAGCTATATGGTTAGCAACCAAACATATG
TAAAGATACTCAACATCATCAATCACTAAGAGGCCAGATATGGTGGCCCTTGCCTGTAATCCCAACACTT
TGGGAAGTGAAGGTGGGAGGATTGCTTGAGCCCAGGAGTTTGAGACCAGCCTGGGAAATATAATGAGACC
CTTTCTCTATAATTTTTTTTTTTTTAATAGCCAGGGTTGGTGTTGTGTGCCTGTATTCCCAGTTACTCAG
GAGGCTGAAGTGGGAGAAACACTTCAAACCCAGGAGGTCCAGGCTCCATTGAGCTGTGATTACACCACTG
CATTCCAGCCTGGACAACAGAGTGAGACCTTGTCTAAAATAATAATATAATATAACATAATATATAAAAT
CACTAGGGGAATACAAATTATACAACAATGAGATACCTTTTGGTTTTTTTAAGATGGAGTCTCACTCTTT
TTCCTAGGCTGGAGTGCAATGGCATGGTCTCGGCTCACTGCAACCTACACCTGCCGGGTTCAAGCAGTCT
CCTGCCTCAGCCTTCTGAGTAGTTGGGATTACAGGCATGTAGCACCACACATGGCTAATTTTTGTATTTT
TAGTAGAGACAGGGTTTCACTATGTTGGCCAGGCTGGTCTAGAACTCCTGACCTTGTGATCTGCTGCCTC
AGCCTCCCAAAGTGCTGGGATTACAGGCATGAGCCACCATGCCTGGCCAACAATGAGATACCTTTATATA
TCCATTAGAATGTCTAAAATCGAAAAACCTGGAAATAGCAAATGCTGATGAGGATGGAGAGCAACTGCAA
CTCTCATACACTGTGGGTGGGAACACAAACTGGCCCAGTCACTTTGGTAAACAGTTTACTGGTGTCTGAT
AAGACTAGCTATACATATACCTTATGGCCCAGCAATCCACTCCTAGATATTTACCTGAGAGAAATAAAAA
CTTATGGTCACACTAAAATGTGTTGAGTGGTATAGTCACAAATTATTCCAAACTGGAAATAACCCAAATT
TCTTCCAGCAGATGAATGGATAAGCAACCTGGAGCATATCCGTACAATGGAATACTACTGAACAAGATGA
AAGAACAAACTTCTGATACACACAGCAACACATCTGAGTCTCAAGTGAAGAAAGCCACTTTCAAGAGGCT
GCATATAATAGACTCCATTCATAAGACACCCAGAAAAGGCAAAACTATAGGTTGGGTGCAGTGGCTCATG
CCTGTAATCCCAGCACTTTGGGAGGCTGAGGTGGGCGGATCACGAGGCCAGGAGTTCAAGACCAGCCTGG
CCAACATGGTGAAACCCCGTCTCCACAAAAAAAATACAAAAATTAGCTGGGCATGGTGGCAGGTGTCTGT
AATCTCAGCTACTCGGGAGGCTGAGGCAGAAGAATCGATTGAATCAGGGAGGCGGGGGTTGCTGTGAGCT
GAGATCATACCATTGCACTCCAGCCTGGGCGACAGGGCGAGACTCCATCTCAAAAAAAAAAAAAAAAAAA
AAGAAAAAGGGAAAACTCTAGAGACAAAAAACAGATCAGTTATTGCCAGGGGGCTCAAGATGGGAGGAGG
TATTTAATACAAAAGCGCATGAGAATAGTGAGGGGAGAGAATTGTTCTATGTTTTGATTATAGTGGTGAT
TAAATAACTCTGTATTTGCCATAATGCATAGAACAGTATTGTATTAGTCCATTCTCACACTGCTATAAAG
AAATACTTGAGACTGGGTAATTCATAAAGAAAAGAGGTTTAATTGGCTCATGGTTTGGTAGGCTGTACAG
GAAGCATGGCTGGGGACGCCTCCAGAAACCTGCAGTCATGGTGGAAGGTGAAGGGGAAGTAGACTCCTCT
TACATGGCCAGAGCAGGAAAAAGGGGTGGTGGGGAGGTACTACATACTTGTAAATTGCCAGATCTCACTG
CAACTCACTATCAGGACATGGCCAGAGCAGGAAAAAGGGGTGGTGGGGAGATACTACCCACTTGTAAATT
GCCAGATCTCACTGCAACTCACTATCAGGAGAACAGCACTAAAGGGGAAATCCACCCCCATGATCCAGTC
ATTTCCCACCAGGCCCCACCTCCAATACTGGAGATTACAATTTGATGAGAGATTTGAATGGGGACAAAGA
CCCAAACCATACCAAGTACATTTAAAAGGTAAACTTCCCTGCTTATAAATTATAGCTCAATAAACCTCCC
CCCAAAAGTAATTACATTTTTATATATTAGCAAAAAAAATTAAGAATATGAAGCTTAATTCAATTATTGA
AGCATGTACCTATGAAAGCAGGACAGAACTTTGAGGCCATTAAACTAAAGGGGGAAAGAACTCTGGACAG
AATGCCCAGTTCAACACCTTAGGACATGGTAAAGACAACCAAAGCAATCTCAAACTCCTCTCTCCCACAC
AAGACATTTTCTATTATCTCCTAATATACACCCATCCTAAAGGAAAGAAAACTTTATCTGCAAAGGAACT
GACGTTTACTGCACAGAAATCCTACTGGAAATATTCTCTTTCTGTAGGACATACCCAAAAGTAAATACCA
TAGACATGGAGTACTGTTAGCATCTGGCAAGTTCACACCTTTCTAGGGAAACA
