# Supplementary material for: Genome-wide characterization of endogenous retroviruses in snub-nosed monkeys
Source: PeerJ. 2019 Mar 18;7:e6602. doi: 10.7717/peerj.6602 (PMC6428148; doi:10.7717/peerj.6602)
Supplement: File S3 — All ERV sequences found in the golden snub-nosed monkey. [file peerj-07-6602-s003.zip › Supplemental3/235.fasta]

>235gi|723422012|ref|NW_010792444.1|:258842-261965 
TGGGGGCTCGTCCGGGATTCCCCTAAGCCCACCAGACCCCAGGTCAACGGGTCGTCGCTGTGAGCAGATT
CGGTAAGTCGGCCGGCTTGAGTCTCTGTGTTGTCTGTAGTCTCTGTGTCGTCTGGAAAAATCCCGCGGGG
TCTGTATCGGTGGTCGGCATAGTCTTGGCGGACGCGCTATAAGACAGCCACCAGGGGCCGGTGGGAGACG
TCCCCCGGCACCCGTCTGGGGCTCTGTATTTATTAGCCCATCTGGTTCTGATCGGGAGCTAAACCCGAGA
CGCACTGGCGACTATTGTTATGTTAATTACTTAACTTACTTTCATTTTTCAGGACCTACTTGGCAAGGAA
AAAAAAAAAAAGAGTACAATACTTCTGGTTTTACTCTTTTCTCTATCTCTCTTTTCTATATCTCTCTTTT
CTCTATCTCTAGGATTCTACTACCATGGGTAATAGCCAGAGTACTCCACTCTCCATTCTTATAAATAACT
TTAAAGATGTTAAGGCAAGGGGCCATGACCTTAGCATAGAACTCAGAAAAGGGAAATTGGTAACTTTCTG
CCGCTCGGAATGGCCCACCTTCGGTGTAGGGTGGCCAGCTGAGGGGACCTTCTGTCTCCCCATTATCATT
AAGGTAAAATCAAAAATTTTCCTGCCGGGGCGGTCAGGACATCCTGATCAGATCCCTTACATCCTGGTGT
GGCAAGACCTTGTGGAAAACCCACCCCCTTGGCTAACTCCTTTTGTGCTGACGCCAGAGCCATGTAGGGC
TCTGGTCGTACAGTCGACAGAACACCCCCGTAGGCCAAAAACACCGTCCGCTCCCCCACCCCCTGTGTTA
GAAGACAGTCAGGATCCCCTGCTTTTAGAACCCCCGCCTTATCATCCCCCTCCTGGCCCTCAGCCCCCAG
CCCCCCCAGGGGACCTCGAAGAGCGGGAAGCAGCAGCTGCTGCTGCAGCCGGGGCCGTTGAAAGTGAAAG
TAACTCTGGGGGGCCGGCGGGGCGGACGCGCGGACGCGCTCAATGGGAAATAAGCTCGCGCCCCCCTGAT
TCCACTGTGGCTCTCCCCCTGAGGGAAATAGGACCCCCCGATGACACGGGCAACCCTAGACTCCAGTACT
GGCCATTCTCCACTAGTGACCTGTACAACTGGAAAACCCAGAATGCTCGGTTTTCTGATAACCCTAAAGA
TTTAACAGCTCTTTTAGACAGTGTTATGTTTACCCATCAACCAACCTGGGATGATTGTCAACAACTCCTC
AGAATTTTGTTCACAACAGAGGAACGAGAAAGAATACAGGTAGAGGCCAGAAAACTGGTTCCGGGAGATG
ACGGCCAACCTACCGCCAACTCTGACCTCATTAATGCTGCCTTTCCCTTGACCAGACCTGCATGGGACTA
CAACACGACAGAAGGTAGGGGAACGCCAGACTCTAATGGTGGGTCTCCGGGCTGCCGCTCGCAAGCCCAC
CAATTTGGCCAAGGTATATTCCGTGTTACAGGGAAAAACAGAAAGCCCAGCTACCTATCTAGAAAGATTG
ATGGAAGCCTTTAGACAGTTTACCCCCATGGACCCGGAGGCACCCGAAAACCAGGCAGCTGTTGTCATGT
CTTTTGTAAATCAGGCAGCTCCGGACATTAAAAAGAAACTCCAAAAATTAGAAGATCTAGAGGGAAAACA
AGTCCAGGACCTCCTCCGAATCGCCCAAAAAGTATACAATAATAGAGATCTCCCAGAAGAGAGACAGATT
AGGGCCACTGAAAAAATGACCAAAGTCTTAGCCGCAGTAGTTCAGAAAGAACAGTTACAGTCAGAGGGCG
CCCAACCCAAGCGTACTCCTAGACACAACTTAAAGAAAGATCAATGTGCATACTGCAAGGAAACGGGTCA
CTGGGTAAAAGATTGCCCCAAGAAAAAACAGCGCCAACTGGGGCAAGAACAATGGCAGCCCAAGGCCTCA
TCAATATTAGTAACCCAAGATGACTAGGGAAGACGGGGTTCGGACCCCCTCCCCGAACCTAGGGTAACTC
TACAAGTGGAGGGGTCCCCGGTTCAGTTTCTGGTCGATACCGGGGCACAGCATTCAGTCTTGGTCAAGCC
TTACGGGAAATTATCTAATAACTTATCCTGGGTACAAGGGGCCACAGGAGTTAAAAGATACCCTTGGACA
ACTCAAAGAACTGTAAATCTGGGAACGGGAGAGGTAACCCACTCCTTCCTGGTTATTCCCGAGAGCCCTT
GTCCTCTATTAGGGAGAGATCTGCTGACAAAAATGGGAGCCCAAATCCATTTCCAACCGGGGGGCCCCAA
AGTAACCGATTCTCAAGACAAGCCAATATCTGTCCTCACAATTGCCCTAGAAAATGAGTATAGACTCCAT
CAGGAACCGGCACCTCCTGACCAGAATATCGGCCCCTGGCTACAGCGCTTCCCAGAGGCCTGGGCAGAAA
CAGGAGGTTTGGGACTGGCAAAACACCGTCCTGCCATATTTGTTGAAGTTAAACCTGGGACGGATCCTGT
TCAGGTACAGCAGTACCCGATGCCCCTAGAAGCCAGAGAAGGTATTACACCACACATCTGCCGGCTCCTA
GATCAGGGAGTTCTACGCGCCTGCCACTCAGCATGGAACACCCCGTTGCTGCCGGTACGCAAACCTAACA
GTAAAGATTATAGGCCAGTACAAGACCTAAGAGAAGTCAACAAAAGAGTCATGGACATTCACCCCACTGT
GCCAAACCCATACACCCTCTTAAGCACCTTAAGCCCTGAAAAACAGTGGTACACCGTCCTGGATTTAAAA
GATGCCTTTTTCAGCCTGCCTTTAGCCCCTAAGAGTCAGGAACTTTTTGCATTCGAATGGACAGATCCCG
AGAGGGGCATAAATGGCCAGCTAACGTGGACCAGGCTACCACAGGGATTCAAAAACTCCCCAACTCTGTT
CGACGAGGCCCTCCACGAAGATCTGGGTGAGTACCGGCGACAGCACCCTGAGATCACTCTTTTACAGTAT
GTTGATGATCTTTTAATAGCAGCTGAATCCCCAGAGGCCTGCCTACAAGGAACCGAAAGCCTCCTAAAGG
CTTTGGGAGATCTAGGCTACCGAGCCTCGGCAAAGAAGGCTCAG
