# Supplementary material for: Genome-wide characterization of endogenous retroviruses in snub-nosed monkeys
Source: PeerJ. 2019 Mar 18;7:e6602. doi: 10.7717/peerj.6602 (PMC6428148; doi:10.7717/peerj.6602)
Supplement: File S3 — All ERV sequences found in the golden snub-nosed monkey. [file peerj-07-6602-s003.zip › Supplemental3/236.fasta]

>236gi|723395923|ref|NW_010818533.1|:1307317-1317667 
TGTTGTCTGGAGACCACACCAGTAGGAAGAATCTACAGGGCATCCCAGAAATAAATGCAATTCAAATATG
ACTTATGATGGTTCCACACTTACAGTTTTTCAACTTTATGATGGTGCAAAAGTGATATGCAGTCAATAGA
AATCATACTTCAAGTGCCTATACAATCATTCCGCTTTTCACTTTCAGTACAGTATTCAATAAATTACATG
AGATATTCAACACTTTATTATAAAATAGGATTTTTATGCAGTGATTTTGCCCAAGTGTGTACTAATTTAA
GTGGCATGTTTAAGGTGGGCTGTGACATTTGGCAGGTTAGGTGTATTAAATGCATTTTTGACAAGATATT
TTCAAGGCCAGGCATGGTGGCTCACGCCTGTAATCCCAGCACTTTGGGAGGCCAAGGCAGGTGGATCACG
AGGTCAGGAGATCAAGACTATTCTGGCTAACACAATGAAACCCCATATCTACTAAAAATACAAAAAATTT
TAAAAAGCCAGGCATTGTGGCAGGCGCCTGTAGTCCCAGCTACTCAGGAGGCTGAGGCAGGAGAATGGTG
TGAACCCGGCAGGCGGAGCTTGCAGTGAACCAAGATCACATCAATGCACTCCAGCCTGAGCGACAGTGTG
AGACTCCGTCTCAAAAAAAAAAAAAAAGATATTTTCAAGTGTATCTGGATATAACTCCATCATAAGGGGA
AGAGCATGTGTATTGAGACTTGGAGACTTGATATCAAATACTGGGGTCACCAACTCACATTCATAAATTT
TCTGGCCACCTAATATAAATGAGGGAAGCCAGCTAGCTAAAGAGGAAAGGCTCTTCTAAGGAAGGGCAGC
TGCAGATGTTTGCTGCCACAGAGAAAGCAGAGCCCAAGATTGCCAAATCTCCTGATTCTTCAGGAGAAGC
CAGAAACTCAGATTCTTAGGTGAACTCTCCCGATTTTTAAATGTTGACAACTAACACAATTTTTGAAAAC
TCTATGCAAGTTAAACACACCACATCTGGAACAAAAGACCACCAGTCTCTGGCCTCTGCTTCCCACACTA
CTGTCATTACTAAATACAGTGCACAATAGAGTTCTGATTACCCCTTGCAGAGAGGGCAGCAAGAAATTCA
AATTGTACAGCTTAGGTCTCTGCTGCATTTGAAGTCCTCTTACTGTTCTCCTATAAAGAATGTGGAAGGA
AGCATATGTATAGATGAAAAATCATAAGAAAACATCTTGTGTCTTGGGCGTCATGAGAAAATAATTCAGG
GGTTGCATTAATTTTGCTGGACACAAGAAAGAGGTATGGGCAAAAGAAGAAAATTCAGCATAAAGAGAAA
TTTTGTTGTTGGTACTTACCTGGTTTGCAGGACTGCCCATGAAGTAAGGGGTGGTTATTTTAAAGGATCA
CATCATCATGATTTATATGTTTAAATATATGTATATATGAATTATAGGCCGGGTGCAGTGGCTCATGTCT
GTAATCTCAACACTTTGGGAGGGCCAAGGGGAGTGGATCACCTGAGGTCAGGAGTTCAAGACCAGCCTGG
CCAACACGGTGAAACCCCATCTCTACTAAAAAATACAAAAATTAGCCAGGAATGGTGGCATGTGCCTGTA
ATCCTAGCTACTCAGGAGGTTGAGACAGGAGAATCTCTTGAACCCATGAGGCAGAGGTTTCAGAGAGCAG
AAATTGCGCCACTGTAGTCCAGCCTGGGCAACAGAGTGAGGCTCCATCTCCTCCCCACCACCCCCCCAAT
ATATATATACACACACATACACATATATATGAATTATAGTATGCATTTAAATAATTATGTATATAATCTT
TCTCAGCTAATAAAGTAATAAAGAGAATAGCACACTTCAGAATTAAACACTTAAGGAAATAATTCATTTT
ACATTTAACCTGAAGCATTAAACTTAGTTGCCAAATTAGAATATATTATGTAGTAGATATGTTAATAAAA
TCAACAGTAAATGTTCAAACCAAAAGAGACTGGAAGAAAGAAAATGGGATCCAGGAACACATTTGTAAGT
AAGCAGAAAACCGAACAATGACAGTAAAAAGGCCTAGAAGTTAAGGCATCATCTTCAGCCATAGTGAAGC
ATGTCAGGGTCAAGGTTTCAGGAAGGAGAAGGCTATGGTTGTTGGGTATTGAATCAGAAAGAGAGACAGT
CTGAGAGGAAGGGAGAGAAACTGCAACAGATCTCACCCAGGAAAACAGTCCAGGGGCCTTGGGCAAGAAG
GACACTGATCCGATATCACATGAGCTCTCCGCCTCAGGGGACCTCTTGCACCAAAGGTCTGAGTAACCTG
ATGAGTATCTAAGGGCAAGTTGTGAGATTGAGTGATCATACATTCAGGAGGAAAACTTACTCCCAGATGA
CCTGAAGAAACAGCAAGCCTAGTATTCCAGGCAGGCAATTGATCCTGATCTAAGAGCCAAGACGTCCAGT
ATGAAGAGGGTGACCAGAAAGTTTGGGATATGCAAAAGGTAGGGAGCTCCAAGGAGGTAGTGTGCTTGCT
GAGAACAGGGACTTAGATTCCAACAGACTATTTTTCACTCTCTCTCCCACTTACCCAAGCCTCAGTTTTC
TTTTATGTGAAATGCAGACATCTGGCCGGGCGCGGTGGCTCAAGCCTGTAATCCCAGCACTTTGGGAGGC
CGAGACGGGCGGATCACGAGGTCAGGAGATCGAGACCATCCTGGCTAACACGGTGAAACCCCGTCTCTAC
CAAAAAAAAAAAAAATACAAAAAACTAGCCCGGCGAGGTGGCGGGTGCCTGTAGTCCCAGCTACTCCGGA
GGCTGAGGCAGGAGAATGGCATAAACCTGGGAGGTGGAGCTTGCAGTGAGCTGAGATCCGGCCACTGCAC
TCCAGCCCGGGCGACAGAGCAAGACTCCGTCTCAAAAAAAAAAAAAAAAAAAAAAAAAAGAAATGCAGAC
ATCTGTAATACCTACCTGAAATGTATACTTTGGGAAATAATTGGGTTTATGAATGTAAATGGCTTAGTAG
AGTCCTTGTTATGTATAAGCTCCATTCTTTAAAAATATTTGTTGATTGGCCAGGCGCAGTGGCTCACGCC
TGTAATCCCAGAACTTTGGGAGGCCGAGGCGGGTGGATCAGATCTGAGGTCGGGAGTTCAAGACCAGCCT
GACCAACATGGAGAAACCCCATCTCTACTAAAAATACAAAATTAGCTGGGCATGGTGGTGCATGCCTGTA
ATCTTAGCCACTGCGGAGGCTGAGGCAGGAGAATTGTTTGAACCCGGGAGGCAGAGGTTGCGGTGAGTCA
AGATCATGCCATTACACTCCAGCCTGGGCAACAAGAGCAAAACTCTGTTTCAAAAAAAAAAAAAATGTTG
ATTGATCATTGATTTTGAATGGAAAGTCTGTCATGCTTAGTGGCAGAACCAATGTGAAATTTCCCAAGTG
TCTTTAGATGAGGTTGAGCCTGGGGAAAATCATCAACAAAGGTTAATTAGCCTCATTGGCCAGACTGTTT
TCTATTAAAAATGTTCTCCTGTATCTCCCAACATGGCAGAGGGAGATATAAAACACATAGCAGAAAACAT
CTGGTAAATCCTTCTTTGGGGCCATCAGTGAACAGGAGTGACATGGCAGTGGTCATTATATAGTGGAAGA
TGGAAACTGTGAGCACTCAGAGAAATTCTGGCTCAATTTCAAAAGAGTCTTTTAACAGTCTGAGCTGTTT
TTAATGATGATCAGTTCTCTATCACTGGCCAAAGCTCCCTGCTTCTGAAAGAAAGATCCCTAAGGCCAGG
CGCAGTGGCTCACGCCTGTAATCCTAACACTTTGGGAGGCTGAGGTGGGTGGATTGCCTGAGCTCAGGAG
TTCGAGACCAGCCTGGGCAGCACAGTGAAACCCCATTTCTACTAAAATACAAAAAATTAGCTGGGCATGG
TGGCAGGCGCCTGTAGTCCCAGCTACTTGGGAGGCTGAGGCAGGAGAATTGCTTGAACCGGAGAGGCAGA
GGTTGCAGTGAGACGAATGAGATCGCACCACTGCACTCCAGCCTGGGCAAAAGAGAGAGACTCTGTCTCT
AAAAAGAAGAAAGATCCCTGAATTGGAAGAATCATAGATTCACAAGCATTGGTCTAGATGTTGAGAGCTA
AATCATAGCCCCTCAGCTATTTCTGCATATCTAAAATACAAATTATCAAGCGCCACCTTTCATAGATTCT
AATTCAGGTTTTTGGGGGCTCTGGGAATCTGTGTGTTTATTTAATCTGCTTAAATAAATCTGATGCACAG
TAGAATTTGGAAAACAATCTTCTAGATAATGTCTTCCAACCTTACCAATATTGACCAGTTCAAGAATCTC
TGGGCTGTTTCTGCATAAACAAAATGAATAACATTTTCGAGCCACTGAGTTGAGTATGGAAGATAACCAA
TATGTGAACATTAATGAAGCGATAAATATTCATGAAGAACCGACTATATATAATGTGCTACCTTAGGCAC
TGAAATTAAGCCTTAACAGTGAATATGTAGCTGTAATTAAGTTTTCTGGTAAAATAAATTTGGTGTGATT
TAATTAAGCACTGAGGAACTGAATGAATTTTAACCAGCTGAGTTGTTTAGACCACGTGGGCTCCTGTCTG
ATTACCACAGTTCAAGGTGCTTCCAATTCATAAATATAGCCTATGCTTCGAAATTTCCCTCATTAAATTC
TCAAAATAAAAAATAATTTTAGCCTGGTGTGGTGGTGTTATGCCCAGACCGTTTATTCCCCGAAGAAGAC
CACCAGAGTCCAGAGTCAAAGCCAAGCGGCAAGGATCTTTAAGGCAAGTTCGAACTTGGTCCCTCCGTTC
TACAACATACAAGAGGGCCCTGAATGATGCATGTGCCCGCTTTTTATAGCCCGATGCATACAGGATATGT
AAGGTTACAGAGGTACAAAGGAATTCTTTTGGTTGCAGCATCACAACTGGTAATTGGTGAATATTTTAAG
TTATACAATTAACAGTTTTCTATTTGTTCCCGCACATTTAGTAAAACTACAAACGGTTGTGACCTTATCA
GGGGCTCTCTAGGTGGTGTTTCTGAGATGTGTGNNNNNNNNNNNNNNNNNNNNNNNNNNNNNNNNNNNNN
NNNNNNNNNNNNNNNNNNNNNNNNNNNNNNNNNNNNNNNNNNNNNNNNNNNNNNNNNNNNNNNNNNNNNN
NNNNNNNNNNNNNNNNNNNNNNNNNNNNNNNNNNNNNNNNNNNNNNNNNNNNNNNNNNNNNNNNNNNNNN
NNNNNNNNNNNNNNNNNNNNNNNNNNNNNNNNNNNNNNNNNNNNNNNNNNNNNNNNNNNNNNNNNNNNNN
NNNNNNNNNNNNNNNNNNNNNNNNNNNNNNNNNNNNNNNNNNNNNNNNNNNNNNNNNNNNNNNNNNNNNN
NNNNNNNNNNNNNNNNNNNNNNNNNNNNNNNNNNNNNNNNNNNNNNNNNNNNNNNNNNNNNNNNNNNNNN
NNNNNNNNNNNNNNNNNNNNNNNNNNNNNNNNNNNNNNNNNNNNNNNNNNNNNNNNNNNNNNNNNNNNNN
NNNNNNNNNNNNNNNNNNNNNNNNNNNNNNNNNNNNNNNNNNNNNNNNNNNNNNNNNNNNNNNNNNNNNN
NNNNNNNNNNNNNNNNNNNNNNNNNNNNNNNNNNNNNNNNNNNNNNNNNNNNNNNNNNNNNNNNNNNNNN
NNNNNNNNNNNNNNNNNNNNNNNNNNNNNNNNNNNNNNNNNNNNNNNNNNNNNNNNNNNNNNNNNNNNNN
NNNNNNNNNNNNNNNNNNNNNNNNNNNNNNNNNNNNNNNNNNNNNNNNNNNNNNNNNNNNNNNNNNNNNN
NNNNNNNNNNNNNNNNNNNNNNNNNNNNNNNNNNNNNNNNNNNNNNNNNNNNNNNNNNNNNNNNNNNNNN
NNNNNNNNNNNNNNNNNNNNNNNNNNNNNNNNNNNNNNNNNNNNNNNNNNNNNNNNNNNNNNNNNNNNNN
NNNNNNNNNNNNNNNNNNNNNNNNNNNNNNNNNNNNNNNNNNNNNNNNNNNNNNNNNNNNNNNNNNNNNN
NNNNNNNNNNNNNNNNNNNNNNNNNNNNNNNNNNNNNNNNNNNNNNNNNNNNNNNNNNNNNNNNNNNNNN
NNNNNNNNNNNNNNNNNNNNNNNNNNNNNNNNNNNNNNNNNNNNNNNNNNNNNNNNNNNNNNNNNNNNNN
NNNNNNNNNNNNNNNNNNNNNNNNNNNNNNNNNNNNNNNNNNNNNNNNNNNNNNNNNNNNNNNNNNNNNN
NNNNNNNNNNNNNNNNNNNNNNNNNNNNNNNNNNNNNNNNNNNNNNNNNNNNNNNNNNNNNNNNNNNNNN
NNNNNNNNNNNNNNNNNNNNNNNNNNNNNNNNNNNNNNNNNNNNNNNNNNNNNNNNNNNNNNNNNNNNNN
NNNNNNNNNNNNNNNNNNNNNNNNNNNNNNNNNNNNNNNNNNNNNNNNNNNNNNNNNNNNNNNNNNNNNN
NNNNNNNNNNNNNNNNNNNNNNNNNNNNNNNNNNNNNNNNNNNNNNNNNNNNNNNNNNNNNNNNNNNNNN
NNNNNNNNNNNNNNNNNNNNNNNNNNNNNNNNNNNNNNNNNNNNNNNNNNNNNNNNNNNNNNNNNNNNNN
NNNNNNNNNNNNNNNNNNNNNNNNNNNNNNNNNNNNNNNNNNNNNNNNNNNNNNNNNNNNNNNNNNNNNN
NNNNNNNNNNNNNNNNNNNNNNNNNNNNNNNNNNNNNNNNNNNNNNNNNNNNNNNNNNNNNNNNNNNNNN
NNNNNNNNNNNNNNNNNNNNNNNNNNNNNNNNNNNNNNNNNNNNNNNNNNNNNNNNNNNNNNNNNNNNNN
NNNNNNNNNNNNNNNNNNNNNNNNNNNNNNNNNNNNNNNNNNNNNNNNNNNNNNNNNNNNNNNNNNNNNN
NNNNNNNNNNNNNNNNNNNNNNNNNNNNNNNNNNNNNNNNNNNNNNNNNNNNNNNNNNNNNNNNNNNNNN
NNNNNNNNNNNNNNNNNNNNNNNNNNNNNNNNNNNNNNNNNNNNNNNNNNNNNNNNNNNNNNNNNNNNNN
NNNNNNNNNNNNNNNNNNNNNNNNNNNNNNNNNNNNNNNNNNNNNNNNNNNNNNNNNNNNNNNNNNNNNN
NNNNNNNNNNNNNNNNNNNNNNNNNNNNNNNNNNNNNNNNNNNNNNNNNNNNNNNNNNNNNNNNNNNNNN
NNNNNNNNNNNNNNNNNNNNNNNNNNNNNNNNNNNNNNNNNNNNNNNNNNNNNNNNNNNNNNNNNNNNNN
NNNNNNNNNNNNNNNNNNNNNNNNNNNNNNNNNNNNNNNNNNNNNNNNNNNNNNNNNNNNNNNNNNNNNN
NNNNNNNNNNNNNNNNNNNNNNNNNNNNNNNNNNNNNNNNNNNNNNNNNNNNNNNNNNNNNNNNNNNNNN
NNNNNNNNNNNNNNNNNNNNNNNNNNNNNNNNNNNNNNNNNNNNNNNNNNNNNNNNNNNNNNNNNNNNNN
NNNNNNNNNNNNNNNNNNNNNNNNNNNNNNNNNNNNNNNNNNNNNNNNNNNNNNNNNNNNNNNNNNNNNN
NNNNNNNNNNNNNNNNNNNNNNNNNNNNNNNNNNNNNNNNNNNNNNNNNNNNNNNNNNNNNNNNNNNNNN
NNNNNNNNNNNNNNNNNNNNNNNNNNNNNNNNNNNNNNNNNNNNNNNNNNNNNNNNNNNNNNNNNNNNNN
NNNNNNNNNNNNNNNNNNNNNNNNNNNNNNNNNNNNNNNNNNNNNNNNNNNNNNNNNNNNNNNNNNNNNN
NNNNNNNNNNNNNNNNNNNNNNNNNNNNNNNNNNNNNNNNNNNNNNNNNNNNNNNNNNNNNNNNNNNNNN
NNNNNNNNNNNNNNNNNNNNNNNNNNNNNNNNNNNNNNNNNNNNNNNNNNNNNNNNNNNNNNNNNNNNNN
NNNNNNNNNNNNNNNNNNNNNNNNNNNNNNNNNNNNNNNNNNNNNNNNNNNNNNNNNNNNNNNNNNNNNN
NNNNNNNNNNNNNNNNNNNNNNNNNNNNNNNNNNNNNNNNNNNNNNNNNNNNNNNNNNNNNNNNNNNNNN
NNNNNNNNNNNNNNNNNNNNNNNNNNNNNNNNNNNNNNNNNNNNNNNNNNNNNNNNNNNNNNNNNNNNNN
NNNNNNNNNNNNNNNNNNNNNNNNNNNNNNNNNNNNNNNNNNNNNNNNNNNNNNNNNNNNNNNNNNNNNN
NNNNNNNNNNNNNNNNNNNNNNNNNNNNNNNNNNNNNNNNNNNNNNNNNNNNNNNNNNNNNNNNNNNNNN
NNNNNNNNNNNNNNNNNNNNNNNNNNNNNNNNNNNNNNNNNNNNNNNNNNNNNNNNNNNNNNNNNNNNNN
NNNNNNNNNNNNNNNNNNNNNNNNNNNNNNNNNNNNNNNNNNNNNNNNNNNNNNNNNNNNNNNNNNNNNN
NNNNNNNNNNNNNNNNNNNNNNNNNNNNNNNNNNNNNNNNNNNNNNNNNNNNNNNNNNNNNNNNNNNNNN
NNNNNNNNNNNNNNNNNNNNNNNNNNNNNNNNNNNNNNNNNNNNNNNNNNNNNNNNNNNNNNNNNNNNNN
NNNNNNNNNNNNNNNNNNNNNNNNNNNNNNNNNNNNNNNNNGAGTGGGTTACATTCTTGGCTCCGAGATT
TACTGTTCTTTGTGTCATCCAGGGGTACTTCTTAATTCCTGTGGCCCCTTGTACCCACGAGGACTTGGAG
GATAATTTTCCATCAGTTCCAACTAGGACTGAGTGCTGTGCTCCCGTATCAACCAAGAACTGAACTGGGG
ATCCCTCCACTTGTAAAGTTACCCTGGGTTCGGGGAGGGGGACCGAACCCCGTCTTCCCTAGTCCTCGTT
TTGAGTGACTAGTACGGGTGTAGACCTAGGGGGTCCCCGTCCTTGTTGTTTCTTTTTGGGGCAGTCTCTT
GCCCAGTGGCCAGCTTTTTTACAGTAGGCACATTGGTCTTTGCTCAGGTTGTTATATCTGGGGGACCGCT
TAGGTTGGGTGTTCTCTGGCTGTAGATGCTCTTTTTGTACAACCACTGCCAGGACCTTGGTCATTTTTTC
CTCTGGAGTATCTCTATTATTGTAAACCTGCTGGGCTATCTGAAGAAGGTCCTGAAGCTGTTTTCCCTCT
AAGTCTTCTAATTTCTGGAGCTTCTTTTTAATATCTGGGGCTGCCTGATTTACAAAAGACATCACAACAG
CTGCCTGACTTCCTGGGGCCTCTGGGTCTATGGGGGTATACTGCCTAAAAGCCTCCATTAATCTTTCTAA
GTAGCTAGCCGGGCTTTCTGTCTTTCCCTGCAGAACAGAGTATACTTTAGCCAAATTGGTGGGCTTGCGA
GCAGCTGCCCGGAGACCTGCCATTAGAGTCTGGCGATAAAGGTGTAGCCGTCCCTTACCTTCTGCCGTGT
TGTAATCCCATGCCGGTCTGGTCAGAGGAAAAGTCGCATTTATGAGGTCGGGGTTGGCAGTCGGTTGACC
GTCGTCCCCCGGAACCAGCTTTCTAGCTTCTACCTGTATTCTTTCTTGCTCCTCCGTTGTGAACAGATTT
GGAGGAGCTGCTGACAATCATCCCAAGTGGGCTGGTGCGTGAACATGACACTATCCAGTAAGGCCATTAA
ATCTCTGGGGTTGTCTGCAAACCGAGCACTCTGAGTCTTCCAATTATATAGATCACTGGTGGAGAATGGC
CAGTACTGGAGCCTAGGACTTCCCGTGTCATCTGGGGGTCCTATTTCCTGAAGGGGTAACGCCACTGTGG
AGTCAGGCGGCTGGGGGGGGTAACCCACAAAGTACGCCCTCGCGTCCGCCCTGCCGGCCCTCCAGAGTTA
CTTTCACTTTCAGCGGGTTCGGGCGCGCCGGCTGCTTCCCGTTCGCCTGCTCCCTCCTGCGGTTCCACCT
GGGGGGCTGGGACCTGGGGGCCGGAGGGGTATGGAGGGTGTTCTGTGGACAGAAGGTCCTCGCTGTCAGG
TAGAACAGGATGGGGGGCAGTCGGTTGCTTGGATTTTAGCGGCCGAGCAACCAGTGCCTTACAGGGTTCA
GAGGCTAATTGGAAAGGGGACAGCCAAGGGGGTGGGTACTCAGCTAAGTCCTGCCATACGAGGATATATG
GGATATGATCCGGGTGACCGCACGCCCAGGCTGGAAAACCTTGGACTTTACTCTAGTGATGACAGGAAGA
CAGAATGTCCCTTCGGGTGGCCATCCTACATTAAGGGCGGGCCATTAGGAGCGGCACAGAGTAATTAGCT
TTCCCTTCCTAATGGCCATACCGAGATCATGGCCCCTTGCCCTAACATCCTGAAAATTATTTATAAGGAG
AGATAGGGGTGTGCTCTGGATATTACCCATTCTGTAATGGTCTGTAGTCCTTTCCTGCAAAAGAATATGG
GTTAAAATTCCCGCCAAGGAAAACTGGAGTATCAATAATATCTAGTCGCAAGCGCGCTCCG
