# Supplementary material for: Genome-wide characterization of endogenous retroviruses in snub-nosed monkeys
Source: PeerJ. 2019 Mar 18;7:e6602. doi: 10.7717/peerj.6602 (PMC6428148; doi:10.7717/peerj.6602)
Supplement: File S3 — All ERV sequences found in the golden snub-nosed monkey. [file peerj-07-6602-s003.zip › Supplemental3/237.fasta]

>237gi|723395923|ref|NW_010818533.1|:387923-399712 
TGTTCAATTCCCACCTATGAGTGAGAACATGCAGTATTTGGTTTTCTGTTCTTGCGATAGTTTGCTGAGA
ATGATGGTTTCCAGCTGCATCCATGTCCCTACAAAGGACACGAACTCATCCTTTTTTATGGCTGCATAGT
ATTACATGGTGTATGTGTGCCACATTTTCTTAATCCAGTCTGTCACTGATGGACATTTGGGTTGATTCCA
AGTCTTTGCTATTGTGAATAGTGCCACAATAAACATACATGTGCATGTGTCTTTATAGCAGCATGACTTA
TAATCCTTTGGGTATATCCCCAGTAATGGGATGGCTGGATCAAATGCTATTTCTAGTTCTAGATCCTTGA
GGAATCGCCACACTGTTTTCCACAATGGTTGAACTAGTTTACAGTCCCACCAACAATGTAAAAGTGTTCC
TATTTCTCCACATCCTCTCCAGCATCTGTTGTTTCCTGATTTTTTAATGATTGCTATTCTAACTGGTGTG
AGATGGTATCTCATTGTGGTTTTGATTTGCATTTCTCTGATGGTGAGTGATAATGAGCATTTTTTCTTGT
GTCTCTTGGCTGTATGAATGTCTTCTTTTGAGAAGTGTCTGTTCATATCCTTTGCCCACTTTTTGATGGG
GTTGTTTGTTTTTTTCTTTTGCTTATTTGGAAATGGAAAATAAACTTGTTAATGCTAAGTGAAACTAAAG
AAACCATAGCCTTTCCAAGACTTTGAATTGTTGACATCCATTTTCTTGAAGATATAGTTTGGAGTGCCTG
CAGATAATTTTAGGGGATAATATGTGTTTATGGAGTTTATGACCCATCTATTTAAGAACTCAGTCGGCCG
GGCGCGGTGGCTCAAGCCTGTAATCCTGACACTTTGGGAGGCCGAGATGGGCCGATCACGAGGTCGGGAG
ATAGAGACCATCCTGGCTAACATGGTGAAACCCTGTCTCTACTAAAAAATACAAAAAACTAGCCGGGCGT
GGTGGCGGGCGCCTGTAGTCCCAGCTACTCAGGAGGCTGAGGCAGGAGAATGGCGTAAACCTGGGAGGCG
GAGCTTGCAGTGAGCTGAGATCCAGCCACCGCACTCCAGCCTGGGCGACAGAGCGAGACTCCGTCTCAAA
AAAAAAAAAAAAGAAATCAGTCTTCATGTGGGAATATATGGGAAAGAAATGTTCCATTACTTTTTTGGCT
ATGAAAGTTAGATCGTAGGATAAAGGTCTCACAATGGTTTAGAGGGAGGCTTTGAAATCTGGGTCGAGGA
CAGACCATGATACTATCACCTGAGGAAACTATTTCTTAAGTTCATATACCATTTGTTCTTTAAATGTTTA
AATCCCATATCTACATTGATGTTCCTTGCTTTAAAGCTGTTGTAATCTGATTTCAGAGAGAAATGAGTTT
CTAATTATCAGGATCTTGTCCAGGTCCTTCCCAAAACTAATGAGGATGATTTATTAATATTATAAATTAA
TATCTACTTTTGTGTTAGTCTTTAAATGAGGGAGAACATAAGATAAATCATCTTTAGTTTTTCAGAAAAT
GATCAGAAATAACAAAATATATACAAAAGTTACTCTTTTAGAATATTCCTGAAGATCTATCCAATACATG
CTAATCGTTATTTATATCATCACAATATCTAAGACTTGCAATGGAACCAATATAACATAGGAACAAAATA
TTTTAAATGGTATGAAATGTACATTTCCCCAGTGCATCAATTGCTGAGTCAGTTTCAAAATAATAAAAAC
CATGTTTCTTGGGCTTTTAATATCTCTGATGTTGGAAAGTCTCTATCCCCTATCAAAAAATCATCCATTA
TTTGGGGTAGGTCTTGGGTTATTATACTTGAAAGAGTATCTCTCTGCTTCTCTTTTATATTTTCAAAATA
ATTTATTGAAGTGAAATTCAGATAACATAAAACTAACCATGTTAAAGTGAGCAGCTCAGTGGCATTTAGT
ACATTCTCAAAGTGTTACAGCCACTACCCTTATCTAGTTCCAAAACATTTCTATCACTCCAAAGTAAAAC
CCCTAACCTACTAAGCAGTTTCTGTCTATTCCCGCTCTCCGCAGCCCCTGGCAATCGCCAATCTGTGTGA
TGTCTCATCTGCTTCTCCTTTCTTGATTCATTCTTTTTCATTCTTTTTAGTGAGGGTTCTTACCATGGCT
TTTGCTTCCATAAAGACATCTGACAGTACCTCGCTGCCACCATTTACAACGTAAGAAAGCTGATACTAGA
GCCAAGGGTACAATCTCACTCTTGGTGGTTACTAAGCTGCAATATCCCCCTGCAGCCTGGCTGCTATCAA
ATATCCCCGGTTACCCTATCTCCTGTGAATGTTTGCTGCCATGAGCAATATACAGGAATCTTCAAAAATG
CCAGCAATAACGTACTTTCTGGATTCATTAATGCCCCTAAGCCACTGTGGGTAGAATATGTCTCTCTTCT
CTTTTGCATTTTTCTTTATCGTGTGGATAATAAAAATGAATCACTTACCCCTGTAATTTCTCTGCCTATG
ATGGAGAATGACTTTTCATTAATGAAGCACTTTTTTATTAATTAATTTCAGCCTACTTTGTTTCTACCAT
TATAATTAGAGACCATCTTTCTGAGAGAGGGTGCTGGGTCAGAAAGAAAATCTCAATAGCAAATGGTCAG
TTGAGATCAGATTCAACTCTCATCCCTGACAATCAAAGCATATTACAGACCCAAATTTACTCACGTGCTG
CTGTCTTCATTTAGAGAGTGGTATTTCCAAGAAGATCTTATCCCATCCTTTAAAGATGCTCCTGATAGGC
CATGTGTAATTATTCCTCCAGACACACCCAAAAATGTCTCAATAGGAGTGGATTTTAGCTTGAATTTAGG
TTCACTGTGGAACTCTATCTAAACACAAATATAAAACTTTATATTGGAAAAATAACAAACTGAGATAATT
TTGTAATGTTTAACAAGTAAATTAACCAAGAGTGTCTATAAAAGGGAAAGGGTGAAAGAACATATTCAAA
TTAGGAAAGATCTTCCAACACACATGCGTTTATGTATCTACATGACAGTTAAGCAAAAATGAAGCTATAA
TGTAAGAAAGAACATCTTCTAATATCAATTGCTTTCACAAGAAAAAGCTTCACAAAATAAATACAAACTC
AAAATGAAGACCTATAAAAATCTAGCAGATTTATAGCTCAGTGGGTTTTTTCTTTAAATGACTGTGACTG
TTTTTCTCTTCTGATTGAAAAAAAATTCCATTTCACTCAGTATAGCAAGCTAAATAATGTGAAAATTCTT
CTTCTAAAACACAACTAAAAATGCAAGATACAAATATCATAAGTAGCCATCAAATGCATACTTTGCTAGA
TAAGAAAGGAAGAAAATCTCAAGAAGTCAAAAGAACAAAGAGGAAACTAAGAATTGGGCGGTAAACAAAC
TATTCCTGCCCTTGAGAATTTTCAGCTTTAATAGCCAAATAGCTTAATAGCCAAGTAAGGGGAGCAGTCA
GGGTTGCATGAAGAGGAAGCAGGAACTGAGAGGTCACATCTTTGAATAGCTTACAGTCACAAAAGAGTAT
AATAGAAAAATATGTTCTCTGAATGCCTGGATGGGAAGGCAACATGATCATAGCTCTTAACCTGGGCTGT
GGTGTGGGTGGGGAAAAAAAGTTATTCCTTCCATACTCATTGTCAGTGTTTCAGCACTTAGACTTAAAAC
TACAGCCCCTCCCAAATGCCTATCAAAGGAATATCAGAAAGATAGAATAAAATGTTTCTTCGTCCTCCAA
GGTAACAAAGGAACAGATATAATTTTATATCTTGCATTTAGTTCTGATAATGTGCTAAATTGAGAACATT
TACAAAATCATCTCAATATGGTTCTTCTTTCCCACATAGAGATTTGTATAAGTGTATAATCCTGTTCTAT
TCCATAACACATCCTTGGAAGTGTTATTTAAACAAACAAGCCTTTTAAGACATTCAGACTTTGAAGATGA
TTGCTGTGTTTTATGCAATGTATCTTCCAAATGTTCTTGCATGTGTTTTGCCTAACTAATACTATTTAAA
TTGGTAAATTACTTTGAGATATTTATAGTAAGTCCAGAAGAATAACTTTAGAATTTCTTCTTTCATTTAT
GCATAAAGACATAATCCATCTTATAATTCTGTTGACTTATTTAAACAATGATTTGAGACTATTTTTTTAA
TTGAAGTCAACACAAGACAATACCAAAAAGAGCACAATGGTTTTTTAAAAGATCAAAATAAGTTCTACAA
AATAAAGTCACTGAAATTAAAAACTCAATGGGTAAAACAATAAGCAAATTTAAAAATAGCTGAATAGAGA
CTAAGTAGACTAGAGTACAGATATGAGAAATTTATCTAGGATGCAGCAGAGGAGGTCAAGATATAGGAAT
TCTGAAATAGATTAAAAAACACAGAGGTTAGAATGAGAAGGTCCAATGTACGTCTAATAAAAATAAAGGC
TAAGAAATCTTCAAAACTAATGAAAACAATGAAACCCATATTAAGGTATCAGACTGAATCCACAAAAGAA
TAAACATTTAGAAATATCATAGCAAAAACAATATCATGGAAAAGGAAGAGAGAAGATGACATGTATAAGT
GACTGACAGAAAAAAATAAGCTGATTACATAGAAATATTATTTAATCCAAATTTTTAATGAAGAAAATGT
CAAAAAAAAAAAAAAAGGAAAGTTTCCCAACTTCTGATTATGGTAATGGCAAAACAAATAATTTGGACTG
AAGCCTTTCATGAAGAACAACTATAATATCTGGACAAGATATTTATATAAACAAATATCTTAAACACATA
AAATTGCTAACCAGATGGTGACACACTGTTGGGCTAGATTCTAGGGCAAGATGGAGGTCCTAGAAAGGAA
TCCCAGTGTTTGGGTTAACTTTACTTTGGGGGAATTTTCTGAGTACCGAAGGTATACCTGAATATATGAG
AGGCTGTGCTACACAATTTCAAACCTCATGGTACTTAGCCCAGAGCATGCAGAGAAGTGGTGGGAATAAT
CCTGATGAAAGCCACTTACTTTGATGCCAGAATACTAGAGTCCAGTGTTAGTTTGGAAGAGCTAGAGCTA
CCAGGAGCTTAACAGTAGCAAATACACATATTCTTTGAAAGAAGATAATATTGTCATAGGTCTATGCTTA
TTTCTATACACAAAATTTTAAATTCAATGCCTAGGACATAATGTCTAGCAGGATTATAAAAAAATAAATC
TTGAACAAAATTCTGAGGAAACAACTGACAATATGAAGAGAAATGGAGAGGTTTCGTATATTGGATTTAT
CAAATATAGACTTTAAAATATCTACGTTTAAAAGACAAAACTGAAAATTTCAGAAGAGGCTTGGAAACCA
AAAAAGAGTAACAAAAAATTTATTAAACTAACAAAGACCTATATCAAGAATTCACTGTATAAACTGTTTA
ATAGGAATCGGACATAGTTGAAGGAAGAATTAATACATTGGTTAGGGTGGAAGAAAATTCCAATAATGAA
TCACAAAGAGATACAATAGTAAAAAATAGAGAAGAGAGGATGAATGACTAAAGGATGCAGTGACATAATC
TAATAAAGCATAACTTGAGTTCTTAAAGAAAAGGAGAGGAAGAATAGAACACAAGTTATATCTCAGAACT
TTCCCAAACTTATGCATGGCATAAAGACTCAGATTCAATCATAGATGACACAGACACGTGGAAAAACATT
CCATCTTACGGACTGGAAGAATCAATATTGTTAAAATGGCCATAGTCCCCAAAGCACTTTACAGATTCAA
TACTATTCCAATCAAACTACCAACATCATTTTACACAGAACTAGAAAAAACTATTCTAAAATTTACGTGA
AACCAAAAAAGAGCTCATATAGTCAAAGTGATCCTAAGCAAAAAGAACAAAACTGGAAGCATCACATTAC
CCAACTTCAAACTATACTGTAAGGCTACAGTAATCAAAACAGTATGATACTGGTACAGAAACAGACACAT
AGACCAATGGAACACAATAGAGAACTCAGAAATAGAGCCACACACCTATAGCTGTCTGATCTTTGATATG
CTGACAAAAATAAGCAATGGCAAAAGGACTCTCTAGTCAAGAAATGATGGTGAGATAGTGGCCTAGCCAT
ATGCAGAAGAATAAAACTGGACCCCTACTTTTCACCACATACAAAAATTAACTTAAGATGGATTAAAGAT
TTAAATGTAAGACCTCAAATTATAAGATTCCTAGAAGAAAACCCAAGAAATTCCATTCTGGACATTAGCC
TTGGGAAGAAGTTTATGACTACATCCTCAAAAGCAATTGCAACAAAAACGAAAGTTGACAAATGGGACCT
TATTAAACTAAAGAGTTTCTGCAGGGCAAAATAAACTATCAACAGAGTAAATGAACAACCTAAAGAAAGG
GAGAAAATATCTGCAAACCTTGCATCTGACAAAGGTCTAATTTCCAGAATCTCTAAGGAACTTAAACAAT
TCAACAAGTGAAAAATAACTCCATTAAAAAGTGGGCAAAAGACACAAGCAACACTTCTCAAATGAAGACA
TACAAGCAGCCAACAAACAAATGAAAAAATGCTCCACATGACTAATCATCAGAAAATGCAAATTAAGACC
ACAATGAGACACTATCTTACACAGGTCAAAATGGCTATCATTAAAAAGTGAAAAACAGCAGATACTGGTG
AGGCTGCAGAGAAAATGGAAGACTTACACACTGTTGGTGGAAATGTAAATTAGTTCAGCCACTGTGGAAA
GCAGTTTTGAAGATTTCTTAAAGAACTTAGAACTATCATTTGACCCAGCAATCCTGTTACTTGGTATATA
CCCACAGAAAAATAAATAATTCTACCAAAAAGACGTATGCACTTGTACATTTATTGCAGCACTATTCTCA
ATAACAAATACATGGAATCAACTTAGGTGCCCAACAATGGTGTATTGGATGAAGAAAATGTGGTACATAT
ACACCATGGAATACTACGCAGACATAAAAAAGAAGAAAATTATGTCCTTTGCAGCAACATGGATGCAGCT
GAAAGCCATTATCCTAGGCAAATTAATGAAGAAACAGAAAAATAAATACATGTTCTCACTTACAAGTGGG
AGCTAAGCATTGGTTACACGTGGACATGAAGATGGGAACAGTAGACACTGGAGACTGCTAGAGAGTTGAT
GAGGGATAAGGGCTGAAAAACTATCGACTGGGTACCATTCTCAGTACCTGAGTGACAGAATCATTTATAC
CCCAAACCTCAACTTCACATAATATACTCATGTAACAAACCTGTATATGTACCCCCTAAATCTAAAATAA
AAGTTTATTAAAAAAAAAAAAAAAAGACTCAGATTCAAGAAGCTCTATGAAGCCAGACAAATACAAAGAA
ATCCAGGCTGAGGCAGGAGGATTTCTTGAGCCCAGGAGTTCCAGGCCAGCCTGGACAACATAGAAAGACC
CCATCTATTTTTTTTTTTTTTTTTTAAGAAAAGAAAGAATAAAAGAAAATCAAAAGAAATCCAGTCCCAG
GAACATCTCAGTGAAGCTGAAGAAAAAGAAAAAGATAAAAAGAAGAAAACACTTTTATTAACAAGAACAA
CTAAAAAGACAAATTTTCTTCGAAGGAACAACCATTAGGTTGACAGCTGATGGGACAATAGAAACGAATG
AAATAGGTGGCATTGGAATGGTATCTTCAAAGTGCCAACATAACAGCCCACCTAGAATGTCTTTTCCAGC
CAAAATATACTCCAAGAATGAAGGTAAAACAAAGACATCTTTAGACCAGAAAAAAAAGAAAATCTGATAG
AATTCATCACCAGCAAAGTTTCACTAAAAGAAATAAAATGAATCACTAAAGGGCATTTTTCAGGTAGAGA
TAAAATTATTCTAGGTATGAGTTTGGAGATGCAGGAATAAAGAACAATGGAAAGGAAAAATATGTCAATA
TATCTAAACAAATGTATCTCAACAAATGTATAAAACAGTATAAATATAATGTCTGATTGTATTTAAAATA
TCTGTTTAAGATCTACTTGAATTTTTATGCTATGTATATGTATAAATGATTTTTAAAACATTTAAAAGAA
ATCAAAAGAACAGATTTCTGCTCCCAGCCAAGAGGAAATTAAAGAGACTGGATTTGCCTCCAAACCTGTA
ACTACAAAATCTACAAAAACTCTTCCAAAAAATCAAAGAAAAAGAAATGCTTTGAACTCATTCTATGAAG
TCAGGATTATCCTGACAACAAAACTGAACAAAAACATTTAATATCCTTCAGAAACAGAAGTGCAAAAATT
CCTAAAGTTTTAGCAATCAAATCCAAAAGGTATAGACAAAGTTACTATTTCACGACCAAGTATGAATTAT
CCCAGGAGTGGAACATTGGTTTCACTTTTTTTTTTTTTTTTTTTTTTGAGGCGGAGTCTCGCTCTGTCGC
CCGGACTGGAGTGCAATGGCCAGATCTCAGCTCACTGTAAGCTCCGCCTCCCGGGTTTACGCCATTCTCC
TGCCTCAGCCTCCCGAGTAGCTGGGACTACAGGCGCCCGCCACCTCGCCCGGCTAGTTTTTTTTGTATTT
TTAGTAGAGACGGGGTTTCACCGTGTTAGCCAGGATGGTCTCGATCTCCTGACCTCGTGATCCGCCCGTC
TCGGCCTCCCAAAGTGCTGGGATTACAGGCTTGAGCCACCGCGCCCGGCCGGTTTCACTTTTAAAAAGCA
GTGAATGGCGGGGCACGTGCCTCACACCTATAATCTCGGCACTTTGGGAGGCTGAGGCAAGCAGATCACT
TCAGGTCAGGAGTTTGAGACCAGCCTGGCCAACCATGGCCAACATGGTGAAACCCCATTTCTAGTGAAAA
TACAAAAATTAGCCTGACGCAGTGGTGTGCACCTGTAATCCCAGCTACTCAAGTGGCTGAGGCAGGAGAA
TTGCTTGAACCTGGGAGGTGGAGGTTGCAGTGAGCAGAGATCAGACTACTGTACACTAGCCTGGGCAACA
GAGCAAGACTCCATAAAAAAAAAAAAAAGCAGTCAGTGCAATGCACCATTTGATTGTCTCAATATATGAA
GGAAAAGCATTTGGCAAATTCACCATCTATTCCTGATTTAAATGAAAGAACTCTCAGCAAACTAAGAATA
GGAACATTTTCTACCTGGTAAAGGGTCTCTAAGACGGATCAACAGCTAACATTATAATGAAAATTTACGA
CGTTGTCCCATGGTGAGAAAGAAGATGGACATTTGCCTCTCACTACTTCTATTCAACATTTTACTGCATA
TTCTATACAACATGATCCGGCAAGAAAAATAAATGAAATGGGGCATGGATTGAAAAGGAAGAAGTAAAAT
AGTCTTTATTTGCAGATGACTTGTTTACGTATGTAGAAAATCTAAATAAATCTACCAGGAAAACAAAAGA
TAATAAGACTAACAAGTGGGTTTGGCAAGGTTTCAGGATATAAGATCGGTCTACAAAAATCAATTGCATT
TTACAGACTAGCAACAAACTAGAAAATTGAAATTTAAAATGCCATTTATAAGAGCATAGGCAACTGAAAT
ACTTAGGAATAGATGTGACAAAAGATCAGGTACAAGACATGCACAGTAAAAACCACAAAATGTTACTAAG
AGTTAGTATATAATCCAGCAATCTCACTTCTAGGTATAGAGCAGGTCCTCCAATAACATTGCTTTATTAA
ACATCTTTTCATTATAACATTGCAGAGGAAAAAAAAAATCGATTTCCAGCTGGGACCACTGTCTGTGAGG
AGTTTGCAGATTCTCCCCATGTCTGTGTGGGCTTTCTCCGGACATTACATTATAATGAAATGTCTAACAT
TTCATTATAATGTTAGACAAACAAACAAACATATAGTAGAGAGGATCAACAAAGCCCAAAATTCTTTGAA
AAACTAGGCCAGTAATCCCAGCAACTTTGGGAGGCCGAGGCAGGCGGATCTCGAGGTCAGGAGATGGAGA
CCATCCTGGCCAACATGGTGAAACCACATCTCTACTAAAAAATACAAAAATTAGCTGGGTGTTGTGGCAT
GCGCCCGTAGCCCCAGCTACTTGGGAGGCTGAGGCAAAAGAATCGCTTGAACCCGGAAGGCAGAGCTTGC
AGTGAGCTGAGATCCAGCCACTGCACTCCAGCCTGGCAACAGAGCGAGACTCTGTCTCAAAAAAAAACAA
ACAAACTAGCAAAGTTCACAATCTCCTGACAAGACTGGTCAAGAACGTGCACCTCTACAGATTCTCAAAG
AGAGAAATTAAACCAAGAAGGAAATACTGAGATTAAATAATGAATAATAGGTGAAGAAAATTTAATAAAC
AAGTAAAGTAAAATAGGAATTGAGTGAATAAAATGATAATCATATAATTACGACTCATTGGGGTGCTATA
AATCAAGGTGGAACAAAAATTTGTAACAGACAACTGTAACATGTAGAATAGGACAATGAGAGTGTTCAAA
AATCCCTGAATTCTTTGTAAGAAAAAAATGGCAATTAAATTTACATGCAAGTTTGTTAAAATTTTTAGGT
TACAAAAAGCATTTCTTCCAAACAAGAACAGAAGTGAAAAAGTAGGAATAAATTAATTACCATTATTATT
AATATTATTATTATTTGAGATGGAGTCTCCCTTTGTTGCCCAGGCTGGAGTGCAGTGGCACAATCTCGGC
TCACTGCAACCTCTGCCTCCCAGGTTCAAGTGATTCTCCTGCCTCAGCCTCCTGAGTAGTTGGGACTACA
GGCATGTGCCCCCATGTCTGGCTAACTTTTGTATTTTTAATAGAGATGGAGTTTCACCATGTTGGCCAGT
CTGGTCTCAAACCCCTGACCTCAAGTGATCCGCCCACCTCGGCCTCCCAAAGTGCTGGGATTACAGGCAT
GAGCCACCATGCCTGGCCAGAAATAAATAAATTATAATCAGTAAAACAGAAGATAGGCAAGAAGAAGAGT
ATGGGGCAGAAACTGCTAGCTACCTCTGCAATAGTCATTCTCCCCATTTTTAATAAAACAAGCACTGAAT
TCTTTTTTATATGTATACTTTAAGTTCTGGGATGCATGTGTAGAATGTGCAGGTTTGTTATATAGGTATA
CACGTGCCATGGTGGTTTGCTGCACCCATCAATCCATAATCTACATTAGGTATTTCTCCTAATGCTATCC
CTCCCCTAGCCCCCTACCCCCAATAGCCCCCAGTGTGTGATGTTCCCCCTCCCTGTGTCCATGTGTTCTC
ATTGTTCAACTCCCACTTATGAGTGAGAACATGCAGTGTTTGGTTTTCTGTTCCTGTGTTAGTTTGCTGA
GAATGATGGTTTCCAGCTTCATTCCTGTCCCTGCAAAGGACATGAACTCATCCTTTTTTATGGATGCATA
GTATTCCGTGGTGTATATGTGCCACATTTTCTTTATCTAATCTATCATTGATGGGCATTTGGATTGGTTC
CAAGTCTTTGCTATTGTGAATAGTGCTGCAATAAACATAAGTATGAATATGTCCTTATAGTAGAATGATT
TATAATCCTTTGGGTATATACTCAGTAATGAGATTGCTGGGTCAAATAATATTTCTGGTTCTAGATCCTT
GAGGAATCGCCACACTGTCTTCCACAATGGTTGAACTAATTTACACTCCCACCAACAGTGTAAAAGCGTT
CCTGTTTCTCCACATCCTCTCCAGCATCTGTTTCCTGACTTTTTCATGATCCCCATCCTAACTGGCATGA
GATGGTATCTCATTGTGGTTTTGATTTGCA
