# Supplementary material for: Genome-wide characterization of endogenous retroviruses in snub-nosed monkeys
Source: PeerJ. 2019 Mar 18;7:e6602. doi: 10.7717/peerj.6602 (PMC6428148; doi:10.7717/peerj.6602)
Supplement: File S3 — All ERV sequences found in the golden snub-nosed monkey. [file peerj-07-6602-s003.zip › Supplemental3/238.fasta]

>238gi|723395923|ref|NW_010818533.1|:420404-430033 
CACCTTCCTTTACTCCCTGTGTTAGCTACCTCTGATTCAAAATCAAATAAACTAGTCCATCTTGTCATAA
GTCTAACAGAAAGTTATATACTATCCAAGACTGTATTTATGATTGTTTTCATATTTCAAATAATAAGAAA
TGTCAAAGCTGGCTCCTCGAGAAAAGGCAAATTCAGTGACATGAAAGTTGAAACTGAGATGTTTTAAATG
ATATACTGATGCTTTTAAGTATTTCTATTTTATAGTACACACAGACAGAATTCCATATTTTTTAATGCTT
ACTGTTTCGTTAGTTGCATGTCTCTTTCTCATAGTTATCATTAAGAAATCTTGTTCCTGATTTTGTCCGA
AGACAATGAAATTACCAGGTAATCTTTCGAAAAGGAGAATAAAACCATATGCTTTTAAAAAGACAATGAA
ACAATGTGACTAGCTAATTTTCTCTAAGTGAACCTCTTTTAAAATCCTTTACTTTAGCAAAATTCTTTTT
TTTTTTTAGCTTTAAAACATTAAAGGATTAGAAAATAGTCTCTTTTGATTCCAAATCACAAGTAGCCCAA
AATGAGAATGTTCAGAATTTAAAGTGGAAAATAGAAGCAATCATTAATAAAGACCAAGCCCACAAAAGCC
TTTGCTTTTGCCTCAAATTCATGGCCATTTCAGGTAAAAGCATTATTTTCTAGATTGTTTTCTCCAGTAT
GTATTTTCTAGTGTTGAAATGACTGCATGCCTTAAACTTAAAAGCATTACGTACTTCATTTTAGTACATG
TGTATGCATGTGAACACAAAATGTCTTCAACAGCCAGAAAGTTTCGGGGGATGAAGAGATGCGCATCATT
TACGCATTGTGAAATGCTTTAGTTTAACTTTATGAAAATTTCCAAAATTTGCTGCATATTTATGTGCCTT
TTATGTATATTCTCTTCATCTCTACAGATCTTCATAAACAATGAGTGGCATGATTCAGTGAGTGGCAAGA
AATTTCCTGTCTTTAATCCTGCAACTGAGGAGGAGCTCTGCCAGGTAGAAGAAGGAGATAAGGTGAGTTT
CTGAACACTAGTTTCATTTTATGCCAGGTTTCTTGTTTTTTTGCCATTCTGAGCTCCTGAACCCCATTGC
AAGTTCCAAAAGACATGCCATGAAAATATAGTTTCTGGGGCAGCTTAGGAAAATTGTCTAAGTTGTCCCT
GTTACAAAAAAAAAAAAAAAAAGAAGGCTCTGTAGTTATGTAATAATGATAAACCTGTGCTTCTGGGTGT
CATGGTGATTTTTTTCACACCATTTTCCTTTATTTTCAATTGAAATAGTATATAGGTTTATTTTACAGAC
TATATAAAAAGGGATTGATCCTATGTTATAAAGGAGAGAAATCCTTGGCCGGGCGCTGTGGCTCACATCT
GTAATCCCAGCACTTTGTGAGGCCAAGGCAGTTGGATCACTTGAGGTCAGGAGTTCGAGACCAGCCTGGC
CAACATGGGGAAACATCATCTCTACTAAAAATACAAAAATTAGCCAGGCATGGTGGCACATGCCTCTAAT
CCCAGCTACTCAGGAGGCCGAGGCAGGAGAATCACTTTAGCCCATGAGGCGGAGGTTGCAGTGAGCCGAG
ATCATACCACTGCACTCCAGCCTAAAAAAAAAGAAAAGGAAAAATGAGAGAAATCCTTTATTCATATGAA
ATTGTTCTTTTTATGTTGCTAGAGAAAACTAAAAGTTATTATAGAACTTTTAGAACAATATATTACCAAG
TTATTTTATTAAAAATCACTGCATTAATATTATTCAACACCTTTAAAAATTAAATTGTAGAATAACTTAA
ATTGACTAACAAATGAAAAGTGTTGTTATTTTCCAGCTAATAATGGAAACAACAACAAAAATCAATTTTT
ATTTGGTGAAAATTGTTCTCAAGTTCTAAATGCTGTCTTCATTTAAAACTTAAAGCAACCCTATAGGGGA
GGTACTATTTTAAGTCATTTTTACAAACAATGATGAAATGGCAGAGTAGAAAGGCTGAGTAATTTACTCA
AGGTGACATCACTAATAAATAATGACATCAATATTAAAATGCTGGTCCTCTGACACTATAACCTGTGCCT
AGCAGGGCTACTACTTCACCTTGTGATTATTATGCAAGTAAGAGACAGTTGGCCGGGTGCAGTGGCTCAC
ACTTGTAATCCCAGGACTTTGGGAGGCTGAGGTGGGCAGATGACCTGAGGTCAGGAGTTTGAGACCAGCC
TGACCAACATGGTGAAACCCCATCTCTACTAAAAATACAAAAATTAGCTGGGCATGGTGGTGGTGTTACC
AGGGAGCCTTGCTCCCAGAGCTCCCAAGATGGTAGTGGGCCACTTCCAAGATGGCGGTGGGCCGCTTCCA
AGATGGCAGCAAGTCTCATGTTCTCTGACCTGGGATTCTTGGCCTCACAGATTCCAAGGAATGGAATCTT
GGGCCATGCAGTGAGTGATATAGCTCTATTAGAAGCCGTGGGTCACGGAAGAGAACCGTGGAACCCAGTG
ACTGGTGTTCAGCTCCATCAGGACAAACCCAGGCACTTAGCCATGCAGGAACAATGGCAAGCCTTTAGTC
CGATTGGGAGTGGCAATGGGCACCACGCTGGTTCAGGAGCACAGCGGACACCCTGCTGGATCTGGAGGGA
TGGAAGTCAGTGGCAGGTGTGCAATGGTGGCAAACAGCAGTGGTGGACGGCGAGCGAAAGCTCAGCTTGA
GCCATAACAAAACATGGACCAGAAGAGTGCAGTTGCAAGATTTGATCTAGTGAAATGGAGTGAAAACAGA
CCTCCCATATAAGCGGAGGGGACCCAAAGGATGTTGCCATTGCCGGCTCGAATGTCTAGGTTTATATCCT
GATCCTTGTCCTTCCTGCTGTGCTCTCAGGCAATAGATGATTGGCTGTTTCTTTACCTCCTGTGTTTGCC
TAATTAGCATTTTAGTGAGCTCTCTGATTGGTCAGGTGTGGGTTAACTTGCAAGCTCGTGTTTAAAGGTG
GATGTGGTCACCTTCCCAGCTAGGCTCAGGGATTCTTAGTTGGCCTAGGAAATTCCAGCTAGTCCTGTCT
CTCAGTCCCCCTCTCTCAACAGGAAAACCCAAGTGCTGTTGGGGAGGTTGGCCGACAACTGCTCTGACTG
CTTCCTGCTGAATTGGGGCATAGTAGGGGTTGTACAGTTGAGATTTCCTCGGGAGGGGTGCCTTCGATGT
CATTAACATTGGAGCATGGGCTAGCAGGCTGGTTTAGGCATCCGTGGTAGATCTCACTCATGGACTGCAT
CTGGGGCTCCATTTGAAGAACCATTTGTAGTTTTACAGCTTCGATTCTGGAAGAGACAGACTTAATAAGG
AGGTTAAAGATACAGGGATTGAAATGTATGGCCTGCAGTGCAGGGGATTATTTCTTTGGAATACTTTACA
GGCCCCAACTGGAAAAGGCCTGGAAAAGGCCTGGAAAGGCCTGGTCCAGTAGATAATAATTTGGCCATCT
GATGGGTGCTACCAATGCCTAAGTGAAAGGTTTGGTGAAGGGTTTTAAGTAATTTCCATTGGTTAGCTTC
AGGCAAAAGTAATTTCCCTTCTTCAGTGGCTAGCCATCCTGAGGGGAGAAAATTATGTCTTCATGATGTT
CCCTATTCTATTTCTCCTGCTGAGTACTGGGGCTTGGTTTCCTGGAGGGGATTACCTCAGACTAGGAGTC
CTTTTATAAGCATTTCTAATGCAGGGTCCTGCTTTGTGGCTCTTTTGGCTTCAATATCCGCTTGGCGGTT
CCCTTCTATTTCCCTTTCCTTTCCTTTCTGATGACCCTGGCAGTGTAAGACTGCCACCTCTTTAGGTTTT
TGTACAGTCAATAATAATTTCCTAATGGCTTCCTGATGTTTGATAGGTGTTCCCTCGGAATTTAGGAATT
CCCTTTCTCTCCATATTGCTGCATGGACATGGGGGGCTAGGTAAGCGTACTTAGAATCTGCATATATATT
TACCTTTTTGTCTTCTCCTAATTCTATGCCTAAGTGAGGGCTATTCGTTCTGCCAGCTGAGCACTAGTTC
CTGAAGTGAGGGGATTACTTTCAAGTATTCCATTTTCACTGACCGCTACATACCCCGCTTTTCGAAGTCC
TTTTTCTACAAAGGAACTTCCCTCAGTATACAAGTTGAGGTTGGGATCAGTCAAGGGAACCTCTAAAAAG
TCCTCTCGAGTGGCTTAGGTTTGAACAATTACTTGTTGACAGTTATGTTCTATCTTTTCTTCATTGCCTG
GAAGAAATGTGGCTGGTTAAGAGTTGCACAAGTGCCCAGTCGCAGCACTGGCCCTTCAAGTAACAGAGCC
TGATATTTAAGTAAACAGTTGTCTGACAGCCACAAGTCTCCCTTAGCAGTGAGTATGCCATTCACATCAT
GAGATGTCCGCACAGTAAGATCTCTTCCCTGTATTATTTTAACCGCTTCAGATACAAAGAGTGCTACTGC
TGCCACTACCCATAAACAGTGAGGCCAACCCTTTGCCACTACATCAATTTCCTTACTCAGGTATGCCATA
GTTGCAAGCTCGTCCCTTGGACCTGTGTAAGGACTGCTAGAGCTATTCCTGTTTTCTTTCTGTGACACAT
AAAGAAAAATCTTGCCCTGTTGGCAAGCTTAACACTAGGGCTTGGGTTAGGGCCTTCTTTAGGGCCTGGA
AAGCCACTTCTGCTTCAGGTGTCTATCTTACTAAATGGGTATTGGCTTTCTGAGTTTCCTTAATTAGTGT
ATATAATGGTCTGGCTATTTCGCCGTACCTGGGAATCCATATTCGGCAGAAACCTGTTATGCCAAGGAAT
CCTCTTAGTTGCTTTAGGGTTTTGGGATGAGGATAAGCCAGTATAGGCTGGATATGTTCCTCACTGAGGG
CCCTGGTGCCTTTGGATAATTTTGGCCCTAAGTATTTAACCTGCTGTAAGCAGAGACGAGCCTTTGGTTT
GGGAAACCTTGTAGCCACAGGTGGCAAGGAAATTTAAGAGTGCTTGGGTGGCTTGACAGCACAAGGGTTC
TTGTGAAATTTAAGAGTGCTTGGTGGCCAAAAGTAAATCATCCACATACCGAAGGACAAGAGTGTCCAGG
TATGAGAACTGGCTCAAGTCTTGGGCTAATGCCTGGCCAAATAGATGGGGGCTATCCCTGAACCCTTGGG
GGAAAACAGTCCAGGTGAGTTGAGACGTTGGGTTTGAAGGATCTTCAAAGGCAAACAAGAATTGAGAGTC
AGGATGTACAGGGATGCAGAAAAAGGCATCCGTAAGGTCCAGGACTGTAAACCACTCTGCTTCCTCCAGT
ATTTGGGAAAGTAGAGTATAAGGGTTAGGTACAGCTGGGTATAGAGGGGCAATGGCCTCATTGATAATCC
TGAGATCTTGCACTAATCTCCAGTGTCCGTTGGGTTTCTGTACTCCTAAAATTGCAGTATTGCATGGTTT
TACTAGGCTTTGGGCTTTTAGGTACTTAATAATCCTTTGGAGTCCTGGTTGGGCCTCGGGTCTGAGGGGG
TACAGCCTTTGGTAGGGAAAGGAGGCGGAATCCTTAAGTTTAACTTGAACAGGACAGGCATTTTTTGCTC
GTCCATATTGTCCTTCTGTTGCCCAGACTTCAGGATTAATTCCTTCCTCAAGCAGGGGACAACAAATGGG
TGTTCCTTCTCCTATGTTCAGGTGTATAATGGCTCCTGCTTTTGCTAGAATGTCTCTCCCTAACAAAGGA
GTGGGGCTTTCAGGCATAATTAGAAAAGCATGTGAAAAGAGTAAAGTTCCCCAGTCACAACTTAATGACT
GGGAGACGTGTCTAGTGACTGGCTGTCCTAACACCCCTCGGATAGTGACAGATCTGGAGGACGGTTGTCT
GGGACAGGAGAGTAAGACTGAAAAGGCTGCGCCAGTGTCTAGGAGACAGTTAACCTCCTGGACCTCAATG
GTCAAGCATACCCGGGGCTCTGTGAGGGTGATGGCATGGGCTGGCACTTGCCCCGGACACCCTCACTTCT
GCTGCTGGATCATCTGGTTAGTGGCTTCTGACTCAGAGGATCTTCGTCCCCTGGGGCAGTGGGCCTTCCA
GTGATTCCCTTGACATAAGGGGCATGGACGAGGGGGCAGCTTACTTCTACTTGGACAATCTTTTCTAAAG
TATCCTTGTAGACCACACTGGAAGCAAGCCCTATTAGGCTTTCGATTTTGCCCAACTTTTCCCTTTTTCA
GACTCTCTGAAGTCCGCTTACCTGAGGGCCATGACTAAAGCAGTGGCCTTTTTTTAATCCCGTTTGTCCC
ATTCCGCCTGCTCCTCCTGATCTCTATTATAAAAAACTGAGGTTGCCAAGTTCAATAGGGTTTCTAAATT
TTGCTCTGGGCCTAAGGCAGACTTTTGAAGTTTTTCCCTAATGTCTGAGTGATAAACTTATCCTTTAAGA
TTAGTTGGCCTTCAATAGAGTCAGGTGACAGGGAGGTATGCTTCCTTAGTGCTTCCTTTAGTCTCTCCAG
AAAGGCAGTAGGATTTTCTTCCTTTCCCTGTGTTATAGTGGACATCATTGAATAATTCATAGGCTTCTTC
CTAGTTTTCCTTAGTCCTTCTAGCACGCAAGTTAGCAAATATCTGCGGCACCAATCTCCATGTTCTGATT
CTGTGTCCCAGTGAGGGTCTACACTGGGAACTGCCTGCTGGCTTGTGGGGAATCATTCTCTTTCCTCTGT
TGTCATCCTATCATTGACCTGACTCAGATACCAGAGATCACCAAACTCTCGGACTGCAATGATGGCAGCA
TTTCTCTCATTTGGGGTTAGTGTCTGATTTAGCAGTAACATTACATCTTTCTATGTCAGATCAAAGGATT
TTCCTAACCCTTGTAAAACATCAATATAGCCATCAGGGTTAACTGAGAATTTACCTAGGTCTATCTTAAT
TTGCTTTAAGTCTGAGAGAGAAAACAGTAAATACACTCTGACTGGGCCGAATTCTCCTCCCACTGCTTGG
AAGGGGCATAATCGGGGAATATTGGCACTCTCTGGTTCATTGTTTACCCCTTTGTCTATCTCCTTTTGGA
CTGAATGGGTTGAAGGGGGGTCCTTATTAGTTGGGGAAGGAGTCAGGGGGACGCCAGGGTTGGGAGGTAG
ACTCTGAGGGCTTCCTGTAGGGCATAAATCACACTTTTTACATAATTGCAAGTTGTCTCTTAATGAAAAG
AAAGTTTGTACATATGGCACTTCACTCCATTTGCCTTCTTTTCTACAAAAGAGGTCTAGCTGTTTGAAGA
GGATATCGTGGCCAGGCGGTACTGCAGAAGAATATAAGTCATTTCTTAGCGTCTGAGGGTCAAATTGGTC
CCAATTCTCCAGAATACATCTTAGGGGCATTTTGCCTTGGGGAGAACATTTCCCATCTGAAAAAAGAACA
TAGGGATGCCAGCACCCCTAGTTATTTTCCAATGAGCATTAGTCCTAGAGCATCCTCTGTTGTCCTAACA
CGTATTCCTTTCCAGGGTGCGTAACCACCTATGGACTTCTGCTTATCAGATTAGTTATGCTCAGTCCTGC
ACCTGTTTTCCCGCCTCTCTTGACCATAGAAAAAGGGGTCCAGGCTGCTGGATTCTAGTGGTCCTTTACC
AGCGTGCCCAACGTTGCCTTTGCACTCAGGGGTGAGTTCCTTTCCAGGGTGCATAACCACCCATGGGCCT
CTGCTTATCAGATTAGTTACTCTCACCAATGTAGCAGTCCTGCACCTGTTTTCCCGCCTTTCTTGACCAC
AAAGAAAGAGGTCCTGGCTGCTGGATTCTAGTCATTCTTTACCAGCATGCCCAATATTGCCTGTGCGCTC
AGGGGTGAGCCCTAGAGCTGGACTGGGTTCCTGAGCATTTCATAACAACCCAGCTACCCCATCAAGATGC
ATTCCTATAAACAACAGTTCTTTTGCAAATTCATTTCAGAGAGTGTGTAGCTAACCTTTTGAGTTGGGAT
TGAGATAGTCTTTTGATTCTGTAAGTACTTTAAGGCTTGGCTGAGTGCAAACAGCTCACATATTTGAGGA
GACCAATTATTAGGCAATTTTTTTTTAACACTACTTCCACAAAAGTCTCCGTATCAATTACTGAATACCC
ATTGGGTTTTTTTCTTAATCACCTGGGAGGAACCATCTGTCATCCTGTCCTGAAGGGAGTTCCTCCTAGG
TCTGGTCAGACCTTCGTATGGTAATTAAGATTTAAATCCCCTGTTAGGAAATCTGTTGGGTTAAGGATTT
TTTGATAGGAAAAATCCTGGTTGTCCGGTTGTCTGGTTGCCCGTGGCCTCAGTGTTCTCAGGCTATGCCC
TTGTTTACACTAACAACAAGGTAATATCAGAGTGTTATAGGGTCACGGAGAAGACCTTCAATAACTAATT
ATAGGTTTTTAATTAACCTGACTTTTAAAGGAATAGGGCACAATTTTTACTATTTCTATCTTTTTCTTTC
TTTTTTTCCTTGACTCCCTCTTTGTTTCTCTCTCCATCTCTCTCTCTCTCTCTCTCCGTGTCTCCCTCTC
TCCCTCAGTCTCTCCTTTTCCCTCCGTCTCTCTCTCCCTCCATCTCTCTCTCTCCCTCTGTCTTTCTCTC
TCAACCATTACAAACTTGAGGTCCTACATAACTGCCCATGTTGACAGCTGTATACGTAAATCGAGAGGGA
CACCAGGGATAAGACTCCCTGGGTTTATAGCCTAGATGCCTAAGAATGCGGCCTTGAGCTTCCTTATATC
CCTTTCGAGGTACAACTTGCTAGAGGAAATGAAAGTCTGAACCACTAGTACCTAGGAGGCAGGGATCAGA
GGAAGTAGATTCAGAGGTAAGGAGAATCTGGGGGCTATGCTTTCAAGAAAATCGTGGTCAGGACCCAGGA
GGTATGGGTCAGAAGAGAAGGTAGGGGCACATGCATGGGCGACTGTTCAGTAGAGACTTCTGGCTGTGCC
ATGATCTCAAGTGGCTACTGCCAGGAGTTCGGGACAACAGCTTTCTGCCTAGTCAGCCCTCAGCTTCCCC
AAGAAAATTGAAAGTGGAAGCTGGCTCCAGGCAGACCAACGTCCTCCAATATTACTCATCGCTTTGGACG
TCCCTTCGTGGTCACCAAAATGTTACCAGGCGTCCTTGCTCCCAGAGCTCCCAAGATGGTGGCAGGCCAC
TTTCAAGATGGCGGTGGGCCACTTCAAGATGGCAGCAAGCCTTGTGTTCTCTCACCTGGGGTTCTTGGCC
TCACAGATTCCAAGGAATGGAATCTTGGGCCATGCGGTGAGTGTTATAGGTCTATTAGAAGCCGTGGGTC
ACAGAAGAGAACCATGGAACCCAGTGACTAGTGTTCAGCTTGATTAGGATGAACCCAGGCACTTAGCCAT
GCAGGAACAATGGCAAGCCTTTAGCCTAATCGGGAGTGGGCGCTGGATCAGGAGCACAGCAGACACCCTG
CTGGATCTGGAGGGATAGAAGTCAGAGGCAGGTCTGCAATGGCAACAAACAGCAGTGGTGGACGGCAAGC
GAAAGCTCAGCTCGAGCCATAACAAAACACGGACCAGAAGAGTTCAGTTGCAAGATTTAATAGAGTGAAA
TGGAGTGAAAACTTTCCCCTATATAACAGGAGGTTGCTGT
