# Supplementary material for: Genome-wide characterization of endogenous retroviruses in snub-nosed monkeys
Source: PeerJ. 2019 Mar 18;7:e6602. doi: 10.7717/peerj.6602 (PMC6428148; doi:10.7717/peerj.6602)
Supplement: File S3 — All ERV sequences found in the golden snub-nosed monkey. [file peerj-07-6602-s003.zip › Supplemental3/239.fasta]

>239gi|723397160|ref|NW_010817296.1|:66-2264 
GACCGAATGTTGTGCCCCGGTATCTACCAGGAACTGGACTGGGGACCCCTCCACTTATAAAGTTACCCTA
GGTTCGGGGAGGGGATCCGAACCCCGTCTCCCCTAGTCTGTATCTTGGGTAACTAGTATCTGCATAGATT
TGGGCTGCCATTGTCCTTGGCCTGGCTGGCACTGTTTCTTTTTGGGGCAGTCTTTTATCCAGTGACCAAT
TTCTTTACAGTATGCACATTGGTCTTTACTCAGATTGTGCCTAGGGGCACGTGTGGATTGGGTGCTCCCT
GGCGGTGGTTGTTCTTTTTAGACGACCGCCACCAGGACTTTGGTCATTTTCTCAGTGGCCCTAATTTGTC
TTTCCTCTGGAGCATCTCTGTTGTTGTAAACTCTCTGTGCTATGCGAAGGAGGTCCTGGACCTGTTTTCC
CTCCAAATATTCTAATTTTTGTAGCTTTTTTTAAATATCTGGGGCTGCCTGGTTGACAAAGGGCATAACG
ACTGCTGCCTGATTTTCAGGTGCCTCTGGATCTATAGGTGTATACTGTCTAAAGGCTTCCATTAGTCTTT
CTAGATAAACAGCGGGGCTTTCTGTCTTTCCCTGTAAAACAGAATATACCTTAGCCAAATTAGTGGGCTT
GTGAGCTGCAGCCCGGAGACCTGCCATTAGAGTCTGGCGATAAACGAGTAGCTTTCCCCTACTTTCTGCT
GTATTGTAGTCCCACGTTGGCCTGGTCAAGGGAAATGCTGCATTAATGAGGTTGGGGTTTGCAGTCGGTT
GACCGTCATCTCCAGGAACCAACTTTCTAGCCTCTATCTGGATTCTCTCCCGTTCTCCGTTGTGAACAGA
ATGAGGAGGAGCTGTTGGCAGTCATCCCAGGTGGGCTGATGAGTGAACATGACACTGTCTAGAAGGGCTG
TTAGGTCCTTGGGGTTATCAGAGAACCAGGCATTCTGAGTTTTCCAGTTATACAGGTCACTGGTAGAGAA
TGGCTAATACTGGAGTCTAGGGTTGCCTGTGTCATCAGGTGGTCCTATTTCCCTTAAGGGGAGCGCTACA
GTGGAATCGGGAACTCGTGGAGTTGCCTCACGCTGGACACGCCCGCGTGTTCATCCCACGGGTCCTCCCG
AGCCATGTTCACTTTCAGTTTCTCCTGATACCGCGGCCGCTTCTCGGCCCTCATGGCTTCCTGGGAGTGC
GGCCGGTTGGGCTTGGGCATGGGGTCCGGGAGGGGGAGGATAAGGCAGGGGTTCCAAGGATGCGAGGTCC
TCGCTGTCAGGCAACACAGGGGGCAAGGGGGCAGTTGGAGTTTTTGGTCTTTTGGTGGTCCCAGTTGGTT
GCGCGACTAGGGTTTTACAGGGTTCAGAGGTCAGCAGAAAGGGAGCTAGCCACGGGGGNNNNNNNNNNNN
NNNNNNNNNNNNNNNNNNNNNNNNNNNNNNNNNNNNNNNNNNNNNNNNNNNNNNNNNNNNNNNNNNNNNN
NNNNNNNNNNNNNNNNNNNNNNNNNNNNNNNNNNNNNNNNNNNNNNNNNNNNNNNNNNNNNNNNNNNNNN
NNNNNNNNNNNNNNNNNNNNNNNNNNNNNNNNNNNNNNNNNNNNNNNNNNNNNNNNNNNNNNNNNNNNNN
NNNNNNNNNNNNNNNNNNNNNGCTGGCCAGCCTACGCCGAAGGTGGGCCACTCAGAGTGGCAGAGGGTTA
TTAATTTTCCCTTTTTAAGTTCTATACTGAGATCATGTCCCCTTGCTCTCACATCTTTAAAATTATTGAC
AAGGAGAGAAAGTGGTGTGGTCTGGGAGTTGCCCATTCCGAGGAAGTCCTGTTGATAGAAGATGGGTGGT
AAGGGATATTAGTGCCTGGTACAGGACTGGCTCCGAAGCTCCTGTAAATCAAGGTAAATTAGTAAGGGGC
GTGCAACAGATAACTTCCAACAACCAAGATATATTGATCGCTGGCGCATCTCAGGCTTAGGACTCGACCA
GAAGCAGATGGGCCGCAGAATACAGAGCCCCAGATGAGTACCAGAGGACGTCTCCCACTGGCCTCCACTG
ACTGTCCTATAGCGCATCTGCCAGGACTAGATCAGTCTCATATACAGACCCCGCAGGATTATTCAGAGGC
AGACAGACAACATATAAACAGAGCCGGCTTACTCACTTTTGCAATGACCCGTTGGCCTGGGGTCTGGTGG
GCTTAGGGGCAATCCTGGACGAGCCCCCA
