# Supplementary material for: Genome-wide characterization of endogenous retroviruses in snub-nosed monkeys
Source: PeerJ. 2019 Mar 18;7:e6602. doi: 10.7717/peerj.6602 (PMC6428148; doi:10.7717/peerj.6602)
Supplement: File S3 — All ERV sequences found in the golden snub-nosed monkey. [file peerj-07-6602-s003.zip › Supplemental3/24.fasta]

>RR24 
TGAACAACTGACTAATGTTTAACTTTAAATGTCAGCCAATTGTAAACCTACAACTGTAAAAATCCCCAGT
GACTCTGTAACTTGCTGTAACTTGTTTGTGTCTGACTATAAAAGACGGCTGAACACCAAGCTCGGGGTCT
CTCCCTAGGATCTGATACCTAGCTGGAGGGAACCGAGTTCAAACTCAAAATAAAGTGATCCCTGCCGCTT
GGCTTTGTCTCTGGACTCATCGCGGGTCTAGGCATTACATCTTGGGGGCTCGTCCGGGATTGCCCCTAAG
CCCACCAGACCCCAGGCCAACGGGTCATCGCAAAAGTGAGTAAGCCGGCTTTGTTTATATGTTGTCTGTC
TGCCTCTGAATAATCCCGCGGGGTCTGTATATGAGACTGATCTAGTCTTGGCGGACGCGCTATAGGATAG
TCAGTGGAGGCCGGTGGGAGACGTCCTCCGCTACTCATCTGGGGCTCTGTATTCTGTGGCCCATCTGCTT
CTGGTCGGGTCCTAAGCCCGAGACGCACTAGCGATCAATATATCTTGGTTGTTGGAAGTTATCTGTTGCT
CGCCCCTTACTAATTTACCTTGATTTACAGGAGCTTCAGAGCCAGTCCTGTACCAGGCACTAATATCCCT
TACCACCCATCTTCTATCAACAGGACTTCCTCGGAATGGGCAACTCCCAGACCACACCACTTTCTCTCCT
TGTCAATAATTTTAAAGATGTGAGAGCAAGGGGACATGATCTCAGTATAGAACTTAAAAAGGGAAAATTA
ATAACCCTCTGCCGCTCTGAGTGGCCCACCTTCGGCGTAGGCTGGCCAGCCGAGGGAACTTTTTGCCTCC
CCATTATCCTCCAGGTAAAATCAAGGGTTTTCCTGCCAGGTCGTTCGGGACACCCAGATCAGATCCCCTA
CATTTTAGTCTGGCAAGATCTGGTGGAAAATCCGCCCCCGTGGCTAGCTCCCTTTCTGCTGACCTCTGAA
CCCTGTAAAACCCTAGTCGCGCAACCAACTGGGACCACCAAAAGACCAAAAACTCCAACTGCCCCCTTGC
CCCCTGTGTTGCCTGACAGCCAGGACCTCGCATCCTTGGAACCCCCGCCTTATCCTCCCCCTCCCGGACC
CCATGCCCAAGCCCAACCGGCCGCACTCCCAGGAAGCCATGAGGGCCGAGAAGCGGCCGCGGCGCCAGGA
GAAACTGAAAGTGAACATGGCTCGGGAGGGCCGGCAGGGCGAACGCGCGGGCGTGTCCAGCGTGAGGCAA
CTCCGCGAGTTCCCGATTCCACTGTAGCGCTCCCCTTAAGGGAAATAGGACCCCCCGATGACACAGGTAA
CCCTAGACTCCAGTATTGGCCATTCTCTACCAGTGACCTGTACAACTGGAAGACTCAGAATGCCCGGTTC
TCTGATAACCCCAAGGACCTAACAGCCCTTCTAGATAGTGTCATGTTCACTCATCAGCCCACCTGGGATG
ACTGCCAACAGCTCCTCCGCATTCTGTTCACAACGGAGGAACGGGAGAGAATCCAGGTAGAGGCTAGAAA
GTTGGTTCCTGGAGATGACGGTCAACCGACTGCAAACCCCGACCTCATTAATGCAGCATTTCCCTTGACC
AGGCCAACGTGGGACTACAATACAGCAGAAGGTAGGGGAAAGCTACTCGTTTATCGCCAGACTCTAATGG
CGGGTCTCCGGGCTGCAGCTCGCAAGCCCACTAATTTGGCTAAGGTATATTCTGTTTTACAGGGAAAGAC
AGAAAGCCCCGCTGTTTATCTAGAAAGACTAATGGAAGCCTTTAGACAGTATACACCTATAGATCCAGAG
GCACCTGAAAATCAGGCAGCAGTCGTTATGTCCTTTGTCAACCAGGCGGCCCCAGATATTAAGAAAAAGC
TACAAAAATTAGAAGATTTGGAGGGAAAACAGGTCCAGGACCTCCTTCGCATAGCACAGAGAGTTTATAA
CAACAGAGATGCTCCAGAGGAAAGACAAATTAGGGCCACTGAGAAAATGACCAAAGTCCTGGCGGCGGTC
ATCCAAAAAGAACAACCACCGCCAGGAAGCACCCAATCCACGCGTGCCCCTAGGCGCAATCTGAGTAAAG
ACCAATGTGCATACTGTAAAGAAATTGGTCACTGGATAAAAGACTGCCCCAAAAAGAAACAGCGCCAGCC
AGGCCAAGGACAATGGCAGCCCAAATCTATGCCGATACTAGTTACCCAAGATACAGACTAGGGGAGACGG
GGTTCGGATCCCCTCCCCGAACCTAGGGTAACTTTACAAGTGGAGGGGTCCCCGGTCCAGTTCCTGGTCG
ATACCGGGGCACAACATTCGGTCTTAGTCAAGCCCTATGGAAAGTTATCTTCCAACTCCTCCTGGGTTCA
AGGGGCCACAGGAACCAAGAAATATCCATGGACAACCCAGAGAGCAGTAAACTTGGGAACCGGGAAAGTG
TCCCATAGCTTCCTGGTCATCCCTGACAGCCCTTGTCCCCTGTTGGGGAGAGATCTGTTGACAAAAATGG
GGGCACAAATCCATTTTCAACCAGAAGGGCCCAAAGTGACTGACTCCCAAAACAGGCCACTATCTGTTCT
TACCGTAACTCTAGAGGATGAGTACCGGCTTCACCAGGAGTTAACGCCTCCTAACCAAAATATAGACTCC
TGGCTCCAGAACTTCCCGGAGGCTTGGGCAGAAACAGGAGGGCTAGGGCTAGCAAAGCACCGTCCCGCCA
TTTTTGTTGAGCTTAAGCCCGGGATGGACCCTGTTCGCGTGCGCCAATACCCAATGGCCCTGGAAGCCAA
AGAGGGAATTATACCACACATCCGCCGACTCCTAGATCATGGAGTCCTACGCCCCTGCCACTCACCATGG
AACACTCCGCTGCTACCAATACAAAAACCCAACAGTAAAGAATATAGGCCGGTACAAGACTTAAGAGAAG
TCAATAAAAGGGTAATGGACATACACCCGACGGTGCCAAATCCATACACCCTCCTGAGTACCTTGAGTCC
TGAAAATCAATGGTATACTGTTCTAGACCTAAAAGATGCTTTTTTTAGCCTGCCTTTAGCCCCTAAAAGC
CAGGAAATTTTTGCCTTTGAGTGGACAGACTCTGAGAGAGGCATAAGTGGCCAACTGACGTGGACCAGAC
TGCCACAAGGATTCAAAAACTCCCCAACTCTGTTTGATGAAGCCCTCCACGAAGACTTGGGTGAGTACCG
ATGCCAACACCCCAGTATAACTCTCTTGCAGTATGTTGATGATCTCTTAATAGCGGCAACGTCCCCAGAG
GCCTGCATCCAAGGAACCAAAGACCTCCTGAAAACCTTGGGAAACCTGGGTTATCGAGCCTCAGCTAAAA
AGGCCCAGATCTGCAGGCCAGAGGTAACCTACTTGGGGTATCTACTTAGAGGGGGACAGCGCTGGCTAAC
AAATGCTCGAAAAGAAACTGTCCTACAGATCCCCAGACCGCAGTCAACACGACAGGTAAGAGAGTTCCTG
GGATCTGCAGGGTTCTGCAGACTCTGGATACCTGGCTTCGCTGAACTGGCAAAACCCCTCTATCAGGCTA
CCAAAGAGCAGCAGCCCTTCAATTGGACTGAAGAGGCTGAGCAAGCTTTCCAGCAAATCAAAACTGCTCT
GCTCTCGGCCCCCGCGCTGGGTCTTCCGGATGTCTCTAAGCCTTTCCACTTATACGTGGACGAAAGCCGG
GGCATAGCGAAAGCAGTATTAACTCAAAATTTAGGTCCCTGGCGCAGACCGGTTGCATACCTCTCAAAGA
GACTGGACCCGGTAGCTGCAGGATGGCCTCCTTGCCTCCGGATGATTGCTGCAACGGCCCTGATGGTCAA
AGACGCTAACAAACTGGCCATGGGCCAAGAATTACAAGTCACCACCCCTCATGCTGTCGAAGGCATCCTC
CGACAACCCCCTGACCGATGGCTCAGCAATGCTCAGCTTACCCATTATCAAGGGCTGTTACTAAACCCCC
TCAGAATAACATTTAAGCCCCCGACAACCCTAAACCCAGCATCATTGCTGCCAGACCCAGACTTAAGTAA
GCCGCTCCACAACTGTGCTGAAATACTAGCCCAGGTACATGGAGTCAGAGAAGACCTCCAGGACCGACCG
CTACCAGATGCAGACCTCACCTGGTTCACTGACGGAAGCAGCTTCGTTCACCAAGGACAGAGGTATGCGG
GGGCGGCGGTAACCTCAGAGACTGAGATAGTTTGGGCTGAGCCTTTACCTCCAGGAACATCGGCTCAAAA
GGCTGAGTTAATAGCCTTGGCACAAGCCCTGAAACTAGGCAAAGACCGTAAACTGACAGTATATACTGAC
AGCCGGTATGCATTTGCCACTGCCCACATACATGGGGCTATATACAGAGAGAGGGGGCTTCTCACAGCTG
AAGGAAAAGACATTAAAAATAAAGAAGAAATCTTAAATCTTCTGGCTGCCCTTTGGGAACCCAAAAAGCT
GGCTATCGTCCACTGTCCGGGACATCAAAAGGCCACTAACCCAGTCACTCGAGGAAACAACCTGGCTGAC
CAGACTGCAAAAGACGTGGCTAAAACCACTCCTCAGCTGCTGGCCCTCCAGCTGCCTGATCCCGGGCCCA
GAGAATTGCCCTTTCACCCAGAATACTCAGAAGAAGACCTCCAGTGGATAAGTAAACTCCCCGGAACACA
GGTCAGTAATCAGTGGTGGAAAGATTCTAACAACAATACCATTCTCCCGGACAGGTTGGGGCAGCGAGTA
ATAGCACAAATCCACCGAAGCACTCATCTGGGCCCGCGGCGGATGTTAGATTTGATTCAACACGCTGGAC
TAAAAATTAAAAACGCCCCTGAAAAAGTAGACGCCACGGTTAAAAACTGTGTAGTATGTCAACTCAATAA
CGCCAGTCACGGGACCCAGACCACGGGAAAAAGACACAGGGGAGATAGACCTGGTATATATTGGGAAATT
GACTTTACTGAAATAAAGCCAGGAAAATATGGATACAAATATTTACTAGTTTTTATAGATACATTCTCAG
GATGGGCAGAAGCTTTTCCGACAAAAAAAGAAACTGCACAGATTGTGGCCAAAAAGATCCTAGAAGAAAT
CCTGCCCAGGTACGGCTTTCCAGTCATGATAGGGTCGGATAATGGGCCGGCCTTCACCGCAAAGGTAAGT
CAGGGACTGGCTTCCATCCTTGGGGCTAATTGGAAACTACATTGTGCTTATCGACCCCAAAGCTCAGGTC
AGGTAGAAAGAATGAATAGAACATTAAAAGAGACCCTAACTAAATTGACCATGGAGACTGGCGCTAACTG
GGTAGTCCTCCTCCCCTACGCTCTGTTCCGGGCACGTAACTCTCCTTATAAACTAGGACTTACCCCTTAT
GAAATAATGTATGGCAAACCACCCCCTATCCTCCCTAACCTTAAAGACAATCTCCTCAAAGCTGACACAG
ATAATGGTCTTGAACTTTTGTTCTCCTTACAAGCCCTACAGAGAGTTCATGAGGAAGTCTGGCCCAAGCT
AAAAGAACTATATGAAGCTGGGCCTCCACCCATTCCACATCAATACAAACCGGGAGACTGGGTCCTCGTC
AAGCGCCACCGACAAGAAACCCTAGAACCCCGGTGGAAAGGACCATTCCAGGTGATCCTGACTACGCCTA
CGGCCCTCAAAGTGGAAGGCATCGCCGCCTGGATTCATCACACCCACGCCAAGCCTATAGACCCGCTCTC
GGACCTTGTTACATCCTCGACGGGAGAGGCAGCAACCTGGACAGTTGACCGGACCAAAGAAAACCCTCTA
AAACTTGTTCTACGCCGTCAGCAACCTAAACTGTAACTATGACACCTACCTCCTTTATAACTCTTCTACT
CTTATGGATCCCTTGTGGGGAGACCCAGGCGAACCCGGCAACATCCCCTTTCGCTTGGCGTTTCTTCCTG
ACTGAGAACTGGACCAATTATGCTCAGACAGAACAAAAGGGCTATGTATTAGGCACTGCTGACTGTCCCC
CTGGGGGTTGTAGCACTCCCATCCATCTAAATTTCACTGATTTTAAACACCAGCCAGGAAAAGCAGCACC
CGCAATTTGTTTCCTCTTTGACCAAACACTCTCTTATTGTAATAACTCATGGGTAGAACAAAGTGTCGGC
TGTCCATATAGGTCCTGCAAAATCCACACCGTTAAAATCCTAAAAACTTCTGAGTCCCTATCCAGTCAAA
CGTGGCAGTCACACAATTTCTTTAAAACCACATCAGGCTACACCTGGGTTATCTGGGACCCCTGGGACTC
CCGCTGGACTTCCCAGCAAAAAGGGGCTATGTACTTGACTTCAGGAACTACCTGGCCTAGTAGCCGTCTC
TTTCTCTGGCGTTCCCTTGTTCAGATCCAGACCACCCTACACGCGGCTATACAGAACCAGGAAAGGGAAT
TAAATGTCCAGCTTTCAACTTTAACTCCTACCCGCCCCTTTTCCTGGTTATCCCTATTAAGAGAAGGGTT
AGAAATCGCAAACGCCACTGGCCTAGGCAATCTCTCTGCATGCTTCTTCTGCGCGGCTCTAGGGCGACCG
CCGTTAACCGCAGTTCCACTTCCAGGCCCGTCTAACGCTTCTCTCAGCCTAAACCCTAACAATAGCCACA
TACCACCCCCGATCCCTGACGTCCCCTTGTTCCTAAACCCTGGACAGACACAAGTTTCCTTTTGTTATTC
AAATGCCGGCACTACCCTCTGTAATACAACTTCCACTCCCAACTCAACCCTCTTTGCCCCTCCCGGTTCT
TTCTTCTGGTGCAATGGGACCCTATATAAGAACCTTTCCACTCAGGCCACTATAACCCTACTGTGTCTCC
CTGTCACGCTAGTCCCCCAACTAACCTTGCGCACCCCTGCAGAATTTTCCAGGTGGGACTCCGCCCCTTT
CCCTAGACCAAAACGAGCTATATTCCTCCCCCTAGTAGCCGGAGTCTCACTCACCACGTCCTTAGTTGCT
GCAGGACTAGCCGGGGGAGCTTTAGGTCACTCCCTTATCAGCACTGCAAAACTCTCTCATCAATTCTCCA
TAGCTATGGAAGCTTCCGCCGAATCCCTTGCCTCATTACAGAGACAATTGACTTCCCTTGCCCAAGTTAC
TTTACAAAACCGCCGTGCACTAGACCTGTTAACGGCCGAAAAAGGAGGGACCTGTCTTTTCCTCAGAGAA
GATTGTTGTTTCTACATAAATGAATCTGGACTCGTAGAAACGCGAGTTCAACAACTACATAAACTCAGCC
TAGAATTGCAGAAACAACAATTCACCTCTGCTGCCAACAGCTGGTGGAATTCCTCCATGTACTCCCTTCT
AGTGCCCCTCATAGGACCATTCATAAGTATACTTCTCTTACTCACTATAGGACCATGTATAATAAACAGA
TTAACAAACTTTGTAAAAGAAAGACTCAACACTGTCCAGCTTATGGTCCTGAGAGCCCAGTACCAACCTG
TACTCACCGAGACTTCCGAGTCAGACATATAAGACCCAAGATTGGCTCTCAAGATACTAGAGAGAGGGGG
GAATGAGGAGTGGAAAAATACTGAATATCAGAGGTCAGAAAAGTCAGGAAACTCCCCTTAATGCTAAAAC
AACAAGGTTATCTGGAAAGCCCCTAGCAGGGCAAGCAGCCGTTTGTGGTTTGGTCAAAGGGCGGGAACCA
ATGAACAACTGACTAATGTTTAACTTTAAATGTCAGCCAATTGTAAACCTACAACTGTAAAAATCCCCAG
TGACTCTGTAACTTGCTGTAACTTGTTTGTGTCTGACTATAAAAGACGGCTGAACA
