# Supplementary material for: Genome-wide characterization of endogenous retroviruses in snub-nosed monkeys
Source: PeerJ. 2019 Mar 18;7:e6602. doi: 10.7717/peerj.6602 (PMC6428148; doi:10.7717/peerj.6602)
Supplement: File S3 — All ERV sequences found in the golden snub-nosed monkey. [file peerj-07-6602-s003.zip › Supplemental3/240.fasta]

>240gi|723402409|ref|NW_010812047.1|:61873-70871 
AAAACTCTCACAAACCAAAAACTCCATCCACCCACCCCCCGTCCCTGTGTTGCCCGACAGTCAGGACCCT
CTGTCTTTGGAACCCCCACCTTATCTCCCTCACCCCGATCCTCAACTTCAGGCCCGGCCGGCTGCTCTCC
CAGGAGGGCACAAGAAAGGAGAGGCAGCAGCGGCGCCAGTGGCAATCGAGAAAGAAAGTAATTCTGGGGG
GCCAGCGGGAGGAACACGTGGATGCGCCCAACGTGAGACGATCTTGCGGCCCCCCGATTCCACTGTGGCA
CTCCCCCTGAGGGAAATAGGACCTCCTGATGATACGGGCAACCCTAGGCTCCAGTACTGGCCATTTTCCA
CCAGTGACTTATACAACTGGAAAACCCAGAATGCCCGGTTCTCAGATAACCCCAAAGACCTACCGGACCT
TCTAGACAGTGTTATGTTCACCCACCAACCCACCTGGGATGACTGTCAGCAGCTCCTCCGGATTCTGTTC
ACGATGGAGGAGCGACAAAGAATACAGGTTGAGGCCAGAAAACTGGTTCCCGGAGATGACGGCCAGCTGA
CCGCCAATCCTGACCTTATCAATGCAGCTTTCCCTCTGACCAGACCTAGATGGGATTACAACAGGGCAGA
AGGTAGGGGAGGGCTACTCGTTTATCGCCAGACTCTAATGGCGGGTCTCCGGGCTGCCACTCACAAGCCC
ACTAATTTGGCCAAGGTATACTCTGTATTGCAGGGAAAAACAGAAGCCCAGCTGTCTATTTAGAAAGGTT
AATGGAAGCCTTTAGGCAGTTTACCCCTATGGACCCAGAAGCTCCTGAAAACCAGGCGGCTGTCGTTATA
TCCTTTGTAAATCAGGCCGCCCCAGACATTAAGAAAAAACTCCAAAAATTAGAAGATTTAGAAGGGAAAC
AAGTCCAAGACTTTCTTCGGATAGCACAGAAAGTTTATAATAACAGAGATGCTCCGGAGGAGAGGCAAAT
TAAGGCCACTGAAAAAATGACCAAAGTCCTGGCTGCAGTTGTTCAAAAAGAACAGTTACAATCAGGAGAA
ACCCAGTCCAAGCGTGCCCCTAGACGCGACCTGGGAAAAGATCAATGCGCATACTGTAAAGAGACAGGCC
ACTGGATAAAAGATTGCCCCAAAAAGAAACAGCACCAGTCAGGACAAGGGCAGTGGCAGCCTAAACCCAC
ACCTATACTTGTGACCCAAGATATGGATTGGGGGGACGGGGTTCGGACCCCCTCCCCGAACCTAGGGTAA
CTCTGCAAGTGGAGGGGTCCCCGGTTCAGTTCCTAGTCGATACCGGGGCGCAACATTCAGTCTTGGTCAA
GCCTTATGGAAAATTGTCTGATAATTCATCTTGGGTACAAGGAGCCACAGGAATTAAAAAATATCCTTGG
ACAACTCAGAGGACCGTAGACTTGGGAACAGGAAAGGTGTCCCACTCCTTCCTAGTTATTCCCGAGAGCC
CTTGCCCCTTGTTGGGGAGAGATCTGTTAACAAAAATGGGGGCCCAAATTCACTTCCAATCAGGGGGTCC
CAAAGTGACTGACTCTCAAAACAAGCCAATATCCATCCTCACTATCACCTTGGAGGATGAATATAGACTC
CATCAGGAGCAAGTGCCTCCTGATCAAGATATCAACTCCTGGCTGGGACAGACCCAGTTCGGGTTCGGTA
GTACCCAATGCCCCTAGAGGCCAAAGAAGGGATTATTCCCCACATCCGCCGGCTTCTAGACCAAGGAGTT
CTACGCGCCTGCCACTCGCCCTGGAACACTCCATTGTTACCTGTCCGTAAACCTAATAGTAAAGACTATA
GGCCTGTGCAAGATTTGAGAGAAGTCAACAAAAGAGTCATGGACATACACCCCACTGTACCCAACCCATA
TACCCTCTTAAGTACTTTGAACCCTGAAAAACAGTGGTATACTGTCCTTGATTTAAAAGATGCTTTTTTC
AGCCTACCCTTGGCTCCCAAAAGTCAAGAGCTTTTTGCATTTGAATGGACAGACCCCGAGAGGGGTATAA
ACGGCCAGCTAACATGGACCAGATTGCCACAGGGATTCAAGAACTCACCAACCCTGTTCGACGAAGCCCT
CCACGAAGATCTGGGTGAGTACCGATGGCAACACCCTGAAATAACTCTTTTGCAGTATGTTGATGATCTT
TTAGTAGTGGCCAAATCCCCGGAAGCCTGTGTTCAAGGAACCAAAGACCTCCTAAAGACTTTGGGGAAGC
TAGGCTACCGGGCCTCAGCAAAAAAGGCTCAAATCTGCAAATCAGAGGTAACCTATCTGGAATACCTGTT
AAAAGGGGGGCAACGTTGGTTAACCAGTGCCCGGAAAGAGACAGTCCTACATATCCCTAGACCCCAATCA
ACGTGACAAGTAAGAGAATTCCTGGGGTCGGCGGGGTTCTGTAGGTTAGAGATACCTGGGTTTGCAGAGT
TAGCCAAGCCCCTATACCAGGCAACAGAGGAACAGCAGCCCTTCAATTGGACAGAAGAGGCTGAGTTGGC
CTTCCAACAGATCAAAACCGCTCTGTTATCAGCCCCCGCGCTGGGACTCCCTGATGTCTCCAAGCCCTTC
CACTTATACGTGGACGAAAGCAGGGGCATTACCAAAGCGGTATTAACTCAGTATTTAGGCCCCTGGCGGA
GGCCAGTTGCCTATATGTCAAAAAAATTGGACCCAGTAGCCGCAGGATGGCCTCCCTGCCTCCGAATAAT
CGCAGCAACCGCTTTGATGGTGCAAGATGCTGATAAACTGATCATGGGCCAGGAACTACGGGTCACTACT
CCACATGCCATGGAAGGCGTTCTCAGACAGCCGCCTGATCAATGGATTAGCAATGCCCGGCTCACCCACT
ACCAGGGGCTACTGCTAAACCCCCTCAGGATAACCTTCCTGCCCCCAACGACCCTGAACCCTGCGTCACT
ACTGCCAAATCCGGACTTAGAAACCCCGTTCCATGACTGCTCCGAGATATTGGCCCAGGTGCACGGAGTC
AGGGAAGACCTGCAAGACCACCCACTGCCCGACACCGACCTCATCTGGTTCACCGATGGGAGCAGTTTCG
TCTACCAAGGACAAAGGTACGCAGGGGCGGCGGTAACTTCAGAAACCGAAATAGTTTGGGCAGAGCCTTT
GCCCCCGGGGACATCAGCTCAAAAAGCTGAATTAGTGGCTTTAACCCAAGCCCTAAAAATGGGAAGAGAC
CACAAACTGACAATATATACTGCAGTCGGTATGCTTTTGCTACCGCCCACATACATGGGGCAATATACAG
AGAAAGGGGGCTCCTCACGGCAGAAGGGAAAGATATCAAAAATAAAGAAGAAATCCTAGCCTTACTAGCA
GCCCTTTGGGGACCTAAAAAGCTGGCCATAGTCCACCACCCCGGACACCAAAAGGCTACTGACTTAGTCT
CCTGAGGAAATAACTTAGCCGATCAGACTGCTAAAAATGTGGCTAAAACTCTTACACAACTGCTAGCCCT
ACAACTACCTGACCCGGGACCCAAAGAGTTACCCCCAAATCCAGAATACTCAGAAAGTGACCTTCAGTGG
ATAGACAGACTTCCCATGGCCCAAATCCTTGATAATTGGTGGAAAGATTCTGAAAATAACATCATACTCC
CCGAAAAATTAGGACAACGAGTGTTAGAACAAATCCATCGGAGCACCCACTTAGGCCCGCGGCGAATACT
GGACTTAATAAGACACACTAAACTAAAAATTAGAGATGCCTCCAAAAAGGCTGATCAAATAGTCAAAAAC
TGTGCAGTCTGCCAACTCAATAACGCAGGTACCCAACCCCAAACCAGTGGAAAAAGGCAGAGAGGAGACA
GACATGGGGCCTATTGGGAAGTTGATTTCATGGAAGTTAAGCCAGGAAAATATGGATATAAGTACTTGCT
AGTTTTTGTAGATACCTTATCAGGATGGATGGAAGCTTTCCCCACAAAGAGAGAGACTGCTCAGGTTGTG
GCGAAAAAAATCCTAGAAGAAATCTTGCCCAGGTATGGATTCCTAGTTATGATAGGATCAGACAATGGGC
CTGCCTTCGTCGCTAAGGTAAGTCAGGGACTGGCTTCCATTCTTGGGGCTGATTGGAAATTACATTGTGC
ATACCGCCCCCAGAGCTCAGGGCAGGTAGAAAGAATAAATAGAACTTTAAAAGAGACCCTAATTAAATTG
ACCATGGAGACTGGCGCTAACTGGGTACTCCTTCTCCCCTACTCTCTGTTCAGGGTGCGTAACTCCCCTT
ACAAATTAGGACTTACCCCTTATGAAATTATGTGTGGCCGGCCTCCCCCTATCATCCTTGACCTGAAAGA
CAATCTCATTAAAACCGAAGCCGATGATAGTCTTAAACTCTTATTCTCCCTACAAACTCTACAGAAAGTT
CATGAGGAGGTCTGGCGTAACCTAAGAGAGCTGTACAAAACAGGACCTCCACCCGAACCACATCAGTTCC
AGCCAGGAGATTGGGTTCTCATCAAATGCCATTGGCAAGAGACCTTAGAGCCGAGGTGGAAAGGACCATT
CCAGATAATCTTGACAACACCAACCGCACTCAAGGTGGAAGGAATCGCTGCCTGGATCCATTACACACAT
GCCAAACCAGTGGATCCAGTCTCGGACCTCGTCGGACCGCCAGCGGCTTGGATCATCGACCGGACTAAAG
ACAATCCTTTAAAACTCACCTTGCGCCGTCAACAACCTAAACTGTAAATATGATATCCCTTTCCCTCACA
ACGCTTTTGCTTGTGCAGGCCTTTATCTGGGAGACCCAATCACAGGGGGCCTCATCCCCGTTTGCTTGGC
ATTTTTACTTAACTGAGAATTGGACTGACCAAGCCCAGACACAAAAAGAGAGCCAGGTCTTGGCAATGGC
TGACTGCCACCCTGCAGGGTGTCAAACGGCCATCTATCTAAATTTCTCTGATTTTGCCGCACAACCGGGA
AAGGTCACCCCTGCTATCTGTTTTCTCTTTGACCAACAAACTATCGTAAAGATTCTTGGGTCGAACAGAA
TGTCGGTTGTCCTTATGGGTCCTGTAAAATCCACACTGCCAAAACTCTCACAGCTTCGGAGACCCTCTCC
GGACAACGTTATAACTCTCATAATTTTTTCAAAACCAACTTAGGATATACATGGGTTGTCTGGGATCCGT
GGGACTCCCGCTGGACCACCCGACAGAAAGGGGCCATGTACATGACCCCAAAAACAACGTGGCCCAGCAG
CTGCTTTTACCTTTGGTGCTCTCTTGTTCAGATCCAAACCACCCTCCATGCTACAATCCAGAAACAGGAA
AAATAACTAAACATACAACTCTCAGGCTTAACTTCGCCCCACCCCTTCTCTTGGTTATCTCTACTAAGAG
GGGGATTACTGCTTGCAAACGCCACTGGTCTAGGCAATCTCTCCTCGTGCTTCTTCTGTGCTGCCCTAGG
GCGACCACCCCTGATGGCCGTCCCACTCACGGGCCCCTTCAATAATTCTCCTACACACAGCTCAGGACCC
TTCCTCCTCTCTGGTGTTCCCCTATTCTTGAGCCCCGGGCAAACACAGGTCTCATTCTGCTACTCAAATG
CTAGCACCTCCCTCTGCAATACGACCTCTTCTCCTAACACAACCCTGTTCGCCCCTCATGGTTCTTTCTT
CTGGTGCAATGGAACCCTACATAAAAATCTTTCCACCCAGGCCACTAAGACCCTCTTATGCCTCCCTGTC
ACACTGGTTCCCCAATTAACCTTACGAACCCCTGCAGAATATCTGGGATGGGACAACATATGGGACAGCA
TACCATCCCCCAGAACAAAAGGGGCTCCTACTCCTCCTCCTTACCATAGGGCCCTGCATAATATCCAAAA
TTATAAACTTTATTAAAGATAGAATCAACACAGTCCAACTAATGGTCCTTAGAGCCCAATACCAGCCCGT
CATGACAACAGAATCAGTATAAGACCCAAGATTGGCTCTTAAAGGTACCAGAGACAGGGGGGAATGAAAA
GACTAAAAGGCAGAAATAAATCCACAGGCAGACAGCCCGGGCGGCGCCCTGAGCCTGGTTAAAGATCGAC
CCCTGACCTAACCGGTTATGTTATCTATAGATTCCAGACGTTGTATGGACAAGCGTTGTGAAAGTCCCTG
TCCTGTTCTGTTCTGTTCTGATTACCGGTGCTTGCAGCCCCCAGTCACGTACCCCCTGCTTGCTCAATCG
AAACCACCCCCTCCCACCCATGGTTAAGCAAGCAGTTTGTCTAAAAAAAAAAAAAAAAAAAAAAAAAANN
NNNNNNNNNNNNNNNNNNNNNNNNNNNNNNNNNNNNNNNNNNNNNNNNNNNNNNNNNNNNNNNNNNNNNN
NNNNNNNNNNNNNNNNNNNNNNNNNNNNNNNNNNNNNNNNNNNNNNNNNNNNNNNNNNNNNNNNNNNNNN
NNNNNNNNNNNNNNNNNNNNNNNNNNNNNNNNNNNNNNNNNNNNNNNNNNNNNNNNNNNNNNNNNNNNNN
NNNNNNNNNNNNNNNNNNNNNNNNNNNNNNNNNNNNNNNNNNNNNNNNNNNNNNNNNNNNNNNNNNNNNN
NNNNNNNNNNNNNNNNNAAAAAAAAAAAAAAAAAAAAAAAAAAACCCCTAGACATTTGTGGTTTAAAAAA
GGGCGGGAGCCAATCGGAAACTGCCGAATGTTCAAACTTCAAAATGTCAACCAATCCCAATCTTGTAACT
GCAAAAATGCCCTAATCTTGTGTAACTTGTTTGTGCCTTACTATAAAAGAGACACTGAAACTGTGCTCGG
GGCCTCTCTCTTTACCTGCCATTGTATAAAGCGGAGAGGTCCGGGTTCGAACTCGTAATAAAGCGACCCC
GGCTATTTGGCTTTGACTCTGGACTCTGGTGGTCTCTTACTGGGGTCTCGCGACTTCGGGCACAACAATA
TATCGATTCATTCGTGTATTTTCTAACATTTTAAGAAAAGGAATATGACTTCAGTCTGTAAATATTGTGG
ATGGCTGATATACTTTCTGCCATTCTTTGAAGAAACTCATACAAAATTATTTTTTACAGAGTGTTTTGCT
ATTCTTTTTTGGTAACCTTTAGCTAAATAATAATATCAATATTATCAAACATAAAAATATTTCCTCTATC
TTAAGGCAAACAGAAGCAAAGAATAATGCTGAAAAGTAGAGAAAAAAATGTATATCATAAATTTAACACA
GTGATTTCCCAGATTCCAAAATCTCTGTTCTCATGAAAACCAGGAAGGTAGTTACTTTTAGTGTTTCAAA
AAGCCTAGTGGTACTTTTATTAAGCTTTAATGAATCCGTATATAACATTTTTTTCTTGTTTTTGTTGTAA
TTATATCAGCTATGTTGATACCAGTTAGATAATGAGATAGAAAGAGGGAGAGAGAAAGAGAGATGATAAA
TAGATAGATGGTAGATAAATGCACAGATAAACAAATTAATGATAAGTAAGTATTATGATTATCAAACACA
GCAAAATAAATCCAATTTCACAGTGGGTGAAAAAAATTAATAAAATGACTGCCTGTTGAGAATGTTTAAG
TCTATCTATCTATCTACATATTTTGATTTCTAATACTGAGATTTCTATTACTGAAAAATAAATTAAAAGG
AATTACCTTTTTGTCAATTCACTTATTTCAAAGTGAATCAAAGTCACTGTAAAAAGAAATTAAAAGTAAT
ATATAATCTGGCAACAGAAATAAAGCAAAGGTACAAATCAAGTACTACAAGGGAAAAATTCTGATGTTGT
CAGATGTCTTTTGAAATTTAGTATTGATTGTGTTTACTTCTGATTGTGAAGCAGGTTTTACTGGACATTA
TCCATGTCAACAGAAAGTAGACTGGCATAAGAATCTATTTCCTATTTCTCCCTGACTAGGCATTTGTAAA
AGGAGACTCAGGTGGCCTAATGTAGTTCAAAGAAAGCTTACATTTGAAATGAAGGGGAACTTCACAGAGA
ATCCTGGCTGATCTCCCAGAATACTGTTACCTTGTTCAGTTCAACACAGTCTAAAACTAGCCCTTATTTT
AAAGGCTAAGAAAACTGCTTTGCCAGCAATTGGCCCTGGAGTGTGAATCTGTCTGTGAGAGATGGATTCC
TGTTAGGTAAGCACACAAAAAGTGGAAATATTTCCTTTAGTATGAGAAATATGGCTGACATCAGGACAAG
AGGGGTGTTCTATGACTAAGCTCATCTTTCCCTAAAGAAATTCTGCAGACAAGTCAAATTACACCTACCA
TGTACATACATTTACATGTAAAGAATTGTTTTAAGTGCTTCACCTGCATTATCTAATTTAACTCTCCCAG
TAATCTGGGAGGAAGATATTCTTGGTAACCTCATTTCACAGATGAGGAAGCCAAAAGTCAGAGAGGTTAA
TTTCCAGTAAAATAGCTAGATCATCGGAGGAGCCAGAATTTGAATTCCAGTAATCTGGTTTGGGAATCGG
TACGAATACACAACATATTACATTGCCTTTCTTAAAAGGAAGTATGTTTTGACAATTTTATTTTCAGCCG
CCTAAGATATCTTGATATTAATTTCTCCATAGTAGAGACACATTTGGAACCAGAAGAGTCTATCCTTTGG
ATCAGAATCCACTTATTCTTAGACAATTTTTCAGTAGGTAACGTAAGAATTTGTGATTATTCTCTATTTT
ATACATTTCCAACACAATATTCTTTTTAGATATTTAAATATCACCATCAAGTTATGGTCCAATTCTAATT
TTAAAGGCTTAAGAGGCAATTTTTGGTGGACTTAATATCTTTTATTTGATTCATTTCACACTGGCTTTAT
AATTTAACTCTCAGAGTGTCCTATTAATTGCAAATTATTAAGAGAGAAAATTTTGTAAAACTATTCTGGT
AACTGCTAAGTTAAGATGTCTTTAACTGCTTCTATTTTGCAAGGGCGGATGGGTAAATTGTCCTTTCCTC
CTTATTCACATTAAGGAGACAGAAAAAGTAGAGGAGAAT
