# Supplementary material for: Genome-wide characterization of endogenous retroviruses in snub-nosed monkeys
Source: PeerJ. 2019 Mar 18;7:e6602. doi: 10.7717/peerj.6602 (PMC6428148; doi:10.7717/peerj.6602)
Supplement: File S3 — All ERV sequences found in the golden snub-nosed monkey. [file peerj-07-6602-s003.zip › Supplemental3/241.fasta]

>241gi|723414004|ref|NW_010800452.1|:2572417-2578656
TGCACGGATACATCCAGATGGCCTGAAGTAACTGAAGAATCACAAAAGAAGTGAAAATGGCCTGTTGCTG
CCTTAACTGATGACATTACCTTGTGAAATTCCTTCTCCTGCCTCACCCTGGTTCAAAAGCTCCCCCACTG
AGCACATTGTGTCCCTCGCCCCTGCCCGCCAGAGAACAACCCCCTTTGACTGTAATTTTCCAGTACCTAC
CTACAAATCCTATAAAACGGCCCCACCCCATCTCCCTTCATCGACTCTCTTTTCAGACTCAGCCCGCCTG
CACCCAGGTAAAATAAACAGCCTTGTTGCTCACACAAAGCCTGTTTGGTGGTCTCTTTACACGGACGCGC
ATGAAATTTGGTGCCGTGACTCAGATAGGGGGACCTCCCTTGGGAGATCAATTCCTGTCCTCCTGCTCTT
TGCTCTGTGAGAAAGATCCACCTACGACCTCGGGTCCTCAGACCCACCAGCCCAAGGAACATCTCACCAA
TTTTAAATCAGGTAAGCAGCCTCTTTTTACCGTCTTCTCCAATCTCTCTGACTATCCCTCAACCTCTTTC
TCCTTTTAATCTTGGTGCCATCTTTCAGTCTCTCCCTTCTCTTAATTTCAGTTTCTTTCCTTTTCTGGTA
GAGACAAAGGAGACACACTATCTGTGAACCCAAAACTCCAGTGCTGGTCACGGACTTGGGAAGACAGTCT
TCCCTTGGTGTTTAATCACTGCAGGGACGCCTGCTTGATTACTCACCCATGTTTCAGAGGTGTCCGGTCA
CTGTGGGACGCCTGCCTTGATCCTTCACCCTTAGTGGCAAGCACCACTTTCCTGGGGGAAAAGCATCCCT
TACCCCTTCTCTCCGTGTCTCTACCCTCTCTTTTCTCTGGGGTTGCCTCCTTCACTGTAGGCAAACTTCC
ACCCTCCATTCCTCCTTCTTCCCCCTTAGCGTGTATTCTCAAGAATTTAAAACCTCTTCAACTCACACCT
GACCCAAAACCTAAATGCCTTATTTTCTTCTGCAATGCTGATGAACCCCAATACAAACTCGACAATGGTT
CCAAATAGCCAGAAAATGGCACTTTCGATTTTTCCATCCTACAAGATCTAGATAATTCTTGTCATAAAAT
GGGCAAACAGTCTGAGGTGCCTGACATCCAGGCATTCTTTTACACATCAGTCACTCCCTAGTCTCTGTTC
CCAATGCGACTCGTCCCAAATCTTCCTTCTTTCCCTCCCACCTGTCCCCTCAGTCCCAACCCCAAGTGTT
GCTGAGTATTTTCAATCTTCCTTTTCTACCAACCCATCTGACCTCTCCCCTCCTCCCCAGACTGCTCCAC
CTCAGGTTGCTCCTTGCCAGGCCGAGCCAGGTCCCAATTCTTCCTCAACCTCTTCCTCCACCCTATAATC
CTTCTATCACCTCCCCTCCTCACACCCGGTCCAGTTTACAGTTTGGTTCCATGACTAGATCTTCCCCACC
TGCTCAACAATTTCCTCTTAGAGAGGTGGCTGGAGCTGAAGGCACAGTCAGGGTACATGTGCCTTTTTCC
TCTATCAGACCCCTCTCAGATCAGTTAGCATTTAGGTTCTTTCTCATCAGACCCCACTAAATATATACAG
GAATTCCAATATCCAACTCTGTCCTACAATTTAACCTGGAGTGACTTAAATGTCATCCTAACTTCTATCC
TCTCCCCAGATGAACGGGAAAGAATTTTTTCTCTGGCCCAATCTCACGCTGACAACTGCCAGCTCCACGA
GCTAGACCACCAGGAAGGCATTAGAGCAGTTCCCCGAGAGGATCCCCAATGGAACTATCAGGCAGATTCC
CCAGGTACAGCTAGGCGAGATTACATGATTTCCTGCCTAGTTGAAGGGCTTAAAAAGGCAGCTTACAAAG
CTGTTAATTATGACAAGCTTAAATAAATTACCCAAGACAAAGATGAAAACTCAGCCTGGTTTATGGCTCG
TTTGGCAGCAACCCTGATATGCTTTACAGCCCTAGACCCTGAAGGATCAGAAGGCTGTCTCATTTTAAAT
ATGCATTTTATCACCCAGTCAGCTCCTGACATTAGAAAAAAGCTTCAAAAATTAAATTCCGGCCCTCAAA
CCCCACAACAGGACTTAATTAACCTTGCCTTCAAGGTGTACAATAATAGAGAAGAGTTGCAATTACTTGC
CTCTGCTGTGAGAGAAACCCCAACCACATCTCCAGCACACAAGAACTTCAAAACACCTAAGTCACAGTGG
TCAGGCGTTCCTTCAGGACCTTCTCCCCCAGGATCTTACTTCAAGTGCCGTAAATCCGGCCACTGGGTCA
AGGAATGTCTGCAGCCCGGGATTCCTCCTAAGCTGTGTCCCATCTGTGTGAGACCCCACTGGAAACCGGA
CTGTCCAACTGGCCCAAGGCTCTGACTGACTCCTTCCCAGATTTTCTCAGCTTAGTGATCACCTCAGAAG
CCTCCTGGACCATCACAGGTGCTTTGGGTAACTCTTACAATGAAGGGTAAGTCCATCCCCTTCTTAATTA
ATACAGAGGCTACCCATTCCACATTATCTTCTTTTCAATGGACTGTTTCCCTTGCCCCCATAACTGTTGT
GGGTATTCACGGCCAGGCTTCTAAACCTCTTAAAACTCCTGAACTCTGGTGCCAACTTGGACAATATTCT
TTAATGCACTCCTTTTTAGTTATCCCCACTTGCCCAGTTCCCTTATTAGGTCAAGACATTTTAACTAAAT
TATCTGCTTCCCTGACTATTCCTAGGCTACAGCCATACCCCATTGCTGCTCTTTTCAAAGCCTCCTTCGC
ATCCTCCCCTTGTATCTTTCCATCTTAATCCACAAGTATAGGATACCTCTACTCCCTCCTTGGCGACCGA
TCATGCATCCCTCACCATCCCATTAAAACCTAATCACCCTTTCCCCACACAACACCAATATCCCATTCCA
CAGCATGCTTTAAAAGGAATAAAGCCTGTTATCACTCGCCTGTTACAGCACGGCCTTTTAAAGCCTATAA
ACTCTCCTTAAAATTCCCCAATGTAACCTGTCCTAAAACCGTACAAGCCTTACAGGTTAGTTCAGGATCT
GTGCCTTATCAACCAAATTGTTTTGCCTATCCACCCCATGGTGCTAAACCCATATACTCTCCTATCCTCA
ATATCTCCCTTCACAACCCATTATTCTGTTCTAAATAAACCTAGCTGACCCCATAGATCCTAAATCTTTT
CCCCACTTCCCTTTCCATTCCTTAAAAAACAGTTCCCACATTAGCTCTCCCTAACTCATCACTCCCTTTT
CACTACACACAGCTAAAGTGCAGGGCTGTGCGGTCGAAATTTTTACACAAGAGCTAGGACTGCACCCTGT
AGCCTTTCTGTCCAAACAACTTGACCTTACTGTTTTAGGCTGGACCCCACTCCCATGACTTTATCTCTCT
GATGCACCTGACATTCACTCCATTTCCCCATATTTCCTTCTTTCCTGTTCCTCACCCTAATCACACTTGG
TTTATCAATGGCGTTCCACCAGGCCTAATTGCTACTCACCAGCAAAGGCAGGTTATGCTATAGTATCTTC
CACATCTATCATTGAGGCTACCACTCTGGCCCCTTCCACTACCTCTCAGCAAGCCGAACTCATTGCCTTA
ACTCGAGCCTTCACTCTTGCAAAGGAACTATGTGTCAATATTTACACTGACTCTAAATATGCCTTCCGTA
TCCTGCACCACTATGGTGTTATATGGGCTGAAAATGGTTTCCTTGCTACGCAAGCGTCCTCCATCATTAA
TGCCTCTTTTTCTTTTTTTTTTTTTTTGAGATGGAGTCTCACTCTGTCGCCCAGGCTGGAGTGCAGTGGC
TGGATCTCGGCTCACTGCAAGCTCCGCCTCCCGAGTTTACGCCATTCTCCTGCCTCAGCCTCCCGAGTAG
CTGGGACTACAGGCGCCCGCCACCTCGCCTGGCTAGTTTTTTGTATTTTTTAGTACAGATGGGGTTTCAC
CGGGTTAGCCAGGATGGTCTCGATCTCCTGACCTCGTGATCTGCCTGTCCAGGCCTCCCAAAGTGCTGGG
ATTACAGGCTTGAGCCACCGAGCCTGGCCACATTAATGCCTCTTTAATTAAAAATCTTCTCAAGGCCGCT
TACTTCAAAGGAAGCTGGAGTCATTCACTGCAAGGGCCATCAAAAGGCATCAGATCCCATGGCTCAGGGC
AACGCTTATGCTGATAAGGTAGCCAAAGAAGCAGCTTAGCATTCCAACTTCTGTCCCTCTCGGCCAGTTT
TTCTCCTTCTCATCGGGCACTCCCACCTACTCCCCCACTGAAACTTCCACCTGTCAATCTCTTCCCATAC
AAGGCAAATGGTTCTTAGACCAAGGAAAATATCTCCTTCCAGCCTCACAGGCCCATTCTATTCTGTCATC
ATTTCAAATCTCTTCCATTAAGAGACAAAGCCACTAGCCTGCCTCTTAGAACCTCTCATTTCCTTTCCAT
TGTGGAAATCTATCTTCAAGGAAATCACTTCTCAGTGTTCCATCTGGTATTCTACTACTCCTCAGGGATT
GTTCAGGCCCCCTCCCTTTCCTACACATCAAGCTCGGGGATTTGCCCCTGCCCAGGACTGGCAAATTGAC
TTTACTCACATGCCCCAAGTCAGGAAACTAAAAAAACCTCTTGGTTCGGGTAGACACTTTCACTGGATGG
GTAGAGGCCTTTCCCACATGGTCTGAGAAGGCCACCGCAGTCATTTCCTCCCTTCTAACAGACATGATTC
CTCAGTTTAGCCTTCCCACCTCTAAACAGTCCAATAATGGACCGGCCTTTACTAGTCAAATCACCCAAGC
AGTTTCTCAGGCTCTTAATATTCAGTGAAACCTTCATACCCCTTACCATCCTCAATCTTCAGAAAAAGTA
GAATGGACTAATGGTCTTTTAAAAACACACCTCACCAAGCTCAGTTACCAACTTAAAAAGGATTGGACAA
TACTTTTACCACTTCCCCTTCTCAGAATTTGGACCTGTCCTCGGAATGCAACAGGTTCCATCCCATTTGA
GTTCCTGCGTGGACATTCCTTTTTTTAGGCCCCAGTCTCATTCCAGACACCAGCCCAACTTGGACTGCAC
CCCAAAAACTTGTCATCCCTACTATCTTCTGTCTAGTCATACTCCTATTCACCATTCTCAACTACTCATA
AATATCTTGCTCTTGTTTACACTGACGGTTTACACTGTTTCTCCAAGCCATCACAGCTGGTATCTCTTGG
TGCTATCCCCAAACTGCCACTCTTAACTCCTTCTTAAAGTAAATAAATAATCTTTGCTGGCAGGGCTATG
CTGAACCTCCTTGGGCACTCTCTAATTGGATGTCCTGGGTCCTCCCAATTCTTAGTTATTTAATACCTGT
TTTTCTCCTCTTCTTGTTCTGTTTAGTTTTTCAATTCATACAAAACCATATCTAGGCCATCACCAATAAT
TCTATATGACAAATGTTTCTTCTGACAACCCCACAATGTCACCTCTTACCACAAGATCTCCCTTCAGCTT
AATCTCTCCCACTGTAGGTTCCCACGCTGCCCTTAATCCTGCTAAAAGCAGCCCTGAGAAACATCGCCCA
TTCTCTCTCCATACTACCCCCTCAAAATTTTTGCTGCCCCAACACTTCAACACTGCTTTATGTTATTTTT
CTTATTAATATAAGAAGACAGGAATGTCAGGCCTCTGAGCCCAAGCTAAGCCATCATATCCCCTGTGACC
TGAAGTAACTGAAGAATCACAAAAGAAGTGAAAATGGCCTGTTGCTGCCTTAACTGATGACATTGCCTTG
TGAAATTCCTTCTCCTGCCTCATCCTGGTTCAAAAACTCCCCCACTGAGCACCTTGTGTCCCCCACCCCT
GCCTGCCAGAGAACAACCCCCTTTGACTGTAATTTTCTACTACCTACCTAAATCTTCTAAAATGGCCCCA
CCCCTATCTCCCTTTGCTGACTCTCTTTTTGGACTCAGCCCGCCTGCACCCAGGTAAAATAAACAGCCTT
GTTGCTCACACAAAGCCTGTTTGGTGGTCTCTTCACACGGACATGCGTGAAAGAAAGTATGAGAGGTCAG
GATGATCCTCGCATGTCAGGATTTGATTTTGTTTCCTCTGTATATGTTAGAGCGAGCAAATGGTAGACTA
ATAGTCCAGGCATATCGGGATCTCAGTGAAATGGCGCTGGCAGGGAGAAGTTTGATGCAGGAGCAGAAGA
AGATGGGGGC
