# Supplementary material for: Genome-wide characterization of endogenous retroviruses in snub-nosed monkeys
Source: PeerJ. 2019 Mar 18;7:e6602. doi: 10.7717/peerj.6602 (PMC6428148; doi:10.7717/peerj.6602)
Supplement: File S3 — All ERV sequences found in the golden snub-nosed monkey. [file peerj-07-6602-s003.zip › Supplemental3/242.fasta]

>242gi|723414004|ref|NW_010800452.1|:1621956-1628278
GCCCTCAAAGTGGAAGGCATCGCCGCCTGGATTCATCACACCCACGCCAAGCCTATAGACCCGCTCTCGG
ACCTTGTTACATCCTCGACGGGAGAGGCAGCAACCTGGACAGTTGACCGGACCAAAGAAAACCCTCTAAA
ACTTGTTCTACGCCGTCAGCAACCTAAACTGTAACTATGACACCTACCTCCTTTATAACTCTTCTACTCT
TATGGATCCCTTGTGGGGAGACCCAGGCGAACCCGGCAACATCCCCTTTCGCTTGGCGTTTCTTCCTGAC
TGAGAACTGGACCAATTATGCTCAGACAGAACAAAAGGGCTATGTATTAGGCACTGCTGACTGTCCCCCT
GGGGGTTGTAGCACTCCCATCCATCTAAATTTCACTGATTTTAAACACCAGCCAGGAAAAGCAGCACCCG
CAATTTGTTTCCTCTTTGACCAAACACTCTCTTATTGTAATAACTCATGGGTAGAACAAAGTGTCGGCTG
TCCATATAGGTCCTGCAAAATCCACACCGTTAAAATCCTAAAAACTTCTGAGTCCCTATCCAGTCAAACG
TGGCAGTCACACAATTTCTTTAAAACCACATCAGGCTACACCTGGGTTATCTGGGACCCCTGGGACTCCC
GCTGGACTTCCCAGCAAAAAGGGGCTATGTACTTGACTTCAGGAACTACCTGGCCTAGTAGCCGTCTCTT
TCTCTGGCGTTCCCTTGTTCAGATCCAGACCACCCTACACGCGGCTATACAGAACCAGGAAAGGGAATTA
AATGTCCAGCTTTCAACTTTAACTCCTACCCGCCCCTTTTCCTGGTTATCCCTATTAAGAGAAGGGTTAG
AAATCGCAAACGCCACTGGCCTAGGCAATCTCTCTGCATGCTTCTTCTGCGCGGCTCTAGGGCGACCGCC
GTTAACCGCAGTTCCACTTCCAGGCCCGTCTAACGCTTCTCTCAGCCTAAACCCTAACAATAGCCACATA
CCACCCCCGATCCCTGACGTCCCCTTGTTCCTAAACCCTGGACAGACACAAGTTTCCTTTTGTTATTCAA
ATGCCGGCACTACCCTCTGTAATACAACTTCCACTCCCAACTCAACCCTCTTTGCCCCTCCCGGTTCTTT
CTTCTGGTGCAATGGGACCCTATATAAGAACCTTTCCACTCAGGCCACTATAACCCTACTGTGTCTCCCT
GTCACGCTAGTCCCCCAACTAACCTTGCGCACCCCTGCAGAATTTTCCAGGTGGGACTCCGCCCCTTTCC
CTAGACCAAAACGAGCTATATTCCTCCCCCTAGTAGCCGGAGTCTCACTCACCACGTCCTTAGTTGCTGC
AGGACTAGCCGGGGGAGCTTTAGGTCACTCCCTTATCAGCACTGCAAAACTCTCTCATCAATTCTCCATA
GCTATGGAAGCTTCCGCCGAATCCCTTGCCTCATTACAGAGACAATTGACTTCCCTTGCCCAAGTTACTT
TACAAAACCGCCGTGCACTAGACCTGTTAACGGCCGAAAAAGGAGGGACCTGTCTTTTCCTCAGAGAAGA
TTGTTGTTTCTACATAAATGAATCTGGGCTCGTAGAAACGCGAGTTCAACAACTACATAAACTCAGCCTA
GAATTGCAGAAACAACAATTCACCTCTGCTGCCAACAGCTGGTGGAATTCCTCCATGTACTCCCTTCTAG
TGCCCCTCATAGGACCATTCATAAGTATACTTCTCTTACTCACTATAGGACCATGTATAATAAACAGATT
AACAAACTTTATAAAAGAAAGACTCAACACTGTCCAGCTTATGGTCCTGAGAGCCCAGTACCAACCTGTA
CTCACCGAGACTTCTGAGTCAGATATATAAGACCCAAGATTGGCTCTCAATATACTAGAGAGAGGGGGGA
ATGAGGAGTGGAAAGAAACTCCCCAACTATGTTTGATGAAGCCCTCCACGAAGACTTAGGTGAGTACCGA
CGCCAACACCCCAGTATAACTCTCTTGCAGTATGTTGATGATCTCTTAATAGCGGCAACGTCCCCAGAGG
CCTGCATCCAAAGAACCAAAGACCTCCTGAAAACCTTAAGAAACCTGGGTTATCGAGCCTCAGCTAAAAA
GGCCCAGATCTGCAGGCCAGAGGTAACCTACTTGGGATATCTACTTAGAGGGGGACAGCGCTGGCTAACA
AATGCTCGAAAAGAAACTGTCCTACAGGTCCCCAGACCGCAGTCAACACGACAGGTAAGAGAGTTCCTAA
GATCTGCAGGGTTCTACAGACTCTGGATACCTGGCTTCGCTGAACTGGCAAAACCCCTCTATCAGGCTAC
CAAAGAACAGCAGCCCTTCAATTGGACTGAAGAGGCTGAGCAAGCTTTCCAGCAAATCAAAACTGCTCTG
CTCTCGGCCCCCGCGCTAGGTCTTCCAGATGTCTCTAAGCCTTTCCACTTATACGTGGACGAAAGCCGGG
GCATAGCGAAAGCAGTATTAACTCAAAATTTAGGTCCCTGGTGCAGACCGGTTGCATACCTCTCAAAGAG
ACTGGACCCGGTAGCTGCAGGATGGCCTCCTTGCCTCCGGATGATTGCTGCAACGGCCCTGATGGTCAAA
GATGCTAACAAACTGGCCATGGGCCAAGAATTACAAGTCACCACCCCTCATGCTGTCGAAGGCATCCTCC
GACAACCCCCTGACCGATGGCTCAGCAATGCTCGGCTTACCCATTATCAAGGGCTGTTACTAAACCCCCT
CAGAATAACATTTAAGCCCCCGACAACCCTAAACCCAGCATCATTGCTGCCAGACCCAGACTTAAGTAAG
CCGCTCCACAACTGTGCTGAAATACTAGCCCAGGTACATGGAGTCAGAGAAGACCTCCAGGACCGACCGC
TACCAGATGCAGACCTCACCTGGTTCACTGATGGAAGCAGCTTCGTTCACCAAGGACAGAGGTATGCGGG
GGCGGCGGTAACCTCAGAGACTGAGATAGTTTGGGCTGAGCCTTTACCTCCAGGAACATCGGCTCAAAAG
GCTGAGTTAATAGCCTTGGCACAAGCCCTGAAACTAGGCAAAGACCGTAAACTGACAGTATATACTGACA
GCCGGTATGCATTTGCCACTGCCCACATACATGGGGCTATATACAGAGAGAGGGGGCTTCTCACAGCTGA
AGGAAAAGACATTAAAAATAAAGAAGAAATCTTAAATCTTCTGGCTGCCCTTTGGGAACCCAAAAAGCTG
GCTATCGTCCACTGTCCGGGACATCAAAAAGCCACTAACCCAGTCACTCGAGGAAACAACCTGGCTGACC
AGACTGCAAAAGACGTGGCTAAAACCACTCCTCAGCTGCTGGCCCTCCAGCTGCCTGATCCCGGGCCCAG
AGAATTGCCCTTTCACCCAGAATACTCAGAAGAAGACCTCCAGTGGATAAGTAAACTCCCCGGAACACAG
GTCAGTAATCAGTGGTGGAAAGATTCTAACAACAATACCATTCTCCCGGACAGGTTGGGGCAGCGAGTAA
TAGCACAAATCCACCGAAGCACTCATCTGGGCCCGCGGCGGATGTTAGATTTGATTCAACACGCTGGACT
AAAAATTAAAAACGCCCCTGAAAAAGTAGACGCCACGGTTAAAAACTGTGTAGTATGTCAACTCAATAAC
GCCAGTCACGGGACCCAGACCACGGGAAAAAGACACAGGGGAGATAGACCTGGTATATATTGGGAAATTG
ACTTTACTGAAATAAAGCCAGGAAAATATGGATACAAATATTTACTAGTTTTTATAGATACATTCTCAGG
ATGGGCAGAAGCTTTTCCGACAAAAAAAGAAACTGCACAGATTGTGGCCAAAAAGATCCTAGAAGAAATC
CTGCCCAGGTACGGCTTTCCAGTCATGATAGGGTCGGATAATGGGCCGGCCTTCACCGCAAAGGTAAGTC
AGGGACTGGCTTCCATCCTTGGGGCTAATTGGAAACTACATTGTGCTTATCGACCCCAAAGCTCAGGTCA
GGTAGAAAGAATGAATAGAACATTAAAAGAGACCCTAACTAAATTGACCATGGAGACTGGCGCTAACTGG
GTAGTCCTCCTCCCCTACGCTCTGTTCCGGGCACGTAACTCTCCTTATAAACTAGGACTTACCCCTTATG
AAATAATGTATGGCAAACCACCCCCTATCCTCCCTAACCTTAAAGACAATCTCCTCAAAGCTGACACAGA
TAATGGTCTTGAACTTTTGTTCTCCTTACAAGCCCTACAGAGAGTTCATGAGGAAGTCTGGCCCAAGCTA
AAAGAACTATATGAAGCTGGGCCTCCACCCATTCCACATCAATACAAACCAGGAGACTGGGTCCTCGTCA
AGCGCCACCGACAAGAAACCCTAGAACCCCGGTGGAAAGGACCATTCCAGGTGATCCTGACTACGCCTAC
GGCCCTCAAAGTGGAAGGCATCGCCGCCTGGATTCATCACACCCACGCCAAGCCTATAGACCCGCTCTCG
GACCTTGTTACATCCTCGACGGGAGAGGCAGCAACCTGGACAGTTGACCGGACCAAAGAAAACCCTCTAA
AACTTGTTCTACGCCGTCAGCAACCTAAACTGTAACTATGACACCTACCTCCTTTATAACTCTTCTACTC
TTATGGATCCCTTGTGGGGAGACCCAGGCGAACCCGGCAACATCCCCTTTCGCTTGGCGTTTCTTCCTGA
CTGAGAACTGGACCAATTATGCTCAGACAGAACAAAAGGGCTATGTATTAGGCACTGCTGACTGTCCCCC
TGGGGGTTGTAGCACTCCCATCCATCTAAATTTCACTGATTTTAAACACCAGCCAGGAAAAGCAGCACCC
GCAATTTGTTTCCTCTTTGACCAAACACTCTCTTATTGTAATAACTCATGGGTAGAACAAAGTGTCGGCT
GTCCATATAGGTCCTGCAAAATCCACACCGTTAAAATCTTAAAAACTTCTGAGTCCCTATCCAGTCAAAC
GTGGCAGTCACACAATTTCTTTAAAACCACATCAGGCTACACCTGGGTTATCTGGGACCCCTGGGACTCC
CGCTGGACTTCCCAGCAAAAAGGGGCTATGTACTTGACTTCAGGAACTACCTGGCCTAGTAGCCGTCTCT
TTCTCTGGCGTTCCCTTGTTCAGATCCAGACCACCCTACACGCGGCTATACAGAACCAGGAAAGGGAATT
AAATGTCCAGCTTTCAACTTTAACTCCTACCCGCCCCTTTTCCTGGTTATCCCTATTAAGAGAAGGGTTA
GAAATCGCAAACGCCACTGGCCTAGGCAATCTCTCTGCATGCTTCTTCTGCGCGGCTCTAGGGCGACCGC
CGTTAACCGCAGTTCCACTTCCAGGCCCGTCTAACGCTTCTCTCAGCCTAAACCCTAACAATAGCCACAT
ACCACCCCCGATCCCTGACGTCCCCTTGTTCCTAAACCCTGGACAGACACAAGTTTCCTTTTGTTATTCA
AATGCCGGCACTACCCTCTGTAATACAACTTCCACTCCCAACTCAACCCTCTTTGCCCCTCCCGGTTCTT
TCTTCTGGTGCAATGGGACCCTATATAAGAACCTTTCCACTCAGGCCACTATAACCCTACTGTGTCTCCC
TGTCACGCTAGTCCCCCAACTAACCTTGCGCACCCCTGCAGAATTTTCCAGGTGGGACTCCGCCCCTTTC
CCTAGACCAAAACGAGCTATATTCCTCCCCCTAGTAGCCGGAGTCTCACTCACCACGTCCTTAGTTGCTG
CAGGACTAGCCGGGGGAGCTTTAGGTCACTCCCTTATCAGCACTGCAAAACTCTCTCATCAATTCTCCAT
AGCTATGGAAGCTTCCGCCGAATCCCTTGCCTCATTACAGAGACAATTGACTTCCCTTGCCCAAGTTACT
TTACAAAACCGCCGTGCACTAGACCTGTTAACGGCCGAAAAAGGAGGGACCTGTCTTTTCCTCAGAGAAG
ATTGTTGTTTCTACATAAATGAATCTGGACTCGTAGAAACGCGAGTTCAACAACTACATAAACTCAGCCT
AGAATTGCAGAAACAACAATTCACCTCTGCTGCCAACAGCTGGTGGAATTCCTCCATGTACTCCCTTCTA
GTGCCCCTCATAGGACCATTCATAAGTATACTTCTCTTACTCACTATAGGACCATGTATAATAAACAGAT
TAACAAACTTTGTAAAAGAAAGACTCAACACTGTCCAGCTTATGGTCCTGAGAGCCCAGTACCAACCTGT
ACTCACCGAGACTTCCGAGTCAGACATATAAGACCCAAGATTGGCTCTCAAGATACTAGAGAGAGGGGGG
AATGAGGAGTGGAAAAATACTGA
