# Supplementary material for: Genome-wide characterization of endogenous retroviruses in snub-nosed monkeys
Source: PeerJ. 2019 Mar 18;7:e6602. doi: 10.7717/peerj.6602 (PMC6428148; doi:10.7717/peerj.6602)
Supplement: File S3 — All ERV sequences found in the golden snub-nosed monkey. [file peerj-07-6602-s003.zip › Supplemental3/243.fasta]

>243gi|723414004|ref|NW_010800452.1|:1854048-1861469 
TGCCCAGACCCGCGACAACCCAAAAGCAACCACCAGAGTCCAGAGACAAAGCCAAGCGGCAGGGATCGCT
TTATTTCGAGTTCGAACTCGGACCTCTCTGGCCAGGCGTCAGCTCCTAGGGAGAGGCCCCGAGCTCGGTG
CTCTGCCGTCTTTTATAGTCAGACGCAAACAAGTTACAGCAAGTTACAGAGTCACTGGGGATTTTTACAG
TTGTAGGTTTACAATTGGCTGACATTTAAAGTTGAACATTAGTCATTTGTTCATTGGTTCCCGCCCTTTG
ACCAAACCACAAACGGCCGCTTGCCCTGCTAGGGACTTTCCAGATAACCTTGTTGTTTTAGCATTAAGGG
GAGTTTCCTGACTTTTCTGACCTCTGATATTCAGTATTTTTCCACTCCTCATTCCCCCCTCTCTCTAGTA
TCTTGAGAGCCAATCTTGGGTCTTATATGTCTGACTCGGAAGTCTCGGTGAGTACAGGTTGGTACTGGGC
TCTCAGGACCATAAGCTGGACAGTGTTGAGTCTTTCTTTTACAAAGTTTGTTAATCTGTTTATTATACAT
GGTCCTATAGTGAGTAAGAGAAGTATACTTATGAATGGTCCTATGAGGGGCACTAGAAGGGAGTACATGG
AGGAATTCCACCAGCTGTTGGCAGCAGAGGTGAATTGTTGTTTCTGCAATTCTAGGCTGAGTTTATGTAG
TTGTTGAACTCGCGTTTCTACGAGTCCAGATTCATTTATGTAGAAACAACAATCTTCTCTGAGGAAAAGA
CAGGTCCCTCCTTTTTCGGCCGTTAACAGGTCTAGTGCACCGCGGTTTTGTAAAGTAACTTGGGCAAGGG
AAGTCAATTGTCTCTATAATGAGGCAAGGGATTCGGCGGAAGCTTCCATAGCTATGGAGAATTGGTGAGA
GAGTTTTGCAGTGCTGATAGGGAGTGACCTAAAGCTCCTCCGGCTAGTCCTGCAGCAACTAAGGACGTGG
TGAGTGAGACTCCGGCTACTAAGGGGAGGAATATGGCTTGTTTTGGTCTAGGGAAAGGGGCGGAGTCCCA
CCTGGAAAATTCTGCAGGGGTGCGCAAGGTTAGTTGGGGGACTAGCGTGACAGGGAGACACAGTAGGGTT
ATAGTGGCCTTAGTGGAAAGGTTCTTATATACGGTACCATTGCACCAGAAGAAAGAACCGGGGGGCGGGG
GGGCGGCAAAGAGGGTTGAGTTGGGAGTGGAAGTTGTATTACAGAGGGTAGTGCTGGCATTGGAATAACA
AAAGGAGACTTGTGTCTGTCCAGGGTTTAGGAACAAGGGGACGTCAGGGATCGGGGGTTGTATGTGGCTA
TTGTTAGGGCTTAGGCTGAGAGAAGCGTTAGACCGGCCTGGAAGTGGAACTGCGGTTAACAGCGGTCACC
CTAGAGCCGCGCAGAAAAAGCAGGCGGAGAGATTGCCTAGGCCAGTGGCGTTTGCGATCTCTAACCCTTC
TCTTAATAGGGATAACCAGGAAAAGGGGCGGGTAGGAGTTAAAGTTGAAAGCTGGACATTTAATTCCTTT
TCCTGGTTCTGTATAGCCGCGTGTAGGGTGGTCTGGATCTGAACAAGGGAACGCCAGAGAAAAAGACGGC
TACTAGGCCAGGTAGTTCCTGAAGTCAAGTACATGGGCCCCTTTTTGCTGGGAAGTCCAGCGGGAGTCCC
AGGGGTCCCAGATAACCCAGGTGTAGCCTGATGTAGTTTTAAAAAAATTGTGTGACCACCACGTTTGACT
GGACAGGGACTCAGAAGTTTTTAGGATTTTAACAGTGTGGATTTTGCGGGACCTATATGGACAGCCGACA
CTTTGTTCTACCCATGAGTTATTACAATAAGAGAGTGATTGGTCAAAGAGAAAACAAATTGCGGGTGCCG
CCTTTTTTGGCTGGTGTACAAAATCAGTGAAATTTAGATAGATGGGAGTGCTACAACTCCCAGGGGGACA
GTCAGCAGTGCCTAATACACAGCCCTTTTGTTCTGTCTGAGCATAATTGGTCCAGTTCTCCGTCAGGAAA
AAACGCCAAGCGAAAGGGGATGTTGCCGGGTTTGCCTGGGTCTCCCCACAGGGGATCCATAAGAGTAGAA
GAGTTATAAAGGAGGTAGGTGTCATAGTTACAGTTTAGGTTGCTGACAGCGTAGAACAAGTTTTAGAGGG
TTTTCTTTGGTCCGGTCAACTGTCCAGGTTGTTGTCTCTCCCGTCGAGGACATAACAAGGTCCGAGAGCG
GGTCTATAGGCTTGGCGTGGGTGTGATGAATCCAGGCGGCGATGCTTTCCACTTTGAGGGCCGTAGGCGT
AGTCAGGATCACCTGGAATGGTCCTTTCCACCGGGGCTCTAGGGTTTCTTGTCGGTGGCGTTTGACGAGG
ACCCAGTCTCCCGGTTTGTACTAATGTGGAATGGGTGGAGGCCCAGCTTCACATAGTTCTTTTAGCTTGG
GCCAGACTTCCTCATGAACTCTCTGTAGGGCTTGTAAGGAGAACAAAAGTTCAAGACCATTATCTGTGTC
AGCTTTGAGGAGATTGTCTTTAAGGTTAGGGAGGATAGGGGGTGGTTTGCCATACATTATTTCATAAGGG
GTAAGTCCTAGTTTATAAGGAGAGTTACGTGCCCGGAACAGAGCGTAGGGGAGGAGGACTACCCACTTAG
CACCAGTCTCCATGGTCAGTTTAGTTAGGGTTTCTTTTAATGTTCTATTCATTCTTTCTACCTGACCTGA
ACTTTGGGGTCGATAAGCACAATGCAGTTTCCAATTAGCCCCAAGGATGGAAGCCAGTTCCTGACTTACC
TTTGCGGTGAAGGCCGGCCCATTATCCGACCCTATCATGACTGGAAAGCCGTATCTGGGCAGGATTTCTT
CTAGAATCTTTTTAGCTACAATCTGTGCAGTTTCTTTCTTTGTCGGGAAAGCTTCTGCCCATCCTGAAAA
TGCATCTATAAAAACCAGCAAATATTTGTATCCATATTTTCCTGGCTTTATTTCAGTGAAGTCAATTTCC
CAATATATACCAGGTCTATCTCCCCTTTGTCTTTTTCCCAAGGTCTGGGTCCCGTGACTAGCGTTATTCA
GTTGACATACTACACAGTTTTTAACCGTGGCGTCTATTTTCTTAGGGGCGTTTTTAATTTTTAGTCCAGT
GTGTTGAATCAAATCTAACATCCGCCGCGGGCCCAGATGAGTGCTTCGGTGGATTTGTGCTATTACTCGC
TGCCCCAACCTGTCCGGAAGAATGGTATTGTTGTTAGAATCTTTCCACCACTGATTACTGACCTGTGTTC
CGGGGAGTTTACTTATCCACTGGAGGTCTTCTTCTGAGTATTCTGGGTGAAAGGGCAACTCTCTGGGCCC
GGGATCAGGCAGCTGGAGGGTCAGTAGCTGGGGGGTGGTTTTAGCCACTTCTTTTGCAGTCTGGTCAACC
AGGTTGTTTCCTCGAGTGACTGGGTTAGTGGCTTTTTGATGTCCCGGACAGTGGACAATGGCCAGCTTTC
TGGGTTCCCAAAGGGCAGTCAGAAGATTTAAGATTTCTTCTTTATTTTTAATGTCTTTTCCTTCAGCTGT
GAGAAGCCCCCTCTCTCTGTATATAGCCCCATGTATGTGGGCGGTGGCAAATGCATACCGGCTGTCAGTA
TATACTGTCAGTTTACGGTCTTTGCCTAGTTTCAGGGCTTGTGCCAAGGCTATTAACTCAGCTTTTTGAG
CCGATGTTCCTGGAGGTAAAGGCTCAGCCCAAACTATCTCAGTCTCTGAGGTTACCGCTGCCCCCACATA
CCTCTGTCCTTGGTGAACAAAGCTGCTTCCGTCAGTGAACCAGGTGAGATCTGCATCTGGCAGCGGTCGG
TCCTGGAGGTCTTCTCTGACTCCCTGCACCTGGGCTAGTATTTCAGCACAGTTGTGGAGCGGCTTACTTA
AGTCTGGGTCTGGCAGCAACGATGCTGGGTTTAGGGTTGTCGGGGGCTTAAATGTTATTCTGAGGGGGTT
TAGCAACAGCCCTTGACCGAGCGTTTGTTAGCCAACGCTGTCCCCCTCTAAGTAGAACCCCAAGTAGGTT
ACCTCTGGCCTGCAGATCTGGGCCTTTTTAGCTGAGGCTCGATAACCTAAGTTTCCCAAGGTTTTTAGGA
GGTCTTTTGTTCCTTGGATGCAGGCCTCTGGGGATTTTGCCGCTATTAAGAGATCATCAACATACTGCAA
GAGAGTTATACTGGGGTGTTGGCATCGGTACTCACCCAAGTCTCCGTGGAGGGCTTCATCAAACAGGGTT
GGGGAGTTTTTGAATCCTTGTGGCAGTCTGGTCCATGTCAGTTGGCCACTTATGCCTCTCTCAGAGTCTG
TGCACTCAAAGGCAAAAATTTCCTGGGTTTTAGGGGCTAAAGGCAGGCTAAAAAAAGCATCTTTTAGGTC
TAGAACAGTATACCATTGATTTTCAGGACTCAAGGTACTCAGGAGGGTGTATGGATTTGGCACCGTCGGG
TGTATGTCCATTACCCTTTTATTGACTTCTCTTAAGTCTTGTACCGGCCTATATTCTTTACTGTTGGGTT
TTTGTATTGGTAGCAGCGGAGTGTTCCATGGTGAGTGGCAGGGGCGTAGGACTCCATGATCTAGGAGTCG
GCGGATGTGTGGTATAATTCCCTCTTTGGCTTCCAGGGCCATTGGGTATTGGCGCACGCGAACAGGGTCC
ATCCCGGGCTTAAGCTCAACAAAAATGGCGGGACGGTGCTTTGCTAGCCCTAGTCCTCCTGTTTCTGCCC
AAGCCTCTGGGAAGCTCTGGAGCCAGGTGTCTATATTTTGGCTAGGAGGCGTTAACTCCTGGTGAAGCCG
GTACTCATCCTCTAGAGTTACGGTAAGAACAGATAGTGGCCTGTTTTGGGAGTCAGTCACTTTGGGCCCT
TCTGGTTGAAAATGGATTTGGGACCCCATTTTTGTCAACAAATCTCTCCCCAACAGAGGACAAGGGCTGT
CAGGGATGACCAGGAAGCTATGGGACACTTTCCCGGTTCCCAAGTTTACTGCTCTCTGGGTTGTCCATGG
ATATTTCTTGGTTCCTGTGGCCTCTTGAACCCAGGAGGAGTTGGAAGATAACTTTCCATAGGGCTTGACT
AAGACCGAATGTTGTGCCCCGGTATCGACCAGGAACTGGACCGGGGACCCCTCCACTTGTAAAGTTACCC
TAGGTTCGGGGAGGTGATCCGAACCCCGTCCCCCCTAGTCTGTACCTTGAATAACTAGTATCGGCATAGA
TTTGGGCTGCCATTGCCCTTGGCCTGGCTGGCGCTGTTTCTTTTTGGGGCAGTCTTTTATCCAGTGACCA
ATCTCTTTAGAGTATGCACATTGGTCTTTACTCAGATTGCGCCTAGGGGCACGCGTGGACTGGGTGCTTC
CTGGCGGTGGTTGTTCTTTCTGGACGACCGCCGCCAGGACTTTGGTCATTTTCTCAGTGGCCCTAATTTG
TCTTTCCTCCGGAGCATCTCTGTTGTTATAAACTCTCTGTGCTATGCGAAGGAGGTCCTGGACCTGTTTT
CCCTCCAAATCTTCTAATTTTTGTAGCTTCTTCTTAATATCTGGGGCCACCTGGTTGACAAAGGACATAA
CAACTGCTGCCTGATTTTCAGGGGCCTCTGGATCTATAGGTGTATACTGTCTAAAGGCTTCCATTAGTCT
TTCTAAACAGCGGGGCTTTCTGTCTTTCCCTGTAAAACAGAATATACCTTAGCCAAATTAGTGGGCTTGC
GAGCTGCAGCCCGGAGACCCGTCATTAGAGTCTGGCGATAAACGAGTAGCTTTCCCCTACCTTCTGCTGT
ATTGTAGTCCCACATTGGCCTGGTCAAGGGGAATGCTGCATTAATGAGGTTGGGGTTTGCAGTCGGTTGA
CTGTCATCTCCAGGAACCAACTTTCTAGCTTCTACCTGGATTCTTTCCCGTTCCTCCATTGTGAACAGAA
TGCGGAGGAGCTATTGGCAGTCATCCCAGGTGGGCTGATGAGTGAACATGACACTGTCTAGAAGGGCTGT
TAAATCCTTGGGGTTATCAGAGAACCGGGCATTCTGAGTTTTCCAGTTGTACAGGTCACTGGTAGAGAAT
GGCCAATGGAGTCTAGGGTTGCCTGTGTCATCGGGGGGTCCTATTTCCCTTAAGGGGAGCGCTACAGTGG
AATCAGGAAGTCGCGGAGTTGCCTTGAGCTGGACACGCCCGCGCGTTCGTCCCGCTGGCCCTCCGAGCCA
TGCTCACTTTCAGTTTCCCCTGGCGCCGCTGCCGCTTCTCGGCCCTCATGGCTTCCTGGGAGTGCGGCCG
GTTGGGCTTGGGCATGGGGTCCAGGAGGGGGATGATAAGGCGGGGGTTCCAAGGATACGAGGTCCTGGCT
GTCAGGCAATACAGGAGGCAAGGGGGCAGTTGGAGTTTTTGGTCTTTTGGTGGTCCCAGTTGGCTGCGCG
ACTAGGGTTTTACAGGGTTCAGAAGTCAGCAGAAAGGGAGCTAGCCACGGGCGGATTTTCCACCAGATCT
TGCAAGACCAAAATATAGGGGATCTGATCTGGGTGTCCCGAACGACCTGGGAGGAAAACCCTTGATTTTA
CCTGGAGGATAATGGGGAGGCAAAAGGTTCCCTCGGCTGGCCAGCCTACGCCGAAGGTGGGCCACTCAGA
GTGGCAGAGGGTTATTAATTTTCCCTTTTTAAGTTCTATACTGAGATCATGCCCCCTTGCTTTCACATCT
TTAAAATTATTGACAAGGAGAGAAAGTGGTGTGGTCTGGGAGTTGCCCATTCCTTGGAAGTCCTGTTGAT
AAAAGATGGGTGGTAAGGGATATTAGTGCCTGGTACAGGACTGGCTCCGAAGCTCCTGTAAATCAAGGTA
AATTAGTAAGGGGCAAGCAACAGATAACTTCCAACAACCAGATATGTTGATCGCTAGCGCGTCTCGGGCT
TAGGACCCGACCAGAAGCAGATGGCCACAGAATACAGAGCCCCAGATGAGTACCGGAGGACGTCTCCTAC
CGGCCTCCACTGACTGTCCTATAGCGCGTCCGCCAGGACTAGATCAGTCTCATATACAGACCCTGCGGGA
TTATTCAGAGGCAGACAGACAACATATAGACAGAGCCGGCTTACTCACTTTTGCGATGACCCGTTGGCCT
GGGGTCTGGTGGGCTTAGGGGCAATCCCAGACGAGTCCCCAAATGTAATGCCCAGACCCGCGACGACCCG
AAAGCAACCACCAGAGTCCAGAGACAAAGCCAAGCGGCAGGGATCACTTTATTTCAAGTTCGAACTCGGA
CCTCTCTGGCCAGGCGTCAGCTCCTAGGGAGAGGCCCCAAGCTCGGTGCCCTGCTGTCTTTTATAGTCAG
ACACAAACAAGTTACAGCAAGTTACAGAGTCACTGGGGATTTTTACAGTTGTAGGTTTACAATTGGCTGA
CA
