# Supplementary material for: Genome-wide characterization of endogenous retroviruses in snub-nosed monkeys
Source: PeerJ. 2019 Mar 18;7:e6602. doi: 10.7717/peerj.6602 (PMC6428148; doi:10.7717/peerj.6602)
Supplement: File S3 — All ERV sequences found in the golden snub-nosed monkey. [file peerj-07-6602-s003.zip › Supplemental3/244.fasta]

>244gi|723414004|ref|NW_010800452.1|:2625466-2635314 
TTAAATATGTTATGTACAATGTCAGGCCTCTGAGCCCAAGCCAAGCCATCACATCCCCTGTGACTTGCAC
CTATATGCCCAGATGGCCTGAAGTAACTGAAGAATCACAAAAGAAGTGCAATGCCCTGCCCCACCTTAAC
TGATGACATTCCACCACAAAAGAAGTGAAAATGGCCGGTCCTTGCCTTAAGTGATGACATTACCTTGTGA
AATTCCTTTTCCTGGCCCATCCTGGCTCAAAAAACTCCCCCACTGAGCACCTTGTGACCCCATTCCTGCC
CGCCAGAGAACAACCCCCTTCGACTGTAATTTTCCTTTACCTACCCAAATCCTATAAAACGGCCCCACCC
TTATCTCCCTTTGCTGACTCTCTTTTCGGACTCAGCCCGCCTGCACCCAGATGAAATAAACAGCCATGTT
GCTCACACAAAGCCTGTTTGGTGGTCTCTTCACACAGATGTGCATGTCATTTTGGTGCCATGACTCGGAT
CGGGGGACCTCCCTTGGGAGATCAATCCCCTGTCCTCCTGCTCTTTGCTCTGTGAGAAAGATCCACCTAC
AACCTCTGGTCCTCAGACCAACCAGCCCAAGGAACATCTCACTAATTTTAAATTGGGTAAGCAGCCTGTT
TTTACTCTCTTCTCCAACCTCTCTCACTATCGCTCGACCTCTTTCTCCTTTCAATCTTTGTGCCACCCTT
CAATCTCTCCCTTCTCTTAATTTCAATTCCTTTCATTTTCTGGTAGAGACAAAGGAGACAGGTTTTATCC
GTGAACCCAAAACGGCGGCGCCGGGTCACAGACTGGGGAAGGCAGCCTTCCCTTGGTGTTTAATCATTGC
AGGGACGCCTCTCTGATTACTCACCCGTGTTTCAGAGGTGTCTGACCACACTGCAGGGACGCCTCCCTTG
GTCCTTCACCCTTAGCGGCAAGCCCCGCTTTTCTGGGGGAGGGGCAAGCACCCTGACCCCCTTCTCTCCC
TGTCTCTACCCCTTCTCTGCTTTTCTGGGGGAGGGGCAAGCACCCCGACCCCTTCTCTCCCTATTTCTAC
CCCTTCTCTGCTTTTCTGGGGGAGGGGCAAGAACCCCGACCTCTTAATTTTGCACCCCAGTCCATTACTT
CCACTCCCCGACCCCTTTCCTGCTTTTCTGGAGGGCAAGAACCCCCGAACTCCTTCTGTGTCTCTACTCT
CTCTTTTCTCTGGGCTTGCCTCCTTCACTATGAGCAACCTTCCACCCTCCGTTCCTCCTTCTTCTCCCTT
AGCCTGTGTTCTCAAGAACTTAAAACCTCTTCAACTCACACCTGACCTAAAACCTAAATGCCTTATTTTC
TTCTACGATGCCGCTTAACCCCAATACAAATTCAACAGTAGTTCCAAAGAGCCAGAAAATGGCACTTTCG
ATTTTTCCATCCTACAAGATCTAAATAATTCTTCTCCTAAAATGGGCAACTGGTCTGAGGCGCCTGACGT
CCAGGCATTCTTTTACACATCGGTCCCTCCCTAGTCTCTGTTCCCAATGCAACTCGTCCCAAATCTTCCT
TCTTTCCCTCCTGCCTGTCCCCTCAGTCCCAACCCCAAGCTTCGCTGAGTCTTTCCAGTCTTCCTTTTCT
ACAGACCCATCTGACCTCTGTCCTCCTCGCCAGACCAAGTTAGGTCCCAATTTTTCCTCAGCCTCCACTA
TAATCCTTTTATCACCTGCCTTCCTCACACCCGGTCTGGCTTACAGTTTCATTCCTCGACTAACCCTCCC
CCACCTACCCAGCAATTTCCTCTTAAAAAAGTGGCTAGCGCTGAAGGCATAGTCAAGGTTAATGCTCCTT
TTTCTTTATCCGACCTCTCCCAAATCAGTTAGTGTTTAGGCTCTTTTTAATCAAATATAAAAACTTAGCC
CAGGTCATGGCCTGTTTAGCAGCAACCCTGAGACACTTTTCAGCCCTAGACCCTGAAAGGTCAGAAGGCT
GTCTTATTCTTAATATATATTTTATTTTATTACACAATCTGCTCCCGACATTCAATAAAGCTCCAAAAAT
TAAATTCCAGCCCTCAAACCCCACAACAGGACTTAATGAACCTCGCCTTCAAGGTGTACAATAATAGAGT
AGAGGCAGCTAAGTACCAACTTCTTTCTAAGTTGCAATTCCTTGTCCCCACTGTGACACAAACCCCAGCC
ACATCTCCAGCACACAAGAACTTCCAAATGCCTGAACCACAGCTGCCAGGGGTTCCTCCAGAACCTCCTC
ACCCAGGAGCTTGCTACAAGTGCCGGAAATCTGGCCACTGGGCCAAGGAATGCCCGCAGCCCGGGATTCC
TCCTAAGCGGTGTCCCATGTGTGTGGGACCCCACTGGAAATCGGACTGCCCAACTCGCCCAGCAGTCACT
CCCAGAGCCCCTGCAGCTCTGGCCCAAGGCTCTCTGACTGACTCCTTCCCATACCTTCTCCGCTTAGCGG
CTGAAGATTGACGCTGTCCCATCGCCTCGGAAGCTTCCTGGACCATCACAGACGCTTTGGATAACTCTTA
CAGTGGAGGGTAAGTTCGTCCCCTTCTTAATCAATACGGAGGCTACCCACTCCACATTACCTTCTTTTAA
AGAGCCTGTTTCCCTTGCCTCCATAGGAGGCCAGGCTTCTAAACCTCTTAAAAGTCCCCAACTCTGGTGC
CAATTTGGACAACATTCTTTTATGCATTCCTTTTTAGTTATCCCCACCTGCCCAGCTCCCTTATTAGGTC
AAGACATTTTAACTAAATTATCTGCTTCCCTGATTATTCCTAGGCTACAGCCACACCTCATTGCTGTCTT
TTCCCCCAGTTCAAAGCCTCCTTCACATCCTCCCCACGTATCCCCCCACCTTAACCCACAAGTATAGGAT
ACCTCTACTCCCTCCTTGGCGACTGATCGTTCACCCCTTACCATCTCATTAAAACCTAATCACCCTTACC
CCACTCAACACCAATATCCCGTCCCACAGCACGCTTTAAAAGGATTAAAGCCTGTTATCACTCGCCTGCT
ACAGCATGTCCTTTTAAAGTCTGTAAACTCCCCTTACAATTCCCCCATTTTATCTGTCCTAAAACCAGAC
AAGGCTTACAGGTTAGTTCAATATCTGCAGCTTATCAACCAAATTGTCTTGCCTATCCACCCCATAGTGC
CAAACCCATATACTCTCCTATCCTCAATACCTCCCTCCACAACCCATTATTCTGTTCTAGATCTCAAACA
TACGTTCTTCACTATTCCTTTAGACCCTTCATCCCAGCCTCTCTTCGCTTTCACTTAGACTGACCCTGAC
ACCCATCAGGCTCAGCAAATTACCTGGGCTCTACTGCCGCAAGGCTTCACAGACAGCCCCCATTACTTCA
GTCAAGCCCAAATTTCTTCCTCATCTGTTACCTATCTTGGCATAACGTGCTCTCCCTGCTGATCGTGTCT
GGCTAATCTCCCAAACCCCAATCCCTTCTACAAAACAACAACTCTTTTCCTTCCTAGGCATGGTTAGTGT
GGTCAGAATTCTTATTCAAGAGCCGGGACTGCGTCCTGTAGCCTTTCTGTTCAAACAACTTGACCTTACT
GTTTTGTTTTAGCCTAGCCCTCATGTCTGCGCGCAGCGGCTGCCACTGCTTTAATACTGTTAGAGGCCCT
AAAAATCACAAACTATGCTCAACTCTCTGCAGTTCTCATAACTTCCAAAATCTATTTTCTTCCCCCAACC
ATCGCTCAAGACAACGCTTATGCTGATAAAGTAACTAAAAAACAGCCATCAAAAGGCATCAGATCCCATC
GCTCAGGACAATGCTTATGCTGATAAGTTAGCTAAAAAAGCAGCTACCATTCCAACTTCTATCCCTGAAG
GCCAGTTTTTTTCCTTCACATCAGTCACTCCCACCTACTCCCCCACTGAAACTTCCACCTATCAATCTCT
TCCCACACAAGGCAAATGGTTCTTAGACCAAGGAAAATATCTCCTTCCAGCCTCACAGGCCCCTTCTATT
CTGTCAACATTTCATAACCTCTTCCATCTAGGTTACAAGCCGCTAGCCCACCTCTTAGAACCTCTCATTT
CCTTTCCATCATGGAAATCTGTCCTCAAGGAGATCACTTCTCAGTGTTCCATCTGCTATTCTACTACCCC
TCAGGGATTGTTCAGGTCCCCTCCCTTTCCTACACATCAAGCTTGGGGATTTGCCCCTGCCCAGGACTGG
CAAATTGACTTCACTCACATGTCAGAAAACTAAAATACCTCTTGGTCTAGGTAGACACTTTCACGGATAA
GTAGAGGCCTTTCCCACAGGGTCTGAGAAGGCCACCACAATAATTTCTTCCCTGCTGTCAGACATAATTC
CTTGGTTTGGCCTTCCCACCTCTATACAGTCTGATAACAGACCAGCCTTTACTAGTCAAATCACCCAACC
AGTTTCTCAGGCTCTTGGTATTCAGTGAAACCTTTATATCCTTTACCATCCTCAATCTTCAGGAAAGGTA
GAACGGACTAATGGTCTTTTAAAAACACACCTCACCAAGCTCAGTCACCAACTTAAAAAGGACTGGACAA
TACTTTTACCACGTTCCCTTCTCAGAATTCAGGCCTGTCCTCGGAATGCAACAGGTTCCAGCCCATTTGA
GTTCCTACGTGGACACTCCTTTTTATTAGGTCCCATCTCATTCCAGACACCAGCCCAACTTGGACTGCAC
CCCAAAAACTTGTCATCCCTCCTATCTTCTGTCTAGTCACACTCCTATTCACCTTCTCAACTACTCATAA
ATGCCCTGCTCGGGTTTACACTGCCAGTTTACACTGTTTCTCCAAGCCATCACAGCTGATATCTCCTGGT
GCTATCCCAAACCGCCACTCTAAATTCCCTCTTAAAGTAAATAAATAATCTTTGCTGGCAGGGCTATGCT
GAGCCTCCTTGGGCACTCTCTAATTAGATGTTCTAGGTCCTCCCAATTCTTAGTCCTTTAATACCTGTTT
TTTCTCCTTCTTTTTTTCAGACCTTGTATCTTCCGTTTAGTTCTTCAATTCATACAAAACCACATCCAGG
CCATCACCAATCATTCTATGCGACAAATGCTCCTTCTAACAACCCCACAATATCACCCCTTACCACAAGA
TCTCCCTTCAGCTTAATCTCTCCCACTCTAGGTTCCCACACCGCCCCTAATCCCGCTTGAAGCAGCCCTG
AGAAACATCGCCCATTCTCTCTCCATGCCGCCCCCCAAAATTTTCACTGCCCCAACACTTCAACACTATT
TTATTTTTCTTATTACTATAAGAAGGCAGGAATGTCAGGCCTCTGAGCCCAAGCCAAGCCATTGCATCTC
CTGTGACTTGCAGGTATACGCCCAGATGGCCTGAAGTAACTGAAGAATCACAAGTGCAAATGCCCTGCCC
CGCCTTAACTGATGACATTCCACCACAAAAGAAGTGAAAATGGCCGGTCCTTGCCTTAAGCGATAACATT
ATCTTGTGAAATTCCTTTTCCTGGCTCATCCTGGCTCAAAAAGCTCCCCCACTGAGCATCTTGTGACCCC
CACTCATGCCCGCCAGAGAACAACTCCCCTTTGACTGTAATTTTCCTTTACCTACCCAAATCCTATAAAA
CGGCCCCACCCTTATCTCCCTTCTCTGACTCTCTTTTCGGACTCAGCCCGCCTGCACCCAGGTGAAATAA
ACAGCCACGTTGCTCAACAAAGCCTGTTTGGTGGTCTCATCACACGGACGCGCATGACAGACAATATATC
AGATAATCATACACGAGTTAAGTAGACATTTGACATGAATTGTAGGCAGTTGATTAAACATCTATTAATT
TCACGTTGCAGTTTTCTTCTCTTTCTCTTTTCTCTCCTTTTCTCCTTCCCTGCCTTTGTCTTTCTTTTCT
TCCTTCCTTTCTTTCTTTTCTTAAATATTTTCTTTTCTTTTCCTTTTTTTTTTTTTTTTGAGACAGAGTC
TCGCTCTGTCTCCCAGGCTGGAGTGCAGTGGCGCGATCTTGGCTCACTGTAAGCTTTGCCTCCCGGATTC
ATGCCATTCTCCTGCCTCAGCCTCTTGAGTAGCTGGGACTACAGGCGCCTGCCACTATGCCTGGCTAATT
TTTTGTGTGTTTTTAGTAGAGACGGGTTTCACCATGTTGGCCAGGATGGTCTCGATCTCCTGACCTTGTG
ATCCGCCCGTCTCAGCCTCCCAAAGTGCTGGGATTACAGGCGTGAGCCACCGCACCTGGCCAATATTTTC
TTTTACTTTGAAAAGATACTGTTCCTTTTGTACTTATTGGGTGAAACAGCCCCACATATAGGTGGCAGTT
GAAGCTCTGGCAGCAGAGAAAAAAGGGGTGATGAGATGGAGGAGGATTAAGTCCCCCTGTAATCTACATC
ACCACTTAACAAGCTACTCCAAACACACAGAGAATGCAGGTAGAAGAGGTTAGCCTACTCGGCAAACTCA
GCATCGAGACAAATCACCTAGCTCTTCCTGTATGAAAATTCTGGAGTCCCTGCTGGCATTGGATAAGTGA
TATTCCTTTGTCAGATGAGAAGATGGCTGAGAAAACCCAACAAGCACCAACATTTGAAGTGTCAGTCAGA
GGAACAGGAGTCTGGGCAATGGACCAGAAGACCAGCCTAGGGATAGAGAGGTACACAATATAGTAAAGGG
TGAAGGGTTTCTAGAAAGGAAAGCAGTCAATAGTCAGAGGGGTTCAGTTAAAAAAAAAAGAAAGAAAACA
GTTCCTTGAAATAGGCAATTCCAGAGCCACTGGCTCGCAGAAGCCAGGCTATCTCAAGCCAACAAACAAA
AGGGAACTACGGGAGCACAGCAAATGTGGGCAATGTGTTAAAGACAACAGACTATAAAGAGAAGGAAGCA
GCGATATAGAGCATAGCTAGATGCAACTGAATTTTGCTTACTGCCCTAGTCTGCTCACACTGCTCTAATA
GAATATCATTGGCTTGTAAAAAACAGACGCTTATCTCTCACAGTTTTGTAGGCTAGGAAGTCCAAGATCA
GGGTGGCTGCAGATTTGTTGTCTGGTGAAGGCTCACTTCCTGGTTCATACATGACCACTTTTTGCTGTGT
TCTCACATGGCGGAGGGGGCATGGGAATCTCTCTGGGCTCTCTTTTGTAAGGGTACTAATCCTGTTCACG
AAGGCTTCACCCTAATTACCTCCCTAAAGCACCACCTCCAAGTGCCACCAAATTAGGATTACATTTCAAC
ATATGAATTTTGAGGGATGCAAACAGTTAGTCTATTGCTTTTAGTTTTGCAACAGGGAAGCCAAAAGATG
CTAAAAGAGGCTGAGAGGAAGGATGAGTGGAAAAGATGGATGATTGTCCATTTTCCTGACTAAGGCCAAT
CCCTTCCCCAACCTTTTTTTTTTTTTTTTTTTTTTTAAGACAGAGTCTCTCTTCCCTCTCATTTGATCCC
ATCACTTCTTTCACTTCTTTCTGCTCAAGGCCACTGCTTCAGAATTCTCTTTTCTCTTGACTTAACAGTT
CTTTTTTTCCCTTTTGCATCAGCATGCAAACCCATTAAGATTTCTTTCATTTTAAAAACAATCTTGAACT
CCCATTTCACTCTCAAGCCATTGCCTGTTTCTCCCCTTCCATTCTCAGCAAAACACCTCAAAAGAAGTTT
CTTTATTAGTTACCTCTAATCTTTCATCTTTCTTCTTCTCCTGAATTAACTTCTATGAGCAGTGGTGGAG
TGTAGGAATGTGCCCACCATTCTATTGTAACTTCCCTATCAAAGTCATCAATGACTTTCAGATGGCTAAA
TTCAATGGTCAATGAAAAGTCCTCATTTTCCATGACCCATCTGTGGCATTTGACCCATCAGTACCTTCTC
ATGACATAATCTCTTCATTTGGCCTCTAGGACATCACAGTTGACTAGTTTTTCTACTTCTTCTTTGGCTG
CTCCTTCTCGTCTTTTGCAGTTTCATATCCATGTCCACAACTTCTAAAGATTGGACTATGCCAGAGACCA
GTTCATTCTCTACGGCAAGGATTTTTGTCTGTTTTGTCCATCCCCAGTGTCTAGGATATGCTTAGCAATT
AGGATGCTGAATGAATGAGATTAGCAATATCAGAGGGCAGAGGGGTCATTGATGGACCAAGGTTCAGAGG
AGGGTGGAATTCAGGGAACTCTTTTAACTTTTTAACTCTATACTTCCTCCCATGGTGGCTTTTCCCTAGT
GTCATGACTTTAAATACTAGGCTGAACCTCTCCCCAAAACTATAGACTATATATCCAACTGCCTATTTTA
ACATCTCACTTGGATGTCTAGTTAGCATTTAAAATAGAGCTCCTGATATTCTACCCCTGTGCCTAATCCT
TCCAAAATCTTCCCCATCCCAGGAAAGAGCAGCTCCATTTTTCCTGTTGCTCAGGCCCCTTCACTCTTCT
TTTATTCTCATATCTTACATCTGACTTTTTAGCAAATACTGTTGGCCCCAACTGTAAAATATGTTCAGAA
TCTGATCACTTCATACCACCTCCACTGCTAACTCCCTAGTGACTAAGGCCTTGTTCAGGCCACTTTCCTC
TTTCTTACTGGGATGTGCTGCATCAGCCTCCTAAAAGGACTTTCTGCTTCCATCCTTGTGCCCTCCATTG
TGTTCTCAACACAGCAGCTGAACGATCCTATTAAAATGTAATTCAGATCATATCACTCCTCTGCTCAAAA
TCCTCCAGTAGTTTCCCGTCTAACTTAGAGCAAAAGCCAATTGCCATGACCTTTAAGATCTCAGTGACTT
CATTTTACTGGCTTCCTTGGTGACCCTCTCTTGAGTACGCACATTCTGTCCCAGGAATGTCAGACCTCAC
GGCCATTGCACTTGTGTCTCCTGCCTGGAATGCATGCTCCCTCACCTCCTTCAAGTTTTTCTTTAAATAT
CACCTTCTTATAGAAGCTTTCCCTGACCACCCTATTTAAAATTTCAGCATTCTCCCCTTGACCCCTAATT
CTCTCTTTACTGCTTTATCTTTTCCCTTAGGGCAAGGATTTTTGTCTGTTTTGTCCATCCCCAGTGTCTA
GGATATACTTAGCAATTAGGATGCTGAATGAATAAGATTAGTAATATCAGAGGGCAGAGGGATCATTGAT
GGACCAAGGTTTGGAGGAGGGTGGAATCCAGGGAAGATGAGCAAGGACAGATGCAAAAACTACTAAATTC
TTGTTTTAAGACTCTGAGCAGAGGAGGGAGTTGAGAAAGTTTCTGATACCATCGTTTGCACATTGACTGA
AGCAAATCAATATGTAGGTGTGTCACCTTTCCTACACATTTACATTTTTAAGCCTTTTTATCTCTAATTG
TGGTAGGGAAAATCTTTGTCCCTATGTTAAAGGAATTGCATGCACTGTCGAGAAGCTCAGTGGAGATTTA
TTTAGAAAGCCCAGAAACCCTTCTTGTTGACCTTGAAATCATCTTACACCTGAGGCAAACCTGATTTACT
CTTGAACACATATTATTTTTGAAGCATCAGACAGATATTATTGTTGTTGTTAGTATTACTAAAATTATTA
TTATAATTATTAGTGGCGTGCCTGGCTGTGAGGCTGGACTAGAAGCACTGGTCCTATTTCATCCTCTTCC
ATCCCTTAGATTCAAGACTTTGTATCCTAAGGATCCAGAGCTAAAACTGTTGAGCCCTTTTTCCTCCCTG
AGTGTACCTTTGTCCCCCTTCAACATGAGAATCCTGCTGAGAATCCCAGTAAATAATTCCAACCCCCAAA
TCACAGATTCTCCTTGGCCTTGGGTCTTTAACACTTAAACCAAGGGAAGGGAGCAATTACATAACTGCTC
AAGGACAACTACAGGGGAGAAGGGTGGCAAAGATGGAAGAAGAGAGGAT
