# Supplementary material for: Genome-wide characterization of endogenous retroviruses in snub-nosed monkeys
Source: PeerJ. 2019 Mar 18;7:e6602. doi: 10.7717/peerj.6602 (PMC6428148; doi:10.7717/peerj.6602)
Supplement: File S3 — All ERV sequences found in the golden snub-nosed monkey. [file peerj-07-6602-s003.zip › Supplemental3/245.fasta]

>245gi|723414004|ref|NW_010800452.1|:2875568-2881872
AGAGACTGTCAAGTAAAGAAAATAATCAAGCTTTTAAAAAATAAAGTGAGTTTTATTCAGAAGTCCCACT
GAGTACTATAGGCAGAGGCCTATGGCTTAGGAGAGGTTTTTCAGAAAGGTTCTGTCAGACTTCTCCAATG
CAGTGTTTCAGTTCACAGTTAATATACAGATGGTGAAGATTCAGTACATGCAAAACCATATCAAAGTTTG
TGTGCAAGAGTACCTCTAGTTATAGACTACAGAGAAATAATCATTAACTCCATCAGATATATAGGAAAAG
GCAAAGATTAGGGTCATTTATCATTTAAGAAATATAATGACCTGTCAGACAACCAAACACCGCATGTTCT
CACTCATAGGTGGGAATTGAACAATGAGTACACTTGGACACAGGGTGGGGAACATCACACACTGGGGCCT
GTGGGGTGGGAGGTTGGGGGAGGGATAGCATTAGGAGAAATACCTAATGTAAATGACAAGTTAATGGGTA
CAGCAAACCAACACAGCACATGTATACCTATGTAACAAATCTGCACGTTGTGCTCATGTACCCTAGAACT
TAAAGTATTAAAAAAAAAAAAAAAAAAAAGAAAAAAATATGATGACTCTGGCAAGCAACATGTGCGGCCA
TGAGCTCTATCCTGTTTTGTCTTCAAAGCATTATTTGGAGGAGCTACATTTCATCACAAAGTCAGGGGTT
CAAAGAGAAATGAGCAAACAAGGCTTCTTAGGTTTGTGACTTTGTCTCACAAGTTCTCATCAACCATTCA
GTTACACTGACAGGTCCAATGTCAATTGTTCCACGTAGCTAGGAAGGCTCTTTCCTATGAAGGTCGCTAA
TCTTCAGTTGTAGTCACAAGATATAAGCATCGGGTACAGCATAATACTTTCCTAATCATTGGAAAACATG
CTTCAGATCACATCTATTTTTCTCGTTAGCATGATCCAGTTTTTTTTTTTTCCTGCTGTTACCCTTTTCT
GCACCTAACACAACATCTCATTATTACAAGGATACTATAGATGACACATACGAGTACATACTTAATAGCA
TCAATGCGAGTTACACAGATTGAGGAAAATGATAGTCATTTAACAAAACCAGAACATACATTTGCATTTT
TTTTTTTTAAGGCAGAGTCTCGCACTGTCACCCAGGCTGGAGTGCAGTGGCACTGTCTCAGCTCACTGCA
ACCTCTGCCTCCCAGGTTCAAGTGATTCTCATGTAGCCTCTCAAGTAGCAGGGATTACAGGCATTTGCCA
CCACACTCGGCTAATTTTTTCTTTGTAGTTTTAGTAGAGCCAGAGTTTCACCATCTTGGCCAGGCTGGTC
TTGAACTCCTTGCCTCTAATGATCTGCTCACCTCAGCCTCCCAAAGTGCTAGGATTACAGGCATGAAGTA
CCGCACCCAAATTGTACTTTTTTCCCCCTTTTTGTACCCGTACTTATTAGAAATTTTTCCGTGAAAAGCA
ATTTTATGCTAATTGCAAATGTTTGGAGAGAAGAATTCATAACAATAACTATGCATGGCAAAATTTAGTC
ATGGTTAAAACCTGATGAAAGTTTTCAATTGACAAGGAAATCTAGTTATTTTTTATCATATGTAGCATTT
TAAGATAAGAACCAGAATCATGACTGACAGTGTTACATCAGGACCACTGAACTTTTATAAGTTTCATGGA
ATCTTTAGAATACTTACATTAATAATATATTCATATATATATATATATAACTTTAGAAACGATTTAACTT
ATGAAAATGTGACTGACTAAAATAACATATTAGATTTTATGAATTTATATAATTTTTATAACATTTGTAT
CAATAACATACTCATACATAAATGTAACTGAAAGAAAATCTAGTATCACTTATTATTTGAAAATGTCTCC
CAGAATTTACCAAATAAGTCTAATCATTTAATCCAAAAAGACTTAATTTAGGATTTTTTCCTGGGGAAAC
CTACAAAAGATGTCAAAAGTTTTAATACATTTGATCAAAACAGAATTACAGTTAGTTGTAAAATAATAGT
AATTTATTTAACCAGAGTGATAACCAAAAGACTTCAAAGGCAATACAGAAAGTTACATGAATGTGGCCAG
GCACAGTGGCTCACACCTGTAATCTCAGCACTTTGGGAGGCTGAGGTGGTTGGATCACCTGAGGTCAGGA
GTTTGAGACCAGCCTGACCAACACAGATAAATCCCGTCTCTACTAAAAAAAAAAAAAAAACAAACAAAAT
TAGCCAGCCATGGTGGTGCATGCCTGTAATCCCAGCTACTCGGGAGGCTGAGGCAGGATAATTGCTTGAA
CCTGGGAGGCAGAGGTTGTGGTGAGCCAAGGTCATGCCATTGCACTCCAACCTGGGCAACAAGATAGAAA
CTCCGTCTCAAAAACAAAAAACAAAACAAAACAACAACAAAAAAACAGTTACATGAATGTAAAAACTTTA
GCCCCTTTAGAATTCAGTTTTGCTAAGTAATCAAAAACCTAATAAGATAGCATAGGAATTATCTTGGTAA
AATGTAACATCTTTGTTATTTAAGCCAGTTACCAAATAGGTTAAAAAATAAATAAATAAACAAACAAACA
AACCAAAAAACATCCTGCAGTGTGATTGCTTCTCCTTATGAGAAACCCATTTAAATTACCTGGAAGCTAA
ATCTGATGAAAAGGGACTTAAAGTTAATCAGACAGAGTGTGTCCAGGGTTGTGAGTGAACACTACATTAT
AGAAGAACGTAAATAAGGAAACTAGTACCTTAAGAAGGAGAGCACAAGGCTTTTAGTAACAGTATGGAGA
GTTCTTTGGTCACATGGAACAATTTAGACATATCAAGAAAAGCCAAGAGCAAAGAATCAGCTTATACTGA
ACGAAAATGCTTTTCTAGACCTTCAAGATAAATGTTTCAGTATCAGGCCACAACAGCAGAGATGGAACAA
GAGGGAACAAAGTTACAGGAGTTGGCAAAAAAAAGCCTAAAGGAGAGAGTTATCATAATTAAAAGTTGAA
AACTTTTGTAATTTTACTAATAGCAAATCAATACTTTTAAAAAGCATCATTCTATCATAGAGAACCAAAA
TATTTAGTTTTATATTAGTGTATTTTTAATATCAAAGCCCAACCTTTAGAAATACTGGTATAAGTAATTT
TCCTTTAATTAGAGCCAACTTAATAATATATTAAATTACTTTCATAAATTATCCTTTTACAAACCTTATG
ACTTATGTAGACCATTTAAAAATGCTTATAGAACTTTCTGTTTTGTCCTATACTTCTTTCTTAAATAATC
AATCATTTTACTTTAGGACAAAAAATTTACCAAGCAACATTCTTGTCTCAGACAAAAATTATTCTCTTTA
TTCTTTAACCTTCCTTACAAACAAATATATCTTCATATCCATAACTTTTTTCACATCTCTCTCTCCTACT
TACTGGTTCCTTTCTGTTTTGTTTAATAAATACTTTTAATAACCTCTGAATTAGATAAAATTATTCCTTT
TCTTAATAAAGATCACATTTGTATGCCATTTCAAATAATTTTTCTCATAAAAAACACATTTCACTTTTTG
GCATATACTATATATAGTACTATACATATTGATTAGGATTTTTAACTCTCAGTAACCTTAAATTTTAGTG
AAAACTTTGGAGGCAAGAAATCTTGAATTGTCTATCACATATTAATATTTTATAATGAGAATCATTTTTA
GAAACATAGTTTTTTTGTTGTTTTTTTTTGAGTGGAGTCTCGCGCTGTCACCCAGGAGTGCCGTGGCACG
ATCTCGGCTCACTGCAAGCTCTGCCTCCCAGGTTCATTCCATTCTCCTGTCTCAGCCTCCCAAGTAGCTG
GGACTACAGGTGCCCACTACCATGCCCAGCTAATTTTTTTTGTATTTTCAGTAGAGACAGGGTTTCACTG
TGTTAAGCAGGATGGTCTCAATCTCCTGACCTTGTGATCCACCCACCTTGGCCTCCCAGAGTGCTGGGAT
TACAGGCATGAGCCACCACGCCTGGCCTAGAAACATAACTTTTGAAATATGTAACATATGTAACATAATT
TTAAATATGTAAACATATGTAACATAATTTTTTTAATCAAAAATGATCCAGGCATTTAATGAGTATTTAT
TATTTAACATAACTTTAAGATTTCAAATCACATGAAAAGTTTATTTATAATATTTACCCCATTTACATTT
ATTTAACTGATTTATTTTTTGACAGTTTACCTAGATTACTTATGAGAACTGAGATATTAGACTAAGCTAG
TCATCATTTTATGTTATCTCTTTGTTAACCATTTTTATAGCTTGTGAATATCAGGTGTTCACCTAAGTAA
AAACCATGAAGTAAAAAACATAGATATTTTTTCTCAAAAGATTTAGCTGTTTCAATTAATCAAAAATATT
CAACTAGTCTTATTTATGAAAAATTACACTAAGATCATTCTCTTTTGGGCTGAGTTTATAGTCTTCATGT
CAAACCCTGACATCTTAAAACATTTAGCAGATACATATATGAAACTGTCTGACCAGTAAACCTAGGAAAG
AAAATGTATGTTGACAATTTTGAAGACATTTCTATTATTATTTTACCAATAATTTTAACCAGCATATTTA
TTAAATATTTACTTAAGTCATATGAACTTGGAAAATATTTGGGCTTGCTAATTTACAAGCTAATTCATTT
ATAAATCAATTTGATACCATGTATACAACCTATAACATAATATGTGTACATGTACATAAACACATATGCA
CATATAGAAATGAAGATCTTACAGCATTCATTCTTAGAATTTTGGTCATGAGATAGTAACACAAACTCAC
CAGTTTATAAAAGATGTCTGGATTTAAATTATATTTCTGACAAAATAAGGACCTGTTCACATGGCTGAAC
TTTATTTGTCCTGATGGGTAACCTAATGAAGGCTGTCAGCCAAAATTGTGGGCAAAGCATTTACATGGCA
GTTTGGTTTAAAAATCTCTTTACCACCTTTTTCCTTTCAGTTTCAAATGAGTTTAAGGTTAAATTTTCAA
TGTTTACATTTTAGCTTAAAATGGCTGAATTGTATAAGAAAAACAAAATCTCCAAGTAGCTTGAATTAGT
ACTATCTTAAAGAGTGTGTTTTTATCTGAGCATCAGTAAAAAAGTCATCAGATTCAAAGTAGGCATGAGA
TAGAAGACTTAGAAGACTCTGCATTTTAACTTTACAATTAAAATGAATTTTTGAATAATGATAATTTGAG
TTCCAAATTTTCCTTGATGTAATTTGCCCATTGGTTTAAAATACGGACAAGAACGGACCATAATATGTAG
CCATCTGGAGTTCTGGAAAACCTGGCATGCCTTAATGTTTGAGAATTCCATTTTTGACCATTTCAATATT
AAATTTCCTTTAGTAAACCTCTCCCATCAAAGGAGATATTTGCAAGCATAGGCTCACTATGTGTTATACA
TTAAGTCACTCATTTTTTTATCTTTCAACTAAAAGAATTTTCTTTCTCGAAGAAATGAAAAGCCTCAAGA
TACCTTTGTCAAGGAGTGAGAGCAACTAGCTGAATAAAAGCAAGAATCATCAATCAAGTGGGAGGTCTGA
CACTTAGGAGAAACTCATCTGCTCATCTGCAACTGTGGAAGAACCAGAGGGGCTCAAAGGGTTTAAGTTG
GTAGCAAGGCACCAGGTCCCACAATGTTTCAGATGATCCTGGGCAGTCTATTCTTGAATCCCTTTGTGGT
CACCATTATTTTCTACTAAAGAAAAATAATCACACTTTTAGAGGATTAAAGTTAGTTTTATTCAGAAATC
TTACTGAGAACTATAGACCAAGGCCTAAAGCTCAGGAGAAGTCTTTCAGAGACGATCTGTAAGACTTCTC
CAATGTATTTCAGTTAACGGTTTATATACAGGTGGTGAAGATTAAGTACATGTAAAATCACGTCAAAGTT
TGAGTAAAAGAGTACATCTAGTTATAGACTACAGAGGAATAATCTTAATCCTGTCAGATGTTATCTTTTT
TTTTTTTTTTGAGATGGAGTCTTGTGCTGTGTCACTCAGGCTGGAGTGCAGTGGCATGATCTTGGCTCAC
TGCAACCTCCGCCTCCTGGGTTCATGCCTCAGCTTCCTAAGTAGCTGGGATTACAGGCTTGCACTACCAT
GCCCAGCTAATTTTTGTATTTTTAGTAGAGGCAGGGTTTCACCATGTTGGCCGGACTGGTCTCTAACTCC
TAACCTCAAGTGATCCACCTGCCTCCACCTCCCAAAGTGTTGGAATTACAGGCGTGAGCCACAGAGTCCA
GCCCA
