# Supplementary material for: Genome-wide characterization of endogenous retroviruses in snub-nosed monkeys
Source: PeerJ. 2019 Mar 18;7:e6602. doi: 10.7717/peerj.6602 (PMC6428148; doi:10.7717/peerj.6602)
Supplement: File S3 — All ERV sequences found in the golden snub-nosed monkey. [file peerj-07-6602-s003.zip › Supplemental3/246.fasta]

>246gi|723414004|ref|NW_010800452.1|:281753-285588 
AAGACCATTAGTCCGTTCTACCTTTCCTGAAGATTGAGGACGGTAAAGGATATAAAGGTTTCACTGAATA
CCAAGAGCCTGAGAAACTGCTTGGGTGATTTGACTAGTAAAGGCTGGTCCATTATCAGACTGTATAGAGG
TGGGAAGGCCAAACCGAGGAATTATGTCTGACAGCAGGGAAGAAAAGACCATGGTGGCCTTCTCAGACCT
GGTGGGAAACGCCTCTGCTTATCCAGTGAAAGTGTCTACCCAGACCAAGAGGTATTTTAGTTTCCTGACT
GGAGGCGTGTGAGTAAAGTCAATTTGCCCATCCTGGGTGGGGGCAAAAACCTCGAGTTTGATGTGTAGGA
AAGGGAGGGGGCCTGAGAAATTCCTGAGGAATAGTAGAATAGCAGATGGAATACTGAGAAGTGATCTTGA
GGACAGATTTCCATGATGGAAATGAAATGAGAGGTTCTAAGAGGTGGGCTAGCGGCCTGTAACCTACATG
GAAGAGGTTATGAAATGATGACAGAATAGAAGGGGCCTGTGAGGCTAGAAGGAGATATTTTCCTTGGTCT
AAGAACCATTTGCCTTGTGTGGGAAGAGATTGATAGGTGGAAGTTTTAGCGGGGGAGTAGGTGGGAGTGG
CCGATGTGAAGGAGGAAAACTGCCATGAGGGATAGAAGTTGAGGGATAGAAGTTGGAACACTAGCTGCTT
TTTTCGCTAACTTCAGCATAAGCATTGTCCTGAGCGATGGGATCTGATGCCTTTTCATGGCTGCTTTTTT
AGCTACCTTATCAGCATAAGTGTTGTCTTGAGTGATGGTTGGGGGAAGAATATAGATTTTGGAAGTTATG
AGAACTGTAGAGAGTTGAGCATAATTTGTGATTTTCAGGGCCTCTAACAGTATTAAAGCAGTGGCAGCTG
CTGTGCACAGACAGGAGGGCTAGGCTAAAACAGTAAGGTCAAGTTGTTCGGACAGAAAGGCTACAGGATG
CAGTCCTGGCTCTTGTGTAAGAATTCTGACCGCACTAACCATGCCGAGGAAGGAAAGGAGTTGTTGTTTT
GTAGAAAGGATTGGAGTTTGGGAGATTAGCCAGACATGATCAGCAGGGAGAGCATGTGTGTTTTTATGAG
AATTATGCCGAGATAGGTAACAGATGAGGAAGAAATTTGGGCTTGATTGAAATAATGGGGGCTGTCTGTG
AAGCCTTGCGGCAGTAGAGCCCAGGTAATCTGCTGAGCCTGATGGGTGTCAGGGTCAGTCCAAGTGAAAG
CGAAGAGAGGCTGGGATCAAGGGTGTAAAGGAATAGTAAAGAAAGTATGTTTGAGATCCAGAACAGAATA
ACGGGTTGTGGAGGGAGGTATTGAGGATAGGAGAGGATATGGGTTTGGCACCACAGGGTGGATAGGCAAA
CAATTTGGTTGATAAGGTGCAGATATTGAACTAACCTGTAAGCCTTGTCTGGTTTTGGACAGGTAAAATG
GGGGAATTGTAAGGGGAGTTTACAGGCTTTAAAAGGCCATGCTGTAGCAGGCGAGTGATGACAGGCTTTA
ATCCTTTTAAAGTGTGCTGTGGGATGGGATATTGGCATTGATCGGGGTAAGGGCGATTAGGTTTTAATGG
GATGGTAGGGAGTAGAGATGTCCCATACTTGTGGGTTAAGGTGGCGGAATATGAAAAGAAGATGCAAAGG
AGGCTTTGAACTGGGGAAAAGGTGGCAATGAGGTGCGGCTGTAGCCTAGGAATAGTCAGGGAAGCAGATA
ATTTAGTTAAAATGTCTCGACCTAATAAGGGAGCTGGGCAGGTGGGGATAATTAAAAAGGAGCGTATAAA
AGAATGTCGTCCAAATTGGCACCAGAGTTGGGGAGTTTTAAGAGGTTTAGAAGCCTGGCTGTCAAGACCT
ACAACAGTTATGGTGGCAAGGGGAAACAGGCCCTTGAAAAGAAGGTAATGTGGAGTGGGTAGCCTCTGTA
TTGATTAAGAAGGGGACAGACTTACCCTCCACTGTAAGAGTTACCCAAAGCATCTGTGATGGCCTGGGAA
GCTTCTGAGGCAATGGGACAGCGTCAATCTTCAGCCGCTAAGCCGAGAAAGTCTGGGAAGGAGTCAGAGA
GCCTTGGACCAGAGCTCCAGGGGCTCTGGGAGTGGGCGAGTTAGACAGTCCAGTTTCCAGTGGAGTCCCG
CACAGATGGGACATGGCTTAGGAGGAATCCCAGGCTGCAGGCATTCCTTGGCCCAGTGGCCAGACTTCTG
GCACTTGTAGCAAGCTCCTGGGGGAGGAGGTTCTGGAGGAACCCCTGGCAGCTGTGGTTCAGGCATTTGG
AAGTTCTTGTGTGCTGGAGATATGGCTGGGGTTTGTCTCACAGTGGAGGCAAGGAATTGCAACTTAGAAA
TAAGTTGCTACTTGGCTGCCTCTACTCTATTATTGTATACCTTGAAGGCAAGGTTCATTAAGTCCTGTTG
TGGGGTTTGAGGGCCAGAATTTAATTGTTGGAGTTTTTATTAAATATCGGGAGCAGATTGGGTATAAAAT
ACAATGCATATTGAGAATAAGACGGCCTTCTGACCTTTCAGAGTCTACGGCTGTAAAGTATCTCAGGGTG
GCTGCTAAACGGGCCATGAACTGGGCTGGGTTTTTCATATTTGATGAAAAAGCCTAAATGCTAACTGATT
TGGGAGCGGTCGGATAAAGAAAAAGAAGCATTAACCTTGACTATGCCTTTAGCTCTAGCCACTTTCGTAA
GAGGAAATTGCTGGGCAGGTGGGGGAGGGCTAGTGGAGGAATGAAACTGTAAGCCAGACCGGGTGTGAGC
AGGGGAGGTGATAAAAGGTTACAGGGTGGGGCAGCAGAGGCTGAGAAAAAGTTGGGACCTAGCTCGGCCT
GGTGAGGAGGGGAAAGGTCAGATGGGTCTGTAGAAAAGGAAGATTAGAAAGACTCAGCAACGCTTGGGGT
TGGAACTGAGGGGACAGGCGGGAGGGAAAGAAGGAAGATTTGGGACGAGTTGCATTGGGAACAGAGACTA
GGGAGGGACCGATGTGTAAAAGAATGCCTGGACGTCAGGCACCTCAGACCAGTTGCCCATTTTACGACAA
GAATTATTTAGATCTTGTAGGATGGAAAAATTGAAAGTGCCGTTTTCTGGCTATTTGGAACTACTGTCGA
GTTTGTATTGGGGTCAAGCGCCATTGTAGAAGAAAACAAGGCATTTAGGTTTTAGGTGTGAGTTGAAGAG
GTTTTAAGTTCTTGAGGAGAAAGAGGTTGAGGGATAGTGAAAGAGGGAGGTTGATGAGAGTAAAAACAGG
CCGCTCACCAGATTTAAAATTGGTGAGATGTTTGCGAGATGTTCCTTGGGCTGGTGGGTCTTAGGACCCG
AGGTCGTAGGTGGATCTTTCTCATGGAGCAAAGAGCAGGAGGACAGGGGATTGATCTCCCGAGGGAGGTC
CCCCGATCCAAGTCACAGCACCAAAATGTCATGCGCGTCCATATGAAGAGACCACCAAACAGGCTTTGTG
TGAGCGATAAAGCTTTTTAATCACCTGGGTGCAGGTGGGCTGAGTCTGAAAAGAGAGTCAGCAAATCTCA
GTATTTCTATGATTCATTCTTTTGTAAGGGGATGGAGCAAATCTTTGAATTACATGGTAGCTATTCTAAA
AAAAACAAAAGATAGTTTATAATATAGCTATCAAGAGCTGTCAGATATGAATATAAGTTATAGTTATTTA
AAGGCAGGAAATAGTCACAGGTACTATTTTGAAGGGGTACAGCAATAAGACATGGTTATTAAAAACTTGG
AGCTTTTTTGATAAATAAGGGACTTTTGCTAAAGTGAGTTACAATGGTGATGCCCA
