# Supplementary material for: Genome-wide characterization of endogenous retroviruses in snub-nosed monkeys
Source: PeerJ. 2019 Mar 18;7:e6602. doi: 10.7717/peerj.6602 (PMC6428148; doi:10.7717/peerj.6602)
Supplement: File S3 — All ERV sequences found in the golden snub-nosed monkey. [file peerj-07-6602-s003.zip › Supplemental3/247.fasta]

>247gi|723414004|ref|NW_010800452.1|:3371961-3378193 
TGTTTGCGGCCGGGCGCGGTGGCTCAAGCCTGTAATCCCAGCACTTTGGGAGGCCGAGGCGGGCGGATCA
CGAGGTCAGGAGATCAAGACCATCCTGGCTAACACGATGAAGCCCCGTCTTTACTGAAAATACAAAAAAT
TAGCCGGGCGTGGTGGCAGGCGCCTGTAGTCCCAGCTACTCAGAGGCTGAGGGGGGAGAATGGCATGAAT
CCGAGAGACGGAGCTTGCAGTGAGCCGAGATCGCGCCACTGCACTCCAGCCTGTGCGACAGAGCGAGACT
CCGTCTCAAAAAAAAAAAAAAAAACATGTCATCCAGATGGCCTGAAGCAACTGAAGATCCACAAAAGAAG
TGAAAATAGCCTGAACTGATGACATTCCACCATTGTGATTTGTTTCTGCCCCACCCTAACTGATCAATGT
ACTTTGTAATCTCCCCCACCCTTAAGAAGGTTCTTTGTAATTCTCCCCACCCTTGAGAATGTGCTTTGTG
AGATCCACCCCCTGCCCACAAAACATTGCTCCTAACTCCACCACCTATCCCAAAACCTGTGAGAACTAAT
GATAATCCACCACCCTTTGCTGCCTTTCTTTTTGGACTCAGCCCCCCTGCACCCAGGTGAAATAAACAGC
CTTGTTGCTCACACAAAGCCTGTTTAGGGGTCTCTTCACATGGACATGTGGGACATTTGGTGCTGAAAAC
CCTGGTCAGTGGGACTCCTTCGGGAGACCCTGTCCTCACTCTCACTCGGTGAAGAGATCCACCTACGACC
TCGGGTCCTCAGACCAACCAGCCCAAGGAACATCTCACCGATTTTAAATCGGGTAAGCAGTCTCTTTTTA
CTCTTTTCTCCAACCTCTCTCACTATCCCCCAACCTCTTTCTCCTTTCAGTCTTGGCACCACCCTTCAAT
CTCTCCCTTCTCTTAATTTCAATTCCTTTCATTTTCTGGTAGAGACAAAGGAGACACATTTTATCTGGGG
ACCCAAAACTCCGGCGCCGGTCACGGACTTGGGAAGGCAGCCTTCCCTTGGTGTTTAATCATTGCGGGGA
CGCCTCTCTGACTATTCACCCGCGTTCCATTGGTGTCTCATCTCCGCGGGGACGCCTGCCTTGATCATTC
ATCCAGGTTCCCTTGGTGGCAAGTCAATTGCGGGGACGCCTGCTTTGGCTGCTCACCCACGTTGCGGCCC
AGGACTGCTCCCCAACCCCCTTCTCCGTGTCACTACCCTTCTCTTTAAACTTGCCTCCTTCACTATGGGC
AACCTTCCACCCTCTATTCCTCCTTCTTCTCCCTTAGCCTGTGTTCTCAAGATCTTAAAACCTCTTCAAC
TCTCGCCTGACCTCAAATCTAAGCATCTTATTTTCTTCTGCGGTACCGCTTGGCCCCAGTACAAACTCGA
CAGTAGTTCCAGGTGGCCAGAGAATGGCACTTGCGATTTGTCTCTCCCACAAGATCTAGATAATTTTTGT
CGAAAAATGGGCAAATGGTCTGAAGTGCCTGACGTCCGGGCATTCTTTTACACCTTGGTCCCTCCCTAGT
CTCTGCTCCCAATGAGACTCTTCCCAAATCTTTCTTCTTTCTCTCCTGTCTGTTCCTTGAGTCTCCACCT
CAAGCTCTGAGTCCTCTGAATTTTTCTTTTCTACAGACTCATCTGACCGCTCCCCTTCTTCCCAGGCTGC
TCCTACCAGGTCAAGCCAGGTCCCAATTTTTCCTCAGCCTCTGCTCCCCCACCCTATAATCCTTCTATCA
CCTCCCCTCCTCACACCCAGTCCAGCTTACAGTTTAGTTCTGCAACTAGCCCTCCCCCACCTGCCCAGCA
ATTTCCTCCTAAAAAGGTGGCTGGAGCTAAAGGCATAGTCAAGGTTAATGCTCCTTTTTCTTTATCCAAC
TTCTCCCAAATCAGTTAGCATTTAGGCTCTTTCTCATCAAATATGAAAAACCCAGCCCAGTTCATGGCTC
ATTTGGCAGCAACCCTGAGACGCTTTACCACCCTAGACCCTAAAACGTCAAAAGGCCATCTTATTCTCAA
TATGCATTTTATTATCCAACCCACTCCCGACATTAGAAAAAGCTCCAAAAATTAGAATCTGGCCCTCAAA
TCCACAACATGACTTAATTAAACTCGCCTTCAAGGTGTACAGTAATAAAGTAGAGGCAGCCAAGTAGCAA
TGTATTTCTGAGTTGCAATTCCTTGCCTCCACTGTGACACAAACCCCAGCCACATCTCCAGCACACAACT
CCAAATGCCTGAACTGCAGCTGCCAGGAGTTCCTCCGGAACCTCCTCCCGCAGGAGCTTGCTACAAGTGC
CAGAAATCTGGCCACTGGGCCAAGGAATGCCTGCAGCCCAGGATTCCTCCTAAACCATGTCCCGTCTGTG
CGGGACCCCACTGGAAATTGGACTGTCCAACTCACCTGGCAGCCAGGCCCAGAGCTCCTGGAACTCTGGC
CCAAGGCTCTCTGACTGACTCCTTCCCAGATCTTCTCAGCTTAGCGGCTGAAGACTGACACTGCCCGATC
GCCTCAGAAGCCTACAGGACCATCAGAGACATTTTGGGTGACTCTTACAGTGGAGGGTAAGTCCGTCCCC
TTCTTAATCAATACAGAGGCTACCCACTCCACATTACCTTCTTTTCAAGGGCCTGTTTCCCTTGCCCCCA
TAACGGTTGTGGTTACTGACAACCAAGCTTCAAAACCCCTTAAAACTCCCCAACTCTGGTGCCAACTTGG
ACAACATTCTTTAATGCACTCCTTTTTAGTTATCCCCACCTGCCCAGCTCCCTTATTAGGTCAAGACATT
TTAACTAAATTATCTGCTTTCCTTACTATTCCTGGGCTACATCTACACCTCAGTGCCGCCTTTTCCCCAG
TTCAAAGCCTCCTTCACATCCTCTCCTTGTATCTCCCCACCTTAAACCACAAGTATGGGATACCTCTACT
CCATCCTTAGCGACCGATCATGCACCCCTCACCATCCCATTAAAACCTAATGAGTCTTACCCTGCTCAAT
GCCAATATCCCATCACACAGCACGCTTTAAAAGGATTAAAGCCTGTTATCACTTGCCTGTTACAGCATGG
CCTTTTACAGCCTATAAACGCTCCTTACAATTCCCCCATTTTACCTGTCCAAAAACCGGACAAGCCTTAC
AGGTTAGTTCAGGATCAGCGCTTTATCAACCAAATTGTCTTGCATATCCACCCTGTAGTGCCAAACCCAT
ATACTCTCCTATCCTCAATACCTCCCTCCACAACCCCTCCATAACCCATTATTCTGTTCTGGATCTCAAA
CACGCTTTCTTTACTATTCCTTGCACCCTTCATCCCAGCCTCTCTTTGCTTTCACTTGGACTGACCCTGA
CACCCAACAGGCTCAGCAAATTACCTGGGTTATACGGCTGCAAGGCTTCACGGACATTCCCCATTACTTC
AGTCAAGCCCAAATTTCTTCCTCATCCATTACCTATCTCGATATAATTCTTCATAAAAACACACATGCTG
TCCCTGCTGATTATGTCTGGCTAATCTCCCAAACCCGAACCCCTTCTACAAAACAACAATTCCCTTCCTT
CCTAGGCATGGTTAGGTACTTCCACCTTTGGATACCCATTTTTACCATCCTGACTAAACTATTATGTAAA
CTCACAAAAGCAAACCTAGCTGACCCCATAGATCCTAAATCCTTTCACCACTCCTTGTTCTGTTCCTTAA
AAACAGCCCTAGAAGCTGCCCCTCGCTGGCTCTCCCTAACTCATCCCAACCCTTTTCATTACACACAGCC
AAAGTACAGGGCTGTGCAGTCAAATATCTTACACAAGAGCCAGGACCACGCCCTGTAGCCTTTCTGTCCA
AACAACTTGACCTTACTGTTTTAGGCTGGCCCCCACTCCCATGACTGTATCTCTCTGATCCACCTGGCAT
TCACTCCATTTTCCCATATTTCCTTCTTTCGTGTTCCTCACCCTAATCACACTTGGTTTATCGATGGCAG
TTCCACCAGGCCTAATCACCACACACCAGCAAAGGCAGGTTATGCTATAGTATCTTCCACATCTATCATT
AAGCCTACCCCCCTCCACTACCTCTCAGCAAGCCGAACTCATTGCCTTAACTTGGGCCCTCACTCTTGCA
AAGGGACTATGTGTCAATATTTATACTGACCCCATATCCTTCACCACCATGCTGTTTTATGGGCTGAAAG
GTTTCCTCACTACACGAGGGTCCTCCATCATTAATACCTCTTTAATAAAAACTCTTCTCAAGGCTGCTTT
ACTTCCAAAGGAGGCTGAAGTCATACTCTGCAAGGGCCATCAAAAGGCATCATATCCCATTGCTCAGGAC
AACGCTTATGCTGATAAGGTAGCTAAAAAAGCAGCTAACGTTCCAACTTCTATCCCTCACAGTGGTTTTT
CTCCTTCTCATCTGGTCACTCCCACCTACTCCCCCACTGAAACTTCCACCTGCCAATCTCTTCCCACACA
AGGCAAATGGTTCTTGGACCAAGGAAAATATCTCCTTCCAGCCTCACAGGCCCATTCTATTCTGTCGTCA
TTTCATAACCTCTTCCATGTAGGTTACAAGCTGCTAGCCCACTTCTTAGAACTTCTCATTTCCTTTCCAT
CATGGAAAGCTATCCTTAAGGAAATCACTTCTCAGTGTTCCATCTGCTGTTCTACTACCCCTCAGGGATT
GTTCAGGCCCCCTCCCTTCCCTAAACATCAAGCTCCAGGATTTGCCCCCGCCCAGGACTGGCAAATTGAC
TTAACTCACGTGCCCCGAGTCAGGAAACTAAAATACCTCTTGGTCTGGGTAGACACTTTCACTGGATGGG
TAGAGGCCTTTTCCACAGGGTCTGAGAAGGCCACCGCAGTCATTTCTTCCCTTTTTGTCAGACATAATTC
CTCAGTTTAGCCTTCCCACCTCTATATAGTGCAATAACGGACCAGCCTTTATTAGTCAAATCACCCAAGC
AGTTTCTCAGGCTCTTGGTATTTAGTGGCTTCTGTTTTTACCTCAAATCACCACCCTTAAGTCTCTCTTA
AAGTGGAGAGAAGATCTTCAGTGGCAAGGTACCCTCCAATACTTTCACGCTGATGAAGTCCTATTCTTTA
CTTTTATACTTATTCTTATTCTCATTCCCGTTCTTATGCCACCCTCTATCTCTCCCAAGCCATCTCCATC
ACACTATCAGTCTCAGTCGCTCTCTCCTAGCCGTTTCTAATCCTTCTTTAACAAACAATTGCTGGCTTTG
CATTTCTCTTTCCTCCAAAATCATCGAGGTCTCAACTTATTCACTGATAAAAAAAGAGGACTGTGTATTT
TTAAATGAAGAGTGCTGTTTTTACCTAAATCAATCTGGCATGGTATATGACAACATAAAAAAACTCAAGG
ATAGAGCCTAAACTTGTGCCAACCAAGCAAGTAATTATGCTGAACCCCCTTGGGCACTCTCTAATTGGAC
GTCCTTGGTCCTCCCAATTCTTAGTCCTTTAATACCTGTTTTTCTCCTTGTCTTATTCCATTCTTTTCTC
AATTCATACAAAACTGCATCCAGGCCATCACCAATAATTCTATACGACAAATGCTCCTTCTAACAACCCC
ATAATATCACCCCTTACCACAAAATCTTCCTTTACCTTAATCTCTCCCACTCTAGGTTCCCACACTGCCC
CTAATCCTGCTCAAAGCAGCCCTGAGAAACATTGCCCATTATCTCTCCATACCACCCCAAAAATTTTTCC
CTGCCCCAACACTTCAACACTATTTTATGTTATTTTTCTTATTAATATAAGAAGACAGGAACGTGAGGCC
TCTGAGCCCAAGCTAAGCCATCATATCCCCAGTGACCTGCATTTATACATCCAGATAGCCTGAAGCAACT
GAAGATCCACAAAAGAAGTGAAAATAGCCTGAACTGATGACATTCCACCATTGTGATTGGTTTCTGCCCC
ACCCCAACTGATCAATGTACTTTGTAATCTCCCCCACCCTTAAGAAGGTTCTTTGTAATTCTCCCCACCC
TTGAGAATGTACTTTGTGAGATCCACCCCCTGCCCACAAAACATGACTCCTAACTCCACCACCTATCCCA
AAACCTGTGAGAACTAATGATAATCCACCAGCCTTTGCTGACTCTCTTTTCGGACTCAGCCCCCCTGCAC
CCAGGTGAAATAAACAGCCTTGTTGCTCACACAAAGCCTGTTTGGGGGTCTCTTCACACAGATACATGAG
ACA
