# Supplementary material for: Genome-wide characterization of endogenous retroviruses in snub-nosed monkeys
Source: PeerJ. 2019 Mar 18;7:e6602. doi: 10.7717/peerj.6602 (PMC6428148; doi:10.7717/peerj.6602)
Supplement: File S3 — All ERV sequences found in the golden snub-nosed monkey. [file peerj-07-6602-s003.zip › Supplemental3/248.fasta]

>RR248 
TGAAGTAAAGTGAAAACAAGTTTATTAGGAAAGTAAAGGAATAACAAAATGGCTACTCCATAGGCAGAGC
AGCCCTGAGGGATTCTGGTTGCTCATTTTTATGGTGATTTCTTCATTATATGGTAAACAGGGGTGGATTA
TTCATGCCTCCCCTTTTTAGACCATATATGATAACTTCCTGATGTTGCCATGGCATTTGTAAACTGTCAT
GGTGCTGGTGGGAGTGTACCAGTGAGGACGACCGGAGGTCACTCTCATTGCCATCTTGGTCTTGGTGGGT
CTTGGCTGCCTTCTTTACTGCATCCTGTTTTATCAGCAAGGTCTTTATGACTTGTATTTTGTGCTGACTT
CCTATCTCATCCTGTGACTAATAATGTCTTAACTTATTGGGAATGCAGCCCAGCAGGTCTCAGTCTCATT
TTACTCAGCTTGTATTGAAGATGGAGTTACTCTGGTTCAAACACCTCTGACCTTTGGGAGGCAGAGGTGG
GTATCATTTGATGTCAGAAGTTCGAGACCAGCCTGTCCAACATGTGAAACCCCGTCTCTACTAAAAATAC
AAAAATTAGCAAGCATGGTGGCAGGCACCTGTAATTCCAGCTACTTGGGAGGTGGAGACAGGAGAATCAC
TTGAATTCAGGAGGCGAATGTTGCAGGGAGCTGAGATTGCACCACTGTACTCCAGCCTGTATGACAGAGT
GGGACTCCATCGCAAAAAAAAAAAAAAAAAAGAAAAAGAAAAAGAAAAAAGAAAGAAAGAAAGAAAGAAA
GAAAACAAATGTCTTTGACATTCCCCCCTCTCTTTTATAAGAGAACCCTTAATCCTAAGGATTGCAGAGG
GACAAAGGTCCATCTTCTGTAACTTCTCCAGGTTGAATAGCAGTGATGATATTCCCTGGGTAACTCCGAG
GGTGTCTTGTAATCAGGGTAGAGAGGAGCTCAGTCAGAAAGCATTAGTAAGCTGAGGGCCATTCATAACT
CTTAAGTTCCAACAAAAGGTGATATGTGGAAGATTAAAAAGTGTTCAATTTAAGAAAACTGAGTAAGCTT
ATCCTGCATTCCTACACAAAGAGTACAACTGGAATATATTCCACAAGAGTAAAGCAAAATAATTAAAATT
ATCCTAAGTAAACTAAATCAGAAGACTTTCTATGAACTGGGCAACTGTTGGAACCAGGATGATATGGGGT
TGCCCATGTGCCCAGAATTAGAATATTGACTCCAGATTTTTACATTACCCATCCTTTTTGTTTCTTTTCA
GCAGCAGCCAGAGATTACTGGTTGGTTTACAGGGATAAGCAGGGTTAGCCTAAATTGTGGGAAAACAAAC
AAACAAACAAACAAAAAGGATGAGACTAGAATCTAATAACAAGTGTACTATAGTTCTTAAAATATAATTT
CTCTCTTTGGTTTCACATTTATACTAAAGACAAATCATGATAAGACTAATTTGCTATATTATACTTGGCC
TGATTATTTGTATAAAGTACAGCAAAATAATTCTTTTTCATATTGACTTTTAAAATTGTCTTTGATGGAA
TTCTGTTCCATAAGGAATCTCAGATAAGAATTTTTTTTTAAAGCCAAGACCAGCCATGGGTTTTTACCTC
AAATATCTACAAGTTGGGCAAATTCCTTTCCTCTTGAAGTCTCAAGATAACTTGGGACTCCTGGGCCTGT
CATAAAGTGACATTCTTTACTTACAGCAGGTCAGGAACCCTGTCCACAGGCTGTGTGGACAAGGCATGAG
GCCAGTTTTCCAAAGGAGTTTTTATTAGCTTTACAAGTCAAGTTTGATTCCTTAAAGAAAACACACCTTT
CCAGTTAAAACCTTGGTAAAATAACCAGTTTCTTCAGTTGTGTTCTGTTACAAAACCAAACAGATTTTAT
TGCACTTATGCAAATAAGTATATTGCCATAAGTTAAGAATACTCACAAATAGTTTCCAAATTTTGGAGAA
ATCAGAGAAAAACAAATATGCTCCAAATGTTATTCAAAGGAGTATCCTTTCCTTAATTGATACATGCTAT
AAATAGCTCAAAATAACTTTCCTTGACTCTGCAAAACAAAACAAAGGATCAGCAACATTTTAAGTAAGTC
AAAAAGACTACTTCAGACTTCTATTAGTTTAGTCCGTTCAGTTAACGCCTATTCTGCTTGATATTCATGA
ACATTTCAGCTTTCCATGAAAGTTCTGAACTTTTTTTCTCTATTCCAATGTCATAATTTCCAATAATTTC
CAAAGTTATCAGAAACCTGCATTCAAAAACACCCAGTAGAGTTCTAGTTGATTGATTATAAGCCATCTTT
TGAAGAGGATTAAAACAAGAAAACAATTGTCTGTGGATGACAAAATGTTTTAGGGCAGCCATAGTCGAAA
ACACGATTGATAAAGAAATTTGATTACCTCTGTGGCATACAATGATTTTATGTAACAATTATAATTATTA
CTGATAATGTACACTAAGTTCTATCAGAATTACAGAAATTTCACATAATTTTGTAATATATACCAACAAC
ATACTTATACAAATATATCTCAAAGAAAGCCAAACACTAGTTCACATTTGACGATGCTTCCTGTATGATT
TTGTCTCAAATAAGCCAAATTTCACCTTTATGTTAGTGTACTATTAATGTTAAACCCAATTGTTAATAAA
ATCTTATAGACACATATACCCAATTTTAATGTTTGACCATAAAGTAAGATTCTCATAAACCTGTTATAAC
ACGTTTATAAATTTTTGTTAAAGGGCAGATTATAAGCAGGTTTTTGCTTTAAGAAAAACCTGTTGTACTT
TTAATTCCAATGTTTACTTTACAGAAAAACTGAATAACACCCATTTAACTTTAGCCAATATGTTCACACA
GAGAATTTTTTTACAAGATTAATTTTTTACAAATCTTTCATGATTTGTTCAAATGTTCAGCTTTGTCTTA
TCTAACATAACACAATCCTTTAACCCTCTAAACTTAGGCAAGAAATCCACATTCCCATGCCTTCTTATAA
TCTTTTACCAGAACATATTTCACTTTCTTTCTATACCTTGCATATAAAACTGTGTTTTTTAGTAGTCTCA
AATACATGTTACAATGTTAACATTTAGCGACTTTTACTTTTGGTGAAAACCTTGGTAAGTAAGGGATTTT
AATTATGTGTTAGGTGTGGAGTCTAGAATACCAGACAGAAGACCAAATGTCCTTATTTTACCAATAATCC
TTAAAGCTATTTTTATTTCCCAAAGATTACTAAAGTCATGTGAACTAAAAGGCATTACACTTTTTACTTT
TCTGACAAAATTTAAGCTGTTATTGTTATTAAACCTATTAATCAAAGCTCTTTCATATCACACATACAAC
ACATATAAATACACAGACAGACAGAAGAAGATCCAGTAGTTGTAAGATTTTTCATTTGCCAGGTTTTAAG
TTTATCTTTAAAGAATGCAGGCCAGTCGCGGTGACTCATCCCTGTAATCCCGACACTTTGGGAGGCCAAG
GCAAGCAGATCACCTGAGGTTAGGAGTTCAAGACCAGCCTGGCCGACATGGTGAAACCCCGTCTCTACTA
AAAATACAAAAATTAGCCAGGTGTGGTGGTGGGTACCTGTAATCCCAGCTACTTGGGAGGCTGAGGCAGG
AGAATCTCTTGAACTCTGGAGGTGGAGGTTGCAGTGAGCCAAGACCATGCCACTGCATTCTAGCCTGGGT
GACAGAGCGAGACTCCATCTCAAAAAAAAAAAAAAAAAAAAAAAAAAAAAAAGCATACAGTTTCTAGGGC
CTAATATGCAGGAACAGCTGGAAGGCAAAACAAATCTCCAGAAACTAAAGGTCCTATTTTTATATCAAAT
CCTGATTCCAAAAAGAGGGAATCAGCCCATCCCCAAAACTACATTTCTTACCTAATTATTACAAACCAAA
TTTCTCTCATAATGTGAAGTAACTTCTGATACCCCCAAAAGTAAAAAATGTCAGATCACACAATGCAAAA
CAAAACAGATCCTTAGATTTTGAGAGGAATCTATATACTTTTAATTCCTGGGGTTCCATGAGGAAAACAG
AGGTTTTTTCCCAAAACAGGGTCTGTGGTGCCTCCTCTGCTTTTCCGAGGGAGTCCCAAGCTGTGAGAGA
CTGAATATCCACTTTTAATTAAACTGACTTTTTTTTTTTTTTTTTTTTGAGACAGAGTCTCACTCTTGTC
ATCCAGGCTAGAGTGAAATGGCATGATCTCAGTTCACTGCAACCTCCACCTCCCAGGTTCAAGTGATTTT
CCTGCCTCAGCCTCCCAAGTAGCTGGGATTACAGATGCCTGCTACCACGGCTGGCTAATTTTTGTATTTT
TTAGTAGGGGATTCACCATGTTGGTGAGGCTGGTCTCAAACTCCTGACCTCAGGTGATCTGCCCACCTCA
GCCTCCCAAAGTGCTTGGATTACAGGCATGAGCCATCGTGCCTGGCTGCTGATTTTTAACCATAGCACTC
TTTTTAAAAAGTCCTTTCAATCTTTTATTACCCAACTTTAGCCAGGCCAGATGGCTGATATTTCTGTGCT
TAGTGAAAGGAAAATTTAAGACGGTTTATGGAAGGAAAGGAAATCAACAAACGGTAAAGGTCAAACAGAT
ATTAAACCAGGAAGAACTCACTCCCTAAGCCAGGAATTGAATCCTGAACCCAGGCTGCCATTGTGGTGGC
AGAGACCAAGAGAAAGTACTGCCATGTGATTACAAGGTCAAGCTCCCAAGGACATACAAGACAAGAAGGA
AACCTCATCCAGGTTTTTTTCAGGGACCTGCAGCAAAGTTTATTATTGACTAGTTTGCTGGGCCATCTTG
AAAAGCAGGCTTATGGGTTCTGAGACCCGCATTCTATCCTAACGTTCCCTAAGGTACCCCTATTTGTGAC
AGAACAATACAGAAAGACTCACAAAGCACACCAGATTCACTACAGCTTAAGAGTAGCCTTATGAATCCTT
TTTCCTATTAATCAAAACTTTACAGAGGAGATAAACAGTGATTTTTACCATTCATTCAACAAGTTTGCAC
AGAAAGAGAGAACAGAAGTCTGTCTAGTAAAAAACTCTTACCCTTTCCCCAGCATGCCAGGCTTCTGAGT
TTCCTTTCCCTGAGCAGACCCAGTGACCTGGCTGGCTGTACCACAGCCCTAGGGGCCAAGCTGCAACACA
GAGGAAAATTATCTTTTTCTGTTCTGGCCAGAGAAAAATATGTGTGACCAAACATAGACATTAGCCATTC
TGTTTAGTACCCAATATCACACTGGCAAGGCTTAAACTTGCCCCTGGTTGGGCCCTGACATTGTGAACCC
AACTTCCAACCAGGCGTTTCAACATGTGGTCTCTGGGCAAGATTGTTGCCCTGAGTAATAGAAAAGATAA
GAAAGGGAAATGAGAGAAAGAAAAGCTTTGCCTGTGGAAGGGTGGGGAAGGCAAAGAGCTCAGGGAGGCC
AGAGGAAGACCCACCCATTGAAGTGACACTGAAAAGTTCAGGCCGTCACTTGTCGGTCATGAAGGGATCT
TTTCCAGCAGTTCCATCAGCTCTCAAGTTTCCCTTTTAGGGAAGAAAAAGCTCCCTAAGTCCCATGATCC
TGTACACGCCTAATTCTGTCACCACTAGCTGTCAGCAAGGAGTGCAAGGCAGATTAATCCAAAGAGAAGA
GCAGGTAACATCCCATAGTGCCAAACCCATTCTTAGCAGAGAGGGACTTTACTGAGAGGGGCTTCTGATT
CCCTAAATCTTAGGAAGGACTCTAACCCTCCTGTGTTGGGCCTCAAACCCAAGTTCAGTCAAGCATCTTT
GCCTTTTATTAAGAGGAGCCTTTAACCTACTCTGTCTTAGGAGAGACTGTAACTCTCCTAAGTTGGACTT
CTGACTTAGTCCCATCCTTTACCTGGGTAACCCCACCACTAACTCACAGTTGGCCAATCAGTGCTGCTGT
CTATTTCCTTTGGGTTGGGGTTCTCCTCAGTATCATCCTTCTGTGGCGCACCAGAAAGATGTTACCAGGC
CCCACCACTTACCCAACGTTAGCCTCGTCCCTTCCATGGTCACCAGAAAGATGTTACTGGAAAGAGGTCC
CAATCCAGACCCCAAGAAAGGGTTCTTGGATCTCACACAAGAAGGAATTCAACGTGAGTCCATACAGTAA
AGTGAAAGGAAATTTTTTAGGAAAGTAAGAGTAGCCCCAAGGTTGCCCATTTTTATGGTTATTTCTTGAT
TATATGCTAAACAAGGAGTGGATCATTCATGTTTCCCCTTTGTAGACCATATAGGGTAACTTCCTGACTT
TGCCATGGTATTTGTAAACTGCCATGGCACAGGTGGGAGTGTAGCAGTGAGGACGACCAGAGGTCATTCT
TGTCGCCATCTTGGTTTTGCTGGGTTTTGGCCGACCTCTTTGCTGCAAACTGTTTTATCAGCAAGGTCTT
TATGACCTGTATCTTGTGCCAACCTTCTATCTCATCCTGTGACTTAGAATGTCTCACTTCCTGGGAATGC
AGCCCAGCAGGTCTCAGCCTCATTTGATCCAGCTCCTATTCAATATGGAGTTGCTCTGGTCCAAATGCCT
CTGACAGTATAACTAAAATTTTTTACCTGTTGATTAGCAATTCCTCTTTTCCTCATCTCCCCAGCCCCTG
GCAGCCATGATCCTATCCTTTGCTTCCATGAGTTTGACTATTTTATTTTATTATTTTATTTTTTTTGAGA
TGGAATCTCACTCATCGCCCAGGCTGGAATACAGTGGCATGATCTTGGCTCACTGCAACCTCCACCTCCC
AGGTTAAAGCAATTCTCCCGCCTCAGCCTCCTGAGTAGCTTGGACTACAGGTGTGTGCTACTATGCCTCG
CTAATTTGTATTTTTAGTAGAGACAAGGTTTCACCATGTTGATCAGACTAGTCTCAAACTCCTGACCTCA
AGCGACCCAACCGCCTCGGCCTCCCAAAGTGTCAGGATTACAGGTGTGAGCCACTGCACCCGGCCAGAGT
TTGACTATTTTAGCCACATCATAAGAAGGGAAATCACACAGTATTTGTCCTTCTGTGACTGGTTTATTCC
TCTTAGTATAATGTCTTTCAGGTTCATCCAAGTTGTTGCATGTTGAATGATTTCTTTATGTATATATATT
TGACGTGTATATATACATATATATATATATGTAGATATGTTCATTATCCATTCATCTGCCAATGGACATT
TAGGTTGTTTCCACATTTTGGCTGTTGTGAATAGTGCTGCAGGAAACATGGGAATGCAGAAATCTCTTCA
AGATTCTGATTTCAATTCTTTTGGATAAATACCCAGAAGTAGCATTGCTGGATTGTATGGTTGTCCTATT
TTTAATTTTTTGAGGAATCTCCATACTTTTTCCACAGGAGCTATACCATTTTGCATTTCCATCAACAGTG
TACAGGGTTCCAATTTCTCCACAACCTTGCCAACAACGATCGTCTTTTTTTTTTTTTTTTTTTTTTTTTT
TTTTTTTTTTTTTAGCCATCCTGAGAGGTGTGAGGTGGTATCTCATTCTGGCTTTGATTTGTATTTTTCT
GATGATTAGTGACATCTTTTCAGATACTCATTGGTCATATGTATGTCTTCTTTTGACTAATATCTATTCA
GATTCTTTGCCTATTTTAAAATTAGGTTATTAGGTTTTTTTGTCGTTGTTGTTTTTGGCTATTGATTGTA
AGAAATGAAAGTTTTTAACCTACATGCAAATGTGCAGTACAAAATCACTGTAGTGTTCACAGATAATCAC
AGGATGTCTAAAACTGTGAAGTCATAATATGCCACAGCAGTGGGGGCTGATAACAGGCCACAAATTTAAA
GTTGTGTAGTAAGCATCTTTCCATTTTGTAGGTGTAGCTCTATGAGTGAATCCTGGCATTTGGGGATCCT
CTGCCCCTCCTCCTTGCCAGGGCCTGCCCTCAGCTCATGGACATTCTAGAAGAATGGCAGGCAGAAAGTA
GCATGGAAAGGAGGGCCCTGGAAGTGCGAGGGTGCTGAGGACAGCGCTGATGACACAAACCCTCCTGCCT
CTACACCATAGAACACCATGTAGCCATTTAGAGAGAAGCTGAAGAACAGTAGACAGTAATCTGAAATAAA
GCACATCCATGGCACATTTGTAAGTAACAAAAGCCAGTTTCAAAACCAAACTCTGTGCATTGTGGGTCTT
TTTGGAGAAGGTATATATACATATGCCAGAACACGAAATCGAGATGAAAAATCCAGGAACCCACTGTGGG
ATTATGTGATTTTTAGTTTTCTGGCTTTCCTAAAACTTCCAGAGTTTTTACGACGAATACGCACTACTTT
TGTAATCAGATAAAAGTATTTTATTTTAAAATGCTAATATGCAAGAGAGAGGAAAGAAGGAGGGAGAAAA
AAGGGGAGGAAAGAGAAAGGGAAGGGCCCCTTTCTGTTGTGCTTGGTTGGCTGGTTTCCATCTGTCCTGG
GGCTCCAGAGAGTGGGAGACAAAAGGACCGAGAGTCAGGGAGTGGTCCTGGGCTTGGAGCCAGCGGGGGG
ACAGAGTGGGATATATAGAGTCCTCCGACAGCCCCTTCAGGGAGGGACAGTATAGACTGGGACAGTCTGT
ACTCCCAGTGGCCTCGTCACAGCCCTGTTCAAGAGTGGCAGGACCTGGGAACCCACAGACAGATGCAGGC
TGTGACTTGGGAGTGACTGCCGGGCATCCCAGGGTTGCACAGACCCCACATCTCAGAGGCTGTGCAGGGT
TCAACTCCCTCGCTGAATATCTCCAACTCTGGTTATTAGTTATAAAGCGTTGTCTAGAAATGTGTCATAG
TGTGCAATTTTAGTTAGTTTATATAAACACATGTACTGTTTATAATATAAGTAATCTTTTAATTTCCACA
TGCACTCTCTTCAGTTTTCAGGATAACAAAGAGTTGCACAGACACATAGCTGTGCAACACACACACACAC
ACACACACACAGCTCTTCTCCTTTATGGGACCAGGTGCTTGACTTTTGCTACTTCCATTCCTCCCCTTTC
CAGCTGTCACATCATGTCCCTGAGGGGTCACCTGGTCCCCAAGAAGCCCTCAAAGGAGTAGCAGGGGCAG
CAGAAACTGGACAGCAAGTTTTATGAGGGCTGGGCCGCAGCGTTGCTCATAGCCGTATTCCCAGTGCCTG
GCATCTTGGTGCTTGTTGAATCTTTGCTGGTGAATGACCCAATGCATGAAAGCATCCTCAGCACCTCTGG
CCTCTCAGGGCCTTGCTCCAGGACTCTGGGTGTCCTGGCCCTGGGCAGGTTACCCTCCTGGTGTCACTTT
TTCCTCCTTCAGGACTGGGGAAGAATTGTCTTTGTGTGCTCTTTTCCCACTGGGAGTGGTCCTCTTCCTT
TGTGGATTCCAAACTCCAGCATGCCTAAGAATCATTTGGGGAGTTTGTCCCCCACCCCGGTGAGCCCTGG
GACCTGCTTTATAGTGAGGTGACTCTGAAGTATACAGCCCCTCCCATGGGGGCTGCACTTTACAACTTAC
TTTTTCTTGATAGCACTTAGATGGGAGCTGTCCAAATCCTTCTCTGCCATGACTAAAAGACTCAGAATCT
GATTTGCTCCATAGCCATTCATTGAGTCTTACGTCTTGACAAAGACAAATCAGAGTCACTGGGGTTCTCT
GGAGGACTCAGCCAGTCTGGGTTTTAGATTCAAGTTGACCTGGGTTCACCTTGCTTCTTATTTTGGGGGT
GGGTTGGGTTGTTATCTGTGTCTTCCTACCAGTGGAATGAAAACTCAAACATGCAGGGTGGTTGTGAAGA
TTACAGAAATGATCTAAGCGAAGTGCCTAGCACCGACCAGCTCAGCAATAGGAACACAGTGTGGTGGGGC
AGGGGGGTTGATCCCACAACCTGGGGTCTGGGGTTGCCCGGTGGGAGGCCTGGGGGAGACCAGAGGGTGG
GCAAGGGGAAGTGGGGAGTTTGCGGATGGATGGGACTCTTCACTCTCACTGTGACCTTGGCCCCTAGGGG
TGGAGGTCACTCCCTGCAAATGCTAATCTCGGGTTTACCCTCATCAGCCGCTTGCCTGCTGTACTCTTCC
ATCACCTGTGTGACCAGTGCCGTGAATTACAGTCTACAGTTTTCAATATACGAGTTGTTCCTATTTTTTT
GGTTAGATCCTGACTGATACAGAAAGGAAATGCCACAGAATGAAAGAAGTGAGAGGAACTGCCTCTGACC
AGGCCAGGGTAGGAGACGAAGGCAGATACCTCTTGGAATCTTGCCAAGTCAAGGAGAGGGGAGGAATCTA
GGAAGAAGAAAATTGTTGGGTTAAGGATCACTAGAGGAGTTTTCTTTCTTTCTTTCTTTTTTTTTAAGGG
ACAAAGTCTTGCTCTTGCCCAGGCTGGAGTGCAGTAGCATGATCATAGCTCATTGTAGCCTCAAATTACT
GGGCTCAAGCAATCTTCTTGCTTCAGTCTACTGAGTAGCTAGGACCACAGATGCCTGCCACCATGACTGG
TCAATTAAAAACATGAAAAAAAAAAAAAAAAAAAAAAAAAGATGGGATATCTCTGTGTTGCCCAGGCTGT
TCTCAAATGCCTGGCCTCAAGCAGTCCTCCCAGATCCTCCCATCTAGGCCTCCCAAAGCACTGGGATTAT
AGCCGTGAGTCACTGTGCCCTGCCAAGGGGGTAGGGATTTAAGCAAAGGCTCAGAGGTCTGTGGCTGCCC
AGGGAGCATGAGATCCATCTCAGCACCTTCTCTGGTTCTCTCCACCTGGCCTCTTTCCAGGGCTCCTGGC
TGCTCTACTTCGCCTCAGTTGCAGCCACAGCTGCACCGAGAGCCTCTCGTACCCTCACAGTTCCACTGCC
AGTCTGGTTCCTCCCGCCTCTGACAGCCACAGGTACAGCTCCAGAGCAGGCCCTGAAAACTGGCTCCCAA
GAGGCCTACAGAGGGGTCAAGAGGTTGGGTGAGCTTTGCCCAGGGCAGGCAAGGGGTGGGAGATGAGGGC
AGCACCTTCAGTGCTCTGATAACTGCTGGGCGGTGAGATTTATTCTCAAGCCTGCAAAGTGCACAGCTGT
GGCAAGGCAGTGGCTGGCACGGTCATGTGTCCCTGGTCTCTGCTTCCCATGGTGCCTGTCTCTGTCTCTC
TTCCTTCTTTCTCACTGCCTGGAGGATGTGGGCCAAGACAGGTCTTCTGGTTTCCTGGATGAAGACTAAG
GCTGGCAAAGCAGGTTGGGTTCAAATTGAGGAGGCCTCTCAATGGCCTTTGAGGAGCTCAGGCTATGTCC
GAAAGGCAACGTGGAGTCAGTGAAGAGTTTTCAGTAAGAAAGCAACCAGTTTCACCTTAGAGAGTTTACC
GAGTCCTTCTTGGGTATCAGGTGGAGGTTCTACTGGGGCTGAGTGGGGAATGAAAGGAGGCTGGGTGTGC
AGAGCAGATCAACCTTGAGGTTGTGCATTTTAACAGAGGTGGGGCATGGTCCTTGGGGTGCTTCATAGGG
GCCAGGTAGGACTTCTAGAACCCCCTGAGGCCACACCATGTGACACCACATTAAACTCTGGCCCTGCTGA
CCATCTATGAGCTGTGTAGCAGGGTCCATCTCTCCCTGCAAGACCCTCCTGCAGGTCTTCCCTCCCTGAA
TGCTCTTTAGCTCTGCTGGTGCCTGTAATCAGAATGATGGCAATATATTAAAAATAATGGCATCGATGTG
TTCAGTACTTCATTTAATCCCTCCAGCAATCCTAACAAAGTGGGTATTTTTGCCCTCATTGATGAAGAAG
TTGAGGCACAGAGAGATTTTGTAACTTGCTGAAGGTCACATAGCTACCAAGGAGCCGAGGTAGGAGAGTG
GAAAGAGCAACAGTTTCCAAAACCGAAAGAAGTCCGCTGGCACCTGCTCCAGCCTGACTAACTCTGAGAT
CCTGAACAACTCACTTACCCTTCTGGCTGTCAACTTTCCCATGGGTAAAATGCCAAGAACTACATGAGCT
GGGTATAAAACTGTGTGGTGCCTAGAAAGTAGTAAGTGTGGAATACAAGTGAGCAATTCAGCTTCTGTTT
TCTTGTTACTATTATTTTACCATGTAGAAATCCCTGCCTGCTACCAGGGCGCTGGGCAGTGCCCAGCCCT
TCCCTCTGCAACCTCACCAGCCCAGCAAGCATTGGAGGAGGAGGCTTCCAGGATCATGTTGGAGGTGTTC
TCTTCACAGGCAGGGCTTGCCCCAGTGGTTTTCTTTGCATTCTTCTCTTTGCTCCCCCATCATGAGCATA
GAGAAGAGGCCATCTCAGCTCCTGTTGTCAGAAGTATGGATATTCCTGCTGTTTTTTTCAGAGGTGAACT
CTGTGCCTGGAGATAGATCAATGGATTTAAATTTTATAATTAGAAAGGGCCTTGGAGTGTTCAATTTCCC
TCATTTTACAAACGAGGAAAATGAAGCTCTAGAGGGGTGAGCAAGTTGCTTAGCTGGGTGTAACGGGGCT
TTTTTCTCTCCCACCTTGGTCTTTTCAGTGTGTCTTTATTTTGTCTGTTCAAATGATACATGCATCAGCT
CCTGGGCTACCTTACTCCTTGCCTGCAAGCCTCAGCCTCATCAACTGCATCTATGGAGTGTGATGCTTTC
AGCAGTCGTCACTCTTATCCTTAGGCTCTTAAAATCGGATGAACTGAGTGCCCAGGGCAGAGGTGATGTG
TACGTGGCATGGAGTCAGTCATTCACAAGGCCTAGGGCTCTTGGACTCCTACCCCTCTATGGCTGGTGGC
TCCATCCAGATCAGGAGAGAAGACTGTGAGGTGTCACTGCAGGCAAACCAATCTCTGAGACCATCAGACT
TGTAACCTGATGTGCTGAAAGAGTTTCTTGTCCTCTTGAGGTGGCACTACAAACAACCCCTTCCTTCTTT
CTAGGTGGATTTGGGCCTATTCATAAGAAAAGGGAGGCAAACACCCTAAGCAGTCACAGAAATTGCTCTG
GGACAGAGAATGTGCTCATACCCTCTCACCTGGAGCTGGGCCCAGCAGGTTTTTGATGCTGGTGATCAAA
TTAACCTCAGACAGGAAGAATTTCCTGTCTTGCTTGTTTGTTTAATAAAGGAACAAGAACTGGAAAACAG
TTAAGTTGGAGAAATGAGTATATGTCCATTCTTGCCTATTAACCATCATAAATCCCAAAGGATTTAGAGT
TTGGAGGAAGATCACTGACTCTACACCCTGTAACGGCCCCTTTGCTGAGAGGTGTCTGTCTACAGCAGTT
GAGTATCAGATGGGATGGTGGCTCCCCAAACCCCACCAAAACAGCTTGGTGTTAAGGCAAAACCAAGTTC
ATTACATACCCCAGTAAAGGAGATTCTGAGACTTAGGAGTGCCTCGGAAAAGTGGGCAAATGTGGTCATT
GAGTGTGTTGAATCCTGAGTGAGTGAGTTTTTGATGTGGGGGTGGATTAGAATTGGGAAAGTTTGGGACA
TATTAGGGTCAGGGGACACAGGGAGGGGAGGATTTGGGCTAGATTGTTGCTATTGTTGGTCCTGAGAAGG
GGGTAAATGGACTAGATTTTCAGGAAATTCTACAAACAAACCATAAATTACCTGTGGTCTCACCTTCCCA
AGGGAGTTTCTGGGAGCAGTGGTGTTGGTGGATGGTGGGTGGAAGGACCATGATGTGAGTGTGCACAGGA
TGCTGCAGGTGTGTGGACTGTTCCTGTTCTCCTGAGGGCTGGTGTAGAGGACTCCAGGAAGACTTCCCTG
GCTTTTGTTCCCTGTCCTCAAGATAGCTTCTGTCCTTTGTAAAACTCCATGTTGCTCAGCATAGGCCCTT
TGGAGTCAGAGTTTCCAGATGTCTGGTATCACAAAGCCCCCTCTTCTGTCTCACGTTTCTCTTGGACACA
CAGTGGCACAGAGTTTGAGATGCAGGAACAAAAGGTTGACAACCACTGGGGAGGCCCATGTGCATCAGAC
CTCAGTGCACACAGAATAGTGCTCAGACCAAGTGAAGGTACTCGGGTACCCACACGTTTCCTGGGGCCCA
TCGGGGCTGTGCTGCAGGGCAGCCTGACCTAGTCCCAGGGCTCCCAGAGTGTTTCTGAAATTGCCAAATT
TAATTTAAAAATATATGTTTAATAAATTAAAAATAGTAAATGTTCAGTAGAGAAAATTTCTCTTTGTATA
GATTTTTAAATAGTGGTAAAATATACACAACTAAAATTCAGATTTTTAACCATCTTTAGATGTACAATGA
GTGGCATTAAGTACAATCACAATGTTGTGCAAACATCACTATCCATCTCTAGAACTTTCCCATTCCCCCA
AACAGAAACTCTGTGCTCATTAAACAGCAACACCCCATCCTCCCCTCTCCCAGCTCTTGGTAACCACATT
CTACTTCCTTTCTCTATGAATCTGACTACTCTAGGTGTTACTGGAAAGGGGTACCAATCCAGATCTCAAG
AGAGGGTTCTTGGATCTTGTGCAAGGAAGAATTAAGGGTGAGTCCATACAGTAAAGTGAAAGTAGGTTTA
TTAAGAAAGTAGAGGAATAAAAGAACGGCTACTCCCCAGACAGAGCAGCCCCGAGGGCTGCTGGTGCCCA
TTTATATGGTTATTTTTGATGACATGCTAAACAAGGGGTGGATTATTCATGCCTCCCCTTTGTAGACCAT
ATAGTATAACTTCCTGACATTGTCATGGCATTTGTAAACTGTCATGGGGCTGGTGGGGGTGTAGTAGTGA
GCATGACCAGTGGTCACTCTCATCATCATCTTGGTTTTGGTAGGTTTTAGCCAGCTTCTTTACTGCAAGC
TGTTTTATCAGCAAAGTCTTATGACCTGTATCCTGTGCCAACCTCCTATCTCATCCTTTGACTTAAAATG
CCTTAACCTCCTGGGAATGTGGCCCAGCAGGTCTCAGTGTTATTTTACCCAGTCCTTATTCA
