# Supplementary material for: Genome-wide characterization of endogenous retroviruses in snub-nosed monkeys
Source: PeerJ. 2019 Mar 18;7:e6602. doi: 10.7717/peerj.6602 (PMC6428148; doi:10.7717/peerj.6602)
Supplement: File S3 — All ERV sequences found in the golden snub-nosed monkey. [file peerj-07-6602-s003.zip › Supplemental3/249.fasta]

>249gi|723413951|ref|NW_010800505.1|:506446-512001 
TGTACCACTTTGGTTGGGATTGTTGACAGCGGAGAAGACTGCACGCATGTGAGGGCCAGGAATATATAGG
AAACCTCCATACTTTCTTCTCAATTTTGTTATGAACATGAAACTACTCTAAAAAAAAGTTTCTTTTTTAA
ATGTTGATATGTGTTCTTGCAGTTATTCTTTGTCAGGCTGAGAAATTTCTTTTGTTTCCAGTTTGCTGAA
AGCTTTCTGTCAAAAATAGGTGTTAAACTTTGCCAAATGCTTTCACGAAGGGTATTGAGATTATCATATG
GTTGTCTTGATTGTTTATTGAATATGTTAAGTTACCTAAATTTTAATATATAAACCAACTTGCATTGTTG
CAATATATCCTACTTAGTCATGAAACAAATAATTTTATCCATTCAATTTGCTGATATGTGACAACTCTGT
TCTTTTCTGTATTTTCTTTCATGCTGCATGTAAAAATATTAAGTAATATGTGCATCTGTATAAGATATCC
AACAATATATAGAATGAAAAAATAGGTCTCTATTTCAGTCTACCACATCTCCATTCCATATCTCACAAAA
CTATGTGTATGCTATTTTAATTATTACTTTTTGATGTTTTTTTCTACTGAATTTCTATTATAATGGAAAA
AGATTTCCCACATATGCTCTCTCACTCTCCTGTATCCTTTCATCTTACACACCAAATCAAATTATATTCA
CTTCCTCTACTGTTTACCTCTACAAATTCAAATAGTATGCTTAAACCTACAGTTCTAGTCCATTAACAAT
ACATGGTATGTCAGGAATCTTCACTATATCAGATGAGGACAGTAGCTCACCCGCATCTATTTGAACCTCC
TAGCCTTAGGACTTCTATTTTCTTTTATCAGCATGTATATTTTCATTATTCCATTTTGTAATTGTAGGTA
AGTCTTCCATAGTTTATGTATATATTGATTCTAACAATGGAAAAGTAATGTAAAGCATAGCTTAGAAATT
GCTGTTACTACATACTTTTTTCTTTACTTTTCTTTCGTTTTTTTTTTTTTTTTTTTTTTTTTTTTTTTTT
TACAAAGCCAAATCTCCTAGGACAATTGTGGGCAGCTGTTGCATGGAAGAAAATTAGTATTTTACCACCA
GAACCATCATCATTACCACACAAATGAAAAAAAGCATAACGTGCAGCCAATTCACAGAAGGAAAATCCAA
GAGACCAGTAAACATATGAAAACATACCCACCCTTAAGAATAAACAGGGCAGTTAAAATTAAAACAATAA
AATACCATTGATAATACCCTCAGATTGCCAAAGTTGTTAAGTCTGACAATAGCATATAATGGCAATATGT
GAGAACATAGAAACTCTTATTCACGGCTAGAGATAGTCCAATTAGAGCTACTTTGAAGAGAAATTTGGCC
CTATCCATTTGAAAATACACATTTCCTGTGTCCTGGTAATTTCTCTTTTTCACAGATAATTGAGAGGAAC
TCTTACATATTTGCTGAAGGAAACCTATAAAGGGATGCTGATTGCAACATTGTCTCTGAACTAATTAAAA
AAATAAAAATGTCCTAAACATCTGTGAGTATGGGTAAATAAAACGCAATAGATTCATGTTAGAGAATATT
ATATGTCAGTCAAAAAGAACATATTAGTTCTTTTCTTCTAGTAGACCAAAACCCATGTTAAATTTTCAAA
ATAAAAATTGATGAATGCTATGTTTATGAAATTAAACCTAAATTATAATAACTAATATTTATTGAACATG
TATGTGTTTGTGTTTACTGATGTGTGTGTACATTGCAAAATTTTAATGAACGCTTCTGTTAAGGAAGAAG
AAATAGAGCCAAGGCTGGCCACCTAAAGGGATTGTAATGCTAACTTTTATTTATAGTTGATTTTTTAATA
AAAGGAAACAATAAAAAAGAAAATATTATCAAACATAGATACTGAATGACTGCATAACAAAGTGATACAT
TTAATTTATTTCCTTAAATAATTAGTTCAATAAGTACCCTTCTACACATTGGCCATTCTCTACCAGTGAC
CTGTACAACTGGAAGACTCAGAATGCCCGGTTCTCTGATAACCCCAAGGACCTAACAGCCCTTCTAGATA
GTGTCATGTTCACTCATCAGCCCACCTGGGATGACTGCCAACAGCTCCTCCGCATTCTGTTCACAACGGA
GGAACGGGAGAGAATCCAGGTAGAGGCTAGAAAGTTGGTTCCTGGAGATGACGGTCAACTGACTACAAAC
CCCGACCCCAATAATGCAGCATTTCCCTTGACCAGGCCAACGTGGGACTACAATACAGCAGAAGGTAGGG
GAAAGCTACTGGTTTATCGCCAGACTCTAATGGCGGGTCTCCGGGCTGCAGCTCGCAAGCCGACTAATTT
GGCTAAGGTATATTCTGTTTTACAGGGAAAAACAGAAAGCCCTGATATTTATCTAGAAAGACTAATGGAA
GCCTTTAGACAGTATACACCTATAGATCCAGAGGCACCTGAAAATCAGGCAGCAGTCGTTATGTCCTTTG
TCAACCAGGTGGCCCCAGATATTTTTTAAAAGCTACAAAAATTAGAAGATTTGGAGGGAAAACAGGTCCA
GGACCTCCTTCGCATAGCACAGAGAGTTTACAACAACAGAGATGCTCCAGAGGAAAGACAAATTAGGGCC
ACTGAGAAAATGACCAAAGTCCTGGTGGCGGTCGTTCAAAAAAAGCAACCACCGCCAGGAAGCACCCAAT
CCATGCGTGCCCCTAGGCGCAATCTGAGTAAAGACCAATGTGCATACTGTAAAGAAATTGGTCACTGGAT
AAAAGACTGCCCCAAAAAGAAACAGCGCCAGCCAGGCCAAGGACAATGGCAGCCCAAATCTATGCCGATA
CTAGTTACCCAAGATACAGACTAGGGGAGACGGGGTTCGGATCCCCTCCCCGAACCTAGGGTAACTTTAC
AAGTGGAGGGGTCCCCGGTCCAGTTCCTGGTCGATACCGGGGCACAACATTCGGTCTTAGTCAAGCCCTA
TGGAAAGTTATCTTCCAACTCCTCCTGGGTTCAAGGGGCCACAGGAACCAAGAAATATCCATGGACAACC
CAGAGAGCAGTAAACTTGGGAACCGGGAAAGTGTCCCATAGCTTCCTGGTCATCCCTGACAGCCCTTGTC
CCCTGTTGGGGAGAGATCTGTTGACAAAAATGGGGGCACAAATCCATTTTCAACCAGAAGGGCCCAAAGT
GACTGACTCCCAAAACAGGCCACTATCTGTTCTTACCGTAATTCTAGAGGATGAGTACTGGCTTCACCAG
GAGTTAACGCCTCCTAAACAAAATATAGACTCCTGGCTCCAGAACTCCCCGGAGGCTTGGGCAGAAACAG
GAGGGCTGGGGCTAGCAAAGCACCGTCCCGCCATTTTTGTTGAGCTTAAGCCCGGGATGGACCCTGTTCG
CGTGCGCCAATACCCAATGGCCCTGGAAGCCAAAGAGGGAATTATACCACACATCCGCCGACTCCTAGAT
CATGGAGTCCTACGCCCCCGCCACTCACCCTGGAACACTCTGCTGCTACCAATACAAAAACCCAACACTA
AAGAATATAGGCCGGTACAAGACTTAAGAGAAGTCAATAAAAGGGCAATGGACATACACCCGACGGTGCC
AAATCCATACACCCTCCTGAGTACCTTGAGTCATGAAAATCAATGGTATACTGTTCTAGACCTAAAAGAT
GCTTTTTTAAGCCTGGCTTTAGCCCCTAAAAGCCAGGAAATTTTTGCCTTTGAGTGGACAGACTCTGAGA
GAGGCATAAGTGGCCAACTGACGTGGACCAGACTGCCACAAGGATTCAAAAACTCCCCAACTCCATTTGA
TGAAGCCCTCCACGAAGACTTGGGTGAGTACTGACACCAACACACCAGTATAACTCTCTTGCAGTATGTT
GATGATCTCTTAATAGCGGCAACATCCCCAGAGGCCTGCATCCAAGGAACCAAAGACCTCCTGAAAACCT
TGGGAAACCAGGGTTATCGAGCCTCAGCTAAAAAGGCCCAGATCTGCGGGCCAGAGGTAACCTACTTGGG
GTATCTACTTAGAGGGGGACAGCGCTGGCTAACAAATGCTCGAAAAGAAACTGTCCTACAGATCCCCAGA
CTGCAGTCAACACGACAGGTAAGAGAGTTCCTGGGATCTGCAGGGTTCTGTAGACTCTGGATACCTGGCT
TCGCTGAACTGGCCAAACCCCTCTATCAGGCTACCAAAGAGCAGCAGCCCTTCAATTGGACTGAAGAGGC
TGAGCAAGCTTTCCAGCAAATCAAAACTGCTCTGCTCTCGGCCCCCGCGCTGGGTCTTCCGGATGTCTCT
AAGCCTTTCCACTTATACGTGGACGAAAGCCAGGGCATAGCGAAAGCAGTATTAACTCAAAATTTAGGTC
CCTGGCGCAGACCGGTTGCATACCTCTCAAAGAGACTGGACCCGGTAGCTGCAGGATGGCCTCCTTGCCT
CCGGATGATTGCTGCAACGGCCCTGATGGTCAAAGACGCTAACAAACTGGCCATGGGCCAAGAATTACAA
GTCACCACCCCTCATGCTGTCGAAGGCATCCTCCGACAACCCCCTGACCGATGGCTCAGCAATGCTCGGC
TTACCCATTATCAAGGGCTGTTACTAAACCCCCTCAGAATAACATTTAAGCCCCCGACAACCCTAAACCC
AGCATCATTGCTGCCAGACCCAGACTTAAGTAAGCCGCTCCACAACTGTGCTGAAATACTAGCCCAGGTA
CATGGAGTCAGAGAAGACCTCCAGGACCGACCGCTACCAGATGCAGACCTCACCTGGTTCACTGACGGAA
GCAGCTTCGTTCACCAAGGACAGAGGTATGCGGGGGCGGCGGTAACCTCAGAGACTGAGATAGTTTGGGC
TGAGCCTTTACCTCCAGGAACATCGGCTCAAAAGGCTGAGTTAATAGCCTTGGCACAAGCCCTGAAACTA
GGCAAAGACCGTAAACTGACAGTATATACTGACAGCCGGTATGCATTTGCCACTGCCCACATACATGGGG
CTATATACAGAGAGAGGGGGCTTCTCACAGCTGAAGGAAAAGACATTAAAAATAAAGAAGAAATCTTAAA
TCTTCTGGCTGCCCTTTGGGAACCCAAAAAGCTGGCTATCGTCCACTGTCCGGGACATCAAAAAGCCACT
AACCCAGTCACTCGAGGAAACAACCTGGCTGACCAGACTGCAAAAGACGTGGCTAAAACCACTCCTCAGC
TGCTGACGACCGCTACCAGATGCAGACCTCACCTGGTTCACTGACGGAAGCAGCTTCGTTCACCAAGGAC
AGAGGTATGCAGGGGCGGCGGTAACCTCAGAGACTGAGATAGTTTGGGCTGAGCCTTTACCTCCAGGAAC
ATCGGCTCAAAAGGCTGAGTTAATAGCCTTGGCACAAGCCCTGAAACTAGGCAAAGACCGTAAACTGACA
GTATATACTGACAGCCAGTATGCATTTGCCACTGCCCACATACATGGGGCTATGTTGTGCCTGAAGTCAC
AAGACCCCAGTAAGTGACCACCAGAG
