# Supplementary material for: Genome-wide characterization of endogenous retroviruses in snub-nosed monkeys
Source: PeerJ. 2019 Mar 18;7:e6602. doi: 10.7717/peerj.6602 (PMC6428148; doi:10.7717/peerj.6602)
Supplement: File S3 — All ERV sequences found in the golden snub-nosed monkey. [file peerj-07-6602-s003.zip › Supplemental3/25.fasta]

>25gi|723381275|ref|NW_010829089.1|:370935-378929 
TGCCCGAAGTCGCGAGATCCCAGTAAGTGACCACCAGAGTCCAGAGTCAAAGCCAAATAGCCGGGGTCGC
TTTATTATGAGTTCGAACCCGGACCTCTCTGCTTTATACAATGGCAGGTAAAGAGAGAGGCCCCGGCTGC
TGTTTTAGGGTTTCTTTTATAGCGAGGTACAAACAAGTCACAGAGAAACAGTAGTTACAAGCTTATTATT
GGTTAACATTTAAAGTTGAACATTCGGCAGTTTCTGGTTGGTTCCCGCCTTTTTCGCAACCTCAAACGGC
TGGGGGTTTTCCAGATAAGTTGTTTGTGTAAGCCCGGGGGGTGGTCACATGCATGTATGTTGCAACTTCA
AACGGCTAGGGGTTTTCTAGATAAGTTGTTTGTGTAAGCCCGGGGGATGGTCACATGCATGTATGTTTAG
AATTTTTCCCTTAGGGGCTTTCTATCTCATTCCCCCCTTTTAGTTGTGTCTTCAAGAGCCAATCTTGGGT
CTTATATGTCTGTTTCAATTGTTTTATTGATGATGGGTTGATATTGTGTTCTAAGGACCATTAACTGGAC
AGTGTTGATTCTATCTTTGACAAAGTTTATTATTCTGTTTAGTATGCATGGCCCTATGGTGAGGAGGAGG
AGTAGGCTTAGCAATGGTCCTGCTAGGGGCATTAAGAGGGAGTACATGGAGGAGCTCCACCAACTATCAG
CTGCGGAATTGAATTTTTGTTTTTGTAGTTCTAGGCTGAGTTTGTGTAGCTGTTGGACCCGCGTCTCTAC
TAACCCAGATTCATTTATGTAAAAACAGCAGTCTTCTTTGAGAAAAAGGCAAGTTCCCCCTTTTTCGGCA
GTAAGCAGGTCTAGGGCGCGCCGATTTTGCAAAGTAACTTGGGCGAGGGAGGTCAGTTGCCTTTGTAATG
AGGCTAGGGATTCGGCTGAAGCTTCCATTGCTATGGAGAATTGTTGGGAGAGCTTAGCGGTAGTAACGAG
AGCGTGGCCTAGGGCTCCTCCTGCTAACCCTGCCGCTATTACGGATGTGGTGAGTGAGACACCGGCTACT
AAGGGAAGAAATACAGCCCTTTTTGTCCTGAAGGAAGGCACGTAGTCTCCTTCTAGATATTCAGCAGGGG
TTCGCAGGGTTAGTTGGGGAACTATTGTAACAGGGAGACATAGGAGGCTCTTAGTGGCCTGAACAGTGAG
ATTTTTATATAGAGTTCCATTACACCAGAAGAATGAGCCATGAGGGGCGTACAGAGTGGAGTTGGGAGGA
GAGGTTATGTTGCAAAGGGAGGTGCTAGCGTTTGAATAGCAAAATAAAACCTGTGTTTGTTCGGGGTTTA
AGAACAAAGGAACATCTGAGAAGGGGGAGGATCCTTGGCTGGAAGTTGTTAGGGAATTATTGAAGGGGGC
TGGGAGCGGGACGGCCGTCAGGGGTGGCTGTCCTAGGGTAGCGCAAAAGAAACATGCAGAGAGGTTTCCT
AGACCGGTGGCGTTCGCGAGAAGTAACCCTTCCCTCAGCAGAGATAACCAGGAGAAAGGGCGGGAGGAGG
TTAAAGTGGAGAGTTGTTTGTTTAGTTCTGTTTCCTGTTTCTGAATGTTAGCGTGGAGGGTGGTTTGGAT
CTGAACAAGTGAGCGCCATAGATAGAGGCGGCTGCTAGGCCACTTTGTCCTAGATGTCATGTACATGCTC
TCTTTCTGTTGGGAGGTCCAATGGGAGTCCCAGGGATCCCAGATAACCTATGTGTAGCCTGTGGCAGTTT
TAAAAAAATTATGGGAATTCCACACTTGGCTCGAGAGGGTTTCTGAGGCCGTGAGAGTCTTGACAGTGTG
GATTTTACATGAGCTATAGGGGCAACTGACGCTTTGTTCAACTTATGTGTTTTTACAATAGGGGATTTGT
TGGTCAAAGAGAAAGCAAATAGCTGGGGTGACTTTTCCCGGTTGTGCCTGGAAATCAGTAAAATTAACAT
AGATAGGAGAGCTACAACCTTGAGGGGGGCAATCAGCTGTGGCCAGAAGATGGCCTTGTACCTGTGTCTG
AGCGTAGTTGGTCCAATTCTCTGTCAGGAAAAAACGCCAGGCAAACGGGGATGAAGCCTGCTGTGCTTGG
ATTTTCCAGCTGAAGGCCCGCAAAAGCAAGAGCGTCACAAAGGAGATGGACACCATAATTACGGTTGTTG
ACGGCGCAGGGTGAGTTTTAAAGGATTGTCTTTAGTCCGGTCAATTGTCCAGGCTGCGGTTTTCTCTGTG
GAGGGCCCGACGAAGTCTGAGAGGGGGTCCACTGGCTTGGCGTGGGTGTAGTGGATCCAGGCAGCGATTC
CTTCTACCTTGAGTGCTGTTGGCGTGGTTAGGATCACCTGGAACGGCCCTTTCCACCTTGGTTCTAAGGT
TTCTTGTCGGTGTCGCTTGACGAGAACCCAGTCTCCTGGCCGGATCTGGTGTGGAACGGGTGGAGGTCCT
GTTTTGTATAGTTCTCTTAGTCTAGGCCAGGTTTCTTCATGAATTTTCTGTAAGGCTTGTAGGGAAAATA
AGAGTTCAACACCATCATCGACATCAGATTTGATGAGATTGTCTTTTAGGTTAGGGACAATAGGGGGAGG
TCTGCCATACATTATTTCATAAGGGGTGAGACCTAATCTGTAAGGGGAGTTTCTTGCCCTGAACAGGGAG
TAGGGGAGAAGGACTACCCAGTTAGCGCCAGTCTCCATGGTCAATTTAGTTAGGGTCTCCTTTAATGTTC
TGTTCATTCTTTCTACCTGTCCTGAGCTTTGGGGGCGATATGCACAATGTAATTTCCAATTTGCCCCGAG
AATGGAAGCCAGACCCTGACTTACCTTGGCGATGAAGGCCGGCCCATTGTCCGACCCTATCATAGCTGGG
AAGCCATACCTGGGCAAGATTTCTTCTAGGATTTTCTTGGCTACGACTTGGGCAGTTTCCTTTTTGGTTG
GGAAGGCTTCTGTCCATCCTGAAAAAGTATCTACAAAAACTAGTAGGTATTTGTATCCATATTTTCCTGG
TTTTATTTCAGTGAAGTCAATTTCCCAATAAGCCCCAGGTCTATTTCCTCTTTGTCTTTTTCCAGTGGTT
TGGGGTTGGTTTCCTGCATTATTGAGTTGGCATACTACACAATTTTTAGTCACTTGTTCAACTTTTTTAG
AAGCATCTCTGATTTTTAGTTTTGAGTGTCTTATTAAGTCCAATATTCGCCTTGAGCCTAAATGGGTACT
ATGATGGATTCGTTCTAGTACCCGTTGTCCTAATTTGTCTGGGAGAATAATGTTGTTTTTACAGTCTTTC
CACCACTTGTCGTGGATCTGAGCCATAGGGAGCTCGTTTATCCACTGGAGGTCGCTCTCTGAGTACTCCG
GGTTAGAGGGTAGCTCTGGGGGCCCCGGGTCAGGCAGCTGAAGGGCTAGGAGCTGTGAAGGGGTTTGAGC
CACATTTTTAGCAGTCTGATCAGCCAGGTTATTTCCCCGGGAGACCATGTCAGTTATTCTTTGGTGTCCT
GGACAGTGGACAATCGCCAGTTTTCTGGGTTCCCAGAGGGCAGCTAATAAGGCCGGGATTTCGTTTTTGT
TTTTAATGTCTTTTCCTTCTGCCGTGAGGAGCCCCCTTTCCCTATATATTGCTCCATGTATGTGAGCGGT
GGCAAAGGCATATCGGCTGTCAGTATATACCGTTAGTTTTTGGTCTTTCCCCAATTTTAAGGCCTGAGTC
AATGCCACCAGTTCAGCCTTTTGGGCCGACGTTCCCGGGGGCAAGGGTTCTGCCCAAATGACTTTGGTTT
CTGAGGTTACCGCCGCTCCCGCGTACCTTTGTCCTTGGTGGACGAAACTGCTTCCATCGGTGAACCAGAC
GAGGTCAGCGTCTGGCAGTGGCCGGTCCTGTAGGTCTTCTCTGACTCCGTGTACCTGGGCCAATATCTCA
GAGCAGTCGTGGAGTGGGCTCTCCAAGTCCGGATTTGGCAGTAGGGACGCGGGGTTTAGGGCCGTTGGGG
GCATGAAAGTTATTCTGAGGGGGTTTAGTAGCAGTCCCTGGTAGTGGGTGAGCCTGGCATTGCTAAGCCA
CCGATCAGGTGGCTGTCTGAGTACGCCTTCAATGGCATGTGGGGTAGTGACCTGCAATTCTTGGCCCATG
GTCAGTTTATCAACGTCTTTGACCATTAAGGCAGTGGCCGCGATTACCCGGAGGCAAGGAGGCCACCCAG
CAGCCACTGAGTCCAGTTTCTTCAACAAATATGCAACCGGTCTCCGCCAAGGACCTAAATACTGAGTCAA
TACTGCTTTGGCTACACCCCAGCTTTCGTCCACGTATAGGTGGAATGGCTTGGAGACATCAGGGAGTCCT
AACACAGGGGCTGATAGCAGAGCAGTTTTGATTTGTTGGAAAGCCAGCTCAGCCTCTTCTGTCCAATTAA
AGGGCTGCTGCTATTTTGTTGCCTGGTATAGTGGTTTAGCCAATTCAGCAAAGCCTGGCATCCAGAGTCT
ACAGAACCCTGCCGACCCCAAGAACTCTCTGACTTGTCGTGTTGATTGGGGTCTAGGGATACATAGAACA
GTCTCTTTTCGGGCATCCGTCAACCAGCGTTGCCCCCCTTTTAACAGGTATCCTAGGTAGGTTACCTCTG
ATTTGCAGATCTGAGCCTTCTTTGCCGAGGCTCGGTAGCCTAGATCTCCCAAAGCCTTTAGGAGGCTTTC
GGTTCCTTGTAGGCAGGCCTCTGGGGATTCAGCTGCTATTAAAAGATCATCAACATACTGTAAAAGAGTG
ATCTCAGGGTGCTGTCGCCGGTACTCACCCAGATCTTCGTGGAGGGCCTCGTCGAACAGAGTTGGGGAGT
TTTTGAATCCCTGTGGTAGCCTGGTCCACGTTAGCTGGCCATTTATGCCCCTCTCGGGATCTGTCCATTC
GAATGCAAAAAGTTCCTGACTCTTAGGGGCTAAAGGCAGGCTGAAAAAGGCATCTTTTAAATCCAGGACG
GTGTACCACTGTTTTTCAGGGCTTAAGGTGCTTAAGAGGGTGTAGGTTTGGCACAGTGGGTGAATGTCCA
TGACTCTTTTGTTGACTTCTCTTAGGTCTTGTACTGGCCTATAATCTTTACTGTTAGGTTTGCGTACCGG
CAGCAACGGGGTGTTCCATGCTGAGTGGCAGGCGCATAGAACTCCCTGATCTAGGAGCCAGCAGATGTGT
GGTGTAATACCTTCTCTGGCTTCTAGGGGCATCAGGTACTGCCGTACCCGAACAGGATCCGTCCCAGGTT
TAACTTCAACAAATATGGCAGGACGGTGTTTTGCCAGTCCTAAACCTCCTGTTTCTGCCCAGGCCTCTGG
GAAGCACTGTAGCCAGGGGCCGATATTCTGGTCAGGAGGTGCCAGTTCCTGATGGAGTCTATACTCATTT
TCTAGGGCAATTGTGAGGACAGATACTGGCTTGTCTTGAGGATCGGTTACTCTGGGGCCCCCCAGTTGGA
AATGGATTTGGGCTCCCATTTTTGTCAGCAGATCTCTCCGTAATAGAGGACAAGGGCTCTAGGGAATAAC
CAGGAAGGAGTGGGTTACCTCTCCCATTCCCAGATTTACAGTTCTTTGAGTTGTCCAAGGGTATCTTTTA
ACTACTGTGGCCCCTTGTACCCAGGATAAGTTATTAGATAATTTTCTGTAAGGCTTGACCAAGACTGAAT
GCTGTGCCCCGGTATCGACCAGAAACTGAACCGGGCACCCCTCCACTTGTAGAGTTACCCTAGGTTCGGG
GAGGGGGTCTGAACCCCGTCTTCCCTAGTCATCTTGGGTTACTAATATTGATGAGGCCTTGGGCTGCCAT
TGTTCTTGCCCCAGTTGGCGCTGTTTTTTCTTGGGGCAATCTTTTGCCCAGTGACCCGTTTCCTTGCAGT
ATGCACATTGATCTTTCTTTAAGTTGTGTCTAGGAGTACGCTTGGGTTGGGCGCCCTCTGACTGTAACTG
TTCTTTCTGAACTACTGCGGCTAAGACTTTGGTCATTTTTTCAGTGGCCCTAATCTGTCTCTCTTCTGGG
AGATCTCTATTATTGTATACTTTTTGGGCGATTCGGAGGAGGTCCTGGACTTGTTTTCCCTCTAGATCTT
CTAATTTTTGGAGTTTCTTTTTAATGTCCGGAGCTGCCTGATTTACAAAAGACATGACAACAGCTGCCTG
GTTTTCGGGTGCCTCCGGGTCCATGGGGGTAAACTGTCTAAAGGCTTCCATCAATCTTTCTAGATAGGTA
GCTGGGCTTTCTGTTTTTCCCTGTAACACGGAATATACCTTGGCCAAATTGGTGGGCTTGCGAGCGGCAG
CCCGGAGACCCGCCATTAGAGTCTGGCGATAAACGAGTAGCCTTCCCCTACCTTCTGCCGTGTTGTAGTC
CCATGCAGGTCTGGTCAAGGGAAAGGCAGCATTAATGAGGTCAGAGTTGGCGGTAGGTTGGCCGTCATCT
CCCGGAACCAGTTTTCTGGCCTCTACCTGTATTCTTTCTCGTTCCTCTGTTGTGAACAAAATTCTGAGGA
GTTGTTGACAATCATCCCAGGTTGGTTGATGGGTAAACATAACACTGTCTAAAAGAGCTGTTAAATCTTT
AGGGTTATCAGAAAACCGAGCATTCTGGGTTTTCCAGTTGTACAGGTCACTAGTGGAGAATGGTCAGTAC
TGGAGTCTAGGATTGCCCGTGTCATCGGGGGGTCCTATTTCCCTCAGGGGGAGAGCCACAGTGGAATCAG
GGGGGCGCGAGCTTATTTCCCATTGAGCGCGTCCGCGTGTCCGCCCCGCCGGCCCCCCAGAGTTACTTTC
ACTTTCAACGGCCCCGGCTACAGCAGCAGCTGCTGCTTCCCGCTCTTCGAGGTCCCCTGGGGGGGCTGGG
GGCTGAGGGCCAGGAGGGGGATGATAAGGCAGGGGATCCTGACTGTCTTCTAACACAGGGGGTGGGGGAG
CGGACGGTGTTTTTGGCCTATGGGGATGTTCTGTTGACTGTATGACCAGAGCCCTGCATGGCTCTGGTGT
CAGCACAAAAGGAGTTAGCCAAGGGGGTGGGTTTTCCACAAGGTCTTGCCACACCAGGATGTAAGGGATC
TGATCAGGATGTCCTGACCGCCCCGGCAGGAAAATTTTTGATTTTACCTTAATGATAATGGGAAGACAGA
AGGTCCCCTCAGCTGGCCACCCTACACCGAAGGTGGGCCATTCTGAGTGGCAGAAAGTTACCAATTTCCC
TTTTCTGAGTTCTATGCTAAGGTCATGGCCCCTTGCCTTAACATCTTTAAAGTTATTTATAAGAATGGAG
AGTGGAGTACTCTGGCTATTACCTATGGTAGTAAAATCCTAGAGATAGAGAAAAGAGAGATATAGAAAAG
AGAGATAGAGAAAAGAGTAAAACCAGAAGTATTGTACTCTTTTTTTTTTTTCCTTGCCAAGTAGGTCCTG
AAAAATGAAAGTAAGTTAAGTAATTAACATAACAATAGTCACCAGCGCGTCTCGGGTTTAGCTCCCAATC
AGAACCAGATGGGCTAATAAATACAGAGCCCCAGACGGGTGCCGGGGGACGTCTCCCACCGGCCCCTGGT
GGCTGTCTTATAGCGCGTCCGCCAAGACTATGCCGACCACCGATACAGACCCCGCGGGATTTTTCCAGAC
GACACAGAGACTACAGACAACACAGAGACTCAAGCCGGCCGACTTACCGAATCTGCTCACAGCGACGACC
CGTTGACCTGGGGTCTGGTGGGCTTAGGGGAATCCCGGACGAGCCCCCAAATGTTGTGCCCGAAGTCGCG
AGACCCCAGTAAGTGACCACCAGAGTCCAGAGTCAAAGCCAAATAGCCGGGGTCGCTTTATTACGAGTTC
GAACCCGGACCTCTCCGCTTTATACAATGGCAGGTAAAGAGAGAGGCCCCGGCTGCTGTTTTAGGGTTTC
TTTTATAGCGAGGTACAAACAAGTCACAGAGAAACAGTAGTTACAAGCTTATTATTGGTTAACATTTAAA
GTTGAACATTCGGCA
