# Supplementary material for: Genome-wide characterization of endogenous retroviruses in snub-nosed monkeys
Source: PeerJ. 2019 Mar 18;7:e6602. doi: 10.7717/peerj.6602 (PMC6428148; doi:10.7717/peerj.6602)
Supplement: File S3 — All ERV sequences found in the golden snub-nosed monkey. [file peerj-07-6602-s003.zip › Supplemental3/250.fasta]

>250gi|723425819|ref|NW_010788637.1|:1027195-1035122
CACCTTTTCATTTATGAAATTTTGTTCAGGATTTGCACTCAATTCTTGGTGAGAGCTCACACATTGCCAT
CTCATTAGGGTCAGTCAATGGATGTTAGATTTGTCCTTTTGGGGAGTAGATATTTATGTCTTTCATTGAA
GGATTAGTTATTTACTCCAGTTTTCTATGTATGGCCTGTTGGTTTTTATTGAATATATTAGCTTAATCTT
TACCACTAGATTGCTGCCTCCTTCCAGCTCTAGTTGGCACCTTAGGCCCAAGTTTGCTTTAGTTCAAGTA
AATGATTGGAGTGCAGCCTGTCCTGAAATGGGGAGGTTCCAAAGGATTTATCCCAGGAATGTGTCAAGGT
TTATGCCCAGGGAACTAGGGATTTATGAATCAAGGAATTTATGCATATTGAACCATGGAATCTCCTACCC
CATGATGATGCTGAAGAGTCACTCTAATTTAGCATCTCCCTTAACTGAGTAGCAGAGCAGAGTTTCCAGG
GCTGGGGATGGTAGTGTGTCCAGAATTGGTGAGTTCTTGGTCTCGCTGACTTCAAGAATGAAGTCACGGG
CCCTCACGGTGAGTGTTACAGTTCTTAAAGGTGGTGTATTCAGAGCTTGTTCCTTCAGATGTTCAGATGT
GTCCAGAGTTTCTTCCTTCTGGTGGGTTTGTGGTCTCTCTGACTTCAGGAGTGAAGCCATAGACCATCGC
TGTGAGTGCTATAGCTCTTAAAGTTGGCACGTATGGTGTTGTTCATTCCTCCCAATGGGTTCGTGGTTTC
GCTGGCTTCAGGAGTGAATCTGGACTTTTGCAGTGAGTGTTACAGCTCATGAAGGTAATGCGGACCCAAA
GAGTGAGCAGCAGCAAGACTTATTGCTAAGAGCAAAAGAACAAAGCTTCCACAGAGTGGAAGGGAACCCC
AGAGGGTTGCTGCTGCCGGCTGGGGTGGCCAGCTTTTATTCCCTTATTTGGCCCCACCCACGTCCTGCTG
ATTGGTCCATTTTACAGAGTGCTGATTGGTCCGTTTTACAGAGTGCTGATTGGTGCATTTACAAACCTTT
AGTTAGACACAGAGCATTGATTGCTGTGTTTACAATCCTTTAGCTAGACAGAAAAGTTATCCAAGTCTCT
ACCCGACCCAGAAGCCCAGTCAGCTTCACCTCTCAATCTCCCCCTAAACAGGATACCCCAACTGCTGTTG
GGAATTGGCCGATGACCACTCTAGCTACTTCCTGCTGGATAGGGGCAAAGAAGGGGCCCTGCATTGTAGT
GTCCTCCAGAGGGGAACTCTTTAGGCCAGTGAAAGGGCCAGTGGGTTGGTCCAGGGGTCCTCAGTAGAAG
TTGTTAGTTGAGCTCATTTGGGATTCCATTTGTAAGAGCCTCTGTAGCTTGATGGCCTCGATTCCAGAGG
AAACAAACTTGACAAGGAGGTTAAAAATACGCCCAAAGGTGAGTAATAGCAAGATGGCTCCCATGGGACC
TAGAAAGGTGAGAAGCCATGTTACCCAACTCCAGAGGTTGGTATAAGAGTTTGAAAGTCATTGTCTGATT
TCAGAAGTCTTTTCCTGCAAACGCCAGGCAGCATCTCGTACTATCCTTGACTGGTTAGTGTAAAAACAAC
ACTCTTCCCCTAAGAAGATGTAGAGTCCTCCTTTCTTAGCAGTGAGGAGGTCTAGGCCTCGGAGGTTTTG
GAGAGTCACTGCTTCCAAAGAATTTATTTGGGATTGTAGAGTAAGGATTGCCGAGACCAGCTCAGTCGGG
GAGACCCTAACCCAGTGGTGCTAGAGTAATTAAAGACACACACACACAAATATAGAGGTGTGAAGTGGGA
AATCAGGGGTCTCACAGCTTTCAGAGTTGAGAGCCCTGAATAGAGATTTACCCACACATTTATTAACAGC
AAACCAGTCATTTGCATTGTTTCTATAGATATTAAATTAACTAAAAGTATCCCTTATGGGAAACAAAGGG
ATGGGCCGAATTAAAGGAATAGGTTGGGCTAGTTAGCTGCAGCAGGAACATGCCCTTAAGGCACAGATCG
CTCATGCTATCGTTTGTGACTTAAGAATGCCTTTAAGCGGTTTTCTGCCCTGGGTGGGCCAGGTGTTCCT
TGCCCTCATTCCTGTAAACCCACAACCTTCCAGCACGGGTGTTAGAACCATTATGAACATGTTACAGTGC
TGCAGAGATTTTGTTTATGGCCAGTCTTGGGGCCAGTTTATGGCCAGATTTTGGGGGGCTTGCTCCCAAC
AAGGATAGATTTCGTTATTTCTTGCAAACTGTTGGAGAAATCCTTTGAGAGTGTGTGGTAGTAGGATAAT
GAAGGAGATAAACTGGCTTTTCTGGTTCCTGTAGCAGTAGCCACTTCTAACCCTATAAGTAGGGGTATTA
GTTGTATGGCTCTGTGCTGATGGACTTGAGCTTTGAGGGGTACTGATAGGGTCTGATTTCCACAACATTA
GAAGTTAGGATAATAAATGTTTACACTGTTAACTTTTAGCAAACTTTACTTTTTTGAAAACCTTGTAAGT
TTGTGATTCCAGTTATTCTTTGCTATTAATAAGACCTCGTTCAGTCCATGTTAACTTAAAATTGGTATAG
ATGGCTCCTTCCTGATTCTGTAAGTACTTTAAGGTTTGACTGAGTCCAAACAGCTCGCACATTTGAGCAG
ACCAATTATTAGGCAATTCTCCTAACTCTGCTTCTACAAGAGTTTCCTTATCATTTACTGAATACCCATT
GTGTCTTTTTCCCTTGATCACCTGGGAGGAACCATTTATCATCCTGTCCTGAAGGGAGTTCCTCCTAGAT
CTGGTTGGAACTTTGTATGGTAATTAATTAAGATTTAGATCCCCTGTTAGGAAACCTGCTGGGTTAAGGA
TTTTTGATAGGAAGGCTACAGGTTGTCAGTGGCCTCAGTGCTTTCGGGCTATACCCTTGTTTACACCAAC
AAACAAGGTGGTATTGGAGTGTTATAGGTTACAGAGCAGACCTTCAATTATCAATTATAGGTTTTAAATT
TACCCTGGCTTTTAAAGGAATAGGGTACACTGTTTTTTCTTTACTACTTCTATCTCTCTTTCTCTTTGAC
TTCTTCTGTCTCTTCCTCTCTCTGTCTCTCTCTTTGACTTTCTGTCTCTCTGTCTCTTCCACTCTGTCTC
CTTCTCTTTGACTTCCTTTCTCTTTCTCTGTCTCTTCCTCTCTCTTTCTCTCTGTCTCTGAATTTCTGTC
TCTTTCTCTTTCTCCTTCTGTTTTGGACTTTGTCTCTCTCTTTCTCTCTGCTGGTCTTTCCCTGCCTCTG
CCAGTCACTTATGCTGCTGTTCTCCCCTCTCCTTCCCCTTTTTGATGGCTTCAGCAGTGTAAGACTGCCA
CCTCCTTGGGTTTTTGCATGAGTGCAATAACTCCATGATATCCCTGTGGTATTTAATGAGGGTTCCCCGA
GAGGTTAGGAACTCCCTTTCTTTCCATATTGCAGCATAGGCATGTAGGATTAGATAAGCATACTTACTAT
TTGTATACATATTTATTCTTTTTCCCTTTACCAGTTCTAAGGCTTGGGTAAGTGCCACTAGTTCTCCTAA
TTGGGTGCTGGTCCCTGGGGGAAGAGGCTTACTTTCAAGTATGGTTACATCACTAACTATGGCATAACCT
GCCCTTCATATCTCATTCTCCACAAATGAATTTCCATCAGTATATAGGTTAAGGTCAGGATTAGCTAAGG
GGACTTCTAAGAGATCATCTCAGCTGGCATAAGTCTAGACTATAATTTGTTGGCAGTCATGCTTCATTGG
TTCCCCATCCTCTGGGAGAAAAGTGGCAGGGCTGAGGGCCACGCATGTGCATATTTGAAGCACCAGTCCC
TCAAGGAGTAGTGCCTGGTATCTAATTAGGCAGTTGTCTGATAACCATAAACTTCCTTTGGCACCTAGTA
TGCCATTTACATCTTGAGTAGTCCAGACAGTGAGATCCTTTCCTTGTATTATTTTGATAGCCTCTGACAC
TAAGATAACCACCTTTGAAACTACCCTTAGACAGTGAGGCCAGCCTTTTGCTTCTACATCAATTTCCTTA
CTTAGGTATGCCACTGATGTGGGGTTGTCCCACGAGTCTGAGTAAGGATTCCAAGAGTTATTCCTGCTCT
CCCTGTGACATATAGAGAAGTTTTCTCCTGTTGGAAGGCTTAAGGCTAGAACTTGAGTTTGTTCCTTCCA
ATGCCCAGACTTCAGGGTTGATTCCCTTCTCAAGTAGGGGGCAAAAAATGGTAACTTGATCCCCATATTC
ATGTAGATAATAGCTCCAGGTTTGGCTAATATATCCCTCCCTAATAAGGGTGTGGGACTTTCAGGCATAA
CAAGAAAGGCATGTGAAAAGAGCAAAGTCTCCCAATTACAACTGAGGAGGTAGGAGAAATACCTACTTAC
AGGCTGTCCCAGGATTCCTCGGATGTTAACGGACCTTGAGGACAGTAGTCTGGGACAGGAGATTAACACT
GAGAAGGCCGCACTAGTGTCCAGGAGGAAGTCAATTTCCTGGCCTTCAATGGTTGAATGTACCCATGACT
CAGTGAAGGTGATGACATGAGCTGCTGCTTGCCCCAGGCACTCTCAGTCCTGCTGTTGGATCATCTGGTT
GGGGGCTTCTGAACCAGAGAACCTTTGTCCTCTGGGGCAGTGTACCTTCTCTGACCCAGAGAGCCTTTGT
CCTCTGGGGCAGTGTCCTCTGGGGCAGTGAACCTTTGTCCTCTGGGGCAGTGCACTACCTATTGCCTCAG
CATAGCAGACATGGATGAGGGGGCAGCTTGCTTCTCCTTGGACAATCTTTTTTAAAGTGTCCTAGTAAAC
CACTCTGATAACAAGCCCTAACAGGTGACTGGCCTGCTCCATTTTCTGTCCTCTTTTAACCACCAAGGTT
TGTTTGTCTGAGGACCATAACTAAGGCTGTGGCCTTTCTCTGATCTCGCTTTTCCTTTTGGGCCTATTCC
TCTTAGTCCCTATTATAGAACACCACTGTTGCCAGCCTTAATAATGCCTCTAGATTTTGTTCAGGGCCCA
GGGCTCACTTTTGGAGCTTTCTCCTTATATCTGTGGCTGATTGAGTAATAAACTTACCTTTTAGGATCAA
TTGACCCTTTAGTGAGTTGGGTGACAGGGGAGGATATTTTCTTAGGGCCTCCCATAGCCACTCAAGGAAG
GCAGAAGGATTTTCTTCCTTTCCCTGAGTTATGGTGGACATCATTGAATAATTCATGGGCTTTTTCCTAA
TTCTCCTTAGTCCTTCTAGAACACAAGTCAGCAGATGTTTATGACTCCAGTCCCCATGATCTGAGTCTAG
ATCCCAGTGGCGATCCATACTGGGAATGACTTGCTGACCGGTAGGGAATTTGTCCCTTTCTTTGGCTGTC
ATCCCATCATTCACTTGACTAAGATACCAGGTATCTCCAAACTCTCCAGCTGCAGCTAAAGCCGCATTCT
TTTCATTAAAGGCCAGGGTTTGATCTAACAATAGCATGACATCTCTCCAAGTGAGATCGAAGGTTTGCCC
TAGACCCTGTAGGACATCTATATACCTATCAGGATCATCTGAAAACTTTCCCAGGTCTGCCTTGATCTGC
TTTAAATCAAAGAGGGAGAAGTGGCATGTACCCGGGTTGGGCCAAATTCCCCTCCCCCTACAGTTTGAAG
GGGACATAACTGATAGCCTGTGGGGTTTTGGGGTCCTTTGGAGATTCTTTGCTTATTTCCTTCTGGGTGG
GGGAGATTAGAGGAGGCTTATCATTAATAGGAAGGGGAACTATAGGAAGGCTAGGATATGGAGGTAAGCT
GAGAGGTCCTCCTGTGGGATATAAATTGTAAGCTTTGCACAGTTATGTATTCTCCTTCAATGAAAATAAA
GCTTGGACATACGGTGTTTCACTCCATTTGTCTTCCCTCTTACAGAAAAGGTCAAGCTGCAGGATAGTAT
TGTAATTTGTACTTCCCTCAGGTGGCCATTTTTCCCCATCAGAGAGAGAATATTGGGGCCAAGCCATAGT
GCAGAAAAAAATGAGCTGCCTCTTTTTCAGGGTTTGATGGTCAAATTGGTCCCAATGGCTTAGGATGCAT
TTCAAGAGTGAGCCTGTTGATGCCGGAGTGTTTCCCATCTGAAGGACAAGACCTCCCGCAGTTTTGGTTT
ATTTGTTTCTCCCCACCCAAGAACCTGCAACGGTCCCTGGACCTGCTGATCAGAATAGTTGTGCTCACTA
ATGCAGCAGCAGAAACACTAGTTTTCCTCCTAGACCACAAGGAGGACGGAGGAAGGTCGGATTTAGTGGT
GCTTACCGATGCATTCTCGAAAACCTACACCCTTGCCTGTCCTCCTAGACCACAAAGAGGACTGAGAAAA
ATCAGATTTAGGGGTCCTTACCAACACATTCTCGAAAACCTGTTACAGTCCTAAGTGCTCTTCTGTTAGT
ATTGGGACTTTACTCATGTCCTATAAAGATGTTATGCCCCAAAATGAAGTGGAGGGCCATACCCTGAGGG
AGGGTAGGGATCTCCAGAGTTGGAAAAGTGATGACTTTTGTCCTCACTTATATAAATAGGAAAGATAACA
ATTTCTGAGGATCCCCATATCCTAGCTTCAGGAATAGCTTTTGTTAGGCCTGCTTGTCTGAGGAGGGATT
CTAAAATTCCAGATAGTTACCCTAAGATGGGGATTTGGGCAAAAACTATGTCTTTCTGATTGGTGATCCT
GGGTGCTTAATGAAGGTAACAGAGTCCTGAAGTTTATACTAGAAAACATTCTTATAAGAGAAACTAGAAA
AGCACCAGAGACAGGGAGTGGTTTTTAGAAGTGGGATTAGCCTCAGAGAAAAGAGGCGAGAGGAAGTTTG
TCTGACAAGCATTAGGACCCAGGAGGCAAGGGTCAGGATAGATAGGATAGGGGGTGAATCTCACTTGGGC
AACATGACTTTGAGAGTTCCACTCATGGCCGCAGGGTCAACCAGCTTGTTGTCGTGACTCCAGAGCTGAA
TGGCTTTCCTCTCTGTAGACCCTCGACTCAGCCCAGAAGCACAGGAAAAGTGGAAGCTGGTTCCAGGCAA
ACCAACATTCCCAATCCGAAGAGTTGGGGGTTGTTAGAGAGGCCTCTCCCAAAAAGCCTGACACCCGTGT
CTTTAGTCCAGTGGCTGTGCTAGTCACTTTTAACTGGTTGAGAGGTGGCCGGTATTTAGCCTCCGAATTC
TAAGGAAAGATAAGGCAGAATAGCAAGTGAAAGGGTTCTGATGGTACTCACCGCTTGGTGATTGTCCTTT
TGTGGTCACCAAAATGTGTCCGGAATTGGTGGGTTTTTGGTCTTGCTGACTTCAAGAATGAAGTTGTGGA
CCCTTGCAGTGAGTGTTACAGTTCTTAAAGATGGGTGTCCTGAGTTTGTTCCTTCAAACGTTCAGATGTG
TACAGAGTTTCTTCCTTCTGGTGGGTGCATGGTCTCACTGACTTCAGCACTGAAGCCTCAGACCTTCACC
GTGAGTGTTACAGCTCTTAAAAGTGGCACGTCCGGAGTTATTCATTCCTCCCGGTGGGTTCGTAGTCTTG
CTGGCTTCAGGAGTGAAGCTGCAGACCTTTGCAGTGTTATAGCTCTTTAAGATGGTGTGTCTGGAGTTGT
TCATTCCTCCCAGTGGGTTCGTGGTCTCACTGGCTTCAGGAGTGAAGCTGCAGACCTTCACAGTGAGTGT
TACAGCTCATAAAGGTGGACCCACAGAGTGAGCAGCAGCAAGATTTATTGTGAAGAGTGAAAGAGTGAAG
CTTTCACAATGTGGAAGGGGACCCAAGTGGGTTGCCACTGCTGGCTTGGGTGGCCAGCTTTCATTCTCTT
ATTTGGCCCTGCCCACATCCTGCTGATTGGTCCATTTTACAGAGAGCTGATTGGTTCATTTTCAGAGTGC
TGATTGGTCCATTTCACA
