# Supplementary material for: Genome-wide characterization of endogenous retroviruses in snub-nosed monkeys
Source: PeerJ. 2019 Mar 18;7:e6602. doi: 10.7717/peerj.6602 (PMC6428148; doi:10.7717/peerj.6602)
Supplement: File S3 — All ERV sequences found in the golden snub-nosed monkey. [file peerj-07-6602-s003.zip › Supplemental3/251.fasta]

>251gi|723425819|ref|NW_010788637.1|:1154637-1160844 
TGTCAAAATGGACCAATCAGCTCTCTGTAAAATGGAGCAGTCAGCAGGATGTGGGTGGGGTCAGATAAGG
GAATAAAAGCAGGCTGCCCGAGCCACACTGTGGAAGCTTTGTTCTTTTGCTCTTTACAATAAATCTTGCT
GCTGCTCACTCTTTGGGTCCACACCGCCTTTATGAGCTGTAACTCTCACCACGAAGGTCTGCAGCTTCAC
TCCTGAAGCCAGCAAGACCACGAACCCACTGGGAAGAATGAACAACTCCAGACGAGCCGCCTTTAAGAGT
TATAACACTCACCGTGAAGGTCTGCAGCTTCACTCCTGAAGTCAGCGAGACCATGAACCCACCAGAAGGA
AAAAATTGGACACATCTGAACATCTGAAGGAACAAACTCTGGACACCCCATCTTTAAGAATTGTAATACT
CACCACGAGTGTCCATGGCTTCATTCTTGAAGTCAGCGAGACCAAGAACCCACCAATTTCAGACACATTT
TGGCAACCATGAAGGGATTTTCACCTATCACCAGGCAGTGAGACTTTCGCCTATTGTCACGTGGTAAGAC
TTTCACCTATTGCCAAGTGGTGAGTATCATTGGACCCATTTTGCTAGCTATTCTGTCCTATTTTTCCCTA
GAATTTGGGGATTAAATACTGGGCACCTGTCGGCCAGTTAAAAGCAAATAGCGTGGCCACCGGACTAAAG
ACATGGGTGTCAGGCTTTCTCAGAAAGGGGTCTCTAACAACCCCCAACTCTTCGGATTTGGGAGTGTTGG
TTTGCCTAGAACCAGCTTCCGCTTTTCCTGTACTTCTGGGCTGAGCCGTGGGTCAACAGAGAGGAAAGCC
ATTGAGTTCCAGGGTCCCAACAACAAGTTGGTTGACCCTGCAGTCATGAGCGGAACTCTCAAAGGCATGT
CGCCCAAGCGAGACTCTCCCATCTATCCTGTCTATCCTGACCCTTGCCTCCTGGATCCTAATGCCTGTCA
GACAAACTTCCTCTTGCCTCTCTTCTCTGAGGCTAGCCCCGGTTCTAAAAAACCACTCCCTGTCTCTGGT
GCTTTTTTACTTTCTCCTATAAGAATGATTTCTAGTATAAACTACAGGACTCTGTTACCTTCTTTAGGCA
CCTGAGCTCACCAATCGGAAAGACATAACTTTTGCCCAAAGCCCCACTGTAGGGGGTACTGTTTGGAATT
TTAGGATCCCTCCTCAGACAAGCAGGCCTAAAACAAGCTATTCCTGAAGCTAGGATATGGGGAACGTCAG
AAGTTGTATCCTTCCTATTCATATAAGTGAGGAAAAAAGGCATCACTCTTCCAACTCTGGAGATCCCTTC
TCTCCCTCAGGGTGTGGCCCTCCACTTCATTTTGGGGGCATAACATCTTTATAGGACACAGGTAAGGTCC
TAATACAAACAGGAGAATGCTTAGGACTCTAACAGGTTTTCGAGAATGTGTTGGTAAGGGCCACTAAATC
CAATTTTTCTCAGTCCTCCTTGTGGTCTAGAAGGACAGGCAAAGGTGCAGGTTTTTGAGAATGTGTTGGT
AAGGGCCACTACATTTAACCTTCCTCCGTCCTCCTTGTGGTCTGGGAGGAAAACTAGGGTTTCTGCTGCT
GCATCAGTGAGCGCAACTATTCTGATCAGCAGGGCCCAGGGACCGTTGCGGGGTCTTAGGCAGGGGTTGT
TTCTGCTGCTGCATTGGTGAGCACAACTATTCCAATCAGCAGGGTCCAGGGACTGTTGCGGGTTCCTGGG
CAGGGGGAGAAACAAAACAAAACAAAACCGTGGGTGGTTTTGTCTTTCAGATGGGGAACACTCAGGCACC
AACAGGCTCACCCTTGAAATGCATCCTAAGCCATTGGGACCAATTTGACCCAAAAACCCTGAAAAAGAGG
CACTATGGCCTGGCCCCAGTATTTTCTCTCTGATGGAGAAAAATGGCCACCTGAGGGATATAGAAATTAC
AATACTATCCTGCAACTTGACCTTTACTGTAAGAGGGAAGGCAAATGGAGTGAAATACCTTATGTCCAAG
CTTTCTTTTCATTGCAGAAGAATACACAACTATGCAAAGCTTGCAATTTACATCCCACAGGAGGACCTCT
CAGCTTACCTCCATATCCTAGCCTCCCTATACCTATCCTTCCTATTAATGATAAGCCTCCTCTAATCTCC
CCTGCCCAGAAGGAAATAAGCAAAGAATTCTCCAAAGGACCCCAAAATCCCACAGGCTATCAGTTATGTC
CCCTTCAAGCTGTAGGGAGAGGGGAATTTGGCCCAACCCGGGTACATGTCCCATTCTCCCTCTCTGATTT
AAAGCAGATCAAGGCAGACCTGAGGAAGTTTTCAAATGATCCTGATAGGTACATAGATGTCCTACAGGAT
CTAGGGCAAACCTTCGGTCTTGCTTGGAGAGATGTCATGCTATTGTTAGATCAAACCCTGGCCTTTAATG
AAAACAACGCGGCTTTAGCTACAGCCCGAGAGTCTGGAGATACCGGATATCTTAGTCAAGTAAATGATAG
AATGACAGCCAAAGAAAGGGATGAATTCCCTACCGGTCAGCAAGCCATCCCCAGTATGGATCCCCATTGG
GACCTTGACTCAGATAATGGGGACTGGAGTTATAAACATCTGTTAACCTGTGTTCTAGAAGGACTAAGGA
GAATTAGGAAAAAGCCCGTGAATTATTCAATGATGTCTACCATAACTCAGGGAAAGGAAGAAAATCTTTC
TGCCTTCCTTGAGAGGCTACAGGAGGCTTTAAGAAAATATACTCCCCTGTCACCTGAATCACTCGAGGGT
CTACTGATTCTAAAAGACAAGTCCAATACCCAATCAGCCACAGATATCAGGAGAAAGCTTCAAAAGCAAG
CACTGGGCCCTGAACAAAATTTGGAGGCATTATTAAACTTGGCAACCTCGGTGTTCTATAGTAGGGACAA
AGAGGAAGAGGACCAAAAGGAAAAGTGAGAGCAGAGAAAGGCCACGGCCTTAGTCATGGCCCTCAGACAA
ATAAACCTTGGTGGTTCAGAAAGGACAGAAAATGGAGCAGGCCAATCACCCAGTAGGCTTTGTTATCAGT
GTGGCTTACTAGGACACTTTAAAAAAGATTATCCAATGAGAAACAAGCTGCCCTCTCGTCCATGTCCACT
ATGCCAAGGACGAAGGTTCTCTGGGTCAGAAGCCCCCAACCAAATGATCCAACAACAGGACTGAGGGTAC
CTGGGGCAAGTGCCAGTTCATGTCATCACCCTCACTGAGTCCTGGGTATATTTAACCATTGAGGGCCAGG
AAATTGACTTCCTCATGGACACTAGTGCGGCTTTCTCAGTATTAATCTCCTGTCCTGGACGACTGTCCTC
AAGGTCCGTTACCATCTGAGGAATCCTGGGACAGCCTGTAACCAGGTATTTCTCCCACCTCCTCAGTTGT
AATTGGGAGACTTTGCTCTTTTCACATGCCTTTCTTGTTATGCCTGAAAGTCCCATACCTTTATTAGGGA
GGGACATATTAGCCAAACCTGGAGCTATTATCTACATGAATATGGGGGACAAGTTACCCATTCGTTGTCC
CCTACTTGAGAAGGGAATCAACCCTGAAGTCTGGGCATTGGAAGGACAATTTGGAAGGGCAAAAAATGCC
CACCCAGTTCAAATCAGGCTAAAAAACTCCACTACTTTTCCTTACCAAAGGCAATATCCCTTAAGGCCTG
AAGCTCGTAAAAGATTACGGGATAATGTTAAACATTTAAAAGCTCAAGGCTTAGTAAGGAAATGCAGCAG
TTCTTGGAACACCCCAATTCTAGGAGTACAAAAACCAAATGGTCAGTGGAGACTAGTGCAAGATCTTAGA
CTCATCAATGAGGCAGTAATTCCTCTATATCCAGTTGTACCCAATCCCTATACCCTGCTCTCTCAAATAC
CAGAGGATGCAGAATCGTTCATGGTTCTGGACCTCAAGGATGCCTTCTTCTGTATTCCCCTGCACTCTGA
CTCCCAGTTTCTCTTTGCCTTTGAGGATCCCACAGACCACACATCCCACCTTACATAACAGTCTTGCCCC
AAGGGTTTAGGGATAGCCCTCACCTGTTTGGTCAGGCACTGACCCAAGATCTAGGCCACTTCTCAAGTCC
AGGCACTCTGGTCCTTCAGTGTGTGGATGATTTGCTTTTGGCTACCAGTTTGGAAGCTCTGTGCCAGCAG
GCTACTCTAAATCTCTTGAACTGTCTAGCTAATCAAGGGTATGACGTGTCTAGGTTGACAGCCCAGCTTT
GCCTACTGCAGCTCAAATATCTAGGCCTAATCTTAGCCTGAGGGACCAGGGTCCTCAGCAAGGAACAAAT
ACAGCCTATACTGGCTTATCCTCGCCCTAAGACATTAAAGCAGTGTGGAGGGAGAGGCGCAGGCGGGAAC
CGGGGCTGCAGGCAGCGCTCAAGGGTCAGCGCAAGTTCCGGGTGGGCGCAGGCTCGGCAGGCCCCGCACT
CCGAGTGGCCAGCTGGTGCTGCCGGCCCCGGGCCATGAGGGACTTAGCACCCAGGCCAGCAGCAGCAGAG
TGTGCGCCAGTTTCCCCAGCACTGCCAGCCCGCCTGCACCACGCGCAAATTCTCACCAGGCCTCAGCCAC
CCAGGGTTCAGGATGTGCAGCCCACCATGCCCGAGCCCCCCTGCGGTGGGCTCCCACGTGGCCTGAGCCT
CCCTGATGGGTGCCACCCCCTGCTCCATGGCGCCTGGTCCCATTGACCACCCAAGGGCTGAGGAGTGCAG
GTGCATGGCACAGGACTGACGGGCAGCTCCGCCCACGGCCCTGGCATAGGATCCACTAGGTGAAGCCAGC
TGAGCTCCTGAGTCGGATGGGGACTTGGAGAACATTTACCTCTAGTTAGAGGATTGTGAATACACCAATC
AGCACTCTGTGTCTAGCTCAGGGATTGTAAACACACCAATCAGCACCCTGTCAAAATGGACCAATCAGCG
CTGTAAAATGGACCAATAATCTCTCTGGAAAATGGACCAATCAACAGGATGCGGGTGGGGTCAGATAAGG
GAATAAAAGCTGGCTGCCTGAGCCAGCAGCTGGTAACCTGCTCGGGTCCCCTTCCACTCTGTGGAATATT
TGTTCTTTTATTCTTTAAGTAAATCTTGCTGCTGCTCAGTCTTTGGGTCCATGCTGCTTTTATGAGCTAT
AACACTCACCACGAAGGTCTGCAGCTTCACTCCTAAAGCCAGCAAGACACAAACCCACCAGGAAGAATGA
ACAACTCCAGATGCACCACCTTTAAGAGCTGTAACACTCACCATGAAGGTCTACGCTTCACTCCTGAAAT
CAGCAAGACCACGAACGCACCAGAAGGAAGAAACTGCGGACGCATCTGAACATCTGAAGGAAGAAACTCC
AGACACACCATCTTTAAGAATGGAAACACTCATCACAAGTGTCCACGGCTTCATTCTTCAAGTCAGCGAG
ACCAAGAACCCACCAATTCTGGACACACTGACATCCCAAATATAAAGTCTGGCAACAAAGCAAACTATAG
ACTAAACACAATTATTGCATTCTCATAGCCCCTCCTTATTTTTATATCATAGATAATGAAACAAATTAAC
AATAGCAAAAAATTAAAACATATAAGTCTTCTGTAATAAACATGTCAAGGACAACACAATAGGTTTGTTT
TGGTTATTATAAACTATCAATGTGATTATGATCATGAGAAATAGAATCACTTCAGAACAAGACTTTTTCA
TGAGGCAAGAATTATTTACCTACTAATTTGGGAACAATGTACTCCTTTCTATAATATCTGTTCATTGTTC
ATAATGGTTAAACTTACAATACTCTGTCCTTGACAAAGAGGGACATTTAAAGTTCTTAAATAAAAATTTG
AAAGAATAAAAGTTCATATTGACCCACCAGATTCCTACTGGTTTTAAAAACAGATAAAATATTTATATTG
TTCAGGATTTTTATAACTAGTTTACTGTTAATTTGAAACTTTGAAGATCTTGTATAAACAAGAAGTATTT
CAAATTCATAATGCTTTCACTTTACTATAAAATATTAGAAATTAAAATCAGTAGCAACTGTTTCATAAAT
ATAAACAGATTTTTGTATTATTTAATGTTTCTTTGTATAATTTAAGGTTTTCAATAGCCCATGCCTTTTC
TCTAATGTGCAGAAATTAGATGTGGAAAAGGGACTATACTCCAGGGAG
