# Supplementary material for: Genome-wide characterization of endogenous retroviruses in snub-nosed monkeys
Source: PeerJ. 2019 Mar 18;7:e6602. doi: 10.7717/peerj.6602 (PMC6428148; doi:10.7717/peerj.6602)
Supplement: File S3 — All ERV sequences found in the golden snub-nosed monkey. [file peerj-07-6602-s003.zip › Supplemental3/252.fasta]

>252gi|723425819|ref|NW_010788637.1|:2014405-2026547
TGTAAAAATACAGCTGTCAAGACACATGCACACGTATGTTTATTGCCGCACTATTCACAATAGCAAAGAC
TTGGAACCAACCCAAATGTCGCTTGAACCCAGGAGGCAATGATAGACTGGATTAAGAAAATGTGGCACAC
ATACACCATGGAATACTACACAGCCATAAAAAACGATGAGTTCATGTCCTTTGCAGGGACATGGATGAAG
CTAGAAACCATCATCCTCAGCAAACTATCACAAGGACAGAAAACCAAACACCGCATGTTCTCACTCACAG
GTGAGAACTGAATAATGAGATCACTTGGACACAGGGCAGGGAACATCACACACTGGGTCTGTCGGGGGTT
GGGAGGTTGGGGGAGGGATAGCATTAAGAGAAATACCTAATGTAAATGACGAGTTGATGGGTGCAGCAAA
CCAATATGGCACATGTATACCTATGCATCAAACCTGCATGTTGTGCACATGTATCCTAGAACTTAAAGTA
TATTAAATATAATAAAAATACAGCTGTCACCTACTCTGATTCTGGCAGTGGTATTAGGAGACAGGCTTTG
AAGTAATATTAACAGAATGGGCTCTAAACTTATCATGCAGTTTGACCCACAGATGACTCCCATCCATAGA
ATCAAAAGCTGCTAAAAGATCTAAGAGTACTGTGAAAACCTAATTTGTTTTAAACTATTTTCTCAGCAAG
AACAAAATACTGCAGTGTTTTGTATTTTAAAATAGTAGTTCTTGAAACCTGGTGGTTAAATGCACAAGTG
ACATAGTGAAACAGCTGACCTCCTGTGCAAGAAAACTGGTTAAACATTCAAGTCCAATAAGACGGAGGTA
AGTACATACTGGGTTCATTATAATCAAAGTATACTTGAGTTATTTAAATAAAGACATAGGGCTAGGTGCG
GTGGCTCACCCCTATAATCCCAGCACTTTGGGAGGCTGAGGTGGGTGGATCACTTGAGGTCGGGAGTTCG
GGACCAGCTTGACCAACATGGAGAAACCCTATCTCTACTAAAATTACATAATTAGTCATGTGTGGTGGCA
CATGCCTGTAATCCCAGCTACTCAGGAGGCTGAGGCAGGAGAATTGCTTGAACCCAGGAGGCAGAGGTTG
CAGTGGGAGGCTGCAATAAGCCGAGATTGCACCATTGTACTCCAAACTGGGCAAGAGCGAAACTCCGTCT
CAAATAAATAAATCAATCAATCAACAAACAAACAAATAAAAGACATAGTTTCACAAATTTTTAAGCGCTC
TCTCTCTCTCTCACTACTCGCCTCCCCTTTTCTTTTCCCTGGACCTAGACCTGTATATCCAACCACCTAC
TAAATAACCTCAATGTTTCACAGTGACCTCATACTTAACACATCCAACTTTTAATTCACCTCTTTCCTTT
TCTGCTCAAACCTGTTCCTTCTTTTCAGCTTGTATCCTTATCTCACTAATTGGCACCATCATCTACTAAG
ATGCTCAAGATAGAAGCTGGAAGTCACAAGGCTTCCCAAAGCACCTCCACAAGACATCAATTACTAAACT
CCATGGACTGTACCTTCTTAAGACCTCTCAAAATTACACTCTCTTGGCCGGGCACGGTGGCTTACACCTG
TAATCCCAACACTTTGGGAGTCCGAGGTGGGCAGATCACAAGGCCAAGAGATCGAGACCATCCTGGCCAA
CATGGCAAAATCCCGTCTCTACTAAAAATACAAAAATTAGCTGGGCGTGGTGGTGCACACCTGTAGTCCC
AGCTACTCATGAGGTTGAGGCAGGAGAATCGCTTGAACCTGGAGATGGAGGTTGCAGTGAGCCCAGATTG
CACCACTGCAGTTCAGCCTGGCAACAGAGCAAGACTCCATCTCAAAAAATAAATAAATAAATTTCAAAAA
TTACATTCTCTTTTACATTCCCTGTTACTACTTTGAAGCATGTCCCCCTCATTTTACACCTGGATTAGAA
TAATAGGTTAACTCTTTTCCTCACCCATCACCACAAAATTCACTCCCCATGGAGCCTGTAGTGTTACAAC
ATGAAAATCTGATCCTGTCACACTCGCCCCCCAATGCTTAAAACTCGTCATTAAAGTGCCCGAGCCTTCA
GAATCAAACTCCTTCAGTGGGCTCACGAGAAGGCTCCTTCATGAGAAACAGAGGAGCCTGGCCGTTCTAC
TCATATTTCAGTTATGCCATTCTGCTTTGCAACTCCCCAAACACTCTACTTTGCCCATATGTTTTTTCAC
AGGCTAGTTTCCCTATTTGGAATTCTTCTTAATCCTTCCTTGTATCTAATGCTTATTCAGAGCATAAGAT
GCATCAAAAGGATGCCTCCTGTATTAACTGCAGTACAGTAAGCGTACTTCAATCACAGCCCATAATACAT
TGTATTATAAACTGCTATATAGTTATCTGTTTTCTTGCCTTAGACTGTAAGCTCCTGGAGGGCAGGGGCT
ATATCTTGTCTTCGTATACCACACATCTAGCCAACCATTTATCATTTATCCCATGTCTATGGGAAAAAAT
GATAGTTGAAAGAATGCCTGGAACTAATTCATTAAGGCCAATGTAACAAAAAAAAAAAATAGGTAAAGAG
TCAAAAGAAATTAAAACTCTCAAATATTTGTAGGGATGACTTTAAAAATACACAGTGGTAGTATATGCAC
CCCAACCACTTCCACCCAAAATGCATTCTAACAGTTATCATTGATGATTCTGAACTCATGATCCCATAAT
ACCCACGTTTTATCTGTATGGTGTTTACTATTGCTTAAAAAAGAAACTTGGCATTAACTTTAAGTGCTTT
TAACAACAGAATCACAGAAAGAAAAGTTTTTTTTGTTTTTGTTTTTAAAGTTCCTGGAAGTATACGATAG
TAATGGGCACAACAACAAAAAACTAATTGCTTTTAACTGTTGAGATATAGCCATGGCACCAATAAATCAG
TTATTCTGAAACTAAATATAGATTCAAAGTTCCTTAACCATAGCTGTGGTATAAAAAAATTCTAGAAATT
GCTGTTTTAATTCTAGGGATCATTCAAAATATAAGGAACTATTATAGTGGTCCCGAATGACACACTGCAA
AAAGAAGTTAATTTACCATTTAACACTACATAACGCAGCTGGTTAAAACATTACCATACCTCCAATTTAT
TTTTGTCAACAGCAGCTTGCAGAGAAGGAGAGGATACCAAAGGCTGAAGAGGAGCATCAGAGGAGGAAAT
CTGTGGAGTGCAGGTGAAAAGAGAGGAGGAAAAAACAAAAAGAAAGTAATGAGAATTGACAGGCACAGGA
AAGAAAAAAAAACCCTGTATATTTTTGAGATATAGAAGCACTTAAGAGACATGTTAATAAAAATGATGCA
TCAAGAAATAAGTACTGCTTTTTAAAAATTTCAGCTTGAAATTTATAAAAGTGTTTAGTACTGAATAATA
AATGATTTAAAATGGATTTTACTAGGATATAAAACTTAAAATGTAGTCAGATAAGATCATACCAAAAGTA
TATGGAAAATAATTAAGCTTTTCTCACAGTTCATCTTTAGTCAATGTGACTACTGAAATACAAATGCTCT
GAAACATGAAGATACACTGTCCCAAGTAGTAGAAGAGCAAAAACGGGTTTTTGTTTTTACTTATAATAAC
TTTTAAGAATGAAAAATAAAATAGAACTGAAATAGTAAAAGTTAATTAAAATTTTAATCAACTGTTTAAG
AAAATAGACGAAAAGCTAGGAAAAAAAAGAGTGGATTAATGTAATATAACAGCTGAGCAGCAGACTTATT
ATAAAGCAATTTATATACTTCCTTAAGATCAGCAGGCAAACATCATTTCCAGTGCTATACTTGCTGAATT
ACCCCAAAGCATTATGAGACAGTTATATATGCAGCACAGGCAATTTATACACGAAAATGGGTTTCATCTA
AAAGCTTTTTTCACACATCTTACTGCCCAATTTCTACATGCGTAGTTGATCACTTTAATGGAAGCATTAT
CTTCCTGCTCTCTTTACTGCCAAAATGTAACTGAAATACATTTACAAAATGCATAGATCTTTGAGGCCAT
AAAACTGACATCTCTATATTGCCCTATCATATCAATAGTGCCTATGAGGAATTTTTAAAACTAAAGGTGC
TATTACAGATAGGTCATTATGTAATGTCAAAATAACACTTCAAGATGACAAGTTCTCCCTCAATCTGCTT
GTTATTAAGTTAGTTTTGGCAGTAATTCTCGAATCACAACACAAGACTATAAACTTTAGGGAATTTTCTT
TTCCTTGCTTGCTCGCTGTTGGCTCTAACTGTGTAAGCTAGCCACTTAATGAATATTAATGCAAGTTACA
CAGGAGAGAAAATAAACAACACAAGAAAATGTAGATCTTGCATTAAAAAAAAAGTCAAAGCCGAGCCTGA
AAGCCTGGTTTAAAACTGGTTTGTCCTATTGGATATTTACTTACTAAAAATCTTTAATTACTACTTCATA
TAGAAAATAAGAATAAAGAACTTTGGGAGGCTGAGGCAGGCAGATCACTTGAGGTCTGGAGTTCGAGCCC
AGCCTGGCCAACATGGTGAACCCTGTCTCTACTAAAAATACAAAACTTTAGCCAGGTGTGGTGGTGCATG
CCTGTAATCCCAGCTACTTGGAAGGCTAAGGCAGGAGAATCACTTGAATCTGGGAGGCAGAGGTTACAGT
GAGCCAAGATCACGCCACTGCACTCCTGGCTGGGAGATAGAATAAGACACTGTCTCAAACAAACAAACAA
ACAAACAAACAAAAAAGAATAAAAAGCCATAAGTTCACTTAAGAAGATAGCTGTATCATAAAGACCTCTT
TGCCTAAGCTCATGAAAAGCAGGACAAAAATATAAAAAGACAATACGGGCACTGAGTATGTCAAAAGCTA
CTAATCCTTAGAAAGCAGCAAGATAATTCATTATAAAAGTGCTTGTCCTCCATTTGAGAAGATGATAAGC
TGATGTGGCCACTTTTAAAACTCAGTAGCAGGAATATAAAATTCTATTCAATAAATATCAGTAAGTTAAC
AACAACAACAAAAAATTTCAGACAGGGTCTTGCTCTGTCACCCAGGCTGGAGTATGGTGTGAAGATCACA
GCTCACTATAACCTTGAACCCTGGGCTCAAGTAAAAACCTTTTTTATTTTAATCACTTTTTTTTTTTTTT
TTTTTTTTTTTTTTGAGACAGAGTCTTTCTATGTTACCCAGGCTGGACTCAAACTCCTGGACTCAAGCGA
TCCTCCTGCCTCTCAGCCTCCGAATAGCTGGGATTACAGATGCGCATCACATTTTAATACGAAAAAAAAA
AGAAAGAAAGAAAGAAAAAGAATAAATGCTTTAATACCACGTTCCAGTTGAGAAAGAAAACAAACTTACT
TAAGAAGAAAAACATCTGAAAAGTCAATGGACAGATGAACAAGTGAATCGATAACAAATCACAAACATAA
TAGAAGAAAAAAGACACAGAAGAGTACACAGTGTATGAAACCACTCACATAAAACTCTAGAAAATACAAT
CTATGGTGATTAAAAAAAACAGATCAGTCACCAAGGCCATGGTTGGGGGCTGACTAGCAAGGGGCACAAA
GAAACCTTCAGGAGTGACGAAAGGTTTCTATATCTTGATTGTGGTGGTAGTGGTTACACAAGGATATGTA
TTTGTAAACATTCATTGATCTGTACCTTAAAATATTTACCTTTTATTATATATGAATTATATTTCAATAA
AGTTACTCTTTAAAGTCATATTAGCAGGGTAATATACATTATGTGAGCAAGGAAGAAACAGAAATCAACA
TATTGACAACTGGAAGCAAGTGATAGTACAGAACAGGGGTAGATGAGGGAAGAAAAAGGGCAGTGAAAAG
GAGAAAATAAATACAGAAACACGAAAAGCTACATACTCGAGACTTCTTTCTAAATCTCTAGGAGGAAATC
ACCAATATCCATCTTCTGGATTAGTCCTCCTAACTGGTCTCCTTGCCCCATATCTTGCTCCTCTCCAAAT
CCATTCTGCATACCATGTCATTCTCGAAGTAAACCTGACCACCACATACCACTGCTTAGAAGGTCTGAAT
AGTTTATATATACATTGTATAAAGACAGAGTCCAAACTCCTTAATCAGGCCACAAGTGTCATCTACCTTA
TCTCCCTATTCTTCCCTCCTCTGGCTACATTCATATACACTCTGCCCAGCCATATACGACTCCTTCTGGT
TCTCTAGTCTGCTTCTCTGAACTCTAGGGGCCTTTCCTCTTGCTAGTCCCTCTGCTTCAGAAACCCATGC
TTCTATTAGTTCCTACCCATCCTTTAATTTTGAGTTAACACTGCCTCCTCTGGGAACTATTCAAAGTATT
CCTTGATCTCTCTATAGAGCCTGGAGTAATATTTCCTCTTATAATATTTCCCTATTATGTAAGTTTTATC
ACATGTTGTCTTATAAAGATCTAGTTACTTATCAGTATTCTTTGTTCAACTAAAGTTATCTGAGGCAGAT
ATTAATTTTATTCTGTTCACCATCTTTAGTACCTGACATTCAACAGGTCTCAATAAATATTTTCAACTGT
TACAGGAAAAGAGGAGGAAGAAAGCATCTCAGAATGAGAACCAAAAGGAGGCTCAATCTCAGCAACTGCT
CTCTGAAAGTTGATTGGCTTGCTAACATACGTTTCTGAAATCCCACAGAAGTTATCCATATTTACTTTCA
AATTAGGAATTTATTTTGTAACTAGATATTAATTCCATTTCACTGGCTCCTAGTACATATAGAGCATAAG
ATAGAGCATAAGGCTCTGACCTTAGAAAACTTTGCTGGAAATTGGTGGTGTCAGTGAATTCAGTAGTCAT
ATTTAAATGTCTTTCCCAACTCCCACCCACCCGTTCTATCCATGAGATAACATGCGGTAGAAATCCAGTA
AAGACATTCCTCAGAAATAAAATGAGTTTTCTTCAGAAATAAAATGAGTTTAACAGTCCTTCCTTCGATT
ATTCTTAAGCTCAGACGTTCTTTGCTAGGCCACCATCAAAGTAACCTATATGTGAAAAAACTCCCAGAAC
AACAATTGTCTTCATGCAAAAGAAAAACTGACCATGCAAAACAAGTTCCCGAATCCCGTCTCAAGAATAA
GGTGAACAAACACCCTTTGAAAAGGTATAAAGTAATTGAAGGCCATAAAGCATAATGTTTAAAATTTTCT
TGATGAATTTTTTGAAATATTTGCTACTACCACCCTTTTAAACAGAATAATGCTATGAAAATTAAATCTG
TGGTCCAAAACACTGAAAAAGATGCAGTCACTGAAAAACATCTTATAGATTAATTGCTGACAACGGATTC
CTTCAACCTCATTTTGGAAATTCCCGGATATGTTTTCTAAGTAGAAATTTTATCACAGCAATTCTTGAAT
GGCTATCTCATGAGCTTTTAGTATACCACAAAGCTCAAGTTTTTCAGAAGTCTTGGAATCATTTTAAATA
CATGATTTCCAATGTCTTTTGCATTCCATGGCATGACTTGGATTGAAAAAGCTGAAAACATACACATTTA
CTAAATTAGTACATAACCCATAAAAAACATATCAATGAGGCCGGGCGCGGGGGCTCAAGCCTGTAATCCC
AGCACTTTGGGAGGCCGAGACGGGCGGATCACGAGGTCAGGAGATCGAGACCTCCTGGCTAACACGGTGA
AACCTCGTCTCTACTAAAAAATACAAAAAACTAGCCGGGCGAGGTGGCGGGCGCCTGTAGCCCCAGCTAC
TCGGGAGGCTGAAGCAGGAGAATGGCTTAAACCTGGGAGGCGGAGCTTGCAGTGAGCTGGGATCCGGCCA
CTGCACTCCAGCCTGGGTGACAGAGCAAGACTCTGTCTCAAAAAACAAAAAACAAAAAACAAAAAACCAC
ATCAATGAAACTCATCAGTAGGAGGATTAAAAGACACTGAAAACTTAACCAAGTAACCATAGCTACCAAG
TGTATAGAAGAAGCCTAAATCTTAATATTTAATATTTTAACTTTAAAATCTTTGGCCAAGTCAGTTAGAA
TTCTGGAAAACTTAAAAAAAATTTAAGTCCTTCACTTGCTCTATTGGGGTGTCCCATAATTAAGGGGCTG
ATTAAAATGTGGAGAGATTAATGAAACAGAACTCAAGCCAAGATTTTTCCAATGATACACACTCTTAAAA
TTAAGTTTGAGTATTCATTTTTCTTAATTATCTACCTGATTACAGTCATTTGCTGCCATCACAATAGCTT
ATATTACAAGCAGTTATGTGCTAGGCACCCTACTAAGAATAGAGTATACTTTATCTTAATTCTTGCAGCA
ATACTATGAAATTCAGACACTATGACATCCCTGTTCCACAGAAGAGGAAGCAAATTGTAATAAAAAGTAA
CAAAGAAAATCAAGCACAAACCCTGTTCTTTTACATTAATCTCAACTCACTAGCTGAAGAGACACAGAGA
CAGGATGGGGCAGAGGGAGAGAGAAAAACTGCTGGAGGAAAAGAGCAAATTATGTGGCAGTTCAGCTTCA
TCTACCTAAGTCCTCTTGTATCTCCTAAACTCACTTAAAATACTTAGCTTCCCACTGTGATTCACTACTG
GTAAGTGAGCAAGGGGAGGAAGACAGGACAGATTTCTCTTTCTCTTTTTTGAAACAGGGTCTTAACTCTG
TTGCCCAGGTTGTAGTACAGCAGTGTTATCACAGCTCACTGAAGCCTCAACCTCCTGGGCTCAAGCAATT
CTCTCACCTCAGTCTCCCGAGTAATTGAAACTACAGGCACACTCCACCATGCCCAGCTAATTTATTATTA
TTTTTTGTAGAGACAGGGTCTTGCCATGTAACCCAAACTGGTCTCAAACTCCTGGACTCAAGCGATCCTC
CCACTTCAGCCTCCTAAAGTGCTGGGATGACAGACGTGAGCCACCATGCCTGGCCAACAGGACAAATTTC
TGCAAAGTGTTTCAAATTCCCCTGTCACTCAATGAAATCAGGGAGGACAAGGGAGGTAGACTCATTCTAT
ATGACCACAGTAGGCAGAATTCTGACAGCCACTAAAATTCCCACTCATACAACACCAGCCCTGTGATTGT
GGACAGGATTGTGGTAAATCAAATAATGAGCGGGCCATGTGTGGACTAAAGCAAATGTCAGATTCTGACT
TAAAGCCTGCCACCAGATGCAGTTGTACAATTGAAGTACATCAACTCACTTGCCACTATAAAGCCTGCCA
CCAGATGCAGCTTAATTGTCACTTACTGCTCAATGATAGGGTTTTGATATGAGTCTGCATGCAACTGATT
TATCATGGTCTCTGTGCAGTCAAACCTCTCTCCCAATGTTGATCTGTGTTTGTAGCCATTCCCCAGCACT
ACCATCACTGCTTCAGCTCTACCTCGGATAATCAGGCAATACATTCTCACATGGAGCACACAACCTGGAT
CCCTCACATACGCAGTTCTATTCAACATGCTCTATTCAACACATTGAATACAGCACTAGGGGAGAACAGT
AGGATTCAGTAGAGAAGAGACAAGGAAGCTCAGAGGCAGAGAAACTCGAAATGGCAGCAACAACAGGGAA
GCAATGCAGTTAGCCAAGATTGGCTAGAAGCCAGGAAGGACTCCCCATCATGGTGGCAAGGTAAGCAAAA
ATTCCTAACAGTCCACATTCCCACCAGAGCCCCTACAATCTTAGCTACAGGAGACTCCTTCAGCCCTCAC
AGGCCCTGAACATAGTATAAGGAGCTGCCTGGAGTCCAAACAACTACACTATCCCAGAAAGAATTCATGT
TAGATCTCACCCACCCACTGGGACCAAGCTGCTGCTGCACAGTGCCATTTTGACAGTACCGCCAACACTA
GACTACATCCAGCCCTGAAGCCCATACACCCAGCATCTTGACATCCCTGGGATCTCCCAACGCACTTGAC
ATCTTCCTGGAAGGCCTCAGCATCAGAACACCAGCTAGACTCAGCAGTGTAGTCAAGTCCCTGGCACCTG
AGTCCTGCAGAAGCCTACACCCTGGAGAAGAGGCAGTCTAGCACATCAGGGAGTCTGCTCCAGGATGTAA
GGAGCTGAAGCATGTGCTCTCCAGACCTGAGAGCCACCTGCCTGGGACTGCCACCATAGAGTGTCCCTGC
CCCTTCTAGGAGCAGAGCCATTGTGTATCCACGTACACTGCCTGGAACGCCAATGCAAGTACCTGCACAT
GCTGCCCAGGGACAGCATGAGAACTGACTGGCCCGGCTGGCCACCATCCACACACATTGCCTGTGCAGTG
GACAGGACTGAGGAATAGCTTACCCCATCACTGTCAGTGCCCACACACCCAGCTCAGGGACCCAAGAAAG
GGTCTGGTTAGAGGTACTCCATGGCCACCATATATATCTGGAAAGGCCTCCTAGATGCCTGAGAATAGGC
CGACTCAGAGCTGCTGCCACCAACACCAGCATGGACTGCCCAGGGCCCTAACAACCGACGTACTCAGACT
GTCACTGTGGTTGGCACCCTCCACCTGGGGACCCAAGAACCCTCCCACATAGCCACAGCCACCACCGCCC
ACATGACCCAACCAGGGGCTTGAGGATTAACTCATCTGGGTCCTATGACATCCACTGCACGTGCCCACAC
AATCTGCTCATGATCAGCTGGGATTTATCCCAAGAATGTATAAATGGTTTAACATATACAAATCAATAAT
GTGATATATTACATCAACAGAATGAAGGACAAAAACCTTATCATCTTTTCAATAGATCCAGAAAAAGAAT
TTCATAAAATTCAACATCCCTTCACGATAAACATTCTCAACAAATTAGGCATAAAGGAACATACCTCAAC
ATAATAAACGTCATATATGACAAACCCACAGCTAACATCATACTGAATGGGGAAAAGCTGAAAACTTCTC
TTCTAAGAACAGAAATAAGACAAGGATATCCACTTTCGCCACTCTTATTCAACATAATAACATAATAGTC
AAATTTGAGGGGGAAGATATCCCATTTTACATTATGTGATTTTTACACATTCCATGCCTGTATTAAAACA
TCTCATGTCTCCCATAAATATATACACTTACTATACACCCACAAAAATTAAAAATTATTAAAAATAGATT
AAAGACTTAGTTGGGTGTGATGGCTCATGCCTGTAATCCCAGCACTTTGGGAGCCCAAGGCAGGGGGATC
ACTCGAGGCCAGGAGTTCGAGACCAGCCTGGCCAACATGGCAAAACCCCATCTCTAACAAAAACACAAAA
TTAGCCAGGCCTGGTGGCACGCACCTGTAATGCCAGCTATTTGGAAGACTGAGGCAGGAGAATCACTTGA
ACCCAGAGGCGGAGGTTGCAGGGAGCTGAGATTGCACCACTGCACTCTATCTAGCCTGGGCGACACAGCG
AGACTCCATCTCAAAAAAAAAAGAAAATTAATAATAAAGACTTAAATAGGAGACCCAAAACTATAAAACT
GGTAGAAGAAAACACAGGAAACACTGGTCTAGGCAAAGATCTTATGAATAAAACTTCAAAAGCACAGGCA
ACAAAACCAAAAATAGAAAAATGGGACTACATCAAACTAAAAAGCTTCTGCATGGCAAAGGAGACAATTA
ACAGAGTGAAGAGACAATCTGTAAAATAAGAGAAAATATTAGCAAACTGCTCATCTGACAAGAAACTAAC
ATCCATAATATACAAGGAACTCGAACAACAGCAAAAAAAAAAAGGCTAATAGGCAAAAGATCTGAATAGA
CATTTCTCAAAAGACACAAAAATGGCCAAGTATATAAAAAAAGGTCAAATCAATAATCATCAGAGAAATG
CAGATCAAAACCAAAATAAGATATCTTACCACAGTTAGAATGGTTTATTATCAAAAAGATAGATACTGGA
GAGGATGCAGAGAAAACAAAACTCTTAGACACTGTTGGTGGGAATGTAAATTAGTACAACTACTATGGAC
AATATGGAGGTTTCTCAAAAAATTAAAAACAAAATTACCATATAAGCCAGCAATCCCAGTATAGGGCATT
TATCTATATGAAAGTAAATTAGCATATCAAAGATACCTGAACCCCCATGTTTACTGCAGCTCTATTCACA
ATAGCCAAGACACAGAATTAACCTAAATTTCCA
