# Supplementary material for: Genome-wide characterization of endogenous retroviruses in snub-nosed monkeys
Source: PeerJ. 2019 Mar 18;7:e6602. doi: 10.7717/peerj.6602 (PMC6428148; doi:10.7717/peerj.6602)
Supplement: File S3 — All ERV sequences found in the golden snub-nosed monkey. [file peerj-07-6602-s003.zip › Supplemental3/253.fasta]

>253gi|723425819|ref|NW_010788637.1|:2725501-2736940
ACTAGAAATTATCTAATAAAAGTATATTAGACACACTCAGTTCATGCAATTTTGACAAAATTAAAAAGAA
TGGGAATAGTGTACCATTTTCTATATTAAATTAGAAGCGTAACTTCTTTTGAATTCATAATTCTTATGTC
ATCCTCATTTTAGTTTGAAAAGGTCTTTATTTCCATGGCAACAGCTGCAAAGAAACATACCACATTCACT
TGCATCAGCTCCCAGTGAAAAAGGTTTTAAAGCCCATAGTAAATTACCAGCAGAGTATACAAAAATGTAT
CACCATAACCACAAGGACTTACTGATAAAAACACAGGCAGGACTCTTCATATGGTAAGACAGTCCTTTGA
CATTTCCTCGCTTGGAAACGACACTTAATTAGCATGCTTCAGAAATTTTATACCATTTGAGAAAAAATAA
ATGACAGTTTACAGAATATGCACAGAGACATAAAACGTGAAAATTGCCAAAAGCAATAAAGATAAGAACG
ATTTAATTTTGACAATATTTTACCCTGACCTCATTTATATTATACCAATAAAACAAAGTTTTCCAAGGAG
TTAGAACTGTGTTCTAAATGAATTTGTGAAACAAAATAAATGAATTCAGACAAATGTCTGATAACAGAAA
TGCTCTTCTAAGATACCACTGGTAATTTACAAAGGAAAAGAGTCTTAGATAAAAGGGATAAAATGAAATG
CCTACATTTCCCCCAGCAGCTTGAAAAACCTAGTAAAACTGAAATTGAACTGAAATTGCAATAACAGACT
TTTTCTTATCCCAAGGCCTGCCCCTTTCACCATCGTTTAGTTTGACTTCCTCTACTTCTATATTTCTCTC
TACTTTTTACCTAAGTTGGGCTTGCCGTTCATGAGGGAAGAAAGTAGTAGGTATATGTATTGGCCTGAAA
ACAATCTTGAGATTAATGCCTCTTATAAACAGCAAATGTTTTACTAAATCATATCTACACTAAAAAATTC
TTTCTATATGAGAAGAATATGCATATGCAATGTGAATATGCAATAAGCCTTTATTTCTAGTTTGTCCCCA
AAGTGAGTGTCCCTGCCCCTCCTTTCCTTTTCCTGTGTCCTCAAGGTGAAGATGCTGACCCATGTTTATA
CCTGTGCCTTCCCTTTTGGCCTCTTCTGGTATGTCTGGATTATTTATTATTGTTTGCTGTTGCTAGTATC
TTCAGTTCCTCTATTTACAGACTTCTTTGCTTCAGTTTGTAAATATAGTTGAGTATTCATATATATTTAT
ATACACTTATGAGAAAAAATAAAGATTTTCCTTGACCTCTCCCAATGTAGTCTTATGCCATCTCTTTTCA
CACCTCAGCTTTTGAGAATAATAGTTCATAACCCCGACTTTCTCAATATCTACTACACTCTTGAGATCTG
TGCAGTGTCACATCTGCCTTTGTGCAACACAGACACTCTAAGAAACCAGCCTCCTTCAAGATCACCAATG
GCTTTTTCTCAGCCCCCATCTTCCCTGATACCTCTGAAGAATTTCCTATCAGTTGGCAGTCCCCTCCCTT
TCAAAACTTTCTTCTTATGCTCCCACTTTTCTATACTTTAAACTTTCTGGTTCATCTCTCCACCCCATTC
CTATATATAGGTTTAGCCAAATTTCAAGGTTCTACTCTCAGTTCTTTTCCTTCTAGTTTCTCCCTTGCAC
ACTGCCCGCTCACCCCACTATAGTGGCTTTAGTTATCGCCCTTAAACTGATGACTTGCTAACAGTAAACT
TTGTTCTTCTACTCAGCTCACATCTTAAGGGGCTGGTGCACTTTTGATTGCAGATCCTTTCAGTAGCCCT
AATGCTGTAGACTTCAAACTGACTTATCTCTTCTAAAAGAATATTTTCTTCAATTGTTTTCTACTTCATT
TAAAGGCACTATCATCATTTCAGACTCGATACATCAGCAATCACTTCTGAAACTTAAGTACTTTGCCTGG
TCTATGTTCATTCAATCTCCTTGATGTCACTCCCATCAGCCATTTCACTGGTTTTTATAATCATGCTCTT
TATTACTTATTGATTAGACTACAAGAATATTTCTTTCTTTCTTTTTTTTTTTTTTTTTGGAGACAGAGTC
TCCTCTGTTGCCCACACTGGAGTGCAGTGATGTGATCTCAGCTCACCGCAGCCTCTGTCTCCTGGGATTA
AGAGATTCTCCTGCCTCAGCCTCCCACATAGCTGGGATTACAGGTGCACGCCACCATGCCCAGCTAATTT
TGTATTTTTAGTAGATACAGGGTTTCACCATGTTGGCTAGGTGGGTCTTGAACTCCTGACCTCAAGTGAT
CTGCCTGCCTCGGCCTCCCAAAGTGCTGGGATTATAGGTGTGAGCCACTGAGCCCGGTCTATGAGGTTAA
TATTATCAACATTCTTTTTAAAATAATGCCTTCACTTTCACTCAAACTCCATCAAGGATTCGGTGTTAGT
GATGTTAAGGATTGTGTTTTATTTCACCTCTGTACAGGTGCAGTTGGTGCCAGGCTTGGTTGGGCTCAGT
TGCCATGGGGTTGGCTGCTACTAGCTTCTATCTGCACCCTTTCCTGGAGAGTTACCTTAGTCGACAGGAG
CTACCTGGCCTGGAGATACTGGGAAGTTACTCCCATCTCCCCACCCTGTGAGGGCAAGCCTCGCACCTTG
CTTCAAGGCAGGAGAAATTTTATGGTGCTCCAGAGTGTCTTGTGAGATCAGGGAGAGACTTGATGTTCCT
GAAACCAAATTTTGCCTGCATTCTTCTCTTCTCTTATCTGCTTCCCTCACTCTCTTAGGTTTCTTCCGTA
AATCGCTTATACAAGGATCCCATTTTAGACTCTCCTTTTAGGGAAAACTGACTTAAGCCAACTTCCACAG
TATTTCACACAAAACGGGCACTCAAATGTTTCTTGAGTAAATAAATAGGCCCTCAGGTCTCTCAGAGAGG
CTTTTTGTTCAAATGTAGTTGCCTCACTTAGTACAGGTGTTTTTGCTTATTTCCTTCTTTTCCCTACTCT
CTATTCATTAGCTCTTGTCTTTTCCTCTCAGTGTAGAGATTTTGATTTGATTGCATTTATAAGACCCTCA
AATACTTTCAAAGACAAACTATAAACATGATTTAATAAATGCCTGAAGATATGGAAATGTTTCTGCAAAA
GATTTAGAAGACTGCATAAAACACGTGGCCAATGGAGAGTGTGAAGCAATGGCCTTCAATATGGCAGAAC
AACAGGTGTAGATTTTTTCCAGTGATATCTTGCTATTTTCATTGTATTTTCTAAGATTGCTTTTCTTAAA
GTGGTATTATTATTGAATAAAAATATTGAATGCACATAAATTATTTGTTTATATTATTGAATTTTATGTG
TATTCAAGGTATTAAATATACTTGTAGATACTCTGCAGTCATCTTTCTCACGGTTGCATAGACATATTGT
TAGCATCTCTCACATAAGAAATACAAACAACAATTCTTTCTAGTATTCAAGAAGTGCATTGTCTGGTGAT
TTGAGAGCCACAAATGACACCATAATACAGTGGTCACAACATACGTTGTATACTGTTGTGAGTTTTAAAA
GCACAATGGATAACACGTACATACATGTACATACATATATGTATATGTTTGTGTTGAACATATTAAAATG
TCAAATAAATATCAAATTCATAAAAAATATCCAAGTAAAAGTTTACTGGTTTTGAGGAAAATGAGAAAAA
GTAGTTTATAAGGTATTTCTGAAGAATTCAAGAGCGACTCTCAATACTACTATGCCAAGAAATTTAGAAA
TAAAAACACTGTATAATCCACATAAATCATATAAAAGCGAAATTTTCAACTTTTTAAAGAATTATGGCAT
CACATTTACTTTGCAATAGCTTCTCTCTTGATAATTAAAATATAATGTTTAAGAAAAACAAAAGTGCTAT
AAAATTAAAGTTGCTTTGAGAATTATGTGCCATTACCTAAGGTAACTCAAAATACTATAGAGTTTTACAA
AATTGAGGGCTTGATTATTTATTGGAAACATAATTTGCTGGCTTTCAAAGTCATTAGGCCATAAAAATGT
TTCATGCTCCAAATGTTTTGCATTTCTGAAAACTTATCTGTTTATATTTTCCAAATTGATTAATAACTTG
TGATTAATTCTTGGTTTTGGCAGCCACCCACACATATATTCACTCCATCCCAAATGGATAAATAACTTTC
TACTTGACATTTCCAATGGTAAACGTATGAAATAGTTACTAACGTGTTCAGTGTAATGTTTGAATAAAGA
TCCTAATGCAGGTGTATTAGCATATTGCCACTTTGGCAGAATGTGCCTTCTCCTTTTTCATTCTCTTTAA
GTGTTTCTGTGGCTAAGTAGGTAATATTTATAAGACTCCTTCATAGAACACCTGTCACCAGAGTGCATTT
AAAGTGCTTCTGGTTTAATCCCATAATATACCTGAGGGCTAAGTTATGATAAAACAGATAAATTTAGACT
AGAGTCTTGAGTGATTTGGCTGAAGTCACAAATTAATCCAATTGCTCTCCTGAAAAAAAAAGAGCAGTTC
TGACTCTCCCTCTCGTCCCTCACTGGCCAGGCATTGCTGGTCGGTGCAGGTTATAGGGACAGAATGTGTG
CTTGTCACAATGTGTGGAGACCACAAAAGGATCAGTTGTACATATCTATATTTGTCCCTTCTAGTGTGTG
GCTTCAATTAGAAAAATTAAGTTATTGATTTTTAAGTAACTTTTTAAAAGTTAGTGATTTGGTTAAATTC
TCAATATTCTCTATTTTAAAAACATGCAAATCTCGGTTTCGGTGTGATACCACAAAATAGACAATGGGTA
TATGTTATGTGGAACAGTTAGAATAAATAGTCCTGCAGCCTTGGAGAATTGCCAATATTTCCTGGGTCTC
TGTTTTCTTATTTGGTGGGCTGGAATGATGCTATAGTATCCCTTTAGTTCTAAAATGTGATGATTTGATG
TTCCTGAAATGGGTCCACCCCCACCTCTCCAGGCTTATCTCTGAAGCTCTTAGCCACTTGGCCTCAGGGG
CTGAATGTCTCCAGTTTGAAGGAATCCCCATTAGGTGATGTGCCTCTTCTGCATCAGAGAACAGCTCTTG
GGTCTATTCACATAAATAAATAAACCATTCAGACTCAGGGTCCTATTTGAACATACAAAGCCTTTTTTCT
TTACTAATCCATATAAAAGAGAAAACTTATAATGTTATTTTGTTACAATACATATAATGTCATTCAGCTC
TTCATTTAAGTGAATGTAAGGACCTCAGCTCATTGTTGCTTTACTATCGATGTAAGTATTATTGGAACAA
AATCATTTTCTCATTGACAGCCTTTCCAGGGCATTTTGTCTCTTCTACCTCAAGTGCATTGCAGAGACCA
CCAGTTAGAGTGAAATTTACCACAAGGAGACACAGGCACATTGTCAGTAACTAGCTGTGCTATTTAACTT
TATCTAAGGGATGGCCTGTGCTCACAAAGTCTGGGCTACATCTCTTGTTCACCTGATTTTGATTAGCCTG
AGTTAGAAATTGTTTCCCAACATCTTGTTCCTTGATTTATCTTTCCCACCAGTAAGAGAATATGAGGCAA
AAGTAAAGGATTATCCTTGCTACACAACTACACCCTTGAGGGCATTTGTTTGACATGAACATATATTAGC
CTTTTCCCCTTGGTCCTGTCTTACTACATTGCTTCAGTAACTATATTCAGTAACTGTATTTGACCCAATT
TTAGGAGACATCAAGCACCTGAAGTCCACTATGGAGCTCTGCAAACAGAGATGCAGATTTGCTTATTTTT
ATCCACTGAGTTTCATATTAGGTTTTGTAAATTCCAACAAAGTGTTGGAGAAGGCTCTGCAACTGCTGCT
TGGGACCTGAACAGGGTACCCAATTTCCCAGTTATTCATCTAGAAATGTCAGACAGAATTAAGGATGGTA
TCTCTTGTAAACTCCCAAGATAATCCTCGTGGAGACATTCTGAAGAAATGCCATAGCAAGTAAATAAAAT
AAAATGTTATCTGTAAGCCAAGAATTTTCTAACAAGCAATAGCATGAACCAATAGTTGTAGAATACAGAA
TATTTAACGTGTTATTTTTAAAGTATATGTTTACATTTATAGATGAATCCAAGCAAAAAAAGATGCTTTT
TTTCTACCTGTGACCACAGTTAAAACTATTATTTAAAGTAATTTTTGACCTTTTCTTGCTAGTAATACAA
ATTCCTGGTGGAAGGACACCAGTCATAGTTTTAGTGAGAGCAGAATTATGAAACACTCATTGTGCATTTT
AAAGGTCATTGTCAGTTTTGACGCATAAAGATAAGAAGACAATCATATCGCCTGTGAAACTAACAAAAGT
ACTTCCCATAAATTCATAATTATCCATTCTTTTCTCTATAAGACTCCTCTTTAAAATTCAAGCCTGTGTA
AGGATTTGCAACTGCAATTGTTAATGGTTTCTACCAGGCCCTGAAATCATTCATTGGAACAATGGGATCA
TTTTGTAGCTGTGAAGTTGGTACCTTGGAATAAGCTATCTTAAAGTAAGAAGAAATACTCTTTTTTTTTT
TTTTTTTGAGGTAGAGTCTTGCTCTGTCACCCAGGCTGGAGTACGGTGGCACAATCTCGGCTCACTGCAA
CTTCCGCCTCCTCAGTTCAAGCGATTCTCCAGCCTCAGTTTCCCAAGTAGCTGGGATTACCGGCGCCCAC
CACCATGTCCGGCTAATTTTTGTATTTTTAGTAGAGACGGGGTTTCACAATGTTGGCCAGGCTGGTCTTG
GTCTTCGGATCTGAAGTGATCCGCCTGCCTCAGCCTTCCAAAGTGCTGGGATTACAGACATGAGCCACCA
TGCCCAATGAAACACTATTACGATTATTTTTTACTATACTGTGAGGCAGGTCCGACCTGCATTACTGTCT
TGCTGTGTTCTACAAAGTTTTCATAGAGCATGGCTAGACTACAGGGGCATAATTTCACTTGAAAAATATT
CCAGGCCGGGCGCGGTGGCTCAAGCCTGTAATCCCAGCACTTTGGGAGGCCGAGACGGGCGGATCATGAG
GTCAGGAGATCGAGATCATCCTGGCTAACACTGTGAAACCCCGTCTCTACTAAAAAATACAAAAAACTAG
CCGGGCGAGGTGGCGGGCGCCTGTAGTCCCAGCTACTCGGGAGGCTGAGGCAGGAGAATGGCATGAACCC
GGGAGGCAGAGCTTGCAGTGANNNNNNNNNNNNNNNNNNNNNNNNNNNNNNNNNNNNNNNNNNNNNAAAA
AAAAAAAAAAAAAAAAAAAGAAAAGAAAAATATTCCAAGCCTCGTAAAAACAAATAAGCTTAAGGAAAAT
TTTGCTTAGGTGAGTCCTGTTGTATGTGTTGATTTCATAGAAGCAGTGACTTTGATGCCCTTTTACCTAA
TGAGATCAATACACCCTTGTACTTACTAAAAACATAATTCACTACTTGTGTTTTCTCAGGTAAAGTATAT
CAACCAGTTCAGAATCAAACCAAAAGAAAAACCAAGTGTAAATTTTACATGAAAGTCCTGGTAAATTCAC
ACATGATCAGCAGAATTTGTTCATCGAACAAATTTTGAGGTCTCAGCTACTCCACAATGATGACACCAAT
CTTCATCTCCTTCTTTAAGGAAAAGGCAATAGACTATTCTACCTTGCAGACATTTTTACATACTTAATTT
TATTTTCAAGTTAGATCAACACTGGGCCTCAAGCTTCTGGGGCATTATAAAATGGGCATGGACATCTAAA
TGAAGTAAGATTCAGGTAAAATTTAAATAAAATAGATTCAACAGAGTAGTACCAAAAAAGTCATTTTATC
TTAAATATTTTTTCTTGATCAATTAGACATTCTCCTTAATCAAGTACTAATATTCTGAATCTGTATACCT
ACATTCCCTTCTATAAATATCTTGAGATCACTAGGCTAGGGATGAGAATGATGACCGCAGCTAACACCGA
CATGGCCTACACCTCATCACAGCCCTGTGGGGTAGGCGTTATTATCATCTCCATTTTCTAAAAGAGGCAA
GTGAGGTGCAGAGTGGCTGAGGAATTCACACAAGATCACACAGCTAATAAGCGGTAAAGCTGGGATTTAA
ATTCAGGCAATCTGGGCCAGGTGCTGTGTGACTCACGTCTGCAAACCCAGCATTTTGGTAGTCCAAGAAA
GGTGGATCACCTGAGGTCAGGAGTTTGAGACCAGCCTGACCAACGTGGTGAAACCCCATTTCTACTAAAA
ATACAAAAATTCGCCGAGCATGGTGCTGCATGTCTGTAATCCCAGCTACTTGGGAGGCTGAGGCAGGAGA
ATCACTTGAACCCGGGAGGTGGAAGTTGTAGTGAGTCGAGATTGCACCACTGCACTCCAGCCTGGGCAAC
AAGAGCAAAACTCTGTCTCAAAAATAAATAAATAAATAAATAAAATCCAGGCAATCTGGCCCCAAAGTCT
GTGGTGCAACCTGTATGCTAAATTCCAAGTTGCTTGCACCTTAAGATGTAAGTAGACATGCTGCTTGCCC
TGCCCTCCTGTACTTTTGTAGGCTCCCAGCTCATGGAGGAAATGTGACCCAGCCCCTTTGCCATCAAGTG
TGAGCTGGTGCAAAGAAACACATCTTGATGGGAGCAGGGGTGGGTAGGCAGATGTTCTCTGTGCTGTTTA
GAATGCAAGGAATCCTGACTCCAGACACAGCATCAAAGCCAGCTTGGAGCAAGCATTTCAAGGGAAAGTA
AAACCTGTACAAAAATGTTGCAAGGAGGCAATCAAGAGGATGGTTGCCCAGAGAGGGGAAAAAGGACAGG
CACAGGCAGAGAGGATAAACTGCGAGCAAAATAGGCAGGATAGAGGGGTAAGTTACAGGGAATTTAAAAC
ATACAGTTTCTGCTCAGGATCAAAATTAGGATCCAGCAACGGAGTGCAAGAGTGAGGTATCATCTTGGTC
CAACCACACAAACTTCTGTTTGGGGCAGTAACTAGTTGATTCACCAGTAAATGTCTTTTTTTTCAGAGAA
CTAGAGGAACTTCTTTTAAAAAGACCAGGGTAGCTTCACGTTAACCTTGAGATTATCCAGACATGCATTT
AATGTGACTATGAAATGAAAATTGAAGGTTACATAAAAACAATTATTGTTTTCCTTATTTTTGGGGAGAG
TCTGTTAGGCACATTAAGAAATCCTACAAGTAAACTACATCTTAAAGGGAATTTTTATAATGCCAGTTCT
TTTGCAATGTTTCTTGTTAACATCCATGAACATGCTCTGCTACCTGAAATATTCCACTTTTCACGAAGAT
ACTTCTCTGGGTTTCCACCCAGTTCCTGTCCTTTCCTCTCCACCACATTCTCCATTGTTTGCCTCTCCTT
CCTCACAACTCATGCCCTAATTTCCTACATTTTCCTGAGATTTTTGTTTCCAGCGCCCTGCTCACTACTC
AACTGAACTTCTCTCCACTGGCACCAATTCCAGCCACTTCTCTTATCCAGCATCACTCCACTTACACTGT
TCCAAATTTTAATTCTGCTGAACCCTTCATGAATCTAGAACCGCTCTTCTGTTGACTTCTTGGTCCTGTA
GTGGCCAGGTTCTCCCAGCCTTTTTCTGCCTCATGATGGATTAAATCCCCTCTTAACTTCCAGGAAGGTC
CCCCACACCCGACGCCATTCTCTTCTCCCTCATTGTGATCTGAAATAGTCTCACCTGTAGCTTAGAGGAA
ATATTCACATTCATTGAATTCTAAAATCTGTGTGAATACATAAAGGATGTAAGACTAAAAAATATGTCAA
CCCAACATTTTGCTTGCAGGGCTTCAATAAGATAAAGTAAATAAATAAATAATGGCATATAAAAGATCCA
AAAAAGGAAAATCAGGAAGTTGAGAAATAAAAGAACCCATAAATTTCAGATACATATTGTCACAGAACAT
TGTTAAGGTTAAGAATAGCTTCTAAGTATAAGAAGTCCATTACTTCTACATTTTATTAAATGAACACTTT
ATAAACTAAGATTTAGCAGCTTAAAGGATAATTTAAAAAATCAAATCAACTAATCAAAATTTCAAACAGA
ACTTTAGTGTGGTATTTGCAAAAAGATAGTGTTGCTATTATGCTTATAGGAAACTACACACAGAGTTAAA
GAGAAAAAGAAAAAGAATTCATCGATCAGAATCCTATGTCTTTAATAATAATAATAGCAATATTAACATG
TTTCTATAATGTTTGATAATTATCAAACCATGTTTAAATGTGACACTCACGTTTGAAACTCACCATAATT
GTGAGATATTGGTAGAGTAGTAGCTACTACCTATTTAATCATTGAGGAAAATCAACAAGCTAATGATTTG
TTTAAAATTAAATGTTCTGTTTTCATTAAAGTCATTATGTCTAGGAATAAAGTGTATAAAACTTCACATA
TTTTATGTTTCATTTAAATAGACTTAATGACAGTCAATACCTTCTTGGTCAAACACTCATAAACAAAAAA
CAAGAGTTTTTTTTAACACTGGGTAAATAAAAAATGATTTTAAATTCCTAGATTTTTCTCACTATTGTTT
TCTACTGCAAACTTTAGTGAAATAGAAAAATTACTGGTCTTAGCTTTCAGAATGTGCATCTGTATGTATA
CACACATATGTATATACACAGGCATACACGTACAAGTACATTTACATGTCTGAAACGGTTGAGTACTCCT
TAACTATTGAGCTGAGAAGAAATCTTGGCACTCAGGTGGACCTAAATGTAAATATGTAAGAATGCTCATT
TTTAAAATTCATTTGCTTCCCATTCAAGTAGCTTATAAAGTAGAATAAATCACTGAGCATCTACGGATAT
AATCCACATGCATATAATCATTTGTAAATGTGGATAATGTCAATAATACCTGCTCTAGCTACTTCTTTTG
ATAAATAGGGCATTTGTGAAAGAGCAGTAGCAATAATGACAAACTATGCCTAAAAGTGTCTATAAGTTCT
ATTACATTCTTTTTTTTTTTTTTTTTTTTTGAGACAGAGTCTCACTCTGTCGCCCAGGCTGGAGTGCAGT
GGCCGGATCTCAGCTCACTGCAAGCTCCGCCTCCCTGGTTTACGCCATTCTCCTGCCTCAGCCTCCCGAG
TAGCTGGGACTATAGGCGCCCACCACCTCGCCCGGCTAGTTTTTTGTATTTTTAGTAGAGACGGGGTTTC
ACCGTGTTAGCCAGGATGGTCTGGATCTCCTGACCTCGTGATCCGCCCGTCTCGGCCTCCCAAAGTGCTG
GGATTACAGGCTTGAGCCACCGCGCCCGGCACATTCTTTAGTTTCTGGCGTTATGTTACTCTTGATAGAA
GATAAAATAAAAGTAATATAAAATTATCTGGACTATACACATTTATAAATGGAGTAAATTAAATAAAATA
GTGATTGAACTTTACAATTTGACTAATTTC
