# Supplementary material for: Genome-wide characterization of endogenous retroviruses in snub-nosed monkeys
Source: PeerJ. 2019 Mar 18;7:e6602. doi: 10.7717/peerj.6602 (PMC6428148; doi:10.7717/peerj.6602)
Supplement: File S3 — All ERV sequences found in the golden snub-nosed monkey. [file peerj-07-6602-s003.zip › Supplemental3/254.fasta]

>254gi|723425819|ref|NW_010788637.1|:3169806-3177487 
TGCCTTTTGAGGAGTGGAAAAATACTGAATATCAGAGGTCAGAAAAGTCAGGAAACTCCCCTTAATGCTA
AAACAACAAGGTTATCTGGAAAGTCCCTAGCAGGGCAAGCAGCCGTTTGTGGTTTGGTCAAAGGGCGGGA
ACCAATGAACAACTGACTAATGTTTAACTTTAAATGTCAGCCAATTGTAAACCTACAACTGTAAAAATCC
CCAGTGACTCTGTAACTTGCTGTAACTTGTTTGTGTCTGACTATAAAAGACGGCTGAACACCGAGCTCGG
GGTCTCTCCCTAGGATCGGATACCTAGCTGGAGGGAACCGAGTTCGAACTCGAAATAAAGCGATCCCTGC
CGCTTGGCTTTGTCTCTGGACTCTGGTGGTTGCTTTCGGGTCATCGCGGGTCTGGGCATTACATCTTGGG
GGCTCGTCCGGGATTGCCCCTAAGCCCACCAGACCCCAGGCCAACGGGTCATCGCAAAAGTGAGTAAGCC
GGCTCTGTTTATATGTTGTCTGTCTGCCTCTGAATAATCCCGCGGGGTCTGTATATGAGACTGATCTAGT
CCTGGCGGACGCGCTATAGGACAGTCAGTGGAGGCCGGTGGGAGACGTCCTCCGGTACTCATCTGGGGCT
CTGTATTCTGTGGCCCATCTGCTTCTGGTCGGGTCCTAAGCCCGAGACGCGCTAGCGATCAATATATCTT
GGTTGTTGGAAGTTATCTGTTGCTCGCCCCTTACTAATTTACCTTGATTTACAGGAGCTTCGGAGCCAGT
CCTGTACCAGGCACTAATATCCCTTACCACCCATCTTCTATCAACAGGACTTCCTCGGAATGGGCAACTC
CCAGACCACACCACTTTCTCTCCTTGTCAATAATTTTAAAGATGTGAGAGCAAGGGGACATGATCTCAGT
ATAGAAGTTAAAAAGGGAAAATTTATAACCCTCTGCCGCTCTGAGTGGCCCACCTTCGGCGTAGGCTGGC
CAGCTGAGGGAACTTTTTGCCTCCCCATTATCCTCCAGGTAAAATCAAGGGTTTTCCTGTCAGGTCATTC
GGGACACCCAGATCAGATCCCCTACATTTTAGTCTGGCAAGATCTGGTGGAAAATCCGCCCCCGTGGCTA
GCTCCCTTTCTGCTGACCTCTGAACCCTGTAAAACCCTAGTCGCACAACCAATTGGGACCACCAAAAGAC
CAAAAACTCCAACTGCCCCCTTGCCCCCTGTGTTGCCTGACAGCCAGGACATCGCATCCTTGGAACCCCC
GCCTTATCCTTCCCCTCCCGGACCCCATGCCCAAGCCCAACCAGCTGCACTCCCAGGAAGCCATGAGGGC
CGAGAAGCGGCCACAGCGCCAGGAGAAACTGAAAGTGAACATGGCTCGGGAGGGCCGGCAGGGCAAACGC
ACGGGCGTGTCCAGCGTGAGGCAACTCCGTGAGTTCCCGATTCCACTGTAGCACTCCCCTTAAGGGAAAT
AGGACCCCCCAATGACACAGGTAACCCTAGACTCCAGTATTGGCCATTCTCTCCAAGTGACCTGTACAAC
AGGAAGACTCAGAATGCCCGGTTCTCTGATAAACCCAAGGACCTAACAGCCCTTCTAGATAGTGTCATGT
TCACTCATCAGCCCACCTGGGATGACTGCCAACAGCTCCTCCGCATTCTGTTCACAATGGAGGAACGGGA
GAGAATCCAGGTAGAGGCTAGAAAGTTGGTTCCTGGAGATGACGGTCAACCGACTGCAAACCCCGACCTC
ATTAATGCAGCATTTCCCTTGACCAGGCCAATGTGGGACTACAATACAGCAGAAGGTAGGGGAAAGCTAC
TCGTTTATCACCAGACTCTAATGGCGGGTCTCCGGGCTGCAGCTCGCAAGCCCACTAATTTGGCTAAGGT
ATATTCTGTTTTACAGGGAAAGACAGAAAGCCCCGCTGTTTATCTAGAAAGACTAATGGAAGCCTTTAGA
CAGTATACACCTATAGATCCAGAGGCACCTGAAAATCAGGCAGCAGTCGTTATGTCCTTTGTCAACCAGG
CGGCCCCAGATATTAAGAAAAAGCTACAAAAATTAGAAGATTTGGAGGGAAAACAGGTCCAGGACCTCCT
TCGCATAGCACAGAGAGTTTATAACAACAGAGATGCTCCAGAGGAAAGACAAATTAGGGCCACTGAGAAA
ATGACCAAAGTCCTGGCGGCGGTCGTCCAAAAAGAACAACCACCGCCAGGAAGCACCCAATCCACGNNNN
NNNNNNNNNNNNNNNNNNNNNNNNNNNNNNNNNNNNNNNNNNNNNNNNNNNNNNNNNNNNNNNNNNNNNN
NNNNNNNNNNNNNNNNNNNNNNNNNNNNNNNNNNNNNNNNNNNNNNNNNNNNNNNNNNNNNNNNNNNNNN
NNNNNNNNNNNNNNNNNNNNNNNNNNNNNNNNNNNNNNNNNNNNNNNNNNNNNNNNNNNNNNNNNNNNNN
NNNNNNNNNNNNNNNNNNNNNNNNNNNNNNNNNNNNNNNNNNNNNNNNNNNNNNNNNNNNNNNNNNNNNN
NNNNNNNNNNNNNNNNNNNNNNNNNNNNNNNNNNNNNNNNNNNNNNNNNNNNNNNNNNNNNNNNNNNNNN
NNNNNNNNNNNNNNNNNNNNNNNNNNNNNNNNNNNNNNNNNNNNNNNNNNNNNNNNNNNNNNNNNNNNNN
NNNNNNNNNNNNNNNNNNNNNNNNNNNNNNNNNNNNNNNNNNNNNNNNNNNNNNNNNNNNNNNNNNNNNN
NNNNNNNNNNNNNNNNNNNNNNNNNNNNNNNNNNNNNNNNNNNNNNNNNNNNNNNNNNNNNNNNNNNNNN
NNNNNNNNNNNNNNNNNNNNNNNNNNNNNNNNNNNNNNNNNNNNNNNNNNNNNNNNNNNNNNNNNNNNNN
NNNNNNNNNNNNNNNNNNNNNNNNNNNNNNNNNNNNNNNNNNNNNNNNNNNNNNNNNNNNNNNNNNNNNN
NNNNNNNNNNNNNNNNNNNNNNNNNNNNNNNNNNNNNNNNNNNNNNNNNNNNNNNNNNNNNNNNNNNNNN
NNNNNNNNNNNNNNNNNNNNNNNNNNNNNNNNNNNNNNNNNNNNNNNNNNNNNNNNNNNNNNNNNNNNNN
NNNNNNNNNNNNNNNNNNNNNNNNNNNNNNNNNNNNNNNNNNNNNNNNNNNNNNNNNNNNNNNNNNNNNN
NNNNNNNNNNNNNNNNNNNNNNNNNNNNNNNNNNNNNNNNNNNNNNNNNNNNNNNNNNNNNNNNNNNNNN
NNNNNNNNNNNNNNNNNNNNNNNNNNNNNNNNNNNNNNNNNNNNNNNNNNNNNNNNNNNNNNNNNNNNNN
NNNNNNNNNNNNNNNNNNNNNNNNNNNNNNNNNNNNNNNNNNNNNNNNNNNNNNNNNNNNNNNNNNNNNN
NNNNNNNNNNNNNNNNNNNNNNNNNNNNNNNNNNNNNNNNNNNNNNNNNNNNNNNNNNNNNNNNNNNNNN
NNNNNNNNNNNNNNNNNNNNNNNNNNNNNNNNNNNNNNNNNNNNNNNNNNNNNNNNNNNNNNNNNNNNNN
NNNNNNNNNNNNNNNNNNNNNNNNNNNNNNNNNNNNNNNNNNNNNNNNNNNNNNNNNNNNNNNNNNNNNN
NNNNNNNNNNNNNNNNNNNNNNNNNNNNNNNNNNNNNNNNNNNNNNNNNNNNNNNNNNNNNNNNNNNNNN
NNNNNNNNNNNNNNNNNNNNNNNNNNNNNNNNNNNNNNNNNNNNNNNNNNNNNNNNNNNNNNNNNNNNNN
NNNNNNNNNNNNNNNNNNNNNNNNNNNNNNNNNNNNNNNNNNNNNNNNNNNNNNNNNNNNNNNNNNNNNN
NNNNNNNNNNNNNNNNNNNNNNNNNNNNNNNNNNNNNNNNNNNNNNNNNNNNNNNNNNNNNNNNNNNNNN
NNNNNNNNNNNNNNNNNNNNNNNNNNNNNNNNNNNNNNNNNNNNNNNNNNNNNNNNNNNNNNNNNNNNNN
NNNNNNNNNNNNNNNNNNNNNNNNNNNNNNNNNNNNNNNNNNNNNNNNNNNNNNNNNNNNNNNNNNNNNN
NNNNNNNNNNNNNNNNNNNNNNNNNNNNNNNNNNNNNNNNNNNNNNNNNNNNNNNNNNNNNNNNNNNNNN
NNNNNNNNNNNNNNNNNNNNNNNNNNNNNNNNNNNNNNNNNNNNNNNNNNNNNNNNNNNNNNNNNNNNNN
NNNNNNNNNNNNNNNNNNNNNNNNNNNNNNNNNNNNNNNNNNNNNNNNNNNNNNNNNNNCAGACCGGTTG
CATATCTCTCAAAGAGACTGGACCCAGTAGCTGCAGGATGGCCTCCTTGCCTCCAGATGATTGCTGCAAC
GGCCCTGATGGTCAAAGATGCTAACAAACTGGCCATGGGCCAAGAATTACAAGTCACCCCCCCTCATGCT
GTCAAAGGCATCCTCCGACAACCCCCTGACCAATGGCTCAGCAATGCTCGGCTTACCCATTATCAAGGAC
TGTTACTAAACCCTCAGAATAACATTTAAGCCCCTGACAACCTTAAACCCAGCATCAGCCCTGCGCTGGG
TCTTCCGGATGTCTCTAAGCCTTTCCACTTATATGTGGACGAAAGCCGGGGCATAGTGAAAGCAGTATTA
ACTCAAAATTTAGGTCCCTGGCGCAGACCGGTTGCATACCTCTCAAAGAGACTGGACCCGGTAGCTGCAG
GATGGCCTCCTTGCCTCCGGATGATTGCTGCAACGGCCCTGATGGTCAAAGACGCTAACAAACTGGCCAT
GGGCCAAGAATTACAAGTCACCACCCCTCATGCTGTCGAAGGCATCCTCCGACAACCCCCTGACCGATGG
CTCAGCAATGCTCGGCTTACCCATTATCAAGGGCTGTTACTAAACCCCCTCAGAATAACATTTAAGCCCC
CGACAACCCTAAACCCAGCATCATTGCTGCCAGACCCAGACTTAAGTAAGCCGCTCCACAACTGTGCTGA
AATACTAGCCCAGGTACATGGAGTCAGAGAAGACCTCCAGGACCGACCGCTACCAGATGCAGACCTCACC
TGGTTCACTGACGGAAGCAGCTTCGTTCACCAAGGACAGAGGTATGCGGGGGCGGCGGTAACCTCAGAGA
CTGAGATAGTTTGGGCTGAGCCTTTACCTCCAGGAACATCGGCTCAAAAGGCTGAGTTAATAGCCTTGGC
ACAAGCCCTGAAACTAGGCAAAGACCGTAAACTGACAGTATATACTGACAGCCGGTATGCATTTGCCACT
GCCCACATACATGGGGCTATATACAGAGAGAGGGGGCTTCTCACAGCTGAAGGAAAAGACATTAAAAATA
AAGAAGAAATCTTAAATCTTCTGGCTGCCCTTTGGGAACCCAAAAAGCTGGCTATCGTCCACTGTCCGGG
ACATCAAAAAGCCACTAACCCAGTCACTCGAGGAAACAACCTGGCTGACCAGACTGCAAAAGACGTGGCT
AAAACCACTCCTCAGCTGCTGGCCCTCCAGCTGCCTGATCCCGGGCCCAGAGAATTGCCCTTTCACCCAG
AATACTCAGAAGAAGACCTCCAGTGGATAAGTAAACTCCCCGGAACACAGGTCAGTAATCAGTGGTGGAA
AGATTCTAACAACAATACCATTCTCCCGGACAGGTTGGGGCAGCGAGTAATAGCACAAATCCACCGAAGC
ACTCATCTGGGCCCGCGGCGGATGTTAGATTTGATTCAACACGCTGGACTAAAAATTAAAAACGCCCCTG
AAAAAGTAGACGCCACGGTTAAAAACTGTGTAGTATGTCAACTCAATAACGCCAGTCACGGGACCCAGAC
CACGGGAAAAAGACACAGGGGAGATAGACCTGGTATATATTGGGAAATTGACTTTACTGAAATAAAGCCA
GGAAAATATGGATACAAATATTTACTAGTTTTTATAGATACATTCTCAGGATGGGCAGAAGCTTTTCCGA
CAAAGAAAGAAACTGCACAGATTGTGGCCAAAAAGATCCTAGAAGAAATCCTGCCCAGGTACGGCTTTCC
AGTCATGATAGGGTCGGATAATGGGCCGGCCTTCACCGCAAAGGTAAGTCAGGGACTGGCTTCCATCCTT
GGGGCTAATTGGAAACTACATTGTGCTTATCGACCCCAAAGCTCAGGTCAGGTAGAAAGAATGAATAGAA
CATTAAAAGAGACCCTAACTAAATTGACCATGGAGACTGGCGCTAACTGGGTAGTCCTCCTCCCCTACGC
TCTGTTCCGGGCACGTAACTCTCCTTATAAACTAGGACTTACCCCTTATGAAATAATGTATGGCAAACCA
CCCCCTATCCTCCCTAACCTTAAAGACAATCTCCTCAAAGCTGACACAGATAATGGTCTTGAACTTTTGT
TCTCCTTACAAGCCCTACAGAGAGTTCATGAGGAAGTCTGGCCCAAGCTAAAAGAACTATATGAAGCTGG
GCCTCCACCCATTCCACATCAATACAAACCGGGAGACTGGGTCCTCGTCAAGCGCCACCGACAAGAAACC
CTAGAACCCCGGTGGAAAGGACCATTCCAGGTGATCCTGACTACGCCTACGGCCCTCAAAGTGGAAGGCA
TCGCCGCCTGGATTCATCACACCCACGCCAAGCCTATAGACCCGCTCTCGGACCTTGTTACATCCTCGAC
GGGAGAGGCAGCAACCTGGACAGTTGACCGGACCAAAGAAAACCCTCTAAAACTTGTTCTACGCCGTCAG
CAACCTAAACTGTAACTATGACACCTACCTCCTTTATAACTCTTCTACTCTTATGGATCCCTTGTGGGGA
GACCCAGGCGAACCCGGCAACATCCCCTTTCGCTTGGCGTTTCTTCCTGACTGAGAACTGGACCAATTAT
GCTCAGACAGAACAAAAGGGCTATGTATTAGGCACTGCTGACTGTCCCCCTGGGGGTTGTAGCACTCCCA
TCCATCTAAATTTCACTGATTTTAAACACCAGCCAGGAAAAGCAGCACCCGCAATTTGTTTCCTCTTTGA
CCAAACACTCTCTTATTGTAATAACTCATGGGTAGAACAAAGTGTCGGCTGTCCATATAGGTCCTGCAAA
ATCCACACTGTTAAAATCCTAAAAACTTCTGAGTCCCTATCCAGTCAAACGTGGCAGTCACACAATTTCT
TTAAAACTACATCAGGCTACACCTGGGTTATCTGGGACCCCTGGGACCCCCGCTGGACTTCCCAGCAAAA
AGGGGCTATGTACTTGACTTCAGGAACTACCTGGCCTAGTAGCCGTCTCTTTCTCTGGCGTTCCATTCAT
CGAGACTTCCGAGTCAGACATATAAGACCCAAGATTGGCTCTCAAGATACTAGAGAGAGGGGGGAATGAG
GAGTGGAAAAATACTGAATATCAGAGGTCAGAAAAGTCAGGAAACTCCCCTTAATGCTAAAACAACAAGG
TTATCTGGAAAGTCCCTAGCAGGGCAAACAGCCGTTTGTGGTTTGGTCAAAGGGCAGGAACCAATGAACA
ACTGACTAATGTTTAACTTTAAATGTCAGCCAATTGTAAACCTACAACTGTAAAAACCCCCAGTGACTCT
CTAACTTGCTGTAACTTGTTTGTGTCTGACTATAAAAGACGGCTGAACACTGAGCTCAGGGTCTTTCCCT
AGGATCTGATACCTAGCTGGAGGGAACCGAGTTCGAACTCGAAATAAAGCGATCCCTGCCACTTGGCTTT
GTCTCTGGACTCTGGTGGTTGCTTTCGGGTCATCGCGGGTCTGGGCATTACA
