# Supplementary material for: Genome-wide characterization of endogenous retroviruses in snub-nosed monkeys
Source: PeerJ. 2019 Mar 18;7:e6602. doi: 10.7717/peerj.6602 (PMC6428148; doi:10.7717/peerj.6602)
Supplement: File S3 — All ERV sequences found in the golden snub-nosed monkey. [file peerj-07-6602-s003.zip › Supplemental3/255.fasta]

>255gi|723425819|ref|NW_010788637.1|:3438197-3445964
TGCAATCCCTCCCTCCTCCCCCCTCCCCATGATAGGCCCCAGTGTGTGATGTTCCCCTTCCCGAGTCCAA
GTGATCTCATTGTTCAGTTCCCACCTATGAGTGAGAACATGCGGTGTTTGGTTTTCTGTTCTTGTGATAG
TTTGCTAAGAATGATGGTTTCCAGCTGCATCCATGTCCCTACAAAGGACGCAAACTCATCCTTTTTTATG
GCTGCATAGTATTCCATGGTGTATATGTGCCACATTTTCTTAATCCAGTCTGTCACAGATGGACATTTGG
GTTGATTCCAAGTCTTTGCTATTGTGAATAGTGCCGCAATAAACATACGTGTGCATGTGTCTTTGTAGTA
GAATAATTTATAATCCTTTGGGTATATACCCAGTAGTGGGATGGCTGGGTCATATGGTACATCTAGTTCT
AGATCCTTGAGGAATTGCCATACTGTTTTCCATAATGGTTGAACTAGTTTACAATCCCACCAACAGTGTA
AAAGTGTTCCTATTTCTCCACATCCTCTCCAACACCTGTTGTTTCCTGACTTCTTAATGATTACTATTAT
TTTTTGAGATGGAGTTTCACTCTTGTTGCCCAGGCTGGAGTGCAATGGTGCGATCTTGGCTTACTGCAAC
CTCTGTCTCCCGGGTTCAAGCGATTTTCCTGCCTCAGCCTCTCAAGTAGCTGGGATTACAGGCATGCGCC
ACCACGCCCGGCTAATCTTGTATTTTTAGTAGAGATGGGGTTTCTCCATGTTGGTCAGGCTGGTCTCGAA
CTCCCGACCTCAGGTGATCCACCCACCTCGGCCCCCCAAAGTGCTGGGATTACAGGCGTGAGCCACCGTG
CCCTGCCTTGTTTACTTTTTAATACAAATGCTGGTGTACCTGGACTTTTGCTGTATGGCAAGGAAATTTA
TCGCTTACCATAACCTATAGAGGGAAATGCTGGGAACTCCGTAGCTATCAAAATAGCTATATCTGTTCAA
CACTAATAATTCTTGCCAGAAGGCAGATTTATTCCACTGTTGCAAATAATATGTGTGTCTTTTAAGGGGA
TTTACTATTTGGTATGGCATAATCTTCCTAACAGCTTTAAATATTGTGAAAAATGAGATTATTCAATGAT
CTTTTGACTGAAATTGATTTGGGATGTTTCTTTTTATGTCTCATGTAAGAAATCTTTGAGTAGACTATCT
CTTCTCTCCCTGTGTGCCCTGATATAAAAACAAAACACAATTAAACAAAAGGGAAACAAAACAGCACTAC
TTCTGGTGGACTGACTTGCCAATAAAAAGTCACTTTGCAAAGCCAAACTTCCTTAATATCCATTTATAAT
CAAATTCTGAAGAAAGAACAAACATATCTCATGAAAGTTCTAGGAACATTACATTAATTCTTTTATTAAA
AAACAAGTGAAGGAACATGAATAGCTGAGAAGCAAACATAAAGAGCAATCGATAGTTATTCTCTTCCTAC
AGTGTCTCAGCATCAGCCTGTTCTTTCCAATTCGAGAGGTTCATCAAGCTCCCCAGGAGCTGTTGATGGA
CATCTTTACAAGTAGCTACTTATCCCAAGCCAATGTCATTTCACGACTTTGCTTTTCTAACTTCATATTA
TTGACATTCTCTTTCTTGTTTATTACACTCTGTTTTATTGGATTAAAAAACAAAGCATAGATGATGTTAT
ATTTTCCCTATTTTACTGATGCACCATTATAGGGACTACTAAGGTTAATACAGAGAGGTTTTCATTTTTG
AGAAGCCCTGATATAAGATCTCTTGTCACCATTTGGATATGAGATATTCATATATACCTGTTGGCCAGGA
AACAAAACAAAACAAAACAAAACTGAGCCTATTATGTTGTTTTTAGCTTCCTCCTTGTCTTCTCACCTAT
TTCATAGTCATTAGTAGCCTCTCTCCTAAATTGTCACATTGCAGGATTTGGAAACTGACACCAAGTCTAG
TCACAACCAAAGACTGGCCAACTGGCCCAATAATGAGACCTCTGTCCACTTCTATTTCTCCACCTCCGGT
TCTAATCCTACTGATGCGGCCATAATGTCTGTGAAATGAAGGAATGGGGATAGACTCAGTGTTCTCTGAC
CTGTCTTCCATTCTATTACTCTAATATTTCTAAATCTAGAATTTCTTTGAAAAAGAATGCATTACCTGAT
ACCCAGCAAGGTAATTTCTTATTTCCTTTTTCAAACACATCAGTTAAAGTACAGATGTAGTGAAATCTAG
TCTGATCTTTTCCTGAATAACTGAATAAATATTTAGAACTAAATCATCTAGCTTTTCCTAGTAAAGGAGA
CACAACCAGGACAAAGTTAGATTTATCAGATGCGAAGGCTTTTAAGCTCCTCCTTTTTAGATTAAGAAGT
TGTTGTATGTTTTAAAGAGAGACATTAGTAATCAAAAATTGGTAATGAGTCTAGTATTTGTCAGATCATT
ACTTTTTCTATTATGCAGACATTTGATTTAGGGAAACCACTAAGAAAGTATATCTGTTTTTACAAAAATT
TCTAGAAATCAATGTCAGAAAAATAGGTACATATTAATTTTCTGTTTGCGCCTCAAGGCAACTATTAAAG
AAACACATTTTACAAAGGAAGATAAACTATGTTAGCAATGGTGCCTTCTGGGAGCTTGTCTCATGAAGAT
TTCTATCAAATATATTTCTAGATCAGCATATATAAAATGAGTAACATTTTGGTAATACCAGAGATTAATT
CGAATGGTCCTTGCTAACCACTCCCAATTTTCAGACCTTCAAAGCATAGTTGCCAATATTTTTGACTGAC
TACGAAATATGGAAATATAATTTCTGTAGGTTTCTCTTCAAAATCAACTCTTAGTTGCTTAAAGGAGATG
TAAAAGAAATCCAAGTCTTTTCAGAACACACGCACATATAAAATCAATACCTTCCACTACCAAACTCCCA
AATAGGACGATAGATTAAGGGCATTTGTACACCGAATGATGATGTCAGCTTCATGAACCATTAAATGCTA
CTCAGAAGAAATATAAATCAAAAAAGAATAAATATTCTCCAGTAAATTCAAGGTTATTTTAATGGTCATA
TAAATGTCACAATTTAAGTGCTGGATTCTCTGCCACTTTTAGTGCCTCTGACACCTCTAATTTAGAAGGT
TTTGCAGAAGAAATTCTACTTGATTCTAAATGCTCCATTTTATTTATTTTTTTAATCTTAAAAATGTATC
TAGGGGGCAGGGCGTGGTGGCTCATGCCTGTAATTCCAGCACTTTGGGAGGCGAGGTGGGCAGAACACGA
GGTCAGGAGTTCGAGACCATCCTGGTGAACATGGCAAAACTCTGTCTCTACTAAGAAAATACACAAATTA
GCAGGGTGTGGTGGTGGCTGCCTATAATCCCAGCTACTTGGGAGGCTGAGGGAGGAGAATTGCTTAAACT
CGGGAGGTGGAGGTTGCAGTGAGCTGAAATTGTGCCATTGTACTCCAGCCTGGGTGACAAGAGCAAGATT
TGGAATAAAAAAAAAAAATTGTATCTAGCGAATCTGGATGCATTAGTCTTAAATATTTGTCCAACACTGT
CAGGAAAGAATGATTAGATTTCACAGTGCATACTTCTTATCACAGAAGAGAATACTTCAGGCAAGATGGT
ATCTGGAAAAAGCATTCACAGCTATTTGAATGCATTTGGATAATTAATTGAATTTTATATCTGGTCAACT
GAGAGAGGCTTGATTTTGGTGAACTGATGTGAATTGTGCTGATGAAGAATAATTGAATTTTTGTAAAAAG
CAAGTCTATGTTTCAAACAAGCAGAAAACACACACACACACAAATAAAATAAGACAGAATCGAGATATTG
CTTTCTCAACCAGAATATTAAAATATGCTGTATCAATAGTCATATTTATAATGCCTGGCAATAATATTAC
TCTTTTACTTACCATTTGGAAAATCACTTAATTTAGGTAACAACGAAATTTAAGATTTATTAGATATTAA
AATCATTGCATCTTTGAGTTCTTATGAAATTAACATTAAAAATTTACTTGATACCAGCAAATGCAATTTT
TTACTAAATCTATAGGAAACAATTTAATATTTAAGATAAATTATGGCACAGTTAAAATCTAGACTTCAAA
GTTTTCTTCTTTTTATAATAATCTGTAATAGATCTTTCACCTGAATTGATAGGCAGAGGGTCAAATATCT
GCAGGAGTAGCAAGGAACAGATATGTAACTAACACTGAGATATTTAGGAGACTTTAAGGCAACCTAATGG
CATGTTGTAAAATGAAAGAAAAAAAAAAAGAATGGTAAGAAACATCACACAATACGGTGAAGAAAAAACA
ATAAGCTGTCAAGGTTGTCTCCTGAAAAGAAACCAACCACGCACTTCCAAAGTTATTTTGACTGGCTCCT
GCTGGGGGCTGCTCTAAAAACTCCTGAAAAAGCTATAAACTCTGATGGATTTTTGGATGAGACATGAGTT
CAAAGAGGTTTGTAGGGGTGTGTCTCGCTCTTGTCTTCTGAACCAGGAGAGGGATTCACTTTATATCAAC
AACAGTAGGCTGAGAGCTTCTAGATTGGTCCTCGCTCTGAAGGCAGCTGGCAGAGTGTCATTGTGGAAGC
CGGTGCCAGAGTTAGAGATTGCTGGGGAAGAGCACCGAGCGATGTTTGGCAGTGTTGCAATTCAGACAAA
CCTCACAGGAAAGAGCTACACAGTTTGAAATGGGTTCTGTATTTAGCTACTGAGCAAATCAGACCCTGAA
TCTTCACTTTTAAGAAGACAGTTCTACCTAAAGTAATTCTTCTTGATTTCCTATTCAAGAGGATTATTCT
AAACCAGGAAAATAAGTAAAGTTACATTCTTGTTTTTATTTGTAGTTTTTCCTTCAGGGGAGAAGCCTTT
CTTACGTGGCCTTTTATTTTTTGAATCTCATTTCTACCATTGTTTCATATTTGAACAAACAGCTCAGCTT
TTTGTAATCATTACATTCTATACAATCTAATCATGAAAGGAATGACTTTTCAATTTCATATGTATTATGA
CACTTGATATAACCATTAATATGAATGAATTATGAGTGACTTCACATTATTAAAATATTAAATGACTTTG
CTGATAGCAAAGCAAATAAACAAAAAGTCTGCCATTTACTATACAATGAAAGAAACATATGCACTCCAGA
GCCAAATTTCAGTCCCAGTGACTTTCTATTAGAATCCCTTAATATCTAAAAGATCTATCGCTTAATCTCT
AAAATTGTTATATCTCTTTACCTTCAAATTACTTTTTATATCAGTTCGAGGAGGTCATATAAGCTTCTCT
AAATTATATGGCATGTGCATGATCTGAAAAATATGTAGCAGCATTTCTTCAGCAAGAGAATAGAAAGGAA
GGAAAGGGAAATTATGTGTCAGACACCACGATCCCATGCCTTCTTCAGGTGATATTTCATTTCAGCCTCA
TGCCATCCCCTTTGTGGCAGACATTATTTCAGTGTCCTAGAAGAGGACCCTGAAGCTTAGAGAGCTTAAG
TAACTTGCTCAAGATCATAACAATAACAAGTAGCAGAGCTGGGAATGGAATCAGGTCACTTGACTTGAAA
GCTAGTCTTCATTCCAATGTACCACCCTATTGTCTTACTGATCAAAGAATAAGATAGTTTAAGTGAAGGA
ATAAACCAAAACAACTATTTCCAACTGGTCAGAAATTAAGTTGCTGTACCATAATTTCCAACCTTTCCTG
ATTTAGATAAAAAATAAGAAATGAGTTAATCAGATAAGTTTTCAGTCCGAACCTTTATTTAAGACACAAC
AAACCTCCGGTTATTAGTTTGTCCACCTTCTTTTTTTTTTTTTTTTTTTTTGACAGAGTCTTGCTCTGTC
AGGCAGGCTGGAGTGCAGTGGCACGATCTCAGCTCACTATGACCTCCGCCTCCTGAGTTCAAGTGATTCT
CTGCCTCAGCCTCCTGAGTAGCTGGGACTACAGGCGCCTGCCACCATGCCCAGCTAATATATATATATAT
ATTTTTTGGTATTTTTTAGTAGAGACAGGGTTTCATCATGTTAGCCAGGCTGGTCTTGAACTCCTGATCT
CAGGTGATCCACCCACCTCAGCCTCCCAAAGTGCTGGGATTACAGGCATGAGCCACCGTGCCCAACCTAC
TCTTCTTGAGTATAGACAGAAGCACCATACTGCTACCCAGAGTAGGGAACAGCTGGGAGGGCAGTGTGAG
GCTTCCGCAGAAGAACTGTGGGTAACAGCAAGCAATGGTTTGATGTTAACTGGCAGGCATGACAGAGTTT
GTCAATTTCTGTTACGAACTCTTTGTCTGAACTTTTTTACTGATACCATTTCACCCATCTTATTTCATGC
TCTTGTTAACCCCTTAAATCTCTGCATGGACTAGGAGAATCGTGTGAAAATCAAGACTGATGTAAATATT
CATAATATAATTGCAATTCTGCTAAGTCAGGAAAGCTTAATCTGGAAGGAGAATTTGAATTTACATTTCC
CTGCCTAAGAAGTGGGATGACTTTTGGGTCAAATGAGGTTGGTGATTTCTTGGAAAGGTATATAAGAATA
TGAGCATATTGTCCTTGCCTGTGTCATGCCCATGCTCTTATTTAAAAGCAGTTTTTGTGTGCCTCATTCT
CTGTTCTGGTAAAATCCAGGTTTATTTTTACACCTGCAGACATTCTCCCATTACAAAGTACCTCATTCTA
TTTTTTTTTTTTTTTTTCCTTTTTAGAGATGAGGCCTCACTCTGTCACCCAGGCTAGAGTGCAGTGGCTC
AATCATGGCTCACTGCAGCCTTGACCTCCTGAGCTCAAGCAACCCTCCTGCCTTATCCCCCTGAGTAGCT
GGTAATACAGGTGCACACCACCACAACTGGCTAAATGTTTTATAAATGTTTTTGTAGAGATGGGGGTCTC
ACTGTGTTGCCCAGGCTGGTCTAAAAGTCCAGGCCTCAAGCAATCCTCCCATCTTGGCTCCCCAAAAAAG
TGCTAGGATTACAGGCATGAGCCGCTGTGCCTGGCCCCACACCCTATTTTATTACAAATGAAACAACATT
TTTGTGAAATGTGTTTCTTTATGAACTTTCAATCAGGCTGACATGCATAAAGCTCTTAGAAACCAACTCC
CATCTTGCTTAATTCTTTTATTTATTATTATTATACTTTAAGTTTTGGGATAACTATGCAGAACATGCAG
GTTTGTTACATAGGTATACATGTGCCATGGTGGTTGCTGCACCCATCAACCCAACATCTACATTAGGTAT
TTCTCCTAATGCTATCTCTCCCCTAGGCCCCCAGCTCCTGACAGGCCCTGGTGTGTGATGTTCCCCTCCC
TGTGTCCGTGTGTTCTCACTGTTCAACTCCCACTTATGAGTGAGAACATGCAGTGTCTGGTTTTCAGTTC
CTGTGTTAGTTTGCTGAGAATGATGGTTTCCAGCTTCATCCACGTCCCTGCAAAGGACATTAACTCATTC
TTTTTTATGACTTCATAGAATTCCATGGTGTATATGTGCCACATTTTCTTTATCCAGTCTATCACTGATG
GGCATTTGGGTTGGTTCCAATGTTTTGCTATTGTGAAGAGTGCTGCAATAAACACACATGTATATGTGTC
TTTATAGTAGAATGATGTATAATCCTTGGGGTATATACCCAGTAATGGGATTGCTGGGTCAAATGGTATT
TCTGGTTCTAGAGCCTTGAGGAATCGTCACACTGTCTTCCACAATGGTTGAGCTAATTTACACTCCCA
