# Supplementary material for: Genome-wide characterization of endogenous retroviruses in snub-nosed monkeys
Source: PeerJ. 2019 Mar 18;7:e6602. doi: 10.7717/peerj.6602 (PMC6428148; doi:10.7717/peerj.6602)
Supplement: File S3 — All ERV sequences found in the golden snub-nosed monkey. [file peerj-07-6602-s003.zip › Supplemental3/256.fasta]

>256gi|723425819|ref|NW_010788637.1|:649590-655871 
TGCCAGCACAGCCAGAATAAAAGCAGTTAGAAGAACATGAAAAGACTAGATTGGCTTAGCCTTTCAGCCT
TCCATCTCTGTGGGATGCTTCTGGTCCTCCAACATCAGACTCCAAGTTCTTCAGCTTTGGGACTCGGACT
GGCTTCCTTGCTCTTCAGCTTGCAGATGGCCTATTGTAGGACCTCACCTTGTGACCGTGTGAATCAATAC
TCCTTAATAAACTCCCCTTTATATATACATCTATCCTATTAGTTCTGTGCCTCTAGAGAACCCTAACTAA
TACAGATTTGGTACCAGGAATGGTACAGAATATTAGAGGAACAGAATATTAAGGATGGAGTTATTTTGTT
GGTTTTGGGGTTTGGATTAGACCCTCAAATGCTAAGGACTCTACTTCTAATAGTATGGACAACAATGATA
GTCCTTGGCGTGAACTGTTTAGAGAGTTATGCAAAATAAATGCATTTGGCACTCCTGATTCACTGCTTTG
ACAGGCAAGGAGCTTAGTGACTCTATACATAATACCTTTGACCATATGTGGAGAACCAAGGAATATAATG
AAGTTGGATGGTTGCTCCTAAGTTCATTGGGCAAAGTGATAAAAGAAAATGATAAACTAAGCAGATGCTA
AGCCTCAAATCTTCTCACATTGCCCTGAGTGAGAGTCTTTTCACCTGTACAGAAAGAGATGAAATAGTGG
AAAATCAGACACAAGTTCTTATCATGTGAGTGGCTAACCTGCAACAAAAGGCGTATATACACACAGCCTT
GCCACGTGTCTACTTTTAAAGTGAGAGCATTGATTGGAAAAGAATGGGACCCTGCAACATGAAATGGGGA
CATGTGGGAGGACCCTGACAAAGCTGAGGGCACTGAGGTTGTAAACTCTGATGAGTCTTTTTTGCCAGAA
GAAACAGCTTCCCCATCCCAGTAGTGGCAACATCCCCTCCTGACCCATGGTGACATCAGCCTTTCCACCT
TTGTCTGGGGAAATAAACCCTGTGTTGCCTGAGGCAGGAGTGATGGTCTGCCTCCCCTGAGACAGCTGCC
AGGCAAGACAATGCTGATTTTCCTCAGGACCCATCCCCCAACACCTCTGTTTGGGTCCAGAAAATATACC
CTTGACCAATACTTTCAGAAACAGATTTGTGAGGGTAGCACCTGTATCTTTGAAGAGCCCTGTGACTGCT
CTTCTCTGTATGCCAAATCTGACACTGGGAACTGTGGTCATTCAACTACAAAATGTGAATGCAATTGGAG
TAACTAGATACTCAGATGGCAGGAGCCAAGGGTAGCACTCAACTGTCAAAGACAAGGTAGGCATAGCTAC
CATAATGGACAGCAGAGGCAAAGCAGCAATCAGAATAGTCTGACTCATGTAGATCTCTGGCATTGGCTAA
TTAATCACAGTGTTCCTAGAAGTGAAACTGATAGGATGCCTACTGCATTATTACTTAATTTGTATAAGCA
GAAAACTTCCAGGTTGAGTGGACAAAAGACTAATCTGAATTATTAAAACAGAGAATCATGGCCCCTCAAT
CAACTTCCAGACCTGAGACAGTTTATATAGAACCAGAACCCATTGAATGAAGGTGAAGTTGGGTCCTCTT
GAGAAAGGACCCCACCACATTATCGACAAATTTATGCTCTTACTCTTTCTCCCATCCTTCCCCAAGGAGA
CCTCCAGCCTTTTACCAGGGTAACTGTGCACTGGAGGAAGGAAAAAATGATCAGACATTTCAGGAACTAC
TGGACACTGGCTCTGAGCTGACACTGATTCCAGGGAACACAACACGTCATTGTGGTCCTCCAGTTTAAGC
AGGGGCTCATGGAGGTCAGGTAATTATTGGAGTTTTAGCTCAAGTCCAACTTACAGTGGGTCCAGTAGGT
CCCCGGACACATCCTGTGGCCATTTCCCCAGTACCAGAATGCATAGTTGGCATAGACATACTTAGCAGCT
GGCAGAACCCCCATATTGGTTCCGTGACTGGTAGGGTGAGGGCTACTATGGTGGGAAAGGCCAAATGGAA
GCCACTAGAGCTGCCTCTACCTAGAAAAATAGTAAATCAAAATCAATATCACATCCCTGGAGTGACTGAA
GAGATTAGTGCCATCATTGAGGACTTGAAAGACGCAGGGGTAGTGATTCCCACCACATTCCCGTTCAACT
CTCCTGTTTGGCCTGTGCAGAAGACAGATGGATCTTGGAGAATGACAGCGAATTATCATAAGCTTAACCA
AGTGGTGGCGACTCCAACTGCAGCTGCTATACCACATGTGGTTTAATAGCTTGAACAAATTAACACATCT
CCTGATACTTGGTATGCAGCCAATGATATGGCAAATCCTTTTTTTCTCCATTCTTGTCCGTAAGGCCCAC
CAAAAGCAATTTGCCTTCAGCTGGCAAGGTCAGCAATATACCTTTACTATTCTACCTCAGGGGTATATCA
ACCCTCTGGCCTTGTGTCATAATCCTGTTCTGAGAGAGCTTGATTGCTTTTCCCTTTCACAAGGTATCAC
ACTGCTCCATTACATCGATGACATTACGCTGATTGGATCCTGTGAGCATGAAGTAGCAAACACACTGGAC
GTACTGATGAAACATTTGTGTGCCAGAGGATAGGAAATAAATTCGACTAAAATTCAGGGACCTTCCAACT
CAGTAAAATTTCTAGGGTACAGTGGTGTGGGGATTGTCGAGATACTCCCTCTAAGGAAGGTAAAGGATAA
GTTGCTGCATTTGGCCCCTTCCACAACAAAGAAAGCAGCATAACACCTAGTGGGCCTATTTGGATTTTAG
AGGTAACACATTCCACATTTGCGTGTGTTACTCTGGCCCATCTATCAAGTGACCCAAAAGGCTGCTAGTT
TTCAGTGGGGTCCAGAGTAGGAGAAGACTCTACAACAGGTCCAGACTGCTGTGCAAGCTGCTCTGCCACT
TGGTCCATATAACCCAGCAGATCCAGTGGTGCCTGAGGTGTCAGTGGCAGACAGAGATGCTCTTTGGAGC
CTTTGGCAGGCACCCATAGGTGAATCACAGCAAAAGCTTCTAGGATTTTGGAGAAAGGACCTGCCATCTT
CTGCAGATAACTACTCTCCTTTTGAGAGATAGCTCTTGACCTGTTACTGGGCTTTAGTGGAAACTGAATG
TTTGACCATGGGTCAAGTTACCATGCAACCTGAACTGCCTATCATGAAATGGGTACTTTCTGACCCATCT
AGCCATAAACTGGGGCGTGCACAGCAGCATTCCATCATCAAATGGAAGTGGTATATATGTGTTTGGGCTC
AAGCAGGTCCTGAAGGCACCAGTAAGTTTCATGAGGAAGTGGCTCAAATGCCCATGCCCATCATCTCCAC
TCCTGCCAGCCTGCCTTCTCTCCCACAGCGTGCACTGATGGTCTCATTGGGAGTTTCCTACAATCAGTTG
ACAGAGGAAGAGGAGACTAGGGCCTGGTTCACAGATGGTTCTGCACCATATGCAGGCACCACCTGAAAGT
GGACAGCTGCAGCACTACAGCCCCTACCGCCCCTTTCTTTTTTAGTTTTTATTTATTTATGTATTTTTTG
AAACAGAGTTTTACTCTTGTTGCCAAGGCTGGAGTGCAATGGCATGATTTGGGCTCACAGCAACCTCTGC
CTCCCGGGTTCAAATGATTCTCCTGCCTCAGCCTCCCGAGTAGCTGGGATTATAGGCATGCACCACCATG
CACAGTTAATTTTGTATTTTTAGTAGAGATGGGGTTTCTCCATGTTGGTCAGGCTGGTCTTGAATTCTTG
ACCTCAGGTGATCCGCCTGCCTTGGCCTTGCAAAGTACTAGGATTACAGGCATGAGCCAGCACCCCCAGT
CCCTCTATACCCCCTTTCTAGGACATCCCTGAAGGACAGCAGTGAAGGGAAATCTTCCCAATGGGCAGAA
CTTTGACCAGTGTATCTGGTTGTGCACTCTGCATGGAAGGAGTAATGGCCAGATGTGTGATTACATACTG
ATTCACAGGCTGTGGCCAATGGTTTGTCTGGATGGTCAGGGACTTAGAAGAAGCATGACTGGAAAAATGG
TGAAAAAGAAATCTGGGGAAGAGGTATGTGGATGGACCTCTGTGAGTGGTCAAAAACTGAAGATATTTGT
ATCCCATATGAGTTTTCGCCAATGGGTGACCTCCACAGAGTAGGATTTTAATAATCAAGTGGATAGGATG
ACTTGTTCTGTGGACAACACACAGCCTCTTTCCCCAGCCACCCCTGCCATCGCCCAATGGGCCCATGAAC
AAAGTGGCCACGGTGGCAGGAATAGAAGTTATGCAAGGGTTCAGCAACATGGACTTCCACTCACAAGGCT
GACCTGGCTATGGCCTCTGCTGAGTGCCCAATTTGCCACCAGCAGAGACCAACACTGAGCCCTTAATATG
GCACCATTCTTTGGGGTGATCAGCCAGCTATTTGGTGGCAGGTTGATTACACTTGACCTCTTCCATTATG
GAAAGGGCAGTGGTTTGTCCTCACTGGAACAGACACTTACTCCAGATATGGGCTTGCCTATCCTGCATGC
AATGCTTCTGCCAAGACTATCATCCATGGACTTTTGGAATGCCTTATCCACCGTCATGGTATTCCACACA
GCATTGCCTCTGATGAAGGCACTCACTTTACGGCTAAAGAAGTGCAGCAGTGGGCTCATGCTCATGAAAT
TCACTGGTCTTACCATGTTACCCATCATCCTGAAGCAGCTGGATTGATAGAACAGTGGAATGGCCTTTTG
AAGTCACAATGACACCACCAACTAGGTGACAATACTTTGCAGGGCTGGGGAAAAGTTCTCCAGAGGGCTG
TGTATGCTCTGAATCAGCATCCAATATATGGTACTCTTTCTCCCATAGCCAGGATTCACAGGTTCAGGTA
TCAAGAGGTGGAAGTGGAAGTGGCACAACTCACCATCATCCCTAGAAACCCACTAGCAAAAGTTTTGCTT
CCTGTTCCCATAACATTAAGCTCAGCTGGTCTAAAGGTCTTAGTTCCAAAGAAAGGAACCTGTCACTAGG
AGACAAACGATTTCATTAAACTGTAAGTTAATATTGCCACCTGGTCACTTTGGGGTCCTCCTACCTTTAA
GTCAACAGGCCAAGAAGGGAATTGCAGTGTTGGCCTGGGTGAATGACCTGGACTATCAAGATGAAATCAG
TCTACTACTCCACAACGGAGGTAAGGAAGAGTATGCATGAAATACAGGAGATCTCTTAGGGTATCTCTTA
GTATTACCAAGCCCTGTGATTGAGGTAAATGGAAAACTACAACAGCACAATCCAGGCAGGACTACAAATG
GCCCAAACCCTTCAGGAATGAAGGTTTGGGTGCCTCTACCAGGTAAAAAAAACACAAACTGCTGAGGTGC
TTGCTGAAGGCAAAGGAAATAAAGAATGGGTAGTAGAAGTAGGTAGTCATCAATTCCAGCTGTGGCCACG
TGACCATGTGCAGAAACAAGAACTGTGCCACGTGACCATGTGCAGAAACAAGAACTGTAATTGTCACGAC
TATTTCTTCCTTATTGTGTTAAGAACATATCTGTGCATGTATACACTTGTACTGAGAAAATATCTTCATC
TTATTTCCTTTTTCCTTTATCATGCGACACAAGATTTATTGACTTCATATCAGCATTTAAGTGTTGTTAA
CTTCATGTAATAGCATTTGGGTTGGGGACTGGTACTTTCTGGTTGTACAAAGGATAGTTGTATTATGTTA
GGCATAATTATGACCTTATTATTGTCTTTATTTGAAGATTATGTATGATTTCAGGAGATGTGTATGAGTT
CAAGTTGACAAGCAGTGGACTTGTGATGGTTAATACTGTCAACTTGATTGGATTGAAGGATGCAAAGTAT
TGTTCCTGGGTGTGTCTGTGAGGGTGTTGCCAAAGGAAATTAACATTTGAGTCAGTGGACTGGTAAAGGC
AGACCCACACTCAATCTGGGCAGGAACAATCTTATCAGTTCCCAGCATGGTCAGAATAAAAGCAGGGAGA
AGAACATGAAAAGGCTAGACTGGCTTAACCTTTCAGTCTTCCATCTGTGTGAGATGCTTCCTGCCCTCCA
ACATCAGACTCCAAGTTCTTCAGCTTTGGGGCTCAGACTGGCTTCCTTGCTCTTTAGCTTGCAGACAGCC
TACGGTGGGACCTCACCTTGTGACCGTGTGAGTCAATACTTCTTAATAAACTCCCCTTTATATATACATC
TATCCTATAGTTCTGTCCCTCTAGAGAACCCTCATACACATATCAATCTCCA
