# Supplementary material for: Genome-wide characterization of endogenous retroviruses in snub-nosed monkeys
Source: PeerJ. 2019 Mar 18;7:e6602. doi: 10.7717/peerj.6602 (PMC6428148; doi:10.7717/peerj.6602)
Supplement: File S3 — All ERV sequences found in the golden snub-nosed monkey. [file peerj-07-6602-s003.zip › Supplemental3/257.fasta]

>257gi|723404374|ref|NW_010810082.1|:50410-57137 
TGTCCTCTGGAATGTGTCTAGACTTGCTGGCTCCTTGCTTCTAGCCCTCTTAGGCTCCTAGATCCATTGT
ATTCCCATTATCTCAAGTAGCAGGAAATGTTCCATATAAATGCTAAACCGTTACAGCTGTAGATCATGTG
CCTGCCCTTTTGACCCCCACATTCTCACCACCTGTTTCTTTGTTGGATTACCAACAAATAGCGTGGGCTC
CCAGAGCTCAGGGCCTTCACAGCCTCCATAATCGCGATGGCCCCCTTGTCCCACTGTACTTCTCAAACTG
TCTTTTTCTCAATCCTTTGACTCCACCAGACTGTACTGCCCCCATGACATGGTGTTGGGTCTGATCACCC
CAACATTCCTGGCTACACAATGTGGGGCGACAAAGACCCTGGTGAAGAAACGCTAGAGCGTGTGAAAGTG
GAGGACGCATTGTCAAAGGACACCCAAGGACATCTAAAAGAAGCTCAGTAGGAAGGCTGAGCACTCGGAA
GAACCAGAGTAACAATTGGACAAAGTGAAAGCAGACATTGTGCTTATTTAAATTTCTTAACGCATTTACT
ATGAAGAGGTGGAGGGGAAGTCAGTACTCAGAATCTGTTATCACTCTTTAGTGCAGTAAAGCAGTTTTAC
CCATGGTTCCCGGAACAAGGGACTATGGAGTTGGATGAATGGGAGAGAATTGGCAGAGATTTTTAAAAAG
CATATCAAGATGGAGCAAAAATTCCAGTCTCGGTTTGGTCAATGTGGGTGCTAATAAAAACAGCTCTTGA
GCCATTTCAAACAGATGATTAGGCAGATTCAGATGAGGAAGAGGAGGACAAGTGTAAAAAACTAACTTCA
GATTCTGAATGTGAGGAACAGGAAATGGAGGAAATTAAATAAAAGAAAGGGAAATTGAAAAAAGTATGTT
TTACTAGTCCACCTGCTGAATTAAGTGAAAGGTCACCTCCTCTCTCTCCCCTTAATGGGCGAGAATTAGC
TACAAAACTAACTGCTCCTATAGTTGCAACATTAAAATCTGGAGCAATTGGTGGTGCTATACAAAATTCG
ATTCAAAAGGCTAGAGCCGAGGGAGATCTTGAAGCATGGCAATTTCCCGTAACTATAATCCAGCAGGAAG
GATAGAATATAGCTAATTGGACCACCTTTCCTTTTAAGCTGTTAAAGGAATTCAAGCAAGCCATTAGTCA
ATATGAGCCAAACTCCCCTTTTGTGCAAACTTTATTAAAAAACATTTCTCTCGATAATAGATTAATACCG
TATGATTGGGATACTTCAACAAAATCTGTTCTCACTCCATCTCAGTACTTGCAGTTTAAAACCTGGTGGG
CTGATGAAGCTCAAACTCAGGCAAGGGAAAATACACAAGCACAACCACGTGTGCCTGTTTCCTTTGAACA
GTTAATGGGAGTCAGACCTGACTGGGGTCAATTAGAAAATCAAGCAGTAATGGAGGATGTTGCCATTGTT
CAGCTACACTCTGTGTGTTTACAGGCATGGGAAAGGATAAATGTTAAAGGGGGAAAATATCCTTCTTTCA
GTTCTGTCTGACAAGAACCTAAAGAATCATATTGATTTTATTGCTCGACTCCAAGAGGCTGTGTATAAAG
CCGTAACTGATAAAACAGCTCAAGATTTGTAATGCACCTTGTTGCATTCGATAATGCTAATGCAGTGTCA
AACTGCTATTAGACCCCTGAGAGGGAAGTCTCATTTAGCTGACTATATTAAGGCTTGTGATGACATTGGA
GGTAACTTACATAAGGCTACTCTTTTAGCTCAGGCTATGGCTGGATTAACAGAAAGAATATGCCCTGTTT
CTCAGGCTCTTGCTTTAATTGTGGGCAATTTGGACACACAAAAAAGGGAATGTAGAAAAGGAAATCAAAA
GGCAAGAGCTACCATCAAACAACAGAAAAGTCCCAGTGTATGACCACGTGGTGAAAAAAGCCATCACTGG
TCAAGTCAGTGTCATTCTAAAATTAGCAAAGATGGACAACCTCTCTCAGGAAACTGGAAAAGGGGCCCAC
CTCAAGCCCCTCAACAAACCGAGGCATAACTGGCACAGCGAGTGCCCTTACAAATGTACAATTGTCCACG
CCACAGCAGGCAGTGCTGTCACAGACCTCTGCAGTGCAATTCCCATATCCTTACTTCCTGGGGAGCCACA
CCAAAAAAAGTCCCTATGGGGGATCCTATGGGAGTTAGGGGACCCTTACCCGCAGGAACAGTTGGTCTAT
TACTTGGAAAGTCTAGTCTAAATTTGAAAGGTGTCACTGTGCATACGGGAATAATTGATTCTGATTGTAC
TGGAGAAATTCAATTAATTATTAGTTCCTTGACTCTGTGGTCTGCTTCCCCAGGAGAAAGAATTGTTCAG
TTGTCGCTGTTACCTTACATAAAACTAGGAAGCAGCACAGTGAAGAGAACAGGAGGCTTTGGTAGTACTA
ATCCAACAGGAAAGGCTGTATATTGGTTTAATCAAATGTCTGACAAAAGACCTATTTGCACAGTAACTAT
TCAGGGGAAAGATTCTGAAGGACTAGTAGATACTGGAGCTGATGTCTCTATTATTACTATAAATCAATGG
CCCTGACATTGGCCTAAGGAAAAGGCATCCATTCGTATTATCGGAGTAGGAGTTGCCTCGGAAGTTTTTC
AAAGTTCCTTGATTTTACCATGTCAAGGGTCGGATGGTCAGGAAGGGACAATTGAGCCTATCACTACACC
TATTCCTGTCAATTTATGGGGTAGAGACTTATTGCAACAATGTGATGCTGAAATATCTATTCCTATGGAT
CAATATAGTAGTAATGAGAAATATGGGCTATCGCCTGGGAAAAGGACTAGGAAAAAAATAAATATGGCCA
ATCAGAACCTTTAGAATTGAAAGGACAAACAGATTGGACCAGATTGGGGTGTCATTTTTAGGAGCGGCCA
TTGTTGAGCCTCCAGCTCCCATTCTTCTTGTTTGGCTAACTGCCAAACCAGTTTGGGTGGACCAATGGCT
GCTGAAACAGGAAAAACTGAGGCTTTAAACGAGCCGGTGCAGGAACATTTGCAAAAGGGTCATATAGAAA
CTACTTTCTCCCCTTGGAATTCTCCTGTATTTGTCAATATGAAAAAATCAGGGAAATGGAGAATGTTAAC
AGATTTAAGGGCTGTTAATGCTGTAATTCAACCCACAGCTGCAGCGGAACAATGCCTGACAAGACAGAAG
GAAGATAAAAGAAAGGGAAATTGAAAAAAGTATGTTTTACTAGTCCACCTGCTGAATTAAGTGAAAGGTC
ACCTCCTCTCTCTCCCCTTAATGGGCGAGAATTAGCTACAAAACTAACTGCTCCTATAGTTGCAACATTA
AAATCTGGAGCAATTGGTGGTGCTATACAAAATTCGATTCAAAAGGCTAGAGCCGAGGGAGATCTTGAAG
CATGGCAATTTCCCGTAACTATAATCCAGCAGGAAGGATAGAATATAGCTAATTGGACCACCTTTCCTTT
TAAGCTGTTAAAGGAATTCAAGCAAGCCATTAGTCAATATGAGCCAAACTCCCCTTTTGTGCAAACTTTA
TTAAAAAACATTTCTCTCGATAATAGATTAATACCGTATGATTGGGATACTTCAACAAAATCTGTTCTCA
CTCCATCTCAGTACTTGCAGTTTAAAACCTGGTGGGCTGATGAAGCTCAAACTCAGGCAAGGGAAAATAC
ACAAGCACAACCACGTGTGCCTGTTTCCTTTGAACAGTTAATGGGAGTCAGACCTGACTGGGGTCAATTA
GAAAATCAAGCAGTAATGGAGGATGTTGCCATTGTTCAGCTACACTCTGTGTGTTTACAGGCATGGGAAA
GGATAAATGTTAAAGGGGGAAAATATCCTTCTTTCAGTTCTGTCTGACAAGAACCTAAAGAATCATATTG
ATTTTATTGCTCGACTCCAAGAGGCTGTGTATAAAGCCGTAACTGATAAAACAGCTCAAGATTTGTAATG
CACCTTGTTGCATTCGATAATGCTAATGCAGTGTCAAACTGCTATTAGACCCCTGAGAGGGAAGTCTCAT
TTAGCTGACTATATTAAGGCTTGTGATGACATTGGAGGTAACTTACATAAGGCTACTCTTTTAGCTCAGG
CTATGGCTGGATTAACAGAAAGAATATGCCCTGTTTCTCAGGCTCTTGCTTTAATTGTGGGCAATTTGGA
CACACAAAAAAGGGAATGTAGAAAAGGAAATCAAAAGGCAAGAGCTACCATCAAACAACAGAAAAGTCCC
AGTGTATGACCACGTGGTGAAAAAAGCCATCACTGGTCAAGTCAGTGTCATTCTAAAATTAGCAAAGATG
GACAACCTCTCTCAGGAAACTGGAAAAGGGGCCCACCTCAAGCCCCTCAACAAACCGAGGCATAACTGGC
ACAGCGAGTGCCCTTACAAATGTACAATTGTCCACGCCACAGCAGGCAGTGCTGTCACAGACCTCTGCAG
TGCAATTCCCATATCCTTACTTCCTGGGGAGCCACACCAAAAAAAGTCCCTATGGGGGATCCTATGGGAG
TTAGGGGACCCTTACCCGCAGGAACAGTTGGTCTATTACTTGGAAAGTCTAGTCTAAATTTGAAAGGTGT
CACTGTGCATACGGGAATAATTGATTCTGATTGTACTGGAGAAATTCAATTAATTATTAGTTCCTTGACT
CTGTGGTCTGCTTCCCCAGGAGAAAGAATTGTTCAGTTGTCGCTGTTACCTTACATAAAACTAGGAAGCA
GCACAGTGAAGAGAACAGGAGGCTTTGGTAGTACTAATCCAACAGGAAAGGCTGTATATTGGTTTAATCA
AATGTCTGACAAAAGACCTATTTGCACAGTAACTATTCAGGGGAAAGATTCTGAAGGACTAGTAGATACT
GGAGCTGATGTCTCTATTATTACTATAAATCAATGGCCCTGACATTGGCCTAAGGAAAAGGCATCCATTC
GTATTATCGGAGTAGGAGTTGCCTCGGAAGTTTTTCAAAGTTCCTTGATTTTACCATGTCAAGGGTCGGA
TGGTCAGGAAGGGACAATTGAGCCTATCACTACACCTATTCCTGTCAATTTATGGGGTAGAGACTTATTG
CAACAATGTGATGCTGAAATATCTATTCCTATGGATCAATATAGTAGTAATGAGAAATATGGGCTATCGC
CTGGGAAAAGGACTAGGAAAAAAATAAATATGGCCAATCAGAACCTTTAGAATTGAAAGGACAAACAGAT
TGGACCAGATTGGGGTGTCATTTTTAGGAGCGGCCATTGTTGAGCCTCCAGCTCCCATTCTTCTTGTTTG
GCTAACTGCCAAACCAGTTTGGGTGGACCAATGGCTGCTGAAACAGGAAAAACTGAGGCTTTAAACGAGC
CGGTGCAGGAACATTTGCAAAAGGGTCATATAGAAACTACTTTCTCCCCTTGGAATTCTCCTGTATTTGT
CAATATGAAAAAATCAGGGAAATGGAGAATGTTAACAGATTTAAGGGCTGTTAATGCTGTAATTCAACCC
ACAGCTGCAGCGGAACAATGCCTGACAAGACAGAAGGAAGGTAAAGGGGCTGGACAGGATATGTGATAGA
GGGATGTATATGCAGGGAGCTGTGAAAAAGGAAAGATAATTATATGGGGAAGAGGATTTCCTTGTGTCTC
ACCAGGTGACAATCAGGTGCCAGTGTGGGTGGCCACCAAATATCTGAAGATCTACCATGAGCCACAGCAT
CTAGTGCACCCACCTGTACAGTATGAATTGAAGGTTTGAAAAGCCTCGATTTGCTTTCCCTGTGCCTTTG
TGTTAAAAGGGGCCTGTTTCTCATTATCAGTGGCCTCCTGGCTATAGCCACAAAAGTTTTTGCTTCTGTT
TCGGTAGATTTACTAAGGTGGGGGTAAGGGTATGCTTGTGTTTTTGCAGGAGATGAATGAACCATGTGGA
TGCCCTCAAGATGTGTACGACCATGGAATGGGAGACTGGAGGGACTCATGGATCCCAACCACGGACTGGG
TTCCCCCAGTATGAGCCATGAGCCAGTTGAATCTGAATGCGAAGATGGAATGAAGACCGACCAGAGTCAC
GATGTTTAATGGACCAATGCTTTCTGACTCAGTTCCTCTCTACCCTGAATACAAGAGACCTTAGTGGTTA
GGCAGAAATATCATCACCCCTATTCAGCATGAAGAAATTACGGAACATGGACCTTCATCCTTCTGCAACC
CCTAGGATTAAGAGTCCTCTTGTAAAAGGGAAAGGAGAGATATGTGTGAAGCATTCAAACCAGAGCAGCT
CCAGTTTGAATAAGGGCTAAGAAAAACGAAGCTGGATCACCAACCCGCAATTAAGGGCTGCACAACCTGC
AATTGTCTTGCTCAATTAAAAGAGGTCACTTTTATGCTAGTAATAATGATAGTAATGATAGCAATAATGA
TAACTTCTCTTTTACAAAAAAGAGAAGGGGGGCATGTTGGGAAAAAGCTGAGTGTTGGGGAAAAAACTGA
GGCAGGGCTTGCATGTCTGATATAATGTCCTCTGGAATGTGTCTAGACTTGCTGGCTCCTTGCTTCTAGC
CCTCTTAGGCTCCTAGATTGATTGTATTCCCATTATCTCAAGTAGCAGAAAATGTTCCATATAAATGCTA
AACTGTCACAGCTGTAGATCATGTGCCTGCCCTTTTGACCCCCACATTCTCATCACCTGTTTCTTGGTTG
GATTACCA
