# Supplementary material for: Genome-wide characterization of endogenous retroviruses in snub-nosed monkeys
Source: PeerJ. 2019 Mar 18;7:e6602. doi: 10.7717/peerj.6602 (PMC6428148; doi:10.7717/peerj.6602)
Supplement: File S3 — All ERV sequences found in the golden snub-nosed monkey. [file peerj-07-6602-s003.zip › Supplemental3/258.fasta]

>258gi|723404374|ref|NW_010810082.1|:339636-346593 
TGTAACAGTTACTACATATGATGTACATATGATGTACTTTTCTATATTAATAACATTTAAAATAACTAAA
CAAAAGTTTAATCATTAGAACTCCCTGCATTATGAAACTAACAATATCTGTTTTTATTTTTATATCTAGA
ATTGGGTATAAAATGAAAACCACATTCATCCGGGTAGAGAATATGAAGAGCAGAGGGAAGAGAGATGACA
ATTTTTTCCCTCTTGCTTATGGTACTATTTCTCTAACTCATCTCTCTGTGAATGTCTTTGGCTGATGTAA
GGAACCTATTGACTAGAGGAACCACATTTTTCTTTTATTTATTTATTTATTAATTATACTTGAAGTTCTA
GCATATATGTGCACAACGTGCAGGTTTATTACATATGTATACGTGTGCCATGTTGGTGTGCTGCACCCAT
TAACTCGTCATTTACTTTAGGTATTTCTCTAATGCTATCCCTCCTCCCTACCCCCATCCCACGAAAGGCC
CCAGTGCGTGATGTTCCCAATCCTGTGTCCAAGTGTTCTCATTGTTCAGTTCTCATCTATGAGTGAGAAC
ATGTGGCGTTTGGTTTTCTGTCCTTGCGATGGTTTGTTCAGAATGATGGTTTCCAGCTGCATCCATGTCC
CTGAAAAGGACATGAACTCATCCTTTTATATGGCTACATAGTATTCCGTGGTGTATGTGTGCCACATTTT
CTTAATCCAGTCTATCATTGATGGACATTTGGGTTGGTTCCAAGTCTTTAGTATTGTGAATAGTGCCACA
ATAAACACACATGTGCATGTGTCTTTATAGCAGCATGATTTATAATCCTTTGGCTATATACCCATTAATG
GGATGGCTGGGTCAAATGGTATTTCTAGTTCTAGATCCTTGAGGAATGGCCACACTGTTTTCCACGATGG
TTGAACTAGTTTACAGTCCCACCAACAATGTAAAAGTGTTCCTATTTTTCCACATCCTCTCCAGCACCTG
TTTTTTCCTGACTTTTTAATGATTGCCATTCTAACTGGTGTGAGATGGTATCTCATTGTAGAGGAACCAC
ATTTTTCTAAATGTTATGCCTTGGAACAACTTACAATTTTTTGTAGGTTATTCATACTTGATCTTTACAA
AAAGTATCATCATGATAATAAATAATCTGAGTAGGAATATGATCTTTTGAATGTTTGGTGGAGATAGTAA
AATATTTCACTTTTAAAAAACCATTAAAGCTATGAATTCCTACTACTAAGTGTGCATATACAACATAATC
TGGACTTTCACTCCACAATCATACAATCCTGAACCATAGGTAATTTGACATAATTACTTGATTTACATAT
GGAGGTCTACAGTACTAACGATATCAGAAATATATTTCATGCTACATTTTACATTTCTACGTTGGGTAAG
TTGACCTAGTTTAAATTATAAAAACAAAGTCTAAATTGGTTCTTAATCCACTAGAGCCAAATTTTTTACC
AGTTGCTTCTCGGTTGCATGTTTTTCTCTTTGGATTTTGAAATGTTAAGACCTTTGCTCTTTTTCTTGGA
GAGAAAGAAAATGTTTATAATTTAAAATGTCAGAAGCCACTCTTCATGCCTTCAAGGCCTGGGATCAAAA
ACACCAGGATGCGAAGATTAAGAATAAACAAAAGTAAAAGCCAAATGAGATGTTCAGCAGAATTCTGAAC
AGGAACTCCTGCTCTTTGAGCAATCGCCCTGGAGCTAATTCAATCCCAAGTATAGTAACTGCTCTGCCCT
CTCCTTGATTCTCTCTCTTACCATGTTTTTGCTCACCAACCTTGGCTACCTGGACTCCTCTTGCTTCCTC
TTTTTTCCCCCACAATAACTGTCTATTATCATTCAAATTGCCTTTGATCCCTAGCTTTGGCTTCTGGATT
TGCTCTGCACTTACGTTCATTTGGGTTCCCCTTGACTCCTTTTGGTTTCTGACTCCCATTCCAGGGCACA
TTCTTGCTAGGTGCCTGCATGTTTAGCTGCTTCCTCTGGCTGCTTCCTGGCCCCTCCCTAACAACTCCCA
GCCAGTCCCAGAGCATGGACCAGAACATTAAAAAGAGGTAAACTTAATAATCAATAATTTTGGAGACAGA
TGATGTGCTTAATATAGAAAATAATCTTAGTTTTTAAAAAGTGTTTTCTAACAAAAGCAAGGTCCACAAT
GACTAAATTCTGTATGGTATGACTATGAACACTTGATAAGTGAATGAAAAAAACACTGTTGTATTTCAGC
AGGATTCTCTTGTCTCTTTGCTTATATTTTGAACAAAAGAAAGATTTCGAATACAAAATTTTTGTCCTGT
AATTCAACCCAAATGACAGAATGTGATAATCAAGTGAATAAGCATTATAGAAATACCCAAAATTAATGGC
TGAAGTAATGTCTTAATATGTCGGCTTTATTCATAGCCCAAGCCTTATCATTTATTTCAAAGTCAAATTT
AAAGAACTCTGACTAATAATTATAAACATCCTCAGAATATTTTAAAAAGACTTTTCCTTAACATTTGGTT
AGCTTTACCATTATTATTAGTTGGTTAGCTCTTTTCCAGCATTAATATTATATATTGAAGGGTACATGTT
CATTTATAACATCTCAGGCAAGCAAAGCAAAATTCACTTCGATATTACTGATGCTATAAACATTTTCACC
TATCACAGGAGACATGCCAGAGCACTCTGGCCTTTACTGTAAGACATTGTATCATCAACATTGAGACATA
CTTTAAATCCTTGAAATGGATAGCTTGCTTAGTATGTATTTTGTGCCATGCTATTTTTATTTAATGTTGC
ATAAATAATACATTATAATATATTAGTTATTCCTTGCCTCATGCGACTTCTGCTACCAATGATTTTTAAA
ATGTAAAAAATTGTATATAGTTTTCTCTTTTTTTTTTTTTTTTTATCTGAGAAAGGTCTAATATCCAGCA
TCTATAAGGAAATTAAACAAATTTACAAGAAAAATATTAATACAAACAACCCCACTAAAAAGTAGGCAAA
GTACATCAACAGACACTTTTCAAAAGAAGACATATATGAGTGTTCTCACTTACAAGTGAAAGCTGAACAA
TGAGAACACATGGACACAGGGAGGAGAACAACACACACTGGGACCTATTGGGGGTGGGGGGAGGGACAGC
ATCAGGATAAATAGCTAATACATGTGGGACTTAATACCCAGGTGACGGGTTGATAGGCACACATTTACCT
ATGTAACAAACCTGCATGTCCTGCACATGTATCCCAGAACTTAAACTAAACCAAAGTTAAATTAAATTAA
TTTTTTTTTAAAAAAGACATCCTATGCAGCCAACAAGCATATGAAAGGAACTTTAATATCACTGATTATT
AGAGAAATGCAAATCAAAACTATCTCACACCAGCCAAAGTGGCTATTACTAAAAAGTCAAAAAATAACAG
GTGCTGGCGAGGTTCAGAAGAAAAAGGATGGCTTATACACTATTGGTGGGATTATAACTTAGTTCAACCA
TTGTTGAAAACAGTGTGGCTGTTCCTCAAAGACCTGAAAACAGAACTACCATTCAATCCATCAATCCCAT
TACTGGGTGTATACCCAAATGAATATAAATTGTTCTATCATAAAGATACATGCATGCGTACGTTCATTGC
AGCACTATTCACAATAGCAAGACATAGAAGCAACCTAAATAAACATCAGTGGTAGATTGGATAAAGAACA
TATGGTACATATACACCATAGAGTACTCCAAAGCCATATAAAAGAATGAGATCATGTCCTCTGCAGGAAC
ATGGATGGCACTGGAGGCCATTCTCTTTAGCGAACTAACACAGAAACAGAAAAACAAATACCACATCTTC
TCACTTACAAGTGGGAGCTAAATGATGAGAACACATGGACACACAGAAGGAAACAAAAGATACTGGGGTC
TGTTAGAGGGTGGAGGGCGGGAGGGAGTGGATGTGGAAAAATAACTAATGGGTACTAGGCCTAATACCTG
GGTGACAAAATAAGCTGTATAATAAACCTCCATGACATGAATTTACCTATCTAACAAACCTGCACATGTA
CCCCTGAACTTAAAAGTTAAAAAATAGAAAAAAGAAGAAATAATAAATATGAGAAAGGCCACGGATAACG
TCTGTAAATTATCTACAAATTGCTAGACTTTGTATTCACAGTAGGAGTGGAGCAGAAAGGAACTAGAAGT
ATACTGGGTTTTAGGTCTTAGTTGTAATCCTAGAGTCACTCACAGAAAGTTTCAGTTTTCTCCTCTTACA
AAATAAGCACTGACTACCAGAAGCTTCTTGCATAGAACCAAAGCCACCTCTGTACTTTGTACATTCAGAA
GAGGTTTGATGGTGCTCACAAAGGATTTTTCTTTTCCCTTCATTTCATTGAACTCAGTGAAAGAAAAAAT
GTTCCTGGGAACATACGACCTATCAAACTAGATTATTTCACTTCTATCAAAATATCTTACTGCAAATTCT
TTCATATTCTGATGAAGCCTTTCCTAGAATATACATCTAGAATGAGTACTAAACTGCCATGTGCTTGTGT
AAATGCTACCTTGCAATTATTTCCTTATTGTTTTATTCATTTAATATTCACTCAACAAAATTTACTGAAC
GTCTACTAGGTCAAGATATAGTACTGCTTAGTGTCACTGCCCTCATGGAATGTATAACCTAGTGGAAGAA
ACTTTAAAAATTAACAAGTAAATGATATGATTACAAATTGCTGTAAGTATGATGAATGAAAAACTAGGAA
ATAAGAGAAAGCATGTGACGTGAATTATTTTACATGTTAGTTTCAGGGAAGTTTTCTCCAAGAGGTTATA
TTTACGTTGAAACCTGAAGACTAAGAAGGAGCTGGCTATGCATAGTGTGTGTGTGTGTGTGTGTGTGTGT
GAATGTTCCAGACAGAGGAGAGGCATGTGTAAAGTCCTAAGGTAGGGAGAAGCTAGGCAGATGTGAGATC
CTGAAAGAAGGCCTGTGGATGATACTGTCAAGACCTGAAATTAGAGAGACAGAGGCAGGCTTATTCAAGA
TTAAATAAGACAAAGTAACCAGTCTGGATTTTAGTCTACTGATGTGAGAAGCCATTGAAGGATTTTGAGC
AGGTAAATAATGTGATCCTCTAATTGTATTGAGTACAGAGAAAATTAGAGATCACAAAAGTAAAAATCAA
GCCAGGTTAGGTCTGTCTTCTTCCCTGAAATCAGACTGAAATAGTGAATAGAGAATAGGTGCTGCCTCTT
AGGGCCCATCCTTGGTTAGGGAAGACACTTAGTACATGCGTTTTGAATGAATGAGTGTAACAGTTACTAC
ATATGATGTACATATGATGTACTTTTCTATATTAATAACATTTAAAATAACTAAACAAAAGTTTAATCAT
TAGAACTCCCTGCATTATGAAACTAACAATATCTGTTTTTATTTTTATATCTAGAATTGGGTATAAAATG
AAAACCACATTCATCCGGGTAGAGAATATGAAGAGCAGAGGGAAGAGAGATGACAATTTTTTCCCTCTTG
CTTATGGTACTATTTCTCTAACTCATCTCTCTGTGAATGTCTTTGGCTGATGTAAGGAACCTATTGACTA
GAGGAACCACATTTTTCTTTTATTTATTTATTTATTAATTATACTTGAAGTTCTAGCATATATGTGCACA
ACGTGCAGGTTTATTACATATGTATACGTGTGCCATGTTGGTGTGCTGCACCCATTAACTCGTCATTTAC
TTTAGGTATTTCTCTAATGCTATCCCTCCTCCCTACCCCCATCCCACGAAAGGCCCCAGTGCGTGATGTT
CCCAATCCTGTGTCCAAGTGTTCTCATTGTTCAGTTCTCATCTATGAGTGAGAACATGTGGCGTTTGGTT
TTCTGTCCTTGCGATGGTTTGTTCAGAATGATGGTTTCCAGCTGCATCCATGTCCCTGAAAAGGACATGA
ACTCATCCTTTTATATGGCTACATAGTATTCCGTGGTGTATGTGTGCCACATTTTCTTAATCCAGTCTAT
CATTGATGGACATTTGGGTTGGTTCCAAGTCTTTAGTATTGTGAATAGTGCCACAATAAACACTCATGTG
CATGTGTCTTTATAGCAGCATGATTTATAATCCTTTGGCTATATACCCATTAATGGGATGGCTGGGTCAA
ATGGTATTTCTAGTTCTAGATCCTTGAGGAATGGCCACACTGTTTTCCACGATGGTTGAACTAGTTTACA
GTCCCACCAACAATGTAAAAGTGTTCCTATTTTTCCACATCCTCTCCAGCACCTGTTTTTTCCTGACTTT
TTAATGATTGCCATTCTAACTGGTGTGAGATGGTATCTCATTGTAGAGGAACCACATTTTTCTAAATGTT
ATGCCTTGGAACAACTTACAATTTTTTGTAGGTTATTCATACTTGATCTTTACAAAAAGTATCATCATGA
TAATAAATAATCTGAGTAGGAATATGATCTTTTGAATGTTTGGTGGAGATAGTAAAATATTTCACTTTTA
AAAAACCATTAAAGCTATGAATTCCTACTACTAAGTGTGCATATACAACATAATCTGGACTTTCACTCCA
CAATCATACAATCCTGAACCATAGGTAATTTGACATAATTACTTGATTTACATATGGAGGTCTACAGTAC
TAACGATATCAGAAATATATTTCATGCTACATTTTACATTTCTACGTTGGGTAAGTTGACCTAGTTTAAA
TTATAAAAACAAAGTCTAAATTGGTTCTTAATCCACTAGAGCCAAATTTTTTACCAGTTGCTTCTCGGTT
GCATGTTTTTCTCTTTGGATTTTGAAATGTTAAGACCTTTGCTCTTTTTCTTGGAGAGAAAGAAAATGTT
TATAATTTAAAATGTCAGAAGCCACTCTTCATGCCTTCAAGGCCTGGGATCAAAAACACCAGGATGCGAA
GATTAAGAATAAACAAAAGTAAAAGCCA
