# Supplementary material for: Genome-wide characterization of endogenous retroviruses in snub-nosed monkeys
Source: PeerJ. 2019 Mar 18;7:e6602. doi: 10.7717/peerj.6602 (PMC6428148; doi:10.7717/peerj.6602)
Supplement: File S3 — All ERV sequences found in the golden snub-nosed monkey. [file peerj-07-6602-s003.zip › Supplemental3/259.fasta]

>259gi|723404374|ref|NW_010810082.1|:731199-739471
GGAGGAAACACACAAAATAAATCTAAGAATATAGCAGTCTGGTCATACTAGAAAGCAAGGAAGCTATCAG
ACACTACTGATGGAGTGTCAGTCAAATGGACTCAGGAGCCAACTTCAAGGAACTACTTGCCAAAGACAAG
GCAAATTTGTCATCAATACGAATTATATCAGCAAACGATTTAAACATATCAAAAGTATTTAAATCCTTGA
GTTCATATATTTTACAAAAACCTAATTATTCACCTTTGGAAGATTCTAGGAAACCATCTCATTTAATTTA
AAAATTTATACATTAAAAAAAAATCACACATGCATCTTGCTATAATATACTCTTAAAAAGCTATTATCTG
AAAATAAAATATTAGATGAGGGGAAAGTATTTCTTTATGGAATTATTCTAGTTAACAAATAAAAAACAAA
GTATTAAAATGACAGAATTAGACGAGTGACATTTCACAACTCTTAAAGAAATAATGAAGCTATATAATGA
TCATAAATGGCTGTATCGCTCCAAAAAAGTAACAGCCAGATACCATGTCTCTGATAGGACACAATAAAAC
CTCTGAAGTAATCTTCCCTCCTCCCCACAAAAACTGAATCTGAATCTAATGAAGCCTCTAAATGTAAATG
ACACTGAAAGTACGAGATCAAGGTACAAGGAAGCAATCAGAAAAAAATCCAGACTGTAGCAAACTCTACA
GGAAAAACTAGATTCTTTAATGAACGAATTGCAAGCAGAACAAGAGAGGAGAGAAGAGGGTATTTATATA
ATAAGAAAGTCTTAAGAAACAACCACCAAGTACAATCCATGGACAGTATTTCAATCCTGATTACAATAAA
TTGTATTAAAAAATTATAATCAAGAAAATTTAAACACTATTTATTGTTATTAGAGACAGGGTTTTGTTCT
GTTGCCTAGACTGGAGTGTAGTGGCACAATCATGGCTTACTGTAACCTTGAACTCCTGGGCTCAGGCAAT
CCTCCTACCTCCTGAGTAGCCAGACCTACAGACATGAGCCACTATGCCCAGCCCTGACCACGTATTTAAT
ATTAAGGAATTCTACTGTTTTAGGTGAGACATTGATACTGTCATTAATTTTTTAAAGAATCTTTATCTTT
TAGAGATATAGGTGGAAATATTTATAAATAAAATTGTCTGAGGTTTGCTTCAAAATAACCCAAAGGAAAA
TGGGTAAGGGTAGAGATACAAAATTGACCATGAGTTGACGATTATGTAAACTGATAGAAGACTTTTGAAT
TCATTATTCTAATATTTCCAATTCTGTATTTGATATTTTCTTTAGAAAAATATTTTAAAAAGCAAAAAGC
ACTTGACTTTGATTTTACCTCTGATATGAGTGTCTAGCAATCGCAGTCTCAAAATTAGTTACTGTATCTA
AAATCAACAATTCCTATGGCAAGTACTAATATTAAAAATATACATAAATCAGCCTGAATCTTTCACTCTG
CAATCATGTGAAAAAATATTTACACATGAAAAAAATTATCTAGAAAAAAAGAATAATTATAACAGCAAGT
AAGTGGCTCTGGTACTCATTAGCTATGTAAATCTGGAGAGTTTACCTCTCAATGTAAGTCTAATTTTTTA
ATATGTAAAAAGATAATATTACTAGTAACTACTTTAGAGAATTCTTGTGAGGATTAAATGGGATAATTCA
ATAACTATTACACAGTAAGAACTTGGTAAATATCAACAATTATATTAGCAATTCAAATACATATGAGATG
CTCAGTAAATTATAACTGATGTTCTTTGTCAACAACTTTCAGTTTAAATTCCAGTAATATAATTAAAAGT
TGGTTATATGGTAAAGATGAAAATTATTTCTGTTTACATTTGCATAGCAGAAGTAGCTTCCTATGATCTA
TCCTATCTAAATCCGAGGGGCCCACCAACTTTCTATGGACAAGGGGAAGAACACACAAACAGTGTTCTCT
CCCTGCCGCCCCCAAATATATCCACATAGTTCCATAAAAATAAATAAATAAAGGAAATATCCAATGTCCC
ACTATCCAAGTCCTGCTCCCTGAAACAACCATTTTAATGGCTTATACCTTTATGTGTGTGCTATATCTTC
AGTTAGCAATTTTAGACTATGAAAGATGAGGATTTAACTCACCGTTCACTTTATATGGTTGCAACATGCA
ACTACGTGTTGGTTATGCATGGTTTTTCTCTTAGAATTCCTAATTGTCTTTTTTTCCTATTAAGGGGAAA
AAACATTTCTTATATCACTAATATCTACCAGCTTCTTAATCCACCAATAGCCTTAAGTCCATTCCATTCT
TCCTCCTAAGGACATTTTCCTTGAATTTCCTATTCTAATTTAAACCAACTACTTTCTAGACCTATTGTAC
TGCTGTCATTCTGGAATTACTTTTATTAAATTCCTGAGTTAGTGCACTATTTCATTAACACCATGTCATC
TTTACTAGTTTCCATCATCATTTTACTGGTCCACATCCTTAAATAACTTCTTCAGGAAGAGTTTATGGTT
TAGGATGTAAATGTTCTAAGTCCTTGCATGCCTGAGAATGTTGTTATTTTACCTCACACTTATTACTTTT
CATATATTCCAAATTCTAGGTTATCTTCTCTCAGAACTTTGAAGACACTGCTTCACTGTCTTTTAAACCC
TCAGCATTGTTTGTGAGACATATGTTATAATCATTCTTTTATTCAAAATATATCAGCATTGTTTGTGACA
CATATGGTACAGTCACTCTTTTATTCAAAATATATTTCTTGAGCTCTATGTAGCAGTAATGAACAAAAAG
TCCCTGTCCTTAGAGAATTTACACTCTAGTTATACTAAAATAGATTATCATTCCTTTATAGGTTATCTTT
TTCCTTTTTTCGCTCCCTAGGTGCATTTAGGGCTTTTCCCCTTGTTATACTGAAATTTCACAAGAACATG
AATACCAGTGAGCCTTTTTCATCGTGTTGGGACCCTTTCTCCCCCTCTTCCTTTCAATCTGGAAATCTGT
ATCTTTAAGCACCAGAGGTTTTCTTATATTGTTCTTCAGATAATTAACCTTTTTTTCCATTTTCTTTTTG
AAATTTCTCCTAAATAATAAGCCTGCTTTTTTTCTTCTATTTTCAAAGAGTTTTATTCAATTTATCTTCT
AGACCATCATTTAAAAAATTATGCCAATATCTTCATTTCCAAGAACTCTTTCTTGTTCCGATTTTTAAAA
TAATTATTCTGTTCTTGCATTACCGAGGTAATATATTTTTTTCTCTGAGAATACTACGTAAACATTTTCT
GTTTAAAGTCTCTTCTGGTCCAAGAATTACCACTGCTTCATATAGTGTCAGCTTTTCTGTTTCTTTATCT
TGGGCTTTTTATTTAAAACCATACTTCTGGTTTTATTTATTTGAAGATAATTTCTGATTGATCATTTATA
CTTAAAAAAAAGAGAAAAAAGAAAGAAATGAAACCACTCCTAGGAAATCCCCTCGGTTTAGCAGACCAGC
TGGACTAATTCCTAGGACCCATCTTTTACACCTGGGCTAAAACAATGTCTACCATAAATATCCTGTTCAC
AGGAGAAGAAAAGGGAATAATTAGGAAAGTGGTCATAGCCATCTGGGAGAGGCAACACCCTTCCAGGCAA
AAAGTCTTGCCAGCCAAACAAAAATTTCCAAATGTCAATCCCAACTGGAATAATCACAATCCCAGGACTG
GGCGCAAATGCAGAACCTCAGGAAACTAATAATTAAAGGGATCAAAGAGTCCACTCCTGGGACACAAAAT
GTCTCAAAGGCATTTGAAATTCAACAAGAAAAAGAGGAAATTCCCTCTGCATTCCTGCAGAGGCTCAGAG
ATCAAATGAAAAAATACTCCGGATTAGATCCGGAGGACCCAGTAGGGCAAGGTCTCGTGAAAGTTAACTT
TGTAACTAAGAACTGGCCTTGCAGGCCAGGGAGTGCAGCTGCAGGTGTGGGGGCGGCAGGAGCCACAAGC
CGGAGCAGACAGCCAAGATAACTAGTGGACAGTTTGGGAAAGCTAGTGTGAGTAAACCTCTAATAAAAGA
ACTAATGTCTGTATTACACTTAGGGAGTCACTGGGGACCCCAGGCTCTGTGTGATGCAATACTTAGGAAT
TATGGGTGTACAGGAATTTATACCCTCAGTAAACAAGTATGTGGAAATTGTGTAACTTGTCAAAGGGTAA
ACAAAAAGGTGATTAGAAAACAGGCCACAGGAGGAAGGCCTCCCAAACTAAGACCATTTCAAAGCATTCA
AGTAAATTTCACAGAAATGCCCAAAGCAGGAAAACTAAAGTATTTACTGGTAATCATAAATCACCTTTCC
CTCGGGGCGGAAGCCTTTCCTCTTCCAATAGCCACTGCCGGGAATGTGGTCAAAATAATATTAAAACCAA
TTTTACCTAGATTTGGCCTGGTGAAAAATATTAATTCAGACAATGGGAGTCACTTTACCTCAAGGGTGTT
AAAGGGAATTATGGAAGATTTACAAATTAAATGGAATTATCACACCCCTTGGCATCCCCCTTCCTCTGGA
AAGATAAAAAGAATAAATCAAACTCTCAAAAAGCTATCACCAAACTAACCTTAAAAACTAAAATGCCTGG
AACCAAATGTCTCCCAATAGCACTCCTTAGAACAGCCCCAGGAAAAAACTTGGGATTGTCCCCCTACAAG
TTATTATATGGGCTCCTATATTTTGGCAGACCTATAAATCTCCCTACTATGGAAACCAAGGATCAATTCT
TAAGAAATTATAAACTGGCCATATCCTCCACCCTGTCATCCCTTAGGTTGAAAGGACTTCTAACTCAAAC
TCCGCCTCTTAAGTTTGCTGTTCACCATATCCAGCCTGGTGATTTGATGCTGACTAAAACTTGGAAAGAA
GATAAGCTCCATCCAAGCTGGGAAGGTCCCATCAAGTGCTCCTAAGCACTGAAACAGCCATGCAAACAGC
TGAAAGTCAGCAGATTCACTGTACTCCAATCAAGGCACTCGTAAAACAGACCCCAGAAGGGAGGGCAGGG
GAAAACAACAGTAAAAAGTGCATAAGTCACCTAAGGAACCCTTAAAGTTAACTCTAAAAAAAATCTAGCA
AGAAAACATAGGCTGGCCCCATGTCTGGAAGTTAATATAGCTAAAATGGGCTACTATACAAAAAGCAGAA
GGTCAAAATGGAAACTGGCAGGGAACTCCTCCCTACTCAATCAAGTTGGTAATTAATGTAACCAAGATGG
TAGCACTCCAAACTATAAGATTTAATGCCTGCCTGGTCTTACTCTGTGGGAATTTGAAAAATCAGAGCTA
GTTCTCACAGGCAAATAAATATCTCTGCCCTTAACCAGATACAGGTTACAGTAGTGCATGACTCTGCCCC
AGCTGGGATGATGTATAGTAAACTACCCAATTTCAGGGTTGGATAGTAAACACGGGGTGGGTAACTCCGA
GCTGGAGACCCTTAAAGAATAAACTACATCTGCCCAAGGGCTCCCCGCCAAATAACTGCCAAAATTTAAA
ATGCAATCCTATACTCATCACCATTAACAATCCAGCCATTCTAAACCAAGAACCAAAGGAAGCGTCTTGG
GTATATGGGCAAGGAGCAGACATCACAGGGAAAGACCCCCTAGGGCAATTCGTTCTCAAAAATGAAAAAC
TCAACCTCCCATTTGCCAGGGACTACTCCAACTCCAAACCCCAATAAACACTTTAGTCCACCAAATAATA
ACCCTAAAAGGGTAAATGAGGTAAAGAATTTAAGGCAAACCTTAGAAATTGAGATAGGGTACAGGGATGT
GAATGCCTGGGTCGAATGGGTCAAAATTTCAGTACAAGCCCTCAACAAGAGTAACTGCTACGAGTGTGCT
GCAAAACAACCGCAGGCAAAGGTGGTTCCGTTTCCCCTAGGATAAAATATCAATCCTGAAGGAATGCATT
GCATGTTGGCTCTATACCAGAACAAGGATGCATAGGAAAATGAAACTTATAAAAGTCTGTCATTGCTCTT
TCCTGCATTGCGGAAGTCAAATCCCAGAGCAATTCCCTCATTCTCTATGGGGAATATAAACCAATCCTCT
TGTCTCTCTAGGCAGGGGGCAGAGTTCAATAAGCCCATGGGAGAATTCTCAACTTGTACCCACATCTTAA
ACATCAGTGGTAAGGCAATGGCAATCACTCAGCTAGCAATCACATACCTGGTGCTAACGTCATGTGGTAT
TGTGGGAAAAGGAACCTCCGTTAACCTGTTACCATCTGATTGGACCGGGACTTGTGCTTTAGTCCAATTG
GCCATTCCCCTCACCCTGACATTCCATAAGATTTTCAAAAATACACATGGCCACAAAAACCGAAAAGATG
TAACAAATTCTTTTAAGCCCAATATATGTGTTAACTCAACAGGAGTCCCTAGAGAGATGCCTAATCAACT
TAAGGCCGCAAACCAAATACCTGCTAGGTTTAAGTCAGCACTCTTCTAGTGGTCAACTATTAATAAGAAT
GTGGATTAGATTAACTACATCTATTATAATCAACAAAAATCATCAATTATACTCAGATGCCCTCAAAGAG
GTAGCTAGCCAGTTAAATGCCATCAGCCAAATGGTCTGGGAAAACAGGCTTGCGCTACACATAATACTAG
CAAAAGAATGGGGCATATGTGTTATGCTGGGTGGAAATGTTGTACTTTCATTCCTAACAATATTGCCCCA
AATGTAACCATCACAAAAATTTTACAAGGACTAACAACTCTAGCCAACAAACTGGCAGAAAATGCTGGAA
TTAATAACTCATTTTCAGGCTGGCTAGAAGGCTGGTTTAAAAAACAGAAAGGCATGGTAGCTTTAATCCT
TACATCTCTCATAACTGTGGCAGGAGTCTTAACAGCAGTGGGATGTTGTATTATCCCTTGTGAGAGGACT
AGCACAGAGATTAATTAAAACAGCTATTAATAAGCAAATGCCCATAATTTACCAGCAAAATAACCTGCTA
CTATTAGAAACCAAATTAAACTCACTCTCCTAGAAAGAAAAAAGTTAACAACTTCTAAAGCAATTCAAGG
ACCAGAAGGCTTTAAATAAAAATGAAACCAAAGAAAGTAAGTAGAAAAGAGGAGTGAATTAGTGAAAAAA
CATTTTAAATGGTCCACTTTCAAGGCATGATAAATCTAAGCACTGGCAGCCAACCTACAAATGTAACAAA
CCACAGGGCTCATGCACCTAGAAGGTCACAATAAGTGAACAGAATGTAGAGGAGGGGTCAGCCAATAAAA
GGAAAGAAAGTTTAGTTATTGGGAAATTGAAATTTAAGAAAGGAAGGGGATGGTGTAATCTATCAGCCTT
ATAAGGTATCCTAATAAGGCTAACCTTATAAGAAGTACAAAACTTGGGCAACGTCCAGGAAGATTGCAAC
CCTATAGTGAGAGGTGAAGCCAGCTTGACTTCCTGGGCCAAGTGGGGACTTGCAGAACTTTTCTGTCTTA
CAAGAGGATTGTAAAATGCACCAATCAGAGCTCTGTAAAATGCACCAATCAGCTCTCTGTAGCTAGCAAG
GGAATTGTAAAATGTACCAATCAGAGCTCTGTAGCTAGCAAGAGGATTGTAAAATGCACCAATCAGCACT
CTGTAAAATGGACCAATCAGCGCTCTGTAAAATGCACCAATCAGTAGGATCCTAAAAGTAGCCAATCACA
GGGAGGATTGAAAAAAGGGCATTCTGGCCCGGCGCGGTGGCTCAAGCCTGTAATCCCAGCACTTTGGGAG
GCTGAGACGGGCGGATCACAAGGTCAGGAGATCGAGACCATCCTGGGTAACACAGTGAAACCCCGTCTCT
ACTGAAAAATACAAAACACTAGCCGGGCGAGGTGGCGGGCACCTGTAGTCCCAGCTACTCGGGAGGCTGA
GGCAGGAGAATGGCGTGAACCCGGGAGGCAGAGCTTGCAGTGAGCTGAGATCCGGCCACTGCACTCCACC
CTGGGCGACAGAGCGAGACTCCGTCTCAAAAAAAAAAAAAAAAAGAAAAGAAAAAAGGGCATTCTGATGG
GACAGAAACAGAACATAGGAGGGGACAAAGAAGGGAATAAAAGCTGGCCACCTCAGCCAGCAGCAGCAAC
CCGCTCAGGTCCCCTTCCAGGCTATGGAAGCTTTGTTCTTTCCCTCTTCACAATAAATCTTGCTACTGCT
CACTCTTTGAGTCCATGCCATCTTTAAGAGCTGTAGCACTCACCACGAAGGTCATGGCTCCATTCCTGAA
GTCAGCGAGACCA
