# Supplementary material for: Genome-wide characterization of endogenous retroviruses in snub-nosed monkeys
Source: PeerJ. 2019 Mar 18;7:e6602. doi: 10.7717/peerj.6602 (PMC6428148; doi:10.7717/peerj.6602)
Supplement: File S3 — All ERV sequences found in the golden snub-nosed monkey. [file peerj-07-6602-s003.zip › Supplemental3/26.fasta]

>26gi|723424319|ref|NW_010790137.1|:1504-9514  
GGAAACACAATGTTGCCAGGAGGAATTTGTACTTAAATATTATTATTGAAACAGAGGGCATAGTAAATGG
TGTAGAACCAACCAGTCTTCTAAACAGCACCTAGTAGCAGCATCTAAAGCAGTTAGAGTAATGGTTGACT
TACCATAATCAGTAAAGGTTAGAGTTGACTTAAGATGTTATTGGGAGAAGGAAGATTCCCTGTTAATCAG
AAAAAAATGAATGCTTGTGTGTCATTTATAAACATGTGGGAGATATGAAAGCATCTGTGTTTAAAGATAA
TTAAGCATTTCCTATAGTTGGCACTAGTCATGACAGGGCAGGCACTACAGAGACACAGTTGCCACTGGGG
TTAGAGATAGTTTGTTACTATCATTTTGAATGAAAAACTCTTTTCACACCTAGGTAGGGTAGAGACTATT
GGGAGGTTTTTCTTGCATCGGTATGAATACACTGGTCACCTCTGCACCTGGCATTCACAAGGAAATCTTG
GTATAGAGTAGACTTAGTCTTTGCCTTTAAGAGATTTACTTCTCCAAGGTTAAGCGATGCTGATAGAAAT
GATGATTAGTGGTATAAAAAAAGGTATTTGAAATAATCAGAGGGAAAATACGTGGAATTTTGAAGAAGGA
AAAGATTCCATTTGACTAGTATGATGAAATGCCTCAATGGAGTGAGTTAAGACTCCATGAATCCATGAAT
GAGGCATGGAATTTTAATGAACAATGAGAACAAAACTTGTGTTCTTTTCTCTTTTTTTCCTCTTGGGAAC
CAAAGATACAACAGCGTTTTCACTATATTCTTTGCAGAAATGCTTTTGTAGAACACGAATGTTTATTTGG
CAAAAAGAAATATGTAACATATAAGTATTAATTCATACAGAGAGAAACTGCCTTATTCTGCAGAAACCAA
GGTATTGTTTCTTTGTATAGGGCAATTATTTTTCCTTGAAAAGCAAACTACCTTTCAAAAATGAGGCAGT
AAGTTTTAGTGTCATCTTAAGCAGAATATTATGGCTTTAAAAATGTCTTAGAATCAAATTCAAGGCTATG
CTGTTCAGTAGTAGTTAATTTCACTTCACTGAAATGGGTTTTCTTTATTACAAGACATTGAAAGGAAAAA
CCCAAAAAGGCAGAATGGTGTTTTTCCCATTGATAAGGAAGAATCATCCCTCTGATTTGCTGCTTTATTT
ATCTTGTGAATATTTGAGCTCTCCTCTGGTTGAATATTTATTTATTTATAGATGAATTTTATTTTTCATT
CAGAGCACCCAGAATAACTATTTAAAAAGAACTCAGCATAAAGAATTGAAGTCTTTTGTGTATATGTTTT
TCCCTTTCACTAACTGAAAAAGCAGAACGGTTGCAATTGTTACTTCTTTTCTTTTCTTTTTGTCTGCATC
AGTTTTGTTCCAGGCCTGTGCTTTTCAGGAAGACATAACAATGCTAGATGTAGGTGTAATAAACTACACA
AATGAATGCCTCCGTAATCATGTTATATTTTAGTTTAAATATTCTGCACCACTGCTTGACATTGTTAACT
TTTTTGAATAAATGTTTAATGAAATTCTTCTTTACTAATTTAAATCCAAATTCAGAATAATATATTCTGT
GAAATTACAGGTCTATGCATCAGGTGCATATTGTCACAGCATTTTCTAACCACGCATTAAAAAAATAAAA
TCTTTACGCCCAAAAGTCAGCGATAGTTATCCCTAAAGCTGAATGTTCACATATCAAATGACAAAGTCCA
AAGTGGTCTAAGTAACTACATATCAAACACTGAAGAATGTTTGAAGTATTTTTGCTGTTTTATTTTTGTC
CCCCTCTCCCAAATGTTATTCAGGTATAACATTACACCTGAGGGGTAAATTATCATTAGTTTGTTTCCCC
AAATTCTGATAAGGAGATAATCTAATGTAGCCGGACCTGAAATAATCCACCTATCAAACTTGGCCTGAGA
TTCTCTGATAGGTAAACAATGTAAAGAGAGATAGTGGATATGAGGTGATTTCACTGGACATTAATTTTAA
ATAGAGTTATACATCACCTGCCTACATTGTAAGCAGTATTAAGGACTCAATAGAGGACACTTTATTTAGA
AAGATTTACAGCAAAATTCTAAATTTTGCTACTTAAGAAGAATTAGAACATTTGTTGCACTGATATTAAA
ATAATTTCTTAGTGATCATATCTTCACTTTTCATCTCATATCTTAGAACACTCAGAGCAAAATTTAACAG
CTGCAGTAACTGTGAATTCAGGCAGACTTACTTATGATTACCTTTTTTTATTGATCTAGGCTATAAGCTC
TTGAGTAGTTTTGCATGGTCCAGGCTTGTTTATTATTTTTACCTTTTATAAATCATATACATATATATAT
CATATATAGTATACATATTATAATATACATACACATATAGTATATATAAGTGGAAAACTGGAGTTTATTA
ATCAAATCAGTCTCCCACAAAATTTGGAGACTGGGAATTTTTAAGGATAATCTGGCAGGCAGGGGACTAG
GGAATGCATACTACTGATTGGTTGGGGTGAAATCACAGGGGTGTGGAAAGCAGTCCTTGTTTGCTGAGTC
AGCCCAATATGAGGGTCAAAAAAAGTGATTTTTATCTATTTTTATCTATGAGTAATTGGGGAAGTTACAA
ATCTTATGACTTCCAGAATAATGGCTGGTTATCATATAACTAAACCGATATCTTAGCAGAATCCAAGCCC
CTCTCATAATCCTAACATTATGGCCTTTCATTAGTATTACAATGGCAGTTTTGGTCCCAAATATGGAAGG
AGTGGTTTTGGGAAGGGTTATTATCATCCTTCCTCTAAGGCTAAACTACAAACAAAATTCCTCCCAAATT
TAGCTTAACCTATACTCAGAAATGAAGAGGGACAGCTTGGAGGTTAGAAGCAAGATAGAGTCAACAATGT
CAAAACAATATTCAGGGGGTAAAAACAATAATAGAAATATAGCATTTGTCGAATAATAGCTGCTAGTGAT
TTTACCTAAATTAACGAATTTAATCCTGAAAGTAATACAATGATAACAGAGTTAGTAGATTTTAGAGATA
AAGAGCTCAACCTTGAGAGAAGTTAACAGTTTCCTAGTGTCCCTTTGTTACCCTGATTCAACCAAAGTCT
CTAAATGCCAAACAGATGCTCTTTCCACCCCCCCCACTGAGCAGATGCTCTTTCCACCCCCTCCACTGAG
CAGATGCTCTTTCCACCCCCCCCACTGAGCNNNNNNNNNNNNNNNNNNNNNNNNNNNNNNNNNNNNNNNN
NNNNNNNNNNNNNNNNNNNNNNNNNNNNNNNNNNNNNNNNNNNNNNNNNNNNNNNNNNNNNNNNNNNNNN
NNNNNNNNNNNNNNNNNNNNNNNNNNNNNNNNNNNNNNNNNNNNNNNNNNNNNNNNNNNNNNNNNNNNNN
NNNNNNNNNNNNNNNNNNNNNNNNNNNNNNNNNNNNNNNNNNNNNNNNNNNNNNNNNNNNNNNNNNNNNN
NNNNNNNNNNNNNNNNNNNNNNNNNNNNNNNNNNNNNNNNNNNNNNNNNNNNNNNNNNNNNNNNNNNNNN
NNNNNNNNNNNNNNNNNNNNNNNNNNNNNNNNNNNNNNNNNNNNNNNNNNNNNNNNNNNNNNNNNNNNNN
NNNNNNNNNNNNNNNNNNNNNNNNNNNNNNNNNNNNNNNNNNNNNNNNNNNNNNNNNNNNNNNNNNNNNN
NNNNNNNNNNNNNNNNNNNNNNNNNNNNNNNNNNNNNNNNNNNNNNNNNNNNNNNNNNNNNNNNNNNNNN
NNNNNNNNNNNNNNNNNNNNNNNNNNNNNNNNNNNNNNNNNNNNNNNNNNNNNNNNNNNNNNNNNNNNNN
NNNNNNNNNNNNNNNNNNNNNNNNNNNNNNNNNNNNNNNNNNNNNNNNNNNNNNNNNNNNNNNNNNNNNN
NNNNNNNNNNNNNNNNNNNNNNNNNNNNNNNNNNNNNNNNNNNNNNNNNNNNNNNNNNNNNNNNNNNNNN
NNNNNNNNNNNNNNNNNNNNNNNNNNNNNNNNNNNNNNNNNNNNNNNNNNNNNNNNNNNNNNNNNNNNNN
NNNNNNNNNNNNNNNNNNNNNNNNNNNNNNNNNNNNNNNNNNNNNNNNNNNNNNNNNNNNNNNNNNNNNN
NNNNNNNNNNNNNNNNNNNNNNNNNNNNNNNNNNNNNNNNNNNNNNNNNNNNNNNNNNNNNNNNNNNNNN
NNNNNNNNNNNNNNNNNNNNNNNNNNNNNNNNNNNNNNNNGCTCTTTCCACCCCACCCCCACTGAGCAGA
TGCTCTTTCCACCCCACCCCCACTGAGCAGGCCTCAGTCAATAAGTGGGGGACAGTGAGGCAAATACACA
AACTTAAGGGCTCACCAGTATAGTGTCCAAACATATGGTGTCATAATCACCTCCCCTAATAATTCCTGTT
ACTGTTTCACAGTGGCCTTTTTCTAAAGAGACATTTGGATTAAACTTTTATTATATCTGATGACCTCCAT
GTATTATGAAAATAAACAGGAGAGGAAGAAACGTGTGGAGGATGAGAGAAGTCAGAGGACAGTCATGGGC
ACGAGAAGCCAAACGATGGCAAACAACTATCTCACCTGAATGGAGTCAAGTTCCTGGCCCAGGAGGAAGC
TGCATTGTCCCAGATGAAAAATTAATTTGTTTTCCTGAATGCCTCTGAGGGCTTTCTCTACAGAAGTCGG
CCTCTTGGAAAATCTTTCTTCCTTTCTCCTTCATTTTATTACTGTGTCTTTTAGCTGTGGTCTTACCTAA
TCAGGTCACCCAATGCCTAAAGCACAGAGAGTTCATAATGCTGAAAAGGGAGCAAATTATCTCATCTCAT
TTGTTATCCCTGAGACTAATTAGTATGCAAAATGACCATTTTCCCTGAAATCTACTTTTTTCATTATCTG
TGGAATGACAGAGACACCTCAAGGAAGAGAACTCAGTTCGACCACCCGCTTTATCCTTTGGATACCTATG
GATAAGACATGTCAGCAATGCACATTCTCCCAAAGTTATTTGAGCTGGCTGGCAGGCCATTTACAGAGCA
GGTCATTTACATAAGCAAGAGCAGTGTAAAGTCAGGTGAAATCAGGAAAACCTTCTATAGTTTGGCATAC
AAATTAAAACAAACAAACAAAAGCCTCCTTAACACTGGTTAGAAAAGCCATGGATTTGAAGTCTTGTTGA
TGCAGAGGGTACACAACGACAGGATTACTGCCGAACAAAAGCATTTGAAATGTGCTTTTTAAAGAAATCT
GTATTTCTAGATTCTCTTAAAAAAACTGGAAGATTTGACATAACTATCCCATATTTCAACATGATATAAT
TTCACTTGAACTTGGACCTGACATCAGATGTCTCTTTAGATTGGTCATGATATCCCCAGTTTTTTGCAGT
CCGTACTATACATAAAATATAATCATAGCTATTTAAACTTTGCTTGCTTCTCTCAGTTATGTTAAGTACT
AATTCTTGTGCTGCAGGAATTTGCTAATTCTTCCTTCAGGAAAATGCCAAAAGCAGATTAAAGCATTAGT
GTGAAAATGTTAAGTGCTGTGTTTTAATGGATTTTGAATGAGACACATAATCTAACTTTTTTCTTTCATC
TGTAAAACAATTCTGTGGGTTAGTCATTGTACGAGGCAATATAAATTTATTCTATTTAATTTCCATACAG
ACAGTTCAAGATTGCTGTTATCCACATTTTCTGACGGAAAAATTAAATGTGAGAAAATTTAAAAAAATTC
CAAGGTTAGATAACAATTACAGTTCAAACACAGATCATTCTTGCTCCTGTGACTTATCCAGAAGACCAAA
ATTTGAATCATAGCTCTATATCTGCTCCACAGAAAACTCTGCAAAAACACCATTTATCAAGAGTGTCATG
GGATTCTGACAGAGAGTACCTCCCAGGCAATATGAGTTACTCAAACCCTCCGAGACTCAATTCCTTCGAT
TATTTTTTCCAGAGTAATATTCTTCCTTTAGTTCTTCTCGTTTTCAAACTTCAATACACCTTGCTATGTA
TTTTCTCCCAGAAACTTCTTAAACATGTATGGATCCTTCATTTATGCTCATAATTTTTCTTCATCCTGAT
CAGACTTTCTCCCTTGCTTCAACTGTACTCTCAGAAGTCTCTGAACTACATGAAGACATTAAACTATTCT
TGATGTTTAGTGTCATGATTGTTCTGATACAGCATTCATCACATTTTGTTAGAGCTAGTTGTTTATGTTT
TCGTGTATTTTACCAGATTTCGAATTACCAACAGTAGCATTTTGTCCTGTTTTTTTAACTCCCAAGAGCT
ACAAAAGCAAATGGCAATTAAGAATTTTTAAATTAAATTGGTAGACTGAAGAAAGAAGTATATCAATAAT
ATATATATAATTTTATATTAGTTTGAGAATTGTTTTTCTAACTACATCTTTCATCTTCATTAGACTTTTT
TTTTTCAATATCCGAGAGCCAAAATAGTTTAGTATATTTGAAATAATCAAATTTTTAGGTTGCTAAATAA
GAATAATTGGTGAGACTAAGATATATAATCAGGCTGATACTCTGAAAGATATTCTAATGGAATATAAATA
CTTTTTAACTATTTAGAATCTGCAAGCAAGAAGAATATTGATTTTTCTGCGAAGCAAACAAATTTGGATT
TTTACAATAAATGACTGAAGAAATTCATTTATCAAAGATATTGTGATATGAAAGACGTATAAGATCTGAT
TTCATATGCTTATCTCAACTTTTTTATAGGTTAAACAGACATTTATTGAGCATATACAATGTCCTTTGTA
CCAAGACTATGGAAATGAAAGACCAAAGACATGATTTCTGTTATTCAGTGACCAAGATTGATAAGTCAAC
AGGACATTGTAATAAAACATCAAAAGTGATATAACAGTGATAGTCTATGAATTATCTCTGTGTCCTTTGG
CAAGCCATGTGATTTACTGGTTTTGATGGCTTCATCTGTAAAACAAGTTACGTGAATTAAGTACAATTTA
GAAATTCTTCTAGCTCTGGTATTTATAAACATTTCTATGAAAGAATAGTCTAATGTCTTTACATGTAAAC
ATGTCTAGATATGTTATGTAAGTCCACGATTCCAAAACTATGTGTTGAAGCATCCTGCAGAACCATAGAG
ATAACTCTGAGACAGTTTAAATTTTTTGAAACAAAAGAAGAGATATTTAGTTTATTTTTAAAGCTATGTG
AACTAGCAGCTTGAGATATTTCACAGTTTGCACATTAGATCCCATTGCACTCCTTTCAAGAATATGATAT
TTGTATGAAGCTGGGATTTTAGTGGATGTTGGAATTAGAAGCAAACACCAGTATAAAGCAAGAAAATCAC
TGTGGAACAGAAAATAAGGGTGGTGGTGTCCAATCTGGTTCCAGGTTTTAGAGGCAGTACAGTACCCAAA
AATCACTTTTACTAGTAATTGTAATTATTTAAGAAGGAAAGGATTTTATCATTTAACATATGTAACATAT
ATATTTTGATTATTCCAATTTAGGATATACGTATTTAAGTTGTTTGAAGCTTTTTAATAAATAAATTGAA
ACTGTTTGGTACTCCTGTTGCCCTAAAGCATGCCATGAAAAAATTACTGTGATGCAAAGAGCACAGTGAA
ACGGGACAACTTGAAAATATCTAGGGTAAATCATTTCAAATAGGTTTCTCAGTTATAAGCGAAGTGGGTA
TAACATTGCTGATCAGAACTATGTTGGAGTCAAACTTTCATTCAATAGATTAAAAATATTTATACTGAGA
AAAGATATATATATTTTTTTCCTAGAGTCACATAGCTAGTTAATGATGGGTTGTTCTATCTCTCCATGTT
GTCTATACTAATGGTACACAGATAGGCTAATCATCCTTCTACAATCCTTTTACAAAATACATATTTCTAC
AAAAAGGTTAAATAGAAAAGAAACACCAGCTGCTAAATAATTTCCATAATTATGGAAATCAGGTGTGAGC
ACCATTCTCTTGGTAAATTGCCAATATGTCC
