# Supplementary material for: Genome-wide characterization of endogenous retroviruses in snub-nosed monkeys
Source: PeerJ. 2019 Mar 18;7:e6602. doi: 10.7717/peerj.6602 (PMC6428148; doi:10.7717/peerj.6602)
Supplement: File S3 — All ERV sequences found in the golden snub-nosed monkey. [file peerj-07-6602-s003.zip › Supplemental3/260.fasta]

>RR260 
TGTAATAGAAAGAGAAAAACTAAAAATGCTAAGTGGAAAAGTACTGGAAATCAGAGGTGGCAAGAAACCC
CCCACCCCTTAATGTTGAAACAACAAGGTTATGTGGAAAGTCCCTAAATGCCTCACGGCCGTTTGTGGTT
TTGCCAAAGGGTGGGAACGGCCGTTTATGATATGGCCGAAGGGCGGGAACCAATGAACAACTGACTAATG
TATAACTTTAAATGTCAGCCAATTGTAAACTTACAACTGTAAAATTCCCCAGATTCTCTGTAACTTGTTT
GTGCCGGACTATAAAAACGGCTGAAACCCCGAGCTCGGGGTCTCTCCCTGGGAACTAGTGCCTAGCTGGA
GAGAACCGAGTTCGAACTCGAAATAAAGCGAACCCTGCCGCTTGGCTTTGACTCTGGTCTCTGGTGGTTG
CTTTTGGGACATCGTGGGTCTGGGCATAACATTTGGGGGCTCGTCCGGGATTGCCCCTAAGCCCACGAGA
CCCCAGGCCAACGGGTCATCGCAAAAGTAAGTAAGCCGGCTCAGTCTGTATGTTGTCTGTCTGCCTCTGA
ACAATCCCGTGGGGTCTGTATTTGAGACTGATCTAGTCCTGGCGGACGCGCTATAGGACAGTCAGTAGAG
GCCGGTGGGAGACGTCCTCCGGTACTCATCTGGGGCTCTGTATTCCGTGGCCCAGATCTAGTCCTGGCGG
ACGCGCTATAGGACAGTCAGTAGAGGCCGGTGGGAGACGTCCTCCGGTACTCATCTGGGGCTCTGTATTC
TGTGGCCCGTCTGAATCTGATCGGGTACTACACCCGAGGCGCGCTAGCGATCAAAATTATCTTATTTGCT
GGTTGTTCTCTGTTGCGTGCCTCCTTCTAATTTACCTTGATTTACAGGAGCCGTTTAGGAGTCAGTTCCG
GACCAGACACTAACATCCCTCACCACCCATCTTTTATCAACAGGAATTCCTTGAAATGGGCAACTCTCAG
ACCACACCACTTTCTCTCCTTGTCAATAATTTTAGAGACGTAAGAGCAAGAGGACATGATCTCAGTGTAG
AACTTAAAAAGGGAAAATTAATAACCCTCTGCTGCTCTGAGTGGCCCACCTTCGGCATTGGCTGGCCAGC
CGAGGGAACTTTTTGTCTCCCCATCATCCTTAAGGTAAAATCAAGAGTTTTGCTGCCGGGCCGTACGGGA
CATCCAGACCAAATCCCCTACATTTTGGTATGGCAAGATCTTGTGGAAAATCCGCCCCCATGGCTAGCTC
CCTTTCTGTTGACTTCTGAACCTTGTAAAACCTTAGTCGTGCGGCCGGCTGGGACCACCCAAAAACCAAA
AACCCCAACTGCCCCCTTGCCCCCTGTACTGCCTGATAGCCAAGACCCCATATCCCTGGAACCCCCGCCT
TATCATCCCCCTGGACCCCGGCCCCAAGTCCCACAGGTCAGACCCCCAGAAAGCCATGAGGGTCGAGAAG
CAGCTGCTGCGTTGGGGGAAACTGAAAGTGAGCATAGTTCGGGACGGCGGGCGGGATGAACGCGTGGGCG
TACCCAACGCGAGGTAACTCCGCGAGTTCCCGACTCCACTGTAGCACTCCCCTTAAGGGAAGTAGGACCC
CCCGATGACATGGGCAATCCTAGACTCCAGTATTGGCCATTCTCTACCAGTGACCTGTACAACTGGAAAA
CCCAGAATGCCCAGTTCTCTGACAACCCCAAAGACCTAACAGCCCTTCTAGACAGTGTCATGTTCACTCA
TCAGCCCACCTGGGATGACTGCCAACAGCTCCTCCAAATTCTGTTCACAACGGAGGAATGAGAAAGAATA
CAGGTAGAGGCAAGAAAGCTGGTTCCTGGAGATGACGGTCAACCGACTGCAAACCCTGACCTCATTAATG
CAGCATTTCCCCTGACCAGGCCCGCGTGGGACTACAATACAGCAGAAGGTAGGGGAAAACTACTCGTTTA
TTGCCAGACTCTAATGGCGGGTCTCCAGGCTGCAGCTCGCAAGCCCACTAATTTGGCTAAGGTATACTCT
GTTTTACAGGGAAAAACAGAAAGTCCCGCTGTTTATCTAGAAAGACTAATGGAAGCCTTTAGACAATATA
CACCTATAGATCCAGAAGCCCCCGAGAATCAGGCAGCAGTTGTTATGTCCTTTGTCAATCAGGCGGCCCC
AGATATTAAGAAAAAATTACAAAAATTAGAAGATTTGGAAGGAAAACAGGTCCAAGACCTTCTTCGCATA
GCGCAGAGGGTTTATAACAACAGGGATGCTCCAGAGGAAAGACAAATTAGGGCCACCGAAAAAATGACCA
AGGTCCTAGCGGCAGTCATCCAAAAATCTGTTAACAAAAATGGGGGCCCAGATCCACTTTCAACCGGAAG
GGCCCAAAGTGACTGACTCCCAAAATAAGCCACTATCTGTCCTTACGGTGACTCTAGAGGAGGAATATCG
GCTTCATCAGGAGTTAACACCTCCTAACCAAAATATGGACTCCTGGCTCCAAAATTTCCCAGAGGCCTGG
GCGGAAACAGGAGGTCTAGGGCTAGCAAAACACCGTCCCGCCATTTTTGTTGAGCTCAAGCCCGGGATGG
ACCCTGTTCGGGTGCGCCAATACCCAATGGCCCTAGAAGCCAGAGAGGGAATTATGCCACACATACGCCG
ACTCCTAGATCATGGAGTCCTGTGCCCCTGCCACTCACCATGGAACACTCTGCTGTTACCAATACGAAAA
CCTAACAGTAAAGAATACAGGCTGGTATAAGACTTAAGAGAGGTCAACAAAAGGGTAATAGATATACACC
CGACGGTGCCAAACCCATACACCCTCCTGAGCACTTTGAGCCCTGAAAATCAATGGTATACTGTTCTAGA
CCTAAAAGATGCCTTTTTCAGCCTGCCTTTAGCCCCTAAAAGCCAAGAAATTTTTGCTTTCGAGTGGACA
GACTCTGAAAGGGGTATAAATGGCCAACTGACATGGACCAGATTGCCACAAGGATTCAAGAACTCCCCAA
CTCTGTTTGATGAAGCCCTACACGAAGACTTGGGTGAGTACCGGCGCCAACACCCCAGTATAACTCTCTT
GCAGTATGTTGATGATCTCTTAATAGCGGCAAAGTCCCCAGAGGTTTGCATCCAAGAAACCAAAGACCTC
CTAAAAACCCTGGGAAACCTAGGTTATCGAGCCTCAGCTAAAAAGGCCCAAATCTGCAAGCCAGAAGTAA
CCTATTTGGGATATCTACTGAGAGGGGGACAGCGTTGGCTAACAAATGCCCGAAAAGAAACTGTCCTACA
GATCCCAAGACCACAGTCAACACGACAGGTAAGAGAGTTCCTGGGATCTGCAGGGTTCTGCAGGCTTTGG
ATACCTGGCTTCGCTGAACTGGCAAAACCCCTCTATCAGGCTACCAAAGAGCAACAGCCCTTCAATTGGA
CTGAAGAGGCTGAGCTGGCTTTCCAGCAAATTAAAACTGCTCTGCTCTCAGCCCCTGCACTGGGTCTTCC
GGATGTCTCTAAGCCTTTTCACTTATACGTAGACGAAAGCCGGGGCATAGCAAAAGCAGTTCTAACTCAA
AATTTGGGTCCGTGGCACAGGCCAGTTGCATACCTCTCAAAGAGACTGGACCCGGTGGCTGCAGGATGGC
CTCCTTGCCTCCGGATGATTGCAGCAACAGCCCTGATGGTCAAAGATGCTGATAAACTGGCCATGGGCCA
AGAATTACAAGTCACCACCCCCCACGCTGTCGAAGGCATCCTTAGACAGCCCCCTGACTGATGGCTCAGT
AATGCTCGGCTTACCCATTACCAGGGGCTGTTGCTGAACCCCCTCAGAATAACATTTAAACCCCCGACGG
CCCTAAACCCAGCATCGTTACTGCCAGACCCAGACCTAAGTAAGCCGCTCCACAACTGCACTGAAATACT
AGCCCAGGTACATGGAGTCAGAGAAGACCTCCAGGACTGGTCGCTACCAGATACAGACCTCACCTGGTTC
ACTGACGGGAACAGCTTCGTTCACCAAGGACAGAGGTATGCAGGGACGGCAATAACCTCAGAGACTGAAA
TAATTTGGGCCGAGCCATTACCTCCAGGAACATCGGGTCAAAGAGCTGAGTTAATTGCCTTGGCGCAAGC
CCTAAAATTGGGCAAGGGCCATAAACTGACAGTATATACTGACAGCCAATACGCCTTTGCCACCGCCCAC
ATCCATGGTGCTATATACAAAGAGAGGGGGCTTCTCACAGCTGAAGGAAAAGACAATTAAGAACAAAGAA
GAAATCTTAAATCTTCTGGCTGCCCTTTGGGAACCCAAAAAGCTGGCTATCGTCCACTGTCCGGGACATC
AGAAGGCCACTAACCCGGTCGCCCGAGGTAACAACCTGGCTGATCAGACTGCAAAAGAAGTGGCCAAAAT
CACTCCTCGGCTACTGACCCTCCAGCTGCCCAACCCCGGCCCCAGAGAATTGCCGTCTCACCCAGACTAC
TCAGAGGACGACCTCCAGTGGATAAGTAAGCTCCCCGGAACACAGGTCAGTAATCTGTGGTGGAAAGACT
CTAACAACAATACTATCCTCCCAGAAAAGCTAGGGCAGCGGGTAATAGAACACATCCATCAAAGCACTCA
TCTAGGCACGCGACGGATGCTAGATTTAATTCAACATACTGGACTAAAAATCAAAAATGCCTCTGAAAAA
ATAGACGCCACGGTTAAGAACTGTGTAGTTTGCCAACTCAATAACGCCGGACACGGGACCCACACCGTGG
GAAAGAGACAAAGGGGAGATAGACCTGGGATATATTGGGAAATTGACTTTACTGAAATAAAACCAGGAAA
GTATGGATACAAATACTTACTAGTTTTTATAGATACCTTTTCAGGATGGGTGGAAGCTTTCCCGACAAAA
AAAGAAACTGCACAGATTGTAACCAAAAAGATCCTAGAAGAGATCCTGCCCAGGTATGGCTTTCCAGTCA
TGATAGGGTCGGATAACGGGCCGGCCTTCGTTGCAAAGGTAAGTCAGGAACTGGCTTCCATCCTTGGGGC
TAATTGGAAACTACATTGTGCCTATCGACCCCAAAGCTCAGGACAGGTAGAAAGAATAAATAGAACGTTA
AAAGAGACCCTAACTAAATTGACCATGGAGACTGGCGCTAACTGGGTAGTCCTCCTCCCCTACGCTCTGT
ACAGGGCACGTAACTCTCCCTATAAACTAGGACTTACCCCTTATGAAATAATGTTTGGCAAACCACCCCC
TATTATCCCCAACCTAAAAGACAACCTCCTCAAAGCTGACACAGATAATGGTCTTGAACTTTTGTTTTCC
TTACAAGCCCTACAGAAAGTTCATGAAGAAGTTTGGCCCAAATTAAAAGAACTATATGAAGCTGGGCCTC
CACCCATTCCACATCAATATAAACCGGGAGACTGGGTCCTCGTCAAGCGTCACCGACAGGAGACCCTAGA
ACCCCGGTGGAAAGGACCATTCCAGGTGATCCTGACTACGCCTACAGCCCTCAAAGTAGAAGGTATCGTC
GCCTGGATCCATCACACCCACGCCAAGCCTGTAGACCCATTCTCGGACCTTGTTGGATCCTCAGTGGGTG
AGACAGCGACCTGGACAGTTGATCGGACCCAAAAAAACCCTTTAAAGCTTTTTCTGCACCATCAACAACC
CAAACTGTAACTATGACACTTATTTCTCTTATAGCTCTTTTACTCTTATGGACCCCCTGTTGGGAGACTT
GGGCAAACCCAGCCACATCCCCCTTCGCCTGGCATTTCTTCCTGACTGAAAACTGGACCAATTATGCTCA
GACAGAACAAAAGGGCTATCTATTAGGCACTGCTGATTGTCCCCCCGGGGGTTGCAGCTCCCCCATCTAT
CTAAATTTCACTGACTTTAAAAACCACCCAGGAAAAGCAGCACCCACAATTTGTTTTCTTTTTGATCAGA
CACTCTCTTATTGTAATAATTCATGGGTAGAACAAAGTGTCGGCTGTCCATATAGGTCCTGCAGAATCCA
CACTGTTAAAATCCTAAAGGTTTCTGAGTCCCTACCCAATCAAAAATGGCAGTCACATAATTTTTTAAAA
ACTACATTAGGCTACACCTGAGTCATTTGGGACCCCTGGGATTCCCGATGGACCACCCAGCAGAAAGGAG
CCATGTACTTAACTTCAGGGACTACCTGGCCCAGCAGCCGTCTCTTTCTCTGGTGCTCCCTCGTCCAGAT
CCAGACCACCCTCCACACGGCTATACAGAACCAGGAAAGGGAATTAAATGTCCAGCTTTCAACTTTAACT
TCTACCCGCTCCTTTTCCTGGTTATCCCTACTAAAAGAAGGGTTAGAAATTGCAAATGCTACTGGCTTAG
GCAACCTCTCTGCCTGCTTCTTCTGCGCAGCTCTAGGGCGACCACCGCTAACAGCAGTCCCGCTTCCGGG
CCCTTCTAACACTTCTCTCAGTCCCAACAACAGCCAAATACCAATCCCTGACGTCCCCTTATTCCTGAAC
CCCGGACAGACACAGGTCCCCTTTTGTTATTCAAACGCTGGCTCTGACCTTTGTAATGCAACTTCTACTC
CTAACTCAACCCTCTTCACCCTTCCCGGTTCTTTTTTCTGGTGCAACGGAACCCTGTCCAAAAACCTTTC
CACTCAGGCCACTAGGACCCTACTGTGTCTCCCTGTCACGCTGGTCCCCCAATTAACCTTGCGCACTCCT
GCAGAATTTTCAAAATGGGACTCCGCCCCTTCCCCTAGATGAAAACGAGCTGTATTCCTTCCCCTAGTAG
CCGGAGTCTCACCACTACATCTCTAGTTGCTGCAGGCCTAGCCGGGGGAGCTCTGGGCCACTCCCTTATC
AGCACTGCAAAACTCTCTCAACAATTCTCCATAGAAGGTTTACTCCATTCTCCTGCCACAGCCTCCCCAG
TAGCTGGGACTACAGGCGCAGGCCACTATGACCCTACTGTGTCTCCCTGTCACGCTAGTCCCCCAATTAA
CCTTGCGCACTCCCGCAGAATTTTCAAGATGGGACTCCGCCCCTTCCCCTAGATCAAAACGAGCTGTATT
CCTTCCCCTAGTAGCCGGAGTCTCACTCACTACATCTCTAGTTGCTGCAGGCCTAGCCGGGGGAGCTCTG
GGGCACTCCCTTATCAGCACTGCAAAACTCTCTCAACAATTCTCCATAGCTATGGAGGCTTCTGCCGAAT
CCCTTGCCTCATTACAGAGACAGTTAACTTCCCTTGCCCAAGTTACCTTACAAAATCGCTGTGCACTAGG
CCTATTAACGGCCGAAAAAGGAGGGGCCTGCCTTTTCCTCAAAGAAGATTGTTGTTTCTATATAAATGAA
TCTGGACTCGTAGAAACACGGGTTCAGCAGCTACATAAACTTAGCTTAGAGTTGCAGAAACAACAATTCA
CTTCCGCCGCCAACAGCTGGTGGAATTCATCTATGTACTCCCTCTTAGTGCCCCTCATAGGACCGTTCAT
AAGTATACTTCTTCTTCTTACTATAGGACCATGCATGATAAACAAACTAACAAACTTCATAAAAGAGAGA
CTCAACACTGTTCAGCTTATGGTCCTGAGAGCCCAGTACCAACCTGTAGTCGCTGAGGCCTTCGAGTCAG
ACACATAAGACCCAAGATTGGCTCTTGAGATACCAGAGAGAGGGGGAAATGTAATAGGAAGAGAAAAACT
AAAAATGCTAAGTGGAAAAGTACTGGAAATCAGAGGTGGCAAGAAACCCCCCGCCCCTTAATGTTGAGAC
AACAAGGTTATGTGGAAAGTCCCTAAATGCCTCACGGCCGTTTGTGGTTTTGCCAAAGGGTGGGAACGGC
CGTTTATGATATGGCCGAAGGGCGGGAACCAACCAATGAACAACTGACTAATGTATAACTTTAAATGTCA
GCCAATTGTAAACTTACAACTGTAAAATTCCCCAGATTCTCTGTAACTTGTTTGTGCTGGACTATAAAAA
TGGCTGAAACCCCGAGCTCGGGGTCTCTCCCTGGGAACTAGTGCCTAGCTGGAGAGAACCGAGTTCGAAC
TCGAAATAAAGCGAACCCTGCCGCTTGGCTTTGACTCTGGTCTCTGGTGGTTGCTTTTGGGACATCGTGG
GTCTGGGCATAACA
