# Supplementary material for: Genome-wide characterization of endogenous retroviruses in snub-nosed monkeys
Source: PeerJ. 2019 Mar 18;7:e6602. doi: 10.7717/peerj.6602 (PMC6428148; doi:10.7717/peerj.6602)
Supplement: File S3 — All ERV sequences found in the golden snub-nosed monkey. [file peerj-07-6602-s003.zip › Supplemental3/261.fasta]

>261gi|723400941|ref|NW_010813515.1|:1163599-1173801
TGTAAAAACCTTCCCTTTTCTCCACAGCCTCACCAGCATCTGTTATTCTTTGACTTTTTAATAACAGTCA
TTCTGACTGGTGGGAGAGGGTATCTCATTATAATTTTGATTTGCATTTCTAATGATTAGTGATGTTTAGA
ATTTTTTCATAAGCTTGCTGGCTATACGTATGTCTTCTTTTGAAAAGTGTCTGTTCATATCTTTTGCCCA
CTTTCTAATGGGGTTGATTTTTGCTTGTAAATTTATTTAAGCTCCTTATAGATTCTGGATATTAGTCCTT
TGTCAGATGCATGATTTGCAACAATTTTCTACCATTCTGTAGGTTGTCCATTTACTCTGTTGATGGTTTC
TTTTGCTGTGCAGGAGCCCTTTATTTTCTCAACCATATTCAAAAATCAACTCAAGATGGATTAAATACTA
AAATGTAAAACCTAAAACTATAAAAATCCTGGAAGAAAGCCTAAAAAATTGGTGAAGAAGTTTTTGCACT
AGATGTTTCTACTCCCTCACATCCATTTCTCTTATTAATCCATCCAGTAGGGTTTATAAGCCAACCATTT
CAATGATGCTGCTTTTACCATGGCCCATAGCAATCCACATCCTTTCACATCTATGTCCTTATTCAATCTT
TCAGCACCATTCAAAGAAAGTATAAAACTCTTCTTTCTTGAAACATTTGAGACATTTTCTTATCTTCCAA
AACCACACAGTTTTCCTCCTTACAACAGTGTCTTATGTAGTTTCTCCTCCAGAGATCAATTTCAAATATT
AGAATAACCCAGGGCATGGTGTCAGTTCCATTCTCTTCCCTTAGTCATATTGCTCTTCTGTGGTTAGGTC
TTGTGAGGCATTTTTAAGGACAAACATAGAAATAAAAAGAACAATTTTTTAAAGAAATAAAAAGAGCAAT
TTTTTTTCATGTAGGTCTTATCTAGATCTAATTATTTCACTCATAACATTTCATAACATAGATTTCCTCA
CATAGCATTTCATTCTTTATTCTAGGATACTTGTGCAGCATGAAATATACATGATTGCACAGTGTAATTA
TAAAATAAAAGGTTTTGAAAAACTTAGTTCTATATACAGATACTAAGAACATTACATAAGAGCAGAAGCA
GACAAGATTTTTTATTTTTAAAAGGACAAATTCTTACCTTTTGAGACTCATAGGAGAGTGGATTTATCCA
TATTGGATGATGACTAAACATCCTAACATAGTAAAGATATATTCGCATCATTTGATGAACAAGGGAAAAT
ATTTAACTTGAAAAATAGACAAAATACTGTCAAAAATAGGTGTTCTATGTATTCTTCCTCTCTTCTGATT
TCAAGCAAGATAATGACAGATCCTTAAATTATTTATTCATTGAGGGCTAGGTTCCCTTTTTCTTCTGTAT
TTAGCTCTGTTCTGTTGTTAGAAAAGAGAGAGAGAGAGAGTGTGTGTGTGTGTATGTGTGTGTGTGTGTT
GTATATGTGTGAAAGAGAGGGAGATAATTTGATTTGGCATTATTGCCAATCAGTTAAAGAATATGGACAT
TCATTATTGAAGCTAAGTCAGAAGCATTCTCTCTTGCTTTTCTTTTTTAAAATCCCTGATGACTCCTAGT
TCTTCCTGTGCCTAATCCTCTTGCCTTCCTTTGTCAGTTTTACAAACCTTATTTATTCAAAGCAGGAAAA
AGAGTTGACCCTTCTCTCAATTCTCCCAATTCCTACTTAAGCCAAGCCAATGCAAGAACCACATGGATGA
GCTGGCAAGTGTGGAAGGAATGACACAAGCCTACCAAATGAAGCAGGCAGTGATGACTTTGGAGATCACA
GAACTGTTCCCATGAAGCAAGGATCAGATAAACTCTACTGATTCCCTGGATGGTATCTTTCTCAAAATGA
TGAGAGTACTTTATCTTGGGGTGCCTCAGGCAGCACAACTGCTCTCATTCGTTCTAGGCTCTCTAAAACT
TTTGCAGCCATAAACACTTATATTCAAACATTCCCATTTTCCATTCAATCCTGTTAATAAAACACATCTT
TACTGGTTTGGTTTAGTGGTTCCTATTTTTTCTTTCTCTCATTAGAATGAAAGACTTTTAGAGATATGTT
GGATATTTCAGGGGGCTGGCTTTGGGAAGCATCTTCTTTATAGTGTCTCGGGTTGATTGGAAGCTGCATA
TTAAGCTTATTTGTGACCTCAAAAAGAAAAAGAAAAATAAGTCTCAGGATTGCCTTAAAATATCCATTTA
GAACAATAGTCCTGGCAATTGTGGCTCTATACCTGTTCAGGAAGTGCTGAAAACTAGAGAGATCGTCCCA
CACTTGAAACCGCCTTTGGAAAATTGTAACTGAGGAAGTTACGACAGTGAAAGAAATTGGATCTAACCGA
CTCTATCTTGCTTCTAATCCTTAAGCTGTCCTTGTTTATTCCTGGGCATAGGCTGAACTAACTTTGGGAA
GGAATGCAGTTCATTGTTTAACTCTGAAACAAAATTGATAATAGCCCTTTCCTGAAAAGATCCCCTTCTT
GCCTGGGGTCCAGTTTGCCTTTCTAGGACTAACAAATTAGCTACCAAATTAGAAATTACAATTTCGGGGT
CATGCAGCCTCTGGGACCAAGAGTCTGGACCTCCCCAAATTGTTCCTGGGGATAACATCACTACTGTAAA
ACCTAATATCAGTGCTTGAGACATTTTGCAAACCCTGCAGCTGACACCAGTAATCTGGCTCAACTAATTC
TGCCATCCCACCCAGGAAACAGATGACAGCAAGAAAACCTCATTTCAACCCCCTATGATTCCATCTCAAA
CCTGACCAATCAGTACTCCTCACTTTCTACGCCCCTACCTGCCAAATTATCTTTAAAAATTCTGATTCCA
GAATGCTTGGGGACCTGATTTGAGTAACAATAAAACTCCAGTCTCCCTCTCAGCTGGCTCTTCATGAACT
ACTCTTTTGCCATTGCAATTCTCATCTTGTTAAATTGGCTCTCTCTAGGCAGCAGGCAAGGTGAACCCAT
TGAACAGTTACACACTTAGCTGCCCACAGGAGCAATGAGTGGGCCAGAGGAGTAAGGGCATATGCATATG
TGCTATGAGTGCTGATGACAAGGGCTGGTGGAGGGCACAGGCCTAGCTCCAGGGAACAGCAGCTAATCAG
TATCAATCAATTGTCATCAATTAGAAAAGCAGGCCCAGGTTGTCTTCTGCTCACATTTTTAAAAAGAAAA
AGAAATATGAAATTTTTGATCAAAACTCCTGATAAAAAAGAATTAGCTTACATTCAATTCACTATAAGCC
AGTTGAGAAGTGAGATCTTAGTTTTTCTTACTAATACAATGAATACTTTCTCAATAATTGAGCAAAAATA
ATCTAGTTAGAAGTCTAACATACGTAAGTCCAATACACAGGGAATAGAACTATGACATAGAGCTATATGA
ATTATCTAACAAGTATTTTAAGAAAAAATTTGGAGCTCATTTTTGGCCTGGGAATGTTTATTAGAGGAGA
CAAGACATAAACTCCCTAGACTGAGAGAGAAAAAAAAAAAATGTCAGCTCTGTGCCTCCTTGTCCAAACT
CTAGGAGCAAGAGCTGGGGCACTTTTTTTTTTTTTTGTAAATAGGTTTTTCAGGACATATGGTCTCTGTT
GCAACTGCTTCAGTCTGTCACTGTAGCATAAAATCAGCAATGAATAATATGTAAATGAATATGCATGGCT
GTGTCTCAATAAAATGTCTATTTACGAAAACAGGCCTTGCCCACTTTCGGCTCACAGGCTGTAATTCGCT
GATCCCCTGCTCTAAAGGAGGGCAGCAGTGCCTCAGTTGGAATCTCAGCTAAGCAGTTTTCAAAAGGGGG
TTTCGTTTTGTGTGTTTGAGCTGCTTAAAGTGAAGGGTGAACACAAACTACAGCCACAGACAGTTCAGGT
GAAAACCTGGAGACATCAAGTCTGACTTTGGGTGTAAAAATTAGATCTATCACAGAGGAAAAGAGCAAAA
ATATTAGAAACTAAACAAATATGGGAAAAAAGTAACTAATGAGAAATTGAGCAATGGATGAGTCAGGAAG
AAGTACCTACGCTCATTTTGAATAATAACACAGATGGAATGTGGTCTTCTTAACAGGTCCAGAGAAGCAG
ACACTGTCTTTATTCCCTACTATGAATATTATTAGGTTACAACAAGAAATAGTTTCCATTTTTCCTCCAT
CAAAAACAGCTGGCAAAGAAAGGATGCTAGATGGAGTAGCAAGCCTGCAGAGATAGACAAAATGAAATAG
ACAAAAAATTTACAAGCTTTCAACTGTTCGTCTGCATTAGTCCCACTTAGAGATGTCTGTGATGCAACTC
ATCATCATATAACATCTAGCTAGAAGTTCTAATCAGGCTTGCTAGGCTATACAACGTTGATTCCAACTCT
AAGTTTATATAGCAGTTCTCTTTGCTAAAAACACCTCTTCTCAGATGGGGCAAGATGGCTGTACTTCCAT
GTGTCATATTGTGTGCTCAACTGATCTGATGGACCAACCAGCTAAGGGAGAATTGATTTCATTGCTAGCT
TTATATCACTAGCCTTTTGGAGAAGATTTTCATATTACTTCACCCAAGACACTTTTAGGCATTTAAGCAA
AATGCTTTTAGCTAAATGCGAATGACATAGAAAATGGCTTTTTTCATGAAATACTCAAAGGACTGTACCT
TCTAGTTTCAAGGAGCATTTATTTCCATTTTACTTCTATATCTTCAGTAGATATTCTACTTAAAATTTGA
CTCTGGATTCACAGCACTGAACATGGGCTTCAGTGGGTGAAATAAATTAAAATTTTAAGCCCAGGTAAGA
GCTCTTGGGAGAAAAATTGAAGGTCAGATAAGGTTGGGTAGCCTGGACCCCAAAATGAATGATAAAGAAG
TGCACTTAAAAATGAACTCTGACACATGACCACTTGGTATTGCTTGAACAAAGCAGTTGAAGTGGGCATG
TGTGATATTTGTTAAAGGAGCAAGTACACATATTGCTGTTGTCATTTAGTGACTAGATGGTGTAGCCCAG
GTGAGTTATAATTGAATATGTATTATTAAAATACACTGGCCGGGTGCGGTGGCTCAAGCCTGTAATCCCA
GCACTTTGGGAGGCTGAGACGTGCGGATCACGAGGTCAGGAGATCAAGACCATCCTGGCGAACACGGTGA
AACCCCCGTCTCTACTAAAAAAATACAAAAAACTAGCCGGGCGAGGTGGCGGGCGCCTGTAATCCCAGCT
ACTTGGGAGGCTGAGGCAGGAGAATGGTGTAAATCCGGGCGGCAGAGCTTGCAGTGAGCTGAGATCCGGC
CACTGCACTCCAGCCTGGGCGACAGAGCAAGACTCCGTCTCAAAAAAAAAAAAAAAAGAAAAAAGAAAAT
ACACTAATGGACTTTTACTTGTTAGTTAACACATCCGCACAAATGCTGTTTATCAGCCATTGCCTTTCTT
GGAGATCATCTCTTTCCATTTAAATCCTTTATAAAAGGCATTCTCTACTTTGATCCCAGTTTAATGGGGG
AAAAGATGATAAGAAGACTAACTTGAAATAGAAATATAACTTAATATTTGAAAGCCCTCAGGTCTCTGAT
TAGACCATTACTCTCTGCACATAATCTCTTACTAAACTAAATTGATTCTTTTTCAATGTAAAAATAGTAC
AAAGCCTTTGAATTTTGGACTAGGGAAGTTCTGTGAGCTCTCTGAATTGCAAGCCAGAAAATAACAAATC
TTATTTAATTAATAAAAGAATGAGATAGGGATGAAAAACATGATGTTAAGACCCAGTAAGAATTGATTGG
AGCTGCGTTTTTAGCTGTAAATTTGGTGAGTAGACTTTGCTTGTGAGACAGGCAACATTAATTACTCTGT
TACCATAGCAGATTCTGTATTTAAAAAAAAAATTAAACTGCAAAGAAGCAGGGAAGCATCTGTGGGTGCA
TTCCTTTGCACCAATAAAATAATTTTATTGAACTCTCTTCATGTGCCTACTTAGAATTTAAATTGGAGAT
CTTATAGGCCTGTATTCATTAAATATTATGCACCGTTTTATATGAGAATGCTCATAAAAGGGGAATATGG
AACACAATTAAAAGAAATAAATTCAGCATGACTTTGGCACTCTATAAAATATCCTTGTCACTGTGTGTCT
TTAACTGACTCCTCATAACCAGGCACAACCAATATTCAGTGATTGGAGAATTTGAATGCTGTTTGCTTTT
AAAGTCAAAATTCACTATATTTCAAAATCACACTGACAGCCTAGTTTCTATTCAACCACATGATCAAATT
GATAAGATATGTATTTTATAGGTTTTTGTCTTTTTTTGGTCCTAGTCATGTTGGAAAACTAATACTGGTT
ACTGAGTCTCAATTTTACTCCTATCATGTTAGTATCCTTGCCCTAATGACATTTCCATGACCCTATGTCC
TCCTCAACTGAAGCCAAGCTTTTTCCTGTTCCACCTGTCTATTCCCCTACGTCTGAACCACAGTCCCTTT
ATCAGGCCATCTGCAGTCAGATACCTTTATCACAAACTGCCTGTTACCAACTTTTCTAGATTCTGTGTTT
GATCTGGTCTTTATGGTCTCACCAGACACCTTACTTCTCCTCTTGATGCCCAATTTAAAAAACATTTTGG
CCACTGTCAAATGTTGACAAAATATAACTTGATCTATTTTCAGCTACCACATAATTTTTAAATGACATTC
TTTCTCAATGTGCATATAAATATACTATACCAATTCCTTCCTTACATACTTGATCATTCCTTCTTCACTG
CCGTTGCTGCCTCTTGTTCCTTCTTTCACAGAACAAATATAAGTTGCCCTCAAGATTGTCTCTTCAATCC
TCTGCTATTTTTTTCTTCTACATACTTCCCCTTAGACACCTCAGCTACTCCTATGGTTACAGCTATCATC
ACTAGCAACTGACACCCACGTCAACATCTATTTACCATCATTTTCCTAGGCACCCAGACTCAACATTTAG
CATCATTTTACATTTGCCAACTACTTCAAATTATCAGTAAGACCTATTTATTTTCTCTCACATTGTTTAT
TTACTCCTTTAGTGAAAACTCTAATGTAGGTTTTTATTGACTCATAACCATATATTCACCTTAAACTGTT
TTCTCACCTCTAGTCTTCTTATATACCACCACAGAGTAAATCTTGCTAAAATTATCTGACTAAAGTTTTA
ATAGCTGCCCATTAATTTGTTACAGTATTTACCAAAAAACAGGACATGTAACACTGGTTATAATGGAAAA
AAAGTAATTGGTTTTAGTAGTTATGTATCTCTAACAATGTTCATAAGAAGTTTATCACCTTAAACAATGA
TTTTATGGCTAATATTGCTCAAGATGACTATAACTTTTTTTTTAATGAGCCAATTTAAATAAAGACTAAG
TACAATACAGTAGAAAAGCATGGCCAAAAAATTGAGGTAATACTGACCCACTGAATAAAACCTGTCTGAC
TCAGTCTCCTCTACTATTTTCCCTTTTCAATCTTGTTTCCCACGATTTGACCACAGACATGTTCTCTTCT
CAATAATCAATTTAGTGTTCTTTGAACATGGCATGTGCCCTTTCATCATGCCAGTGAGGCTGCCACAGTG
CAGGAGGACAGTAAACATAAGAAGTTCAAGGATAAATGTCCTCAGAAACAGGAGCCAAACTAAAAGATGA
AAGGGATGGAATAGGGTATCAAGCAGGTGAGGCCAGCCAATAACACACACACGACTCAGTGAGCAAGGTT
GTAAGCAAGAAGTTTCTAAATTGAATTATAGAGTGTGGTACCAGTTATAGCGAACACTCAAAATAATTAT
TTGACATGAACATCTATTAATGCTTGGAATTCAGCAAAATTGAGGCCTAGCTTTTTCAAGACTCCAAATT
CCCTTAGATTTTTCTATATCTGTGACTTGGCCCTGTTATTTTCTCAGCCTGTAGTTCCCTATCTCTTAAT
ATTTAACTTCTAAATTCTACCAGGCTTTGATACCCAGCTCAACTTCTACTTTTTCTAGGGTATCTTGTTT
GATAAGCCAAACTACAGTTAATACAGTCCTTATTTGAAATGTTACAGCATTTATTATGATTTCTAATCCT
ATGTCCTACTCATATCAACATGTTCTTCTTTATATCAAAGTGATTTGCATATATACTTTTTTCTCTCTGT
TCCTCTGACAGCCCTCTACAAAGATTAACAGTTGACTTGTATAAATAAATTCAGTAGTAACTCACCCATA
TTTTTTTAAATGGCAAATTCTTGAAATATAGGCTTATTTTTGTTCTAGATCTGTAAGAAAATAGTTTTGT
TTATGCAGTGCTTAATATTTGTTCAATTTGTTCAATATTTAAACAGAAGCCAACAATATGCCCTGCAATG
TTTTGGAGGTTAGTGATGATGGTAAATGACAAAAATAACTGATTTGGGGGGCAGATGCTTGTGTCAGTGC
TATTCAATGACTCCTACTTACAGGAAAGAGGGAGCAATGATAGACAGTTGCCTTTCTTCTTCAAAGAAAG
GCATCCATCCATATGGATGGATGCATAGATGGATGGATGGATGGATGGATGGATGGATGGATGGATGGAT
GGACGGACGGATGGATAGATAGGTGATTTTTGAGACCATTGTTGTGTACCGAAGGAAATTTACCACATAG
CTGTTTCAAACCAAGTAGTTTAATAAAGTATTCTTATATAAAACATAACATCTATGTTACTTTGTATCTC
TAGAGCCACAGGAGATAGGAAGGTAGAATTAGATATCTATATATATTTTTAAAAGGAATGTGGGTACATA
AAAAGAGTTTAGGAGGAACATACCTGCATTAATATGATGTTTCATCATCGTATCATGAATGACTTTGATC
CAGGTATCTACTATTCTTTCTGCTGAAATCTAAGAAGACTCTGAGTTTTAATATGTTAGCCTTCCATTTG
ACCTGTCTGTCATGAGTCATCACTCTAATCCAGATTAGACTCAAAAGGAAAAATATGATTTTTCAAGTTT
CCCTCAAGAATTCTCTTTCAATAAAGAGAATGAAGATTCCCTTTGAAATAAAACTGCTTTTACAAATGTC
AACATTGGCAATGTATGGGATCATTTCCAAAAACAAAATCTAATAAAGTTGCTGCTGCTATGCCTACTTC
ACTGGAAATTTCTCAGGCTTCAATATTGACCCAATCTTTGGTTCAATCTATCAATTAAAAAAAAACACCT
ATTAATCTTTCTACTATAGCTAACTAATTATTCTAGGTATGATGAGAAAATTAAAAGTATAAAGACAATA
TTTCTTTCCTATCCTCAATGAATGACTTTACAATGTAATAGTAGAAATAAGATAAACAATACGAAAGTGA
AATTAAAACAAAATTACAATTAAAATTTTAGTGAAATATAACATCTAAATGCATGCTAAAATGGGAAACG
AATAATATAGACAATAAGTATGTGTCAGAGATTCAGAATAAAAACATCAATGTGACTTGCATATAAAAGC
CAATTTTATATATCCTCTTAATAAATACTTGATTGTTATCCATTTGTAAAATATAGGTTAATAACTTCAT
TTTTTATTTTAGACTTAGGAGGTACATGTGTAGGTTTGATTCATGGGCACATTGCATAATGGTGCCGTTT
GAGTTCCTAGTGAACCCATAACTCAAATACGAATGTAGGACCCAGTAGGTAGTTTTTCAACACTTCCCTC
CACCCTCCATGCCCCTTTTGCAGTACCCAGTGTCTATCATTTTCATCTTTATATCCATGTGTACTCATTG
TTTAGCTCCCACTTAAAAGTAAGAATATTCAGCATTTGATTTTCTGTTTCTGTGTTACTTCACTTAGGAT
TATGGCTTCCAGCTGCATCCATGTTGTGCAAAGGACATGATTTCATTTTTTATGGCTGTGTAGTATTCCA
TGGTGAACATATACCACATTTTCTTTATCCAATCCACTGTTGATGAACATCTCCATACTGTTTTCCGTAG
GAGTTGAACAAATTTACATTCCCACCAACAGAGAACAAGCATTTCCTTTTCTCTGCATCCTTGCCAACAT
GTGTTACTTTTTGACTTTTTAATCATAGCCATTCTGACTGCTGTGAGATGATATCTCAAGTGATTTTAAT
TTGCATTTCTCTGGTGATTAGTGATGTTGAGCTTTTTTTCTTATGTTTATTGA
