# Supplementary material for: Genome-wide characterization of endogenous retroviruses in snub-nosed monkeys
Source: PeerJ. 2019 Mar 18;7:e6602. doi: 10.7717/peerj.6602 (PMC6428148; doi:10.7717/peerj.6602)
Supplement: File S3 — All ERV sequences found in the golden snub-nosed monkey. [file peerj-07-6602-s003.zip › Supplemental3/262.fasta]

>262gi|723400941|ref|NW_010813515.1|:2809746-2814440
ATTTCTTTCATTCCCCCCTTTTCTCAGGTCTCTCTAGAGCCAATCTTGGGTCTTATAAGTCTGATTCTGT
TTCAGCGTGTACAGGTTGGTATTGGGCTCTGAGGACCATGAGCTGTACAATGTCAAGCTTCTCTCTGACA
AACTGTAAAGTTCTGTTAATAATACAAGGTCCTACGGTAAACAGAATCAGTAAACTTAGCAGGGGTCCAA
GGAAGGGGGCTAACAGAGAAAACATAGAGGAATTCCACCATTGGTCTGCAGCTGAGGCAAACTGCTGTTT
TTTCATTTCTATGCTTAACTTGCGTAACTGTTGGACCCAGCTTTCTACAAGCCCTGATTCATTTATGTAG
AAACAAGAGTCTTCCTTCAGGAACATACATGTACCACCTTTCTCAGCAGTGAGTAGGTCTAGGGCCCTCC
GGTTCTGCAAAGTCACCTGAGCCAGGGATGTGAGCTGTCGCTGAAGGGAGGCAAGGGACTCAGCCGATTC
CTCCATAGCAACGGCAAATTGTTGGTCCAACTTGTTGCTTTCTATAAGGGTGTGGCCTAAGGCTCCCCCT
GCCAATCCGGCTGCAATGAGGGATGAGGTGAGGGAGATTCCCGCAATGAGGGGGAGAAATATGGCTCATG
CGGGTCTCGGTCTAGGGGCTGAGTGAATGGCAGTACTAGTCCAGTTACCGGTGTACCTTAAGAACTCGCC
GGTAGTTAGTAGAGTTAACCGGGGAACTAATGTGACAGGAAGACACAGTAGGTCGGTAACCGAGGGACCA
GATAAGTTTTTGGACAATATTCCGTTACACCAAAAGAATATGCCCAGCGGGGCCCTTAGGTTGGTATTAG
GGGGCATTACAGTGATGTTGCAGAGGCTACAGTTAGTGCCTGAAAAACAGTAGGGAAACTTCTCCTGACT
GGGGTTCCGGTACAGTGGTACATTAAGAATAGAGACATTCGAGAGGTTCTGACGGTTGTTAGTTTGGGTA
CAGGATTCCCATGGCAGAGGGACAGCGGTTAGTGGTGGACGCCCTAGGGTGGCACACAGAAAGCAGCCAG
ACAAGCTGTGAAGTCCTGTAAGATTAGCAAGTTCTAATCCTTCTTGTAATAAGTCTAACCAGGAGAAAGG
ACGTAAATCTTGTGTTAGTCTGTCTTCCTTTCATTGGATATCCCCATGGACCAGGGGCCATACCTGAACT
AGGCCGCACCACAAATAGAGGTGACTGCTAGGCCACGTGGAGGAAGAGGAATAGTATACAGCCCCATGTT
GAGGCGTGGTCCAGCGGGAGTTCCAAGGGTCCTTAACTATCCAAGTATAGATGCCGCCTCTACCTTGCCG
GTAGAAGTTCCACCCAGATTGCTCATTCCACCCTCTGACTGAGTGCATTTTACAGTAACTGTAGGGGCAG
CCTGCGTTTTGGTGCCACCAATAGTGTTTACAATTGTACTTAGTCTGATCAAACTCAAAACATATCATTG
GTGCCACTGGTTTGGCTATCTGAAAACCAGTAAAATTTAGCAAAATTGGGTCACTGCACCCTGTGGAGGG
ACAATCAGCACTGGCCAATAGCTTCCCGGGCTTACGAGGTTGCCCAGGGTGGGTTCGGTTTTCATAAAGC
CAGAATCTCCAGACAAAGGGGTTAGGAACTGGTTTTGTGTTTGCCCCAGCGGTCACTAGGGTGACTAACG
TTAGGGTTAGACTACCTAGCTGCATGTTTGCAGTGAGCTATGCTGCCGGCGCAGGGTGAGTTTTAAGGGG
TTGTTCTTAGCTCTGTCCACAGTCCACGTGGCCGGTGCTTCAGTCGCTGCCGTGATTGGTCCAAGAAGGT
CGGAGGTCGGGTCCACTGGTTTGACGTGGGTGTAGTGGATCCACGACGCGATGCCTTCTACCTTTAGGGC
GGTGGGTGTGGTTAGGAGTACCTGGAGTGGTCCCTTCCACCTGGGTTCTAAGGTCTCTTGTCGGTGTCGC
TTAACCAGGACCCAGTCTCCCGGCTGGTACGGATGGGGTGTCGGTGGGGGACCGGTCTCATATAGTTCCT
TCAGCTTGGGCCAGATTTCCTGATGAATTTTCTGCAAGGCTTGTAGGGAAAATAAGAGTTCAGAGACATT
TTCTGTTTCAGATTTGAGCAGATCATCTTTTAGGCTGGGAACCAGGGGTGGGGGTCTGCCATACATGATT
TCATAAGGGGTAAGGCCCAGTCTGTAAGGGGTATTACGGGCCCGGAACAGAGCGTAGGGGAGAAGGACCA
CCCAATTAGCGCCAGTCTCCATAGTCAATTTAGTTAAGGTCTCCTTTAAGGTCCGATTCATCCTCTCTAC
CTGTCCTGAACTCTGGGGCCTGTAAGCGCAATGTAGTTTCCAATTTGCCCCAAGGATGGAAGCCAAACCC
TGACTCACCTTAGCAACGAAGGCCGGCCCATTATCTGACCCTATCTGGATGGGGAAACCATACCTGGGGA
GGATATCTTCCAGAATTTTCTTTGCCACAACCTGAGCAGTTTCCCTTTTGGTTGGGAATGCTTCAATCCC
CCCTGAAAAAGTATCTACAAAGACAAGTAAGTACCGATACCTGTATTTTCCTGGCTTTATCTCAGTAAAA
TCTACTTCCCAGTAGATGCCGGGCCTGGTTCCCCTGAGCCTTGTTCCCATTGCAGCCTGGGATTGGGGGT
AGGCGTTGCTAAGCTGGCAGACTTTACAGTTGGTCACGATGCTGCTGGCTGTTTTGGCTATATGTCTGAT
TTTGAGCTTGGAGCGTCTGATCAGGTCTATCATCCGCCGGGCACCCAGGTGGGTGGTTCGATGGATGTGT
TCTAACACTTGTTGTCCTAATTTTTCTGGTAGGATGGTTTGGTCATTAGTATCAGTCCACCACCCATTCT
GGATCTGTTTCAGGGGAAGTTTGTCGATCCACTGGAGATCTCGTTCCGAATAGTCAGGGAGATATGGCAA
GTCCCAGGGGCCCGGATCAGGGAGCTGGAGTGCAAGGAGTTGGCTGGGAGCCTTTGCTACACTCCTTGCA
GTTTGGTCTGCCAGAAAGTTGCCTTGAGCAATTGGAGTGGTTGGTTTCTGATGCCCTGGGCAATGTAAAA
TAGCCAATTTTTCTGGTCTCCATGGGGCTGTTAACAGGGCTAGGATCTCTTGCTTGTTTTTTATCTCTTT
TCCTTCAGCCGTTAGCAACCCTCACTCCCTGTAAATGGCCCCATGGACGTGTGCCATAGCAAAAGCATAT
CAGCTGTCTGTGTATACTGTCAGTTTCTTCCCTGCCCCTAAGGTAAGAGCTTGGGTGAGCGCTATCAGTT
CGGCCTCTGGGCCGATGTCCCTGGGGGCAGGGGTTCCGCCCAGATTACCTCAGTCTCTGAAGTCATTGCT
GCTCCAGCATACCTCTGGCCTTGGTGTATGAAGCTGCTTCCATCAGTGAACCAAACAAGGTCAGCGTCAG
GAAGTGGGCGGTCCTGCAGGTCCTCTCGAACTCCGTGCACCTGAGCTAGTATCTCAGTGCAATCATGGAG
CGGGGCGTCCAGATCTGGGTTGGGCAGCAGCGAGGCAGGGTTTAAGGTTGTTGGGGGCAGGAAAGTTATC
CTGAGGGGTTTAGTAGTAGTCCTTGGTAGTGGGTGAGCCGGGCATTACTTACCCATTATTAGGTGGCTGT
TTGAGTACACCTTCGATGGCATGTGGGGTAATGACCCATAATTCTTGACCCATGACAAGTTTATCAGCAT
CTTGTATCATCAGGGCCGTGGCTGCAATCATTCGGAGACAAGGGGGCCACCCGGCAGCCACTGGGTCTAA
TTTTTTTGACAGGTATGCAACTGGCCTCTGCCAGGGGCCTAAGTTCTGAGTTAGCACCACCTTGGCAACA
CCCTTACTCTCGTCCACGTATAAGTGGAAGGGCTTAGTGACGTCAGGCAGTCCCCGTGCAGGCGCAGAGA
GTAGGGCAGTTTTGATCTGTTGGAAAGCCGACTCGGCTTCTTCTGTCCAATTAAATGGCTGCTGTCCCCG
TGTTGCCTGATACAAGGGCTTATCCAGCTCTGTGAACCCAGGTATCCATAGTCTACAAAATCCTGCCAAC
CCCAGGAATTCCCTTACTTGTCGGGTGGATTGTGGCCTGGGGATCTGCAGAACAGTCTGCTTCCGGGCGT
CTGTTAACCAGCGCTGCCCTCCTTTTAGCAGGTACCCCAGATATGTTACTTCTGGTTTACAGATTTGAGC
TTTCTTTGCCGAGGCCCGGTAGCCTAGACTCCCTAGAGCTTGTAAGAGACTCTTGGTCCCTTGGAGGCAA
GCTTCTCGGGTCTCGGCAGCAATCAGGAGGTCATCAACATACTGTAGTAAGGTTATTTCAGGGTGTTTGC
GTCGGTACTCACCCAGGTCTTCATGGAGGGCCTCATCGAACAGGGTAGGAGAGTTTTTGAATCCCTGCGG
CAGTCTGGTCCATGTCAGTTGGCCGCTTATGCCCCTTTCAGGGTCAGTCCACTCGAAGGCGAAAAGCTTT
TGGCTCTGAGGGGCTAAAGGCAAACTGAAGAAGGCATCCTTCAAATCTAAAACAGTGTACCATTGGTGTT
TAGGGTTTAGAGTACTCAGGAGGGTATACGGGTTAGGCACAGTTGGATGTATGTCCATAACCCTCTTATT
GACTTCTCTTAAGTCTTGTACAGGTCTGTACTCCCCGCTATTAGGTTTCCGTACCGGCAACAAGGGAGTA
TTCCA
