# Supplementary material for: Genome-wide characterization of endogenous retroviruses in snub-nosed monkeys
Source: PeerJ. 2019 Mar 18;7:e6602. doi: 10.7717/peerj.6602 (PMC6428148; doi:10.7717/peerj.6602)
Supplement: File S3 — All ERV sequences found in the golden snub-nosed monkey. [file peerj-07-6602-s003.zip › Supplemental3/263.fasta]

>263gi|723400941|ref|NW_010813515.1|:289238-302058 
TGGTTTGCTGCACCCACCAACTCATCATCTACATTAGGTATTTCTCCTAATGCTATCCCTCCCCCCACCC
TACACCCCCCAGAAAGCCTGAGTGTCTGATGGTCCCCTCTCTATGTCCATGTGTTCGCATTGTTCAACTC
CCACTAATAAGTGAGAACATGGGGTGTTTGGTTTTCTGTTCTTGTGATAGTTTGCTGAGAATGATGGTTT
CCAGCTTCATTGATGTCCCTGCAAAAGACATGAATTCATCCTTTTTTTATGGCTGCATAGTATTCCGTGG
TGTATATGTGCCACATTTTCTTTATCCATTCTATCATTGATGGGCATTTGGGTTGGTTCCGAGTCTTTGC
TATTGTGAACAGTGCCACAATAAACATATGTGTGCCTGTGTCTTTATAGTAGAATGATTTATAATCCTTT
GGGTATATACCCAGTAGTGGGATTGCTGGGTCAAATGATATTTTTAGTTCTGGAACTTTTAGGAATCACC
CCACTGTCTTCCACAATGGGTGAACTAATTTACACTCCCACCAACAGAGTAAAAGCATTCCTATTTCTCC
ACATCCTCTCCAGCATCTGTTGTTTCCTGACTTTTTAATGATTGCCATTCTAACTAGCGTGAGATAGTAT
CTCATTGTGGTTTTGATTTGCATTTCTCTAATGACCAGCATTTTTTCATATGTTTGTTGGCTCCATAAAT
GTCTTCTTTTGAGAAGTGTTTGTTCATATCCTTCACCTACTTTTTGATGGGGTTGTTTTTTTCTTGTTGA
TTTGTTTAAGTTCTTTGTAGATTCTGGATATTAGCCCTTTTTCAGATGGATAGATTGCAAAAATTTTCTC
CCAGTCCATAGGTTGCCTGTTCACTCTGATGATAGTTTCTTTTGCTGTGCAGAAGCTGTTTAGTTTAATT
AGATCCCATTTGTCAATTTTGGCTTTTGTTGCCATTGCTTTTGGTGTTTTAGTCATGAAGTCTTTGCCCA
TGCCTATGTCCTAAATGGAATTACCTAGGTTTTCTTCTAGGATTTTTATGTTTTTAGGTCTTACATTTAA
GTCTTTAATCCATCTTGAGTTAATTTTTGTATAAGGTGTAAGGAAGGAATCCAGTTTCATTTTGCTGGAT
ATGGTTATTCAGTTTTCCCAACACTGTTTATTAAATAGGGAATCCTTTCCCTATTGCTTGTTTTGGTCAG
GTTTGTCAAAGATCAGATGGTTGTAGATGTGTGATGTTATTTCTGAGGCCTCTGTTCTGCTCCATTGGTC
TATATCTCTGTTTTGGTACCAGTACCATGCTGTTTTTGTTACTGTAGCCTTGTAGTATAGTTTGAAGTCA
AGGTAGCGTGATGCCTCCAGCTTTGTTCTTTTTACTTAGGATTGTCTTGGCTATGTGATCTCTTTTTTGG
TTCCATGTAAAATAAAAAGTAGTTTTATCCAATTATGTGAAGAAAGTCAACGGTAGTTTGATAGGAATAG
CATTGAATCTATAAATTACTTTGGGCAGTATGGCCATTTTCATGATATTGATTCTTCCTATCCATGAGCA
TGTGAATGTTTTTCCATTTGTTTGTGTCCTCTTTTATTTCCTTGAGCAGTGGTTTGTAGTTCTCCTTGAA
GAGGTCCTTCACATCCCTTGTAAGGTGGATTCCTAGGTATTTTATTCTCTTTGTAGCAATTGTGAATGGG
AGTTCTCTCATGATTTGGCTCTTTGTTTGTATTGGTGTATAGGAATGCTTGTGATTTTTGCACATTGATT
TTGTATCCTGAGACTTTGCTGAAGTTGCTTATCAGCTTAAAGGGATTTGGGGCTGAGATGATGGAGTTTT
GTAAATATACAATCATATCATCTGCAAACAGAGACAATTTGGCTTCCTCTTTTCCTAATTGAATACACTT
TATTTCTTTCTCTTGCCTGATTGCCCTGGCCAGAACTTCCAATACGATGTTGAATAGGAGTGGCGAGAGA
GGGCATCCTTGTCTTTTGCCACTTTTCAAAGGGAATGCTTCCAGTTTTTGCCCATTCAGTATGATATTGG
CTGTGGGTTTGTCATAAATAGCTCTTATTATTTTGAGATATGTTCCATCAGTACCTAGTTTATTGAGAGT
TTTTAGCATGAAGGGCAATTTTGTTGAAGGCCTTTTCTGCATCTATTGATATAATCGTGTGATTTTTGTC
ATTGGCTCTGTTTGTGTCATGGATTACATTTATTGATTTGTATATGTTGAATCAGCCTTGCATCCCAGGG
ATGAAGCTGACTGATCGTGATGGACAAGCTTTTTGATGTGCTGCTGGATTTGGTTTACCAGTATTTGATT
GAGGATTTTTGCATTGATGTTCTTCAAGGATATTGGCCTAAAATTTTCTTTTTTGTTGTGTCTCTGCCAG
ATTTTGGTATCAAGATGATGCTGGTCTCATAAAATGAGTTAGGGAGGATTCCCTGTTTTTCTATTGTTTG
GAGTAGTTTCAGAAGGAACAGTACCAGCTCCTCTTTGTACCTCTGGTAAAATTCGGCTGTGAATCCGTCT
GGTCCTGAGTTTTTTTTGGTTGGTAGGCTATTAATTACTGCCTCAATTTCAGAACTTGTTATTGGTCTCT
TCAGGAATTCAACTTCTTCCTGGTTTAGTCTTGGGAGGGTGTATCTGTTCAGGAATTTATCCATTTCTTC
TAGATTTTATAGTTTATTTGTGTAGAGGTGTTTATAGTATTCTCTGATGGTAGTTTGTATTTCTGTGGAA
TCAGTGGTGATATCCCTTTTATCGTTTTTTATTTCATCTCTTTGATTCTTCTCTCTTTTCTTCTTTATTA
GTCTTGCTAGCGGTGTATCTATTTTGTTGATTTTTTCAAAAAACCAGCTCCTGGATTCATTGATTTTTTG
AAAGGTTTTTTGTGTCTCTGTCTCCTTCAGTTCCACTCTGATTTTAGTTTTTTCGTGTCTTCTGCTAGCT
TTTGAATTTGTTTGCTCTTGCTTCTCTAGTTCTTTTAGTTGTGATGTTAGAATGTCGATTTTAGATCTTT
CCTGCTTTTCCTTGTGGGCATTTAGTGCTATAAATTTCCCTCTACATGTTGCTTTAAATGTGTCCCAGAG
ATTCTGGTACATTGTATCTTTGTTCTCATTGATTTCAGAGAACATCTTTATTTCTGCCTTCATTTTGTCA
TTTACCCAGTTCAGGAGCAGGTTGTTCAGTTTCCATGCAGTTGTGTGGTTTTGAGTGAGTTTCTTAATCC
TGAGTTCTAATTTGATTGCACTGTGGTCTGAGAGACAGTTTGTTGTGATTTCTCTTCTTTTACATTTGCT
GAGGAGTGTTTTACTTCCAATTATGTGGTCAATTTTAGAATAAGTGTGATGTGGTGCTGAGAAGAATGTA
TATTCTCTAGATTTGGGATGGAGAGTTCTGTAGATGTCTATTAGGTCTGCTTGGTCCATAGCTGAGTTCA
AGTCCTGGATATCTTTGGTAATTTTCTGTCTTGTTGATGTGTCTAATATTGACAGTGTAGTGTTAAAGTC
TCTCGCTGTTATTGTGTGGGAGTCTAAGTCTCTTTGTAAGTCTTTAAGAACTTGCCTTATGAATCTGGGT
GCTCCTGTATTGGGTGCATATATATTTAGGAGAGTTAGCTCTTCCTGTTGAATTGATCCCTTTACCATTA
TGTGATGCCCTTCTTTGTCTCTTTTGATCTTTGTTGGTTTAAAGTCTGTTTTATGAGAGACTAGGATTGC
AACCCCTGCTTTTTTTGCTTTCCACTTGCTTGGAAAATCTTCCTCCATCCCTTTATTTTGAGCCTATGTG
TGTCTCTGCACATGAGACGAGTCTCCTGAATACAGCACACCAATGGGTCTTGACTCTTTATCCAATTTGC
CAGTCTGTGTCTTTTAATTGGGGCATTTAGCCTGTTTACATTTAAGGTTAATATTATTATGTGTGAATTT
GATTCTGACATTATGATGCTAGCTGGTTATTATGCCCCGCTAACTAGTTCACACAGTTTCTTCATAACAT
CAATGGTCTTTAAAATTTGGTATGTTTTTGCAGTGGCTGGTACTGGTTGTTCCTTTCCATGTTTAGTGCT
TCCTCCAGGAGCTCTTGTAAGGCAGGTCCAGTGGTGACAAAATCTCTCAGCATTTGCTTGTCTGTAAAGG
ATTTTATTTCTCCTTTACTTATGAAGTGTAGTCTGGCTGGATATGAAATGCTGGGTTGAAAAATCATTTC
TGGCTGGGCACGGTGGCTCATGCCTGTAATTCCAGCACTTTGGGAGGCTGAGGTGGGCGGATCATGAAGT
CAGGAGATTGAGACCATCCTGGACAACACAGTGAAACCCTATCTCTATTAAAAATACACACACACACACA
CACAATTAACTAGGCATGATGGCATGCATCTGTAGTCCCAGGTACTCAGGAGGGTGAGGCAGGAGAATTG
CTTGGACTTGGGAGGAGGAGGCTGTAATGAGTGGAGATCACACCACTGCACTCCAACCTGGGCTACAGAG
TAAGACTCTGTCTCAAAACAAACAAACAAACAAACAAACTATTTTCTTTAAGAATGTTGAATATTGGCCC
CCACTGTCTTCTGGCTTGTATGGTTTCTGCTGAGAGATATACTGTTACTCTGATGGGCTTCTCTTTGTGG
GTAACTCGACCTTTCTCTCTGACTGCCCTTAACATTTTTTCCTTCATTTCAACCTTGGTGAATCTGACAA
TTATGTGTCCTGGGGTTGCTCTTCTCAAGGAACATCTTTGTGGTGTTCTCTGTATTTCCTGAATTTCAAT
GTTGGCCTGCTTTGCTAAGTTGGGATAGTTCTTCTGGATATTATCCTGAAGAGTGATTTCCAACTTGGTT
CCATTCTCCCTGTCACTTTCAGGTACACCAATCAAGCCTACATTTGGTCTTTTCACATAGTCCTGTATTT
CTTGGAGACTGTTCATTTCTTTTCACTCTTTTTTCTCTAATATTGTCTTCTTGCTTTATTTCATTGAGTT
GATCTTCAATCTCTGATTTCCTTTCTTCTGCTTGACTGATTCGGGTATTGTTACTTGTGTATGCTTCATG
AAGTTCTCATGCTGTGTTTTTCAGCTCCATCAGTTCATTTATTTTCTTATCTAAGCTCGTTATTCTAGTT
AGCAATTTGCCTAACCTTTTTTCCAGGTTCTTAGCTTCCTTGCATTGGGTTAGAACATGCTCCTTTAGCT
TGGAGGAGTTTGTTATTACCCACCTTCTGAAGCCTACTTCTGTTAGTCGTCAAACTCATTCTCCATCCAG
TTTTGTTCCCTTGCTGGCGAGGAGTTGTGATCCTTTGGAGTAGAAGAGGCATTCTGGTTTTTGGAACTTC
AGCCTTTTTGTGCTGATTTCTCCCCATCTTCATGGATTTATCTACCTTTGGTCTTGTTGGTGATATTGAC
ACTATTCCTTTCCATTTGTTAGCTTTCCTTCTAACAGTCAGGCCCCTCTGCTGCAGGTCTGCTGGAGTTT
GCTGGAGGTCCACTCCAAACCCTGTTTGCCTGGGTATCACCAGTGGAGGCTGCTGAACAACAAAGATTGC
TGCTTGTTCCTACCTCTGGTAGCTTCATCCCAGAGGGGCACCTGCCAGATGCCAGCCAGAACTGTCCTGT
ATGAGGCATCTGTTGGCCCCTACTGGGAGGTGTCTCCCAGTCTGGATACACTGGGAGTCAGGGGGTCAGG
AACCCACTTGAGGAGGCAGTCTGTCCCTTATCAGAGCTCAAACGCTATGCTGGGAGAACCCGCTCTCTTC
AGAGCTGTCAGACAGGGACATTTAAGACTGCTGAGGCTGACACACAGCCACCCCTTCCCCCAGGTGCTCT
GTCCCAGTGAGCTGCAGTGGGCTCTGACCAATTCGAATTTCCCTGTGGCTTTGTTTACACTGTGATGGTA
AAACCGCCTACTCAAACCTCAGCAATGGTGGATGCCTCTCCCCCTACCAAGCTTGAGCATCCCAGGTCAA
CCTCAGACTGCTATGCTAGCAATAAGAATTTCAAGCCAGTGGATCTTAGTTTGCTGGGTTCCGTGGTGGT
GGGACCCACCGAGCCAGGCACTGGAGAGAATCTCCTGGTCTGCCGGTTGCGAAGAGCATGGGGGAAAGCT
CAGTATCTGGGCCAGAATGCACCGTTCCTCCCCGTACAGACTTTCACGACTTCCCTTGACTAGGAAAGGG
AAATCCCCTGATCCCTTGCACTTCCCAGGTGAGACAATGCCCCACCCTGCTTCTGCCAGCCCTCCATGGG
CTTTACCCACTGTTCAACCAGTCCCAATGAGATGAACCATGTACCTCAGTTGGAAATGCAAGAATCATCC
ACCTTCTGCATCGATCTTCCTGGGAGCAACAGACTGGAGTTGTTCCTATTCGGCCATCTTGCCAGCTACC
AACTTGGTATTTCTTTAAGAAACTTTAAGAATACTGACTTGGGGATATGTTTTGAGAAAATGAACTTATT
CACAAATTTTCAGGCACTTGGATTTTATGGCAGAGAACCCAGTCTGGAAGCCAGAGCTGACCTTAGCATC
CATTTAGCAGACTAATGTGTGGGCCTGGTGAGGGTAGGAAAGATCATCTGGACCCCTATTCTTCTCCCCT
CCATACCTCAATACAGATATTCAAGGTCTAGAAATTCCAATGTTATCAGTATATTCCTTGAGGGCATTGT
CCTTTCCAGGCTCTTTTTTGAAATGAAAATACGACACAGGGTGGGAGCACTTTGAGTCAATTGTATCTTC
ATCTGAATTATTTATTTTTAGGATAAGTTTGGGAGAGCCCAGAGTGGTGTGAAGATACCGGGTATGTAGA
GCATAGGAGGTGGGCCCTCTAGAGGGAAGGGAGGAATCCCCATAGGAAGCTTCCCCCCATCAAAGCTGTG
CCAGGAAGTAGACCCTACATACAGCTTGCTCTCAGATGCATTCAGAACCCAGAGATCAGGGGGAGAGAAG
AAAACTCATGTTTACTCTTGGCTTGCTTTGTGTGGATGCAATGGCCCTCTTTTCTCATCCTCCTCCTCAG
CCTGTATAGGGTCTGCTTTCAGGCACGCTGAGATGCTGCTTGCTTGGATGCCAGCTCTGTTAGAGATGCA
CTATCCATAGGCCTGCTGCTGATCATATCTGTCACATTGAATTATGCCTTCTGGACATCATGTGGCATGC
AGACAGAGAGGCCAGTCATTACCCTAGGGCTAGTAAGGCCCTTATCAAAAGGGGAATCTCCTTTAAAGAA
TAGTTTAGAAATAGCAGGTGGTACTGAATTGTGCCTGTGGGGCTGACAGACTGTAAAAATACTGCTACTG
TTTTCAGGAGACGAGAATTCTTTCAGCAAAAGGAGAAGCTGATCTGCAGAAGTGCTGAGCATGCGTGAGA
GACATGGGAGTGATCAAGACCAGGAGTGCCATTTGGATGTGCAGAGTTGAGGTGACATCTTCCTGGAGAG
ATTCAGGAGGCAGCTGAACTGTGCTCACATAAAGCAAGAGAAAGACTAAAATGGGAGAGACAAATTTGGG
AATCCTACATTTGTGGTTATCAAGGTTTAAGAATTACTTCTGGGAAATTCCTGAAGAGATGGATTTGGAG
GGTGCATTGGGAGATTCTGCTTCTGTATACTTGATGTCAGGGCAGGAAAGGTGAATTTAAAAAGTGTCCA
AGGTGACTTTTATGCATGGAGAAGGGGACCCAAAGGCCTTCTGGAAAACACTTCTTCAGATTGATAGAGA
AACCCATGGAGAAGAAAAACGAGCTTAAAGACAGCACCATGGGAATGCCTGTGCCCACACTGGGGAAAAG
GAGGAATTGGAGGAGCCAGGGAAGAAGGTGGAGGAGAGCCCATCAGAGAGGTATGAGGAGAGTGGAATAT
GCAGTGAAGTTGACCATCCACCTAAAAAACAATACAAAGGACAGGCAAAAACAAAGAAGTTTATTCCTCC
TTGAAATTAAAGACATGAAAAGTAAAGAAAACCTTATGTATGACTTTACTCCTAAATTAGCCAAGAGAAA
AGTCACTTAAAGGAAGCACCAAATGGCAGAGAAATAATTATAAAACATACACTCATGCATTTAAAATGAT
TTAAGCCTTTTGGAAAGCAATATGGTAATTCCCATCTAGAGCCAGGCATATGTGTATATCCCACAATTCA
GTGATTCTAGCACTGAGAACTTTCCAAAGAAAATAACTGAACACAATAAATAAATTATAAGAATGAAAAT
GGTCATTATAGCACTATCTATATGACAAATTTGAAATACCCTGAATACTCCACAACATTATAGTGATATA
AAGACATTATGATTCACTTAATGAAGTATGCAATAATTTAAAATTATAATTTGGCTAATTTAGAGATAGA
AAAAAAGTTGTATATTGAAAAACTTAGAATACAAAGTAAAACTTATACTGTAAATACAATAATGTAAGTA
TGTTTTTTTGCGGAAAAAAGGCAAAGTAATTTCCTGTTCCAATTTCATACCTTGAAGTCAGTTAAGTATA
TGTACCATTTACCTGGTAGCCTATAAACAAGCCATGGATACCAACTGGTATTCTTGGCAGTTATAAGGTG
CTCAGATGGCCAAAATAGCTGTGTAAATATCCTAAATCCCCTCTTCTCCTTATTGATTTGGTTTTCAAAT
CTTCTCTCCAACTCTTCTCTCTGTCTGGTTTAGGATGCCACCTATGACTCTGTACTTTATAGTAGCATCT
GTTCTTTCACACTCTTTTTACCTCCTCAGATTGCTTGGACCAGCTCTTTCAGTTTCAGACAATCTCAGCT
ATTGAAGCCCATTCTAACAGCCCTATAATGAAAGTACTTCTGTTTAAGTTTTTACTTATGAAAAATTGCA
TCAAAGCAATGTTCATGCTAAAACTAGCCAAATGGCTTTTAAAAGCTAATATTGTCAGGTGTGGTGGCTC
ACACCTGTAATCCCAGCACTTTGAGAGGCTAAGGCAGGAGGATTACTTGAGCCCAGGAGTTTGAGACCAG
CCTGGGCAACATAGGGACACTACATTTCTATAAAACATTAAAAAATTAGCTGGGCCTGGTGGCACAAGAC
TGTGGTCCCAACTACTTGGGAGGCTGAGGTGGGAGGGTCATTTGAGCTGGGGAGATCAAGGCTGTAGTGA
ACCATGATCATGCCACTGCACTCCAGCCTGGGTGACAGAGTGAGACCCTGTCTTAAAAAAAAAAAAAAAA
GCTAATAGTGAAAAATGTAATACTTGCCTGCACAGTTTTGGTAGATCAGAAGTGTGGTGAAGCTTAGCTG
GTGGAGGATGGGCGAGGTCAGGGAGAGGAGCTGGTGGTTAAACCTCTCTGTATACAGGCTTTCAATTAAT
AGATCTGTTTTTAGCACCACACTATACCTCTACCTTATTGCAATAACTTGAGTCTCCAAGACCTGAGACT
TTCTGCTAATTCATTTCAATGCTTATCAGATCCTATGAATTCTTTCTGTAGGGCTTTCAGGGCATACTGC
TATGTTAACTACTGCTCCTCCATCCTCATAACTTCCAAATATTTGTTAAGATCTTTCATCTACAGTTGTG
CATTAGTTCAGGTCCTCCAAGAGGCAGATACCAAGATGATATTAGATGTACAAGAATTTTATTAGGGAAA
CTGCCTGGGTGAGAGAAAATGGGGGGCAACAGGGAGCCAGAAAAGACTTGGAAAGCATCAGACTGAAATG
AGAATGAAGGAGAGAAGAAAGGTATGCTGTGTCAGAATGTCCTAGACCACAGTGCAGTCTAAGGAAAGTT
CAACAAGACTGACAAGAGTACTTGAGTCAAAGCTGGCTGTTGGACCCTGGGAATGGACCTGCCTCAATTT
CCCTGGCATACTCATTGAGTCATGATTAGCTGGGAGCTGCCCTGGGGAAGGATGGCTTGGGTCAACATCA
ACTGTGGATTTAGCGGGATTTCAGAGCCCAGCAGTGGGGATCCTTGGTCAATTCCACTCTCATAGATAGG
GGCATGAGTAGTCTCATGGCAACCAAAGATCGTTTCTTCTCCCTTTATCTTTTGGGTGTGTTCGTTTTTT
GTGGGGGAGGGTATATTCTTTAAAGAAAAATATTTTAGTGGTGTTTAGGAAAGGAAAGGAAATAAATGGC
TACATTTCAACGTTTCTTTGTTTTCAAAATAAATTAAAATATTTAATAAATATTTAAATTAATTTATTTA
CTAGATAAATTAAATGCTTAATAACTATTTAAATAAATTATTTTATTTAAAATAATTTTCCTCCAACATT
TCTGTAGTATGTTTACACTTTATAAAAAAGTTTAAAAGAGGAGAAGGTGATCAGAAGTGTCAGGCAGAAA
GTGGGGGGAAGATGGAGGCTGAGAAAGCTTGTGTGAATTGCTAATTAGGAGGTTGGTTATTGGTAAACTT
ATTGCTGATTCTACCGTTATGGGGTGAAAGCCAGCTTGAAAGAGACTGAGTAGATATAAGAGTGAGTAGG
TATAGACCAGTCTGCCAAGAAGTCTGGTAGTAAAGGGAGAACAAGGAAGGCAACATTAACCTAGGGGTGT
GCTTAGTATTTTGAAACATATTTCAAAGGAAAGCATCTTTTTTTAGGCTAGAAAGTTCCTAACAGTTTTG
TTAGTGGATGTAAAAAAGAGCCAGAATGAGGAAAGATTGAGTATGCAAAGAAGAAAGGACACGATTGTAA
GAACATGGCCTAAGAGGAAACAGAAGAGGAAATGGGGTCATGAATGCATGTAGAGAGCTAGTTCAAAAAG
CAGGAGGGCCATCTCTCCTTCAAAGATAAGAGAAATAAGATGCAGACCTAAAGATGCCTCAGTGGTGTAT
CAGCATATCTCTTAGCTGCATGAAGCAGAAAATTGACTATTGTGGCTTAAATAAGTAGGGGTCTAGGAGG
TAGGCAGTCTAGCATTGATATAACAGCAGTAAGATACTGCCAAGGATTCAAGATGCTTCCATCTTTTCAT
TCTATCATGTTCCATGAAGGAATGAATGAATGAGCAAAATAATGGAAGAGAACTATCATACCTCCATTGA
GACTTTTTTTCTTTCAGTGAAAAACAATGTGAATGATCAAACTGTAGCAAGTTGGTTAAATAATCTGGTG
TGTTAACAATTTGAATATCACATTGCTTTTTCAAAATATGTGAATGAAGTAGAGATGTGAAAAAATATAG
ATTATGTGATATTGAGTGAAATAAAACCTTAAAATAATATGGGCATGTTTATTGCAATTATGAAAAATTT
ATATCTTAACAATATTAAGACAAGGAGAGACCATTATATCTTGATTCTCCTTTACGTTTTGTGTTAAGGA
GGGCTGGACTTTTTCTTTTTTCATGATTCTGTTTATAGTTCACTATAAAGTGTTAAAATATATAATTACA
AAATTTAAAAGCCCATACGTAACTTTCTTTGAGCTCCTCTAGAAGAAAGATACTCTAAAATGCAAGTATG
GCCATCAAAATATCATTGCATTGTACACACACACACACACACACACACACACACACACACAGAGCTAGTC
ACTACATTCTAATAACTAACTAGCTTCCAAATGGAATATTGGTGTGGTTCATGAAGGCCCCTTTACCAAA
TCTCTCTCCACCTTCTTCACAGGCCTGAGATTCTTTTTTTGGGGAGCAATGCTTTTCTTTGTTCAAGGAG
AGGCATCATGATCTTCACACTCCATGTAAATGATTATGTCTTTCTAAATGAAGAATTTTAATATATGTGA
AGGACAAAGGGTGCAGGAAGGAGAGGCTGGGTACACTTGAAATCTAGCCCCTTCTTACTCGTGCTGAAGT
TAAATCTAGATTCTCAATTCAAATGATCTTTCATCCCTCACTTCTGAATCCTCTCCCTTCCTTTTATTGG
TGCAAGGAATTACAGGGCTGGGCATGGTCTTCTGTTTACCCCCCTAGCCTCCATCAGTGACTTTAAATCA
TTCCAGTAAAGTAAGTATCTTCTATTTTTTTTTTTTTTTTTTTTTTTTTTTTTTTTTTNNNNNNNNNNNN
NNNNNNNNNNNNNNNNNNNNNNNNCTCAGCCTCCGGGGTAGCTGGGACTACAGGCGCCTGCCACCTCGCC
CGGCTAGTTTTTTGTATTTTTAGTAGAGACGGGGTTTCTTTTTCTTTCTTTTTTTTTTTTTTTTAACAAA
AACATATCTTTGTTGAAGTTAATAGAGGAGCAATAAAAAGATCAGAAGTCTGGGAGCGTTCAGAGACAAT
CGTTCTTTTGTGTCTTTTTTTTTTTTTTGATCAATTATTATTTTTTTTTATTATACTTTAAGTTCTAGGG
TACATGTGCATAACGTGCAGGTTTGTTACATATGTATACTTATGCCATGTTGGTGTGCTGCACCCATCAA
CTCGTCAGCACCCATCAATTCATCATTTATATCATGTATAACTCCCCAATGCAATCCCTCCCTCCTCCCC
CCTCCCCATGATAGGCCCCAGTGTGTGATGTTCCCCTTCCCGAGTCCAAGTGATCTCATTGTTCAGTTCC
CACCTATGAGTGAGAACATGCGGTGTTTGGTTTTCTCTTCTTGTGATAGTTTGCTAAGAATGATGGTTTC
CAGCTGCATCCATGTCCCTACAAAGGACGCAAACTCATCCTTTTTTATGGCTGCATAGTATTCCATGGTG
TATATGTGCCACATTTTCTTAATCCAGTCTGTCACAGATGGACATTTGGGTTGATTCCAAGTCTTTGCTA
TTGTGAATAGTGCCGCAATAAACATACGTGTGCATGTGTCTTTGTAGTAGAATAATTTATAATCCTTTGG
GTATATACCCAGTAGTGGGATGGCTGGGTCATATGGTACATCTAGTTCTAGATCCTTGAGGAATTGCCAT
ACTGTTTTCCA
