# Supplementary material for: Genome-wide characterization of endogenous retroviruses in snub-nosed monkeys
Source: PeerJ. 2019 Mar 18;7:e6602. doi: 10.7717/peerj.6602 (PMC6428148; doi:10.7717/peerj.6602)
Supplement: File S3 — All ERV sequences found in the golden snub-nosed monkey. [file peerj-07-6602-s003.zip › Supplemental3/264.fasta]

>264gi|723400941|ref|NW_010813515.1|:3029314-3035767
AGAGAACTTTTAGGATGGTGAAATTCTTCTGCCTGATACATTAAAGGTGGTTACATGATATTATGAATTT
GTAAAGACCAACAGAACTGTACACGAAGAATGAACTCTAACATAAACTACAGACTTTACTTAATAATCAT
ATATCAATATTAGTTCATCAGTTGTAACAAAGGTACCCCACTAAAGCAAGAGGTTATCAATAGGGGAAAC
TGTGTGTGCAGGGGGTAAGGGGGGAGGAGATTGGACAGTGTATGGGAACTCTTTGTACGATCTCCCAAGT
TTATCTGTAAATCTATAACTTATCTAATTAATAAAGACCACTAATTAAAACAAATAAAAATAAAATAGTT
AAATAAAATTAACTCAGCTAGGTTTCTTTTATATTTATAATAAATTATCTTGGCTACGTCTAATTCTAGA
CTGTTAGATTTGCCTTTTGTTCCTAAGAATAGGTCTCAAAAATTTAAAAAGGTAATTTGGTGTATGCAAA
TCACAACATCCTATATCTAAAAATACAATGATGATTTTACAATGATTTAAAAGTCACTTTGGAAATTGCA
CCACGAGGAACTAAATTCGTACATACAAGACAAAAGAATGTGTCATATAGGTGTGTGTGTGAGGATGACA
TACCAATATTCTCATATATATAGCTATATATATATATATATATATATGTGTATATGTGTGTGTGTGTATG
TGTGTATGTATGTGTGTGTGTATGTGTATATATATATATAGCTTTTGTTACTCAACTCTTCTCCCTGTTA
ATGTTGTAGTCTACTTAGGGCTTTTGAAGAAATCTGATATGATATTAGAGAAACTAGAAAAATGACAATG
TGCCAAGGAACATAAAATATATCCCGAATTGAAAAATAACATACAGAATCTGAGAATACAAACTGCTAAG
GAAGTGTCAGGCTTGGAAAACCAATAACTGAATTGTCCAAAGAACTGCTTCTTTGAACAGGTCATGCCAG
CCAATCCAACATGCTTTCCTAGATAAAAGACACATACACTATAATTTGTTAGTTTCTGGTAAGGCAATAT
AATTATTAGAGTGATGTGTCAACTGTTACTGAATGTTCTTATAAAGTCTTTCTTGGTAAAAAAAAANNNN
NNNNNNNNNNNNNNNNNNNNNNNNNNNNNNNNNNNNNNNNNNNNNNNNNNNNNNNNNNNNNNNNNNNNNN
NNNNNNNNNNNNNNNNNNNNNNNNNNNNNNNNNNNNNNNNNNNNNNNNNNNNNNNNNNNNNNNNNNNNNN
NNNNNNNNNNNNNNNNNNNNNNNNNNNNNNNNNNNNNNNNNNNNNNNNNNNNNNNNNNNNNNNNNNNNNN
NNNNNNNNNNNNNNNNNNNNNNNNNNNNNNNNNNNNNNNNNNNNNNNNNNNNNNNNNNNNNNNNNNNNNN
NNNNNNNNNNNNNNNNNNNNNNNNNNNNNNNNNNNNNNNNNNNNNNNNNNNNNNNNNNNNNNNNNNNNNN
NNNNNNNNNNNNNNNNNNNNNNNNNNNNNNNNNNNNNNNNNNNNNNNNNNNNNNNNNNNNNNNNNNNNNN
NNNNNNNNNNNNNNNNNNNNNNNNNNNNNNNNNNNNNNNNNNNNNNNNNNNNNNNNNNNNNNNNNNNNNN
NNNNNNNNNNNNNNNNNNNNNNNNNNNNNNNNNNNNNNNNNNNNNNNNNNNNNNNNNNNNNNNNNNNNNN
NNNNNNNNNNNNNNNNNNNNNNNNNNNNNNNNNNNNNNNNNNNNNNNNNNNNNNNNNNNNNNNNNNNNNN
NNNNNNNNNNNNNNNNNNNNNNNNNNNNNNNNNNNNNNNNNNNNNNNNNNNNNNNNNNNNNNNNNNNNNN
NNNNNNNNNNNNNNNNNNNNNNNNNNNNNNNNNNNNNNNNNNNNNNNNNNNNNNNNNNNNNNNNNNNNNN
NNNNNNNNNNNNNNNNNNNNNNNNNNNNNNNNNNNNNNNNNNNNNNNNNNNNNNNNNNNNNNNNNNNNNN
NNNNNNNNNNNNNNNNNNNNNNNNNNNNNNNNNNNNNNNNNNNNNNNNNNNNNNNNNNNNNNNNNNNNNN
NNNNNNNNNNNNNNNNNNNNNNNNNNNNNNNNNNNNNNNNNNNNNNNNNNNNNNNNNNNNNNNNNNNNNN
NNNNNNNNNNNNNNNNNNNNNNNNNNNNNNNNNNNNNNNNNNNNNNNNNNNNNNNNNNNNNNNNNNNNNN
NNNNNNNNNNNNNNNNNNNNNNNNNNNNNNNNNNNNNNNNNNNNNNNNNNNNNNNNNNNNNNNNNNNNNN
NNNNNNNNNNNNNNNNNNNNNNNNNNNNNNNNNNNNNNNNNNNNNNNNNNNNNNNNNNNNNNNNNNNNNN
NNNNNNNNNNNNNNNNNNNNNNNNNNNNNNNNNNNNNNNNNNNNNNNNNNNNNNNNNNNNNNNNNNNNNN
NNNNNNNNNNNNNNNNNNNNNNNNNNNNNNNNNNNNNNNNNNNNNNNNNNNNNNNNNNNNNNNNNNNNNN
NNNNNNNNNNNNNNNNNNNNNNNNNNNNNNNNNNNNNNNNNNNNNNNNNNNNNNNNNNNNNNNNNNNNNN
NNNNNNNNNNNNNNNNNNNNNNNNNNNNNNNNNNNNNNNNNNNNNNNNNNNNNNNNNNNNNNNNNNNNNN
NNNNNNNNNNNNNNNNNNNNNNNNNNNNNNNNNNNNNNNNNNNNNNNNNNNNNNNNNNNNNNNNNNNNNN
NNNNNNNNNNNNNNNNNNNNNNNNNNNNNNNNNNNNNNNNNNNNNNNNNNNNNNNNNNNNNNNNNNNNNN
NNNNNNNNNNNNNNNNNNNNNNNNNNNNNNNNNNNNNNNNNNNNNNNNNNNNNNNNNNNNNNNNNNNNNN
NNNNNNNNNNNNNNNNNNNNNNNNNNNNNNNNNNNNNNNNNNNNNNNNNNNNNNNNNNNNNNNNNNNNNN
NNNNNNNNNNNNNNNNNNNNNNNNNNNNNNNNNNNNNNNNNNNNNNNNNNNNNNNNNNNNNNNNNNNNNN
NNNNNNNNNNNNNNNNNNNNNNNNNNNNNNNNNNNNNNNNNNNNNNNNNNNNNNNNNNNNNNNNNNNNNN
NNNNNNNNNNNNNNNNNNNNNNNNNNNNNNNNNNNNNNNNNNNNNNNNNNNNNNNNNNNNNNNNNNNNNN
NNNNNNNNNNNNNNNNNNNNNNNNNNNNNNNNNNNNNNNNNNNNNNNNNNAAAAAAAAAAAAAAAAAAGA
CGTGGAAAGAAAATAAAACATATACACCTTGGGAAAAAATAAATAAAATTGTGTTTGCTTTCAGATGATA
TCATGGTCTAAATAGAAAATCTCAAATAATCTACAAAAATAACTTGGAACTGATAAATATAGTGAAGTTT
CAAGATAAAAGGTTACTATACATAAATTAATTGTTTTCACATAGGCAATGAACAAATGGAATTTGTAATT
AAAAACATAATACCATTACATTAGAAACAGAAATATCAAATACTTAAGTGTAAGTCTTAGTAGATATACA
CAGTCTATGTGAGGAAAACTAAAAAACCCTGATGAAAGAAATCAAAGAAGATCTGAATAAATGCAGAGAT
AATACATGTTCATGTATAGGAATACTCTATATTGTTATTTTAGAATGTCAGTTCTTCTTAACTTGATCTG
TAGATTCAACTCAATCCTAGTCAAAATCTCAGCAAGTTATTCTGTGGATATTGGCAAACTGATTTTAACG
TTTCCATGAAAATTCAACATATCTAAAATAGCCAATAAAATACTGAAGAAAAACAATATAGAGAACTGAG
ACTGCTCAACTTCAAGATTTGCTATAAAGTTACAGGAACAAAAAAAGCATGATACTGGTGAAAGAATAAA
CAAATACGTCTGTGGAATACAATAAAAAAACCAAGAAATAGATCCAAACAAATACAGTCAAATGAACTTT
AACAAAGTGCAAAGGAAGTTTAAAGGAGAAAGGACAGCTTTATTTTTAATAAATGGTGCTGTATTTGTCT
GTTTTCATGCTGCTGATAAAGACATACCCCAAACTGGGCAATTTACCAAAGAAAGAGGTTTAATTGGACT
CACAGTTCCACATGGCTGGGGAGGCCTCATATTCATGGCAGAAGGCAAGGAGGAGCGAGTCACATCTTAA
ATAGATGGTGGCAGGCAAAAAGAGAGAGCTTATGCAGGGAAACTCTCATTTTAAAAACCATTAGATCTTG
TGAGACTCACTGAATATCACAAGATAGTGCGGGAAAGACCTGCTCCCATAATTCAATCACCTTCCACCAG
GGACCTCCCACAACACATGGGAATTGTGGGAGTTACAGTTTAAGATGAGATTTGAGTGGGGACACAGTCA
AACTGTATCAGGTGCTAAAACCGTTGAACATCCACATGCAAAAAAGAAAAAAAAATGAACCTTGACATTG
ACCTTATATTATCCTTACAAAAATTAACTCACAATAAATCACAGACCTAAAACACAAAACTAAAACGTTT
AGAAGAAAACTTAGGAGAAAATCTAGTTGACCTTAGGTTTAGTCTTAAATTTTTAGATACAAAACCCAAA
GCATGATCCATGGAAAAAAAATGTTATATTGGACTACCTTAAACTTATAAACTTCTGCTCTGAGAAAAAC
ACTGTTAAGAGAATAAAATGACAAGTCACAGACTGGTAGAAAATATTTGCAAAACTCATATTTGATTAAA
GAACTTGATATCAAAATATGCAATGAATATGCAATGTATATTTACAAAAGATATATCCAAAATGTAAAAT
GGTTATATATGTTTATATATATTCATTATTAAAATGTGACAATAAAAAACAAACAACCCTCTTTTTAAAA
TGGGCAAAATAACTGTAGAAACACTTCACCAAACAAGATATGCAGATGGAAAATAAGCATACGAAAAACG
TGTTAACATCATATGTCATTAAGGGAATGCGAAATGCTATAGCCACATTGCAAGACAGTTTGGCAGTTTT
GTACAAAGTTAAACATAATCTTACTGCATAATCCTGTACTGTAATCACACTGCTATATGTTTACCCAAAT
GAAATGAAAATGTTTGTCCACATAAAAACTCACATGCAAATGTTTATACTAGATTTATTGATAATTACCA
AAATCTGGAAGCAACAGGATATCTCTTAATAGATAAATGGGTAAAAAAAGTTGTGCTACATCCACACAAT
GTAATATAATAAGGTGCTATAAAGAAATGAGTTATCATGTCATGAAAAGACATGGAGGAAACCTAAATGT
GTATTTATAAGTGAATGAAACCAATCTGAAAAGGCTACATACTGTATGATGTATGATTCCAATTACATGT
CATAAATCTATAGAGGCAATAAACAAATTAGTTCTTGCCAAGGATTCAGGGGAAGCGGGAGTAGGGTAGG
GAAAAGGAATTAAAGTAGAGAACTTTTAGGATGGTGAAATTCTTCTGCCTGATACATTAAAGGTGGTTAC
ATGATATTATGAATTTGTAAAGACCAACAGAACTGTACACGAAGAATGAACTCTAACATAAACTACAGAC
TTTACTTAATAATCATATATCAATATTAGTTCATCAGTTGTAACAAAGGTACCCCACTAAAGCAAGAGGT
TATCAATAGGGGAAACTGTGTGTGCAGGGGGTAAGGGGGGAGGAGATTGGACAGTGTATGGGAACTCTTT
GTACGATCTCCCAAGTTTATCTGTAAATCTATAACTTATCTAATTAATAAAGACCACTAATTAAAACAAA
TAAAAATAAAATAGTTAAATAAAATTAACTCAGCTAGGTTTCTTTTATATTTATAATAAATTATCTTGGC
TACGTCTAATTCTAGACTGTTAGATTTGCCTTTTGTTCCTAAGAATAGGTCTCAAAAATTTAAAAAGGTA
ATTTGGTGTATGCAAATCACAACATCCTATATCTAAAAATACAATGATGATTTTACAATGATTTAAAAGT
CACTTTGGAAATTGCACCACGAGGAACTAAATTCGTACATACAAGACAAAAGAATGTGTCATATAGGTGT
GTGTGTGAGGATGACATACCAATATTCTCATATATATAGCTATATATATATATATATATATATGTGTATA
TGTGTGTGTGTGTATGTGTGTATGTATGTGTGTGTGTATGTGTATATATATATATAGCTTTTGTTACTCA
ACTCTTCTCCCTGTTAATGTTGTAGTCTACTTAGGGCTTTTGAAGAAATCTGATATGATATTAGAGAAAC
TAGAAAAATGACAATGTGCCAAGGAACATAAAATATATCCCGAATTGAAAAATAACATACAGAATCTGAG
AATACAAACTGCTAAGGAAGTGTCAGGCTTGGAAAACCAATAACTGAATTGTCCAAAGAACTGCTTCTTT
GAACAGGTCATGCCAGCCAATCCAACATGCTTTCCTAGATAAAAGACACATACACTATAATTTGTTAGTT
TCTGGTAAGGCAATATAATTATTAGAGTGATGTGTCAACTGTTACTGAATGTTCTTATAAAGTCTTTCTT
GGTAAAAAAAAACA
