# Supplementary material for: Genome-wide characterization of endogenous retroviruses in snub-nosed monkeys
Source: PeerJ. 2019 Mar 18;7:e6602. doi: 10.7717/peerj.6602 (PMC6428148; doi:10.7717/peerj.6602)
Supplement: File S3 — All ERV sequences found in the golden snub-nosed monkey. [file peerj-07-6602-s003.zip › Supplemental3/265.fasta]

>265gi|723400941|ref|NW_010813515.1|:3197663-3201456 
AATGCCATTCCATCGTTCTATCAATCCATCTGTTTCAGGATGATGGGGAACATGGTAAGACCAGTGAATT
CCCTGAGCATGAGCCCACTGCTGCACTTCTTTAGCCATAAAGTGAGTGTCTTGGTCAGAAGCAGTGCTGT
ATGGAGTACCATGACAGTGGATAATGCATTCCATGAGTCATAGATGGTAGTTTTGGCAGAGGCATGGCAT
GCAGGACAGGTAAACCCAAATCTGGAGTGTGTATTCCAGTGAGGACAAACCTCTGCTCTTTCCATGATGG
AAGAGGTCCAATATAATCAACCTGCCACCAAGTAGCTGGCTGATCACCTTGAGGAATTGTCCCATATCAA
GATTCAGTGTTGGTCTCTGCTGCTGGTAAATTGGACACTCAACAGTGACCACAGCCTGGTCACCCTTGGT
GAATGGAAGTGCATGTTGCTGAACCCATGCATAATTTTCATCCCTGCCACCATGGCCACTTCATTCATGG
GCCCATTGGGTGATGTTAGGGATGGATGGGGAAAGAGGCTGAGTGGTGTCCACAGAATGGGTCATTCTAT
TCACTTGATTATTAAAATCTTCCTCTGCTGAGGTCACCTGTTGGTGAGAACTCACATGGGATACAAATAT
CTTCACAGTTTTTGACCACTTATAGAGGTCCATCCACATACCTCTTCCCCAAATTTCTTTGTCACCAATT
TTTCAATCATGCTTCTTCCAAGTCCCTAACCATACAGCCCATGAATCTGTCTATAATCACACATCTGGCT
ATTTGTTCTTCCATGCAAAGTACACAACCAGATGCACTGCTTGAAGTTCTGCCCACTGAGAAGATTTCCT
TTCACCTCTGTCCTTCAGGGATGTCCTAGAAAGGGGCTGCAGTGCTGCAGCTGTACACTTTGGGGTGGTG
CCCACATATCGTGCAGAACTATCTATGAACCAGGTCCTAGTCTTCTCTTCTGCTGTCAGCTGATCATAGG
GAACTTCCCATGAGGCCATCGATGCAGGCTGGGGGAGAAAAAGCAGAGTGGCAGGAGTGGAGACAATGGG
CATTTGAGTCACTTCATCATGTAACTTACTTGCGCCTTCAGGACCTGCTCGAGCTTGATCATGTATATAC
TACTTCCATTTGATGATGGAATGCTGCTGTGCATGACCCATTTTATGGCTAGATGGTTCAGAAAGCACCC
AGTTCATGATAGGCAATTCAGGTCACATGGTGACTTGATAACCCATAGTCAAACATTCAGTTTCCATTAA
AGCCTAGTTACAGGCAAAGAGCTGTCTCTCAAAAGGAAAGTAGCTATCTGCGGAAGATGGCAGGGCCTTG
CTCCAAAATCCTAGAGGCCTCTGCTCTTATGCACCTATGGAAGCCTGCTAAAGACTCCAAACAACATCCC
TATCTGCCACTGACACCTGAAGCACGATTGGATCTGCTGGGTAATAAGGTTCAAGTGGCAGAAAAGCTTA
CACAGCAGCCTGGGCATGTGGCAGAGCCTTCCATTCTGGACCCCACTCAAAACTGGCAGTCTTTTAGGTC
ATTCAATAAATGGGCCAGAGTAACACACTCAAATGAGACATGTGTTACCTCCAAAATCCAAATAGGCCCA
CTATTTATTGCATGTCTTTCTTGGTTGTATGAGGGGCAAAATGCAGCAACTTATTCTTCAACTTAGAAGG
AATATCTCAACCAGCCCCACACCACTGGACCCCTAGAAATTTTATTGAGGTAGAGGGTCCCTGAATTTTA
GTCAGATTTATTTCCCGTCGTCCTGCATACAAATGTCTCACCATCACACCCAGTGTTTTTGTTACTACTT
GCTCACTGAATCCGATCAGCATAATATCGTCAATGTAATGAACCAGTGTGATATCTTGTGGAAGCAAAAA
CTGATCAAGGTCTCTCCAAATAGGACTGTGACACAAATCCAGATAGTTGATGTACCCCTGAGGTAGGACA
GTAAAGGTATATTGCTGGCTTTGCCAAATGAAGGCAAATTGCCTCTGGTGAGCCTTATGGATAGGATTGG
AGAAAAAGGCATTTGCCAAGTCAGTGGCTGCATGCCGGGTACCAGGAGATGTGTGTTAATTTGCTCAAGC
AATGAAACCATATCTGGTACAGCAGCTGCAATTGGAGTCACTACTTGGTTAAACTTACAATAATCCATTT
TCATTTTCTGAGATCCATATGTCTTCTGCACAGGCCAGATGGGAGAGTTGAATGGGGATTTCGTGGGAAT
AACCACCCAAGTCATTGATAGTGTCACTAATCTCTGCAGTCTCTCCAGGGATGCGACATTGTTTTTTATT
TACTATTTTTCTGGGTAGAGGCAGTAATGTCCTCCATTTGACCTTTGCCACCATAATAGTCCTCACCTAC
CAGTCAGGAAGCCAATGTGGAAGTTCTGCCATCTGCTAAGTATGTCTATGCCAATTATATATTCTGGCAC
TAGGGAAATGACCACAGGATGAGTTCAAGGAACTAATGTAAGTCAGACCTGAGCAAAAACTCCATTAATT
ACCTGTCCTCTGTAAGCTTCTACTTTAACTGGAGGACCACAGTGATGTTTTGGGTCCCTCGGAATAAATG
TCACCTCAGAGCCAGTGTCCAGTAGTCTCTGAAATGTCTGATCATTTCCCTTTTTCCAATACACAGTTAC
CCTGATAAAAGGCCAGAGGTCTCCTTGGGGAAGGATGGGAGAGAGATTAACAGCATACATTGTCGGTAGT
GTATTGGGGTCCTTCCTCAAGGGGATTCAGCCTCCCCTTTATTCAAAGGGTTCTGGGTCTGTAAACTGGC
TCAAGTCTGGACATTTATTGAGGGGTCATGATTCTCTGTTTTTATGTTTCAAATTGGTCTTTTTTCCATT
CTACCTAGAAGTTTTCTGCTTATATAAATCAAGTAGGAATGCAGTAGGCTTTCTATCATTTTCACTTCTA
GGAACACAGTGATTTATTAGCCAGTGCCAGAGCTCTACACAAGTCAGACTATTCTGATTGCTGCTTTACC
TCTGCTGTCAATTACTGTAGGTATGCCCACCTTACCTCTGATGGTTGAGTGTTGACACTTAGTCGCTGCC
ACCTCAGGACCCTATTATTTCCATTGTATTTAAATTTTGTAGTTGAATGACTGCCGTTGCCACTATTAGA
TCTGACATACAGAGAAGAACAATTACAGGGCCCATAAAAGATGCAGGTGCTGCCCTCACAAATATATTTC
ACAAGGCACTCATCAAGGGTGTATCTCCTGGACCCTCCCAGCTGGGATGCGTAGGTCCAAAGTGACTAAT
CTACTCCACCTAATCAATCTCCCTAAGCCTTTGGATTCCTTCCTCTCCATAAAACCAAGGAAGATCAGGC
ATTTCTAGCTCACTCACAGTGGGCCGTGTTTTAGTCCATATTTCTGCTAACCAAGCAGATAATCTGTTAA
TATACTTTTTAACTTCCTGAGCTGCAACATTAAATGCAGAGTTACTACTTAGTGGGTCCAAATTAATAAA
TTCAGCCTGATACAACTCTATGTTTCTTTCACCATTATCTCATACCCTTAATATCCATTCCCATGCGTGT
TCTCCAGATTTCTGCTTATATAAATAAGAAAACTCAACCAGTTATTTTTGAGTGTAGTGCACCTCCTTAT
GGGACACTCTCAACCTCACCTCTAGGGATCTGCCAGGACTTTACTCTAGTTATAGGTCTAGAAGCAAAAA
GGGGTGTTGGGGGTGGCTCCTTAGGAGAATCAACATTATCTTGCCTGGGAATTGCCTCAGGGGTGGCCAT
CTGTGTTGCCTCAG
