# Supplementary material for: Genome-wide characterization of endogenous retroviruses in snub-nosed monkeys
Source: PeerJ. 2019 Mar 18;7:e6602. doi: 10.7717/peerj.6602 (PMC6428148; doi:10.7717/peerj.6602)
Supplement: File S3 — All ERV sequences found in the golden snub-nosed monkey. [file peerj-07-6602-s003.zip › Supplemental3/266.fasta]

>266gi|723408557|ref|NW_010805899.1|:2207931-2213577 
TGCTGAGAGAATTCGCCACTACCAAGCCAGGACTACAAGAACTGCTAAAAGGAGCTCTAAATCTTGACAC
AAATCCATGAAATACACCAAAACAGAACCTCCTTAAAGCATAAATCTCATGGGACCAAATAACAATAACA
CAATGAAAAAAAAAAAAAAAAACCCCAAGGTATTCAGGCAAAAAAATAGCATGATGTATAGAATAGCTCT
CCACATCTCAACACTAACATTGAATGTAAATGGACTAAATGCTGTGCTTAAAAGATACAGAATGGCAGAA
TGGATAAGAATTCACCAATCAAGTTTCTACTGTCTTCAGGAGACTCACCTAACATACAGATTCACATAAA
CTTAAGATAAAGGGGTGGAAAAAGATATTTCATGCAAATGGACACTAAAAGGGAGCAGGAGTAGCTATTC
TTATATCAGACAAAACAAACTTTAAAGCAGCAACAGTTAAAAAAAGACTAAGAGGGACATCACATAATGA
TAAAAGGACTAGTCCAGCAGAAAAATATCACAATTCTAAAAATATATGCACCTAACACTGGAGCTCTCCA
ATTTATAAAACAATTACTACTTGACCTAAGAAATGAGATAGACAGCAACACAATAATAGTGGGTTGGACT
TTAATACTCCACTGACAGCACTAGACAGGTTATCAAGACAGAAAGTCTACAAAGAATCAATGGACTTAAA
TTATATTCTACAACAAAAGGACTTAACAGATATTTACAGAACATTCTACTCAATAGCTGCAGAATATACA
TTCTATTAATCAGCACATGGCACATTCTTCAAGATAGACCATATGATAGGTCACAAAACAAGTCTCAGTA
AATTTAAGAAAATCGAAATTGTATCAAGTACTCTCTCATACCACAGTGGAATAAAACTATAAATCAACTC
CAAAAAGGAACCCTCAAAACCACACAAATACATAGAAATTAAACAACCTGCTCCTGAATGATCACTGGGT
CAACAATGAAATCAAGATGGAAATTTAAAAATTCTTTGAACTGAATGATAATAGTGATGTCACCAGTGGA
GAGTGTCCAGGCTCTTGGCATCTTGAACAAAGAACTGGACAAAATGCACAAACAAAGCAAGGAAGGGAGG
AAGGGGTTTACTGAAAATGAAAGTACACTTCACAGCGTGGGAGTGGGCCCGAGCATAGGAGCTCAAAGGC
CCCATTACAGAATTGTGGGAAGTTTACCCCCTAGAGGATTCCAGTGGTTACTTTGGGTACACCCTATGTA
AATGGAAAGGATGAAGTAAAGTTACAAAGTCATTTACGGCGTACGCCCTATGGAGAGGATATTTCCTGTC
ATAGCTGAAGTGTGAATCAGCCTTATGTTCCCTGCCTCCAGACCCTATTTTCCTGCCTTGGTGACATAAC
TTATCAAAACTTCTGGAATACATCAAAAGCAGTGTTAAGAAGAAAGTTCATACCATTAAATGCCTACATC
AAAAAGTCTGAAAGAGCACAAATAGATAATCCAAGGTCACATCTCATGGAACTGGAGATGTAGCAGGACA
AGCCGCAGACAAAACTCCTCAGACACGGGGTTAAAGAACGAAGGAGCTTTATTCGACTGGGAGCTTCAGC
AGACTTGCATCTCAAAAGCTGAGCTCCCCAAGTGAGCAATTCCTGTCCTGTTTAATGGCTTACAACTCTA
AGGGGGTCTGCGTGAGAGGGTCGTGATGGATTGAGCAAGCAGGGGGTACAGGACTGGGGGCTGCATGCAC
CGGTAATTAGAAAAGGACAGAACAGGACAGGGATTTTCACAGTGCTTTTCCATGCAATGTCTGGAATCTA
TAGATAACACAAGCAGTTAGGTCAGGGGTTGATTTTTAACTACCAGGCCCAGGGCATGTGTCAGGCTGTC
TGCCTGTGGATTTCATTTCTGCCTTTTAGTTTTTACTTCTTCTTTCTTTGGAGGCAGAAACTGGGCATAA
GACAATATGAGGGGTGGTCTCCTCCCTTATTCCTCCTTGAGAACTTCACTCATTAGTGGGAGCTCTCACT
TTCACCCTCACTACCCATGTCTTCTTGTAGGACAGATTGATAGTGATTTATATAGTATACTTGTGCTAAA
GCATTTTGGTGAACTAAGGTAGCGATGAAGCTTTTTATCATTTGAAGGAGTACAGGTAGCAAACAAGGGA
GTAGTAAGAAGGTTCCTATTACTATTATAATCTCTATTATAAGAGTTTTAAATCCTCCTAGCGCTGGGAA
CCATTTTCTAAACACGGCCTTAGGATTAAATCCATGTCACGCTTGCACAGGCACATATGCCAGTTTTGTC
ATATCTTTAACTATGTCTTCAACTACTTGCCCTTGATCATCTAGGTGTAAACAGCAATTGGTAAGGTTAA
ATTTCCCACAGACCTCTCCCTCAGCTGCTAGCAAGTAGTCAAGAGCCAACCTATTTTGATAGATAGCATT
TCTCATCTGAGTTTCTTGCCGGGTCAGAAGAGTCAAGACTCTGCCGGTTTTATTAGTGATTATTTCTAAG
ACAGCTTGTAACTGTATGATTTGGTTGAGCATGTAAATGGGAGTCCAGTATCCCCATGAGCCATCTTGTG
CCTAAGTAGCAGGCCCATAGTATTGTATGACTTTCTTAGGGGGGCTGTTTATCATCTTTCCAATTAGCTA
TAGCTATGTTTCTCTTTCTGCGGGAAGCATAAACAGGGAAGCCCAGGAGTTTGCCTGTTTTTATGGGCAG
TAGGAAGAAGGAAGGTTTAATAGTGCCAATAACACAACTACCTGCCCACTGGTTGGGTAATCTGGCATAA
GCTCTATGCCCACATATCCAGTATAATCCAGTGGGGGCTGTCCAGTCCTGGTGGAACTCCGGGTGGGCCC
ACACGGTTTGCAACTTTGGGAATTTACTAAATGGATTTTTTTTTTTTTTTTTTTTTTTTTTTNNNNNNNN
NNNNNNNNNNNNNCCCGCCATTCTCCTGCCTCAGCCTCCCGAGTAGCTGGGACTACAGGCGCCCGCCATC
TCGCCCGGCTAGTTTTTTGTATTTTTTAGTAGAGATGGGGTTTCACCATGTAGACCAGGATGGTCTCGAG
CTCCTGACCTCGTGATCCACCCGTCTCGGCCTCCCAAAGTGCTGGGATTACAAGCTTGAGCCACCGCGCC
CAGCCTAAATGGATTTTTTTTAGTATGGTTTAGACCTCACCAGGTGACCGTTTTTAATTTTATTTTAAAA
ACTGTGACTGGCCGGGCGCGGTGGCTCATGCCTGTAATCCCAGCACTTTGGGAGGCCAAGGTGGTGGATC
ACAAGGTCAAAAGATCAAAACCATCCTGACTAACATGGTGAAACCCTGTCTCTACTAAAAATACAAAAAC
AATTAGCCAGGTGTTGGCAGGCGCCTGTAGTCCCAGCTACTCAGGAGGCTGAGTCAGGACAATGGCATGA
ACCAGGGAGGTGGAGTTTGCAGTGAGTTGAGATTGCACCACTGCACTCCAGCCTGGGCAACAGAGGGAGG
GCAAGACTCTGTCTCAAAACAAACAAACAAACAAACAAACAAAAAAACAAAGCTGTGACCACAGGGGGTT
CAGATGGGTTATAACACACGTCAGGCTGGTCACTTCTTGGGCTACATACCTTGTACTGGGTGGCATTATA
CAAACAAGTCCTTTTTAAAGTTCCAGCACATTTGTAATAACTATAGAACAAAAAGACAGTTTTAACTTTT
TGCTCTACCTTAGTGACCTGATGTATATGCTGGGAACAGCCCTTAGTTTGAGGAAGGTCAGTTGAAGTCC
GTACTGTACAAGTCCAAAACTTAAGGAAAATAAGTCCCACAGTGAGTTTCCTCATGCTTTGGCTGTGCGT
GGATCAGTCAGCTTCTTGGTGTGACTGGAGCAGCGCTTGTCATCTTGTTCAGAGTCACTTTGTAGGGATT
GTCCGGGCTTGGTCTCTCCTCCCAGGTCTCAGGTGCTGCGGGTTTCACGTGGCTGCTGTGGATCCAGGCT
GGGATTCCTTTCACTTTTACGGCTGTGGGAGTGGTCAAGATGATGGTCTGGGGTCCTTTTCACCATGGCC
GCAAGGGGGCTCGTTCTAATTCTTGATCTACACCCGATCACCTTTGCTATCTTCTGTACCAAGTCAGTCA
CAAATGCCGGCCCATTGTCCAAGCCAATTTGTAAGGGCAGTCCAAACCTAGGGATGAGATCTCCACATCT
GGGCATCTCGCTGAAGTCTACTTGGAGATCTTCAAAGGGGGCTGCTCTATAAGCCTGTATGCCGGGCAGG
ACGGTTGGACCTTGCCTAGCATTGTGCTGCTGGGAGGTGACACACGGCTGCGCCACTGTTTTGGCAAGGG
CTGACAGACGCGAGATGTAGAAGTACCAGCCTAACAACTTTTCAAGTGACTCTTGGCCTAGGTGGGTGGT
CTCATGCACAGCCAGTACGACTGCCACTCCTAGTAGTTGTGGCACGGCTATTCTTCCGGCCGATAACCGG
ATCCATCCTTCTTCTATTACCTGCCCTCCTTCTGGTTGATGAAATGCCAGGGTGAAAAGGATAGCCAGTT
GGACTAAAGCACAAGTGCCACTCTAGTTATTGGGCAGAGTGTCCAGTAAAAGGTCCACCACAATACCATC
ACACATCCACTCAGGGATGAACAAGGGCTGATTTATTGGTAAGCTCTTGAAAATTCTTAAGCTCACTGCA
TCCCTTCAGGTCTCCAAGGAACGCTAAGTTTCCTCCCTGACATGAGAGACACGAAGTGAACGTAGTGTTG
GGAGACGGAAGCTGGATGGCCCTTGGGGGCTGACCCGCAGGGTGTCAAACTTCAGGATATAGCAGAGAGA
GAGTTTGGCATGACTTATTACTCCAAGCTGTAGAAAAGAGCTTGGAGTAATCCTGGAAAAGAGCTACCAA
TCCTGGAAAAGAGCTACCATGCAGTCCATGCCTGGTTGACTGGAGGACCACCTTAGTGGAAAGGGGACAA
TCTGGACCTCCGGCCTGCCATGTGCACAAGCATAACAATTGCTTTTGTTTAATCGGCAGATCGAATATTT
GATTTATTCCAACCAGGCATTTGCATCTTGGTATCCTGTCTTAATTGTTGAGGTTTGTTTTAAGTCTATA
ACTTCTATGATCCTCTAGTAAAATGAATGTATGCTTTTAGGAAATTACAAAAACCAGTTGGGGCAGTCCA
TCCTTGCTCTTTAGTGGTTCACAGAACGTTGGACCAACTACAGCATAAAAACTCTACATCAGGGGAAAGA
CTCCTGGTTGATACTGGGGTCTTTATCAAAATCTCCTCAGATTAAATGGTCCTAATGTACTAATGCCTAG
TCTGAAGAGAGTCAGGAGGGACAGAGGTACTCTTCTGAAGTAGAGAGCAGTCTTTGACTTGGCAAGTCTC
CACAGGGTGTAACAAGGCAAGCATTAAATGCAATAGTTTGAGGTGAAATCGACTTGGTTATGTTAATAAC
TAGATGGTCAGCAATAGAGTGAGGAAAGAAGAAAGTGTAATAGATGAAACAGTTAAATTTTTCTTAGCTG
TAGTTCAGTAGGGTTTTCCCCTGCGACTATGGCCCACGACTCTGGAGGGGATGGGGCTTTCTTGACTCCA
GTGTGATGAGTCCATCCCTTTTTCACTGTACAAACAGGAGTCTTGGT
