# Supplementary material for: Genome-wide characterization of endogenous retroviruses in snub-nosed monkeys
Source: PeerJ. 2019 Mar 18;7:e6602. doi: 10.7717/peerj.6602 (PMC6428148; doi:10.7717/peerj.6602)
Supplement: File S3 — All ERV sequences found in the golden snub-nosed monkey. [file peerj-07-6602-s003.zip › Supplemental3/267.fasta]

>267gi|723408557|ref|NW_010805899.1|:2370617-2380056 
TGCTGGATCTGCAGTGAAATGCAGGGGTTTTTATAGGTGCCTGGTGAGAAGGCAGTTTCTGATTTACATA
GGGTGCAAAAGATTGATTAGAGCAGATGTGCCATTTGCATAGGACACTAAAAACTGGTTAGGAATAGCTG
TGCCATTTGCATAGGGTATGAAAAGCTGGTCACCCCTACCCAAATCTTTTATTGTGCAGATGGGTCCTCT
GCCTGGCCTGTGATACATTGCCCATTCCTTTACTGTACATGTTGTAACAACAAAAAAAGGGAAGATGGAG
CCTCTATGTTGGACATGCCTGGCCCACAGGTAGCCCTTTTCTATTGGCATAGCTGCTGACATTCCCCTGT
CCAAGATTCCAGCTCTCTTATCTATGTTTGCAGCTTGATTTTTCAGGCTTCTCTTTGTTGGAGAAAAAAA
TCTTTTTTTTTTTTTTTTTTTTTTTTTTAGACAGAGTCATGCTTTGTCACCCAGGATGGAATACAGTGGC
ACAATCTTGGCTTACTGCAACCTCCACCTCCTGGGTTCAAGTGATTCTCCTGCCTCAGCCCCCTGAGTAG
CTGGAATTACAGGTGTGCCCCAACACACCTAGCTAATTTTTGTATTTTTAGTAAAGATAGGGTTTCACCA
TGTTGGCCCAGGCTGGTCTCAAACTCCTGACCTCAAGTGATCTGCCTGCCTCAGCCTCCCAAAGTGCTGG
GATTACAGGCATAAACCACCGTGCCTGGCTGGAAAAAAATAATTTCTTGTACTGCCTTTTGTTAAAAGGG
AAGCTCTACTGAGGACTCTTTTACCCTCATGATCTGCCTAAATAATTTCTTTCTACCTCCTGTATCATAT
TTACCCCCTGAGGAGTGGAAATGCTAACAGCTGTTAAGGGTATTGGAGGACAACTCTTTCTGGCTACTTC
CTGTGAAAGATGGGCATCGTGTGGGTAACAGCAGCAAAGGCTCCTTCTGGAGTTGATCTAAGGGTTCTTG
GAAGAAAGGCATGTCCATGTGTGGTTCCATCTGCAGCACCATTTGGAGTTTAATAGCTTTTAGGCAAGAA
GAGATACATTTTACAAGAAGGTTTAGAATATAGGGTTTGAATATGAATATTAAGAATCCCATTATTAGTG
AGGGTACTGTAGGCTACAACCATGACAGTAGGGTTTAATACCTGATAGCCATTTTGATGGGTTGTAATAC
TAGTTGCCTCCATCAGATGTCGCTGTACTTTACCTGAAGCGTAATACAAAAGCAACATTTTTCTTTGAAA
AAAAATATATTCCCCCTTGATTTGTCATTAGAAGATAATTTTAGGCCTGGGCTATCTTTTATGACTTGTG
ATGTGATTGGGAGGAACACATTATTGGGTGGCTAGAATAACTTTAGTGTTAACCTTGGCTAAATCTTTCC
TGTAATTATTAATCCTGTTATAAAGATTATAATTAGGCAAAATATTACAGAAATTAGAATTTTCCATACA
GAATTCTACATTGCAGGTGCCACAGTATATAGTCCTACTGCAAATAGCAGAGAAAGTGTAACAGTTTCCA
CAAGGGTGGTGTAGTAGATAATTTCCATCTAAAATTTTACTTACCAAGATATAGAATTTCCCTTTGGGAG
TCTATGAAGTTACAAGTGTAATCTCATGGATAATCAAAATCTTCCCACAAGTATGCGTCAAAAAGTTCTA
GTATCTGACAGTGAATCTCGAGAGGTAAAGTAGTAGAAATAACTGAAAGTATCTGATAAGGTAGGACTGA
GTAGGATGAATAGCCCTTACTCATTTACTTATCTTTTATGATTTTCAGCTTAAGATCTCCTATTTCTTCA
CATTGATATCCAGCACATTCCTCTGGGCTCTCTGGGGTTGCTCTCTCAGGTTCCAGGCTTTGACTTGAGT
GATGCATCCAGGAGTTGATTCCTGTAACATTTTTCGCTGAGGGGTTGGAAGAACAGTGTAGGGCCCCTCC
TAACTTGGGCTTAGGTAGGGAGACAGAGGGCAGAGTCATTAATACCACATCTCCTGGGTTAGATAATGAT
GGTCCTATTTTGGGGGGTTGGGCTTCTGCTAGTTGTGTTAATTCCTATTGGAAGTAAGCTAGGGAGGTTA
CATGCTTAACCAATTTAGAGGTCTCTTGGTCTAATAGAAAATCATTTGTAAGGAAAGGTTGTTAATACAG
CATTTCAAACAGGGTCAGACTTAACTTTGAAGGGGTGTTTCTTACCCACAGTAAAGCCATGGGAAGAAGA
GTGACCCAAGGAAGGTGAGTTTCTTGGGACAGTTTTCTGAGATGTCTTTTGATAATATTGTTTGTCTTCT
CTACCTTTCCTGAGGACTGGGGTCTCCAAGCACAGTGGAGATGATACTGTATGCCTAGTGCCTTTGAGAC
CCCTTGTGTGACAGCTGTCTTAAGCAAGGGGCCATTGTCACCTTGAAGGTACTTAGGTACACTAAAATGG
GGAGTTATTTCATTAACTAACACTTTTGTTACCTCGGAAGCCTTTTCTGTACAGAATGGAAATGCTTCTA
TCCAGTTAGTGAAAGTATCTACCCATACCAGGAGGTATTGGATGTCCTTCTTCTTTGGCATGTGGGTGAA
GTCTGTCAATCCTTCCCTGGATGGCTTCCCATTCTTTGGGTTTGAGGAGGAAGGAGATGCCTGTTAAGGG
GATTATTATAATTTTGAAACACAGTTTCACTTTGTCGCTCTGGCTGGAGTGCAGTGGTGCGATCTCAGCT
TACTGCAACCTCCACCTCCTGAGTTCAAGCAATTCTCATGCCTCAGCCTCCCAAGTAACTGGGATTACAG
GCGTGCACCACTACACCCGGTTAACTTTTTTGTATTTTTACTAGAGTTGGGGTTTTGCAGTGTTGGCCAG
GCTGGTCTTGAACTCCTGACGTCAAGTGATCCACCCACCAAAGTGCTGGGATTACAGGTGTGAGCCACCG
TGCCCGACCAAGGGGATTATTTTTAAGACAGACTTCACAAGCACTAACAAGCTGCTTGACCGTTTTTAAT
AAGTTATCTCCTGAAAAATCTCTGGGCACACGATAAGTTTTATCCTTTCCCAAGTGAAAAGCCTGGTGAA
GGATCTTAAGGACTTTACACTGGCAGGAGGCTGGCAAGTGGAGTTTGCCATCCTCTGACTGTAGCCATAC
TGAGAGCTGAAAAGTATACCCTTGAGAAGTGGCCCATTCTGCTTCTGCAGGGGAATACTGAGGCTTAATT
TCTCTTATGGAGCCTTCCCAGATTAGAGGGGCTTCAAGTGCATTGAGGCCCTGAGGCTGACTTGCTGCTG
ACTTGGCTGCCTGATCAGCTAACTTGTTTCCTTAGGCTACTTCATCTGCTCCCTTCTGATGTCCCTTACA
ATGCATCACTGCTACCTCTCATGGAAGGAAAACCGAGGATAATAACTTGTTAATTTCCTGATGCTATTTT
ATAGCTATTTTATTTCTTACTTTAGTAGTAAGAAAGTGTCTTTCCTCCCAAATGGCAGCATGAGCGTAAA
GAACTAAGAGAGCATACTTGGAGTCTGTGTAAATGTTAGCTACCTTTCCCTTGCTTCATTCAAGTGTTCT
TGTAAGAGCTGTCAGTTCAGCTAGTTGAATGCTTGTGCCTGGGGAGAGGGGTGCACTTTCAATGTCATTC
ATAGTGTACATTGCATATACCACCTTATAGACTCCTTGCTTCACAAAGGAACTTCCATTTGTGAAGAGGG
TCCAGTCTGGATTTTCTAGGGGAGTTTCCCTGAGAGCTTCCCTGGCTGCATAGGTCTGTACCACAACTTG
TTCACAGTCATGTTCAGGTTCCCCAGTTTCCTTGGGGAGGAAAGTGTCTGAGTTTAGGCAAGAGCAAGTT
TTTAATTGGATTGTAGACCCTTCTAATATCAGAACCTGATATTTAAGGAGTCAGCTTTCTGTTAGCCAAG
GGCATCCCGTAGAGGACAGCAGTCCTGCTACATTATGTGGGTTATAAACAGTTAAGCCATTTCCCAGGGT
TAATTTAGTGGCCTCTGGTACCAGTAGGGCCACTGTGGCAATGGCTCAGAGGCATGATGGCCATTCTTTA
GCCACCAAATCAAGTTCCTTACTTAGGGAGCCCACTGGCTGTTGAGCTGGTCCTTGGGCTTGAGTTAAAA
CTCCCAGGGCCATTGTCTTCCTTTCTGATACATAAAGATTGAAGACCTTCCCTATGCGAAGTACCCTAAG
TAAGGCTTGTTTCAACTGATTAAAGGCCTTTTGAGCTTCAGGTTCCCAGGTTAGGAAATGAGTTTTAGCC
ACTTGAGTTTCTTTTTTTTGAGACGGAGTCTTGCTCTGTCACCCAGGCTGGAGCGCAGTGGTGTGATCTC
GGCTCACTGCAACCTCTACCTCCTAGGTTCATGTGATTCTCCTGTCTCAGCCTCCCGGGTAGCTGGGAAT
ACCGGCATGCACCACCATGCCCAGCTAATTTTTGTGTTTTTAGTAGAGACAGGGTTTCACCATGTTGGCC
AGAATGGTCTTGATCTCTTGACTTCATGATCCGCCCACCTCGGCCTCCCAAAGTGTTGGGATTACAGGCG
TGAGCCACCGTGCCTAGCCTTGAGTTTCTTTTATGAGGTGATATAAGGGGTAAACTACCTCACCATACCA
AGATGAGTTTGCAGAATCCTGTAATGTCCCCAAATCCTCTTAGTTGCTTCAAGGTTTTAGGGAGGGGGAA
GGAGGATATTGGCTTAATCCTTTCTTCCCCTAATGCTCTGGTCCCTTCAGACAACACTACACCCAGTACT
TCACTGAGGTTTGGCAAAGGTTGACCTTAGATTTTGAAACCTTATATCCTCTGTTGGCTAAGAAATTAAG
AAGAGCTTCACTGCCTTCCTGAGATGCTTCCTCAGTTGGGGCACAAAGCATTATGTCATCTACATATTGC
AAGACCCTGACCTGAGGATGGGAAAATTCAAAGAGGTCCTTTGACAGTGCCTGTCCAAACAAGTGGGGAC
TGTCTCAAAATCCCTGAGGCAGCACTGTCCATGTTAACTGGACATCTGGCCAGAGGGATCTTCGAAGGCA
AACAGGTATTGAGAATCAGGATGTAACGCTATATAGAAAAAGGCATCCTTTAGATCTAGGACTGTGAACC
ATTTAGTTCCCTCAGATACTTGGGTTAGCAAAGTATAGGGATTAGGGACCACTGAGTTGGTGATGAGTTG
GAACTATGGCCTTATTAATGATGTGGAGGATCTGATCTAGTCTCCATTCTCCACTGGATTTTTGCACTCC
TAATATTGGGGTGTTGCAGGGGCTGCTACAGGGTTTGAGGAGGCCCTGCATTTTCAGGTTATTAATAATG
GCTTCTAGCCCCTTCCTAGCTTTGGCTTTAGGGGATATTGTCTCTGGTTAGGAAAAGAAGTGGGATCCTT
AAGGTGGATCTGGACTGGTCTATTCTTCCTTGAGTTGCTCACACTTCTGGATTAATAATAGCTTCCACCT
GGGGGAGACAACGAGTTTTTCTTGGGGCTACAAGGATGCTGGCCCCCACGCAAGCAAAAATGTCTCTGCC
TAATAAAGGAGTGGGACTTTCAGGCATGAGTAAGAAGGCATATGTAAATAATAAGTCCTCCCAACTACAA
CCAAGGGGTTGAGAAAAATATCAGGTTAGAACTTTTCCTGAGATGCCCATCATGGTCATGCTATGGGAAA
AGGGGAGGCCTGGATTAGGGAGAAGAGAGATACTGGTTCCAATGTCTAGAATAAGGTCCACCTTCCTTCC
TTCCTTCAATTTTCAGAATCACCTGGGGCTCCTATGCAATAATGACAATTTGAGCTGCTAGAGCCAGGGG
TCTGAACCCCAGGACCCATCAGTCCTGTTGGACCATCTGTGAGACTGGTTCTGAACCCGGTAACCTCTGT
CTCCAGGGGCAGTCTGATCTCCAGTGGTCCCAACCACTGGCTGGACATGCTTGAGGTGGCTTCTGCTTGC
TGCCTGGGCACTCCTTCTTAAAGTACCCTGACTTGCCACACTGGTAGCAACTAATGGATGCACCTTGGGG
ATCCTGGACTTTGCAAGTTTGCAAAGCAGCTACTATAGGCTCTGCCCTTCTCTTGTGTTTCCTCTCTCCA
GGGCCTCCTTCCAGTCCCTATTATGAAAGACCAAGGTAACCACCCTCAAGAGGTTTTTCAAGGTGCTATC
TGGTCCTATAGCTTGCTTCTACAGTTTCCTTCTAATATTGGGAGCTGCCTGTGTAATAAACTTGTCCTTT
AGGGTGAGCTGTCCCTTGACTGAATAGGGGATAAGGAGGTGTGGTTTATTAGTGCTTCTCTCAGCCTTTC
CATAAAGGCTGCAGGGTTCTTATCTGGCTTTTGGTTTATCTTGGCCAGTTTAGAGTAATTAAGAGGTTTG
GCTCTCCTAGTTCTTTGTAGGCCCTCCAATATGCACATTAATAAGTGTTTCCTTTTCCATTCATCTGTGA
AGTCATCGGGGTTCCAAATCAGGGTTGTCAAGAGGGTACTGCCTCTCTTCCCTACTGGGAATGATAGTTC
CCCACTGGGAATGATGGTTCCCCTATCTCTTCACCTTCCCTATTTTCTCTTTTCCTTTTTGGCCTACTAT
AAGAGACATATTGCTTGTCTCCAAATTTCTCTGATGCATGCAGAGCTGCCTGTTTTTCAGCTGCAGTTAG
GGTTTGGCTTAGAAGCAGCATAACATCCCTCCATGAGAGGTCAAACACCTGAGTTAAATTTTGGAAAGCT
ATATACCTATTGGAGTCATCAGAAAATCAGCCTAAGTATCCCTTTATTTGCCTAAGGTCATGCAATGAGA
CGGGAACTTGAACCCTAATGGAATCACCTCCATTGGTCATTTCCTGTAGGAGTAAGAGTGAAGCTGGGGG
AGTGGGGAATTTTGGAGATGGTGGAACTAGAGGAACTGATGGCACAGTTGGAGGGGGCCCCAAATAAGGG
TGACAGGAAGAGCCGGGACACTCAATAGCTGCCTGAAGTTGCTTTTTTAGTTTTGGGGAATCATTACCTT
TTGGATTGCCTGATATGACTGCTAAAAGAGCTTGGTTGATTGTCCAGTGCTTGCAAAGGTCTAGTAAGAA
GGCCATGCCCTTGTGCAAAAGCAAAGTTTCAGGATTAAAGGAGTCTCAGTGCTTCAGAATGCACTTGAGA
GGGGTGCAGGCTAAAGATGGCTGGAAAGATAGGGGAGACAAGGAGTCCCTTATTCCCCTCCTTCCTTTGG
AATGGCCCAAGGTAGAGAGGAAGACAATGGGAGCATCCCCCAACTGTTTTCCCTTCTTGGTTCCCTGAGC
CCCAGCATCTGTTAAAGGTGCTACTCTTGGATGCAGGCATGTCCCTCAGCCATGGATCTAAAGGAGCTAA
GTGATGGATTTAGTCACATTCACCCTTGCAACTCTAATCCTCCACTGGTGATTTCCCTTTGACTTCCCAG
ACTTGTATGATGGATGGCTCTTGGGAAAGACTATGTAACAGCTGTATTTGCAAGTCCCCTTATGGAGAGA
GTGTACTGGGTTGAGCTCTATACTGCTATTATGGCCTGGACTAAAATATTTATTGTTAGGCAGTGGTTCT
GGTTAACTTTAAGACATAACAAACCCTTACTATTTAAGTACCATTTTAATGGGAGGCAGAATAGATGCCT
TAAAAGAATGTAGGAACTGAATGGTGGTTTTCCTGCTGATGGGACAGTATCAAAACTAAAATTTGGTTTT
GGAGGACATTTTCCTCCTCATTGTTGAGTTTTCCCATTCACAAAAGAGGCATAAAGCCTGACCTCTAATA
GAGGAGTACAAAAAGGGAGGAGAATTGGGAAACTAGAGTGTTTAGGCAAAGGGCTGAGAAGATACTTCAT
GGAGAGGATTTCTATTCCACTAGGTGGTGCTGTAGACCTTGAAATACCGTGTGATCTCCAGACCAAGGGT
AGAGAGATTGATGCTCACAGTGGGGGAAAGGGAGATCCTCTATTCCTAGAAAATCACAAAAATGGCAATC
CTTTGTATTATATTCCTGGTTACTATGGCATTTGCTGATACTATCTAACAGGATTATTTCCCTGAAGTAT
AAAAATTCCCACAGCATTTCATACAGAGAGGAGATAGGAGACATAGCAGTCGACAGGAAAGAAGGAAAAA
TGCAATAGGAAAAGCTTGGAGATCCTGTTACTGATGCTCATTAGGCAGTCAGAGTCTGAGGTTAATCCAG
AAGCCTATAGGTAACACCTGAGTATATCCCTGGCCAGGAACTATCAGTTGCCTCTGGACCTCTTCCAGCC
CCATGCAATGGCTAGGCTCTCCGTGAAAGGAAACTGGTTTGAAACAGAGTCAACATTCCCAGCACCCTGA
GGGTACTGAGGGATTCATTAAGTTTTCCCCAGCAAGCCTGTCATCTGAGTCTTGAGATGGGTGGCATGCT
CTAAGGGCATCTAGGTGGCCATCAGACATCAAGTGTTTTTGGTTTTATTTTAAAATGGAGGGCAGAAGGC
CCCGAAATGAAAGTAAAGATTTGGGGTCTGCTTCTATACTCACCCTTCCAATGAGTCTACCTTGGATCCC
AGATGGGCCCCACAATGAAGTGGCCTCATTGGTGGGGGTGATACCCAAGGTTTGTTGTCTCACAGCTGAG
GAAATCAAGGACCTGGACACACAAAGAGTGAGCTTAAGAGTGGAAGTTTAGGCTGGGCACGGTGGCTCAA
GCCTGTAATCCCAGCGCTTTGGGAGGCCGAGATGGGCGGATCATGAGGTCAGGAGATTGAGACCATCCTG
GCTAATCCGGTGAAACCCCGTCTCTACTAAAAAATACAAAAAACTAGCCAGGCGAGGTGGTGGGCGCCTG
TAGTCCCAGCTACTCGGGAGGCTGAGGCAGGAGAATGGTGTAAACCTGGGAGGCGGAGCTTACAGTGAGC
TGAGATCCGGCCACCGCACTCCAGCCTGGGTGACAGAGCGAGACTCCGTCTCAAAAAAAAAAAAAAAAAA
GAGTGGAAGTTTAATAGGTAGAAAGATAATAACTTTCTGCTGGAGAGGGGGATCCCACAGAAATGGCTTG
TCAGATATGTGGTTAAATGCAGGGGCTTTTATAGGTGCCTGATGAGGAGGCAGTATCTGATTTACATAGG
GTGTGAAAGATTGGTTGGACCAGGTGTGCCATCTGCATAGGGTATGAAAAACTCATTACACTAGGTGTGT
CATTTACATAGGGCACAAAAACCTGGTCGTCCCCATACTGATCTTTTATTATGTAGGCAAGTCCTCTGCC
TAGCCTGCACCATGTTGCCCATTCCTTTACTGTACACATAGTAACAAAAAAGGGAAGATGGAGCCTCCAT
GTTGGACATGCCTGGCTCCCAGGTAGCCCTTTTCTATTGGCACAACTGCTGGCATTCCCCCGTTCAAACT
TCCAGCTTGCTTATCTATGTTTTCAGCTCAATTTTTCAGGCTGCTCTTTGTTAGAAAAAA
