# Supplementary material for: Genome-wide characterization of endogenous retroviruses in snub-nosed monkeys
Source: PeerJ. 2019 Mar 18;7:e6602. doi: 10.7717/peerj.6602 (PMC6428148; doi:10.7717/peerj.6602)
Supplement: File S3 — All ERV sequences found in the golden snub-nosed monkey. [file peerj-07-6602-s003.zip › Supplemental3/268.fasta]

>268gi|723408557|ref|NW_010805899.1|:2845399-2855597 
TGAATTTCCAGGTGATACTAATGCTGCTGGTCTGTGGACCACACTTGGGGTAGCAAAACTTTTTGTTCTC
TTTAGGTGCCAGTTTTAACTATACTTTTCCTAATCAGTCTCCTGATTGATTTTTTTTTTTTTAAACAGGG
TCTCTCTGTGTTGTCCAGGCTGGAGTGCAGTAGCACAATCGTAGCTCACTGCACCCACTGCAGCCTTGAA
CTCCTGAGCTCAAGTGATCTTTTTGCCTTAGCCTGCTGAGTAACTGGGACTATAGGCACATGCCACCATG
CCCAGCTAATTAAAAAAAAAAAAAATTTTTTTTTTTTTTTTAAGAAATGGGGTCGCATTGTGTTGCCCAG
GCTTGTCTTGAACTCTGGGCCTCAAGGGATTCTCCCACCTCAGCCTCCCAAAGTGTTGGGATTATAGGTG
TGAACCACCTCACCCAGCCCCTGAAAAAGAATGGAGAGAGGTTGGGCACAGTGGCTCACGCTTGTAATGC
TAGCACTCTGGGAGGCCAAGGTGGGCAGATCATCTGAGGTCAGGAGTTCAAGACCAGCCTGACCAACATA
GTGAAACCCCGTCTCTACTAAAAATACAAAAAAAAAAAAATTACCCAGGCGAAGTGGCACATGCCTGTAG
TCCCAGCTACTCGAAGGCTGAGGCCAGAGAATCACTTGAACCCGGCAAGCGGAGGTTGCAGTGAGCTGAG
ATCATTCCACTGTACTCTAGCCTGGGTGACAGAGGGAGACTCCATCTCAAAAATAAATAAAGCAAAACAA
CATAAAATAAAAATAATGAAGATAAAAATTCATCAAAAGTGGAAGATAAATTCTTAATTTGTATTTAAAG
TGCCTTTGAACATAAGGCATTGGCTGAAACCTGTGAGAGACAGAAAGATGAAATAGATATGGATCATATC
GTTAAAGAACATAGAAGGGAAGGAAAAGCATAAATAATAGGGGCAAGTAATAAGTATCCTTAACAGAGGA
ATAGATTTAGGTAATTCGTTAATAAATATAATAAATTTCTTCATTGATCCTTTCTTAATAGGAGAGAATA
TATTTGATGGAGAAATCATACCTACTGTAGATTGATACTATAGAGAAGCTAGACTATGTCTCAGGGCACT
GAAATTTAGAGTGCAGAAATGTAAAGATCAGACTCATAGCATTTCTTACATTATACATTGATGACATGGG
TAGTCTTTTAACATAGAGAAACTGAGTTTAACACCTGATGAATACCTATTTAATTAAAACAGGAACCAAC
TGCCACCAATTATTCATGACTCAGATGAGGCATATAATCAGTTATAAATTGATTCGAGGTCAATTTGTTA
CTTGCGTTGGTCACTAAAATTACTAATCTTAGTCTCGGTTGGTGTATTTGAAAAGTCTTTATGAAAAAAT
GTTATTTGTGCTTGAACTTTCAGAATTAGTTAAAATTAGACTTGCTAACATAAGGAGAACTATGACAAGC
ATAGAGAGAAATTTTAATGTGTGTATTAAGAACTTTTATTTCTGCTGTTGCTCAGGGTACATAGAAAATT
TTGGAAGGATATGTAAAGACCAGGTCATAGAAGGGCTTTAGTATGTTTTGAAGGGCTTAAATACACACAG
GTGTGCGTGTAAATATTAAAAAGTAAACAATGCAACAAGATGGGCTGTTTATTGGGGCAGTTTGGGGTAC
TCCACGTAGTTTCTATGGGGTGGCTTTCTGTTGGTAAATTTACAAGTCCAGAATGTGACCTTCCAGTTCC
TGAGCCTTCAGCCTAATTTGTTAGCCTACCTTGTCTCAGGATGGACTCACTGTGCTCAATGTCACAGAAA
CTGATGTCTGAATTCAGAATGTTTTATTAATGTATGGTACAGATGTAATAGCTAAGTAGATTTGTTTCTA
TTCAGGGCATTTTCTAGATGCACCATAGGAGAAGTCAAAAGAAGATTTTTAGTGGTCATGAAATCAAATC
ACAGGGAGTCAGATATATGACACAAACATTTAACAGCATCAACCTGTAATAAGTAAATGCACACATCTCC
ACAATGGGACTGTCTTACCACTAGAACCCAAAAAGTCCTAGATCAAGGCATTTCTCCTCCAGGCAGTGAA
CAGATGACTCTACTACAGTGCTCTCTCCTTCTATGCTCTAGGGCTAAGTCAGAGAACCAGAAGCCAGGTT
CTCTCAATATAATATGTCCTGTTCATTATGCATTGTTAATTTTCTTTTTAAAAGCAGTCCTATATGTAAG
ATGTTAGGCACTGGCAAAGTGGATGGATCAGTGGCTGGATGGTGAATAGAGCTGGGACATAGGGCAGAGC
TGCTCAGCCTGCTATAGCAGCTGCCACAAAGGTGTTGAACTTCCTATATATCGACAATGATGTGGAGGCA
GGAATTGGCCATGGCATTTTAAGAAATAGCAAGTAGAGCACTCTGGTCTCAGAATGTAGGTCTGTGTTGA
GAAAGAGTATCATGTAAAGTTCAAGGTAGCATAGGCTTATAAAAAGCCTGAAAATGGCAATAAAATACTT
CAATCTAGGCCAGTGATTCAAACATTAGTCTAAAGGTAGAAGTTTTTTTCAGTGTCACTCGTGTGATTTT
CTGTGCCTCCTAATGTAGCCCAGGTAGAAAAGGCGATGAGTGAATTTCCTTTTAAATCATCCTTATGTGA
TGGGAAATACACCCATGACATTCCTCGACAAAGGTGGTCTACTCCAGGGTCATTGTGTGGAGACCCAAAG
AAATTGTGGACATTATCCAGTTACCGAGCTTAGACGGGCGCTTGGATCTGCCACCTAGTTCAATCCAATT
TTTATAATACTAGTTTATATAACATTTTTTGTTCACATTTTTCTAATACTGAATTTGGCATTTAATCAAT
GAAGAGTGCAGAACATATACATATGGCTTTATTACGTTTGGGAAATGCTAGTCCTTATTCCTTGAATTTA
TTTCTGTAGTGTTTCAACCTTGGTAAAATGCTCTAAGTCTCGTTTGCTATTCATAGCAACAGTGTGTTAG
GCAGGTAGTAGTTGATTTGCTTTAATGCGACCCCCAGACCAAATGCCAGAGAAAAGGCAAGTAGGCAAGG
CAAAAAAACTTTATTTACAAGCCAATGTGAGGTAGGGGCGAGGTTCACCGGTCTCCGGCGGTGGAGGCCA
ACGAAGTCGGTCCGGCATTCTCGGGCGAGGTTCCTGGGTCCCGCGCACGAGGAGGGGCCGAGGAAGCTCG
CTCCGGCGTTCTCGGACGAGGTTCCTGGGTCCCGTGTACGAGGAGGGGCCGAGGAAGTTCGCTCCGGCAT
TCTGGGGCGAGGTTCCTGGGCCCCGCGCACGAGGAGGGGCCAAGGAAGTTCGCTCCGGCATCCTCAGGCG
AGGTTCCTGGGTCCCCCGTAGGGAGGAGGGGCCAAGGAAGTTCGCTCTGGCGTTCTCGGGCGAGGTTCCC
AGGTCCCGCATAGGAGGGGCCGAGGAAGTTCGCTCCGGCGCTCTCGGGCGAGGTTCCTGGGTCCCACGCA
GGAGGAGGGGCCGAGGAAGTTCGCTCCGCGCACCCACTGGGAGCAGCTTTTATGTCCTGGACCGGGCAGT
GGGCGGGACATAGGCGGGTCGGGGGCGGGGCGGTAGGTGTGGCTAGGCGGGTTCCGGTTCTTCTCCGTCG
GAGGTCGGGTTGTGCCTGCGCAGTTGACCCATGTCTTTCCCGGGTGCGGGAAAGTTGACGGTGAAGAACC
CGGAACTGCGCCATCTTGCCTCCGTTCGTCCAAACAGTCCAACCTTTTATTGATAATAGTGATAAGGGGC
GCTGTGGTCTGTCTGGCTACTTCCTGCTGTTAAGGGACGTCGTTAAGGTTGGGGTCTATGGTTGGTATTT
GGATGTACAGATGAAGAAGCATCTGGTTGAAGGTGACGCACGTGATCTCTTGAACTTTGGCTCGGAGAAA
TTTGATTAAAACAGGAGCAAGACATAAGACAAAACAGAGGATTAGTATGGGAATTAGGAACGGGAGCATC
TGCTGTATTACGGGCAGCAGCCATACCGGTGGTCTGGGGGTGAAGGGGGTATTGTAGGTTTTTAATTCTG
CTTTAATCCTGTTTAGGGTTTGGATGTTAGTGTCTACTAGGCCTGACTCATTTACGTAATAGCAGCATTC
TTCTCCTAAGAAGAGACATGTTCCTCCTTTTTTGGCAGTAAGTGAATCTAATGCTCGCCTATTTTGTGCT
GCTACCTGGGCCACTGAGGTAATTTGACGCTGCAGAGAGGCCAGGCTTTCAGCTGAAGCCTCTATGGCCT
CTCGGATTTGAGCTGCTAGAGATTGGGTAGACTGTACCGAGTGGGCAAGTGCCCCAGTTCCAAGCCCTGA
CATGCTGGGCCGTTGTCAGACTGAAGAGTGAGCGGGAGGCCAAACCTAGGAATAATGTGTTCAGTGAGTA
TGGAGGCAACTATATTGGCGGTTTCTCCTGTAGTAGGATAGGCTTCTATCCATCCTGAAAAAGTATCAAC
GAGGGTTAAGAGATATTTGAATTTTTTATGCCTTGGCATGTGGGTAAAGTCAATTTGCCAATCTTCGCCT
GGTTGGTGCCCTCTGAGTTGATGGCTCGGATGGGGGTTGCGCAATGCGCCTTGAGGGTTTGACTTGAGAC
ATGTGGAACACTGTCGGTTGATTATAATTAGGTGTTTCATGAGTGTGGGGCAGTGAATGAGGGGGCTTAG
GAGGTTATATAAAGCTTTGGGTCCTATGTGTAGGGAATTATGTATGTCTTTTAGAATGGTGTGGAGTTGA
GTTTCAGGAATAACTAATTTATTATTGAGGTAAATCCAATTGTCTGCAGCTAGTTTGGCTGTTGAATCTT
GTAATAGTTTGGTCTTTTCCTCTTGGGTATAAGTAGGGGTATATTGAGGAGAGAGAAAACAAATAGAGGG
AAGCGTGGGAGTGGAGAATCCGGCTGCCGACTTGGCAGTGGTGTCGGCAAAGTTATTGCCAGCCGCCACC
GAGTTAGATGGAGTCTGATGACCTTTACAGTGTATGATGGCTGCTCTGGAAGGCGCTGATAAAGCGTCTA
GCAGTTTGAGTATCTGTTTTTTGTTGACTATAGGGGTACCACTGGTGGTTAGGAACTGTCTCGCTTTCCA
GATGACAGAGTGGGTGTGTGCAATCAAGAAGGCATACCTGGAGTCTGTGTATATGTTTACCGTTTTTCCT
CTGGATGGGAGGAGAGCCCTAGTTAGTGCGATAAGTTCTGCCTGCTGTGATGTTGTTCCTTGTGGTAAAG
GCTTAGCTTCTAGGACAGCAGAAGATGTAACTACCGCGTATCCTGCCTGTCTGTTTCCTAGAGAATTTAT
AAAAGAACTGCCATCTACAAATAGGGTTAACTGTGAGCCTTCCAATGGCTGGTCATGTAAATATAAGTGA
CTAGGTGGTTGGGCCTCTAAAAGTTCTGGACAGGAGTGTTCAGTACTAGGTTGCTTGAGAGGGTCAGGAA
GTATGGTTGCTGGATTCAGAGAGGAACAGACTGCTAGGGCAATGGTGGAGTCTTCTATGAATAAGAGGTG
AAAGAGTTGGAGTCTGGACGGGGTTAGATGGCTAATACTTCTGTGGGCAATAAGATCTTGAAGGCGGTGA
GTAGAGAAGACTGTTAGGTTACCACCTCTAATGAGTTTCTTTTCTTCTTGGGTTAGACAGGCTGCTGCTG
CCAGGGCCCGAAGACAGGGCTGCCACCCTTGTACGGTGGGGTCTAATTGTTTAGATAGATATGCCACGGG
GCGGTAGGTGGCGCCTATAGATTGGGCTAAAAGACCCACTGCAACTTTTTGTCTTTCATCTGTGAAAAGC
TGGAAGGGGCGTTGGAAGTCTGGGAGTGAGAGAGTAGGATGTGAGAGAAGGCAGTTTTTCAGGTGAGTGA
AATGTTTATAGATTAACTTTGGGTTAGACAAAGGTCCTTGGGGAGTCTCCTTGACAGCTGCATATAGAGG
CTTAGCCAAGATTCCGAAATTAGGAATCCAGTGTCTGAAAAATCCTACTAGGCCTAGGAAGGATTGAATT
TCCTTAGCGTCTTGAGGAGGAGAAAGATTTTGTATTAGAGTTAAGCGGTCTGTAGTAAGTGAGCGCGTCG
TAGGAGTGATCTCAATACCTAAATATATGACACATTGTTGTGCGAGTTGAGCTTTGTGTTTGGATATTCG
GTAACCTTTGGATCCTAGATGATTAAGGAGGATCGCAGTGTCTAAAAGAGAGTCCTGTCCCGTGGGACTA
CAGAGTAAAAGGTCATCTACATATTGGAGAATTTTACTATTGGTAAGAGGACAGGAGGCTAAGTCTTTTG
CTAGGGCCTGCCCAAAGAAATGGGGGCTGTCTCGGAACCCTTGGGGAAGCACTGTCCATGTCAGTTGGGT
GGAGGTATGGGTGTCTGGGTCTTCCCATGTAAAAGCAAAAAGAAACTGACAATCTGGGTGCAGGGGAATA
GTGAAAAATGCATCTTTTAGATCCAGTACAGTAAAGTGTGTTGTATTAGGTGGAATGAGAGAAAGAAGGG
TATAGGGGTTGGGAACTACCGGATGGGTGGGACAAACAGCTTCGTTGATAAGACGAAGATCCTGCACTAA
CCGAAAAGTTCCATCTGCCTTCTTTACAGGTAGGATTGGGGTGTTACAGGGAGAATGAATGGGGATGAGG
ATGTGTTGGCTGAGTAACCTAGTAATGATTGGTTTTAGTCCTCGTAAGTGCTGTGGAGAGAGAGAGAACT
GTGGGCGGGTTGGAAACTGAGATGGTTTCTTAAGTTTTATAAGTATTGGTGGATGATGGTCCGCCACGAC
AGGAGTGGAGGTGTCCCACACTTGGGGGTCGATAGGAATGGGGAAATCGGGGAAAGGGTTAGTAGGATTG
TTGGAGTCATTTGAGTTAGTCAATACTAGAAGCAGATGGCGGGTAGGGTGGGGGGCGCTAGTAGGGATGG
AGATACAGGCTTTCAGTTGACTTAAAACATCTCGGCCCAGTAGGGGAAAGGGTGGAGGTATCCCACACTT
GGGGGTCGATAGGAATGGGGAAATCAGGGAAAGGGTTAGTAGGATTGTTGGAGTCATTTGAGTTAGTCAA
TACTAGAAGCAGATGGCAGGTAGGGTGGGGGGCGCTAGTAGGGATGGAGATACAGGCTTTCAGTTGACTT
AAAACATCTCAGCCCAGTAGGGGAGTGGGGATAATGAGGAACGAGTGTGCAAAATAGTTGTTGGCCAGGC
AGCAATTAAGGGGTGGGGTTTTCCAAGGGCTGGACGGGGAGCCATTGACTCCTACAACAGAAATATTGGA
GGGAGGGCTAGGCCCTTCGAAAGACGGCAAAACAGAGACGATTAAAAAATTAATTGTCTTACCCGCTACC
AGGAGAGTTACCTGCGGCTAGGCGAGGGTGATGGGGGTCCCCGAGTCCCGGCACCTTCAGTCGTCATCCA
GATGTAAGAGCTGGAAGGAGCTCCCAGGGTCCTGAGAAGGGACATCACGTTGAGGCGCCATGCCCGTTTT
CAGGGTGGGGCAGTCAGACTTCCAGTGCCCTTCTTCATGGCATGCTGGACAAGGAGTTGTTGGCAGACGA
GGGTTAGGACACTTTTTAGCCCAGTGTCCAGCTACTCCGCACTTGTAGCATGGCCGCACTGGCTCAGACG
GTTGGGGACTCTGGGGACATCTATTAGCCCAATGCCCTGGGTTACCGCATTTATAGCAAGCCCCTTTTAT
TGTCTTTGAGCCTCCGGGGGTTTTGCTCTCCAGTTTTGGGTTACGGCTAGGCTGCAAAGCAGCAACTAAG
GCTTGAGTCTGGAGCTGTACCTTCTGCTTTAGGCGGGCCTGTCGTTGGGCCTCAGCCGTTTCCTCCCTTG
AATTATAGACCTTGAAGGCCGACTTGACTAGGTCTTGAATAGGAGTTTGAGGTCCATCCTCTGCCTTTTG
GAGTTTTTTCCGAATATCCGAGGCCGATTGTGAAATAAAATATGATGCTAGAATAGTGGCCCCGGCTGGG
GAAGCTGGGTCTAACCGAGTGTATTGAATTAAAGCCTCAGTTAGCCTGTTTAAAAATGTGGCCGGGTTCT
CATCTGGACCTTGAATAATTTCTTTTAGTTTATTGAAATTTACTACCTTATTTGAGGCCGCCTGCATACC
AGCCAGAAGACATTGAGTCATCACATCTCGTCTTCGGTGGCCTGGCTGGCCTACTTGATACTTCCAGTCT
GGGTCTATAGAGGGGACTGCTTGTTCCGCTAGTGGGAACGCAGGGTCTGTTAAGTGTAATTGGTTGGCAT
GCTGCCTGGCGGCCACTAGGATGCGCTCTTGCTCCTCAGGGTTTAGAGTAGAGGTAAGAATAACCTGGAG
ATCATGCCAGGTTAAATCGTAGGCCTGGCAAAGGTATCTAAATTCTTTGGTATAAATTGTAGGGTTGGCA
GAAAAATCTCCTAGGCGTCTTTCAATCTTTGAAAGATCTGCTAATGAAAAGGGAACATGAACTCTAACTA
CGCCCTCTGCTCCGGCCACCTCAACAATCTTTAGAGCGGGTATGGGCAGAGATAGGCGAACTAAGATGAC
CAGGCGGAAGTGCCGAGGGGTCGGAAGGAAGTGTAGCCTCAACAATGGTGGGAGAGGCTGAGGAGGGAAG
CGGGACAACCGCGAGAGCGGGAGGGGGAGGTGGGGTATACGGCAGAAGTGGAAGAGAGGGAGGGGAAGTA
AGGTCTTCGGGCAACTCAGACAGGAAAGATGACTCCTCTTTTTCGGACCCTGTTAGGCCTGCGTCCCCAG
CCAACATGACCTGAGCCAAGGAACACTGACCACACAGGTCTGGACGAGAACGCAAGGCCCCAAATCCTTG
TATGTAATTAATTTTGGACCACTTGCCTAAGCGTTGACAAAAACTACTGAGGTCGGTTAAAATGTTACGG
TCTAGAGTGCCCTCAGGCGGCCATGGAGACTGATTGTCTAATTTATATTGTGGCCACGCCACAGTGGAGA
GGAACACCAGTCGCTTTCGCCTGAGATCTTGTTCTAATTGCAAAGTTTTGAGGTTTTTTAGAAGACACCC
TAAAGGGGAGTCTCCAGGTATTTTGGATTGGGGGTTTCCCATTGCCTTCCTCTCGCCAATAGGCGGAAAC
GGAAACCGAACTCTACCTGGCTACAAAGCGTCCTTTGGAGCCACCAGAGACCGGTGAGAGGCTCCTGGAG
CCGGAATGGAGATTACCTCCAGGCGGACGTCTCCGTCCTGGACGGGTCTCCCACGGAACGGAAAATCCCA
CGGACCGGAATGGAGTTCCTTTGGGCAGACGTCTCTGCCTTTGGGAACTTCCCTGGGTCACCTGGTGACC
GGAAAAAAAAGCCTTGGGCCTGTGCAGGACTTCTGGCCAAGGGATATGAGAGGGAGGCAGAAGGTACTCA
CCCCTAGGAGACTTGGAGGTGGGGAAAGCGATGTCCAGGTCCTGGTCCCTCTGGGGTGTGGAAGGAGGAG
GCTCCTCGGACCTTGGGGGCCCTGAGGAGGGGTCTCCTCCCGGGTTTCGGCACCAGCTGATTTGCTTTAA
TGCGACCCCCAGAGCAAATGCCAGAGAAAAGGCAAGTAGGCAAGGCAAAAAAACTTTATTTACAAGCCAA
TGTGAGGTAGGGGCGAGGTTCACTGGTCTCTGGCGGTGGAGGTCCACGAAGTCGCTCCGGTGTTCTCCCG
CGAGGTTCCTGGGTCCCGCGCACGAGGAGGGGCCGAGGAAGCTCGCTCCGGCATTCTCCGACGAGGTTCC
TGGGTCCCACCTACGAGAAGGGGCCGAGGAAGTTCGCTCCGGCATTCTGGGGCAAGGTTCCTGGGTCCCG
CGCACGAGGAGGGGCCAAGGAAGTTCGCTCCAGCGTCCTCAGGCGAGGTTCCCTGGGTCCCCCATAGGGA
GGAGGGGCCAAGGAAGTTCGCTCCGGCGTTCTCCGGCGAGGTTCCCAGGTCCCGCGAAGGAGGAGGAAGT
TCCCTCCGCACGCCCGCCAGGAGCAGCTTTTATGTCCTGGGCCCGGGAGTGGGCGGGCAGTGGGCGGGAC
ATAGGCGGGTCAGGGGCGGGGTGGTAGGCGTGGCTAGGCGGGTTCCGGTTCTTCTCAGTCGGAGGTCGGG
TTGCGCCTGCACAGTCCACCCATGTCTTTCCCGGGCGTGGGAAAGTTGATGGTGAAGAACCCGGAACTGC
GCCATCTTGTCTCTGTTCGTCCAAATGGTAGTTATCCCCATTTTTACAA
