# Supplementary material for: Genome-wide characterization of endogenous retroviruses in snub-nosed monkeys
Source: PeerJ. 2019 Mar 18;7:e6602. doi: 10.7717/peerj.6602 (PMC6428148; doi:10.7717/peerj.6602)
Supplement: File S3 — All ERV sequences found in the golden snub-nosed monkey. [file peerj-07-6602-s003.zip › Supplemental3/269.fasta]

>269gi|723408557|ref|NW_010805899.1|:3297978-3306475 
TGGCACCCAATGTGGGGCGACGAAAACCCCAGTGAAGGAATGCTAGAGCATGCAGAAGGGGAGGACACAT
TGTCAGAGGACACCCGAGGATGACTGAAAGAAGCTCGGTGGGTAAGCTGGGCGCTCGGAAGAACCAGGGT
AACAATGGGACAGAATGAGAGCAAACATTCTTATTTAAATTTCTTAAGGCATTTATTACAGAGAGGGGGA
GTGAAAGTTAGTACTCAAAGTCTATTAACACTTTTCAGCACAGTAGAGCAGTGCTGCCCATGGCTCCTGG
AACAAGGGACTAGGGAGTTGGATGAATGAGAAAGAATTGGCAGAGATTTTAAAAAGGCATATAAAGAGGG
AGCCAAAATTCCAGTTTCTATTTGGTCAGTGTGGCCGTTAATAAAGGCAGCTCTTGAGCCATTTCAAACA
GATGATGAGGCAGATTCAGATGAAGAAGAGGAGGATGAGTGTAAGAAACTAACATCAGATTCTGAATGCG
AGGCACAGGAGCCAGAGGAAATCACAGAAAAGAAAGGAAAGCTGAAAAACACATATTTTACTAGTCCGTT
GGCTCCGTCTGCTGAATTAAGCAAATGGCCACCTCTCCCACAATGGGCGAGAAAGTGAAGTAGTTGTAAA
ACTTACTGCTCCTGTAGTGACAACATTAAAATCTGGAGCAACTGGTGGTGCTATACAAAATTCTATTCAG
AAGGCTAGAGCTGAAGGAGACCTTGAAGCATGGCAGTTTCCAGTTACTATAACCCAACAAGGAGGACAGA
ATATAGCTAAATGGGCCACTTTTCCTTGTAAGTTGTTAAAGGAATTTAAGCAAGTCATTAGTCAATATGG
GCCAAATTCTCCTTTTGTGCAAACTTTACTTAAAAATGTGGCTCTTGATAATAGGTTAATACCATATGAT
TGGGACACTTCAACAAAATCTGTTCTCACTCCGTCTCAGTACTTGCAATTTAAAACTTGGTGGGCTAATG
AAGCTTAAACTTAGGCAAGAGAAAACACACAGGCACAGCCGCCTGCACCTGTGTCCTCTGAACAGTTAAT
GGGGGTCGGCCCTAATTGGGGTTGATTAGACAATCAAGCATTAATGGAGGATGTTGCCATGGCTCAGTTA
CGCTCTGTGTGCTTAAGGGCATGGGAAAGAATAAATGTTACAAGGAAAAAATATCCATCTTTCAGTTCTG
TCCGACAAGGAACCATATACTGATTTTATTGCTCAGCTCCAAGAGGCTGTGAATAAAGCCATAACTGACA
AAACAGCCTCAAGATGTTGTAATACAGCTTCTTGCATATGATAATGCCAATGCAGAATGTCAAACTGCTA
TTCAACCTATGAGGGGGAAGGCTCATCTGGCCGAGTATATTAAGGCTTGTGATGGCACTGCGGGTAACTT
ACATAAGTCTACTCTTTTAGCTCAGGTTATGGCTGGATTAAAAGTCGGAAAAAATATGCCTCGTTTCTCA
GGCTCTTGTTTTAAATGTGGGCAATTTGGACACACAAAAAAGGAATGTAAAAAAGGAAATCAACAGGCAA
AGGGGCCAGTAAGCAGCAAAAAAGTTCCGGTATTTGCCCCCGATGTAAAAAGGGAAATCACTGGGCAAAT
CAGTGTCATTCTACATTTAGCAAAGATGGGCAACCTCTTTCGGGTCCCTCAACAAACTGAGGTGTATCCG
GCACAGCCAGTGCCCTTACAAACGTACAATTGTCCCCCGTCACAGCAGGCAGAGCTGCCGTAGGCCTCTG
CAGCACAAGTCCTGTCTCCCTACTTCCTGAGGAGCCACCAAAGAAGGTCCCCGTGGGAGTTAGGGGCCCT
TTACCCTCAGGAACAGTTGGTCTCTTGCTAGGAAGGTCTAGTTTAAATTTAAGAGATGTCAACGTACATA
CAGGAATAATTGATTCTGATTATACCAGAGAAATTCAACTAGTTATCAGTTCTGCAACTCTGTGGTCTGC
TTCCCCAGGAGAAAGAACTGCTCAGTTGTTAGTTCTCCCTTATACAAAACTGGGAAGCAGCACAGTAAAA
AGAATGAGAGGATTTGGTAGGATAAATCCAGCAGAAAAGGCTGTCTATTGGGTTAATCAAGTGTCTGACA
AAAGACCTATTTGTACAGTAACCGTTCAAGGTAAAGACTTTGAGGGACTAGTAGATGCTGGAGATGATGT
TTCTATTATTGCTTTAGATCAGTGGCCCTGGCACTGGCCCAAATAAAAGGCATCCATTGGTATTGTTGGA
GTAGGAGCTGCCTCAGAAGTTTATCAAAGTTCCTTAATTCTGCCATGTCAAGGGCCAGATGGAAAGGAAG
TGACTTATTGCAACAATGGGGTGCTGAAATATCTATTCCTATGGATCAATATAGTAACAACAGTAAATAA
ATAATGAAAAAAAAAAGGGATATCTCCCAGGGAAAGGACTAGGAAAAAATGAAAATGGCCAACCAGTACC
TTTAAAACTAAAAGAGCAAACAGAGCGAACTGGATTGGGGTATCATTTTTAGGAGCAGCCATTGTTGAGC
CCCTGGCTCCCATTCCTCTTGTTTGGCTAACTGACACACTGGTTTGGGTAGAGCAATGGGTGCTGAAACA
GGAAAAACTTGAGGCTTTAAAAAAATTGGTGCAAGAACAATTGCAAAAGGGACACATAGAGCCTACTTTC
TCTCCTTGGAATTCTCCTATGTTTGTTATTAAGAAAAAATCAGGGAAATGGAAAATGTTAACAGACTTGA
GAGCCGTTAATGCTGTAATTCAACCCATGGGTGTGCTGCAACCAGGGCTGCCCTCCCCAACTATGATTCC
TAAATACTGGCCTCTCATAGTGACGGATTTAAAAGATGGCTTTTTTTTTACCATTCCTTTAGTGACCCAA
GATTATGAAAAATTTGCTTTTACTGTTCCCACCATAAATAACAAAGAACCAGTGGATAGATACTATTGGA
AAGAAAGTACTTCCACGAGGCATGTTAAATAGCCCAACTATTTGTCAAACTTATGTCGGAAAAGTTATTA
AGTCAGTTAGAGAACAGTTTAAAAAATGTTATATCATCCATTACATGGATGAAATCTTATGTGAAGCTGA
AACTAGGGAGGAATTAATACTATGCTACAATCAGAAAAGGCTGTAACTGCAGCAGGATTAATCATAGCCC
CTGATAAAATCCAAACCTCCACTCCATTTCAATATTTGGAATGAAAGTAGAACAAAGTACCATTAAGCCT
CAAAAGGTTCAAATTCGAAGAGATAATTTAAAACTCTAAATGATTTTCAAAAATTATTAGGAGACATTAA
TTGGATTCATCCCACTTTAGGCATTCCTACTTATGTCTCACCTCTTTTCTACTTTATGAGGTGATTCTGA
CCTTAACAGCAAATGCTCTCTAGCCAAAGAAGCATTAGAAGAACTTCAATTAATTGAAGAAAAAATTCAA
CAGGCACGAGTGACTCAAATTGATCCACTACGTCATTACAGTTTTTAATTTTTCCTACTCAACAGTCAAC
TACAGGTGTTATTGTTCAACAGGATGATCTGGTTGGGTGGCTTTTTCTACCTCACAATACAACTAAAACA
CTTACTCTACACTTAGATCAAATTGCTGTACTGATAGGTCAAGGAAGGCTGTATACAACAAAATTAATGG
GACATGATCCAAATCAAATTATAGTTCCTTTAAATAACAGCAAATTCAGCAAGCTTATGTTAATTCCCAG
AAATGGCAAGTTAATTTAGCTAGTTTTATTGGTATACTTGATAATCATTATCCTAAATCCAAAATATTCC
AATTTCTAAAATTGACATCATGGATATTAGTTTCCAATACTCAAAAGACCCCTATTGAAGGGGCCAATAC
TGTTTTTACTGATGGATCTAGTAATGGAAAGGCCTCCTTTGTAGGACCTCAACAACAAGTTTTTCAAACT
GACTTTGCTTCTGCTCAAAGGGCTGAACTTATGGCTATAATTACAGTACTAAAAACCTTTAAACAGCTAT
ATTATTTCTGATTCAGCCTATGTGATGCAAGCCACGCAAAATACTGAATGTGCCTTAATTCAAAACGTAA
CTGATGATCAACTCAATCTTTTATTTCATTCTTTACAACAAGCAGTACAACAAAGGCATTCCCCTTTGTG
TATCACTCATACAAGAGCATATACTAACCTCCCCAGCCCTTTAACCAAACTCAATGAAAGGACGGATGCT
CTGGTTTCTGCAGCTTTTACTGATGCACAAACATTCCATTCTTTAACCCATCTTAATGCCATAGGCCTCA
GAAACAGATATGGCTTATCTTGGAAACAGGCTAAGGAAATTGTACAACATTGCTCTGCCTGCCAAGTTTC
ACATCTGCCACATTAAGGAGCAGGAGTTAACCCTAGAAGTTTATCTCCAAATTCCATCTGGCAGATGGAT
GTAACACATGTTCCTGCCTTTGGAAAGCTGTCCTTTGTTCATATTTCAGTAGATACTTACTCATATTTTA
TTTGGGCCACATGTCAAACAGGAGAAGCTACAGCTCATGTTAAAAGACGTCTTTTATCTTGCTTTGTAGT
TATGGGAATCACAGAAAAAAATCAAAACTGATAACGGCCCAGGGTACTGTAGTAAAGCTATGGCTACATT
TTTTCAACAATGGAATATTACCCATATTACAGGTATTCCATATAACTCACAAGGACAAGCAATAGTTGAA
AGAGCTAATCATACCTTAAAAACTCAAAAACAAAAACAAAAAGAGGGAGACCAGGAATACAAAATACTGC
ATATGCAATTACACTTAGCTTTATCAACATTAAGTTTTCTAAATTTACAACAAGATCAATCCATGACTGC
AGCTGAACAACACTTGACAGGACAAAAGGAAAACAAAAAGGCCGGACAAGATATATGGTGGAGGGATACT
CATACAAAAAGCTGGGAAAAGGGAAAGATACTTACATGGGGAAGAGGATTTGCTTGTGTCTCTCCAGGTG
AAAATGAGGTACCTGTGTGGGTGCCCACCAAACATTTGAAATGTATCATGATCCACACCAGGAAGAGAGG
ACTCTGGGAAGAGCCAGAGCTCCCGATACAAGTGATGGCATGAATGAACATCTCACAGACAAAAGAGAAG
ACCGAGAATACTCGTTAGACAGATCCTCCAACATGGGAACGAATCAAGAAGCTGGTGCAGATGGCAGAGG
ACAGCTTGAGAGCACAGAACAAACCAAAAACAACTAGTAACTTAATGGTGGCCATGCTGGCAGTACTCAC
TGTGGTGGTAAACCTCCCTACTGTAGGAGCAACTCAAAATTTTACTTATTGGGCATATGTCCCATTTCCT
CCTTTAATTAGGTCTGTGAGTTGGATGGACCTGGTTATTGAAGTATACAACAACAACAGTAACTGGATGC
CTAAGCCCATAGATAATCGAGGGCCAATGCATTCAAATGAGGAAGAGATGAAAATGAATATATCAATAGG
ATATAAATATCCTCCAATATGCCTGGGACCTGCCGCTGGATTCTTACAAATTGGCACACAAGTCTAGTTG
GCAGTAATCCCTGGAAAAAATAAATCACAGGCTGCTTTACAAATGATTTTGGGGCAAAGTTTAAAATATA
ACCATTCCAGCCCTAAAACTCAGCAATTCCGTCCAAACAAGCTCGAATGTAAGCAAAATAAAGTTTGGTT
GGAAGGTGTAGATACTTGGACTTGAGAAGACTGTATAGCAAGTAAGGCTGAAGTGCTACAAAATAATTCC
TGTGGTACTTTTCATATTTACCCTCCCAAATTTTAATTGGACTTTGAGCTACAGTTAATTTTCATAATTC
TGAATGTTCCTGTCCTATGGCAGGAGATATCATTTTTGGACTACGGGCGCCAATGCCAGCAGGATTCCAT
ATGATAGGGGCATCAGCTTCCGTCTGAATGTATTGTGTATGATTCCATTGCCAGCAATTCCATTGGTTTG
TTACATTTGCTTTACAAGAGGGTCTTCTGGTGCAATTTGGTTTGAAAATCCCCTTAGGGGACCAATCAAT
GACAATTCCACCAGGAAGAGGTGTCTTGTCTCATTGCTTTGACTCCACCGTACTTTGTAGCCCCCACAGC
CTGGTGTTGGGTCTGATCACCCTAACACAATGCCACAATTTTCTCTTCCTCTCCCCATTCTTTTTCTTCA
GGAGTATCTTCCCTAAGTACTGCTCCTTCAGTCAGCCTCTTCTTTGTTGGTTTTGAGACAGGGTTTCACT
CCATCGCCAATGCTGGAGTGTGGTGGCATGATGCATGATCATGGCTCACTGCAATCTCCACCACCTGGGT
TCAAATGACCCTCCCACCTCAGCCTCCAGAGTAGCTGGGACCAAAACGGCATGCCAACATGCCCAGATAA
TTTTTTTTTTTTGAGATGGAGTCTTGCTCTGTCGCCCAGGCTGGAGTGCAGTAGCGCTATCTCGGCTCAC
TGCAACCTCCACCTCCTGGGCTCAAGTGATTCTCCTACCTCAGCCTCCCAAGTAGCTGGGATTACAGATA
TGTGCTACCACACCCAGCTAATTTTTGTATTTTTAGTAGAGACAGGGTTTCACTATCTTGACCAGGCTGG
TCTTGAACTCCTGACCTCATCATCCACCAGCCTCGGTCTCCCAAAGTGTTTGGATTACATGCGTGAGCCA
CTGTGCCCAGCCGATTTTTTTTTTTTTTAATAATTTGTGGTAGAGACGAGGTTTCACCATGTTACCCAGG
CTGATCTCGAACTCCTGAGCTCAAGTGATCCACCCGCCTCCACCTCCCAAAGTGCTGAGATTACAGGCAT
GAGCCACTACACCCAACCAGTCAGCCTCTTACTCCCCTCAAATGGAAACGTGCTCTTAAGAAAGAATCTG
GCCGGGTGCGCTGGCTCAGGCCAGGTGCAGTGGCTCACCTGTAATCCCTGCACTTTGGGAGGCCAAGGCT
GGTGGATCACCTGAGGTCAGGAGTTCGAGACCAGCCTGGCCAGCATGGCGAAACCCCATCTCTACTGAAA
AAATACAAAAATTAAACAGGTGTGGTGGCAGGGGCCTGTGATCCCAGTTACCTGTGAGGCTGAGGTAGGG
AGAATCGCTTGAACCCAGGAGACAGAGGTTGCAGTGAGGTGAGATCACGCCACTGCACTCCAGCCTGGGC
AACAGAGAGAGACTCCTCTGCTGAGGAGAAGAATCTAACATCATTCATATAGGGAAAAAGGAATGCTGTG
TTTAAAATCTCATCTCTAAATGCAGAAGGAAACGCTTGGTTCCCTGATGGCATTTCAGATACTAGTGCCT
GAGATATTTAAGAACTTTCCTGGGTCTCTGAAACCACACTGTCACAGAGGAAGGCCTGCCTTAAAGTAGC
TCTTTCATATTATTTGAGGCAAAAGGCTTACTTTAGGTGTATTTGGAATAAGTAAAACACACTTTTGGAG
GTGGGCCAAAGGACAGAAAAGTCTATTAAAGAGCTAAAAACTAAAGTGCAAGTTTTGGGTAAACTGAGTG
GTCAGAAAGTGACCAAATCTTCATGCTGCCGAGCTCACCTGCCAGTTGTATGACTTGAAGCAAGCTTGCT
TAATGGCTCTAAGTCTAAGTTTGTTCACATAAATGGGATTATTAACAATCAACTGTAACACAGGGTTGGT
GGGAAATATATAAAGTTATAGGTGGCCAGGTGGGCCCAATCGATCCTCCTACTTCAGCCACTTGTAATCC
TAGCATTTTGGGAGGCAGAAACAGAGGACTGCTGAGGCCAGGAGTTTGAGACCATCCTGGGCACCACAGC
CAGATGCCATGTCTACAAAAAATTAAAATAATAAGTTATAGGAAAGCATGTACCATATACAAGATGCTCC
CTCAGCCTTGAGGCAGTAGAGTCAAAGACCAAGTTCCAAATCCTATCTGTTAGCTACTAGTTTTCTGACC
TTAAACAATTATTTCTTTTTTTTTTTTTTTTTTTTTTTTTGAGACGGAGTCTGGCTCTGTCGCCCAGGCT
GGAGTGCAATGGCCGGATCTCAGCTCACTGCAAGCTCCGCCTCCCGGGTTTATGCCATTCTCCAGCCTCA
GCCTCCCAAGTAGCTGGGACTACAGGGGCCCGCCACCTCGCCCGGCTAGTTTTTTGTATTTTTTAGTAGA
GACGGGGTTTCACTGGGTTAGCCAGGATGGTCTCGATCTCCTGACCTCGTGATCCGCCCGTCTCGGCCTC
CCAAAGTGCTGGGATTACAGGCTTGAGCCACCGCGCCCGGCCAAACAATTATTTCTTAGCCACATTTTCC
TATTTACAAAATGAAAATATGGAATTACCCTTTTAATTTTTTGCATTACCAAGCCTTCTTTTGAATTTTA
ATTTGCATTTGTTTAATTACTAATGAAGTTGAGCATCTTTTCATGTTTGCTAGTCATTTGTTTCACTCTT
ACCACTAGAAAACAAATGTATTAAAATGAAAATCCAGAAGGTTGGGAGAAGGCCTTGCTCAGCCTAGACC
TGGCTTAGGTGGAGGGAGAGAGGAAGAC
