# Supplementary material for: Genome-wide characterization of endogenous retroviruses in snub-nosed monkeys
Source: PeerJ. 2019 Mar 18;7:e6602. doi: 10.7717/peerj.6602 (PMC6428148; doi:10.7717/peerj.6602)
Supplement: File S3 — All ERV sequences found in the golden snub-nosed monkey. [file peerj-07-6602-s003.zip › Supplemental3/27.fasta]

>RR27
TGGTTTGGTCAAAGGGCAGGAACCAATGAACAACTGACTAATGTTTAACTTTAAATGGCAGCCAATTGTAAACCTACAAC
TGTAAAAACCCCCAGTGACTCTGTAACTTGCTGTAACTTGTTTGTGTCACACTATAAAAGACGGCTGAACACCGAGCTCA
GGGTCTGTCCCTAGGATCTGATACCTAGCTGGAGGGAACCGAGTTCGAACTCGAAATAAAGTGATCCTTGCCGCTTGGCT
TTGTCTCTGGACTCTGGTGGTTGCTTTCGGGTCATCGCGGGTCTGGGCATTACATCTTGGGGGCTCGTCCGGGATTGCCC
CTAAGCCCACCAGACCCCAGGCCAACGGGTCATCGCAAAAGTAAGTAAGCCGGCTCTGTTTATATGTTGTCTGTCTGCCT
CTGAATAATCCCGCGGGGTCTGTATATGAGACTGATCTAGTCCTGGCGGACGCGCTATAGGACAGTCAGTGGAGGCTGGT
GGGAGACATCCTCCGGTACTCATCTGGGGCTCTGTATTCTGTGGCCCATCTGCTTCTGGTCGGGTCCTAAGCCCAAGACG
TGCTAGCCATCAATGTATCTTGGTTGTTGGAAGTTATCTGTTGCACGCCCCTTACTAATTTACCTTGATTTACAGGAGCT
CCGGAGCCAGTCCTGTACCAGGCACTAATATCCCTTACCACCCATCTTCTATCAACAGGACTTCCTCGGAATGGGCAACT
CCCAGACCACACCACTTTCTCTCCTTGTCAATAATTTTAAAGATGTGAGAGCAAGGGGACATGATCTCAGTATAGAACTT
AAAAAGGGAAAATTAATAACCCTCTGCCGCTCTGAGTGGCCCACCTTCGGCGTAGGCTGGCCAGCCGAGGGAACTTTTTG
CCTCCCCATTATCCTCCAGGTAAAATCAAGGGTTTTCCTGCCAGGTCGTTCGGGACACCCAGATCAGATCCCCTACATTT
TAGTCTGGCAAGATCTGGTGGAAAATCCGCCCCCGTGGCTAGCTCCCTTTCTGCTGACCTCTGAACCCTGTAAAACCCTA
GTCGCGCAACCAACTGGGACCACCAAAAGACCAAAAACTCCAACTGCCCCCTTGCCCCCTGTGTTGCCTGACAGCCAGGA
CCTCGCATCCTTGGAACCCCCGCCTTATCCTCCCCCTCCCGGACCCCATGCCCAAGCCCAACCGGCCGCACTCCCAGGAA
GCCATGAGGGCCGAGAAGCGGCCGCGGCGCCAGGAGAAACTGAAAGTGAACATGGCTCGGGAGGGCCGGCAGGGCGAACG
CGCAGGCGTGTCCAGAGTGAGGCAACTCCGCGAGTTCCCGATTCCACTGTAGCGCTCCCCTTAAGGGAAATAGGACCCCC
CGATGACACAGGTAACCCTAGACTCCAGTATTGGCCATTCTCTACCAGTGACCTGTACAACTGGAAGACTCAGAATGCCC
GGTTCTCTGATAACCCCAAGGACCTAACAGCCCTTCTAGATAGTGTCATGTTCACTCATCAGCCCACCTGGGATGACTGC
CAACAGCTCCTCCGCATTCTGTTCACAACGGAGGAACGGGAGAGAATCCAGGTAGAGGCTAGAAAGTTGGTTCCTGGAGA
TGACGGTCAACCGACTGCAAACCCCGACCTCATTAATGCAGCATTTCCCTTGACCAGGCCAACGTGGGACTACAATACAG
CAGAAGGTAGGGGAAAGCTACTCGTTTATCGCCAGACTCTAATGGTGGGTCTCCGGGCTGCAGCTCGCAAGCCCACTAAT
TTGGCTAAGGTATATTCTGTTTTACAGGGAAAGACAGAAAGCCCCGCTGTTTATCTAGAAAGACTAATGGAAGCCTTTAG
ACAGTATACACCTATAGATCCAGAGGCACCTGAAAATCAGGCAGCAGTCGTTATGTCCTTTGTCAACCAGGCGGCCCCAG
ATATTAAAAAAAAGCTACAAAAATTAGAAGATTTGGAGGGAAAACAGGTCCAGGACCTCCTTCGCATAGCACAGAGAGTT
TACAACAACAGAGATGCTCCAGAGGAAAGACAAATTAGGGCCACTGAGAAAATGACCAAAGTCCTGGTGGCGGTCGTCCA
AAAAGAACAACCACCGCCAGGAAGCACCCAATCCACGCATGCCCCTAGGCGCAATCTGAGTAAAGACCAATGTGCATACT
GTAAAGAAATTGGTCACTGGATAAAAGACTGCCCCAAAAAGAAACAGCGCCAGCCAGGCCAAGGACAATGGCAGCCCAAA
TCTATGCCGATACTAGTTACCCAAGATACAGACTAGGGGAGACGGGGTTCGGATCCCCTCCCCGAACCTAGGGTAACTTT
ACAAGTGGAGGGGTCCCCGGTCCAGTTCCTGGTCGATACCGGGGCACAACATTCGGTCTTAGTCAAGCCCTATGGAAAGT
TATCTTCCAACTCCTCCTGGGTTCAAGGGGCCACAGGAACCAAGAAATATCCATGGACAACCCAGAGAGCAGTAAACTTG
GGAACCGGGAAAGTGTCCCATAGCTTCCTGGTCATCCCTGACAGCCCTTGTCCCCTGTTGGGGAGAGATCTGTTGACAAA
AATGGGGGCACAAATCCATTTTCAACCAGAAGGGCCCAAAGTGACTGACTCCCAAAACAGGCCACTATCTGTTCTTACCG
TAACTCTAGAGGATGAGTACCGGCTTCACCAGGAGTTAACGCCTCCTAACCAAAATATAGACTCCTGGCTCCAGAACTTC
CCGGAGGCTTGGGCAGAAACAGGAGGGCTAGGGCTAGCAAAGCACCGTCCCGCCATTTTTGTTGAGCTTAAGCCCGGGAT
GGACCCTGTTCGCGTGCGCCAATACCCAATGGCCCTGGAAGCCAAAGAGGGAATTATACCACACATCCGCCGACTCCTAG
ATCATGGAGTCCTACGCCCCTGCCACTCACCATGGAACACTCCGCTGCTACCAATACAAAAACCCAACAGTAAAGAATAT
AGGCCGGTACAAGACTTAAGAGAAGTCAATAAAAGGGTAATGGACATACACCCGACGGTGCCAAATCCATACACCCTCCT
GAGTACCTTGAGTCCTGAAAATCAATGGTATACTGTTCTAGACCTAAAAGATGCTTTTTTTAGCCTGCCTTTAGCCCCTA
AAAGCCAGGAAATTTTTGCCTTTGAGTGGACAGACTCTGAGAGAGGCATAAGTGGCCAACTGACGTGGACCAGACTGCCA
CAAGGATTCAAAAACTCCCCAACTCTGTTTGATGAAGCCCTCCACGAAGACTTGGGTGAGTACCGACGCCAACACCCCAG
TATAACTCTCTTGCAGTATGTTGATGATCTCTTAATAGCGGCAACGTCCCCAGAGGCCTGCATCCAAGGAACCAAAGACC
TCCTGAAAACCTTGGGAAACCTGGGTTATCGAGCCTCAGCTAAAAAGGCCCAGATCTGCAGGCCAGAGGTAACCTACTTG
GGGTATCTACTTAGAGGGGGACAGCGCTGGCTAACAAATGCTCGAAAAGAGACTGTCCTACAGATCCCCAGACCGCAGTC
AACACGACAGGTAAGAGAGTTCCTGGGATCTGCAGGGTTCTGCAGACTCTGGATACCTGGCTTCGCTGAACTGGCAAAAC
CCCTCTATCAGGCTACCAAAGAGCAGCAGCCCTTCAATTGGACTGAAGAGGCTGAGCAAGCTTTCCAGCAAATCAAAACT
GCTCTGCTCTCGGCCCCCGCGCTGGGTCTTCCGGATGTCTCTAAGCCTTTCCACTTATACGTGGACGAAAGCCGGGGCAT
AGCGAAAGCAGTATTAACTCAAAATTTAGGTCCCTGGCGCAGACCGGTTGCATACCTCTCAAAGAGACTGGACCCGGTAG
CTGCAGGATGGCCTCCTTGCCTCCGGATGATTGCTGCAACGGCCCTGATGGTCAAAGACGCTAACAAACTGGCCATGGGC
CAAGAATTACAAGTCACCACCCCTCATGCTGTCGAAGGCATCCTCCGACAACCCCCTGACCGATGGCTCAGCAATGCTCA
GCTTACCCATTATCAAGGGCTGTTACTAAACCCCCTCAGAATAACATTTAAGCCCCCGACAACCCTAAACCCAGCATCAT
TGCTGCCAGACCCAGACTTAAGTAAGCCGCTCCACAACTGTGCTGAAATACTAGCCCAGGTACATGGAGTCAGAGAAGAC
CTCCAGGACCAACCGCTACCAGATGCAGACCTCACCTGGTTCACTGATGGAAGCAGCTTCGTTCACCAAGGACAGAGGTA
TGCGGGGGCGGCGGTAACCTCAGAGACTGAGATAGTTTGGGCTGAGCCTTTACCTCCAGGAACATCGGCTCAAAAGGCTG
AGTTAATAGCCTTGGCACAAGCCCTGAAACTAGGCAAAGACCGTAAACTGACAGTATATACTGACAGCCGGTATGCATTT
GCCACTGCCCACATACATGGGGCTATATACAGAGAGAGGGGGCTTCTCACAGCTGAAGGAAAAGACATTAAAAATAAAGA
AGAAATCTTAAATCTTCTGGCTGCCCTTTGGGAACCCAAAAAGCTGGCTATCGTCCACTGTCCGGGACATCAAAAAGCCA
CTAACCCAGTCACTCGAGGAAACAACCTGGCTGACCAGACTGCAAAAGACGTGGCTAAAACCACTCCTCAGCTGCTGGCC
CTCCAGCTGCCTGATCCCGGGCCCAGAGAATTGCCCTTTCACCCAGAATACTCAGAAGAAGACCTCCAGTGGATAAGTAA
ACTCCCCGGAACACAGGTCAGTAATCAGTGGTGGAAAGATTCTAACAACAATACCATTCTCCCGGACAGGTTGGGGCAGC
GAGTAATAGCACAAATCCACCGAAGCACTCATCTGGGCCCGCGGCGGATGTTAGATTTGATTCAACACGCTGGACTAAAA
ATTAAAAACGCCCCTGAAAAAGTAGACGCCACGGTTAAAAACTGTGTAGTATGTCAACTCAATAACGCCAGTCACGGGAC
CCAGACCACGGGAAAAAGACACAGGGGAGATAGACCTGGTATATATTGGGAAATTGACTTTACTGAAATAAAGCCAGGAA
AATATGGATACAAATATTTACTAGTTTTTATAGATACATTCTCAGGATGGGCAGAAGCTTTTCCGACAAAAAAAGAAACT
GCACAGATTGTGGCCAAAAAGATCCTAGAAGAAATCCTGCCCAGGTACGGCTTTCCAGTCATGATAGGGTCGGATAATGG
GCCGGCCTTCACCGCAAAGGTAAGTCAGGGACTGGCTTCCATCCTTGGGGCTAATTGGAAACTACATTGTGCTTATCGAC
CCCAAAGCTCAGGTCAGGTAGAAAGAATGAATAGAACATTAAAAGAGACCCTAACTAAATTGACCATGGAGACTGGCGCT
AACTGGGTGGTCCTCCTCCTCTACGCTCTGTTCCGGGCATGTAACTCTCCTTATAAACTAGGACTTACCCCTTATGAAAT
AATGTATGGCAAACCACCCCCTATCCTCCCTAACCTTAAAGACAATCTCCTCAAAGCTGACACAGATAATGGTCTTGAAC
TTTTGTTCTCCTTACAAGCCCTACAGAGAGTTCATGAGGAAGTCTGGCCCAAGCTAAAAGAACTATATGAAGCTGGGCCT
CCACCCATTCCACATCAATACAAACCGGGAGACTGGGTCCTCGTCAAGCGCCACCGACAAGAAACCCTAGAACCCCGGTG
GAAAGGACCATTCCAGGTGATCCTGACTACGCCTACGGCCCTCAAAGTGGAAGGCATCGCCGCCTGGATTCATCACACCC
ACGCCAAGCCTATAGACCCGCTCTCGGACCTTGTTACATCCTCGACGGGAGAGGCAGCAACCTGGACAGTTGACCGGACC
AAAGAAAACCCTCTAAAACTTGTTCTACGCCGTCAGCAACCTAAACTGTAACTATGACACCTACCTCCTTTATAACTCTT
CTACTCTTATGGATCCCTTGTGGGGAGACCCAGGCGAACCCGGCAACATCCCCTTTCGCTTGGCGTTTCTTCCTGACTGA
GAACTGGACCAATTATGCTCAGACAGAACAAAAGGGCTATGTATTAGGCACTGCTGACTGTCCCCCTGGGGGTTGTAGCA
CTCCCATCCATCTAAATTTCACTGATTTTAAACACCAGCCAGGAAAAGCAGCACCCGCAATTTGTTTCCTCTTTGACCAA
ACACTCTCTTATTGTAATAACTCATGGGTAGAACAAAGTGTCGGCTGTCCATATAGGTCCTGCAAAATCCACACCGTTAA
AATCCTAAAAACTTCTGAGTCCCTATCCAGTCAAACGTGGCAGTCACACAATTTCTTTAAAACCACATCAGGCTACACCT
GGGTTATCTGGGACCCCTGGGACCCCCGCTGGACTTCCCAGCAAAAAGGGGCTATGTACTTGACTTCAGGAACTACCTGG
CCTAGTAGCCGTCTCTTTCTCTGGCGTTCCCTTGTTCAGATCCAGACCACCCTACACGCGGCTATACAGAACCAGGAAAG
GGAATTAAATGTCCAGCTTTCAACTTTAACTCCTACCCGCCCCTTTTCCTGGTTATCCCTATTAAGAGAAGGGTTAGAAA
TCGCAAACGCCACTGGCCTAGGCAATCTCTCTGCATGCTTCTTCTGCGCGGCTCTAGGGCGACCGCCGTTAACCGCAGTT
CCACTTCCAGGCCCGTCTAACGCTTCTCTCAGCCTAAACCCTAACAATAGCCACATACCACCCCCGATCCCTGACGTCCC
CTTGTTCCTAAACCCTGGACAGACACAAGTTTCCTTTTGTTATTCAAATGCCGGCACTACCCTCTGTAATACAACTTCCA
CTCCCAACTCAACCCTCTTTGCCCCTCCCGGTTCTTTCTTCTGGTGCAATGGGACCCTATATAAGAACCTTTCCACTCAG
GCCACTATAACCCTACTGTGTCTCCCTGTCACGCTAGTCCCCCAACTAACCTTGCGCACCCCTGCAGAATTTTCCAGGTG
GGACTCCGCCCCTTTCCCTAGACCAAAACGAGCTATATTCCTCCCCCTAGTAGCCGGAGTCTCACTCACCACGTCCTTAG
TTGCTGCAGGACTAGCCGGGGGAGCTTTAGGTCACTCCCTTATCAGCACTGCAAAACTCTCTCATCAATTCTCCATAGCT
ATGGAAGCTTCCGCCGAATCCCTTGCCTCATTACAGAGACAATTGACTTCCCTTGCCCAAGTTACTTTACAAAACCGCCG
TACACTAGACCTGTTAACGGCCAAAAAAGGAGGGACCTGTCTTTTCCTCAGAGAAGATTGTTGTTTCTACATAAATGAAT
CTGGACTCGTAGAAACGCGAGTTCAACAACTACATAAACTCAGCCTAGAATTGCAGAAACAACAATTCACCTCTGCTGCC
AACAGCTGGTGGAATTCCTCCATGTACTCCCTTCTAGTGCCCCTCATAGGACCATTCATAAGTATACTTCTCTTACTCAC
TATAGGACCATGTATAATAAACAGATTAACAAACTTTGTAAAAGAAAGACTCAACACTGTCCAGCTTATGGTCCTGAGAG
CCCAGTACCAACCTGTACTCACCGAGACTTCCGAGTCAGACATATAAAACCCAAGATTGGCTCTCAAGATACTAGAGAGA
GGGGGGATGAGGAGTGGAAAAATACTGAATATCAGAGGTCAGAAAAGTCAGGAAACTCCCCTTAATGCTAAAACAACAAG
GTTATCTGGAAAGTCCCTAGCAGGGCAAGCGGCCATTTGTGGTTTGGTCAAAGGGCGGGAACCAATGAACAACTGACTAA
TGTTTAACTTTAAATGTCAGCCAATTGTAAACCTACAACTGTAAAAACCCCCAGTGACTGTCACTTGCTGTAACTTGTTT
GTGTCACACTATAAAAGACGGCTGAACACCGAGCTCGGGGTCTCTCCCTAGGATCTGATACCTAGCTGGAGGGAACCGAG
TTCGAACTCGAAATAAAGCGATCCTTGCCGCTTGGCTTTGTCTCTGGACTCTGGTGGTTGCTTTCGGGTCATCGCGGGTC
TGGGCATTACA
