# Supplementary material for: Genome-wide characterization of endogenous retroviruses in snub-nosed monkeys
Source: PeerJ. 2019 Mar 18;7:e6602. doi: 10.7717/peerj.6602 (PMC6428148; doi:10.7717/peerj.6602)
Supplement: File S3 — All ERV sequences found in the golden snub-nosed monkey. [file peerj-07-6602-s003.zip › Supplemental3/270.fasta]

>270gi|723408557|ref|NW_010805899.1|:5161829-5169667 
CCACTCACCTTCACTTCCAAATCCCTCCTTTCCTGCCCCACCCCAGCCCTTACCTGAATCCCCAGTTCCA
GCCTTTGTGCCAGTTGCTCTTGCAGGTGTAGGAGGTGTGACAGTCTTCCCACCATTGCTCACAGTTCTCT
TTGCACAGGGGCACATTCAGCACCTGCTCTTTGCGCCAGCTCTGATCCACCTGGGAGATTTTGGTAGAAA
AGAAGGGCTCAGGCTCAAGAATCCCAGCAACCCAGCCCTGAATAGAACTGGAGCTGGGGTTGCAGCCTGC
AGAGATGCCTGGAAAATTCAGCTCCTCTGCTAGCTCTTGGCTGCCAGGAAGCCATGAGTACCTGCTGGAT
CCAGGGCCCCAAGTTTGGGGAGCACTCATAAAGGCAGGTGTCCTGGATGAAGTGCCATTTGCAGGCAGGT
ACCACCTCTCCACAGTGGTTCCAGTTGAATCCACATAGATGGGAAATATTCTTACGGGCTTCCTCGGTGG
TGCTAGTGAAGCCCAGGCATTCTTCCTCCAAATACTACACTGGATGCGGGAAGACAAGGACTAAGTCCAC
AGTCAGCACAGCCAGAATATTCCACACACAGCCTCTCCCCTTTCAATCCTTAATCCCCAACCCAGTGGAA
GTCATCCAGGAAAGTCCTTGTTGTTGGTAAACCCGTTGTGGGAGAGGTTTGTCAGAGACTCTGGGAGCCC
AGAAGACAGCTCCTGTCTGGAGGTGCAGTCATTACAAAATTCGTTAATTCAACTTTTATGGAGATCCTAC
ATACTCTCACCCAGGCACTTTTCTAGAAACTGGGGTTACAAAAATGAGCACCTCAACGGATCACTGCTTT
TGAAAACAATCAGGGGAGAAGGATGGGGACTTGCAGTGTTATAGTGTGATCAGATTAGGCCTCATTGATG
TCAACGAAAAGAGTCAAGCTCTGTAAAATGTTTGAAGAGATTTATTCTGAGCCAAATATGAGTGACCATG
GCCCATGACACAGCCCTCAGGAGGTCTTGAGAACATGTGTCCAAGGTGGTCCAGGTTGCAGCTTGGTTTC
ATACATTTTAGGGAGGCATGAGACATTAATCAAATGCATTTAAGAAATACATCGGCTGGGCACAGTGGCT
CACGCCTAGCACTTTGGGAGGCCAAGGCAGGCTGATATTGAGGTCAGGAATTCGAGACCAGCCTGACCAA
CATAGTGAAACCCTGTCTTTACTAAAAATACAAAAAATTAGCTGGGCTTGGTGGCGGGCACCTGTAATCC
TAGCTACTCGGGAGGCTGAGGTAGGAGAATCACTTGAACCCAGGAGGCGGAGGTTGCAGCGAGCCAAGAT
CACACCACTGCACTCCAGCATGGGCAGCAGAGGGAAACTCCATCTAAAAATCAATCAATCAATCAATCAA
TCAATCAATCAATCAATCATTGGTTTGGTCCTGGAAGGCGGGACAATTCAAAGTGGGGTGGCAGAGCTTT
CAGGCTCTAGGTAAATTTAAACATTTTATGGTTGACAATTGGTTGAGTTTGTCTAAAGACCTGGGATTGA
TAGAAAAGAAATGTTCAGGTTGAGAAAAAAAGATTGTGGAGACCAAGGTTCTTTTGAAGTCTTACAGTAG
TTGCCATTAGAGATACAATAGATGACAAGTGCTTCCTATTCACATCTGTAAAAGGTGCTACACTTTTAAT
TAATCTCTTTATGATTGGAAGGGCCTGGAAGAAAAAGATGTAGTTATGTTAACAGAGATTCTTTACGGAT
GAAAATTTTCCCCCACAAAGGACAGTTGCAGGGCCATTTCAAGACATGGCAAAGAAACACGCTTTGAGGT
AAAAATATTAAAATATTTTGCTTTTCTTCCTTGTCTCATCATGTTATTCCAGAGTCAGGTTGGAAAGTAA
GTCATGATATATAGGGTTAAATAAAACCCATCTGATGAGAATTTATGATTTGTAGGGCATGACTTCCCAG
ACCCCACAGATAGGAATTTTGGCAAGATAAAAAAAATCATTGGGTTTCGTCCTCACTGAGGTGATAATGA
TTTGGAGGTGAGAAAGTAAGTTAAATTGTAACCCCAGAAGAGTTCCAAATTACATAAATGTTTTGTTTAA
TTCAATTTAATTTAGGAGAGCTAAATAAATATCAAACATGAGGCCAAAGTACATAAGAAAGTGGCAGTCT
TTTATTGCAAATATGCACACACTCTTGGGCGAGGCTCTCTGGTCCTCAGGTGTGGGGGGCCAGGGAAGCC
GCGCCGGCGCTCTCGGGTGAGGTTCTCCGGTCCACAAGTAAAAGGGGCCAAAGAAGTCACACCGGCTCCT
GCCGGCGGTGGACTTTTATGCCTGGGAGCTGGAAGGGGAGGAGTTTGGGGCGCGTGTGTAGGAGTGGCTT
CTTGAATTTCGGTGTCCCTGGCTTGATGTCACTCTGCGCATGCTCAGTTGATCTGCATCTTCCTGGGCAC
GGGCTACATTTTCCCGCGTGTGGGAAAGTTGGTGAGGAAGAACCCGGAAGCAACATAAATTGTGCCTTCT
TGTTCACCTTTTTCCATCTTGTCCTTTGTCCCTCACCCAAACAGTCCAACCTCTTATTGATTATAAAAAT
TGGGGCACCATTGTCTGTCTGGCTGCTTCCTGCTGTTAGGGGTGTAGTTAGGGTCTGAGGTTGGCAGTTG
GATGTAGGGATGCAGGAGCATTTGATTGAAGGTGACTCGGGTGATCTCTTGGACCCTGGCTCGGAGAAAT
TTTATTAGAATGGGAGCAAGACATGACATAAGGCAGAGGATTAGTATGGGAATTAGGAATGGAAGCATCT
ACTGTACTACAGGCAGCAGCCATACCGGTGGTCCGGGGGTTAAGGGGGCGTTAAATTGTTGAAGCTCCTT
TTTTATTTTCTTTAATGTTTGGACGTTGGTGTCAACCAGGCCTGATTTGTTTATATAATAGCAACACTCT
TCTCCTAGGAAGAGGCATGTTTCTCCTTTTTCGGCAGTAAGAAGATCTAATGCTTGCCTATTTTGTGCTG
CTACCTGAGCCACTGAGGTAATCTGACACTGTAAAGAGGCCAGGCTTTCAGCTGAAGCCTCTATGGCTTC
CTGGACCTGAGTGGAGAAAGCCCGTGTGGACTGAATTGAGTGGGCGAGTGCCCCTGTCCCAAGTCCTGAG
GCTATTAGGGACAATGCTAGGGAAACCCAAATGACTAAGGGAAGAAAAATGGCCCACTTTTGGATTTTAT
TGCTGGGAGTGGTAAGCTGGGAAGCTAGTTTGGACAATTCTCCTTCGCTATATAGGGTTAAGCTAGGCAC
TAAAGACACTGGGACGCAAAGGGATTGGGTGATGGAGGTGGGATTAAGAGTTTTAGATAAAGTTTGGTTA
CACCAGAAGTAGCTGCCAACGGGGGCTGTCAGGATTCCCTTGGGAGCTTGGGTGTGATTACACCATGAAG
AGTTGGGAGTAGAGTAGCAAAAAGGAAGGGTATGACTCTGTGAATTACGGTATAATGGGACTTGAGGCGA
GGATGTTGCTTGAGAGGAGCTGGTAGAGTTGGTGGTGATACTGAAAGTGGCTGGTAGAGGGACTGCCACT
AAGGGAGCTTTACCGAGTGCAACGCAAAGGAAGCATTGGGAGAGGTTTCTTACTCCAGCAGCCTGGGTTA
AGTCCCTGGCGAATAAGTGTTAGCCATGAGAATGTGCCAGTAGTTCTTATAATTATATTCTGTTTGGTCA
TATAAGAAACATATGGCCGGAAGGCCTCCAGTGATGGAACTTAGGGAAAAGTTTAGGGAGAAGGCACATT
GACAGCCCTGGGGGGGACATTCTGCAGTGCCCTGCATGAGTGAGTGTACCTTGTTGTCTGTAGACCAGGT
TTCAGTTATAGAAAATTTCGATACAAAGTTAGGATTAGTAGGAGTAACTAGGGGGATTAGAGTGAACCAT
AATAATGGTGGCACAAAAGTGTAGAGAGTAAGTTCAACATTGCTGAAATCACAAAGGGCACCCTGACAAG
CTAGGTCTTCTATGAGAGTAAAAAGTCGGGAGACCCACTGGTTGGGGGATGGGTCGGGGAGGAGGGTATC
TATGGGGTTTCTGAGGGAAAAGTCAGTTAAGTTGAGATGGAGAATAGTGAGAAAGCGGGAGAATTTCAGA
AGAGCATAGCTCATTTAGTTTGTATTTAGTCTGGTTACTCTCAGATGGGTGGGTGACAGTTCAGTGGACT
GCCACTGAGCCTAAGGGGGTGGGGCTCTTTTCAGTTGAGTAAAATGGACCCAGGAACTGTGACCTAAAAG
CTTGGCTGCTGTAGAAGTGGTAAGAATTACTGTATATGGGCTCTTCCACTTAGGAATAAGGCCCTTTGCA
TGTAGATCCTTGAGTAGAACCTGGTCACCTGGAGAAAGAGCCAAAGGGGTGTCTGGATTTCCTTGTGTAG
GTTGGGGAAGTGACCTCTCAGCATGTTCTCTAAGTAATTGTCTTAAAAGAGAAAGGTATGGAAGCTAGGG
TGCTAACGGCATGGGGAGGGTAGGGAGTTCTTGTAGTGTGAGGGGGCGCCCGTATACTAGTTCAAATGGG
CTAAGGCCTGTAGGGCTTCTAGGTGTTGCCCGTAGTCTGGTAAGGGCAAGGGGAAGTAGGGTTACCCACG
ATTGACATGTATCTATGGAAAGTTTGGTTAAGATGCCTCATCCTAAGAGCAGGGTGGGACATGAGGGCAT
GATGAGGAAGGAGTGGGCAAAACATGCATAGTCCAGGCAACAGTTTAACATTAAGTCTAGGCAACAGTGT
AACATTGAGGTCTGGCGAGGGTTAGATGGCTTACTGTCTACTTCTACTACTGAAATAGTGGAGAGTTGGC
TAGGTCTACTATAGGATGGCAAAACTGAGTAGGTAGCCTCCATAATGAGGAGAAAAGAAATTGGCTTACG
GCCGGGCGCGGTGGCTCAAGCCTGTAATCCCAGCACTTTGGGAGGCCGAGACGGGCGGATCACGAGGTCA
GGAGATCAAGACCATCCTGGCTAACATGGTGAAACCCCGTCTCTACTAAAAATACAAAAAAATAGCCGGG
CGACCTGGCGGGCCCCTGTAGTCCCAGCTACTCGGGAGGCTGAGGCAGGAGAATGGCGTGAATCCGGCAG
GCGGAGCTTGCAGTGAGCTGAGATCCGGCCACTGCACTCCAGCCTGGGCGACAGAGCGAGACTCCGTCTC
AAAAAAAAAAAAGAAATTGGCTTACCTGCTACCTGTACCGCTACCCTGGGCTCAGCAAGGGTGACTGGGG
TCTCTGAGTGTGGGCACAGTCAGTCGTCGTCCAGGTGTAGGAGCTGGAAAGAGCCTCCTGACTCTTGAGG
AGAGGCACCACGTTGAGGCACAATGCCTGCCCTGCTGGCGGGGCAATCAGACTTCCAGTGTCCTTCCTGT
TGGCAGGCTGGGCACGGCGTGGTAGGCGGGCGAGGATTTGGACACCTTTTTGCCGAATGTTGTGCCACAC
TTACAGCATGGGCCAGACAGAGTGGCCGGTTTGGCCTGGGGACACTGGCTTGCCTCGTGTCCTGGGTCTC
TGCATTTATAGCAGGAGCCTTTAGGAGACTTGTCCTTTGTCTTCCCTGCTGGCAGAGTGGGCGACGCTGG
TTGGAGGGCAGCCACTAAAGCTTGCGCCTGAAGTGCAGCCCTTCTTTTCTCCTTGTCTAGCTCTGCGGCC
TCAGCTGCTTCTTCTCTGGAGTTAAAAACTTTAAAGGCCAATTTTACTAAGTCCTGTATGGGGGTTTGAG
GCCTATCTTCAACCTTTTTAGCTTTTTTCAAATATCTGAGGCTGACTGGGAGATAAAATAGGAGGCTAGG
ACAGCTGCCCCGGCTGGGGAGGTGGGGTCTAGCTGGGTAAATTGGTCTAGTGCCTCTGTAAGGAGATTTA
GGAAGGAAGCTGGGTTCTCATCTGGGTGCTGGATAATTTCCTTTAGTTCATCAAAATTGACCACTTTGTT
AGAGGCTGCCTGCATACCGGCCAAGAGACATTGAACCATAATGTCTCTCCTACGGCGGCCGGGCTATTGT
GGTTGGTAGTCCCAATCTGGTTCTATGGACGGGACAGCCATCTCTCCTAACGGGACGGTGGCATCAGTTA
AATGCCATTGATCTGCATGTTGCCTGGCTGCTGCAAGAATACGCTGTCTTTCCTCTTGGTTAAGGGAGGA
GGACAAAATGACCTGTAAGTCATGCCAGGTTAGATCATATGCCTGACATAGGTATCGAAACTCCTTGGAA
TATGGGGTGGGGTTAGCAGAGAAATCGCCGAGCCGTTTTTCTATCTTGGAAAGGTCTGCAAAGGAAAAAG
GGACATGGACTCTAACTAGTCCTTTGGCTCCAGCGACCTCTCGGAGGGGGGCCAACAAACTAACAGGGGA
GGTTGAAGCAGACTGACCAGTCGGGTAGGTTGAGACTGGCTGACCGGTAGAGGGGGTTGAGGCAGGTTGA
CCGGTAGAGGGGGTTGGGGCCGCTACCACGGTCTTGGAGCGAGTGTGGGCGGAAATGGGAGAGGTAAGAG
GAGTGGCTGAGGGAGGGGCGGTAGGAGGAGCATAGGGAGGGGGGTTGGTAGGTCGGGAGGGAGGTGCCCC
ACCGTCGGCCTTGTCTGAGATAGAAGTAGAATCTTCCTCTGCTTGTGGTGTGGGGGCCAAGGGCTGGGTT
TTGACTAACAAGACCTGGGCCATTGAACACTGGGCGCACAGGTCTGGGCGAGAGCGCAAGTCCCAAAAGC
CTTGGACATAGATAATCTCTGACCACTTTCCAAGCCTTTGGCAGAAATTAGAGAGATCTAATAGAATGTT
ATAGTCAAGTGTGCTGTCTGGTGGCCATTGAGATTGGTTGTCTAATTTATACTGCGGCCATGCCACAGTG
GAGAGGAAAATTAGCTGCTTTCGTTTTAAATCTTGAGCTAAATATAAGGCTTCCAAGTTTTGGAGGAGAC
ACCCTAAGGGGGTGTTCCTAGGGATTTTCGATTATGAGGTTCCCATTGTTTAACCACCAGAAATGGCAAC
CGACCTCACGCAGTGGCAAAGCGTCCTTTGCCACTGCTGGAGACTGAGGGCTTCTGGAGCCACTAACGGA
GAATTGAGGAACTTCAAGATGGACGTCTCCAGGTTGAAGACCTTACTGTGCCACAGGGTGGCTACGTCCT
TGGGCATACGTACAACTCTAGGCCAAGGACACAGAAACGGATGGAGATGGTTAACAAAGGGGAGTACTCA
CCGAAGAAGAAATTCTCAGAGCGGCACCAGTAAAAAGGTGGAATCCTTGTTCGGTGTTGGTGGCTGGTTG
GGTTGGGAGCCGGTTCGCTGGGGAGGAGGTTCCTCAGACCCCTAGGGGATGTTGAGGAAGGGTCTCCTCC
CGGGTTTTGGCACCAACTGTTTTGTTTAATTTAATTTAATTTAGGAGAGCTAAATAATTAAACATGAGGC
CAAAGTACATAAGAAAGTGGCAGTCTTTTATTGCAAATATGCACACACTCTCGGGTGAGGTTCTCTGGTC
CTCAGGTGTGGGGGGCCAGGGAAGTCATGCCGGCGCTCTCGGGTGAGGTTCTCCGGTCCACAAGTAAGAG
GGGCCGAAGAAGTCACACCGGCTCCTGCCGGCGGTGGACTTTTATGCCTGGGAGCTGGAAGGGGAGGAGT
TTGGGGTGCGTGTGTAGGAGTGGCTTCTTGAATTTCGATGTCCCCGGCTTGACATCACTCTGTGCATGCT
CGGTTGATCTGCATCTTCCCGGGTGTGGGCTACATTTTCCCGAGCACGGGAAAGTTGGTGAGGAAGAACC
CGGAAGCAACATGGATTGTGCCTTCTTGTTCACCTTCCTCCATCTTGTCCTTTGTCCCTCACCCAAACA
