# Supplementary material for: Genome-wide characterization of endogenous retroviruses in snub-nosed monkeys
Source: PeerJ. 2019 Mar 18;7:e6602. doi: 10.7717/peerj.6602 (PMC6428148; doi:10.7717/peerj.6602)
Supplement: File S3 — All ERV sequences found in the golden snub-nosed monkey. [file peerj-07-6602-s003.zip › Supplemental3/271.fasta]

>271gi|723408557|ref|NW_010805899.1|:5940708-5949074 
TGAAAAAAAGAAAAAAAAAAAAAACAGATATATTGGGAATCAAAGTAGAAGTTTTAGGAATGCAATAAGT
CATCTTGCATACAGGGAGTGTTAAGTAAAGTTTCATCACCCCTTTAGCACTGATTTTCTGATGACTTCAG
TTTTGTTAAGGAGATTTCGTTTTACTGCTTTGACTGGTGGGTCTCTAGAAGCAAAACTGAGTGATAACTC
ATGAGAAGTACTGATAGGACCTTTATTTGGGTATGGTCCTATAGGTTATTCTGAAATAAAGATAAACATT
TCTAAGTGATTGTATGAGATTAATTTTGTCATTTACTTTCATATAAAAGTCAAATTTGAAAAAAAATTTT
CTGTTCTTTGAGAATTCGGGGAGGAAATTATGCCTTTTTCTTGTAGTGAAATATGCATAACATACAATTT
ACCATTTTACCCATGTTTAAACATACAATTCAGTGACTTAAGCACATTCACAGTGTTATACTACCATCAC
CACTATTTGTTTCCCGAACTTCATCATCCCAAACAGAAACTCTATCAATAAGAACCTTAACTCCTCATTT
CCCTGCCCCTAAGTCCCTGGTAACTTCTATTCTACTTTCTATCTCTATGAATATGCCTATTCTAGGTACC
TTGTATAAATGGAATACGTGTCTGGCTTATTTCATTTAGCATATTGTTTTCACAGTTTATAGCATGTATC
CAAATTTCATTCTTTATGTATGCCACACTTTTTTTTTTGGGACAGAGTCTTGTTCTGTTACCCAGGCTGT
ACGATCTTGGCTTGGCTCACTACAACGTCTACATCCTGGGTTCAAATGATAAGTGATTCTTGTGTTTCAG
CTTCCCAAGTAGCTGGGACTATAGGTGCATGCCACCATGCCAGGATAAGTTTTGTATTTTTGGTAGAGAC
AGGGTTTTACCATGTTGGCCAGGCTGGTCTCAAGGGATCTACTTGCCTCAGCCTCCCAAAGTGGTGGAAT
TACATGCATGAGCCTCCACACCTGGGCTACCACACTTTGTTAATCCACTTATCTTTTGATGGACATTTGG
GTTCTTTCCTCCTTTTAAGGAATTTTGACTAATGCTCTTGTGAACACTGGCTTAAAAGTATCTATTGAGT
TCCTGCTTTCAATTCGTTTGGGTATGTATACAGGGGTATACATGGGTATGTATGGGTATGTATACAGTTG
CTGGAAATTATGGTAATTCTATCTTTAACTTTTTGAGGAACTACCAAACTTTTTCGCAGCAGCTACATTA
TTTTACATTTCCACCAGCAATACAATAGGGTACCATTTTCTCCACATCTTCACCAACACTTATATTTTTG
TTTTTGTTTTGTTTCGTTTTTTGAGATAAGGTCTTGCTCTGTTGCCCAGGCTGGAGTGCAGTGGTACCAT
CATAGCTCACTGCAACCTCGATCTCCTGGGCTCAAACGATCCTCCCATCTCAGCCTCTCAAAGTCTTGGG
GTTACAGGTGTGAGTCACCACACCCCGCTCATATTTTTTATAATAGCCATCTTAGTGACTTGACAATTTC
ATTGTAATGTGTCTTGGTGTGGGTCTCTGAGTTTATCTTTATCCTACTTGGGACTTAACTGGGCTTACTG
GATTTGTAGATTCATGTCGTTTGTTAAATTTGGGTTTTTTCGGCCATTATTTAGATAAATTTCTTCCCCT
TTCTCTCTCCTTATAGGGACTTCCGTAGTGCACCTATTGGTCGACTTGATGGTCTTCCATAGGTCTGTTA
GGCGTTATTTACTTTTCTTTATTTTTTCTTTCTATTCCCAGACTTGATAATTTTAGTGTCCTATCTTCCA
GTTTTCTGATTCTCTCTTCTTCCTGCTCAAATCTATTGTGCTCCTCTAGTGAATTTTTAATTTCAGTTAT
TCTTTTTTTTTTTTTTTTTTTTTTTTTTTTTTGAGACGGAGTCTCGCTCTGTTGCCCAGGCTGGAGTGCA
ATGGCCGGATCTCAGCTCACTGCAAGCTCCGCCTCCTGGGTTCATGCCGTTCTCCTGCTTCAGCCTCCCG
AGCAGCTGGGACTACAGGCGCCCGCCACCTCGCCCGGCTAGTTTTTTGTATTTTTTTTTGTAGAGATGGG
GTTTCACCGTGTTAGCCAGGATGGTCTCGATCTCCTGACCTCGTGATCCACCCGTCTCGGCCTCCCAAAG
TGCTGGGATTACAGGCTTGAGCCACGGAGCCCGGCCCAGTTATTCTTTTCAACTCCAGAATTTTTATTCT
AATTTTTGTTTCTGTTGATATTCTGATTTTGTTAATAATTGTTTTTCTGATTTCCTTTATTTATTTGTTC
ATCTTTTCCTTTAGCTCTTTGAGTATATTTAATACGGTTGTTTTAATGTCTTTGTTGAGTAAATCCAATG
TCTTGGCTTTCTCAGGGATGGTGTCTGTCATTTTTTCTTGTTACTTTGAATGGGCCATGTTTTCTTTCTT
TTATTTTGTATGCCTTGTGATTTTTGTTGTTGAAATTGACTATTATAGTGAGGTAACTCCAGTAATCAGA
TTCTTCTACTCCAGAGCTTACTGTTTTTCGTTTCATTGCTATGTTGAAGACTGTAGTATTCCATTTGAGA
CATTTCCAAACTTTTTTTTTTTTTTTTAAGATAGTGTCTCGCTGTGTCACCCAGGCCAGAATGCAGTGGT
GTGATCTCAGCTAACTGCATCCTCTGCCTCTGGATTCAGGCAATTCTCATGCCTTAGTCCCCTGAGTAGC
TGAGATTACAGGTGTGCACCACCATGTCTGGCTATTTTTTGTGTTTTTAGTAGAAATGGGGTTTCGCCAT
GTTGGCCAGGCTGGTGTTGAACTCCTGGCCTCAACTGATCCACCCACCTCAGCCCCCAAAGAGCTGACAT
TACAAGTGTGAGCCACAGTGCCCAGCCCAAACTAATTTTGCAGAGACTATTCTTTGTCACGTATGATCGC
CAAAGTCTTTGTTCCTTTAGTGCATATTCAGTTAATGTTTTGACAGAGATATATGATACCTTCAAACCTT
TTTGTCAAACTAATAAGATTGGCTGCTTGCTCTTAATTGCACTGGATAAATTGGAGAAAGAAAAGGATGA
CTTCAGGTATTTGAATTCTCAACTTAAGTACTAGACCTGAACATTTCTCTGTCTGGTTTGAAAGAAACTT
TACCTTCTGTAGCTGCAGAGTTGAGATTTCTGAAACCAAACCCAGAATCTCATTTTGCAAGTGCCTGAAT
TACAATGCAAATTGAATTCCCAGCCTTGCAGGGTACCTTTGCTACTAAAGTGAGGATATTGACTGGGAAT
GAATGGGATCATGAAAATTGGAATGATGAGTCATGGGAAGATCCTGATGAAGCTGGTAATATTGAATCTC
TAAATTCTGATGAGTCTTCATTGCCAGTAGAAGCAGAGATAACTGATTTACCCAATCTGATTATATCTAA
TTGACATTAACTGCTTTCCTTGAGGAAACTAATGTCTTCCTCTGAGATAATTGCCTTACAGGACACTGCT
GATTGTCCTCAGGACCCTCCCTGACCACCCCTCTTTGCTTCTAAACCTGTAACTAGATCCAAGTCCCAAC
AGGCCCCAAAGGTGAGGTACTAAGTGAGATATAGGAGGTGTGCTACACTCAAAAAGAACTACATGACTCT
TCCCGTTTGAGAATATGTGTGGAAATGGATATTAGGGTACGTAATAATTGTGGAAGGAACATAAAGTTGG
ATCAGGCAGTGTTTATTGATAGGGGCCCACAAAGCAGAGATTTTGGATTTAATATTGCAGCATGGGGGAT
CAAAAAGTTCCTGCTCTAGCTGGTTGGTTGCTTGGTTGAAACATGAACCAAAATTTGCCCTAAATGAAGT
TGAAATGCCAGTCCTGCCTTGGTATACTATAGAGGAAGTACTTCAAAGGCTTAGGGAGATTGAAATGTTA
AGAGTGGATTTAACATTTAAAAGACCAGCTCTCCCATCCTGAGGGAAGTCTAGAGGACACTTCACCATGA
CTATGAGAAGTAAATTTGTGAGGGAAGCCTCAGCATCCTTAAAGACCTCTGTGATTGCTCTTTTCTGTAG
GTCTGAAATTACAGTGGGAATTGCTGCCACTGATTTGGGAAACCTAAATTCAGTGGGAGTAATTGGATCC
CATGGTGCCAGGTAGAGATACTTAATTTCCAAAGCAAGGTGGGAATGGTTACTGTAATGGACAGCAGAGT
TAAAGCAGCAATCAGAATCGTCTGACTAGGCCAGACGCAGTGGCTCACACCTGTAATCCCAGCACTTTGG
GAAGCCGAGGTGGGCAGATCACTTGAGGCCAGGAGTTTGAAATCAGCCTGGCCAACATGGTGAAAGCCTG
TCTCTACCAAAAATACAAAAATTAACCTGGTGTGGTGGTGCGCATCTGTAGTCCCAGCTACTTGGGAGGC
TGAGGCAGGAGAATTGCTTGAACCCAGGAGGCAGAGGCTTCAGTGAGCTGACATTGTAAAGGTAAACTGA
GGCTGGAGCCGAACCGGGAACGAAGACACAAGGCAAATGGCAGTGAGAATAGCCTTTTATTAGGGCTTGC
GGGCGAGGTTCCTTGGTCCAAAGGCGTGGGCTGAGGGAGGAGGGTAGGGGCTTTTTATAGTCTGAGAAGT
AGGGAAGCTGGTTGTGCAAACAGGGCTTGGGGGGTCTTGAAACTACTAGGGCAGGAGTTGAGTAAGGGTC
GTGAGGAAGGGGTCTTTGGAAACTGTCAACCGAAACTGCTGTTTACGAACTTGTGGAATGCAGGTGAGCT
GCAGGTCATGGGGGAGTGTGGTTGCCCAGCCAGAACTCTGATGCATGTAAGTCTGTGGGTATGTACAAGG
GTGAAGGGAGTCTTTAACAAAAGGCCTGCTATGCTGGGTAACACCGCCATGTTGGGTCTAGATTCCTGCC
TAACATTCTGACCTCTTTCTAATAAAGAGAATGGGGCGACGTGTTCATCTGGCTGGTCGTCGTGGGGTTC
TTCGGAGGTCGGAACTCGGGTATAGCGGTGGAGCAGCATCTGATTGAAAGCGACTTGGGAGACTTCTTTC
ATGCGGTCCTGGATGAAGCAGAGGACACAGGGAGCTATGAGTAGCAAGAAGCCAATGATTAGTAAGGGGC
TTAGAAAGGGTAGGACTTAACCGGCCACAGACGACTGCCACCACCTAAGTGAGGGCCTTGATCTGAGGTT
TTTCTGGTGGAGTCTTTCCTGAATCTTTTCTAGAGTGAGGAGATTGGTTTCTACTAGTCCTGACTCATTG
ATGTAGTGTTTGGCCGGGAAGGGGAAAGGAGGGGGTTAGGTTAGAGGAGTTAAAAGGACTGGGTAAAGGT
ACCGCAACCAGTGGGGGCTTATTCAGGGCTGCACACAAGAAACAATGAGAAATGTTGTGTACCTTGGCCA
TGTGTACCACTTGAGCCCCTTCCCTGACTAAGGTTAGCCAGGAAAAAGGGTTGCTGCTGTCCTGGGGCTT
GCTGCCTGGGCTAGAGCTGAGATGGCTTCCTCCTGTTGTCTGATGTCAGAGGCCAGGCTGACGAGGCTGC
TTACGACCTTGATGTAGGCCTTAAAGGTCCTGAGTCGGGCCACAGGATAAGACTCACTGTGCCCAGCAGT
CCTAGGAAGGACAAGATCTCTTCCACATCCTGAGGAGGCTGGAGAGTTTCAATGAGGCTTATAGGGAACT
GGGGTCTAGAGGGAACTTGGAAGGGTCCTTTAGCCGGATGCGGACCGGAGTGTGGTGCTGGGCAATGATC
GGGGTGGAGGTGTCCCACACTTTAGGGTTAATGGGGACTGGAAACGGGAGTGGGGGGTCAGCCTGGTGGG
GTTTGTCAGGTGAGAGAAGGGGGAAGAGGAACACGAGGTGTGGGGAGGGGTTGGGTTGGAAGTGAACTGA
GGCCCCTAGCTTGGAGAGGAGATATCGTCCTAACAAGGGGACTGGGCACAAAGGAATGATAAGAAATGAG
TGTGAGAAGAGGGAGCCATCCAAGCGGCAAGACAGAGGAGGAGTCTGGCGGTAGGTGGAGGGAGTGCCAT
CAATTCCCATGACCATGACAGTGGAGGGGTGGCCACTAAATTAAGGCAAAACAGAGTAGGTAGCCTCCGT
GTCCATAAGGAAGGATATGGACTTACCCGCTACCTGGAGCATAACCCTGGGCTCGGTGAGAGTGAGAGGG
GTCCCCGAGTCTGGGCCTCTTCAATCTTCGTCAGTGTCGAGGAGCTGGAAGGCGCCTCCAATACCTGGAG
GAGGGTCGTCACGTGGAGGCGCAGCGACCGTCCTTAGGTCGGGGCAGTCTGACTTCCAGTTGCCCATCTG
CCGACAGTTCGGACAGGGGCGAGTTGGCTCCTTTGGGTTAGGGCACTGCGTGGCCCAGTGGCCGTCGTTG
CCTCACTTGAAGCAGGTACCAGATGGCGCTCGGGAAGTACCTCCTTTCTGGGAGCTCCTGGAGCCGGCTG
GCCTCAGGGCTGCTACCAAGGCCTGGGTTTGGAGTTGTACCTTCTGTTTTAGCCTGGCCTGTCATTGGGC
CTCAGCTGCTTCCTCCCTGGAGTTGTAGACCTTGAAGGCCAGTTTGACTAAGTCCTGGATGGGAGTTTGA
GGGCCTTCCTCCGCCTTTTTAAAATTTTTTTTGGATATCAGGGGCTGACTGAGAAATGAAATATGAGGCC
AAGACGGTTCCTCCTGCAGGGGAGGCAGGGTCAAGGCGGGTGTACTGAATAAGTGCCTCAGTCAGCCAGT
TAAGAAAAACAGCCGGATTTTCATATGTGCCTTGGACTACCTCCTTTAGTTTGTTAAAGTTGACTGATTT
GTTAGAGGCTGCCTGCATGCCAGCAAGAAGGCACCGAGCCATCATGTCTCGGCGGCAGTGGCCTGCCTGC
CCTACCTGGTAGTCCCAGTTGGGCTCAGCCGAGGGCACTGCCTCGGTGCCGACTGGCATGGCAGGGTCAG
TTAAATGAACCTGATTAGCATGCTGCCTGGCTGCCACTAGGGTGTGTTCCTGCTCCTCAGGAGACAGGGT
TGAGGTCATAACGACATGAAGGTTGTGCCAGGTGAGATCATATGCCTGGCATAGTTACCTAAACTCTTTG
ATATAACGAGTAGGATTGGCCAAAAAGGAGCCTGCATGCTCCTCAACCTTAGACAAGTCTGCCAATGAAA
ACGGCACATGGACCTGGACTACCCCTTCGGCACCTGCCACCCCTCGTAAGGGACACAGGAGGTAGGTCCT
GGACCGAGTATGGGCTGAGACAGGTGAGGAAGGGGAGGAGATGGAGATAGGGGAGACAGAATCTGTCGGG
TTTGGTAAGAGCACAGGAGCAGGGGAAGGGTGGGGAGGCGTTGACGAGGATGGGGATAACAGTGGGTCAG
GGTAAGGAGGAGGTTGGGCAGGAGACCAGAGGGGTGGCTGGGATAGGGTGTCAGTAGGCTCAGAAAAAGA
GGAGGAATCATCCTTCTCCTTGCTCGAGGGAAGAGACTTTGCGAGCAGAACTTGAGCTAACGAGTATTGG
GTGCAGAGATCTGGGCGAGAACGCAAGTCCCTAAAGGCCTGAACATAGGGTATCTCGGACCATTTGCCTA
GTCTCTTGCAGAAGTTGGTCAGATCTGTGAGAATGTTAAAGTCTAGAGTGCCTTCTGCAGGCCACTGAGA
CTGATTATCCAATTTATATTGCGGCCAAGCTATTGTGCAGAAGAAAATGAGCCACTTTCGTTTTGTGTCT
TGGCTGAGTGTAAAGGTAAACTGAGGCTGGAGCCGAACCGGGAACCTGGCTCGGGGAGAGGAGAGCCTGC
CTGACCTAGCAGGGGTCCGGGGAGGGGTCTCCTCCCGGGTTTCGGCACCAAATGTAAAGGTAAACTGAGG
CTGGAGCCAAACCGGGAACGATACACGGTCCAAAGGCATGGGCCGAGGAAGTCGCGCTGAGGGAGGAGGG
TAGGGGCTTTTTATAGCCCGAGAAGTAGGGAAGCTGGTTGTGCAAACAGGGCCTGGGGGGTCTTGAAACT
ACTAGGGCAGGAGTTGAGTAAGGGTCCTGAGGAAGTGGTCTTTGGAAACTGTCAACCGAAACTGCTGTTT
ACGAACTTGTGGAATGCAGGTGAGCTGCAGGTCATGGGGGAGTGTGGTTGCCCAGCCAGAACTCTGATGC
ATGTAAGTCTGCAGGTATATACAAGGGTGAAGGGAGTCTTTAACAAAAGGCCTGCTATGCTGGGTAACAC
CGCCATGTTGGGTCTAGATTCCTGCCTAACAGAGATGGTGCCACTGCACTCCAGCCTAGGTGACAGAGCG
AGACTCTGTCTCCAAAAAGAAAAAAAAAAAAACAAGTCTGACTCACAGAGGTATGGTTTGGCTAGGTGAT
CACAGAGTTAAGCTATTGTGCAGAAGAAAATGAGCCA
