# Supplementary material for: Genome-wide characterization of endogenous retroviruses in snub-nosed monkeys
Source: PeerJ. 2019 Mar 18;7:e6602. doi: 10.7717/peerj.6602 (PMC6428148; doi:10.7717/peerj.6602)
Supplement: File S3 — All ERV sequences found in the golden snub-nosed monkey. [file peerj-07-6602-s003.zip › Supplemental3/272.fasta]

>272gi|723408557|ref|NW_010805899.1|:6154792-6165183
TGAATAAGAAGTGTAAATGAGAAATAAACTTTGTGTTTGAGCTGCTAATAAAACCTTAAACTTTAAAACA
TGGTTGGAAGGCTTGGTTTATCTTTCATTCTTTCCCTCTGCCAGAAGAATAAGCATATCACAGCCTAGAC
TCATGATGAAGATCCATGGAGCAGATGTGAATCTGACTCACTGCCTGTAGCATAGTCATAACTGACCCAC
AGTGTTCATATAATATGAACAAGGATGATTTTGTTGTTTTTGTAGTGAACCACTGAAATTTGGGAGTCGT
TTGTTTCACAGCCTTACTCAAGGAACACCAATTGCTGGAGTTGTGAGTTCCAGCTTGCGTTTCAACTCAT
GACAGCTCAAGACTGAATATTTAAAGAAAAATAAAGAAAATCCAGTCTCCTTACAGCATATCATAAAATT
ATTAATTTCACTTATCTTTGCTTTTGTCTTTCAAACTCTGATAATGAACACTTCTTCAGTCAGTTCTATA
AAAAGAAGCTCCCATACATACTTTTACATGATCTACTTATACTGTAGGGCCAACCCTACAGGGTCTATGG
GTTTTTCTCATGTGTGGAGACAAGAGAGCATAGAAATAAAGACACAAGACAAAGAGATAGAAGAAAAGAC
AGCTGGGCCCGGGGGACCACTACCACCAAGACGCAGAGACCAGTAGTGGCCCGAGTGCCTGACTGCACTG
TTACTTATTGGATACAAGTCAAAAGGGGCAGGGTAAGGAGTGTAAGTCATCTCCAGTGATTGATAAGGTC
ACGTGAGTCACGTGTCCACCAGACAGGTGGCCCTTCCCTGTTTGGCAGCCAAGGCAGAGAGAGAGAGAGA
GGACAGCTTACGCCATTATTTCTTCTATGCATTTCAAAGACTTTTAGCACTTTCACTAATTCTGCTACTG
CTATCTAGAAGGCAGAGCCAGGTGTACAGGGTGGAACATGAAAGTGAAACAGGAGCGTGACTGCTGAAGC
ACAGCATCACAGGGAGACGGTTAGGCCTCCCGATGGCTGTGGGTGGACCTGACTGATGTCAGGCCTTCCA
CAAGAGGTGTGGAACAGAGTCCTCTCCAACTCCCCCAGGGAAAGGGAGACTCCCTTTCCAGGTCTGCTAA
GTAACGATGCCTTCCCTAGGCACTGATGCTACTGTGAGACCAAGGCCAGCTAAGTAACAGTTGCCTTCCC
AGGCACTGGCATTACCACTAGACCAAGAAGCCCTCTAGTGGCCCTGTCAGGGCATGACAGAGGGCTCACA
CTTGTCTTCTGGTCACTTCTCCCCGTGCCCCTTCAGCTCCTATCTCTGTATGGTCTGGTTTTTCCTAGGC
TATAATTGTAGAGCAAGGATTACTATAATATTGGAATAAAGAGTAATGCTACAAACTGATGATTAATAAT
ATACATATATCATTTATAATCGATTTCTAGTATAACTATTCTTATTTTATATATTTTGTTATACTGGAAC
AGCTTGTACCCTTGGTCTCTTGCCTTGGCACCTGGGTGGCTTGCGGCCCACATCTCCCCCATTTTTATTA
ACTAGGATCACCATCGCCATCACTGCTTGTCATTGACTTCGGACTTGTCTTCGGACTCTTTTGAGGCATC
TGCAGACTAAAAGGAGACAACATAAGCATACCAATATTAATAATGCCAGTGATAACAGTGATCCTCCCAG
GGGTTTGATCCATTTAAAGGGATTAAGATCAGATAATCCTTTAGTTATTGCTTCAAAAATGTCTGAGCCA
GGAACATTGGTTAAATGAGCCTGAGAGACCTCAAAAATTTGTTCTTTAAGTTTTGAAATATCTAAGGTTA
AGTTATCATCCCAGGCTTTTAAATGTCTTGAGACTTTTCCCAGCTATGTTGATCTTTATTATAAGCATAA
GGCATTATGCAGTAATCAGAAGTATTCCAATCACACTGTAATTGCATACAGTGTTCCAAATTCATAACTA
TCTCTCAGCCATGTTACACTTTGGCAGAGATCATTAATTTTATTAGCTAATTTTTGATCTACTTGAGTCT
GAGAATTCCAGAGTCTGGAGGAGTTTTTCTGCCATGCTTCAACATATTGAGCAGTTTGAACAGAATTGTG
GATCACAACTCCAGCGGTTGCCGCTGTTGCAGTAACTGCAATTAGACCTGCAATGACTGCAGTAAGAGTA
AAAATGAATCTTAGTTCTTTTGAGGATACCTTTAAGAACTTCATTGACTATGTGTATAGAGGGGGAAGAC
ACCCATGGATGATGTAAAGAAACTGGTATCTGTACCCCCTCCCTAGTCCTTAACAAGAGAATATTTGTTC
TGGGATTAAAAGTAACATCAATGCACGTGAACAGCTTACAATGATCACATTCTATAGTTTGCATATTGGG
AATGATAATTATATTTCCAACCAACAGTATATAAGGGGGTTTGACACATCTCCTGATAAGTATCACCTGT
TCAGACATCAAGGTGATGTTGAATATGGGTGTCTTGGTATTAAGAGAGAGTTGATAGGTAGCATTCCATA
TCCTTATTCCTGTCATGGCTGTAGCTCATTTCCATAATTCAGGATGTTCTGGAGTAACAATTGGATGAAT
CATTTTTGGTCTAGAGGAATGACGCCTGTGTCCGTCCATTTAAATGGGTAAGGAGACACCTATTCCCTCA
ACCTGTAGGACTGCCATCCATCCTCTACATATTCTAACAAATAATTAAACTCCGAGCATGTCATATTTTG
GCCAGAGCAATTCCGCCAATAATACCCTCTTGGAGCCCAGTCAATAACAACACCCATAGGTAGAGTTTGG
AACACTACGGCCTTTGGAGTATTACAATCATTCCACACAATTGAATTTACAAAGAAAGGTCCCATTGTAG
GTTTATTGGAACAGTCTGGCAGTCGTTTTGTTTTATTTTTTTGTGGTAACAGGAACCCTCCATTCCTCAT
GTGGATTAACAGTCATAAGTTGAAAAGAATTGGTACTGAACACATTGTGTACTTGATAAGTCATTATTGA
AGGACAGTATGGTCCACATCCAATTCTGATAAGAATAAGCTAAACAGTCAGGTGACATTCCAATCCCCAA
TGTTGGATATTTATAGCCAATTGACAAATTAAAGTACATACCTTCTTCTTCTGGTTGAGCTGGAAACTAT
CATCATTAGGGACTGGTGTGAAGGCACTATTATTAGTGTAAACTTCCACTGAGGAGTCCATCCAGGAGAC
AGACTGAATTAAAGAGGGAAAAGGAACATATGCCCAATAAGTGTAATTTTGAGTTGCCCCAACTGCTGGT
ATATTCACCACTGCACAGACTACCATAAAGGCAGCCAGAATTATATTACCTGTCGTTTTTGGAATTCCTT
TTTCTTGTAGTAATTTTTCTGTTTGATGTGATAAGACCTTTATTTGACCCCATGTTGGTGGAGTAGAATG
ACTGGTGTTGTAGGTCACACCGCGAGATTCTGTCGTAATGTCAAGGTCATGGAATTTATGTGTTGGGCGG
CAAACCTTGCCTTTTGATTTCTGATGGTTCTTCGCCTTTTGTTTCTGAGAGCTTTTTATCTTTGGAGTTA
TAGTGCAATTTCAGTTGCCAGGAGGGAACCCACATAGGTTCTTGTCCTTCTCCTGAGGAAACACAAGCAA
AACCTCTACCCCATGTTACCACAGTGCCTAATTCCCATTTGTCAGTTTTTGCATCTTTCTACCATACTCA
CTTTCCTTTTTGTGGATCAAATTTATTTCCAGTGAAATGTTCTGCTACTGTAAAAGGTTGATTTCTTACT
AGGTTTAAGATATTTAATGTAAAATGAGCCAGATTTAACTGAGCATGAGAGTTAGCAGCATCTCTCTTCA
CTTTAATGTCCTGTTTTCAAAGTTGATTTTTGAGTGTTTTATTGGCTCATTCTACCGAGGCCTGTCCTTG
AGAGTTATACGGGGTGCCAGTTGTGTGAACTGACATCCCCTATATTGCCCATGTCTGAGTGAACTTTTTA
AAAGCAGCACTAGTGTAGCCGGGACGGTTGTTAGTTTTTAGTTTCTCGGGACAGCCCATAACCGAGAAAC
ATGAAAGCATGTGTCGTTTAACATGAACTGCACTTTCCCCTGTTTGACAAATGGCCCAGATAAAATGAGA
AAAGGTGTCAATAGTTACATGTATAAAAGAGTTTGCTGAAAGCGGGATAATGAGTCACGTCCGTTTGCCA
GAGAGCATTTTGTGAAAGTCCTCCAGGATTAACTCCTGAAGAAAGTGGCTGTAACATTAACACTTGACAA
GTAGGACAGAGACCTACAAGGGTTTTAGCTTGTTTCCATGCAAGGGGGAACTTTTTCTGGAGTCCCACAG
CATTGACATGAGTTAAAACATGAAAATTTTCTGCATCTGTAAAAATGGGAGCAACTAATGCATCAGCTCT
GGCATTTGCTGCCAAGTAATGGAGGGGTGTGTGAGCCCGAATGTGAGTAATGTAGAAAGGAGAAGACCTT
GCTCTGAGTATGGATTGAAACCTTTGGAAAAGAAAAAGTAGGTTATCATCATGCAGAAATTTGATTAAGG
CAGTTTCAATGTTGTGAGCAACATGTACTACACATGCTGAATCAGAAACAATGTTAACTGGTTCAGGGAA
ATCTTCAAGAACAGCCATGACAGTGATCAACTCAGCTCATTGTGCTGAAATAGCTCCTGTGTTAAGAACA
TGTTCTCTTGGCCCCATATATGCTGCTCGACCACTACAGGAAGCATAAGTAAAAACAGTGACAGCTTCAG
CTAATGGAATGTTTCTAGTAATGTTAGGTAAGTTCCAAGAAGTGAGTTTAAGGAACTGGAATAGTTTTAC
ATTAGGATAATGCTATCAATTATACCTGGGAAACCTGTCAAATGAACTTGCCAAGCAATGCAGGTTGCAA
AAGCCTGTTGGACTTGTAATGGGGTGAGGGAAACAATGATTTTTTTTGTCTTCTAGCTGCATTCCTAAAT
AGTAATAAGGAGAAGTCTGGATTTTTTTCTGGGGGCAATAACCAAACCAGCGGTTGCAACTGCTTGTTGT
ACTGCAGAAAAACAAGATATTAACACGGAGCATGAAGGTGCCACAAGATCAGCCACCTGCTGAGCAAGAT
CAGCCACCTGCTGAGCAAGATCAGCGGGCTGTGGCTGATTTTGTGCCACAGGGATGGCAGGTATTGGCAG
TTGTAGAATTACAGGAAATTGCCAGGCTTCAGAATCCCCATATTCTCTTGCTTGTGCTATAGCCGTCATA
AGAAGAGTGTCATTTTGAGGAATATATGTAACTTGTTGCTTGTGAGTGGCAAGGGTAGTGGTGGCAACCA
CAGTAGCGACTGGATCAGAAGCAGAAAAAAGGTTGAAATTTTGAATGGAGGAAGAGTTGAGAACTGTAAA
CCAGGATGAGATGAGATTACCTGCTGAGTAGATCTTTCATGGGCCTGAAATCCAGGCTGCCACGGTAACT
GCGCACCAGGCTTCAAGGGAGCCTGAGGCTTCTTCAAGGGAACCCGATTTGTCAAAAGAGACCCAGGCTT
CAAGGGAGCCTGAGACTTCAAGGGAGCCCGATTTGTGGAAAAAGAACCAGGCTTCAAGGGAGCCTGAGGC
TTTGAGGGAGCCCGATTTGTGGAAAGAACCAGGCTTCAAGGGAGCCCAATTTGTGGAAAGAAAACCAGGC
TACAACGGAGCCCAATTTGTGGAAAGAGAACCAGCCTTCAAGGGAGCCTAATTTGTGGAAAGAGAACCAG
GCTTCAGAAGTGGAAAACTAGGCTGTGGAGGGATAGGGTTGAGGGCCTCATTACCAGGCCGAACAGGCGG
AAGGTTGAGAGCCCTACAGCAGGGCTGAACAGGGACAGGGTTGAGATAATACAGGAGGGTTTTTGTGAAG
TTTAAATAAGCCAAGCTTGTCCCATGGTGTTCCCGGGATACTCTGAGTGCTCAAGCTTACCACCAAGCTT
ATTGACCGCAATCCTCAGGAATCTGTCGTGGAAATCCTCCGCTAAGTCCCCTGCTCAAGGGGCAACTTCA
CACAGCGCGGGAGAGCCCCACGTTAGAGCGCCAGATGTAGGGACCAGCCTGACAGAGTCTATGGGTTTTT
CTCTTAGTGTGCGGAGATGAGAGATCGGAGAAATAAAGACACGAGACAAAGAGAAGAAAAGACAGCTGGA
CCCGGGGGGACCACTACCACTGAGACGCAGAGACCAGAAGTGGCCCTGAATGCCTGGCTGTGCTGTTATT
TATTGGATACGAGGCAAAAGAGGCAGGGTAAAGAGTGGGAGTCATGTCCAGTGATTGATAAGGTCGCGTG
AGTCACATGTCTACCGGACAGGGGGCCCTTCCCTGTTTGACAGCCAAGGCAGGGAGAGAGAGAGAGGACA
GCTTACACCATTATTTCTTCTATGCATTTCAAAGACTTTTAGCACTTTCACTAATTCTGCTACTGCTATT
TAGAAGGCAGAGCCAGGTGTACAGGGTGGAACATGAAAGTGAAACAGGAGCGTGACCGCTGAAGCACAGC
ATCACAGGGAGACGGTTAGGCCTCCCGATGGCTGTGGGTGGACCTGACTGATGTCAGGCCTTCCACAAGT
GGTGTGGAGCAGAGTCTTCTCCAATGCCCTCCCCCCACCCGGGAAAAGGAGACTCCCTTTCCAGGTCTGC
TAAGTAACGATGCCTTCCCTAGGCACTGATGCTACCGCTAGACCAAGGTCAGCTAAGTAGGGGTTGCCTT
GCCAGGCACTGGCGTTACCACTAGACCAAGGAACCCTCTACTGGCCCTGTTCAGGCATGACAGAGGGCTC
ACACTTGTCTTCTGGTCACTTCTCCCCGTGCCCCTTCAGCTCCTATCTCTGTATGACCTGGTCTTTCCTA
GGTTATAATTGTAGAGCAAGGATTATTACAATATTGGAATAAAGAATAATGCTACAAACTGATGATCAAC
AATATTTATATATCATCATATCTATAATCCATTTCTAGTATAACTATTCTTATTTTATATATTTTCTTTA
TTATACTGGAAGAGCTTGTGCCCTCCGTCTCTTGCCTTGGCACCTGGGTGGCTTGCCGCCCACATTATAT
TGTGTTCTTTTTTAATTTTGTGAACCTTTTGTTTTAACAGTGATATGAATCCCTTCAAGTTCAAGAAAGT
AATCAAAGTTTGATAGGCTCTGAAAAAGCATCCCACAGCCCATGCTGCTGCGCTAATGCTTACTTTACAG
ACACACATGGTGGATGATAGTTTAAGTGGGTCTCTTGACAGTTCTCAGGTATCTCACTCCTCCAGACATT
GAAATAAACTTTTCCAGGTATTGAACAGCAAGAAAATGGTATAAATTAAGGACCTCTGATTCTCCAATGG
AAACTTTTCAAACTCTCGTTTGGTGTTCCTCAGTTGACACGGAACATTCTGTGTATTAGATTACTGTTGA
ATAACACTCACTCTCCCAGAGTATACTTCCCCACACATTAACTATAGGCTTTGTCATGTGCACCACTTCC
ATGGGTGAGTGGGAGGAGTAATTAGTAGGTCTGGTGAAAGCAGAAGCTTAAAGTTTGCTTGTCCAGTGGG
GCTTGCCATCTTCTTACTCTGCCACGCCATGAGAATGTGACTGGTTAGCTCCCTGGTCCAAGGATAAGAG
AAAAGTAGAGCAGAGCTGCCAGACCAACTCGCAGTTTGAAGCAGAACCTCACAGCCAAGCCTGGCTTGGA
TTAGCCGATCCACAGCCAACCTGCAGTTACATAAACAAACCTAGGTAAGATCAGCAGTCATCTCAGCCAA
TTATTCAGATGTATGAGAAATATAGTTTTATTGTTGTATATCACTGAAATTTTGTGAGTATTTTTTTCCC
ACAAAAATAACAGACTTATACATTCTGGAAACTAATTATTTGTCTATTATTTAATACAGTGGATATAGTA
TAATGGATTAAATGAATATTTCCAGACTGCAAGATCTGATCTGCCCATGTTTGGCGCAGTAATTATCTTA
TCCCTCAAGGGATACTCAAACCTTCTCATAGGCAGTGATTTTGTCCCACATAGAAGTTTAATAGTATATG
AACTCCATTGCCACATAAGAAACAACAGTATAAACTTGACTTTATTCACAAATAAAGTTATTTTCTGTCT
TATAGTGACAACAGGTGCTTAAATAGAGCATAACACTAATGAGAACAATATTTCTCATGGTATTTCTAGA
GTTGAAGAAATATCGTTGTTCCCTCTGACCAAACTCCTAAGTGGAATAGTCCCAACGATGGAGAGAGGAG
AGTTCCCACAATGAACTGCCCTAAACTATCCCAAGATGGGGCTGATTGGGATTCCAAAGAAAAACACTAA
AATCACGGTGACAGTCCAAAGAATTTATTAGGAAAACTTAAAGGGTGTTGTGGTGGTCCTTGTGATGGAC
AGTGAAAAAAGAGATACTCTACCTAGGTATTTCAGCAAGGAGGGGTCAGATTTTGGGGCTTATATGAAGG
TTCAAGGATTTTGGCTCTGGGCTGGGGCTAGTTTCTGTGTGTTTAGCAACATGTTTGATCTTCATTGTTT
TGAACAACAACCTTAACACCTTTATCAGTGTCTGGAAATGTTAAAGATCCCAGCTTAGGTTAAACCTGTA
AAGGAAAACATGTAGCTGACCGGGTCACAGAGTGAATTATCTGGAAAGCCTGAGTAATTGTCAGTATTTG
CCTGTACAATTCTTCTACATGGATCCCTGACTGATCCAGACAGTCATTTTAGCTAGGATACCACCAGTGT
GCTGATAGCTTGGAAATGGTCAAACGACAGAGTCAGAATACAGATTTAACAAAAGAAGGCAGGCAAGCTT
CAGTCTACTTTTTAGCAAAAGCATTAGAAATAAAATTAATTGAATTTCAGGTTTTGCTTAGGATACTTCT
GCATTGCTATTGTCCCCTACTTCAAAAAATATGGCTACCTGTGTCTTATCCTCATAACTGGCGATTCAAT
TGGTCAAGAGTATAACCTGAGCTTTGAAATTTTTCAAAGATGCCCAGAAGATTCTGAAGTACAAGCAAGT
TTTAGAAACAATAACCACCTAGTGCTTTTTACTACAAAAGGTATAGGTTTGTACATTATGGACAATTCTT
TTATCAAACTCCAACTTCAGAGAATGAAACATGAAAAGATTTTGTGAGAAGTTTGATGGACTACCACTTG
CAGTTTTATTCTATTTTATTTTTGATATTTATAAGGATTAAAAGCTGAGAATAGCTTTTAATCTCATAAG
GAATTTTCTACCTTTTTCTGACTAGTTCAATTACTTCTAATCAAAAGAACATTACAATGAACTTTCTGCA
ATTTTTGTAATATATTCAAGAATCCATACCAAGGGATGTAAGCAGGTTATGAAAGCTAAATGTATTAAGC
CCTTATGATGGTGAGGTTAATTTCCTCCTTCTGGACTTAGCTGGGACCAGTTTCCATAAAGAACCCAGTT
TCTCACAGCTACCAAGTAGCTTTAATTCTTTTAGATAAGCTGAAAGAAGCCAAGGGAGTCGAAGATACGG
CCAAGTGCCAGCCTCCCTGCCAGGGCAGTATCTGGGCAGTAGAGGTGGGATATCTTCTCTATTGTTGCAT
CAACAATCCTGTCAGACCATGAACAGGAGACATTCACTTTACCTATTCTTTTCTCTGGGTCATTGGCTGT
AGGATTCAAGACTTGTGGAGTTGGCAGTAGGTACAATGGAAGAGAGGCCTGGGTGCTATCACAAAGGTGC
AAGTAGGGAAATGGATAAAGAAATCATTCTGTCTTCTGTCTCTTAATGCAAAATGCACCCATCTCCTAGA
GTAGTCGTTCTTAAATTTTAGTAGGCATCAGAATCACAAATTTCCAGGCTCTACCCCAGAGTTTCTCTAG
GGAATACAGCCTGAGAATTTGCATTTCTAACAAGTTCCCAGATGATGCCAGCATTGCTGGTTCTGGAATA
ACCAATGTCATAAAGAACATGGTCTAGTAATCCTGGAATCTGATCAACCTAATTCATAGGTGGAGGAGGT
GGAAGAGAACAAAAAGATAAGGAGGTTGGAATGACAGGGAAAAGAATAACAATATCTGTAATATGACTGA
CTCTTTGACCTTCCTTACTCCCTAAATGCAGCATTGGTATTATTTGTTTCTAATGATCTAAATGATTTAC
AAATTCTGTCTTGGCTGGCGGCTTTTGACTACATGTTTTGGATGGTCTTTGGGAATGGCTGTAACTATAA
TCCTGGAGCTTCCCCTACTTAAAAATAATTCTATATAACTAGTGCCATTAAATTATTATCAGTCTCTATG
AGGCACTAAGAAGAAGCAGGATGAATTCATTTATCTGTGTGTTTGATCTGTTTGTTAGATGACAAATTTA
AAGCACTAATAACCACTTGGTAATCTGGGCTA
