# Supplementary material for: Genome-wide characterization of endogenous retroviruses in snub-nosed monkeys
Source: PeerJ. 2019 Mar 18;7:e6602. doi: 10.7717/peerj.6602 (PMC6428148; doi:10.7717/peerj.6602)
Supplement: File S3 — All ERV sequences found in the golden snub-nosed monkey. [file peerj-07-6602-s003.zip › Supplemental3/273.fasta]

>273gi|723408557|ref|NW_010805899.1|:641090-652532
GGCTGGGCGCTGCATGCTAAGTCTGTGGACACGTGGGCTCTGCTGCCTCATCAGCAACCCCACACTTGGC
TGGCACAGTTGCCACAAGTATGCTCCAGATCCAAGCTGCTCAGGGCGGGGTCAGGTGGGGGCAGACAACA
CAACAAAGAGGCTTTGTCCCCAATGCCACACCCCAGGGTAAAGAGGTGCCTGTGGACCTGGGCTGTACCT
GAGAGAGGAGGGTCATTCCCAGGTGGTGGCTGTGGGAGATGGGATTACCAAACCACCACTTTCCCAGGGA
CTGCCTGATGACTTGCAACAGAGAAGACGATGGAGATTTCCAGCCCTGTGGTTTTAAGGTAAAATCTGGA
AGAGGTCAGAGCTGTGGAACTGCAGTTTCCACATCTGTAAATGAGAACTGTAGATATAACAACTAAATCC
TTTGTGTGTCCATGTGTCTGTGTGCACGCAGTGGTGGTGGTGTGAGAAGAAACATCAGGATTGGCCAAAA
TGGTTCTTTATTTCAGTTTCCATCCTACCTTCCCTCCATGAGATGGAGCCAATGTCTCTGCCCAACACCT
CCACGGCACCTGTTGGGTGCAGGGCTGGGGCCACACTGTGAACCACACACAGAGCAGGCCACCTGCAGCT
CCACACCTGTCATCTGCCCCCTAGACAAAGGATCTGCAGGGAGGGGCCTGAGCCTTATGCTCTATGTCCC
GGACCTAAGGTTTATGCTCAACCAACAGTAGGTCCCTTCTGAGAACCACAGCTGAAGTGGAGATAAGCAT
CTATAAGGCTTCTCAAGAAGTCCCTTGCAGAACCGAGCAGCTCGCTTTTGTGTGATGTATGCAACACTGG
GCCTGAAAAGTGCTTTGTTCCAACAGATGCTTGGAAGGGTGTGGCTGACAGATGGAAGGACGCACAAACG
CAGCATTTCCCAGTGGGGTCCACAGATCCAGCCTCATGGGGTGCTTGTGATCAGAGTGCAGATTACTGAG
CTACAGAGCTAAGTTCTTCACCTGCACCACCTCATCTGCCCTCACAGTTGCCGTTCTTCATCCCTGCTTT
GCAAACAGAGCTGGAGAGTTGAGTACCTACTGCACACAGCATGTCCACACCCCAGGCCATGCGCACTCTA
CCCCTCTGCAGAGTAGATGGCACCAGGCTTCATCTCTCCCCTGCAGGCCCAGCACTGAGCCACCCTGTCT
GTACCTGGCTCTGATCTCCTACCAGACGGGGAGAGGGAGGCACCAGGCCTGATGCATCTCTGTGGCCCCC
AAACCTGGCCCAACACAAGGCCTGGCACAGACAAGGGTCCATTAAGTATATGAGTGAATATTTGAGTGAC
TGAATGAATAAGAGAAAGCCAGGACCCCTTGTCAACAAGGTTTTGGACTTGGTGGACAAGAACACGATCA
TGTTCAGGGAGCAGAGGGCCTCAGAAGCATCTGGATTCTCCACTCTGACTCATGGGAACTGACCCTCACC
CAGCCTCCTGGCCTGGGTGAGGTGAGGAGTTAGGTTGATCACGGAAGAGAAGGGGCTTTGGGCACTGCAA
GAGGATGCAAGGGGGACCCTTGTCCCCCTTCTCTGTACAAGGAAGAACCTTGTTTAGGACCCAGGTCTCC
CTGCTCCTGGTCACTGGGGTCCTCCCCTCAACACTCCTTATGATTGCACCATAATTATCCTTATCATTAC
AAACAATCCTGCCCTGTGGGAAGTGCCCTGGAGGGACTATCTTGTGCCAACCAACAGGGGAACAATAAAG
CCATTCCTGGGTGTACCCCCCTTGACCTTGAAGCCTGGCCATGCCCACCCATCTGAAGAAGGTGAGTCGC
CCAGCACCCGGGAGGCAGGGGGCTCTCTCCCTGGTACAGAAATGAGATGCTGAGGTTCCAAGGAAGAGAG
TTCACTCACCTGAGGGCACATGGCCAGAAAAACAGTCAAAGGTTTGGGATGATGAGAGAGTTTAGAGATG
GATAATGGTGAGAGTTGTACAACAATGTGAATGTACTTCATGCCATGGAATTGTGCACTCATATGGGGTT
AAAGTGGTAAACTTGATGTTACATATACTTGGCCACACACTCCTACACCCGTGGCCAAGGTGGGGATCTC
AACTCCAGCCTGATTGCTCTGCCCCCAATTTCCCTTTTATTATAGGAATTTAAAGCTTCTTTATCATCTT
CAAATGAAGCAAACTCTATAAATGCATGCATACTCTTTAGATTTGCCATTTAGGTTCTGGGGCACTTTGA
TAAAAGTTGCCTTCTCAGATACTTCCTGAAGAGTTGTTTTGGGTTTTTTTGTTTGTTTTTGTATTTTTGA
GATGGAGTCTCACTCTGATCATAGTGGGATCACGTCTAGGACTGTGCAGCACCAGCTCCATATTCTTTGT
TATCTTCCAGACAGTAGAGAAACTGCCCCCCGCTCAGGGCATTCTGGTAACCCAGGCCACCCACCCTTGA
CCCTTTCCTTCTTCAGCAAGCATTTCCCAGCTCCTTCAAGCAGGGCTCTGGCTGGGTGTTGGAGACACAG
GGATGAGGCAGGTCTAGGCCCCACTCTCCAGGAGCTCATCTCAGAGGCTGCTCCAGCTCCAGCTTGCTCT
GACTCCAGATCCAGGAAACCAGTATATAGAGCAGCCCAGCCAAGGTGAGAATAAGGTCCACCATGTACCT
GCAGGCCTCCAGGCCAGGTCGGAAGCAAAAGACGAGCTGATCAAGAATGAATAAGATGTTCAAAAAGGCA
GGGGCACATATCCAGGGCAGAGAGAACCATTCAGTCAACCCCAGGGGCTAAGGCTTGTGAGAAAGAAGGT
GGGGGACCAGGCTGAAACCCCCAACTTCAGTACAAGACAAGGGCCATGAGCTCAGAAGTCCTGCACCCCT
AGATCCAAACACAGCTCTTCCATACACCTGTGGCACATCACTTCCTCTCTGAGCCTCAGTTTCCTCATGG
TAAGGCAGTGGGGGGGGTCATGTGTTTGACCCTTGACCCCAGGTTTCTGAGGATTTTGTGATTTCATACA
CATAAAATGCCCGATTCAAAACTCTGTCCTCCTCCCTCCTCTCCCCCTAGCCCTAAGTCTTTTGCACTCC
CTGCCCCTTCTCCTTGGCTCTCTTAGCTGCAAGAGGCCTCAAAGCAGTGGAGGGCAGGGGGTTGTCAGCA
GTGCCGGCCTCAGCCCCATGCTCCAGGACTGACTGCAAGCTCCCAACAGGAGCTGAGTCTCAGCCTGAGC
CCCTCTTATGTGCCAGGGGCTTTGTTAAATGCCCCCTATATGTGTGCATTTTATCCTGTAGTGAGGTGGG
GATTCTTAACATCCATTCTGCAGAAAAGGAAATGGGCTCAGAGAGCCACTTGCTCAAAGCCACGCAGTTC
TCAGCATTGGGGCTGGTTGACTCCAGCACCTGTAACCTTCCCACTCTATCATCTGTTTCGGTCATCTGCA
GTGGACCCTGGACCTTAGGGCCAGTGCTTCCATCCTTCTGCCACACTCCATCCTGGGGGCTGGACTCAGC
CCTGCAGCTCAGCCTGCTGTGGGGCAGGGCCTGTTCCCTGAACAAGCTTCCCACTGCCCTCCTGCCCTGT
TTCCCCGTGGCTGTATGTACCATACACATTCATCCGCAGGGGCTCCAGCCCACCTGATGCCACCAGGGAC
TGGGCATTGTTGGGTCCTCTGCTCTCACCCTGGTGGGTAAGCCTCGTGGGAGGAGGTACCTTGTCCACCT
TTGTCACACTGTATCCCCAGGCATGGCACGTGTTCCAGGCCCCATAAATGTTTGAGTGAAAAAGAGAATA
AATGACCCACTGAAATGTCCCTGGCACCTAGAGCCAACCCTGCCAGTGCAGGACCATGCCACCCAAGGCC
AGGGCCCTGCACTCCCAGGAGTGACCTGGACGGTGTCTGCAGCTGGGTGCCACATGTGCGGATGAATACA
AAAACCGAAGCAAGTTCTGAGCAAGGGGTTGGAGGCAGAGGCCTCTGGAAACCACAGTCTGGGAGGGTGG
CTGGGGAGCTGGGGTGGCAGCTGTTATCCTGGAGAAGACTCCAGAAGGCCTGCGGATTCATTCATTCATT
TGTTCAACAAATCCTCCAGCAGTCTGCCCAGGCCTTACCCTGAGCGGGCACTAGGGGCACAGGGAGGAGT
CTGACCTCTCCCTGCCCTCCAGCCACTGCCAGGGAGTGGGGGCAGAGCTGTGGCAGGCCAGCCCTCCCCA
CGCTGTTGTGAGTAGAACCTGCGTTGGAGCCCAGATCAAGGTCCCTGCAGGTCCTGAGTGGGGAGCAGGC
GATGCCCTGGATTCTGACGGAGCAGAATCTGGCTGGACGGTGATGGCACACAGAGATGAGGAACGCCAGG
AAGGACCCAGGGCGAGGCAAGATAAGATTCATTTGGGACCTGAGAGACTTGAGGCTCTGGTCAGAGACAT
CTTGAAGACTTCCAAGAGGCCCAGGCTGGCGGGCGGGTCTCCAGGCCCAGGGAGGAAGCTCTGGAATGTG
TCAGGGTGGAGCTCTGAAGCCCCAGGGCAGCTGCGAGTGCTGGGACGCCCTGCAGGGGAGAAGCGTGGAC
AGCACTGACTGAGAGGAAGCTCCTCCCCAGCGGAGCCCAGGCCACTTCCTCCCTTGCTTGGAGCTGGATG
CTGGATAACAGCTAGCCTCAAGCCTTGAGCCGCTGGAGCCTTCCTGCTCAGCCGCGCAGCATACGAAGGA
AATAACTTTATTAGCTAGTGGATGAAAAACAGGAAACTGTGACTCGGGCACGGGCCGAGTTTCACTCACA
TCTAGTTTCTAGGAAACAGTTATGTGGCCCCAGACTAGGTTGGGGTTTTCTCAGCCATGCTTTCTGGAAA
TGCCATGCTTTTCTTAGGAAAACCCATGTCCTGTAGGTCCCTCAGACTAGGGGGTAATAGCAACATACAC
CCCCGCCCAAAGAAGCCTCACTTCCCTTCCCAGCCCCCACTCCCAGCAGGCCTTCTAGAGGCCTCAGGGT
TGACAATGGCTCGTTTCCTGAGCACCTACTATGTGCTACATGGTATAAATAATTTGAATACATCAGCAAT
CACAATAACAAGATGAAGATGGTCAAAGTAAGCACACCAAAAAAATTCAGCTCTAAGAACACAGAAAAGT
TAAAAGTCAATGGATGAAATAAAACACCCAACAAATGTTAACTCAAAGGAATCTGCTGTATTCATATTAA
TGTCAAACAAAACAGACTTGAAGACAAAAACATTACTATAAATGTTTACATAAAGTGGGCCATTGCAAAA
TGATGAGTCAATTAACCAGGAAGAAATGAAACCATTTAGATGGTACACACATGATAGCACAGCTTCAAAT
ATGTGTATATGAGTGTGCATATGTATATACACATGTACATGTATTTGTCTGATATTTATATATATCAGGC
AAATAGTGGAAGCTCCTCTATTAGGATTTGATAGATCAAGTAAAGAAAAAAATCACCAGTAAGACTTTAG
CCACTCCACTGAGAAGTTGCCTAATGCATGTATATAGAAATTCATGCTCAACGACTGGAGAATATACCCA
TTTTGAAGCACATATGGACCACTTTTGCATAATGGGTGAGGCCATAAAGCAAGTCTCAACAAATTCCAAA
GACTCCGTTTATACAAACCATGGTCTCTGACCACCGAGTTCAACATTAGAAAAATCTGTAAATGAATTAT
TGCTTTTTATTAACAAATTTAAGAGAGAAAAAAAACCCATATAGTTATTTTAAAAAATGAAGACCAAGTG
TGGTGGTTCACACCTGTCAGCACTTTGGCAGGCCAAGTAGAGGAATTGCTTGAGGCCAGGAGTTCAAGAC
CAGCCTGGAGAACATAGAAAGACCTTGTCTCTACAAAAAAATTAAAACTTAGCTGGGCATGGTGGCATAT
GCCTGTAGTCCTGGCTACTCAGGAAGCTGAGGTGAGAAGATCACTTGAGTCCAGGAATTTGAGAGTTCAA
GGTTATAGTGAGCTGTGATTGCACTGCTGCATTCCAGCCTGGGTGACAGAGGGAGACCTTGTCTTTAAGA
AAAAACAAAAACAAGCAAAAAAACCCATGTGTATATATATGTATACATATATATATTTGATAGAATTCAA
TAATATCCATTTATGATTAAAAATAAAACTCTTAGCAAATAAGTAATATAGAAAAACCTTCTAAATCTAA
CTTCTATTTTTTTAAAAAAAAAACCTATAGAAAACATCTTACTAAATTCTGAAACATGAAAGTATTCTTG
TAAAATCAAGAATAAGACAAGTATGCCTACTATTGCTATTTCTGTTCAACTTTGTTCTAGATGTTCTGAA
AAAATTAAGATAAGAAATAAAATAATAAGGATTGAAAAGAAAGAAATAAACTGTCATTTTTCATAAATGA
TATACTTTTCTAAGTAGAAAAGCAAAATAATCTAAAGATTATTAGACTGAAGAGAATTTAGCAACGTCTG
ACATCAAATCAATATGCAAAAGTCAATTGCACTTCTATATATTACCACTTCTTCAGTTTAAAAAATGCAT
TTAAAAAAGGATATAGTTGGTACTAGCAATAAACATACAAAATATCTGGGAATAAATCTAGTAAAAGATA
TACAAAATCTTGAATAAAATTTTATTGAAAGACAATAAAGGAGACCTAAATAAACAGAGATATATACCAT
GTTCACGAACAGGAAGGCTCACTATCTCAAAGATGTCAGTTTTCCCCAAATTGACCTGTAGAGTCAATGT
AATCCCAAACAAAATTCCCAAAGTTCTTTTTGCTGTGAAAAACTCAGTGTGGATTTGTTTCCTCATGATC
AGATTCATATGTAAATTTTCAAAACAGGTTCCCACTGGCCAAAGTTGGGACAATTTGAACATCAATAAAA
ATAATGACAAATAGATTGACATACTTAAAAATGAATGTTTATTATACTACTAAAAAATACTTTACAGATT
ACCTTTGGAGAAGGCTAGAAAACTAACTCATTATTATTACAACTGGTAAGTAGTGAGAAACACTCAAACA
TTTATCCTGACTTGCTATTTAAACTGCACTCAAGGAAATGAACTAACATAGTTGATAAAAGGAAGTTGTT
TTTTAAATAAAAGAATTCTGGCTAATAAATAAAAAATATAATTAGAATATGACCGTTTTGCATTTCCTTA
GAGAATGCCTAATTACAGGATTGGAATAGGAAAAGTACAAAATCAGCCCGGAACATCTTGTAATGCCAGA
AAGTAAGGGTGTGCCCAAAGAATTATGAGGATTTCTCAAAAGGATGCAGGAGCCAGGTTAAAGAGACTCC
CACTGGCCAAATGGGGACATTTTGAGCTTAAAAATAAATAATGATAGTAAGAGATTATGACTCATTGAAT
AAAATAGAAAATCATAAATCCATGCTGATGTAAACTAAAGAATAAATTGAAAGCTTGATGAGGAATGAGA
TATTTACATCGTTTCAAAGTATCTATAAAAATCACAAAGGAGAAAAGAATAACTTTACAGTGAAAAGACT
GGTAGACATCACCTAAATCATCAGTTATGGGACCAATTAAAAATCACACACTACCTGGTAAAAAGCAATG
AGAAAAAACACAGTATCACTTCCATGATATTCCTACTGAAGACGCATAGTATTCGCATACTATGCAAAGA
TGCACAATTATAGACCTTGCAAAGATGTACAATCATGAGAAAACATCAGCAAATTCAAACTGAGGGATAG
ACTACAAAATAACTTCAAAAATTTCGAGGAAAGTTGAGTAACGTTTCCAGGCTGAAGGATACTAAAGGAA
CAAGAAAACTAAAATACAATATGGTGAGTGCATCTGAACTAGGTCCTTTGACAATAAAAGCCGTTGTTGA
GATGAGTGGCAAGACTTGAATGGGATCTGAGGAGTAGATGATAGTAATAATGAGTCCATGTTAATCTCCT
GGGTTTGATGGTTGTATTATAATTATAGAGAAGACGGTCCTTGTTTGTAGGAAGCATTAAAGATTTGGGG
AGGTTGGGCATGGTAGCTCACACATATAAACCCAGCACTTTGGGAGGCTGAGGCAGGAGGATTGCTTGAG
ATGCTGTGCCCGACTGCCATCTCTGATTTCTTTGAGCAGTGGTTTGTAGTTCTCCTTGAAGAGGTCTTTC
ACTTCCTTTGTTAGCTGTATTCCTAGGTATTTTATTCTTTTTGTGGCTATTGTGAATGGGGGTTCATTTG
TGATTTGGCTCTTGGCTTGCCTGTTGTTGGTGGATAGGGATGCTAGTGATTTTTGCAAATTAATTTTGTA
TCCTGAAACTTTGCTGAAGTTGCTTATCAGGTAAAGAAGCTTTGGGGCTGAGATGATGGGTTTTTCTAGA
TATAGGATCATATCATCTGCAGACAAAGATCGCTCTACTTCCTCTCTTCCTGTTCGAATACCCTTTATTT
CTTTCTCTTGCCTGATTGCCCTGGCACATTGTCTTGTGCTGGTTTTCAAGGGGAATGTTTTCAGTTTTTG
CCTATTCAGTATGATACTGGCTGTTGCTCGTCACAGATGGCTCTTATTAGTTTGAGGTATGTTCCTTCAA
TACCTAGTTTATTGTGAGTTTTTACCAGGAAGTGATGTTAAATTTTATCAAAAGCTTTTCCTGCATGTAT
TGAGATAATCATGTGGTCTTTGTCTGTAGTTCTGTTTGGCATTGGGATGTTTTTTTATAAGCTCCCTGGT
GGATCTGCTGTGCAGGCAGGGCTGGGCGCTGCATGCTAAGTCTGTGGACACGTGGGCTCTGCTGCCTCAT
CAGCAACCCCACACTTGGCTGGCACAGTTGCCACAAGTATGCTCCAGATCCAAGCTGCTCAGGGCGGGGT
CAGGTGGGGGCAGACAACACAACAAAGAGGCTTTGTCCCCAATGCCACACCCCAGGGTAAAGAGGTGCCT
GTGGACCTGGGCTGTACCTGAGAGAGGAGGGTCATTCCCAGGTGGTGGCTGTGGGAGATGGGATTACCAA
ACCACCACTTTCCCAGGGACTGCCTGATGACTTGCAACAGAGAAGACGATGGAGATTTCCAGCCCTGTGG
TTTTAAGGTAAAATCTGGAAGAGGTCAGAGCTGTGGAACTGCAGTTTCCACATCTGTAAATGAGAACTGT
AGATATAACAACTAAATCCTTTGTGTGTCCATGTGTCTGTGTGCACGCAGTGGTGGTGGTGTGAGAAGAA
ACATCAGGATTGGCCAAAATGGTTCTTTATTTCAGTTTCCATCCTACCTTCCCTCCATGAGATGGAGCCA
ATGTCTCTGCCCAACACCTCCACGGCACCTGTTGGGTGCAGGGCTGGGGCCACACTGTGAACCACACACA
GAGCAGGCCACCTGCAGCTCCACACCTGTCATCTGCCCCCTAGACAAAGGATCTGCAGGGAGGGGCCTGA
GCCTTATGCTCTATGTCCCGGACCTAAGGTTTATGCTCAACCAACAGTAGGTCCCTTCTGAGAACCACAG
CTGAAGTGGAGATAAGCATCTATAAGGCTTCTCAAGAAGTCCCTTGCAGAACCGAGCAGCTCGCTTTTGT
GTGATGTATGCAACACTGGGCCTGAAAAGTGCTTTGTTCCAACAGATGCTTGGAAGGGTGTGGCTGACAG
ATGGAAGGACGCACAAACGCAGCATTTCCCAGTGGGGTCCACAGATCCAGCCTCATGGGGTGCTTGTGAT
CAGAGTGCAGATTACTGAGCTACAGAGCTAAGTTCTTCACCTGCACCACCTCATCTGCCCTCACAGTTGC
CGTTCTTCATCCCTGCTTTGCAAACAGAGCTGGAGAGTTGAGTACCTACTGCACACAGCATGTCCACACC
CCAGGCCATGCGCACTCTACCCCTCTGCAGAGTAGATGGCACCAGGCTTCATCTCTCCCCTGCAGGCCCA
GCACTGAGCCACCCTGTCTGTACCTGGCTCTGATCTCCTACCAGACGGGGAGAGGGAGGCACCAGGCCTG
ATGCATCTCTGTGGCCCCCAAACCTGGCCCAACACAAGGCCTGGCACAGACAAGGGTCCATTAAGTATAT
GAGTGAATATTTGAGTGACTGAATGAATAAGAGAAAGCCAGGACCCCTTGTCAACAAGGTTTTGGACTTG
GTGGACAAGAACACGATCATGTTCAGGGAGCAGAGGGCCTCAGAAGCATCTGGATTCTCCACTCTGACTC
ATGGGAACTGACCCTCACCCAGCCTCCTGGCCTGGGTGAGGTGAGGAGTTAGGTTGATCACGGAAGAGAA
GGGGCTTTGGGCACTGCAAGAGGATGCAAGGGGGACCCTTGTCCCCCTTCTCTGTACAAGGAAGAACCTT
GTTTAGGACCCAGGTCTCCCTGCTCCTGGTCACTGGGGTCCTCCCCTCAACACTCCTTATGATTGCACCA
TAATTATCCTTATCATTACAAACAATCCTGCCCTGTGGGAAGTGCCCTGGAGGGACTATCTTGTGCCAAC
CAACAGGGGAACAATAAAGCCATTCCTGGGTGTACCCCCCTTGACCTTGAAGCCTGGCCATGCCCACCCA
TCTGAAGAAGGTGAGTCGCCCAGCACCCGGGAGGCAGGGGGCTCTCTCCCTGGTACAGAAATGAGATGCT
GAGGTTCCAAGGAAGAGAGTTCACTCACCTGAGGGCACATGGCCAGAAAAACAGTCAAAGGTTTGGGATG
ATGAGAGAGTTTAGAGATGGATAATGGTGAGAGTTGTACAACAATGTGAATGTACTTCATGCCATGGAAT
TGTGCACTCATATGGGGTTAAAGTGGTAAACTTGATGTTACATATACTTGGCCACACACTCCTACACCCG
TGGCCAAGGTGGGGATCTCAACTCCAGCCTGATTGCTCTGCCCCCAATTTCCCTTTTATTATAGGAATTT
AAAGCTTCTTTATCATCTTCAAATGAAGCAAACTCTATAAATGCATGCATACTCTTTAGATTTGCCATTT
AGGTTCTGGGGCACTTTGATAAAAGTTGCCTTCTCAGATACTTCCTGAAGAGTTGTTTTGGGTTTTTTTG
TTTGTTTTTGTATTTTTGAGATGGAGTCTCACTCTGATCATAGTGGGATCACGTCTAGGACTGTGCAGCA
CCAGCTCCATATTCTTTGTTATCTTCCAGACAGTAGAGAAACTGCCCCCCGCTCAGGGCATTCTGGTAAC
CCAGGCCACCCACCCTTGACCCTTTCCTTCTTCAGCAAGCATTTCCCAGCTCCTTCAAGCAGGGCTCTGG
CTGGGTGTTGGAGACACAGGGATGAGGCAGGTCTAGGCCCCACTCTCCAGGAGCTCATCTCAGAGGCTGC
TCCAGCTCCAGCTTGCTCTGACTCCAGATCCAGGAAACCAGTATATAGAGCAGCCCAGCCAAGGTGAGAA
TAAGGTCCACCATGTACCTGCAGGCCTCCAGGCCAGGTCGGAAGCAAAAGACGAGCTGATCAAGAATGAA
TAAGATGTTCAAAAAGGCAGGGGCACATATCCA
