# Supplementary material for: Genome-wide characterization of endogenous retroviruses in snub-nosed monkeys
Source: PeerJ. 2019 Mar 18;7:e6602. doi: 10.7717/peerj.6602 (PMC6428148; doi:10.7717/peerj.6602)
Supplement: File S3 — All ERV sequences found in the golden snub-nosed monkey. [file peerj-07-6602-s003.zip › Supplemental3/274.fasta]

>274gi|723388361|ref|NW_010826095.1|:2500570-2508391
TGCATGCACTGGTAATTAGATCGGAACAAAACAGGATAGGGATTTTCACAGTGCTTTTCTATGCAATGTC
TGTAATCTATAGATAACATAACGGATTAGGTCAGGGGTTGATCTTTAACTACCAGGCCTAGGGTGTGGGA
CTGGGCTGTCCGCTTGTGGATTTCATTTCTGCCTTTTAGTTTTTACTTTTTCTTTCTTTGGAGGCAGAAA
TTGGGCCTAAGACAATATGAGGGATGGTCTCCTCCTTTACTCCCCGCCTTTGAGACTCTCACTCAATAGT
GGGAGTTCTCACTTTCATTTTTACTACGTATGTCTTCTTGCAAGACAGATCGATAGTGATTCATATAGTA
CACTTGTGCTGAAGCATTTTGGTGAACTAAGGTAGCAATGAAGCTTTTTATCGTTTGAAGAAGTACAGAT
AGCAAACAAGGGAGCAGTAAGCAGGTTCCTATTACTATTATAACTCTTATTGTAAGAGTTTTAAATCCTC
CTAGCACTGGGAACCATTTTCTAAACATGACCCCAGGATCAAATCCATGCCACACTTGCATGGGCACATG
TGCCAATTTTGTCATATCTCTAACTGTGTCTTCAACTACTTGCCCTTGATTATCTATGTGTAGGCAGCAA
TGAGTAAGGTTAAATTTTCTACAGACCTCTCCTTCAGCTGCTAGCAAGTAGTCAAGAGCTAATCTATTTT
GATAGATAGCATTTCTCATCTGATCTTCTTGCCGGGCCAGAATAGTCAAGGCTCTGCTGGTTTTATTAGT
GATTATTTTTAAGACAGCTTGTAACCGTATGATTTGGTTGATCATGTAAATGGGGGTCTGGTATCCTCAT
GAGCCGTCTTGTGCCTAAGTAGCAGGCCTATAATATTGTATGATTCTCTCAGAGGGCCATTTATCATTTT
TTCAATTTCCTATAGCTATGCTTCTCTTTTCGTGGGAAGCATAGACAGGGAAACCTAGGAGTTTGCCTGT
TTTTATGGGCAGTAGGAAGAAAGATGGTTTAATAGTGTCAATAACACAACTACCTGCCTACTGGTCAGGT
AATTTGGCATAAGCTGTAAGCCTACATATCTAGTATAATCTAGTGGGGGCTGTCCAGTCCTGGTGGGACT
CCGGGTGGGTCCACACAGTTTGCAACTTTGGGAATTTACTAAATGGATTTCTCTCTGTGTGATTTGAACT
CCACCAAGTGACTGTTTCTGTGGTACCATTATACAGTTTCTGTTTCAGACAACTAAGTCATCCTACAGGG
TGAGTGAATTCTTTTCTTTCTCTAGCTATGCAATATTGTCCAATAATTGAGGCTTTTAGGACCTAGAAAT
TATCAGGGTGATTCTTTTGAGCTGGGAATTCATCAGGAACTGGATCTGTAAGTACTCATTATTGGGCTTC
CGTGGCCGTTGATCTCCTATTACAGTTCCTCCACATACATAACATGAAGTGACATTGAGAGACTGGGCTC
CATGCTCAGCTAATTGCAAAAACAAATTTCTTGTTTTTCCTGGAATTTCTGGTACTGGCACATTTAGTTC
ATCATAGAAAGTTTGAAACACTAGCTCAGGAAAGCGTTTATAAACTTCTCCTCGAACCAAGATATTTACT
TGAGGATTCAGTCCAGCCCCATCAATTCCTAAGGTCGCACGCTCCTCTTTTTTCCAGCGAGGATCAAGGG
GATTGGTTATTACTAGCTCTAAGGGGTTACATTGTCCTTTAGTACAGGAAGGGTCATTTTTTCCTTTCTG
AAGGTGGACTGGATCCTTTTCATTTTTTTTTTTAATCTAAGTGGCCTAAATGACACAAGACCAGTATTTA
CATTTATTTCCACACAGTCCTAATTTGTGACAGATGTACTTATTTTCTGCCATATAGCCTCTTAGTTCTA
ATTAAGAGAACTACACCTTATTCCTAACTTATTACTATTAATGACAGCACAGGCATCAAATTTTAAGGTG
ACTTGTTTGGGCACCTCTTTTTCTTCTGTTTTGGCTAACACTTCACTCGTATCATTTATGAGCCTCCACC
AGTCCTCAGTCCTTAATCTTATTTTTAAAAAACTCTGGTCATGGGAGGCTCAGATGGGGCATAACACACA
TCAGGTTGGTCATTTCGTGGGCTACATACCCTGTATAGAATAACATTATACAAACAAGTTCTTTTTAGAG
TTCCAGTACACTTAAAATAACCATAAAATAATAGGACCATAGCAAACTTTTGTCCTGCCTCAGTGACTTG
ATGTATACACTGGGAACAGTCCTCAGTCTGAGGAAGGTCAGTTGAAGTCGTTACTATAAAAGTCCAAATT
TTAAGGAAAATGAGTCCCGCAATGAGTTTTCTCATGCTTTGGCTGTGCATGGACCAGTCAGCTTCCGGGT
GTGACTGGAGCAGGGTTTGTCTTCGTCTTCAGAGTCGCTTTGCAGGGGTTGGCAAAGCTGCTCCTGTCCA
CGTACTGCTCACAGTCTACTGATATTTCAGGATGGTTTCGGAGCTTGGGCCTGCTAGAATAAACTGAGTC
CAACACCTCTACACAGTTATGTTTAACTGGGATCTCTGATACCGGGAGCAAGGTGGTGGGGTTTAGGGTA
TTGCAAACTTCAGTGGTTATGTGGGGATTGTCACATAGCAAGCTTTGGTACTTGGTTAATCTAGCATTTG
TTATCTGATGATGTCCTTTGATAGTCATTAAAGTTACCACAGCATGGGGGGCCTTTATATTCAGGTTTTG
TCTAAGGGTTAGTTTATTTGCTTCTTGTGCTAACAGGGCCGTTGCTGCTAGGGCCGTTACCTGGGGGCCA
GCCTTTGGAAATCCTATCTAGTTGTTTTGAGAGATAGGCCACTGGCCTTGGCCAGGGCCCCACAGTCTGC
ATTAAAACTCCAGCTGCCATTTTTTTCTCTTTCTGACCTGTAGAGTGTAAAGAGTTTTGTCAGGTCAGGT
AGCCTCAGGGCTGGGACCGACATGAGTTTTTCTTTTAACTCATGAAAAGCTTATTTCTGTTGGTTGTAAT
AGATGTAGTGTATCTAATCTACATTTTTATTAACTGTCACCTACTCAAATATTGACTCAAATCCTGCAGC
TATTTGATTTCAAGCTTTAAATTGATCTGGTATTCCTCGTGGGACTCCAGTTGCGTCTAAATAGACGTGA
GAGTCGAAAGACTTATAAGGGGCTTCTCTCGCTTTACGATGTCTTATTTTTTTTCCTTCTGGTTGATGAA
ATGCCAGGGTGAAAGGGATAACCAATTGGACTAAAGTACAAGTGCCACTCCACTTATTCGGCAGAGTGCC
CAGTAAAGGTCCGCCACAATACCACCACACATCCGCTCAGGGGTGAACAAGGGCTGACTGATTGATAAGC
TCTTGAAAATTCTTAAGCTCACTGCATCCTTTCAGGTCTCCAAGGGATACTAAGTTTCCTCCCTGTCGTG
AGAGACACGAAGTGAACTTAGTGTTGGGAGACAGAAGCTGGATGGCCCTTGGGGGCTGACCTGCAGGGTG
CCAGACTTTGGGATATGGCAGAGAGAGCTTGGCACGACTCATTACTCCAGCCTGTAGAATCCTGGAAAAG
AGCTACCATGCAGCCCACACCTGGTTGACTGGAGGACCACCTTAGTGGAAAGGGGACAGTCTGGGCCTCT
GGCCTGCCATGTGCACAAGGATAACAATTGCTCTTGTTTAACATGCAGATGGAATATTTGATCTATTTTA
ATCATGCATTTGCATCTTGGTATCCTGTCTTAATTGCTAAAGTTTATTTTAAGTCTTTAACTTCTATGAT
CTTCTAGTAAAATGAATGTATGGTTTTAGGAAACTACAGAAACTGGTTGGGGCAGTCCATCCTTGCTCTT
TAGTGGTCCACAGAACGTTGGATCAACTATGGCATGTAAGCTCTATATTGGGGGGCAAGAATCCTGGTTG
GCACTGGGGTCTTTATTGAAATCTCCCTGGATTAAATGGTCCTAGTTTACTAATGCCCAGTCTGAGGAGA
GTCAGAAGGGACAGAAGTACTTTTCTGAAGTAGAAAGCTGTCTTTGACTTGGCAAGTCCTCATAGATACT
AACAAGGCAAGCATTAAATACAGTAGTTTGAGGCAAAATTGACTTGGTTATGTTAATAACTAGATGGTCA
GCAATAGAACGAGGAAAGAAAAAAGAGTAATAGAATAGATGAAAAGAGTTAAATTTTTCTTAGCTTTAAT
TTGGTAGGGTTTCCCCCGGGACTATGGCCCATGACTCTGGAGGGGGTGGCACTTTCTTGACTTGGGTGTG
ATGAGTCCATTCTTTTTTTTTTTTTTTTTCTGTAAGAACAGCAGTCTTGGTGGTTAGCAGCACAAGGTAG
GGTCCTTCCCAGGCTGGCTCAAGTTTTTCTTCTTTCCACCCTTTGATGAGAACATGATCTTCAGGCTGGT
GCTGGTTTACCAGAAATTCTAGGGGTGGTACATGTGCTAAAAGACTTTTAGTTTTTGAGAGAAAGGAAAG
TGGAAGATAAACCAAGTATATAATTTTTAAGAAACTGACCTTTTGTTTTAAATGTGGGGACCTTGGCAGT
GGACTTTATAGTCCTTAGCGCCTTTTTACTGAGAATTTTCCTTTAGCACCTATTTTTATTAGTTTTTAAA
CTAAAGAAAGCCAAATACTATTTTATATTTAACAATGCTTCTCGTATGATTTTTATACCAGATAAACTAA
ATTTTATCTTTATATTAGTGTGTTATTAATGTTAAACCTAATTTTAATAAAACCTTGTAGAGATATTTAT
CTAATTTTTAATGTTTGACCATAAGGTAAGATTTTATAGACTCTTTTTAAACTTTTATGATTTTTGTTAA
AGAGCAGGTTGGTGCTTTAAGAAAAACCTGTTATGCTTTTACTACGCCTTTTTACTGAGAATTTTCCTTT
AGCACCTATTTTTATTAGTTTTTAAACTAAAGAAAGCCAAATACTATTTTATATTTAACAATGCTTCTCG
TATGATTTTTATACCAGATAAACTAAATTTTATCTTTATATTAGTGTGTTATTAATGTTAAACCTAATTT
TAATAAAACCTTGTAGAGATATTTATCTAATTTTTAATGTTTGACCATAAGGTAAGATTTTATAGACTCT
TTTTAAACTTTTATGATTTTTGTTAAAGAGCAGGTTGGTGCTTTAAGAAAAACCTGTTATGCTTTTACTT
TAATGTCCAGTTCATAGAAATACTGGATGATACTTCTTTAACTTTAGCTAATATGTTTACACACAGAATA
TTTTATATTTAACAATGCTTCTCGTATGATTTTTATACCAGATAAACTAAATTTTATCTTTATATTAGTG
TGTTATTAATGTTAAACCTAATTTTAATAAAACCTTGTAGAGATATTTATCTAATTTTTAATGTTTGACC
ATAAGGTAAGATTTTATAGACTCTTTTTAAACTTTTATGATTTTTGTTAAAGAGCAGGTTGGTGCTTTAA
GAAAAACCTGTTATGCTTTTACTTTAATGTCCAGTTCATAGAAATACTGGATGATACTTCTTTAACTTTA
GCTAATATGTTTACACACAGAATTTTCTTTACAATTAACATTTTAAAACTTGCTTAAACTTTCAAAACAA
TATTTTTTATTAACTTTTCAATGTAGGTAAAAATGTACATTCTTATGCCTCCTTATAATCCTTTCACCAA
AGGTATATTTTACTTTTCTTATACACCTTGCACATAAACTTTTTTTTTTTTTCAGTAGTTTTACATTCAG
GAGGCCTAGTTACTTTTAAATTATACAATATTTTTTGCATAAATTCTTTTTTGTAACATTTTTCTGTTTC
ATGACTTTTGCAGACAGTTCTTCGACATGCCTCAACTTTCTGACTTACTACAAATATTTCTTTCTTTAAA
CAACCAATTAATTTATTTCAGGATAAGAATTTACCATATAATACTCTTTTTATTTAAATTCTACCGCCCA
GCTTTTTTTTCCTTTTCTTTTTCTTCCTTAGGATACTTTTGAACTGATGAGGTGTGCTCACAATGAGGTT
TCCTCTGAGAGTTTTTTTTTTTTTACTTTGTTGTTGTTGTTGTTAGCAAAGCAGTTGCCACTATGGATTG
AATGCATTTGGGCCATCCGTGGGTTACTGGGTTAAGAATGTTTGATTGGAAGGCCTCAGTGCTTTCGGGA
TACACCCTTGTTTACACTGACAACAAAGTGGTATTGGGGTGTTATAGGGTTACAGAGAATACCTTCAATT
ATCAATTATAGGTTTTTAATTTACCTTGGCTTTTAAAGGAATAGGGTACACTTTTTTTTCTTAACTACTT
GTATATCTCTTTCTTTTTCTCTTTGACTTTGTCTCTCTCTTTAACTTTCCTTTTACCTCTGTCTCTTCTC
TCTCTCTGCCTCTCTCTCTTTCTTTCTCTCTCTCTCTCTCTCCTTGACTCCCTCTTTGTCTGTCTCTTCC
TCTCTCTCTTTGCCTTTTTTCTTCTCTGTCTCTTTCCTTTCTCTCTCTCTGCTTGTCTTTCCTTGCCTCT
GCCAGCCACTTATGCTGCTGTTATCTCAACCACTGTGTGTTGGGGACGGGGGTCTAAAACCAGCTGTAAC
CAAGTGTCTATATACGGGAACTGGTCTGGGTTCCCTGACTTACAGGTTACCTTGTGCCATACCTTTGAAA
CAAGGGACCTGTCCAGGCTTCCTTCTAATGGCCAACCTACCTCTAATGCTGGTCAGTCTATCTTACACAA
AGTTTTAAGTTTTCCTAGTGTCACAGTACTCCATGGTCTCCTTTAAATTCTTTTTTGAAATTTTTTCAAC
ATAGTTCCTAGTAGGGTGGGCTTATTTGTGCCTGACCTCTGCTTCTTCGAGACAAAACACCACGCTGACA
ACACACGCACACCACAGAACAAAGAACGGGTAAAAAGGGCACACACACACTTTTGCCGTTAGCACCAAAC
CAAAATCAAAATATCCAGAAATCTAAGCCAGGTCAAAAACAAAACCAAAGTATCAAGCAATCCAAGTCAA
GCCAAAAACAAAAACCAAAGTGCCAGTACAGGCACACCATGGGTGATCAGGCCACACTTCCACTCAAATG
GAGTGGGCAAGTTCCCAAGACCGGTCCTGTCAAGCAATTCAAACCAAGTCAAAACCAAAACCAAAGTGCC
AATAAAGGCACACCGTGGGTGATCAGGCCATGCTTCCACTCAAACAGAGTGGGCAAGTTTCAAAGACTAG
TCTTACCAAGTTTTAGATGTCCAGAATCCAAGTGCCCGTTCCTTTCCGGTGTGCAGCCACTGCATTGATC
CTCCACGGGGGCCTGCCACACACTGCTCTGGCGAGGCGTCCCACCAGGGCAAATGCCTACCCGGGAGCAC
TCTCAGGATCCGCGTCACTCGGGCTGGTCAGAGTCCCCTGCAGGGATGTTCCACAGGGCAGGCTTAAGCC
ACCTAGGGAGCTGTCTTGACCCTCCGCCATTCACCTCGCTTCCCAATCAGGGAATCAAGAAATGTGGCAG
GACAAGCTGCAGACAAAACTCCTCAGATACTGAGTTAAAGAAGGATGGGTTTATTCGGCCGGGTGCCTCT
GCAAGACTCCTGTCTCACGAGCTGAGCTCCCCGATTGAGCAATTCCTGTCCCTTTTAAGGGCTCACAACT
CTAAGCGGGTGTGCGTGAGAGGGTCGTGATCGATTGAGCAAGCAGGGGGTGGGTACGTGACTGGGGGCTG
CATGCACCAGTAATTAGATCGGAACAAAACAGGATAGGGATTTTCACAGTGCTTTTCTATACAATGTCTG
TAATCCACAGATAACATAACCAATTATGTTAGGGGTCGATCTTTAACTACCA
