# Supplementary material for: Genome-wide characterization of endogenous retroviruses in snub-nosed monkeys
Source: PeerJ. 2019 Mar 18;7:e6602. doi: 10.7717/peerj.6602 (PMC6428148; doi:10.7717/peerj.6602)
Supplement: File S3 — All ERV sequences found in the golden snub-nosed monkey. [file peerj-07-6602-s003.zip › Supplemental3/275.fasta]

>275gi|723388361|ref|NW_010826095.1|:3369210-3376855
TGGTGCCGTGACTCGGATCGGGGACCTCCCTTGGGAGATCAGTCCCCTGTCCTCCTGCAATTTGTTCCGT
GAGAAAGATCCACCTACAACCTCAGGTCCTCAGACCCACCAGCCCAAGGAACATCTCACCAATTTTAAAT
CGGGTAAGTGGCCTCTTTTTACTCTCTTCTCCAACCTCTCTCACTATCCCTCAACCTCTTTCTCCTTTCA
ATCTTGGCGCCACCCTTCAATCTCTCCCTTCTCTTAATTTCAATTCCTTTCATTTTCTGGTAGAGACAAA
GGAGACACATTTTATCCGTGGACCCAAAACACCAGCGCCGGTCACAGACTGGTGAAGGCAGCCTTCCCTT
AGTGTTTAATCATTGCAGGGTCGCCTCTCTGATTACTCACCCACGTTTCAGAGGTGTCTGACCACGCTGC
AGGGACACCTGCCTTGGTCCTTCACCCTTAGCGGCAAGCCCCACTTTTCTGGGAGAGAGGCAAGCACCCC
GACCCCCTTCTCTCCCTGTCTCTACCCCTTCTCTGCTTTTCTGGGGGAGGGGCAAGCACCCCAACCCCTT
CTCTCCCTGTTTCTTCCCCTTCTCTACTTTTCTGGGGGACGGGTAAGAACCCCGACCTCTTATTTTTGTA
CCCCAACCTATTTTTGTGCCCCGACCTTATTTTTGCACCCCAACCTCTTATTTTTGTGCCCCAATCCCTT
ACTTCCACGCTCCTACCCCTTTCCCGCTTTTCTGGAGGGCAAGAACCCCCGAGCTCCTTCTCTCTGTGTC
TCTACTCTCTCTTTTATCTCGGCTTGCCTCCTTCACTATGGGCAACCTTCCACTCTCCATTCCTCCTTCT
TCTCCCTTAGCCTGTGTTCTCAAAAACTTAAAACCTCTTCAACTCACACCTGACCTAAAACCTAAACGCC
TTATTTTCTTCTACAATGCTGCTTAACTCCAATACAAACTCGACAGTAGTTCCAAATAGCCAGAAAACGG
CACTTTAGATTTTTCCATCCTACAAGATCTAAACAATTCTTCTCGTAAAATGGGCAAACGGTCTGAGGTG
CCTGACGTCCAGGCATTCTTTTACACATCGGTCCCTCCCTAGTCTCTGTTCCCAATGTGACTCGTCCCAA
ATCTTCCTTCTTTCCCTCCCGCCTGTCCCCTCAGTCCCAACCCGAAGCATCACTGAGTCTTTCCAGTCTT
CCTTTTCTACAAACCCATCTGACCTCTCTCCCCTCCTCGCCAGGCCGAGCTAGGTCCCAATTTTTCCTCA
GTCTCTGCTCCCCCACCCTATAATCCTTTTATCACCTCCCCTCCTCACACCCGGTCTGGCTTACAGTTTC
GTTCCGCAACTAGCCATCCCCCACCTGTTCAGCAATTTCCTCTTTAAAAAGTGGCTAGAGCTAAAGGCAT
AGTCAAGATTAATGTTCCTTTTTCTTTATCCGACCCCTCCTAAATCAGTTAGCGTTTAGGCTCTTTTTCA
AATATAAAAAAAAACTTAGCCAAGTTCATGGTCTGTTTAGCAGCAACCCTGAGATGCTTTTCAGCCCTAG
ACCCTAAAAGGTCACAAGGCCGTCCTATTCTCAATATACATTTTATTACCCAGTCTGCTCCTGACATTAA
ATAAAGCTCCAAAAATTAAATTCCGGCCCTCAAACCCCACAAGAGGACTTAATGAACCTCACCTTCAAGG
TGTACAATAATAGAGTAGAGGCAGCCAAGTAGCAACTTATTTCTGAGTTGCAATTCCTTGCCTCCACTGT
GAGACAAACCCCAGCCACATCTCCAGCACACAACTCCAAATGCCTGAATGGCAGCTGCCAGGGGTTCCTT
CAGAACCTCCTCCCCCAGGAGCTTGCTACAAGTGCCAGAAATCTGGCCACTGGGCCAAGAAATGCCCACA
GCCCAGGATTCCTCCAAGGCCATGTCCCATCTGTGTGGGACCCCACTAGAAATCGGACTGTCCAACTCGC
CCGACAGCCACTCCCAGAGTCCCTGGAGGTCTGGCCCAAGGCTCTCTGACTGACTCCTTTCCAGACCTTC
TTGGCTTAGTGGCTGAAGATCGACGCTGCCACATCTCCTCGGAAGCCTCCTGGACCATCACAGATGCCTT
GGGTAACTCTTACAGTGGAGGGTAAGTCTGTCCCCTTCTTAATCAATATGGAGGCTACCCACTCCACATT
ACCTTCTTTTCAAGGGCCTGTTTCCCTTGCCTCCAAAACTGTTGTGGGTATTGACGGCCAGGCTTCTAAA
CCTCTTAAAATTCCCCAACGCTAGTGCCAACTTGGGCAACATTCTTTTATGCACTCCTTTTTAGTTATCC
CCACCTGTCCAGTTCCCTTATTAGGCCAAGACATTTTAACCAAATTAGCTGCTTCCCTGACTATTCCTGA
ACTACAGCCACATCTCATTGCCGCCCCTCTCCCCAACCCAAAGCCTCCTTTGTGTCTTCCCCTCGTATCC
CCCACCTTAACCCACAAGTGTAGGATACCTCTACTCCCTCCTTGGCGACTGATCATGCACCCCTAACCAT
CTCATTAAAACCTAATCACTCTTACCCCACTCAACGCCAATATCCTATCCCACAGCATGCTTTAAAAGGA
TTAAAGCCTGTTATCACTCGCCTGCTACAGCATGGGCTTCTAAAACCTACAAACTCTCCTTACAATTTCC
CCATTTTACCTGTCCTAAAATCAGACAAGTGTTACAGGTTAGTTCAAGATCTGTACCTTATCAACCAAAT
GTTTTGCTATCCACCCTGTGGAGCCCAACCCATACACTCTTTTGTCCTCAATACCTTCCTCCACAACTCA
CTATTCCATTCTGGATCTTAAAAGATGCTTTTTTCACTATACCCCTGCATCCTTCATCCCAGCCTCTCTT
TGCTTTCACTTAGACTGACCCTGACACCCATCAGGCTCAGCAAATCACCTAGGCTCTACTGCTCCAAGGC
CTCAAGGACAACCCCATTACTTCAGTCAAGCCCAAATTTCTTCCTCATCTGTTACGTATCTCGGCATAAT
TCTCATAAAAACACATGTGCTCTCCCTGCTGATCATGTCCGGCTAATCTCCCAAACCCCAATCCCTTCTA
CAAAACAACAACTCCTTTCCTTCCTAGGCATGGTTAGTGCAGACAGAATTCTTACACAAGAGCCGGGACT
GCGTCCTGCAGTCTTTCCGTCCAAACAACTTGACCTTGCTATTTCAGCCTAGCCCTCGTGTCTGCGTGCA
GCGGCTGCCACTGCTTTAATACTGTTAGAGGCTCTAAAAATCACAAACTATGCTCAACTTTCTACAGTTC
TCATAACTTCCAAAATCTATTTTCTTCCCCAACCATCGCTCAGGACAATGCTTATGCTGATAAGTTAGCT
AAAAAAGCAGCTAGCTTCCAACTTCTATCCCTCACGGCAGTTTTCCTCCTTCACATCGGCCACTCCCACC
TACTCCCCCGCTGAAACTTCCACCTATCAATCTCTTCCCACACAAGGCAAATAGTTCTTAGACCAAGGAA
ATTATCTCCTTCCAGCCTCACAGGCCCATTCTATTCTGCCGTCATTTCATAACCTCTTCCATGAGGTTAC
AAGCCGCTAGCCTGTCTCTTAGAACCTCTCATTTCCTTTCCGTCATGGAAATCTATCCTCAAGGAGATCA
CTTCTCAGTGTTCCATCTGTTATTCTAGTACCCCTCAGGAATTGTGCAGGCCCCCACCCTTTCCTACACA
TCAAGCTCGGGGATTTGCCCCGCCCAAGACTGGCAAATTGACTTTACTCACCTGTCAGAAAACTAAAATA
CCTCTTGGTCTAGGTAGACACTTTCACTGGATAAGTAGAGGCCTTTCCCACAGGGTCTGAGAAGGCCACC
GCGGTCATTTCTTCCCTTCTGTCAGACCTAATTCCTCAGTTTGGCCTTCCTACCTCTATAGAGTCTGATA
ACGGACCAGCCCTTAATAGTCAAATGACCCGAGCAGTTTCTCAGGCTCTTAGTATTCAGTGAAACCTTTA
TATCTTTTACCGTCCTCAATCTTCAGGAAAGGTAGAACAGACTAATAGTCTTTTAAAAACACACCTCACC
AAGCTCAGCCACCAACTTAAACAGGACTAGACAATACTTTTACCACTTTCCTTTCTCAGAATTCAGGCCT
GTCCTCGGAATGCTACGGGTTCCAGCCCATGTGAGCTCCTGTGTGGACTCTCCTTTTTATTAGGTCCCAG
TCTCATTCCAGACACCAGACCAACTAGACTGCACCCCAAATAACTTTCATCCCTTCTGTCTTCTGTCTAG
TCATACTCCTATTCACCTTCTCAACTACTCATAAATGCCATGCTCGGGTTTACACTGCTAGTGTACACTG
TTTCTCCAAGCCATCACAGCTGATATCTCCTAGTGCTATCCCAAACCACTGAAACTCTAAATTCCCTCTT
AAAGTAAATAAATAATCTTTGCTAGCAAGGCTATGCTGAGCCTCCTTAAGCACTCCAATTAGATGTCCTA
GGTCCTCCCAATTCTTAGTCCTTTAATTACCTGTTTTCTCTCCTTTTCTTATTCAGACCTTGTGTCTTCC
GTTTAGTTTTTCAATTCATACAAAACTGCATCCAAGCCATCACCAATCGTTCTATACGACAAATACTTCT
TCTAACGACCCCACAATATCACCCCTTACCACAAAATCTTCCTTCAGCTTAATCTCTTCCACTCTAGGTT
CCCACACCGCCCCTAATCCCGCTTGAAGCAGCCCTAAGAAACATCACCCATTCTCTCTCCATACCACCCC
CCGCCAAAATTTTCACGACCCCAACACTTCAACACTATTTTGTTTTATTTTTCTTATTAATATAAGAAGG
CAGGAATGTCAGGCCCCTGAGCCCAAGTCAAGCCATCGCATCCCCTGTGACTTGCACGTCTGCCCAGATG
GCCTGAAGTAACTGAAGAATCACAAAAGAAGTACAAATGCCCTGCCCCGCCTTAACTGATGACATTCCAC
CACAGTAGAAGTGAAAATGGCCGGTCCTTGCCTTAAGCGATGACATTACCTTGTGAAATTCCTTTTCCTG
GCTCATCCTGGCTCAAAAAGCTCCCACACTGAGCACCTTATAACCCCCACTCCTGCCTGCCAGAGAACAA
CCCCCCTTTGACTGTAATTGTCCTTTACCTACCCAAATCCTATAAAACGGCCCCACCCTTATCTCCCTTC
ACTAACTCTCTTTTCGGACACAGCCCACCTGCACCAAGGTGATTAAAAAGCTTTATTGCTCACACACACA
CAAAAAAAAGAAAAAAGAAAAAAGATACCTTGCTACACATAACCCTTGGGTAATTGCTTTCACTAAATAT
ATTGCTAAGATTCACCTATTGTTTCTTCTTTTTTTTTAACCGCCGTATAATTCCAAAACTGCATTTTAAT
CTATTCTCCTGCTGATGGAAATCTGAGTTGTTTCTAGTTTTGTTTTTTTTTTCCTATCATGGACAGTGTT
GCTACAAACATTGTTGTACGTGTCTCTTGCTGCACAAGGTCAAGAGTTTATCTCGGGTGTATATCTACAA
AAGGAATTGCCAAAACGTTTTTTAAAGCGCACCAAAGTACATTCCTGTCAGTGGTATATCAGAGTTCCTG
TGAATTCACAATCTCTCCAACACTTGGTCCACCGGGCTTTTCAAATTTTGCCAATAGCATGGGTATATGA
TTTCATCTTACTGTGGTCTTGATTTGTATTTCTTTGATCACTAATGAAAGTGCCCATCTCTAATATGTTT
ACTGATCATATGTGTTTCCTTTTCTGTGAGGTGCCTGTTTACGTCTTTTGCAATTAAGCTTTTGTTACAG
TAGTCTTGAAATATCTTTTAATCTCAACATAGGGAAGGACTTTCTAAGCAAAAGTTTGCCTAAGTTAAAC
CACACTTTTTAAAAACTCTATGTATCAAAACTCATAAGATGAAAAGACAAGTCACAAACTGGGAGAAGAG
ACCTGCAATGCATATAACCAACAACTGGTATCCATGATATGCACAGAACTTGTACTAACCGGTAAGAAAA
TTTGACATAAGATATAAGCAGGCAGGCCGGGCGCGGTGGCTCAAGCCTGTAATCCCAGCACTTTGGGAGG
CCGAGACGGGCGGATCACAAGGTCAGGAGATCGAGACCATCCTGGCTAACACGGTGAAACCCCGTCTCTA
CTAAAAAAATACAAAAAAAAACTAGCCGGGCGAGGTGGCGGGCGCCTGTAGTCCCAGCTACTCGGGAGGC
TGAGGCAGGAGAATGGCGTGAACCCGGGAGGNNNNNNNNNNNNNNNNNNNNNNNNNNNNNNNNNNNNNNN
NNNNNNNNNNNNNNNNNNNNNNNNNNAAAAAAAAAAAAAAAAAAAAAAAAAAAAAAGATATAAGCAGGCA
ATTCACAGAAGAAGCAACAAAAATGGAAAACAAATATATAAAAAGTTGCACATAAGAACTCAAGACTAAA
CTATAATATCTAAGGAACCACAGCTGGGGTATAAAACCATAAAGAAATCCAAGGGGCCGGGCGCGGTGGC
TCAAGTCTGTAATCCCAGCACTTTGGGAGGCCGAGGCGGGCAGATCACGAGGTCAGGAGATCGAGACCCT
CCTGGCCAACACGGTGAAACCCCGTCTCTACTAAAANNNNNNNNNNNNNNGGGAGAATGGCGGGAACCCG
GGAGGCGGAGCTTGCAGTGAGCTGAGATCTGGCCACTGCACTCCAGCCTGGGCGACAGAGCGAGACTCTG
TCTCAAAAAAAAAAAAAAAGAAATCCAAGGAAGGGATTACTATACAAATCAGGACAGTGATTACTGTGGG
AGGAAAGGAAGGGGCTATGACTGGGATGAGGTACATGGAGCTTTTAAAAGAGTTGGCAGAATTTTTAAGC
TTTACGGAAATATTATTTTTTATGTATTCTCTTGTAATTTTTTTCACTTAATATTTTGAAATTGATTCAT
CTCGATGGCAGGTTTCTTCACCTGGATGAAGATGACAGAAGTGTTTGCTCTACGATAATTCACTAAGCTG
TAGTTGTTTTAGTATCTGTTTTATTCTGCAACACAAAATTTACAAAAATATAATTTACCTATCACACACA
TCAAATGAAAAAATAAGTCTGAAAATACCATTTATATTGGCAAAAATATGAGGTGACGTGAATTCTCATA
TATAACCACTTTGAACAGCAAAAGCAGTATCTGGTAATATTAAAAATGGATATAGGCTGGGCATGGTGGC
TCATACCTGTAATCCCAACACTTTGGGAGGCCAAGGCGGTTGGATCACCTGAGGTCAGGATTTCGAGACC
AGCCTGCCCTACATGGCGAAACCCCATCTCTACTAAAAATACAAAAAATTAGCTGGGCATGGTGGCGGGT
GCCTGCAGTCCCAGCTACTCAGGAGGCTGAGGCAGGAGAACTGCTTGAACCCGGGAGGTGGAGGTTGCAG
TGAGCTGAGATTGTGCCCCTGCACTCCAGCCTGGGCGACAAGAGAGAAACTGCATCTCAAAAAAAATAGA
CAATGGATATATCTAATTACCCAGAAATTCCCCTTTTACAACTATGTCCTAAGGAGACACATACAAGAAC
ACTTACGATGATATTGTTTGTACACACAAAATCAGAAACAACCTAAATGTACATCAACAGAAGCATGGGA
AAATAAAATTATACTA
