# Supplementary material for: Genome-wide characterization of endogenous retroviruses in snub-nosed monkeys
Source: PeerJ. 2019 Mar 18;7:e6602. doi: 10.7717/peerj.6602 (PMC6428148; doi:10.7717/peerj.6602)
Supplement: File S3 — All ERV sequences found in the golden snub-nosed monkey. [file peerj-07-6602-s003.zip › Supplemental3/276.fasta]

>276gi|723388361|ref|NW_010826095.1|:4030940-4039809 
TGGAACAGAAATTAAAAGAAATTAAAGAATGTGTAAGCAAAAACTCAGTTATATGTAAAAAAAAAACCTA
ATCCCCCCTGAAGAGAAAGAGCTAGAGTCCTTTAAAATTAACTGCCTGTTTTTCTGTGGCTAGTGAGCCT
TATCTCTCCCTTTCCCAGGCATTGTGAAGACTGTTTCTCTAGCTGTGCAGCTGCAAGGTCACTAGACAGA
TCATCTCAAGTCATAAAACACATTGTTCCTTAAAAAGTAAAAAATGATATAATGCATGCCTCAATTAACT
GTCTTTGTTTCTCGCTTCTATAGTATGCTTCCCCGTGCACAGATCTCCCCTCGCCCCACAAAACGCTTGA
AAGGTGGCTTAACTCTTTGTTCAAGGCTCAGTCCTTTAAATGTTAATCCGACTGGGTCGGTGCACCTAAA
TAATGAAATAATTCCTCCTCAACCCCTCAGTCTCTCTGATTCTTTAATTATCCTGCTGCATTTCTGGTGG
CCCGTACGGGGATTGGAGACAAGATTTACTGTCTCCTTTGCCTGCAGGACAGAGCCCCGGGGCCAGGGGG
AGACCCAGCATCCAAGGTGCGCCATGGGAGTGCTTCACCTGGATGGAGACCAGCTCTCCCTGCGACCTGG
TGCCCTGCCCAGCAGCACAACAGAACCGGAGATGGGGCTGCAGGATGATACCAGCACTTCAGGAAACGCG
GTAAGGAGAAAAGGCCCAAGTCAGGAAAGCTGGTCCCATAGAGACAAAGGGGAGCTTGATCACCTCTCGG
GCACCGACCACTAATCCCACCTAGAGTGGCTGGGGGTGGCAGGAATGGTCTGCCATTTGGATGAAACTTG
TGTCCCCACTATTAAGGTGGAAAGGAGAAAATAGGCCGATAGAGTGGCAAGTGCAGCAAGGAAGAGCTTG
CTGGCAGGGTGGCAAGAGTGAGTTGCCACCCCAACTGGCAGTGTGTGGGTGCATGTGAACTGGGAACGTG
TAGGTGCGTGTGAACCTACCTGCGACACGAAAGAGGCTCGTTTCGTCCAATGAGGAGTCCTGGGGTAGGA
GTGGTGCGTGTATGTGTGTGAATGTGGGAGCCTAACTAGGCTCACCTGGGACATGGGAGATTCCCTTTTT
GTCCGACGAGGAGTCCTGGGGCAGGAGAGGTGTGTGAAAGTGTGTAAAAGAGACGGTCTTGGGAGAGGCC
AGCACAGGGAGTGACAGGGGGAGGCACAGATCCCTTAACACGGGCTGTGTGCTCCGAGGCAAGCACAGGG
GAAACCAGACCTAGGACGTTGTATACAGCTGATAAGACCAGCTTCACGGCTGCGGCAGGCTGTGAGAGGG
GAAGGCACGTTCCTGGCTAAGCAGTGTCCAAAACTCCCGTAATAGGACCCAGTCTGGTGGACCCAAGAGT
AAAAGTGAGAGTGAAAGTGCGCCACAAGGGAGGAAATGGGAGGAAAAGCATCAAAACCAAGTCCTTTGGA
GTGCATGACAAAAAATAAATTTTTTAAAAGGATTTAGAGGTGATTATGGGATGAAACTGGATGCTCAAAA
GTTAAGGACATACTGTGAATTAGAATCGCCCTCTTTTAGTGTTGGATGGCTGGCCGACCGCACTATAGAT
AAATTGGCCGTGTGTTTTATGGTGGTGACTAGGGTTGGAGGACAGCCAGGGTATTCAGACCTAGTCTTTA
TATTGATTCATGGCTAAATGAATGCAGCCCTGCCTAGCAGTTTATTGTAGAACGCTCGCAGCTCACGCTG
AGAGAAACTGGCTGTGCTGGCAGCTACAGAGTTAAAGGGAAAGTCGCAGAGCCTTGTAACTCCAAAAGTA
AAAAGTGAAAAGGAAAAGCCAAAAGTGAAGGTAAAAATCAGCTGTGCCAGCAACTATAGAGACAAAAGAA
AAGTCGCAGGAAAGAGAAAACTGGTTTTGCAAGAACCACAGGAGGGAATAAAGACCCCTCCTCCCTACAT
TCCAATGTATGCCCCACTTTACCAAGGCTAACTGCCCCTAAAGAGTTAAGTTCAAAGAAATACAGGCTCC
TGGTCTCACCCGAGAAGAAAAAATCAGAGCTCTGGGAAGTTAAAGTGAAAGGCTGGAAAAGTCAGGCAGG
CTGTCTCAGGTCTGTCTGACCGTGCCCAAGTTATGCTTATGCCTGTTAAGAGGACAAAAAGACCCCCACT
AGGACCCAGATGATGCAGTCCAGCTTCAACCCCTACAAAAGTGCCAAGAAGCACTTCTGCCAAAGGCTAA
AGGATGGTAAAAGAAAAAGGCAACCAATATAAAAATATCTCAGAGGTGCTCCAGGGTGCAGATAAAAGCA
CCAACCAGTTTTAAAAAAGACTTTGTGAGGCATTTTGGTTGTACACTCTGTTTAACCCTAAGGCTGCTGA
AAATCAGCGCATAGTGGATACAGCATTTGTCAGACAGACCCAAGGAGCTATCAGGCATAAATTGCAGAAG
TTAGAAGCTCCGTAGGCGTGAATGCTACTCAGCTTATTAAGGTGGCTACCAAGGTGTACATTAACTGAGA
TCAAGAGGCAAAAAAGAAAGCTGATCGGAGGCTTAAGAAAGGTAATTTACTAGCAGCAGCCCTTACAGGA
AGAGAAGCTGGCTTTGCAGGGAGGCATGGATGCGGGCGTGAACACAGTCATGGAAAAGGCTAATCTGGAC
AGGAGTTTGAAAGCTGGCAGAGGCTAGAGAGAGATTCATGTGCACAGTGCAAAAGGAAAGGACACTAGAA
GGATAAATGTCAAAAGAATAAGGAGAATGGTCAATGGTCTAACACCTGAGTGCAGCGTTCGGTCGCTAGT
TGTGGTGCTTCAAAGGCAGACCCTGATCTGAGCAGCTTATCGGTGGCTGAGAATTTAGAGAACTGAGACA
GACCGGGCTTCATCATTTTAGGCCCTGGGGAGCCTATAGTCTCTATGGAAGTAGGCCGCCGATTAATGGA
TTTTTTGGTCGATACTGGTGCTGATTTCTCTGTGGTAACTCACCGATTAGTCACCCCACAAAGAACTGTG
CTACTATTGTAGGGGCTACTGGGACCAAAGAAAAGAGGTTGTTTTGCAAATCCAGGAGATGTGTTATTGG
GGGACAAAAAGTGCAGCATGAGTTTCTATATATGCCAAATTGTCCAGTGCCCTTGTTGAAAAGAGACTTA
CTCCAGAAACTGCAGGCACAAATTTCCTTTACACGTAAAGAGAATATGATATTATAGTTTAGAAAGTCTA
AGGCAATGGTTTTGACTCTGTCTAAAGAACTGAGAAACGGCGGTTTATAAACCATGTGCCAGGCGGATAC
TGGAGCCAGACCTACACAATATGTGGGGAATGCTTTTCAAGGTACCAGGTGTATGGGCTGAGGACAAGCC
CCCTGGACTTGCTGCAAACAGACCCCCAGTGGTAATAGAGCTTAACCCTTATGTTCCCCGGTACGAGTCT
GTCAATACCCACTACCCAGAGAGGCAATTGATGGCATAACAAAACATTTAAATCGGCTCTATGAACATAG
GATTATAGTGAAATGCAAGTCCTCCTGGAATACTCCTCAGCTGCCTGTGCACAAGCCAAATGGTGAATAC
CGGCCAGTTTACAAAGTGTCCAAGGACAAGGCAAAAGTCTGTTTTCAGGAGGTTGGAGATCTAAGATTCA
TGGTATCCCAAGGCCAGCGCAGGCTTGGAAGTGCACGCAAGGAGGCTGCATGTTCATTGCCCACTCCAGT
TTCAAGGCAGCAGGTCAGGGAATTTCTAGGTGTGGCAGGATTCTGCCGAATCTGGATTCCAAACTTCTCC
CTTATAGCAAGGCCCTTACATGAGGCTACCAAAGGAAAAGAAAGAGAGCCCCTCCTATGGGAAAAGGAAC
AGAAAAAGGCCTTCAAAGATATGAAGGAAGCTCTCATCCAAGCCCCGGCACTAAGGTTGCCAGATATAAA
AAAGCCCTTCTTTTTGTATGTGGATACATGAAAGGGAATGGCAGTCGGAGTCTTAACTCAGTCGTTGGGC
TCTTGGCATCGGCCGGTAACAGGTAACATACTTATCCAAAAGACTGGACTTGGTGGCCTTAGGTTGGCCC
CACTGCCTCAGGGCGTTGGCAGCTACTGCAATCCTTATAAAAGATGCAAACAAGCTAGCCCTAGGTCAGA
AGTTAATAGTTCGGGTGCCAGGGCCGGGCGCGGTGGCTCAAGCCTGTAATCCCAGCACTTTGGGAGGCCG
AGACGGGCGGATCACGAGGTCAGGAGATCGAGACCATCCTGGCTAACACGGTGAAACCCCGTCTCTACTA
AAAAAATACAAAAACTAGCCGGGCGAGGTGGCGGGCGCCTGTAGTCCCAGCTACTCGGGAGGCTGAGGCA
GGAGAATGGCGTAAACCCGGGAGGCGGAGCTTGCAGTGAGCTGAGATCTGGCCACTGCACTCCAGTCCCG
GCGACAGAGCGAGACTCCGCCTCAAAAAAAAAAAAAAAAAATAGTTCGGGTGCCACATGCTGTAGTCACC
TTAACGGAGCAAAGAGGACATCATTGGCTGTTGAACTCTAGAATGCTAAACTATCAAGGGCTTCTGTGTA
AAAATCCCCAGATAACACTGGAGACTGTAAATACCTTGAACCCAGCTACCCTGCTGTCTGTGGAGGAACC
TGACTGGAAGGACGGTAGGTTGCCTCACTGCTGGCAGGACCTTCCCCACTGTTGCATAGATTCGGTGGAC
GAAGTGTTCTCGAGCTGGGAAGTTGTCAGAGATACCCCCTTGGAGAGCCCAGATGTTAAATACTTCACTG
ATGGTAGCAGTTTCATAACAGATGGGGTGCGATATGCGGGGTATGCGGTAGTGATCCAACACTCGGTAGT
CGAGGCTCAAGCCGTACCTTCTGGGACTTCTGCTTAGAGGGCTGAATTAATAGCATTAACTAGATCACTG
TTATTGTCCAAGGGGAAGAAAGTAAACATATATACTGATTCAAGGCGTTGCTTTTGCAACCCTGCATGCC
CATGGGGCAATATACAAAGAGAGAAGACTTTTGACTACTAAAGGAAAAAAAAATTTTTTAAAGAGAGAGG
AAATTTTGCAATTATTAGAAGCCATATAGGTTCCAGAGAAGGTGGCTGTCATTCATTGCAAAGGACACCA
AATCGAAAAAAGCTATGAGGCACAGGGCAACAGAAAGGCAGTCCGAGAGGCTCAGTGGGCAGCAATGACA
AGGCTTTACCTGAAGAAAGAACTCTAGCAACGCCTCTCCTTATAGAGCCCCCTTTACCAGAGGTACCCAA
TTACTCTTCAAGTGAAAAAGCCTGGTTTGGTCAGGAAACAAAAAAAATATATTGAAGGTGGATGGTGGCT
GTTCTCTGACAGGAGGCTAGCCATCCCAGAGACCGTAGCCCCAAGGTTTGTGAAGCAGATCCATCAAGGA
ACACACGTTGGAAGGACGGCCCTAGAGACTTTGATAGGTTGGCATCTCTATGTGCCACAGCTCTCCGCCA
TCACCCGTGCTGTTTGTGAACAATGTTTATCCTGTGCCCAGAATAATCCAAAACAAGGACCTACTCGACC
TCTAGGAATTCAGGAAGTAGGAGCTGTGCCTTGTGAGAACCTGCTTATAGACTTTACCTAGTTACCTCGA
GCAGGAGGTTACCGGTATATGCTAGTGTGTGTTTGCACCTACTTGGGGTGGGTTGAGGCCTTCCCCACCA
GAACTGAAAAGGCACAAGGGGTGACACAGTTGCTACTGAAAGACATCATACTAAGGTTTGGGTCGCCTCT
AACCCTAGGATCAGACAATGGTCCTGCATTTGTGGCAGAAGTTGTACAACACCTAACTCAACTTTTAAAG
ATCAAATGGAAACTGCACAGAGCCTACTGACCACAGAGTTCAGGGAAGGTGGAATGCATGAACCAGACAC
TCAAACAGCTACTGAAGAAATTGTGTAAAAAAACTCATCAAAGGTAGGATCAGGTCTTGCCCATGGTCCT
CCTCCGAGTCAAGTGCACCTCCACCAAACAAACTGGGTAGTCGCCCTATGAGATTTTTTTCAGTCGGCCA
CCCCATCCCCCATCATAAGACAGATTAAAGGTAATCTCTGTAAACTAGAAGAACGAACTTTAAGAAGGCA
AATGCAGACTTTTAAGTATGGCCATGTAAAAATGCATGGCTAGGTATAGAAAAATGCCTATAAGTCTAAT
AGACCCAATACACTCTTTCAAACCTAAGGATTTTGTTTAAGCTAAAAGAATGGAATCCAACCAATCTAGG
ACCTATATAGGATAGGCCTCATATTGTAATCATGTCTACTACCACTGCTGTTAAACTTGCAGGTGTCACA
CCTTGGATTCACTATAGCCAGCTGAAACCGGCGGCAGCAGTGACTCCGACGATAACCAGTGGATTAACCA
ACAAGACCCAGATCGCCCCACCCGAATAGTCCTACGGGGAAACCCAACCACCTGTAAGAAGGACAACTGC
CCTGCTCTGACCACGCTGGAGGATGGTCAGTCTACGCACGGCTGAAGCTTGAGGATCCTGCAAGCTCTAC
TCTGGTCACCTCCTGGAAGCTGACTAGTCTACGCACAGCCGAAGCTAAGAGGACCATCTCCAGATAAGTA
AATGTGGATACAGTTTATAAACCTAGTTATAATTCTGTCAAAACTGATTGTTCTGTTGTTATGTTATCAT
TGCAAATGCTGCAAATGTCTGTGCCCAGAGGAAGGTTTGCCATGCCCATGCCTAGTATAAGCACATTTCT
ATTACATATACTGATGTTGTTACCATTTCTGCCTATACTAGAAGGGGATAAATCTCTAGAAGGATGTCCA
CACTGTGTACATACTACCTGGGTAAGGAATACCATAGTTAAAACTTTACTGTACCATACGTACTATAAAT
GTACAGGAACCAAGTTAGAAACCTACACATACAACCAGAAATAGTCTGCAATGGTTTAACACAGAAGAGG
CTTAGCAGGGGCAGCCCTAAACATCTGTACGGAGAACCACAAATCAGATGTCCAGACTGTAACATTCAGT
GGTCTACGCTAGCACACCCCCAACACTTATATTCAGGAAGGACTGCTCTGCTAAGTAGTATGTCAATCAA
ACCAAATTGCAAGACAAGAACATGCAATCCTTTAAATTTTACTATCTTAAAGCCAGAGCTACCTTTTTGG
TCTACAGGACAGACAGCACTCTTACGAGTTGATAGACAAGGAGTAGGCCTTGGAGTTCCACTACTAATTG
TCAAAAAGACTGGAAGGACTCAATTGTGGGGATGTGTCCAACCCCACAATTCCGGGTCTGTAAGTCATTC
TATAAGCACTTTGATCAGTCAGTGCCTGAGCTTCCCCATCAACCAAAACCTTACTTGCTCAACTAGCTAA
AAACGTAGCTGGCAGCTTAGAAATTTCCTCATGCTGTGTATGTGGAGAAACTAATATAGGGGACCAGTGG
CCATGAGAGGCAAAAAAATGAATGCCACAAGATCACTTCACTTCGCCTATCCCTGCCAGTGAACCAACAG
CCTCAGCCAGTGTTTGGCTGTTAAAAACCTCCATAATTAAAAAGTACTGTATCACCTGACCAAAAAAAAA
AAAAAAGGCTTGCACAGAGGCAGTAGGAGAAACAACCTGCCTAGGGCAACAGTATTAGGATGAGACTAAA
AACAAAATTCTATGCAGACATGCCCAAAACGACTCCTGCTTACCAGATCCAAACCCTTTCTCTTGGTTCT
CTACTCTAAGCCACTCTTGGCATCAGCTAGAGGCTCCAGATGCTTAGAAAGCACCCCCTGGCCTATATTG
GATCTGTGGAGGACGGGCATATCGGCTAAATAGACAGGGGCATGTGTGTTAGGAACAATCAAGCCATCCT
TCTTTCTAATTCCTCTAAAGCAAGGGGAACTTTTAGGGTATCCAGTTTATAATGAAAATTTAAAAAGAAC
TAAAAAAAGCATAATTGCAAAAATGACACAAATGTCACAAAAAATGTAGACATAAAAGACTGGAAAGATA
ATAATGGCTGAGCTGTCGTAGAAATCACAGCTAAAATGCTCAAGTTAGCCCATGTTCCAGTTCAGACTTG
CTCCAGATAATCCCCCGATTCCTTGTTTAGAGGATGGTTCTCAACCTTTAAAAGATTCAAAACCCTCACT
GGTGGGTTTTTGTTTTTTCTTGGAATCTGCCTCATCCTCCCTTGCCTTTCACCCCTGTAATTAGGAGTAT
TCATCAACTATAGAGGCAGTAGTAACCTGACACACTGCCACACAGTTGATGGCATTAACCAAATATCAGT
GGCTGCCAGTAGAAGAAACAGCTCAGCTCCGCAAAGAGGTGGCAAATAGTGGTGCTTTCTATTAACACCT
TTGTTATAAAAAGTACCAAAGTGGGGAAATGCAACAGAAATTAAAAGAAATTAAAGAATGTGTAAGCAAA
AACTCAGTTATATGTTAAAAAACAACAACAACAACAAAAAAAAAACAACCCAATTCTCCCTGAAGAAGAG
AAAGAGCTGGCGTCCCTTAAAATTAACTGCCTGTTCTTCTGTGACTAGTGAGCCTTATCTCTCCCTTTCC
CCGGCATTGTGAGAATCTGTTTCTCTAGCTGTGCAGCTCCAAGGTCACTAAACAGGTAATCTCAAGTCAT
AAAACATGTTGTTCCTTAAAAAGTAAAAAATAATATAATGCATGTCTCAATTAAATAACTCTCTTTGCTT
CTCGCTTCTGTAATATGCTTCCCCCTGCACAGATCTCCCCTCGCCCCACAAAATGCTTAAAAGGTAGCTT
AACTCTTTGCTCGAGGCTCAGTGCTTTAAATGTTAATCCGACTAGGTCTGTGCACCTAAATAATGAAATA
ATTCCTCTTCAACCCCTCGGTCTCTCTGATTCTTTAATTATCCCGCTGCA
