# Supplementary material for: Genome-wide characterization of endogenous retroviruses in snub-nosed monkeys
Source: PeerJ. 2019 Mar 18;7:e6602. doi: 10.7717/peerj.6602 (PMC6428148; doi:10.7717/peerj.6602)
Supplement: File S3 — All ERV sequences found in the golden snub-nosed monkey. [file peerj-07-6602-s003.zip › Supplemental3/277.fasta]

>277gi|723388361|ref|NW_010826095.1|:746914-753992 
TGTTAGGTTACAGAGGAACAAGGGAATTCTTTAGGTTACAGCATTATAATTGGTTAACATATTAAGTTAT
ACATTTAGCAGGGATCTATTGGCTCCCGTGCTTTCAGTAAAACTACAAACAGCTGTGTCGTTATCAGGGA
TTTTTTCCAGGTGGTGTTTTTCTAAAGTTGAGATATATGGTGGGACGTGGTTGTACTGGGCTCAGGAAGT
TGAGAGATATGAGAGATATATGGTGTTTGTACTGGGCCCAGGAAATTGAGAGATATATGGTGTTTGTACT
GGGCTCAGGACTGAGGAATGTGCCTGATTTCTTTCATTCCCTCCTTTTCTCAGGTATCTCTAGAGCCAAT
CTTGGGTCTTATAAGTCTGATTCTGTTTCAGCATGTACAGGTTGGTTTTCATAAAGCCAGAATCTTCAGA
CAAAGGGATTAGGAGCTGGTTTCGTATTTGCCCTAGCGGCCACTAGGGCGACTAACGTTAGGGTTAGACT
ACCTAGCTGCATGTTTGCAGTGAGCTATGCTGCCGGCGCAGGGTGAGTTTTAAGGGGTTGTTCTTAGCTC
TGTCCACAGTCCACGTGGTCGGAGCTTCAGTCGCTGCGGTGATTGGTCCGAGAAGGTCAGAGGTCAGGTC
CACCGGCTTGATGTGGGTGTAGTGGATCCATGACGCGATGCCTTCTACCTTCAGGGCGGTGGGTGTGGTT
AGGAGTACCTGGAGTGGTCCCTTCCACCTGGGTTCTAAGGTCTCTTGTCTGTGTCGCTTAATCAGGACCC
AGTCTCCCGGCTGGTACGGATGGGGTGTCGGTGGGGGGCCAGTCTCATATAGTTCCTTCAGCTTGGGCCA
GATTTCCTGATGAATTTTCTGCAAAGCTTATAGGGAAAATAAGAGTTTAGAGACATTTTCTGTTTCAGAT
TTGAGCAGATCATCTTTTAGGCTGGGAACCAGGGGTGGGGGTCTGCCATACATGATTTCATAAGGGGTAA
GGCCCAGTCTGTAAGGGGTATTACGGGCCTGGAACAGAGCGTAGGGGAGAAGGACCATCCAATTAGTGCC
AGTCTCCATAGTCAATTTAGTTAAGGTCTCCTTTAAGGTCCGATTCATCCTCTCTACCTGTCCTGAACTC
TGGGGCCTGTAAGCGCAATGTAGTTTCCAATTTGCCCCAAGGATGGAAGCCAAATCCTGACTTACCTTAG
CGACGAAGGCCGGTCCATTATCTGACCCTATCTGGACGGGGAAGCCATACCTGGGAAGGATATCTTCCAG
AATTTTCTTTGCTACAACCTGAGCAGTCTCCCTCTTGGTTGGGAATGCTTCAATCCACCCTGAAAAAGTA
TCTACAAAGACAAGTAAGTACCGATACCCGTACTTCCCTGGCTTTATCTCAGTAAAATCTACCTCCCAGT
AGATACCGGGCCTGGTTCCCCTGAGCCTTGTTCCCGTTGCAGCCTGGGATTGAGGGTAGGCGTTGTTAAG
CTGGCAGACTTTGCAATTGGTCACGATGCTGCTGGCCGTCTCGGCTATATGTCTGATTTTGAGCTTGGAG
CGTCTGATCAGGTCTATCATCCGCCGGGCACCCAGGTGGGTGGTTCGGTGGATGTGTTCTAACACTTGTT
GTCCTAATTTTTCTGGTAGGATGGTTTGGTCATTAGTATCAGTCCACCACCCATTCTGGATCTGTTTCAG
GGGAAGTTTGTCGATCCACTGGAGATCTCGTTCCGAATAGTCAGGGAGATATGGCAGGTCCCGGGGGCCT
GGATCAGGGAGCTGGAGTGCAAGGAGTTGACTGGGAGCCTTTGCCACACTCCTTGCAGTTTGGTCTGCCA
GAAAGTTGCCTTGAGCAATTGGAGTGGTTGGTTTCTGATGCCCTGGGCAATGTACAATAGCCAATTTTTC
TGGTTTCCATAGGGCTGTTAACAGGGCTAGGATCTCTTGCTTGTTTTTTATCTCTTTTCCTTCAGCTGTT
AATAACCCTCGCTCCCTGTAAATGGCCCCATGTATATGTGCCGTAGCAAAAGCATATCGGCTGTCAGTGT
ATGCTGTCAGTTTCCTCCCTGCCCCTAAGGTAAGAGCTTGGGTGAGCGCTATCAGTTCGGCCTTCTGGGC
CGATGTCCCCGGGGGCAGGGGTTCCGCCCAGATTACCTCAGTCTCTGAAGTCACTGCCGCTCCAGCATAC
CTCTGGCCTTGGTGTATGAAGCTGCTTCCATTGGTGAACCAAACGAGGTCAGCGTCAGGAAGTGGGCGGT
CCTGCAGGTCTTCTCGAACTCCGTGCACCTGAGCTAGTATCTCAGTGCAATCATGGAGCGGGGCGTCCAG
GTCCGGGTTGGGCAGCAGCGAGGCAGGGTTTAAGGTTGTTGGGGGCAGGAAAGTTATCCTGAGGGGATTT
AGTAGTAGTCCTTGGTAGTGGGTGAGCCGGGCATTACTTATCCATTGATTAGGTGGCTGTATGAGTACAC
CTTCGATGGCATGTGGGGTAACGACCCGTAATTCTTGACCCATGACAAGTTTATCAGCATCTTGTACCAT
CAGGGCTGTGGCTGCAATCATTTGGAGACAAGGTGGCCACCCGGCAGCCACTGGGTCTAATTTTTTTGAC
AGGTATGCAACTGGTCTCCGCCAGGGGCCTAAGTTCTGAGTTAGCACTGCCTTGGCGACACCCTTACTCT
CGTCCACGTATAAGTGGAAGCGCTTAGTGACATCAGGCAGTCCCAGTGCAGGCGCAGAGAGTAGGGCGGT
TTTGATCTGTTGGAAATCCGACTCGGCTTCTTCTGTCCAATTAAATGGCTGCTGTCCCCATGTTGCCTGA
TATAAGGGCTTAGCCAGCTCTGCGAACCCAGGTATCCATAGTCTACAAAGTCCCGCCGACCCCAGGAATT
CCCTTACTTGTCGGGTGGATTGTGGCCTGGGGATCTGCAGAACAGTCTGCTTCCGGGCGTCTGTTAACCA
GCACTGCCCTCCTTTTAGCAGGTACCCCAGATATGTTACTTCTGGTTTACAGATTCGAGCTTTCTTTGCC
GATGCCCGTTAGCCTAGATTCCCTAGAGCTTGCAAGAGACCCTTGGTCCCTTGGAGGCAAGCTTCTTGGG
TCTCGGCTGCAATCAGGAGGTCATCAACATACTGTAGTAAAGTTATTTCAGGGTGTTTGCGTCGGTACTC
ACCCAAGTCTTCATGGAGGGCCTCATCGAACAGGGTAGGAGAGTTTTTGAATCCCTGCGGCAGCCTGGTC
CATGTCAATTGGCCGCTTATGCCCCTTTCAGGGTCAGTCCACTCGAAGGCGAAAAGCTTTTGGCTCTGAG
GGGCTAAAGGCAAACTGAAGAAGGCATCCTTCAAATCTAAAACAGTGTACCATTGGTGTTTAGGGTTTAG
AGTACTCAGGAGGGTATACGGGTTAGGCACAGTTGGATGTATGTCCATAACCCTCTTATTGACTTCTCTT
AAGTCTTGTACAGGTCTGTACTCCCCGCTATTAGGTTTCCGTACCGGCAACAAGGGAGTATTCCAGGGTG
AGTGACAGGGCCGAAGGACCCCTTGGTCGAGGAGCCGACGGATGTGGGGCGTAATTCCTTCTTTGGCCTC
TAGGGGCATTGGGTACTGCCGTACCCGAACGGGGTCTGTCCCAGGCTTGAGTTCGACAAACAAGGCAGGA
CGGTGTTTTGCTAGTCCTAAGCCCCCCGTTTCTNNNNNNNNNNNNNNNNNNNNNNNNNNNNNNNNNNNNN
NNNNNNNNNNNNNNNNNNNNNNNNNNNNNNNNNNNNNNNNNNNNNNNNNNNNNNNNNNNNNNNNNNNNNN
NNNNNNNNNNNNNNNNNNNNNNNNNNNNNNNNNNNNNNNNNNNNNNNNNNNAGTCTACAAAATCCCGCCG
ACCCCAGGAATTCCCTTACTTGTCGGGTGGATTGTGGCCTGGGGATCTGCAGAACAGTCTGCTTCCGGGC
GTCTGTTAACCAGCGCTGCCCTCCTTTTAGCAGGTACCCCAGATATGTTACTTCTGGTTTACAGATTTGA
GCTTTCTTTGCCGAGGCCCGGTAGCCTAGACTCCCTAGAGCTTGTAAGAGACCCTTGGTCCCTTGGAGGC
AAGCTTCTCGGGTCTCGGCAGCAATCAGGAGGTCATCAACATACTGTAGTAAGGTTATTTCAGGGTGTTT
GCGTCGGTACTCACCCAGGTCTTCATGGAGGGCCTCATCGAACAGGGTAGGAGAGTTTTTGAATCCCTGC
GGCAGCCTGGTCCATGTCAGTTGGCCGCTTATGCCCCTTTCAGGGTCAGTCCACTCGAAGGCAAAAAGCT
TTTGGCTCTGAGGGGCTAAAGGCAAACTGAAGAAGGCATCTTTCAAATCTAAAACAGTGTACCATTGGTG
TTTAGGGTTTAGAGTACTCAGGAGGGTATACGGGTTAGGCACAGTTGGATGTATGTCCATAACCCTCTTA
TTGACTTCTCTTAAGTCTTGTACAGGTCTGTACTCCCCGCTATTAGGTTTCCGTACCGGCAACAAGGGAG
TATTCCAGGGTGAGTGACAGGGCCGAAGGACCCCTTGGTCGAGGAGCCGACGGATGTGGGTCGTAATTCC
TTGTTTGGCCTCTAGGGGCATTGGGTACTGCCATACCCGAACGGGGTCTGTCCCAGGCTTGAGTTCGACA
AACAAGGCAGGACGGTGTTTTGCTAGTCCTAAGCCCCCCGTTTCTGCCCAAGCTCCTGGATATTGCTGGA
GCCAGGTTGCTATGTCCTGGTCAGGGGCCACTTGCTCCTGGTGGAGCCGATACTCATCCTCTAGGGTTAT
AGTCAGGATGGGCATGGGCTGATTATGGGAATTGGTCACGATGGGCCCCTCAGGGAGGAAATGGATCTGT
GCTCCCATCTTAGTCAGCAGGTCTCTCCCTAATAGGGGACAGGGGCTCTCAGGAATGACCAGGAAAGAGT
GGGTTACATTCCTGGCTCCAAGGTTTACTGTTCTTTGTGTTGTCCAGGGGTATTTCTTAATTCCTGTGGC
CCCTTGCACCCACGAGGACTTGGAGGATAATTTTCCATTAGTTTCAACTAGGACTGAGTGCTGTGCTCCC
GTATCGACCAGGAACTGAACTGGGGTCCCCTTCACTTGCAAAGTTACCCTAGGTTCGGGGAGGGGGTCCG
AACCCCGTCTTCACTAGTCTTCATCTTGGGTGACTAGTACGGGTGTAGACCTAGCGGGTCCCCGTCCTTG
TTGTTTCTTTTTGGGGCAATCTCTTACCCAGTGGCCAGCTTTTTTACAGTAGGCACATTGGTCTTTGCTC
AGGTTATCATGTCTGGGGGACCGCTTAGTTTGGGTGTTCTCTGGCTGTAGATGCTCTTTTTGTACAACTG
CTGCCAGGACCTTGGTCATTTTTTCCTCTGGAGTATCTCTACTATTGTAAACCCGCTGGGCTATCTGTAG
GAGGTCCTGAATCTGTTTTCCCTCCAAGTCTTCTAATTTCTGGAGTTTTTTTCTAATGTCTGGGGCTGCC
TGATTTACAAAAGACATGACAATAGCTGCCTGACTTCCTGGAGCCTCTGGGTCTATGGGGGTGTACTTTC
TAAAGGCTTCCATTAATCTTTCTAAGTAGTTAGTTGGGCTTTCTGTCTTTCCCTGCAAAACAGAGTATAC
CTTAGCCAAATTAGTGGGCTTGCGAGCGGCTGCCCAGAGACCCGCCATTAGAGTCTGGCAATAAAGGCGT
AGCCGTCCCCTAACTTCTGCCGTGTTGTAATCCCACGCCGGCCTGGTCAGAGGAAAAGTCGCATTTATGA
GGTCAGGGTTGGCAGTCGGTTGGCCGTTGTCCCCCGGGACCTGCTTTCTAGCTTCTACCTGTATTCTCTC
TCGCTCCTCCGTTGTGAACAAGATTCGGAGGAGATGCTGACAATCATCCCAAGTGGGCTGGTGGGTGAAT
ATGACACTATCCAGTAAGGCCATTAAATCTTTGGGGTTGTCTGAAAAAGTTCTCAGCTAGGTCCTGCCAT
ATGAGGATATATGAGATATGATGTGGGTGGCCAGCACGCCCTGGTAGGAAAACCTTGGACTTGACTCTAT
TGATGACAGGAAGGCGGAATGTCCCCTCAGGTGGCCACCCTACATCAATGGCTGGCCATTCGGAGTGGCA
TAGAGTAATTAGCTTTTCCTTCCTGATTTCCATACTATGATCATGGCCCCTCGCTCTAACATCATGCCTC
CCGTCCGCCTGCTCCCTCCCGCGGCCTAGCCCAGGGGGCTGGGGCCTGGGGCCCGGAGGGGTACGGAGGG
GGTTCTGTGGACAGTGGGTCCCCGCTATCAGGTAGAACAGGATGGGGGGGGCAGTCGGTTGCTTGGATTT
TAGCGGCCGAGCAACCAGTGCCTTACAGGGTTCAGAGGCTAATTGGAAAGGGGACAGCTAAGGGAGTAAA
TTCAGACAAGAATCAGATGAGAGCCAGGGGACGTCCCCCACTGGTCTCCGCTGGCCATCCTATAGCGCGT
CTGCCAGGACTATGTCAGCTTTCAGCTTCAGTTACAGACCTCGCGAGTCTCAGATATAGTTTCAGAACAG
ACACAGACAGACAAACAGAGACGAGCCGGCTCACCTATCAGCAGATCGATCCTGGGAGATCCATTGACCA
GGGGTCAGGTGGGCTTGGGGAATCCCAGACGAGCCCCCAGATGTTATGCCCAGACCGTTTATTCCCCGAA
GAAGACCACCAGAGTCCAGAGTCAAAGCCAAGCGGCAAGGATCTTTACTGCAAGTTCGAACTTGGTCCCT
CCGTTCCACAACATACAAGAGGGCCCCGAACAATGCATGCGCTCGCTTTTTATAGCCCGATGTAAATAGG
ACTTGTAAGGTTACAGAGGAACAAGGGAATTCTTTAGGTTACAGCATTACAATTGGTTAACATATTAAGT
TATACATTTAGCGGTGATCTATTGGTTCCCGTGCTTTCAGTAAAACTACAAACGGCTGTGTCGTTATCAG
GGATTTTTCCAGGTGGTGTTTTTCTAAAGTTGAGATATATGGTGGGATGTGTTTGTACTGGGCTCAGGAA
GTTGAGAGATATGAGAGATATATGGTGTTTGTACTGGGCCCAGGAAATTGAGAGATATATGGTGTTTGTA
CTGGGCCCA
