# Supplementary material for: Genome-wide characterization of endogenous retroviruses in snub-nosed monkeys
Source: PeerJ. 2019 Mar 18;7:e6602. doi: 10.7717/peerj.6602 (PMC6428148; doi:10.7717/peerj.6602)
Supplement: File S3 — All ERV sequences found in the golden snub-nosed monkey. [file peerj-07-6602-s003.zip › Supplemental3/278.fasta]

>278NW_010788382.1:42427-48541 
TGAAAGCCACGAACAGAGTTTTACCCACATATTTATTGACAGCAAGCCAGTGACAAGCATTGTTTCTATA
GATTATAGATTAACTGAAAGCATTCCTTACGGGAAACAAAGGGATGGGCCGAAACAAAGAGATGGGCTCT
GGCTAGTTATCTATAGCAGGAACATGTCATTCAGGCACAGATCACTCATGCTATTGTTTGTGGTTTAAGA
ATGTCTTAACAGAGTCTGCAGTGAGCCGAGATCAGGGACTGCACTCCAGCCTGGGCAACAGAGCGAGACT
CCATCTCAAAAAAAAAAAAAAAACACCTTAAGCAGTTTTCCACCCTGGGTGGGCCAGGTATTCCTTGTCC
TCATTCCAGTAAACCCAGAACCTTCAGCGTGGGCATCGTGGCCATCACAAACATGTCACAGTGATGCAAA
GATTTTGTTTATGTCCAGTTTTGGGGCCAGTTTATGGCCAGATTTGGGGGCCTGTTCCCAACATGTTCCC
CCTTTTTGTTTTTGCAAGATGAAAAAAGCAAGGGCAGCTTTGTCACAGTAAGCTACTGCTTGCAGGAGTT
GGGATCCGCATCTGCAGACTGTACAAAGACAAACAACAGAGATTAAAGTCACAATCGTCACTGAAATCAC
AGAGCTTCCAAGTGTTTTTATCTATTTTAATAGGTTAATAACTGCTAATCTGTCTGCAGCTCCTTCAAGC
ACTCCAGTTCCTGGCATTAAGGTCAGGTGTGCTTTAAGTATTTTTTCTTTTAATTTTGCAATATCCAAAG
ACAAGTTTATAGAGTGTCTTCTAGATGCTTTTTTATTCTTTCCCAAATTTTTGATCTTATTAAGAACTAT
ACATAGTTTCCACAAACCCTTATGTTTAGCTCCTAGAGACGGCCATATCATTTGAGGTTGAGGTGCCATT
ATACCACCATGTTTCCAGATAATAGGAACTCTTGCCATATTTCTTACCATTTCTACCACCTAACCGTTTT
GTTTAGACCAGCTGAACATAGTGTGGCCGTGGTATGCAGACTGAGAGGTGTAATTCAAGCTAAACATTCC
CCTAGGGGACCAATCAATAATGATTCCATAGGAATTGTTGTGCAGCACCTCTGCCTGTTCTGCAATGCAA
TCTTCCTGAACAAGTACATTCATTTTTTCTGGCCAGGTCCAATTCTGTTTACAAATAGGTTTGTGAGGGC
AGTATGCCTCAATTATAGGAGCAGATTTATTATGGTAAATACTGAGATCAGAAAGCATGTGTGACTGTCA
TAGAATGACTACAACCAGGCATTATTGCCAGCCAAGGTAGATAAATATGTCCAATAAGTATAATTGTTCT
CTGTGTCAGCCCTTGTTGAAGGAATACTCATGGCAATGGTGATCACCGCTGTCATAGCTGTCATTAAATT
ACTCATTGTGACTGGTTGTCCCACTTTTCTCAGGTTTTCTTCCACCATCTGTGACAACTTCTCTCTGTCC
CCAGGTAGGTGGCTGTGTTCAACAGCTATTGCTCGTGACAGTTAGGGTCCTCCTCAGTGTCAGTCTCAAC
ATGGCTGCAACTGGAGGGTCTTCGGGAGCCTCCCAAAACCTCTTCCTGTGTATCTGGCTCATAGTAAGGT
TTCAGATATTTGATGGTATCCAAATCGGCTGCTGGTTCGGTCCTGGAGAAACACAAGCATAACCTCTACC
TCAAGTTATTATTTTACCTATTTCCCAACTTTTTGTTATTGGATCTCTCCACCAAACCAGTTGTTCTGCT
TCTGTCTTTGCAGCTGTTTTCTATAGATTCTGTTCAGCTGCTGACAGCATCTGGCCTTTAGGCAGGCTCA
AAAAATTTAAAGTCCATAATGCTAGACTCAATTGCATGTGGGGTATCCCATATTCCCTTTTCCCCCTTTC
TGCTTTTGCAATTACTGTTTCAGGGAGAGATTCATTCTTTCCACTATGGCTTGTCCTTGAGAATTATATG
GGGTACCAGTAAAGTGTTTAATATTCCATGTAGAGAAAAATGTATCTCTAGTGAGCTTGGCTAGTATAGC
CTGGGGCAGTGTCCATTTTAATAGAAGCTGGAATGCCCATCACCACAAAACACTGCAAAAGGTGACGTTT
AACACAGGCAGAAGACTCTCCTGATTGGTATGTACACCAGACAAAGTGAGAAAAGGTGTCCACACATACA
TGTACATAAGCTAGTCTCCCAAACGAGGGAACATGTGTGACATCCATTTGCCAAAGAGAATTAGGTTACA
ATCCTTGAGGATTAACTCCTCCTGTAAAAGATGTGGAATGCACCATTTGGCAAGTTGGCATTGCTGGATA
ATACCTTTAGCTTCTTTCCAGGTAATGCTGTATCTGCGTTTGAGACCAGAGGTATTAATATGGGTTAAAC
TGTGAAAGTGTCTAGCATTAGATATTGCAGTAGCAACTAGGCCATCAGCCATTAGATTCCCTTCAGTTAA
AGGTCCTGAAAGAGGTGTATGAGCCCTAATGTGAGTGATGTAAGAAGGGTGTATTCTACTCCTAACTTCT
ATTTGCAATTGGGTAAATAAAGTCATCAATTGCTCATCTGTATGGAATCATAACTGAGCATTTTCAATTA
AATGTGTAGAATAAACCAACCACATATGAGGAATCAGAAGTCACATTAATAGGCATATTAAAAGCAGTCA
ATATCTCAATTACAGCTACAAGCTCAGCTTTTTGAGCCGAAGTATAGGGCGCCTGAAAAACTTTACCTTT
TGATCCAGAATAAGAGGCTTTACCATTACTAGACCCATCTGTGAAGACATTCTCAGTACCTTCAATTGGT
TTAAACTTAGTCATTTTAGGGAGAATCCAATTAGTTAATTTAAAAAATTGAAACAGTTTCATTTTAGGAA
AATGATTATCAAGAACACCCACAAAGTCAGCTAAATGGATTTGTCAAGTAAGACTATTTATAGAAGCTTG
CCGTATTTGTGCCTTAGTGAGAGGGACAATAATTTTTCCAGGATCGTATCCATGTAATTTAACAATCTGA
GTTCTCCCAATCACTGTCATAGTAGCGATTTGATCCAAATAAGGAGTTAAAGTCTGTGAATTAGTATGTG
GAAGAAAAAGCTCCTCTACTAAGTCCTGCTCTTGGACAATTACACCAGTAGGTGAATGATGAGTTGAAAA
AATTAGCAAATCTGGAGTCTTCTCTGGATCTATACTGTTTATTTGAGCTTTATGGAATTGCTTTTCAATT
AGTTGCAGCTCTGCCTCAGCTTCTTTTGTTAATTGCCAAGGGCTAGTCAGACTAAGATCTCCCCTAAGGA
TAGAAAATAGGTTACTCATGTCATATGTAGGAATGCCTAGAGCAGCATTATTGACAGCAAGCCAGTGATA
AGAGCAATTAGTGTCCTCTAGTAATTTTGAAAGTCATTTAATGTTTTCAGTTGATCCCTACGTATAGGTT
ACTTTCTGCGGCAAAATTGTAGTGTCATTTACTAAGGTCCCCAAGTAGGAGTAAGGAGTAGTAGTCTGAA
TTTTTTCAGGAGCTATAATTAAACCAGTGTGAGAAATTGAATTTTGCAAGTGATCATAACATTGGGAGTA
ATATTTCTCGAGTGTGGGCAGCACAAAGTATATCATCCATATAATGAATAATGTAATATTGTGAACATTT
TTTATGAGAAAGTTCAATTGCTTCCCCTACATAAGTCTGGCAAATTGTTGGACGGTTTAACATGCCTTGC
GGTAACACTTTCCAATGAAAACCCTTAGCAGGTTGCAGGTTGTTTACTGCAGGAATTGTAAATGCAAACC
ATTCATAGTCTTGCTCAGCTAAAGGAATAGTAAAGAAACAGTCTTTTAAATCTATGGCTATTAAAGGCCA
ATTTTTCAGAATCATAGCAGGATAAGGCAATCCTGGTTGTAATGTCCCCATAGGTTGTATAACTGAATTA
ATGGCTCTAAGATCTGTCAACAGTCTCCATTTACCTGATTTTTTTCTTAATAACAAAGACTGGAGAATTC
CAGGGGGAAAACATTGGAGCTATGTGTCCTTTTTCTCATTGTTCAGTAACTAAGTGCTCTAAAGCCTCCA
GTTTCTCTTTACTCAGTGACCATTGTTCTATCCAAATTGACTTATCTGTTAACCATATTAAAGGTATAGG
TTCTAGAGGCTTAACAATGGCCACCATCAAAAATGAGATCCCAAACCTTTGCGGGAACTTTGTCTTTCCA
CTTGAAGCAATTCCTTCACACCTTGCAAATTTTTTCCTAGTTCCATACCAGGGACATACCCCATTTCATG
CATCATGTGTTGACTTTGAGGACTATATAATTATTCTGGAATTAGAACTTGTGCTCCCCACTGTTGTAAT
AAATCTCTTCCCCATAAATGTATAGGTTCAGAAGTTATAATTGGTTGAATAGTCCCTGATTGTGCATCGG
GCCCTTCACAAGGCAAAATATAACTACTTTTAGGGGCTTTACCAACTCCAACTATGTTAAATTGAGGAGG
TTGAATTGGCCATGTGGACAGCCAGTGCCGTAGAGAAATAATTGAAATGTCCACTCCTGTATCTAGCAAA
CCTTTAAATTTATTCCCCTGAATAGTTATTTCACAGGTAAGATGTTTATCAGTAATTTGATTCACTGAAT
AAGCTGCTTTGCTTTGTTTATTTTTGCTTCCAAATCTTCCTGTTCATTTAATTTCACTTTTCCCCATTTC
CACATACAGTACAAATAGGAGCTGTGCTATATACTCTCCTGGCTCTGCTTTCCAGGGAACACAAGTAGAC
ATAACAATTTGAATTTCCCCATTGTAATCTGAATCAATGACTCCTGTATGTACTTGCACACCTTTTAAAT
CTAAACCAGTCCTGCCTAGAAGTAATCCTATCGTCCCCACTGGCAAAGGTCCACAGACCCCTGTTGGAAC
TTTTTGTGGGGGTTTCCCAGGCAGAAGGCTCACAGATTTTGTGCAGCATAAATCTACTGCGGCACTACTG
GCTGTGGCAGGGGATAGACGTTGTACAGGGGTGAGGGAGTGGCCTGAGCCAGAAATGCCCCGGTTTGGAA
TGAGGCCCAGGACGGGCCCCTCATGGCATTCCCAAAATTGGGTTCCCATCTTTATCAAACTTAGAGTGAC
ACTGATTAGCCCAATGTTTTTCTTTTTTACACTTCTGGCAGAGACCTGGTTCATACTGATTGATAGCCTG
TTTAAGCTCTTTAAGTATTTTAAAAGGAAAAGGCTCAAACGTAGCTATAATATTCCCCTGTTGGTCAGGT
GGGTGTATTCTAACAGGGAACTGCCAAACCTCTAAATCACCTTGTCTTCAGACAGTCTTCTAGCTTGCTG
GATTCCTGCCTGAATAGAACTGAGAGTCGTTGCTCGAGGCGCTACTCGGACAGTCCCCGGGGCAACTACT
TTTCACCTAGTGTCCTCCAGAAAAGAAAGATCTGGAGGGTCAGGCCACTCTTTTTCTTCAAAATAATGAG
GGGGTGCAGAAGGTAGGGATGAACCTACTCCTCCTTTGCTGCTTTAGCTGGCAAACAAACCTGCTCTGTC
ACCTCTTCTGTTACTTTGTTATACTTTCCTTCTATCTTATCATCAGTGTGAAAAGGTTCCAAGGTGGAAT
GAACCAGCGCCCACACTCGTCCCACTGTTACCCTGATGCTTCCGAGCTTAAGAGTACTTGGTGTCCTCCA
GCTTAGTTCTACGTTCTCCAACTGTCACTCTGGTGACCGTTTGCCCCAGATTTGAGCCCCACATATGGGT
GCCACTTGCTGAGACCAACTCAGTCTCTAACTGAGTGGTGCTAGAGGAATTAAAGACACACACACACAGA
AACATAGATTGTGGAGTGGGAAATCAGGAGGCTGACAGCCTTCAGAACTGAGAGCCACAAACGGAGTTTT
ACCAACATATTTATTGACAGCAAGCCAGTGATAAGCATCATTTCTATATATTATAGATCAACTAAAAGCA
TTCCTTACGGGAAACAAAGGGATGTACTCTGGCTAGTTATCTGCAGCAGGAACATATCCTTAAGGCACAG
ATCGCTCATGCTATTGTTTGTGGTTTAAGAATGCCTTAAGTGATTTTCTGCCCTCAGTGAGCCAGGTGTT
CCTTGCCCTCATTCTGGTAAACCCA
