# Supplementary material for: Genome-wide characterization of endogenous retroviruses in snub-nosed monkeys
Source: PeerJ. 2019 Mar 18;7:e6602. doi: 10.7717/peerj.6602 (PMC6428148; doi:10.7717/peerj.6602)
Supplement: File S3 — All ERV sequences found in the golden snub-nosed monkey. [file peerj-07-6602-s003.zip › Supplemental3/279.fasta]

>279gi|723426074|ref|NW_010788382.1|:236584-242935 
TGAAAAGTCCGGTTTACCTCAAGCTATAAAAAGCAAGTGCACACATTGTTCCAGGCCCTCCTGTATGTTG
TAGAACGGAGGGACCAAGTTCGAACTTGCATTAAAGATCCTTGCCGCTTGGCTTTGACTCTGGACTCTGG
TGGTCTTCTTCGGGGAATAAATGGTCTGGGCATAACATTTGGGGGCTCGTCTGGGATTCCCCCAAGCCCA
CCAGACCCCCGGTCAAAGGATCTACTAGGATCGATCTGCTAATAGGTGAGCCGGCTCGTCTCTGTTTGTC
TGTCTGTGTCCGTTCTGAATCTGCGGCTCTCTGAGTCTGCGGCTCGTCTCTGTTTGTCTGTCTGTGTCCG
TTCTGAATCTGCGGCTCTCTGAGTCTGCGGCTCGTCTCTGTTTGTCTGTCTGTGTCCGTTCTGAATCTGC
GGCTCTCTGAGTCTGCGGCTCGTCTCTGTTTGTCTGTCTGTGTCCGTTCTGAATCTGCGTCTCTCTGAGT
CTGCGGCTCGTCTCTGTTTGTCTGTCTGTGTCCGTTCTGAATCTGCGGCTCTCTGAGTCTGCGGCTCGTC
TCTGTTTGTCTGTCTGTGTCTGTTCTAAACCTGTATCTGTAACTCGCGAGGTCTGAAACTGAAGCTGACA
CAGTCCTGGCGGACGCGCTATAGGACAGCCAGCGGAGACCGGTGGGAGCTGGCGGCTCCCCTCTGATCCG
ATTCTGACCCAGATTTCTGGTGCGCGCTGGCGGCTCCCCTCTGATCCGATTCTGACCCAGATTTCTGGTG
CGTGCTGGCGGCTCCCCTCTGATCCGATTCTGACCCAGTTTTCTGGTGCGCGCCTGCGGCTGACATAATT
TGTTCCCTTGCAGGACCTGTTCCAGACGCCTCTCCTGGCGCTACTGTTTAAAATGGGTAATACCCAGAGC
ACTCCCCTATCTCTTCTTACAAGTAATTTCAAGGATGTTGGAGCAAGGGGCCGTGATCTTAGTATGGAAA
TCAGGAAGGAAAGGCTAATTACTCTATGCTGCTCCGAATGGCCTGCCTTTAATGTAGGGTGGCCACCCGA
AGGGACATTCTGCCTTCCCGTCATCACTAGAGTCAAGTCCAAGGTTTTCCTATCAGGGCGTGCCGGCCAC
CCGGATCATATTCCATACATTCTTATATGGCAGGACCTAGCTGAGAACCCACCCCCTTGGCTGTCCCCCT
TCCTATTAGCCCCGGAACCCTGCAAGGCACTGGTTGCTCGGCCGCTAAAATCCAAGCAACCGACGGCTCC
CCTCATCTTGTTTTACCTGAGAGCGAGGACCCACTGTCCACAGAACCCCCTCCGTACCCCTCCGGACCCC
AGGCCCCAGCCCCCCGGGCTGAGCCATGGGAGGGAGCAGGCGAACAGGAGGCGGCCGGAGCTCCCAGATC
TGCTAAAAGTGAAAGTAACTCTGAAGGGCCGGCTGGGCGGATGCGGGGGCGCACTTTGCGAGCTAGGCCC
CCCAGCTGCCTGACTCCACAGTGGCTTTATCCCTCCGGGAAATAGGACCCCCAGATGACACGGGAATCTA
CAGGCTTCAGTACTGGCCATTCTCCACTAGTGATCTGTATAACTGGAAGACTCAGAGTGCCCAGTTTTCA
GACACCCCAAAGATTTAATGGCTTTACTAAATAGTGTCATGTTCACCCACCAGCCCACTTGGGATGATTG
TCAGCAGCTCCTCCGGATCTTGTGCACAACGGAGGAGCAAGAGAGAATACAGGTAGAAGCTAGAAAGCTG
GTCCCAGGGGACGACGGTCAACCAACTGCCAACCCTGACCTCATAAATGCGACTTTTCCTCTGAACAGAC
TGGCGTGGGATTACAACTCAGCAGAAGGTAGGGGACGGCTACACCTTTATCGCCAGACTCTAATGGCGGG
TCTCCGGGCGGCTGCTCGCAAGCCCACTAATTTGGCTAAAGTATACTCTGTTTTGCAAGGAAAGACAGAA
AGCCCAGCCAGCTACTTAGAAAGATTAATGGAAGCCTTTAGACAGTATACCCCCATAGACCCAGAGGCCC
CAGGAAGTCAGGCAGCTATTGTAATGTCTTTTGTAAATCAGGCAGCCCCAAATATTAAAAAGAAACTCCA
AAAATTAAAAAACTTAGAGGAAAAACAGATACAGGACCTCCTCCAGATAGCCCAGCGAGTTTACAATAAT
AAAGATACTCCAGAAGAAAGGCAATTTAAGGCCACTGAAAAAATGACTAAGGTCCTGGCAGCAGTAGTAC
AGAAAGAACATCTACAGCCAGAGAACACTCAACCTAGGCAGTGCCCCAGACATAATAATCTGAACAAAGA
CCAATGCGCCTACTGTAAGGAAGTTGGCCACTGGGTAAGAGACTGCCCTAAGAAGAAACAACGAGGACAG
GGACCCCCTAGGCCTACACCCGTACTAGTCACTCAAGACGAAGACTAGGGAAGACGGGGTTCGGACCCCC
TCCCCGAACCTAGGGTAACTTTGCAAGTGGAGGGGTCCCCAGTCCAGTTCTTGGTCGATACGGGAGCACA
GCATTCAGTCCTAGTTAAAACTAATGGAAAATTATCCACCAAGTCCTCATGGGTACAAGGGGCCACAGGA
ATTAAGAAGTACCCCTGGACGACACAAAGGACAGTAAACCTCGGAGCCAGGAATGTAACCCATTCTTTCC
TGGTCATCCCTGAGAGCCCCTGCCCCTTATTAGGGAGAGACCTGCTGACTAAAATGGGAGCACAGATCCA
TTTCCTCCCTGAGGGGCCCATCGTGACCAATTCCCAAAATCAGCCCATGCCCATCCTGACTATAACCCTA
GAAGATGAGTACCGGCTCCACCAAGAGCAAGTGACCCCTGACCAGGACATAGCAACCTGGCTCCAGCAAT
ATCCAGGAGCTTGGGCAGAGACAGGGGGCTTAGGACTAGCGAAACACCGTCCTGCCTTGTTTGTCGAACT
CAAGCCTGGGACAGATCCTGTTCGGGTACGGCAGTACCCAATGCCCCTAGAGGCCAAAGTAGGAATTACG
CCCCACATCCGTCGGCTCCTCGACCAAGGGGTCCTTCGGCCCTGTCATTCACCCTGGAATACTCCATTGT
TGCCGGTACGTAAACCTAATAGCGGAGAGTACAGACCTGTACAAGACTTAAGAGAACAGTATACACAGAC
AGCTGATATGCTTTTGCTACGGCGCACATACATGGGGCCATTTACAGGGAGCGAGGGTTACTAACGGCTA
AAGAAAAAGAGATAAAAAATAAGCAAGAGATCCTAGCCCTGTTAACAGCCCTATGGGAACCAGAAAAATT
GGCTATTGTACATTGTCCAGGGCATCAGAAACCAACCACTCCAATTGCTCAAGGCAACTTTCTGGCAGAC
CAAACTGCAAGGAGTGTGGCAAAGGCTCCCAGTCAACTCCTTGCACTCCAGCTCCCTGATCTGGGCCCCC
GGGACCTGCCATATCTCCCTGATTATTCAGAACAAAATCTCCAGTGGATCGACAAACTTCCCCTGAAACA
GAGCCAGAATGGATGGTGGACTGATACTAATGACCAAACCATCCTACCAGAAAAATTAGGACAACAAGTG
TTAGAACACATCCACCGAACCACCCACCTGGGTGCCCGGCGGATGATAGACCTGATCAGACGCTCCAAGC
TCAAAATCAGACATATAGCCGAGACGGCCAGCAGCATCGTGACCAATTGCAAAGTCTGCCAGCTTAACAA
CGCCTACCCTCAATCCCAGGCTGCAACGGGAACAAGGCTCAGGGGAACCAGGCCCGGTATCTACTGGGAG
GTAGATTTTACTGAGATAAAGCCAGGGAAGTACGGGTATCGGTACTTACTTGTCTTTGTAGATACTTTTT
CAGGGTGGATTGAAGCATTCCCAACCAAGAGGGAGACTGCTCAGGTTGTAGCAAAGAAAATTCTGGAAGA
TATCCTTCCCAGGTATGGCTTCCCCGTCCAGATAGGGTCAGATAATGGACCAGCCTTCGTTGCTAAGGTA
AGTCAGGATTTGGCTTCCATCCTTGGGGCAAATTGGAAACTACATTGCGCTTACAGGCCCCAGAGTTCAG
GACAGGTAGAGAGGATGAATCGGACCTTAAAGGAGACCTTAACTAAATTGACTATGGAGACTGGCGCTAA
TTGGGTGGTCCTTCTCCCCTACGCTCTGTTCCGGGCCCATAATACCCCTTACAGACTGGGCCTTACCCCT
TATGAAATCATGTATGGCAGACCCCCACCCCTGGTTCCCAGCCTAAAAGATGATCTGCTCAAATCTGAAA
CAGAAAATGTCTCTGAACTCTTATTTTCCCTACAAGCCTTGCAGAAAATTCATCAGGAAGTCTGGCCCAA
GCTGAAGGAACTATATGAGACCGGTCCCCCACCGACACCCCATCCGTACCAGCCGGGAGACTGGGTCCTG
GTTAAGCGACACCGACAAGAGACCTTAGAACCCAGGTGGAAAGGACCACTCCAGGTACTCCTAACCACAC
CCACCGCCCTAAAGGTAGAAGGCATCGCGTCGTGGATCCACTTCACCCACGTCAAACCAGTGGACCCGAC
CTCCGACCTTCTTGGACCAATCACGGCAGCGACTGAAGCACCGGCCACGTGGACTGTGGACAGAGCTAAG
AACAACCCCTTAAAACTCACCCTGCGCCGGCAGCATAGCTCACTGCAAACATGCAGCTAAGCAGTCTAAC
CCTAGCGTTAGCTGCCCTAGTGGCCACTGGGGCAAACACAAAACCAGTTTCTAATCCCTTTGTCTGGAGA
TTCTGGCTTTATGAAAACCGAACCCACCCTGGGCAACCTCATAAGCCCGGGAAATTATTAGCCAGTGCTG
ATTGCCCCCCCTCAGGGTGCAGTGCCCCAATCTTGCTGAATTTTACTGGTTTTCAAATAGCCGAGCCAAA
GGTACCAATAATATGTTTTGAGTTTGATCAGACTGAATACAATTGTAAACACTATTGGTGGCACCAAAAC
GCAGGCTGCCCCTACAATTACTGTAGAATGCATTCAGTCAGAGGGTGGCACGAGCGATCCGGGGGGAACT
TCTACCGACAGGGTAGAGGCGGCATCTATACTTGGGTAGTTAAAGACCCTTGGAACTCCCGCTGGACCAA
GCCTCAACATGGAGCTGTATACTATTCCTCTTCCTCCACGTGGCCTAGCAGTCACCTCTATCTGTGGCGG
GGCCTAGTTCAAGTACTGCCCCTGGTCCATGGGAATATCCAACGACAGGAAGACAGACTAACACAAGAGT
TACGTCCTTTCTCCTGGTTAGAATTATTACGAGGAGTAGAACTTGCTAACCTTACAGGACTTCATAGCTT
GTCCGGTTGCTTTCTATGTGCCACCCTAGGGTGCCCACCACTAACTGCTGTCCCTCTGCCATGGGGATCC
TCTACCCAAATCAACAACCTTCAGAATCTCACAAACGCCCCCATTCTTGATGTGCCACTGTACCTGAACC
CCAGTCAGGAGAAGTTTCCCTACTGTTTTTCAGGCACCAACTCTAGCCTCTGCAACATCACTGTAACGCC
CCCCAACACCAACCTGAGGGCCCCGCCGGGCATATTCTTTTGGTGTAATGGAACATTATCTAAGAATCTA
CCTGGTCCCTCTGTAACTAACCAACTGTGTCTTCCCGTTACATTAGTTCCCCAGTTAACTCTCCTAACTG
CCGGCGAGTTCCTGGGGTACACTGGTAACTGGACTAGTACTACTATTCACCCAGTCCCTAGACCGAGACC
TGCACGAGCCATATTTCTCCCCCTCATTGCAGGAATCTCCCTCACATCATCCCTCATTGCGGCCGGACTG
GCAGGGGGAGCCCTAGGTCACACCCTCATAGAAAATAACAAGTTGTACCAACAATTTGCTGTTGCTATGG
AGGAGTCGGCTGAGTCCCTTGCCTCCCTCCAACGACAGCTTACATCCCTAGCTCAAGTAGCCTTGCAGAA
CCGGAGGGCCTTAGACTTGCTCACTGCTGAGAAAGGTGGTACATGTATGTTTCTAAAGGAAAACTGTTGT
TTTTATATCAATGAATCAGGGCTTATAGAGAACTGGGTCCAGCAGTTACGCAGGTTAAACATAAAAATAA
AAAAACAGCAGTTTGCCTCAGCTGCAAACCAATGGTGAAATTCCTCTATGTTTTCTCTGTTAGCCCCCTT
CCTTGGACCCCTGCTAAGTCTGCTGTTTCTGCTTACCGTAGGACCTTGTGTTATAAACGTGGGCATTGTT
CCAGGCCCTCTTGTATGTTGTAGAACGGAGGGACCAAGTTCGAACTTGCATTAAAGATCCTTGCCGCTTG
GCTTTGACTCTGGACTCTGGTGGTCTTCTTCGGGGAATAAACGGTCTGGGCA
