# Supplementary material for: Genome-wide characterization of endogenous retroviruses in snub-nosed monkeys
Source: PeerJ. 2019 Mar 18;7:e6602. doi: 10.7717/peerj.6602 (PMC6428148; doi:10.7717/peerj.6602)
Supplement: File S3 — All ERV sequences found in the golden snub-nosed monkey. [file peerj-07-6602-s003.zip › Supplemental3/28.fasta]

>28NW_010818921.1:1098279-1104807 
TGGGGGCTCGTCCGGGATTGCCCCTAAGCCCACCAGACCCCAGGCCAACGGGTCATCGCAAAAGTGAGTA
AGCCGGCTCTGTTTATATGTTGTCTGTCTGCCTCTGAATAATCCCGCGGGGTCTGTATATGAGACTGATC
TAGTCCTGGCGGACGCGCTATAGGACAGTCAGTGGAGGCCGGTGGGAGACGTCCTCCGGTACTCATCTGG
GGCTCTGTATTCTGTGGCCCATCTGCTTCTGGTCGGGTCCTAAGCCCGAGACGCGCTAGCGATCAATATA
TCTTGGTTGTTGGAAGTTATCTGTTGCACGCCCCTTACTAATTTACCTTGATTTACAGGAGCTTCGGAGC
CAGTCCTGTACCAGGCACTAATATCCCTTACCACCCATCTTCTATCAACAGGACTTCCTCGGAATGGGCA
ACTCCCAGACCACACCACTTTCTCTCCTTGTCAATAATTTTAAAGATGTGAGAGCAAGGGGACATGATCT
CAGTATAGAACTTAAAAAGGGAAAATTAATAACCCTCTGCCGCTCTGAGTGGCCCACCTTCGGCGTAGGC
TGGCCAGCCGAGGGAACTTTTTGCCTCCCCATTATCCTCCAGGTAAAATCAAGGGTTTTCCTGCCAGGTC
GTTCGGGACACCCAGATCAGATCCCCTACATTTTAGTCTGGCAAGATCTGGTGGAAAATCCGCCCCCGTG
GCTAGCTCCCTTTCTGCTGACCTCTGAACCCTGTAAAACCCTAGTCGCGCAACCAACTGGGACCACCAAA
AGACCAAAAACTCCAACTGCCCCCTTGCCCCCTGTGTTGCCTGACAGCCAGGACCTCGCATCCTTGGAAC
CCCCGCCTTATCCTCCCCCTCCCGGACCCCATGCCCAAGCCCAACCGGCCGCACTCCCAGGAAGCCATGA
GGGCCGAGAAGCGGCCGCAGCGCCAGGAGAAACTGAAAGTGAACATGGCTCGGGAGGGCCGGCAGGGCGA
ACGCGCGGGCGTGTCCAGCGTGAGGCAACTCCGCGAGTTCCCGATTCCACTGTAGCGCTCCCCTTAAGGG
AAATAGGACCCCCCGATGACACAGGTAACCCTAGACTCCAGTATTGGCCATTCTCTACCAGTGACCTGTA
CAACTGGAAGACTCAGAATGCCCGGTTCTCTGATAACCCCAAGGACCTAACAGCCCTTCTAGATAGTGTC
ATGTTCACTCATCAGCCCACCTGGGATGACTGCCAACAGCTCCTCCGCATTCTGTTCACAACGGAGGAAC
GGGAGAGAATCCAGGTAGAGGCTAGAAAGTTGGTTCCTGGAGATGACGGTCAACCGACTGCAAACCCCGA
CCTCATTAATGCAGCATTTCCCTTGACCAGGCCAACGTGGGACTACAATACAGCAGAAGGTAGGGGAAAG
CTACTCGTTTATCACCAGACTCTAATGGTGGGTCTCCGGGCTGCAGCTCGCAAGCCCACTAATTTGGCTA
AGGTATATTCTGTTTTACAGGGAAAGACAGAAAGCCCCGCTGTTTATCTAGAAAGACTAATGGAAGCCTT
TAGACAGTATACACCTATAGATCCAGAGGCACCTGAAAATCAGGCAGCAGTCGTTATGTCCTTTGTCAAC
CAGGCGGCCCCAGATATTAAGAAAAAGCTACAAAAATTAGAAGATTTGGAGGGAAAACAGGTCCAGGACC
TCCTTCGCATAGCACAGAGAGTTTATAACAACAGAGATGCTCCAGAGGAAAGACAAATTAGGGCCACTGA
GAAAATGACCAAAGTCCTGGCGGCGGTCGTCCAAAAAGAACAACCACCGCCAGGAAGCACCCAATCCACG
CGTGCCCCTAGGCGCAATCTGAGTAAAGACCAATGTGCATACTGTAAAGAAATTGGTCACTGGATAAAAG
ACTGCCCCAAAAAGAAACAGCGCCAGCCAGGCCAAGGACAATGGCAGCCCAAATCTATGCCGATACTAGT
TACCCAAGATACAGACTAGGGGAGACGGGGTTCGGATCCCCTCCCCGAACCTAGGGTAACTTTACAAGTG
GAGGGGTCCCCGGTCCAGTTCCTGGTCGATACCGGGGCACAACATTCGGTCTTAGTCAAGCCCTATGGAA
AGTTATCTTCCAACTCCTCCTGGGTTCAAGGGGCCACAGGAACCAAGAAATATCCATGGACAACCCAGAG
AGCAGTAAACTTGGGAACCGGGAAAGTGTCCCATAGCTTCCTGGTCATCCCTGACAGCCCTTGTCCCCTG
TTGGGGAGAGATCTGTTGACAAAAATGGGGGCACAAATCCATGTTCAACCAGAAGGGCCCAAAGTGACTG
ACTCCCAAAACAGGCCACTATCTGTTCTTACTGTAACTCTAAAGGATGAGTATCGGCTTCACCAGGAACT
CGAAATAAAGCGATCCCTGCTGCTTGGCTTTGTCTCTGGACTCTGGTGGTTGCTTTCGGGTCATCGCGGG
TCTGGGCATTACACCAGTGTTAGCATGGCAAGAAGGCCTCTCACTTGCCAGTGGCCCCAATATTCACATC
CCAGGCCAACCTCCCCTGCCCAGGGCACACTTCATCCCAGAAACAAGGCTAGTGAGAAGACATGGAGCCC
TGGGTTAGGCATTTCGGTGAGTCACAGGGTCCTGGGAGCCGCTCCCGGACTGCAGGTCCAACTGCTCAGC
ACAAAGTCTTCCTTTCACCTCTCAATGCTTCTCTCTGATTTAAGGAGGCTCCGACAAACTCAGTAATCAA
GGTAATTAATAATTCAATGTAATATTCTAAAGACGTTGCTATTACTGCCCCCCCAACAAAAATAAAATCC
ATGCTGAAGGAAGTATCACAGTTTAAATAAAGACAGGGTAAGTGGAAGCACGTGCTGCCTCCGACAGTTC
CTCCAGCAGGCGGTGGAGAACTCTGCAAGTTTATTCAAAACACTAGATAACTTGACCAAAGTCTGAACGA
GGGGCAGAATATATCCCACATCAGACATCCCAGCTAGATTATATCTCCCTGCAGAGGAGGAGGAAAGGGA
GGCAGAAAATAGGCAAGAAAGCAACAGAGAAGCATATATAAGTCAGTGGCTCTTCTGGCAAGGCTGACCT
CCCAGGATTTAAACAGGGTGATCACCTATTTTTGGGGAAAGACTTTATACTCACCCTCGCAAGGTCCTTG
TGTAGGGCTTCCAGGACCCTCCTGTGTAGAGAAGCCAACCCAGCCCTGGGGCTAATTCCTTTGCATCCAT
TAGTATATGCCACCGGTGCTCTTCCGTTCCGTTTCTCTCTTTCTTTGGTTCTCCACAAGTTTTTATGACT
TGTACATTCACCGAGTTTCCTAAATGCATTGACTTCGTGCATTCTTATTCTCCAACTTTAAGTCCCTCCC
AGTAAAAGAGGTTCCTCTTCAGATCAGAATGTTCCCATCTTGGGCATATATTTATTTTAAAATAATGCAC
ATATTATTTTTAGTTTAATAAAATAATTAAACGAAAAGTCCACCATCTATGAGGACAAGTCTTGAACTTA
TTTAAATATACTGGTTAAAAAAAAGTGTAGTCTGAATAAGTTCAACCATTGTGGAAAGCAGTTCAAAGGC
CTAAAAACAGAAATATCATTCGACCCAGTAATCCCATTACTGGGTATATACCCGGAGGAATATAAATCAG
TCTGCCATGAAGACACATGCACACATATGCTCATTGCAGCACTATTCACAATAGCAAAGGCATGAAATCG
ACCTAAATGCCCATTAATGATAGATTGGATAAAGAAAATGTGGTACAGATACACCATGGAATACTATGCA
GCTGTAAAAAAAGAATGAGATCATATAATTTGCAGAAACGTGGATGGAGCTGGAGGCCATCATTTTTGGC
AAATTAATGCAGGAACATAAAACTAAATACCTCATGTTCTTACTTATAAGTGGGGGCTAAATGATAAGAA
CACAAGGACACAAAGAACGGAGCAACACACACTAAGGCCTCTTTGAGAGTGGAAGGTGGAGGAAGGAGAG
GAGCAGAAAAAAACATAACTATTGGGTACTAGGCTTAGTATTTGGGGGATGAAATAATCTGTACAACAAA
CCCTCAAGACATGAGTTTACCTATATCACAAACCTGCACATGTACCCCTTAACCTAAAATAAAAGTTTAA
AAAGTAGTCTGTATGATATTTATTTAAAATGAGAATTTAAAATGTTAATTTTGCCTATAGAATAAATGTA
TTATAGCACAACCCAGCATTATGTGACTTTTGATCAACAAGGAGTCTCATGAAGTAACTTTAAACATAAC
AGAAGCATATAGTGAAATCCACAGAAAACCCACCTAGCCTGTGGGCAGTTGCTTCTGATCCTGAATGTCA
GTATTAGAAGCAAAACTGCTGTGCATGGTTTTTGTGTGACTTCCGATGTGTAATGAATACTCGTGGTTAC
TGCCCAGCCTCGGAAGATAATTTGTCCTTCAGTGCACATCGGTGGCCTTGTGAAAAGGTGAACCAAGTTC
AACAAAAGGATTTCTGGTGCCTGTTGAGTGTGCTGGCCAGGGCAGAGGAGGGTGTCCAAGGAAAGAGAAT
GCGAATGTGTTGCAGAGATTCTGCACATTTATATGTTTTAGGTACTTGTTTTCTTACAAATGTATTAAAC
AAAATAAAACCTCACTAAAATGCCCACATGTTGGCCCAGCAAGTTTCTGGTTTCTTCTAGACCATTCTGC
AGGCCTCTGGCAGCTTTGTTGGCCATGAGATAGGGCCTTTCTGTCTCCCGGCTCTTCAGGGCCCAGGCCA
GCCTTCCTCCCTTCCTGCACAGAAGTCTGCTGTCTGCAGGGGCCTCCTCTGCAAGAGCCCCAAACACAGA
AACCTGGTTTTCCTCACTGGGAGACTCGTGGTGACCCCGTCAGGATCTGCCCCATGGCTCTAGGGAACCC
TGCTCTTGAGTACGAAGTTGGGGACTTAGCCCACTAGGTCGTTCCCTCCAGCTATTTCAGGTCAGTACTA
AGCACATTAAGCAAATTACAACCCTGGGGGAAGCTGGAAAGGGAAAGATGCAGCATCAATCTTCCTGATG
ACTTAGGTCTTACAAAGATAAAGAAAAAAAAAAAAAAAAAACTTGGTCCAAGCAGTACAGTCTGCACAAA
CCTTTTCCATTCTAAGCCCCAAGCCTGGCAATCGAAATTGCAAATGAGTGAAGCTCTAGGCACCAAACAG
CCTGCCAGCCCTGCAAGTGCGGTGCAGCCCTCCTGGCTTGGAGTATCCTCCGGCCCTAGTATTGTACAAA
TGACTTATGACAACTCCTTATTGTGGGCCCCTCTATCCTCTTTCAGGGTACTTCTTACCTCATTGCAAGT
CCGCTATGATCCTGTGATGCTCACATTCTGCAGGAGGTGACGCCCAGCAAGGGTCAGTGCAGGCCTGCCA
GGAGGCGGAGCCGGTGACCCGTCCCAGCACCTGTGAGCCTCATGTTCTCACTGCACAGAAGACAGGGAGG
TTCAGTTCCTGCCTGGGCTTCTCTGCTTTCCCTCAGCTGAGCAGAAGCCCCCCCAAACTCCAAATTAGTC
TTGCTCGAATGGAGTCTGCACTTTCCATACTAAAGAATACTAAGGCATATGATTTCCAGCACCATCTGCT
TGTCAACTCTTCTCTGTAATGGTCTTCCTGGACCTGGGTCTCCCAGGCTCCATGGGTTGTTCTGCATGGA
CTTAGGGACATTGTGGTCCCCATGCCTCTTAAAGGGACAGGCAGAGCTGCCTGGTCACCGACCCCGGGAG
TTAGTGAGGCAGCCTCTATTAGAGTCCTGGGGATTCTGTCAAAAATGCCCACAGATTGGGGGCCCAAAAC
AACAGACATTTGTTCTTTCACAGTTCTGGAAGCCAGAAGTCTAAAGGTGAGGGTAGGGCCATGGTCCCTC
TGAAGACTCCAGGGAAGGCTCCTTCCTTCCTTCTTCCAGCCCTTGGTGGTTGGTAGAAATCTTGGCTTAT
GGACATGTCACTCCCGTCTCTGCTGGTCTTTACGTGGTCTTCTCCTCTCTGTGTCTCCCTCCATGTCCTC
ATGTTGTCACATGACTTTTTTAGAAGGCCACTTGGCATTGGATTTAGGGCCCACCTAATCTGACCTGACC
TCATTTAACGAATTCCAGTTATAATGACTGTATTTCCAAATAAGGCTGTATTCTGAGGCTGCCAGTGGAG
GTGAATTTGAGGGTGACAGTACATTATTCAACCCAGTACCTTGCCTTGCCTTGAAGATGAGAATTAAATG
TGCAGGTCACTTTCAAACCAGGTTGTGGCAGTCAAGAAAATGGATTGAATTGTCACCAGTAGAAGATGAG
AGATGATAAAATGTACAGAGGTTGCCTGTTATATTGAGCTTTTATATATTTACTTGGTTATCATTGCTGC
TTCTTCTTTATAAACTCACATTTGCATAATTAAATTAAACATTTTGATGTGCAAGTATTTGCTATATAGA
CTGCATAATTTTTTCTTATTTTATTTTTTGAGAGAAAATGTTTGTTTGCGGTAAACAGACTAGGAAGAGA
AATAAGAAAGGGAGAGGTG
