# Supplementary material for: Genome-wide characterization of endogenous retroviruses in snub-nosed monkeys
Source: PeerJ. 2019 Mar 18;7:e6602. doi: 10.7717/peerj.6602 (PMC6428148; doi:10.7717/peerj.6602)
Supplement: File S4 — All ERV sequences found in the black and white snub-nosed monkey. [file peerj-07-6602-s004.zip]

Archive with 263 entries (263 files):
- Supplemental4/100-10933.fasta
- Supplemental4/101-3924.fasta
- Supplemental4/102-8584.fasta
- Supplemental4/103-3565.fasta
- Supplemental4/103-8758.fasta
- Supplemental4/104-6104.fasta
- Supplemental4/105-10595.fasta
- Supplemental4/106-7344.fasta
- Supplemental4/10-7907.fasta
- Supplemental4/107-9757.fasta
- Supplemental4/108-6020.fasta
- Supplemental4/109-8711.fasta
- Supplemental4/110-8840.fasta
- Supplemental4/111-7678.fasta
- Supplemental4/112-13308.fasta
- Supplemental4/113-4301.fasta
- Supplemental4/114-14443.fasta
- Supplemental4/115-10868.fasta
- Supplemental4/116-7545.fasta
- Supplemental4/11-7941.fasta
- Supplemental4/117-9777.fasta
- Supplemental4/118-8990.fasta
- Supplemental4/119-4283.fasta
- Supplemental4/120-10471.fasta
- Supplemental4/121-7259.fasta
- Supplemental4/122-7423.fasta
- Supplemental4/123-13362.fasta
- Supplemental4/124-2255.fasta
- Supplemental4/125-8570.fasta
- Supplemental4/12-6242.fasta
- Supplemental4/126-7794.fasta
- Supplemental4/127-9485.fasta
- Supplemental4/128-7772.fasta
- Supplemental4/129-6421.fasta
- Supplemental4/130-2514.fasta
- Supplemental4/131-3375.fasta
- Supplemental4/132-6587.fasta
- Supplemental4/133-8421.fasta
- Supplemental4/134-11818.fasta
- Supplemental4/135-8235.fasta
- Supplemental4/136-11611.fasta
- Supplemental4/137-6256.fasta
- Supplemental4/138-5466.fasta
- Supplemental4/139-11570.fasta
- Supplemental4/13-9655.fasta
- Supplemental4/140-5147.fasta
- Supplemental4/141-18396.fasta
- Supplemental4/142-6647.fasta
- Supplemental4/143-8166.fasta
- Supplemental4/145-12116.fasta
- Supplemental4/14-6427.fasta
- Supplemental4/146-8631.fasta
- Supplemental4/147-10311.fasta
- Supplemental4/148-8289.fasta
- Supplemental4/149-4189.fasta
- Supplemental4/150-10271.fasta
- Supplemental4/151-7021.fasta
- Supplemental4/152-18591.fasta
- Supplemental4/153-6312.fasta
- Supplemental4/154-11782.fasta
- Supplemental4/155-8319.fasta
- Supplemental4/156-4631.fasta
- Supplemental4/157-7800.fasta
- Supplemental4/15-8101.fasta
- Supplemental4/158-7639.fasta
- Supplemental4/159-10236.fasta
- Supplemental4/160-14290.fasta
- Supplemental4/161-9795.fasta
- Supplemental4/162-11843.fasta
- Supplemental4/163-7785.fasta
- Supplemental4/165-4665.fasta
- Supplemental4/1-6650.fasta
- Supplemental4/16-6772.fasta
- Supplemental4/166-8609.fasta
- Supplemental4/167-8091.fasta
- Supplemental4/168-5408.fasta
- Supplemental4/169-16311.fasta
- Supplemental4/170-9888.fasta
- Supplemental4/17-17382.fasta
- Supplemental4/172-9152.fasta
- Supplemental4/173-5139.fasta
- Supplemental4/174-8548.fasta
- Supplemental4/175-6387.fasta
- Supplemental4/176-6790.fasta
- Supplemental4/177-5929.fasta
- Supplemental4/178-8173.fasta
- Supplemental4/179-9616.fasta
- Supplemental4/180-6772.fasta
- Supplemental4/181-6331.fasta
- Supplemental4/182-14037.fasta
- Supplemental4/183-13962.fasta
- Supplemental4/184-5175.fasta
- Supplemental4/185-9508.fasta
- Supplemental4/186-4717.fasta
- Supplemental4/187-6508.fasta
- Supplemental4/18-7711.fasta
- Supplemental4/188-4533.fasta
- Supplemental4/189-8019.fasta
- Supplemental4/190-8413.fasta
- Supplemental4/191-6694.fasta
- Supplemental4/192-6584.fasta
- Supplemental4/193-11419.fasta
- Supplemental4/194-5942.fasta
- Supplemental4/195-5626.fasta
- Supplemental4/196-1712.fasta
- Supplemental4/196-5233.fasta
- Supplemental4/197-11035.fasta
- Supplemental4/19-7832.fasta
- Supplemental4/198-3407.fasta
- Supplemental4/199-6504.fasta
- Supplemental4/200-7638.fasta
- Supplemental4/20-12006.fasta
- Supplemental4/201-3433.fasta
- Supplemental4/202-9643.fasta
- Supplemental4/203-7478.fasta
- Supplemental4/204-9371.fasta
- Supplemental4/205-10386.fasta
- Supplemental4/206-8579.fasta
- Supplemental4/207-12761.fasta
- Supplemental4/208-4549.fasta
- Supplemental4/209-7743.fasta
- Supplemental4/211-8255.fasta
- Supplemental4/212-7906.fasta
- Supplemental4/213-6762.fasta
- Supplemental4/214-6893.fasta
- Supplemental4/215-4194.fasta
- Supplemental4/216-7194.fasta
- Supplemental4/217-12308.fasta
- Supplemental4/21-8588.fasta
- Supplemental4/218-8451.fasta
- Supplemental4/219-8412.fasta
- Supplemental4/220-7301.fasta
- Supplemental4/221-5922.fasta
- Supplemental4/222-11475.fasta
- Supplemental4/223-5673.fasta
- Supplemental4/224-6425.fasta
- Supplemental4/225-6549.fasta
- Supplemental4/226-12323.fasta
- Supplemental4/227-1756.fasta
- Supplemental4/22-7946.fasta
- Supplemental4/228-11512.fasta
- Supplemental4/229-4038.fasta
- Supplemental4/230-5073.fasta
- Supplemental4/231-9450.fasta
- Supplemental4/232-3859.fasta
- Supplemental4/233-5365.fasta
- Supplemental4/234-8153.fasta
- Supplemental4/235-99077.fasta
- Supplemental4/236-12473.fasta
- Supplemental4/237-14710.fasta
- Supplemental4/23-7954.fasta
- Supplemental4/238-7270.fasta
- Supplemental4/239-5098.fasta
- Supplemental4/240-9756.fasta
- Supplemental4/241-7826.fasta
- Supplemental4/242-12972.fasta
- Supplemental4/243-7989.fasta
- Supplemental4/244-6669.fasta
- Supplemental4/245-8594.fasta
- Supplemental4/246-6709.fasta
- Supplemental4/247-8750.fasta
- Supplemental4/24-8213.fasta
- Supplemental4/248-5056.fasta
- Supplemental4/249-5392.fasta
- Supplemental4/250-7302.fasta
- Supplemental4/251-5510.fasta
- Supplemental4/252-6561.fasta
- Supplemental4/253-8112.fasta
- Supplemental4/254-7713.fasta
- Supplemental4/255-10456.fasta
- Supplemental4/256-7898.fasta
- Supplemental4/257-8269.fasta
- Supplemental4/25-7888.fasta
- Supplemental4/258-10385.fasta
- Supplemental4/259-8496.fasta
- Supplemental4/260-3530.fasta
- Supplemental4/261-9596.fasta
- Supplemental4/262-7815.fasta
- Supplemental4/263-6919.fasta
- Supplemental4/264-10468.fasta
- Supplemental4/265-9437.fasta
- Supplemental4/266-8188.fasta
- Supplemental4/26-8693.fasta
- Supplemental4/2-7954.fasta
- Supplemental4/27-9584.fasta
- Supplemental4/28-7978.fasta
- Supplemental4/30-7203.fasta
- Supplemental4/31-4927.fasta
- Supplemental4/32-7395.fasta
- Supplemental4/33-6290.fasta
- Supplemental4/34-5979.fasta
- Supplemental4/35-7405.fasta
- Supplemental4/36-12883.fasta
- Supplemental4/37-15562.fasta
- Supplemental4/38-8123.fasta
- Supplemental4/3-8893.fasta
- Supplemental4/39-3968.fasta
- Supplemental4/40-12360.fasta
- Supplemental4/41-3892.fasta
- Supplemental4/42-9870.fasta
- Supplemental4/43-6454.fasta
- Supplemental4/44-6711.fasta
- Supplemental4/45-12602.fasta
- Supplemental4/46-8222.fasta
- Supplemental4/47-7529.fasta
- Supplemental4/4-7954.fasta
- Supplemental4/48-5440.fasta
- Supplemental4/49-9283.fasta
- Supplemental4/50-5614.fasta
- Supplemental4/51-7263.fasta
- Supplemental4/52-7404.fasta
- Supplemental4/53-8468.fasta
- Supplemental4/54-5101.fasta
- Supplemental4/55-5827.fasta
- Supplemental4/5-5694.fasta
- Supplemental4/56-7222.fasta
- Supplemental4/57-8666.fasta
- Supplemental4/58-7894.fasta
- Supplemental4/59-7364.fasta
- Supplemental4/60-11163.fasta
- Supplemental4/61-7235.fasta
- Supplemental4/62-6412.fasta
- Supplemental4/63-10379.fasta
- Supplemental4/64-3754.fasta
- Supplemental4/65-6060.fasta
- Supplemental4/6-6373.fasta
- Supplemental4/66-7169.fasta
- Supplemental4/67-5864.fasta
- Supplemental4/68-8223.fasta
- Supplemental4/69-1541.fasta
- Supplemental4/70-7345.fasta
- Supplemental4/71-15726.fasta
- Supplemental4/72-13402.fasta
- Supplemental4/73-13150.fasta
- Supplemental4/74-6724.fasta
- Supplemental4/75-13054.fasta
- Supplemental4/76-5813.fasta
- Supplemental4/77-8311.fasta
- Supplemental4/7-8134.fasta
- Supplemental4/78-3792.fasta
- Supplemental4/79-4470.fasta
- Supplemental4/80-4448.fasta
- Supplemental4/81-7712.fasta
- Supplemental4/82-15965.fasta
- Supplemental4/8-2813.fasta
- Supplemental4/83-3455.fasta
- Supplemental4/84-12441.fasta
- Supplemental4/85-4421.fasta
- Supplemental4/86-6880.fasta
- Supplemental4/8-7955.fasta
- Supplemental4/87-9751.fasta
- Supplemental4/89-8797.fasta
- Supplemental4/90-13499.fasta
- Supplemental4/91-8752.fasta
- Supplemental4/92-7722.fasta
- Supplemental4/93-10161.fasta
- Supplemental4/94-9660.fasta
- Supplemental4/95-3548.fasta
- Supplemental4/96-10623.fasta
- Supplemental4/97-12637.fasta
- Supplemental4/98-4465.fasta
- Supplemental4/9-8450.fasta
- Supplemental4/99-7355.fasta
