# Supplementary material for: Genome-wide characterization of endogenous retroviruses in snub-nosed monkeys
Source: PeerJ. 2019 Mar 18;7:e6602. doi: 10.7717/peerj.6602 (PMC6428148; doi:10.7717/peerj.6602)
Supplement: File S4 — All ERV sequences found in the black and white snub-nosed monkey. [file peerj-07-6602-s004.zip › Supplemental4/100-10933.fasta]

>100NW_016813094.1:1935949-1946881 Rhinopithecus bieti 
TGTTTTAGTTAGAATGACAAGAATGACCCAATTTGAATAATCACCTTTCACAGATTCAATATGCGGAATC
TTTAAAAGAAAGGGAATAGATCGAAACAGAAAGTAGAGTGGTGGTTAGCAGATGCTAGGGTGGGTTGGGT
GGAGCTGTGGGTGAAGAATTGGGAAGATACAGGTTAAAGGGTACAAAGTTGCAGTTATATTGCATAATAT
ATATACATTGTATAATATGTATATTGTATACTGTACAATATTATTATTGGTAATTTGCCAAGTGAGTAGA
TTTTAGGTACTCTTACCAACGTTACTTAAACTTGGAAATGGTTATATAGTTTCAAATATATGCATAATAA
AAAAATAAGTAAAAGGGAAAGAAAGAAAAAAGAAAACTATATGAGATCATAAGTATGTTAATTTGCTTAA
CTGTAGTAATCACCTTACTATGTATATCTAAACACATATATATATATGTGTATGTGTGTGTGTGTGTGTG
TTTGCTGGTCTCTATGAATCTACTCTGGTCCTCTCCAATCTATTTTACACATTAAGGCCAAATATATTTA
CAGGCAATGTATGTATTTTTTATAATTATTGTATTTTATATATACATTCACAGATTTAGGCAAATATATA
TATATATATACACACACACACATACACATACATATATATTTGTCCTTAATGTGTAAAATGGATTGGAGAG
GACCACAGTAGATTCATAGAGACCAGCATATGTATATATATATATATATACACACACACACGTATATGTG
TATATATAGTGTAGAATGTGATGTTTATATATGTCCTTTATATATACATATATTTATTTCCTATATACAT
ATATGTATGTATTTCATAGCTATACATATGTATATGTATGTATATATATTTGGTATTCATGTGTAAAATG
GTTTGCAGAGTACCAGAGTAGATTCATAGAGACCAGCCATGAGGAGCATGAAGAGTTTAGTAATAGAAAT
AGAGAAAATCTAAGACTTTGGCTGTGGTTAGTGAAAGAAAGGAATGGATCAAGAATGACTTCTGGTTTTC
TGACTTGGGCTTCGAAATGAATAGCACCTATTCCAGAATTTTCATTTTTTGGGATCAGGGGCTAGTTTCA
CAGGAAAGATCAGAATTTAGTTTAAAACCGAGGTATTGTTGAGACATTCAGATGGATAACTCTGGTAGTT
AGTTACGTATATGAGCTAGTATTCCAGGAAGTGTGTAGGGAGACCCCTGAAACTATTGCTACAGAATAAA
AGATGACATGCTCCTGATTATTGTAAATACAGAACTGCATGCAGGATTGTGTAAAGACAATGCCAGGTTG
GGCTGCCAGAATGAGCCAACAGCGCGTGATCTGCTTCCCCTGCAGAGAGCCTATGAGCAAAGGTGCAGTC
AGGGAGGTTTCACATCACCAAGACTCCTATCCCAGAAAAGCAGATGTTCATAGCTCTGGGAATGAATGGA
ATGCGACCCTTGTGGAGAGCCTATAAATGGACGCATGAGGGGTGCCAGTTCATATGGATAAGATAGGAAT
ATAAATGTCCTCATCTTGCCATGGCTCTTCTAGGCCTCTTTAGGATTAAGGCATACTCCCTTCTGAGAAT
TTCTGGTCTAACCAGTTGTCTAGCTTCACGTCCTGTTTCTATTGATTGTTTGTAACTAGCTTTTGCTGCA
ACTGTTACTGCTGATTAATATCTTGCTAATCATAGGTTATGGAAAGACTGTGTTTCTGTTTTAAGGCTCT
GTTAGAAATTACTGATGCACACACTATATTGTAAATTTGTATCTCTGTATACTGTAGTTCTGCACACAGA
CGTTATGTTAAAGAATTACTTCATCCTCATGTGACCATCTCACCTCATAATCAAATGACACTAAATCCCT
CAGTAACCTACGCCCGCCCTCACCAAAATTCAATAATAAATGCTGGTATATCCAGTGCATTGGCGGCATC
GCAGGACCAGAATGAGGTGACACCCTGGACCCAGCTTTCACTATCTTGTGTGTGTCTATTATTTCTCGAC
CTGCGGATCCGCCGGGGCCAAAGAGAGAGCCCCATTGCATTGCAGGCTGCTGCCAGATCCCACAAAAGAA
GTACTATTGGCAAATATATAAATGTGAATGTCATCTGCCCAGTGAGGATTCCTGAAGCCCTGAGAGTGAA
TGATTTTCCAAAAGAAATGAAAATTGTAAAATATAATTTATAAGAGAGCCTTGGGAGATACTGTTCAACA
TCAATATTTAAATCCTACAAATGCAGCTTTAGGGAGGAAAGGTATTCAGATTTGGGAACACAGTTTTCAA
GGAGAAAGCAGTTTTCAGAGTATTTTCTGCAGATGCAGGATATTATATGTAGATTCTCTTTGGAAAAGAT
AGGCCTATTAATTCTAGCTGTAGAACAAAATATTGATAGAAAAAATACATATTCCACAATGTAATAAGGT
TTGGTGTGTTTGTGTGTGGCATATGTTTTAATGTACCACAAAGACTAAAATTTAGGAATTCAACACTGTT
GTTCATGTAATTTTTTTGTGGATTCCAAATGCAAAATCCTGGGTTGTCTTTACCTGGCCTGGTTCTTCTC
TGTATCCCAAAACTCAGCTTGGGAGCTCAGAGCATCTTTGTTTTCTGCCCTATGTCATATTAGCAATGAT
TCATCAACTTATTTCATCTCTTTAGTCTTTGAATATTTCTATTCTGCAACTAGACTCAGAGCATCTATCT
GTGTTTTGTCAAGTTCTCTCTCCAACTTCTTTTTTACACTGAAAAGACAGGACAATGAAGAAAAAAAAAA
GTGCTCTTTTCTTCAATCAACAAAGGGGACTTTGACATTTATTAGTTTTCATGGAAGAATATAAACTCAT
TCACTAGGGAATAGAGATGATGTTCTATTTAAATTTTATTCCTGTTTTCCGATTTAAAATGTGTCCCCTC
ACACTGGCTCAAAGGACATGATATTGCTCAGACTGATTCATCAGTGTATTGCACTCAGTGTGCATAATGA
GGAAAGGAAAAGAGCACTATCAACATTCATCCATGCTTAACTGAGGACTTGGTTATAAAATAATGGTGAT
AAAACCACACACTTTAAACTGGAAATAGCCATTATAATATACTCTCTTATGCCCATTGACAAATAAAACT
TTCAAGCTACTGCAGGAAAATTAAGTGATGGTGCTTCCATATAACCCCATCCCACCCCAGCTTCTGGAAT
CCAAGTCAGCAAGTAGCAAATAAAAGTAAATTTGTTGCAATTTAGCATCTTTTATGTTCATGTATATCAC
CATGTTTATTTATTTGGCAGTTTCTAGTACCAGTGAACCAAAATCAATAATCTTTCTTACAGGTTTTTTT
TTTTTTTTTTTTTTTTTTTTTNNNNNNNNNNNNNNNNNNNNNNNNNNNNNNNNNNNNNNNNNNNNNNNNN
NNNNNNNNNNNNNNNNNNNNNNNNNNNNNNNNNNNNNNNNNNNNNNNNNNNNNNNNNNNNNNNNNNNNNN
NNNNNNNNNNNNNNNNNNNNNNNNNNNNNNNNNNNNNNNNNNNNNNNNNNNNNNNNNNNNNNNNNNNNNN
NNNNNNNNNNNNNNNNNNNNNNNNNNNNNNNNNNNNNNNNNNNNNNNNNNNNNNNNNNNNNNNNNNNNNN
NNNNNNNNNNNNNNNNNNNNNNNNNNNNNNNNNNNNNNNNNNNNNNNNNNNNNNNNNNNNNNNNNNNNNN
NNNNNNNNNNNNNNNNNNNNNNNNNNNNNNNNNNNNNNNNNNNNNNNNNNNNNNNNNNNNNNNNNNNNNN
NNNNNNNNNNNNNNNNNNNNNNNNNNNNNNNNNNNNNNNNNNNNNNNNNNNNNNNNNNNNNNNNNNNNNN
NNNNNNNNNNNNNNNNNNNNNNNNNNNNNNNNNNNNNNNNNNNNNNNNNNNNNNNNNNNNNNNNNNNNNN
NNNNNNNNNNNNNNNNNNNNNNNNNNNNNNNNNNNNNNNNNNNNNNNNNNNNNNNNNNNNNNNNNNNNNN
NNNNNNNNNNNNNNNNNNNNNNNNNNNNNNNNNNNNNNNNNNNNNNNNNNNNNNNNNNNNNNNNNNNNNN
NNNNNNNNNNNNNNNNNNNNNNNNNNNNNNNCCATCTGTTGAATTAAAAAAAAAAATCACAGAGGACTAT
AATTTCGAGAAGTTCCCCTTTGTCTTGGAAAAAAAAAAATCAAATACTTTTAGAACGGAAAATATGACAA
AGATCAAATCAAAACATTGCTAATTAAGTATGACAGATAATATGTATGAATGTAAGTGTTAATTTTGAAT
GGTTATAGTTACTTGAATGAAATGCTCCGCCAGGATATGTGAAAACTAGATGTCAGAAATCTGAATACTT
CCACCTCACCCATCTCATAATATAAACTAGATTAAACAAGAATGAGTAGAATCCATGGCCAGGCTGTGCC
AGTATTTCTCTTCTCAGTTAGATCACTGTTATTTTTTAAAATAATGTGCACACAATAGAGATAGATACAT
AGATACACATATACACACAAGAAGATAAAAAGGCAACTGAGGTAATAGACAATATTTTTGAGGAACTTTG
CTTCAAAAATGTGATTGATTTCCCAAATCTTTTGTATTTTTTCCCTGAGTAAAATATATATATCACCAGC
ATTCTAAAAGAAAATGTTGAAATAAAATATGAATGACAAATGAGGTTACTAATAAAGCAGAAAGAAAATC
TGAAATTTCTAAGTCCATATCATGAGAAGTAAATTCTATATGCAGTAAGGTTTCTGGCTGACAGCTTTTA
GGAAAGAAAATGGAATCCTAAAACAGGTGAAGAAATGTAGTAAGATAATGGCCAAATTAGGACATTGAGC
ACCAGAAAAAAAAAAAAAAACACCACCCTTGGTTCAAAAATGTTAAACCCAAGAAAATTGTGCCCAGAGT
AGTCTCAGTAGGGAAGACACTCGTGGGAAATGAGGCTGGTGAGATAGCACAGAGACAGACGGTTGGTGTC
AGTCAAGGTTCTCCAGAGAACAGAACCAACAGAATATGTGCATGTAAGTGAATGTGCATATGATTGAATG
AAAAGTATGTTCGTGTGTGTGTATATGTACATATGTGTACATATAAAGAGATTTATCTCAGATATTATCC
CCATTTATTAAATGATTTCACTGCAATATCTATATTAGTGTTCAACTAAATAACTAAGTACTATAGCCTA
GCTAAGCTGACACATAAAACAAATCATCACAATGATACAGAGTCTTCTGAGCTATGACAAGGGATTTGGA
GTTGACTGTAAATAAAATGAGAAGTCTTTGATGGGTACTAGGCAGATGAAAGGAGCTATAACGATGTAAA
CACAGGGCCTAATAGCAAGACATTTATGTTACCTGTTTATAATGGTGGTTTTGAGTAGAAATGGCAATAC
TTAAAGAACTATGTGCAAGTAAGTAGAATGTAAAACTCGCTTACCTAAAGGAAGCTTTCTAAGTATCCTA
AGAAAACTGTCAGTCACAATTGCAAGGCTGCCAGTAAGGATAAAGAGTTTGTTTATTTATAAAATGTTTA
TAGAAACAGTTTACCAAAATATTCAAGGAATAATACAGATATTTCCTTAGTCTGTATTTTTGCTTTGTCT
GCTTTTCAAATGTTCAAATGATTATAAAACAATTTCAGAGACAACTAATATATTCTAATTTTAAAATAAA
TTTGCATTGACTTTTCAGTAAAATCAGATTTATTATAGTGTTTAATCAGTGCTGAAATGCTGAATGTATA
TTTTTAATGGCTAAGACGTAAATTGAAGTATACTGATACGAGGAGAACATCAGTTATATTCCAAGTCAAT
TTATATGATGGATCATCCGTGCTGGGAAACTAGACTTAACAATTATGGAACACAGGGATAGAATAACAAT
GTAGGTGTATTAAAATACGCTTTTATGAAAGGTCTATTTTATATTACTTTTCTTAAGCTAAAAATATTAT
CTTTCTTCTCTAATAAGCATAATAAATATTTTCTCCTTTCTAGCTATACTGAAATTATGTACTACCATCA
CCACTATATAAAGCTCATAAAATATTTTTAATTCATATAAATTGTTTCCTTAGTATGAGTTATCTGGCTT
ATAATAGTCGTAACTCAGCCTTCATATTGAACTTCTTCTCTAAGAACTTAGATGACTTAAATCATTAGCT
AATTAAATCACCAACTATTACATCCTTGTAATTTATAAGGCATTTAATGTTTTCCTTATACCCTTTCTTG
GACGCTAATCTTTACTTGGATTGGAAACATTATATTTTGATAGCATCTCTCTTTATTATTTGGAGTGCCT
TAGGTTAAAGTACTTCCATTGATTCTTTGCATTTAGTTTTTAAATAGCATGTTTTCTGATAAAGAAGATG
TAGAGTCTGTTTCCAGATTCAGGCAGGCCATTCAATATCAGAATTTTATTTTTTTTAATTCAAAATCACG
ATTCTATAGCAGGCAATTGCATACGCTGCAAAGACTTGGGGAAATGGGCATTCCAGAATGTATAACATGC
AGAGTATGACTCCTTATAAAGCCTGTAAGTGCATCCAGCCAGTGTATTTTCGTTAGAAATAGATTAGATA
CTATACAAATGGGGTCAGTCATTGGAGGAACTCATAATGACTTCTTTATTGGGAGTATACATCACTGTTA
CAGTCACAGGGGAGCTTGGTTTGTGTGATGGTCGTTTGACATTAACACTGTACTCCAACCTGACCCAGAG
AGAGTATCCGTCTTCAAAAGATGGCTCCAGGGTATCATTCAACTCATTCTGTGCAGTTGTTCCCTACAGA
GTCCATCTATAGCTTTTATCTTTGCTTTTGGAGACCTTTGACTTCAGAAGGTACTCTGAAGAAAAATCAC
AAATGTTCTAAGAGTTATAGATGCTTCATAACCTCTACTTAAAAAACAGTACCTGTTCTAGTATTGCTAA
TGTAGAACTCATCAGTCATGTAAAGTGGAAAAATCTATAGACAGAATAAGTCATAATAAATATTTCAAAT
AAATAAGGTTCTGTTATTTTTAAGGGTATTTTCAAAGCATAAGTCAAGTTGTAAATAAGTAAAACTTGCA
AATTATGTCTGTACTAAGTATAATATTTAAGAATTATTTAGAAGCTGCAATATTGTAAACACTACCAACA
AAGAAAATATTTATATCTTTTCATGTCCTTCTATTTGAACAATGAAATTATCTCAGTTTTATAGAAGCAA
TAGCTTTCTAATTAATCCAGAGTTGCAGTAAGAAGTTATGGAAGCTTTTCAAAATAGTTTAAATTGTTTT
CATAAAGTACCAGAGGCAGACTTACCTGTTTCCTCATGCATTTCACAAATTTGAGATTTCCCACTGAAAC
TCACCCAGTTGCCCAATAGACTGTCCTTTTTGATAAACATACAAATTGACCCTCCTGGTCTTAAAAGCTT
GATACTTACAGTTGTTTTATCTGAGTTTCTTCCTCAGGAAATGACCTTCAGGCCTCTCACAAAAGTATCA
AAGAACTGAAACCAGATTGCACCCCTCATTCCACACGGTTGCTTCCTTGCCCCTCCCAAGTTTCTGTTTT
CTTACACATTGTTACATTTCTTGCCTGCTGTATAAACCTCTGGTTTCAGTTAGTCAGGGAGTTGGATTTG
AGACTGACTGAGCTCTCTGACTGCAATACCCAATAAAACCTTTTTTAGTTGGCAATACTCAGTGTCTCAG
TGATGGGCTTTTTTTTTTTTTTTTTTCTTTTCCCTGATGGAGTCTCGCTCTGTCGCCAGGCTGGAGTGCA
ATGGTGCCATCTCAGCTCACTGCAACTTCTGCCTCACGGGTTCAAGTGATTCTCCTGCCTCAGCTTCCCG
AGTAGCTGGGACTGGGACTACAAGCACGCGCCACCACGCCCAGCTAATTTTGTATTTTAGTAGAGACGGG
GATTCACCACGTTCGCCAGAATGTCTCCATCTCTTGACCTCTGGTCTGCCTGCCTCAGCCTCCCAAAGTG
CAGGGATTACAGGCATGAGCCGCCGCGCCTGGCCAGTGATGGGCTTTTGTGTGGCGAACAGCAGGACTGA
CACCGAATCCCTGGTGTGTCAGTCACGCTAGTGTGTACTAGGAACACGGCAAGACATCGGGAATAAAATA
GTGAGTAAAAGATATATAGTTCCTGCTTGCTATGGTTCTTTCGGTATAATGGGTACACTAGCATTAGAAA
AAAAGAAACAACAATAAATGTAGAAATACAGATTGAGATGTGTTGTAAAGGCAGACAAATGGGTTCTGTG
AAAATAAGTTAGAAAATACCCTGTATTTCAATGGAAGATTAGGAATAGTATCCTGGGGAATTTATAGCTG
TCCTAANAGAATGACAAGAATGACCCAATTTGAATAATCACCTTTCACAGATTCAATATGCGGAATCTTT
AAAAGAAAGGGAATAGATCGAAACAGAAAGTAGAGTGGTGGTTAGCAGATGCTAGGGTGGGTTGGGTGGA
GCTGTGGGTGAAGAATTGGGAAGATACAGGTTAAAGGGTACAAAGTTGCAGTTATATTGCATAATATATA
TACATTGTATAATATGTATATTGTATACTGTACAATATTATTATTGGTAATTTGCCAAGTGAGTAGATTT
TAGGTACTCTTACCAACGTTACTTAAACTTGGAAATGGTTATATAGTTTCAAATATATGCATAATAAAAA
AATAAGTAAAAGGGAAAGAAAGAAAAAAGAAAACTATATGAGATCATAAGTATGTTAATTTGCTTAACTG
TAGTAATCACCTTACTATGTATATCTAAACACATATATATATATGTGTATGTGTGTGTGTGTGTGTGTTT
GCTGGTCTCTATGAATCTACTCTGGTCCTCTCCAATCTATTTTACACATTAAGGCCAAATATATTTACAG
GCAATGTATGTATTTTTTATAATTATTGTATTTTATATATACATTCACAGATTTAGGCAAATATATATAT
ATATATACACACACACACATACACATACATATATATTTGTCCTTAATGTGTAAAATGGATTGGAGAGGAC
CACAGTAGATTCATAGAGACCAGCATATGTATATATATATATATATACACACACACACGTATATGTGTAT
ATATAGTGTAGAATGTGATGTTTATATATGTCCTTTATATATACATATATTTATTTCCTATATACATATA
TGTATGTATTTCATAGCTATACATATGTATATGTATGTATATATATTTGGTATTCATGTGTAAAATGGTT
TGCAGAGTACCAGAGTAGATTCATAGAGACCAGCCATGAGGAGCATGAAGAGTTTAGTAATAGAAATAGA
GAAAAATCTAAGACTTTGGCTGTGGTTAGTGAAAGAAAGGAATGGATCAAGAATGACTTCTGGTTTTCTG
ACTTGGGCTTCGAAATGAATAGCACCTATTCCAGAATTTTCATTTTTTGGGATCAGGGGCTAGTTTCACA
GGAAAGATCAGAATTTAGTTTAAAAACCGAGGTATTGTTGAGACATTCAGATGGATAACTCTGGTAGTTA
GTTACGTATATGAGCTAGTATTCCAGGAAGTGTGTAGGGAGACCCCCTGAAACTATTGCTACAGAATAAA
AGATGACATGCTCCTGATTATTGTAAATACAGAACTGCATGCAGGATTGTGTAAAGACAATGCCAGGTTG
GGCTGCCAGAATGAGCCAACAGCGCGTGATCTGCTTCCCCCTGCAGAGAGCCTATGAGCAAAGGTGCAGT
CAGGGAGGTTTCACATCACCAAGACTCCTATCCCAGAAAAGCAGATGTTCATAGCTCTGGGAATGAATGG
AATGCGACCCTTGTGGAGAGCCTATAAATGGACGCATGAGGGGTGCCAGTTCATATGGATAAGATAGGAA
TATAAATGTCCTCATCTTGCCATGGCTCTTCTAGGCCTCTTTAGGATTAAGGCATACTCCCTTCTGAGAA
TTTCTGGTCTAACCAGTTGTCTAGCTTCACGTCCTGTTTCTATTGATTGTTTGTAACTAGCTTTTGCTGC
AACTGTTACTGCTGATTAATATCTTGCTAATCATAGGTTATGGAAAGACTGTGTTTCTGTTTTAAGGCTC
TGTTAGAAATTACTGATGCACACACTATATTGTAAATTTGTATCTCTGTATACTGTAGTTCTGCACACAG
ACGTTATGTTAAAGAATTACTTCATCCTCATGTGACCATCTCACCTCATAATCAAATGACACTAAATCCC
TCAGTAACCTACGCCCGCCCTCACCAAAATTCAATAATAAATGCTGGTATATCCAGTGCATTGGCGGCAT
CGCAGGACCAGAATGAGGTGACACCCTGGACCCAGCTTTCACTATCTTGTGTGTGTCTATTATTTCTCGA
CCTGCGGATCCGCCGGGGCCAAAGAGAGAGCCCCATTGCATTGCAGGCTGCTGCCAGATCCCACAAAAGA
AGTACTATTGGCAAATATATAAATGTGAATGTCATCTGCCCAGTGAGGATTCCTGAAGCCCTGAGAGTGA
ATGATTTTTCCAAAAGAAATGAAAAATTGTAAAATATAATTTATAAGAGAGCCTTGGGAGATACTGTTCA
ACATCAATATTTAAATCCTACAAATGCAGCTTTAGGGAGGAAAGGTATTCAGATTTGGGAACACAGTTTT
CAAGGAGAAAGCAGTTTTCAGAGTATTTTCTGCAGATGCAGGATATTATATGTAGATTCTCTTTGGAAAA
GATAGGCCTATTAATTCTAGCTGTAGAACAAAAATATTGATAGAAAAAATACATATTCCACAATGTAATA
AGGTTTGGTGTGTTTGTGTGTGGCATATGTTTTAATGTACCACAAAGACTAAAATTTAGGAATTCAACAC
TGTTGTTCATGTAATTTTTTTGTGGATTCCAAATGCAAAATCCTGGGTTGTCTTTACCTGGCCTGGTTCT
TCTCTGTATCCCA
