# Supplementary material for: Genome-wide characterization of endogenous retroviruses in snub-nosed monkeys
Source: PeerJ. 2019 Mar 18;7:e6602. doi: 10.7717/peerj.6602 (PMC6428148; doi:10.7717/peerj.6602)
Supplement: File S4 — All ERV sequences found in the black and white snub-nosed monkey. [file peerj-07-6602-s004.zip › Supplemental4/101-3924.fasta]

>NW_016813094.1:2321188-2325111 Rhinopithecus bieti isolate Rb0 unplaced genomic scaffold, ASM169854v1, whole genome shotgun sequence
TGCTTCCAGTGCGACCTACAAGGACACTTTAAAAAAGATTGTCCAATAGAAATAAGCCGCCCCCTCATCC
ATGCCCCTTATGTTAAGGGAAACACTGGAAGGCCCACTGCCCCAGGGTACGAAGGTCCTCTGAGTCAGAA
ACAACTAACCAGATGATCCAGTCGCAGGACTGACGGTTCCCAGGGCAAGCGCCAGCCCATGCCATCACCC
TCACAGAGCCTCAGGTATGCTTGACCATTGAGGGCCAGGAGGTTAACTGTCTCCTGGTCACTGGTGTGGC
CTTATCAGTCTTACTCTCCTGTCCCAGACAACTGTCCTCCAGATGTGTCACTATCCAAGGGTTCCTAGGA
CAGCCAGTCACTAGATACTTCTCCCAGCCACTAAGTTGTAACTGGGGAACTTTACTCTTTTCACATACTT
TTCTAATTATGCCTGAAAGCCCCACTCCCTTGTTAGGGAAAGACATTCTAGCAAAAGTAGGGGCCATTAT
ACACCTGAACATGGGAGATGGAACACCCGTTTGTTGTCCCCGGCTTGAGGAAGGAATTAATCCTGAAGTC
TAAGCGACAGAAGGACAATATGGATGAGAAAAGAATGCCCATCCTGTTCAAGATAAACTAAATGATTCCG
CCTCCTTTCCCTATCAGAGGCAGTACCCCCTTAGACCTGAGGCCCAACAAGGACTCAAAAAGATTGTTAA
GGACCAAAAACCGAAGGCTTAGTAGAACCATGCAGTAGCCCCCGCAATACTCCAATTTTAGAAGTACAGA
AACCCAACGGACAGTGGAGGTTAGTGCAATGAGCTCAGGATTATCAATGTTAGTGCAAGAGCTCAGTATT
ATCAACTCCCAGCAGCTGGAGGAAGTAGCGCCTAAGTCTTCAGGAAGGGACCTGAATAATCGGCCATGAC
TTGCATTATATAATAGTTCATGCTTTGTACTGCTTTATTCTGTATTCTTTATGTGAGTACTTCTAGGAAG
AGCTGCGGAATTGTTGCTCTCCTTTCCTGGGAAACATATGAGAAAAGGTAGCGTCCCTCTATACTCAGCT
ATACCTAGCGCTTATACTCTGCTTTCCCAAATACCAGAGGAAGAAGAGTGGCTTATAGTCCTGGACCTTA
AGGGTGCCTTTTTCTGCATCCCTGTACATCCTGACTGTCAATTCTTGCTTGCCTTTGAAGATCCTTCGAA
CCCAACGTCTCAACTCACCTGCACTGTTTTACCCCAAGGGTTCAGGGATAGCCCACATCTATTTAGTCAG
GCATTAGCCCAAGACTTCAGCCAGTTCTCATACCTGGACACTCTTGTCCTTTGGTACGTGGATAATTTAC
TTTTAGCCACCCGTTCAGAAACCTTGTGCCATCAAGTCACCCAAGTGCTCTTAAATTTCCTTGCTACCTG
TGGCTACAAGGTTTCCAAACCAAAGGCTCAGCTCTGCTCACAGCAGGTTAAATACTGAGGGCTAAGATTA
TCCAAAGGCACCAGGGCCCTCAATAAGGAATGTATCCAGCCTATACCAGCTTATCCTCATCCCAAAACCC
TAAAACAACTAAGTGGGCTCCTTGGCATAACAAGCTTCTGCCAAATATGGATTCCCCGGTATGGTGAAAT
AGCCAGACCATTATATACACTAAATAAGGAAACTCAGAAAGCCAATACTCTTTTAGTAAGGTGGACACCT
GAAGCAGATGCGGCTTTCCAGGCCCTAAAGAAGGCCCTAACCCAAGCCCCCGTGTTAAACTTGCCGACAG
GGCAAGATTTTTCTTTATATGTCACAGAAAAAACAGGACTAACTCTAGGAGTCCTTCCACAGGTCCGAAG
GATGAATTTGCAACCCGTGGCATACCTGAGTAAGGAAATTGATGTAGTGGCAAAGGGTTGGTCTCATTGT
TTACGGGTAGTAGTGGCAGTAGCAGGCTTAGTATCTGAAGCAGTTAAAATAATATAAGGAACTGGGCACG
GTGGCTCACGCCTGTAATCCCAGCACTTTGGGAGGCTGAGGCGGGCAGATCACGAGGTCAGGAGATCGAG
ACCATCCTGGCTAACATAGTGAAACCGCATCTCTACTAAAAATACAAAAAAATTAGCCAGGTGTGGTGGC
AGGTGCCTGTAGTCCCAGCTACTTGGGAGGCTGAGGCAGGAGAATTGTGTGAACCCGGGAGGCAGAGGTT
GCAGTGAGCCGAGATAGCACCACTGCACTCCAGCCTGGGTGACAGAATGAGACTCCATCTCAAAANNNNN
NNNNNNNNNNNNNNNNNNNNNNNNNNNNNNNNNNNNNNNNNNNNNNNNNNNNNNNNNNNNNNNNNNNNNN
NNNNNNNNNNNNNNNNNNNNNNNNNNNNNNNNNNNNNNNNNNNNNNNNNNNNNNNNNNNNNNNNNNNNNN
NNNNNNNNNNNNNNNNNNNNNNNNNNNNNNNNNNNNNNNNNNNNNNNNNNNNNNNNNNNNNNNNNNNNNA
AAAATAATAATAATAATAATAATAATAATATAAGGAAGAGATCTTACTGTGTGGACATCTCATGATGTGA
ACAGCATACTCACTGCTAAAGGAGACTTGTGGCTGTCAAACAACAATTTACTTAAATATTGGGCTCTATT
ACTTGAAGGGCCAGTGCTGTGACTGCTCATTTGTGCAACTCTTAACCCAGCCACATTTATTCCAGACAAT
GAAGAAAAGATAGAACATAACTGTCAACAAGTAATTGTTCAAACCTACGCTGCTCGTGGGGACCTTTTAG
AGGTTCCCTTGACTAATCCCAACCTCAGCTTGTACACTGATGGACGTTCCTTTGTAGAAAAAGGACTTTG
AAAAGCAGGGTATGCAGTGGTCAGTGATAATGGAATACTGGAAAGTAACCCCCTCACTCCAGAACTAGTG
CTCAGCTGGTGGAACTAATAACCCTCACTCGGGCACTAGAATTAGGAGAAGGAAAAAGGGTAAATATATA
TACTGATTCTAAGTATGCTTATGTAGTCCCCCATGCCCACACAGCAATATGGAGAGAAAGGAAATTCCTA
ACTTCCGAGGGAACACCTATCAAACATCAGAAGCCATTAGGAGATTATTATTGGCTGTACAGAAACCTAA
AGAGGTGGCAGTCTTACACTGCTGGGGTCATCAAAAAGGAAAGGAAAGGGAAATAGAAGGGAACCACCAA
GCGGATATTGAAGCCAGAAGAGCCGCAAGGCAGGACCTTCCATTAGAAATGCTTATAGAAGGACCCCTAG
TATGGGGTAAACCCCTCCAGGAAACCAAGCCCCTGTAGTCAGAAGAAGAAATAGAATGGGGAACCTCAAG
AGGACATAGTATCCTCCCCTCAGGATGGCTAGCCACCGAAGAAGGAAAAATACTTTTGCCTGCAGCTAAC
CAATGGAAATTACTTAAAACCCTTCACTAAATCTTTCACTAAGGCATTGTTAACACCCATCAGATGGCCA
AATTATTATTTACTGGACCAGGCCTTTTCACAACTATCAAGCAGATAGTCAGGGCCTGTAAACTGTGCCA
AAGAAATAATCTCCTACACTACAGGCCATATGTTTCAATCCCTGTATCTTTAACCTCCTTGTTAAGTTTG
TCTCTTCCAGAATCAAACCTGTAAAACTACAAATGGTTCTTCAAATGGAGCCCCAGATGCAGTCCATGAC
TAAGATCTACCGTGGACCCCTGGACCAGCCTGCCAGCCCATGCTCTGATGTTAATGACATCAAAGGTACC
CCTCCTGAGGAAATCTCAATTGCACAACCCCTACTATGCCCCAATTCAGCAGGAAGCAGTTAGAGCGGTC
ATCAGCCAACCTCCCCAACAGCACTTGGATTTTCCTGTCGAGAGGGGGTACCGAGAGACAGGACTAGTTG
GATTTCCTAGGCTGACTAAGAATCCTAAGCCTAGCTGGGAAGGTGACTGCATCCACCTTTAAACACGGGG
CTTG
