# Supplementary material for: Genome-wide characterization of endogenous retroviruses in snub-nosed monkeys
Source: PeerJ. 2019 Mar 18;7:e6602. doi: 10.7717/peerj.6602 (PMC6428148; doi:10.7717/peerj.6602)
Supplement: File S4 — All ERV sequences found in the black and white snub-nosed monkey. [file peerj-07-6602-s004.zip › Supplemental4/102-8584.fasta]

>102NW_016813094.1:3061946-3070529 Rhinopithecus bieti 
TGGCCAAAACCTAGTAGTTAAAAATCAACTACATTGTATAGAAGAACATTGTGAAACTCCCTGTTCTGTT
CTGTTTCTCTCTGACCACCATTTCCTGAAACCCCTGTCACTTATCCCCTAGATTGCTCAATCAATCACGA
CCCTTTCATGTAAAATCTTTAGTGTTGTGAGCCCTTAAAAGGGACAGAAATTGTGCATTTGGGGAGCTCG
GATTTTAAGATGGTAGCTTGCCAATGCTCCCAGCTGAATAAAGCCTTTCCTTCTACAACTTGGTGTCTGA
GAGGTTTTGTCTGTGGCCTGTCCTGCTACATTTCTTGGTTCCCTGACCGGGAAATGAAGTGACTGACGGA
TGGCTGAGGCTGCCCCTTAGGCAGCTTAGGCCTGCCCTGTGAAGCATCCCCGGGGGGGACTCCGGCCAGC
CTGCGTGACACCATCCAAAGAGCGCTCCCGGGTAGGCAATTGCCCCGGTGGCACACCTTGCCAGAGCAGT
GCATAGCAGGCCCCCACGGAGGATTAACACAGTGACTGAACACTGGGAAGGAACTGGCACTTGGAGTCCG
GTTATCTGAAACTTGGTAAGACTAGTCTTTGAAACTTGCCCACTCCATTTGAGTGGAAGTGTGGCCTGAT
CACACATGGCATGCCTGTATCGGCACTTTTGTTTTGGTTTTGACTTGAGTTGAATTGCCGGATACTTTGG
TTTTGGTTTTAACTTGGCTTGAATTTCTTGGTATTCTGATTTTGGTTTGGTATAAATGATAAAAGTGTGT
GTGTGTGCCCTCTTTACCCATTCTTTGGTTTGTGGTGAGTGTGTGTGATGTGAGCGTGGTATTTTGTCTT
GAGAAAGCATGGGTCACGCGCAAAGTAAGCCCACCCCATTGGGAACTATGCTAAAAAATTTCAAGAAAGG
ATTCAGTGGAGACTATGGAGTCACTATGACTCCAGGAAAACTTAGAACTTTGTGTGAAATAGACTGGCCA
GCATTCGATCTAGGTTGGCCATCAGAAGAAAGCCTAGACAAGTCTCTAGTTTCAAAGGTATGACACAAAG
TAACTGGCAAGCCAGGACACCCAGATCAATTCCCATATATAGATTCCTGGTTACAGCTAGTTTTAGATCC
CCCGCAGTGGTTAAGGGGACAGGCAGCAGCAGTACTAGTAGCAACGGGACAGTTAGTTAAGGAAGGTTCT
TGCTCCACCAGCTAAGGGAAACCGGCACCTAAAGTTCTGTCTGACCCAGAGCCTGAGGACTCATGGCAGG
AGATGACACCAACAGTGCCCCTCCCTTATCAAGCGGAGATGCCCCCTTCTCCTGAGCCCACAGCCCCTAG
ACCACCCAGAGTAGACAAGAAAGGAAGTGAAGCCGCAGGAAAAACTCCTCCCTTGGCGGCCTGCTTATGG
CCCAAGACTGGACTCCAAATGCCTCTGAGAGAGCAGTGATATGCTGGGATAGATGAGAACAGACACATGG
TGGAAAGGCATGCCTTTGTGTATCACCCTTTCACCTCTGCTGACCTCCTCAATTGGAAAAATAACACTCC
ATCTTACACTGAAAAGCCTCAAGCTCTAATTGACTTGCTCAAAACAATTATCCCAACTCATAATCCTACT
TGGGCTGATTGCCACCAGCTACTCATGTACCTCTTTAACGCAGATGAAAGGCGAAGGGTGCTCCAGGCAG
CAACTAAATGGCTAAAGGAGCACATCCCCGCCGATTACCAAAATCCCCAGGAATACATAAGAATTCAGCT
GCCAGGAGCGGATCCTCAGTGGGATCCAAATGAAGGACCAGATATGGAGAGGCTAAGACGGTACCGAGAG
GCATTAATTGAAGGTTTAAAAAAAAGGGGCTCAAAAGGCCACCAATGTAAATAAAGTTTCTGAAGTCATC
CAAGGAAAGGAGGAAAGCCCAGTCCCGTTCTATGAAAGACCGTGTGAGGCCTATCGTATGTACACTCCTT
TCGATCCGGATAGTCCTGAAAATCAGTGTATGATTAATATGGCCTTAGTTAGTCAGAGTGCAGAAAATAT
CCAGAGAAAATTGCAAAAACAGGCTGGGTTTGCAGGAATGAATACCTCGCATTACTGGAGATAGCTAACC
AAGTATTTGTAAATAGAGATACAACAAGCCGCCAAGAAAGCTGTAAGGAGGGCGAACGCCAGGCTAGGCG
AAACGCTGATTTGCTGGCTGCGGCAATTAGAGGAATGCCCCTGAAAGCGCAAAAATGGGGGGTTCCGGGA
GGAAAGCCCAGTCCAATCACTCACATCTACAGCATAACCATCGTACCTACTATAAAGAAATAGGACATCG
GAAAGATAAATGTCCCCAACTAAAGGAAAAGCAGGGTGATGCAGAACAAAATGTCTCAAAGATGAAGGGG
CTTCGTTCAATCTGGCTGAGGGGCTACTAGGCTGAAGGGGACTGGGCTCAAATGCCCCCAAGGAGCCCAT
GGTCAGGATGACAATAGGGGGCAAAGACATTAAGTTTTTGGTCGATACTGGAGCTGAACACTCAGTAGTA
ACCACCCTGGTGGCCCCCTTATTTAAAAAGACCATTGATATAATTGGCGTGACAGGAGTCTCTGCCAAGC
AGGCTTTCTGCCTACCACAGACCTGCTCAGTGGGAGGACATAAACTGACCCATCAATTTCTGTATGTGCC
TGACTGCCCCTTGCCTTTGTTGGGAAGAAACTTGCTTAGGAAGCTGAGAGCCACCATTTTCTTTACAAAA
CAGGGTTCTTTACAGCTGAAGTTACCAGAAACAGGAGTCATCATGGCCCTTACAGTTCCCCAGGAGGAAA
AATGGAGACTTTTCCTAACTGAGCCAGGCCAGAAAATAAAACCAGCTCTAGTGAAGCAATGGCCCCGAGC
ATGGGCAGAGGACAATCCTCTGGGGCTGGCAATCAATCAAGCCCCGGTATTCAATAAGCCTGGGGCCAAG
CCAATCAGACAAAAGCAGTATCCAGTTCCCAGGGAAGCCCTTAAAGGAATACAGACTTAACTTAGATGCT
TAAAAGCCTTTGGAATTATAGTTCCTTGCCAGTCTCCATGGAACACCCCCCTATTACCTGTTCCTAAACC
AGGTACCAAAGACTACCAACCCGTACAGGACTTATACTTGGTAAACCAAGCTACAGTGACTCTGTACCCA
ACAGTTCCTAACCCTTACACACTGTTAGGATTGCTGCCAGCTGAGGACGGCTGATTTACTTGCCTAGACT
TGAAAGATGCCTTCTTTAGCATCAGACTAACTCCTGAGAGCCAAAAGCTGTTTGCCTTTCAGCGGGAAGA
TCCGGGGTCAGGTGTCACCACTCAGTACACTTGGACTCAGCTTCCCCAAGGGTTCAAAAACTCCCCCATC
ATCTTTGGGGAGGCATTGGCTCGAGACCTCCAGAAATTTCCTGCTAAAGACCTAGGCTGCGTCTTGCTCC
TGTACATGAACGACCTTCTGCTGGGACACTCCATGGCAGTCAGGTGTGCGAAAGGGACGGATAGCCTGCT
TCGGCACCTGGAGGACTGTGGGTATAAGGTGTCCAAGAAAAAAGCTCAGATCTGCAGACAGCAGGTACGC
TACCTGGGATTCACTATTCCAAAAGGGGAGCGCAGCCTAGGGAGAGAAAGAAAGCAGGTCATCTGCAGCC
TACCGGAACCTAAAACCAGAAGGCAAGTAAGAGAATTTGTAGGAGCTGTGGGGTTTTGCAGATTATGGAT
TCCAAACTTTGTGTTGCTAGCCAAACCGTTGTGTGGGGTTACAAAGAGGGGTGATCGAGAGCCCTTTGAA
TGGGGGCCTCTACAACAGCAAGCCTTTTGTAAGTTAAAAGAAAACTTATGTCAGTCCCAGCTCTAGGACT
ACCAGATTTCACAAAGCCCTTCACGCTCTATATGTCAGAAAGAGAAAAAATGGCAGTAGGAGTTTTAACT
CAAACTGTGGAGCCCTGGCCAAGACCAGTGGCCTACCTCTCAAAACAACTAGATGGGGTTTCTAAAGACT
GACCTCTGTGTCCGAGAGCCTTGGCAGCAACGGCCCTGTTAGCACAAGAAGCAGATAAGCTAACCCTTGG
ACAAAACCTAAATATAAAAGCCCCCCATGCGGTGGTAACTCTGTTGAATACCCAAGGACACCATTGACTA
ACAAATGCTAGATTAACTAAGTACCATGGCTTGTTATGTGAAAACCCCCGCATAACCATTTAAGTCTATA
ACACTTTAAATCCCGCCACCTTGCTCCCAGTATCTGACAGCCCTGTTGAACATAGCTGTGTAGAGGTGTT
GGACTCTGTCTATTCTAGCAGACCAGATCTTGGAGACCAGCCATGGGCATCGGTGGACTGCGAATTATAC
GTGGACGGGAGCAGCTTCATCAACTCGCAAGGAGAAAGGTGCGCAGGATATGCAGTAGTAACCTTGTAGG
ATGTTGTTGAAGCTAAGCCATTGCCCCAGGGAACTTCGGCCCAAAAAGCAGAACTCATTGCTCTAACTCA
GGCTCTGGAACTCAGTGAAGACTGTAAACATCTATACTGATTCTCGATATGCCTTTCTAACCCTGCAAGT
ACATGGAGTATTGAAGAAAAACGCCTGTTAAATTCTGGGGGAAAGGACATAAAATATCAACGAGAAATTC
TACAATTATTAGAAGCAGTGTGGAAACCCCAAAAGGTGGCAGTCATGCATTGCGGGGGACCCCAGCAAGT
TTCTCCCTCGGTGAGTCAAGAAAACTCCCAAGCAGACACAGAGGCACAAAAAGCAGCATCTACTCCTTAC
CAGGTATCAGTCACAGCCCCACTACTCCCTCAAACGCTTGATCTGGTGCCTACTTATTCAAAAGAGAAAA
AAGATTTTCTTCAGGCAGAGGGAGGGCAAACAATAAAGGAAAGCTGGATAAAGCTACCAGATGGAAAAAT
AGCTGTGCCACAGCTGCTAGGAGCCGCAGTTGTGCTGGCTGTACAGAAACTACCCATTTAGGCTAAGAAT
CACTTGAAAAATTGTTAGGCCGGTATTTCTACATCTCACACTTGCCAGCTTTTGCTAAAACAGTAGCTCA
ACGATGCGTTACCTGTCCACAGCCCAATGCAAAGCAAGGCCCCTCTGTGCCTCCTGGCATACAAGCCTAC
CGAGCGGCTCCTTTTAAATATCTTCAGGTGAACTCCACAGAGATGCGTAAATGTGGAGGTAACGAGTATT
TACTGGTTCTAGTGTGTACTTACTCTGGGTGGGCGGAGGCTTATCCAACACGAACTGAAAAAGCTCGGTG
AAGTAACCCATGTGCTTCTTCCACATCTCATCCCTGGGTTTGGACTGCCTCTACGAGTTGGCTCATATAA
TGGGCTGGCATTTGTGGTTGACTTGGCACAGAAGACGGCAAAGGTATTAGGAATCTCATGGAAGTTACAT
GCCGCTTACCGACCTCAGAGTTCCAGAAAGGTGGAGCGGATGAATCGAACTCTCAAAAATAGTTTAGGGA
AAGTATGTCAGGAGACAGGATTAAAATGGATACAAGCCCTTCCTAGAGTATTGTTTAAAATTACCCCCTC
TAAGAAAACAGGATACTCCCTCCCCCTATGAAATTCTGTATCATAGGCCTCCTCCTATACTGCAAGCACT
TCCGGGTACTCCCCAAGAGTGAGGTGAGATTGAATTACAGCGGCAGCTACAGGCCTTGGGGAAAATTACC
CAGACAACCTCAACTTGGGTAAATGAGAGGTGGCCAGTCAGCTTATTCTCCCCAGTTCACCCTTTTTCTC
CAGGTGACCGTGTGTGGATCAAGGACTGGAATGTGGCTCCATTGCCGCCACGGTGGAGGGGACACCAGAC
CGTTATCCTGACCACTCCCACAGCTGTAAACGTGGAAGGAATCCCAGCCTGGATTCACCACAGCCGCGTG
AAGCCCGCATTCACCACAGCCGCGTGAAGCCCGCATTCACCACAGCCGCGTGAAGCCCGGATTCACCACA
GCTGCGTCGCAGCCGCTGAGACCTGGGCAGCCAAACCAAACCCGGACAATCCCTGTAAAGCGACCCTGAG
GAAAACAGCAAGTCTTGCTCTAGTCACACCCAGAAGCTGACTGTTCTACCCACGGCCGAAGCATGAGGAA
AATCATCGTGGGACTTATTTTCCTTATAACATGGACTTGTGTGTTAAAGCTTCCACTGCTTCTTCCCACA
CAGAGGACTGTCTTCAGTGCATACATCAGGTCACTGAGGTAGAACAACAAGGTAAGACAATTTTTTTTTT
ATTTTACAATTATTATGAATGCCTAGGAACTCCAAAGGGAACCTGTTTGTACAATAACGCTCAGTACAAA
GTATGTAATCCAGGAAGTGACCAGCCTAATGTGTGCTATGACCCCTCTGAACCCCCCATGATCACAGTCT
TTGAAGTAAGACTAAGGACTGGTCCTTTTCCAGGTGACACAAGTAAGGTAATCGCTAGAACAGAAGTAAG
AGGGGTACCCAAAAATGTAACCTTAAAATTTGATGCTTGTGCCGCTATTAATAGTAAGCAGCATGGAATA
GGATGCAGTTCTCTAGATTGGGAAAAAAGTAACACAGCAAAAAAGAAGTATATCTGTCAAGAATCATATT
TATGTAGGATGTGTCTAAACTGGTATCACTTGGGTTACCTGAAAAAAAGATAAAAAAGATCCTATTTGGC
TCCAAAAAGGAAAAGTCAGCCCCTCCTGCATGACTGGGAGCTGCAACCCTTTAAAATTGGTAATCACAAA
CCCCTCAGACCCAAAATGAAATTAAAAATATATGTATTATTAGACATTGATCAAAAAGGACCAGATCCTA
GCGTAAGCCTCCTAATAAAAGGAGAGGTTCACAGACGCTCTCCAGAACCAGTATTTCAGACTTTCTATGA
TGAACTAAATGTGCCAGTATCTGAGATTCCAGGAAAACTAAAATTTGTTTTGCAATGAGCCGAACATGTA
GTCCAGTCTCTAAAAGTCACTTCATGTTATGTTTGCGGAGGAACCATAATAGGAGATCAATGGCCTTGGG
AAGCCCAAGATTTAGTTCCTACAGACCCAGTTCCTGATGAATTCCCACCCAAAAGAACCACCCTGACAAT
TTTTAGGTTCTAAAAGTCTCGATTTATTAGACAGTATTGCATAGCTAGAGAAGGAAAAAGATCCACTCAT
CCTGTAGAGCGGCTTAGTTGTCTTGGGCAAAAGCTGTGTAATAGTACTGCAAAAACAGTTACATAGTGGA
GTTCCAATTACACAGAAAGAAATCCATTCAGTAAATTTCCAAAGTTGCAGACTGTTTGGGCCCACCCACA
ATTCCACCGGGACTGGACTGCCCCCACTGGGTTATACTGGATGTGTGGACATAGAGCTTATGCTAAGCTG
CTTGATCAGTGGACAGGTAGGTGTGTAATTGGCACCATTAAACAATCTTTCTTCTTACTGCCCATAAAAA
ACAGGCGAACTTCTGGGCTTCTCAGTCTATGTTTCCTGCGAAAAAGAAAGCGTAGCCATAGGTGATTGGA
AAGATGATAAATGGCCCCCTAAAAACAATCATACAATACTATGGACCTGCCACTTGTGCACAAGATGGCT
TGTGGGGATATTGGACCCCCATCTACATGCTCAACCGAATCATATGGTTACAAGCTGTTTTAAAAATTAT
TACTAATAAAACCGGTCAAGCCTTGACTGTTTTTGTCCGGCAAGAGACTCTGATGAGAAATGCAATCTAA
CAAAATAGACTAGCTCTTGACTACTTGCTAGCAGCTAAAGAAGAGTTTGTGGAAAATTTAACCTTACTAG
TTGTTGTCTACACATAGATGATCAGGAGCAAGTAGTTAAAGATATAGTTAAAGATATAACAAAACTGGTA
CATGGGCCGTGCAAGTGTGGCATGGATTTAATCCGGGAGCCATGTTTGAAAATTGGTTCCCAGCAATAGG
AGGATTTAAAACTCTTATAATAGCAGTAATAATAGTAATAGAAATCTGCTTACTGCTCCCTTGTTTGCTA
CCTGTACTTCTCCAAATGATAAAAAGCTTCATCGATACCTTAGTTCACCAGAATGCTTCAGCACAAGCAT
ACTATATACATCACTATCAATCTATTGCCAAGAAAAACATAAATAGTGAAAATAAAGGTGAGAGCTCCCA
CTAATAAAATGAGTGAAAGTCTCAAAGGGGGGGAAATGAGGGAAGAGAGAGACCCTCTCACATTGTTTTA
TATTGTTTTATACTCAGTATCTGTTTTAAGAAAAAAACCAAGGAAGTGAAACCAAAGACGGACAGTCTGG
CGCCAGGCCCAAAAGCAGGCCTGGGCCTGCCTGGCCAAAACCTAGTAGTTAAAAATCAACTACATTGTAT
AGAAGAATATTTTGAAACTCCCTGTTCTGTTCTGTTTCACTCTGACCACCAGTGCATGAAACCCCTGTCA
CGTATCCCCTAGATTGCTCAATCAATCACGACCCTTTCATGTAAAATCTTTAGTGTTGTGAGCACTTAAA
AGGGACAGAAATTGTGCATTCGGGGAGCTCGGATTTTAAGATGGTAGCTTGTGGACGCTCCCAGCTGAAT
AAAGCCTTTCCTTCTACAACTTGGTGTCTGAGAGGTTTTGTCCA
