# Supplementary material for: Genome-wide characterization of endogenous retroviruses in snub-nosed monkeys
Source: PeerJ. 2019 Mar 18;7:e6602. doi: 10.7717/peerj.6602 (PMC6428148; doi:10.7717/peerj.6602)
Supplement: File S4 — All ERV sequences found in the black and white snub-nosed monkey. [file peerj-07-6602-s004.zip › Supplemental4/103-3565.fasta]

>NW_016822628.1:81179-84743 Rhinopithecus bieti isolate Rb0 unplaced genomic scaffold, ASM169854v1, whole genome shotgun sequence
GAGAAATCGGGATAAGCGCAAGGGGTCAGGGAACATGTGGTGGTTGGGAGAGTTTGGTGAATTTGAGACG
GGTAGGGGTAAGTCTAGTAGATGTCCACTGATTGTCTTCTGTGGGGGCCTTTTTTAATTGTGATATATGG
ACCCAGTGCGTGTGTCCTAGAAGTTTGGCTGCTGTGTATGTGGATAGGAGGACAGTATAGGGGCCTTTCC
ACCTAGGCTGAAGATCTTTGGCTTGGATATCTTTTAAGTATACTTGGTCTCCTGGGCTGAGAGAGAGATG
TGGGCTATAGGTGTCTGTTGGAGAGGGGTGTGCTAGTTCTGCATGTTGTCTCAGGAGTTGTCTCAAGAGG
GTGAGGTATGGGAGATAAGTTGCCAGCGGGGAAGAAAGGGTGGGTAACTGCTGGAGGGTGAGGGGCCGGC
CGTAAACTAATTCAAACGGACTGAGGCCTGTTGGACTCCGTGGGGCTGCTCGCAGCCGGGTTAGGGCCAG
GGGAAGGAGAGTTACCCACGATTGTCGAGTCTCGAGGGAGAGTTTGGTGAGTTGCTGCTTAATGAGCCCG
TTGGCCTTCTCTACTTTACCAGAAGACTGAGGTCTATAAGGGATGTGGAGTTTCCAGGTGATGTGTAGGA
GGGCTGCCACCTGTTGGACTACCTTGGAGATGAATGCTGGGCCGTTGTCAGACTGAAGAGTGAGCGGGAG
GCCAAACCTAGGAATAATGTGTTCAGTGAGTATGGAGGCAACTATATTGGCGGTTTCTCCTGTAGTAGGA
TAGGCTTCTATCCATCCTGAAAAAGTATCAACGAGGGTTAAGAGATATTTGAATTTTTTATGCCTTGGCA
TGTGGGTAAAGTCAATTTGCCAATCTTCGCCTGGTTGGTGCCCTCTGAGTTGATGGCTCGGATGGGGGTT
GCGCAATGCGCCTTGAGGGTTTGACTTGAGACATGTGGAACACTGTCGGTTGATTATAATTAGGTGTTTC
ATGAGTGTGGGGCAGTGAATGAGGGGGCTTAGGAGGTTATATAAAGCTTTGGGTCCTATGTGTAGGGAAT
TATGTATGTCTTTTAGAATGGTGTGGAGTTGAGTTTCAGGAATAACTAATTTATTATTGAGGTAAATCCA
ATTGTCTGCGGCTAGTTTGGCTGTTGAATCTTGTAATAGTTTGGTCTTTTCCTCTTGGGTATAAGTAGGG
GTATATTGAGGAGAGAGAAAACAAATAGAGGGAAGCGTGGGAGTGGAGAATCCGGCTGCCGACTTGGCAG
TGGTGTCGGCAAAGTTATTGCCAGCCGCCACCGAGTTAGATGGAGTCTGATGACCTTTACAGTGTATGAT
GGCTGCTCTGGAAGGTGCTGATAAAGCGTCTAGCAGTTTGAGTATCTGTTTTTTGTTGACTATAGGGGTA
CCACTGGTGGTTAGGAACCCTCTCTCTTTCCAGATGACAGAGTGGGTGTGTGCAATCAAGAAGGCATACT
TGGAGTCTGTGTATATGTTTACCGTTTTTCCTCTGGATAGGAGGAGAGCCCTAGTTAGTGCGATAAGTTC
TGCCTGCTGTGATGTTGTTCCTTGTGGTAAAGGCTTAGCTTCTAGGACAGCAGAAGATGTAACTACCGCG
TATCCTGCCTGTCTGTTTCCTAGAGAATTTATAAAAGAACTGCCATCTACAAATAGGGTTAACTGTGAGC
CTTCCAATGGCTGGTCATGTAAATGTAAGTGACTAGGTGGTTGGGCCTCTAAAAGTTCTGGACAGGAGTG
TTCAGTACTAGGTTGCTTGAGAGGGTCAGGAAGTAGGGTTGCTGGATTCAGAGAGGAACAGACTCCTAGG
GCAATGGTGGAGTCTTCTATGAATAAGAGGTGAAAGAGTTGGAGTCTGGACGGGGTTAGATGGCTAATAC
TTCTGTGGGCAATAAGATCTTGAAGGCGGTGAGTAGAGAAGACTGTTAGGTTACCACCCCTAATGAGTTT
CTTTGCTTCTTGGGTTAGACAGGCTGCTGCTGCTAGGGCCCGAAGACAGGGCTGCCACCCTTGTACGGTG
GGGTCTAATTGTTTAGATAGATATGCCACGGGGCGGTAGGTGGCGCCTATAGATTGGGCTAAAAGACCCA
CTGCAACTTTTTGTCTTTCATCTGTGAAAAGCTGGAAGGGGCGTTGGAAGTCTGGGAGTGAGAGAGTAGG
ATGTGAGAGAAGGCAGTTTTTCAGGTGAGTGAAATGTTTATAGATTAACTTTGGGTTAGACAAAGGTCCT
TGGGGAGTCTCCTTGACAGCTGCATATAGAGGCTTAGCCAAGATTCCGAAATTAGGAATCCAGTGTCTGA
AAAATCCTACTAGGCCTAGGAAGGATTGAATTTCCTTAGCGTCTTGAGGAGGAGAAAGATTTTGTATTAG
AGTTAAGCGGTCTGTAGTAAGTGAGCGCGTCGTAGGAGTGATCTCAATACCTAAATATATGACACATTGT
TGTGCGAGTTGAGCTTTGTGTTTGGATATTCGGTAACCTTTGGATCCTAGATGATTAAGGAGGATCGCAG
TGTCTAAAAGAGAGTCCTGTCCCGTGGGACTACAGAGTAAAAGGTCATCTACATATTGGAGAATTTTACT
ATTGGTAAGAGGACAGGAGGCTAAGTCTTTTGCTAGGGCCTGCCCAAAGAAATGGGGGCTGTCTCGGAAC
CCTTGGGGAAGCACTGTCCATGTCAGTTGGGTGGAGGTATGGGTGTCTGGGTCTTCCCATGTAAAAGCAA
AAAGAAACTGACAATCTGGGTGCAGGGGAATAGTGAAAAATGCATCTTTTAGATCCAGTACAGTAAAGTG
TGTTGTATTAGGTGGAATGAGAGAAAGAAGGGTATAGGGGTTGGGAACTACCGGATGGGTGGGACAAACA
GCTTCGTTGATAAGACGAAGATCCTGCACTAACCGAAAAGTTCCATCTGCCTTCTTTACAGGTAGGATTG
GGGTGTTACAGGGAGAATGAATGGGGATGAGGATGTGTTGGCTGAGTAACCTAGTAATGATTGGTTTTAG
TCCTCGTAAGTGCTGTGGAGAGAGAGAGAACTGTGGGCGGGTTGGAAACTGAGATGGTTTCTTAAGTTTT
ATAAGTATTGGTGGATGATGGTCCGCCACGACAGGAGTGGAGGTGTCCCACACTTGGGGGTCGATAGGAA
TGGGGAAATCGGGGAAAGGGTTAGTAGGATTGTTGGAGTCATTTGAGTTAGTCAATACTAGAAGCAGATG
GCGGGTAGGGTGGGGGGCGCTAGTAGGGATGGAGATACAGGCTTTCAGTTGACTTAAAACATCTCGGCCC
AGTAGGGGAGTGGGGCATGAGGGGATAATGAGGAACGAGTGTGCAAAATAGTTGTTGGCCAGGCAGCAAT
TAAGGGGTGGGGTTTTTCGAGGGCTGGACGGGGAGCCATTGACTCCTACAACAGAAATATTGGAGGGAAG
GCTAGGCCCTTCGAAAGACGGCAAAACAGAGTAGGTAGCCCCGCTGTCGATTAAAAAAGTAATTGTCTTA
CCCGCTACCAGGAGAGTTACCCGCGGCTCGGCGAGGGTGATGGGGGTCCCCGAGTCCCGGCACCT
