# Supplementary material for: Genome-wide characterization of endogenous retroviruses in snub-nosed monkeys
Source: PeerJ. 2019 Mar 18;7:e6602. doi: 10.7717/peerj.6602 (PMC6428148; doi:10.7717/peerj.6602)
Supplement: File S4 — All ERV sequences found in the black and white snub-nosed monkey. [file peerj-07-6602-s004.zip › Supplemental4/103-8758.fasta]

>103NW_016822628.1:78730-87487 Rhinopithecus bieti 
TGATTTGCTTTAATGCGACCCCCAGAGCAAATGTCAGAGAAAAGGCAAGTAGGCAAGGCAAAAATAACTT
TATTTACAAGCCAATGTGAAGGAGGGAGCGAGGTTCACCGGTCTCCGGCGGTGGAGGCCGACGAAGTCGC
TCCGGCGTTCTTGGGAGAGGTTCCTAGGTCCACACAGGAGCAAGGGCCAAGGAAGTTCGCACCGGCGTTC
TCGGGCGAGGTTCCTGGGTCCCGCGTACGAGGAGGGGCCGAGGAAGTTCACACCAGTGTTCTCGGATGAG
GTTCCTGGGTCCCGCGTACGAGGAGGGGCCAAGGAAGTTCGCATCACGTGCCTGCTGGGAGCGGCTTTTA
TGTCCTGGGCCCGGGAGTGGGAGGGCAGTGGGCGGGACATAGGCGGTCGGGGGCGGTGCGGTAGGCGTGG
CTAGGCGGGTTCCGGTTTCTCTCCGTCGGAAGTCGGGTTGCACCTGCGCAGTCGACCCGTGTCTTTCCCG
GGCGCGGGAAAGTTGACAGTGAAGAACCTGGAACCGCGCCATCTTGCCTCCGTTCATCCAAACAGTCCAA
CATTTTATTGATAATAGTGATAAGGGGAGGCGTGGTCTGTCTGGCTACTTCCTGCTGTTAAGGGACGTCA
TTAAGGTTGGGGTCTATGGTTGGTATTTGGACGTACGGATGAAGAAGCATCTGGTTGAAGGTGACGCACG
TGATCTCTTGAACTTTGGCTCGGAGAAATTTGATTAAAACAGGAGCAAGACATAAGACAAAACAGAGGAT
TAGTATGGGAATTAGGAACGGGAGCATCTGCTGTATTATGGGCAGCAGCCATACCAGTGGTCCGGGGGTG
AAGGGGGTTTGTAGGTTTTTAATTCTGCTTTAATCCTGTTTAGGGTTTGGATGTTAGTGTCTACTAGGCC
TGACTCATTTACATAATAGCAGCATTCTTCTCCTAAGAAGAGACATGTTCCTCCTTTTTTGGCAGTAAGT
AAATCTAATGCTCGCCTATTTTGTGCTGCTACCTGGGCCACTGAGGTAATTTGACGCTGCAGAGAGGCCA
GGCTTTCAGCTGAAGCCTCTATGGCCTCTCGGATTTGAGCTGCTAGAGATTGGGTAGACTGTACCGAGTG
GGCAAGTGCCCCAGTTCCAAGCCCTGACGCCACTAAGGAGGCGGCCAGGGAGACTCCGATGACTAGGGGA
AGGAAGACAGCCCGTTTTTGGAGATCATTAGGAGGAGGGTTAAATTGTATGACGAGTTCAGCTACTTCTG
CTTTGCTATATAAGGTTAAACTAGGTACTAGGGACACTGGGACACAAAGGGATTGACCAATGGATGTGTG
ATTAAGGACCTTGAAGAGAGTTTTGTTGCACCAGAAATAACCTCCGATGGGAGCCGTGTGGGTCTTAGCG
GGTGGCTGGGTATAGTTACACCAGGAGGTGTTTGGGGTAGAGTAGCAGAAAGGAAGGATTGGACTTTCTG
GGCTTTGGTATAGTGGGACTTGGAGTAAGAATGGTTTTTGGGAGGTGCCTATGGAGTTAGTTGTAGCCTT
GAAAGCAGTAGGTAAAGGGACTGCCACTAAAGGGGCTCTTTCAAGGGCCGCACAGAGGAAACAGTGGGAG
AGATTTGTTAGGTTGGCTGCCCGTGTTAGGTTTAACCCTTGACGGACTAGTTTTAACCATGAGAAGGGGT
CCTTATTGGAGGAGTGTAATTGATCTTGTAAGGCCTGTTCTTGTGCTTGTATGGCTAAGGTTAAATTCTG
TAGGGCTTGTATGTTTTGAGGAAGGGATTTTTGCTGGACAAGTGTTCTTTTTATCAGGAGAGTAGCCATG
GGATATGAACTAAGGATTGTGTAGCCTGTGTAGAGTCCACCTTTGACTCCGTCTGCCCATCGGGGGTCCC
ATGGGTCTTTGATATTTAATTGGTATTGAAGGGGGGTTCGTTGATTCGCAATGGTGAAGAGAGCAGTGGG
TTTCGTCTGTCTCAAGGTTGCATAATGGATCTTACAATAAATATAAGGGCATCCTAGGTTCTTTTGTTTC
CAGTAAGTCTTACAATTGTAATGTGTCTGATCGTGCAGGAAGCAGAGAGCCTTAGCTCCGGCCGCACTGC
AACACGATAGGGTGAAATTTATAGTAAGATGGGGTTGGCAGCCTGAAGGGGGGCAGTCAGCAGTGCCTTG
TAGCTGTGAGTGCTGTTTATTTTTGTGTGACCAAGTTTCAACTATAGAGAATCTCCATATGAAAGTTGGG
TTAGTAATAGAGATTGAAATGCAAGAAAAAGATAGTAATATAAGTATGAAATAGTACTTCATCTTCAGTG
TAATCACAGGGTACACCTTGTCACTGAAGATGTTCTATAAAGGTAAGCGGGAGAACCACTGTGATGGGCT
ATTATCTGGAGGCAAGTAGGGATCTGGGGTAAGATATTGGAATTCTGTTATGTTTATATAGAGTATGGCG
AGAAATCGGGATAAGCGCAAGGGGTCAGGGAACATGTGGTGGTTGGGAGAGTTTGGTGAATTTGAGACGG
GTAGGGGTAAGTCTAGTAGATGTCCACTGATTGTCTTCTGTGGGGGCCTTTTTTAATTGTGATATATGGA
CCCAGTGCGTGTGTCCTAGAAGTTTGGCTGCTGTGTATGTGGATAGGAGGACAGTATAGGGGCCTTTCCA
CCTAGGCTGAAGATCTTTGGCTTGGATATCTTTTAAGTATACTTGGTCTCCTGGGCTGAGAGAGAGATGT
GGGCTATAGGTGTCTGTTGGAGAGGGGTGTGCTAGTTCTGCATGTTGTCTCAGGAGTTGTCTCAAGAGGG
TGAGGTATGGGAGATAAGTTGCCAGCGGGGAAGAAAGGGTGGGTAACTGCTGGAGGGTGAGGGGCCGGCC
GTAAACTAATTCAAACGGACTGAGGCCTGTTGGACTCCGTGGGGCTGCTCGCAGCCGGGTTAGGGCCAGG
GGAAGGAGAGTTACCCACGATTGTCGAGTCTCGAGGGAGAGTTTGGTGAGTTGCTGCTTAATGAGCCCGT
TGGCCTTCTCTACTTTACCAGAAGACTGAGGTCTATAAGGGATGTGGAGTTTCCAGGTGATGTGTAGGAG
GGCTGCCACCTGTTGGACTACCTTGGAGATGAATGCTGGGCCGTTGTCAGACTGAAGAGTGAGCGGGAGG
CCAAACCTAGGAATAATGTGTTCAGTGAGTATGGAGGCAACTATATTGGCGGTTTCTCCTGTAGTAGGAT
AGGCTTCTATCCATCCTGAAAAAGTATCAACGAGGGTTAAGAGATATTTGAATTTTTTATGCCTTGGCAT
GTGGGTAAAGTCAATTTGCCAATCTTCGCCTGGTTGGTGCCCTCTGAGTTGATGGCTCGGATGGGGGTTG
CGCAATGCGCCTTGAGGGTTTGACTTGAGACATGTGGAACACTGTCGGTTGATTATAATTAGGTGTTTCA
TGAGTGTGGGGCAGTGAATGAGGGGGCTTAGGAGGTTATATAAAGCTTTGGGTCCTATGTGTAGGGAATT
ATGTATGTCTTTTAGAATGGTGTGGAGTTGAGTTTCAGGAATAACTAATTTATTATTGAGGTAAATCCAA
TTGTCTGCGGCTAGTTTGGCTGTTGAATCTTGTAATAGTTTGGTCTTTTCCTCTTGGGTATAAGTAGGGG
TATATTGAGGAGAGAGAAAACAAATAGAGGGAAGCGTGGGAGTGGAGAATCCGGCTGCCGACTTGGCAGT
GGTGTCGGCAAAGTTATTGCCAGCCGCCACCGAGTTAGATGGAGTCTGATGACCTTTACAGTGTATGATG
GCTGCTCTGGAAGGTGCTGATAAAGCGTCTAGCAGTTTGAGTATCTGTTTTTTGTTGACTATAGGGGTAC
CACTGGTGGTTAGGAACCCTCTCTCTTTCCAGATGACAGAGTGGGTGTGTGCAATCAAGAAGGCATACTT
GGAGTCTGTGTATATGTTTACCGTTTTTCCTCTGGATAGGAGGAGAGCCCTAGTTAGTGCGATAAGTTCT
GCCTGCTGTGATGTTGTTCCTTGTGGTAAAGGCTTAGCTTCTAGGACAGCAGAAGATGTAACTACCGCGT
ATCCTGCCTGTCTGTTTCCTAGAGAATTTATAAAAGAACTGCCATCTACAAATAGGGTTAACTGTGAGCC
TTCCAATGGCTGGTCATGTAAATGTAAGTGACTAGGTGGTTGGGCCTCTAAAAGTTCTGGACAGGAGTGT
TCAGTACTAGGTTGCTTGAGAGGGTCAGGAAGTAGGGTTGCTGGATTCAGAGAGGAACAGACTCCTAGGG
CAATGGTGGAGTCTTCTATGAATAAGAGGTGAAAGAGTTGGAGTCTGGACGGGGTTAGATGGCTAATACT
TCTGTGGGCAATAAGATCTTGAAGGCGGTGAGTAGAGAAGACTGTTAGGTTACCACCCCTAATGAGTTTC
TTTGCTTCTTGGGTTAGACAGGCTGCTGCTGCTAGGGCCCGAAGACAGGGCTGCCACCCTTGTACGGTGG
GGTCTAATTGTTTAGATAGATATGCCACGGGGCGGTAGGTGGCGCCTATAGATTGGGCTAAAAGACCCAC
TGCAACTTTTTGTCTTTCATCTGTGAAAAGCTGGAAGGGGCGTTGGAAGTCTGGGAGTGAGAGAGTAGGA
TGTGAGAGAAGGCAGTTTTTCAGGTGAGTGAAATGTTTATAGATTAACTTTGGGTTAGACAAAGGTCCTT
GGGGAGTCTCCTTGACAGCTGCATATAGAGGCTTAGCCAAGATTCCGAAATTAGGAATCCAGTGTCTGAA
AAATCCTACTAGGCCTAGGAAGGATTGAATTTCCTTAGCGTCTTGAGGAGGAGAAAGATTTTGTATTAGA
GTTAAGCGGTCTGTAGTAAGTGAGCGCGTCGTAGGAGTGATCTCAATACCTAAATATATGACACATTGTT
GTGCGAGTTGAGCTTTGTGTTTGGATATTCGGTAACCTTTGGATCCTAGATGATTAAGGAGGATCGCAGT
GTCTAAAAGAGAGTCCTGTCCCGTGGGACTACAGAGTAAAAGGTCATCTACATATTGGAGAATTTTACTA
TTGGTAAGAGGACAGGAGGCTAAGTCTTTTGCTAGGGCCTGCCCAAAGAAATGGGGGCTGTCTCGGAACC
CTTGGGGAAGCACTGTCCATGTCAGTTGGGTGGAGGTATGGGTGTCTGGGTCTTCCCATGTAAAAGCAAA
AAGAAACTGACAATCTGGGTGCAGGGGAATAGTGAAAAATGCATCTTTTAGATCCAGTACAGTAAAGTGT
GTTGTATTAGGTGGAATGAGAGAAAGAAGGGTATAGGGGTTGGGAACTACCGGATGGGTGGGACAAACAG
CTTCGTTGATAAGACGAAGATCCTGCACTAACCGAAAAGTTCCATCTGCCTTCTTTACAGGTAGGATTGG
GGTGTTACAGGGAGAATGAATGGGGATGAGGATGTGTTGGCTGAGTAACCTAGTAATGATTGGTTTTAGT
CCTCGTAAGTGCTGTGGAGAGAGAGAGAACTGTGGGCGGGTTGGAAACTGAGATGGTTTCTTAAGTTTTA
TAAGTATTGGTGGATGATGGTCCGCCACGACAGGAGTGGAGGTGTCCCACACTTGGGGGTCGATAGGAAT
GGGGAAATCGGGGAAAGGGTTAGTAGGATTGTTGGAGTCATTTGAGTTAGTCAATACTAGAAGCAGATGG
CGGGTAGGGTGGGGGGCGCTAGTAGGGATGGAGATACAGGCTTTCAGTTGACTTAAAACATCTCGGCCCA
GTAGGGGAGTGGGGCATGAGGGGATAATGAGGAACGAGTGTGCAAAATAGTTGTTGGCCAGGCAGCAATT
AAGGGGTGGGGTTTTTCGAGGGCTGGACGGGGAGCCATTGACTCCTACAACAGAAATATTGGAGGGAAGG
CTAGGCCCTTCGAAAGACGGCAAAACAGAGTAGGTAGCCCCGCTGTCGATTAAAAAAGTAATTGTCTTAC
CCGCTACCAGGAGAGTTACCCGCGGCTCGGCGAGGGTGATGGGGGTCCCCGAGTCCCGGCACCTTCAGTC
GTCATCCAGATGTAAGAGCTGGAAGGAGCTCCCAGGGTCCTGAGAAGGGACATCACGTTGAGGCGCCATG
CCCGTTTTCAGGGTGGGGCAGTCAGACTTCCAGTGCCCTTCTTCATGGCATGCTGGACAAGGAGTTGTTG
GCAGACGAGGGTTAGGACACTTTTTAGCCCAGTGTCCAGCTACTCCGCACTTGTAGCACGGCCGCACTGG
CTCAGACGGTTGGGGACTCTGGGGACATCTATTAGCCCAATGCCCTGGGTTACCGCATTTATAGCAAGCC
CCTTTTATTGTCTTTGAGCCTCCGGGGGTTTTGCTCTCCAGTTTTGGGTTACGGCTAGGCTGCAAAGCAG
CAACTAAGGCTTGAGTCTGGAGCTGTACCTTCTGCTTTAGGCGGGCCTGTCGTTGGGCCTCAGCCGTTTC
CTCCCTTGAATTATAGACCTTGAAGGCCGACTTGACTAGGTCTTGAATAGGAGTTTGAGGTCCATCCTCT
GCCTTTTGGAGTTTTTTCCGAATATCCGAGGCCGATTGTGAAATAAAATATGATGCTAGAATAGTGGCCC
CGGCTGGGGAAGCTGGGTCTAACCGAGTGTATTGAATTAAAGCCTCAGTTAGCCTGTTTAAAAATGTGGC
CGGGTTCTCATCTGGACCTTGAATAATTTCTTTTAGTTTATTAAAATTTACTACCTTATTTGAGGCCGCC
TGCATACCAGCCAGAAGACATTGAGTCATCATATCTCGTCTTCGGCGGCCTGGCTGGCCTACTTGATAGT
TCCAGTCTGGGTCTATAGAGGGGACTGCTTGTTCCCCTAGTGGGAACGCAGGGTCTGTTAAGTGTAATTG
GTTGGCATGCTGCCTGGCGGCCACTAGGATGCGCTCTTGCTCCTCAGGGTTTAGAGTAGAGGTAAGAATA
ACCTGGAGATCATGCCAGGTTAAATCGTAGGCCTGGCAAAGGTATCTAAATTCTTTGGTATAAATTGTAG
GGTTGGCAGAAAAATCTCCTAGGCGTCTTTCAATCTTTGAAAGATCTGCTAATGAAAAGGGAACATGAAC
TCTAACTACGCCCTCTGCTCCGGCCACCTCACGCAAGGGTGCTAAGACCGCAGGGGGGTTGGATAGGGTG
GGAGTAGGAGCGGGGGCAGTTAGGCAATCTTTAGAGCGGGTATGGGCAGAGATAGGCGAACTAAGATGAC
CAGGCGGAAGTGCCGAGGGGTCGGAGGGAAGTGTAGCCTCAACAATGGTGGGAGAGGCTGAGGAGGGAGG
CGGGACAACCGCGAGAGCGGGAGGGGGAGGTGGAGCCAAAAGAGGAGGTGGGGCCGAAGCGGGAGGGGGA
GGTGGGGTATACGGTGGGAGTGGAAGGGAGGGAGGGGAAGTAAGGTCTTCGGGCAACTCAGACAGGAAAG
ATGACTCCTCTTTTTCGGACTTTGTTAGGCCTGCGTCCTTAGCCAACATGACTTGAGCCAAGGAACACTG
GCCACACAGGTCCGGACGAGAACGCAAGGCCCAAAATCCTTGTATATAATTAATTTCGGACCACTTGCCT
AAGCGTTGACAAAAACTACTGAGGTCGGTTAAAATGTTACGGTCTAGAGTGCCCTCAGGCGGCCATTGAG
ACTGATTGTCTAATTTATATTGTGGCCACGCCACAGTGGAGAGGAACACCAGTCGCTTTCGCCTGAGATC
TTGTTCTAATTGCAAAGTTTTGAGATTTTTTAGAAGACACCCTAAAGGGGAGTCTCTAGGTATTTGGGAT
TGGGGGTTTCCCATTGCCTTCCTCTCGCCTATAGGCGGAAATGGAAACTGAACTCTACCTGGCTACAAAG
CGTCCTTTGGAGCCACTAGAGACCAGCAGGAGGCTCCTGGAGCTGGAATGGATATTACCTCCAGGCAGAC
GTCTCCATCCTGGACGGGTCTCCCACGGAACGGAGTGGAGGTCCTTTGGTCAGACGTCTCTGTCTTTGGG
AACTTCCCTGGGTCACCTGGTGACCGGAAAAAAAAGCCTTGGGCCTGCGCAGGACTTCTGGCCAAGGGAT
ATGAGAGGGAGGCAGAAGGTACTCACCCCTAGGAGACTTGGAGGTGGGGAAAGCGATGTCCAGGTCCTGG
TCCGTCTGGGGCGTGAAAGGAGGAGGCTCCTCGGACCTTGGGGGGCCCTGAGGAGGGGTCTCCTCCCAGG
TTTCGGCACAAGGTGATTTGCTTTAATGCGACCCCCACAGTAAATGTCAGAGAAAAGGCAAGTAGGCAAG
GCAAAAAAAACTTTATTTACAAGCCAATGTGAAGGAGGGAGCGAGGTTCACTGGTCTCCAGCAGTGGAGG
CCGACGAAGTCACTCCAGTGTTCTTGGGAGAGGTTCCTAGGTCCGCACAGGAGCAGGGGCCAAGGAAGTT
CACACTGGTGTTCTCGGGCGAGGTTCCTGGGTCCCGCACACGAGGAGAGGCCGAGGAAGTTCACACCGGC
GTTCTCGGGCGAGGTTCCTGGGTCCCACGTAGGAGGAGGGGCCAAGGAAGTTCGCACCGTGCGCCTGCCA
GGAGCGGCTTTTAAGTCCTGGGCCCGGGAGTGGGAGGGCAGTGGGCGGGACATAGGCGGGTCGGGGGCGG
GGCGGTAGGCGTGGCTAGGCAGGTTCCGGTTTCTCTCTGTCGGAAGTCGGGTTGCACCTGCGCAGTCGAC
CCATGTCATTCCCTGGCGTGGGAAAGTTGACGGTGAAGAACCTGGAACCGCGCCATCTTGCCTCTGTTCG
TCCAAACA
