# Supplementary material for: Genome-wide characterization of endogenous retroviruses in snub-nosed monkeys
Source: PeerJ. 2019 Mar 18;7:e6602. doi: 10.7717/peerj.6602 (PMC6428148; doi:10.7717/peerj.6602)
Supplement: File S4 — All ERV sequences found in the black and white snub-nosed monkey. [file peerj-07-6602-s004.zip › Supplemental4/104-6104.fasta]

>104NW_016822628.1:122168-128271 Rhinopithecus bieti 
TGCTGAGACCAGTTCAGTCACAGAGACCCTAACCCAGTGGCACTAGAGGAATTAAAGGCACACACACATA
AATATAGAGGTGTGAAGTGGGAAAGCAGGGTTCGCAGCCTTCAGAGCTGAGAGCCCTGAACAGAGATTTA
CCCACGTGTTTATTAACACCAAGCCAGTTGTTAGCATTGTTTCCATAGATATTATGTTAGCCAAAAGTAT
CCCTTATGGGAAAAAAAGGGATGGGCCGAATTACAGGAATAGGTTGGGCTAGTTAATTGCAGCAAGATTA
TGTCCTTAAGGCACAGATTATTCATGCTGTTGTTTGTGGCTTAAGAATGCCTTTAAGCAGTTTTCTGCCC
GGGCAGTCCAAGTGTTCCTTGCCCTCATTCCCATAAGCCCACAACCTTTCAGTGTGGTTGTTACGGCCAT
CACAAACGTGACAGTACTGCAGAGATTTTGTTTATGGCCAGTCTTGGGGCCAGTTTATGGCCAGATTTTG
GGGGGTGTTTTCCCAACATGTACCCCTTCTTTGATCTGCAAATTGATAAAAGCAAAGGCAGCTTTGTCAT
GGTGAGCTACTTCTCACAGGAGTCAGGATCCACATCTGCAGACTATACAAGGACAAGCAACACAGATTAA
AAGCACAATCATCATTGAAATTACAGAGCTTCCAAGTGTTTTTACCCATTCTAATGGGTTACTAGCTGCT
AATTTGTCTGCAGCTACTTTAAGCACTCCAGTTCCTGGCATTAGGGTCAGGTGTGCCTGGGATGCTTTAA
ATATTTTTTCTTTAATTTTGCAATATCCAAAGACAAGTTTGTAGAGTGTCTTTCTAGAAGCTTTTTTATT
CTTTCCCAAATTTTGATTTTATTAAGAGCTATCAATAGTTTCCACAAATCCTTATGTTTAGCTCCTACAA
CAGGCCATATCATTTGAGGTTGAGGTACCACTATACTACCTTGATTCCAGATAGTAGGAACTCTTGGCAT
ACTTCTTATCATTTCTACCACCTGATGGTTTTATTCAGACCAGCTGAACATAGTGTGGCCATGGCACACA
GACTAAGAGGTGCAATTCAAGCTAAACATCCCCTTAGGGGACCAATCAATAATCATTCTATAGGAATCAT
TGTGCAGTACCTCTGCCAGTTCTACAAAGCAATCTTCCTAAACAAGTATGTTCATATTTTCTGGCCAGGT
TCAATTTTGTTTACAAATAGGTTTTTGAGGGCAGTATGCCTCAATTATAGGAGTAAATTTATTATGGTAA
ATACTGAGATCAGAAAGCATGTGTAACTGTGTCTTAAAGTGATTATATCCAGGCATTACTGCCAGCCAAG
AATGATAAATATGCTCAATAAGTATAATTATTTTCTGTGTCAGCCCTTGTTGAAGGAATACTCATGGCAT
TGGTGATCATCACTATCATAGTTACCATTAAATTACTCATTGTGTGTGGTCGTCCTGCTTTCTTCAGGTT
TTCTTCTGCCATCTGTGACAGCTTCTTGATTTGACCCCAGGTGGGTGGCTGTGTTCGACAGGTGTTACTT
GTGACAGTTGGGGTCCTCCTCAGTGCCAGTCTCGACATGGTTGTAACCAGGGGTCCTTGGGATCCTCCTG
GAGTCTCTTCCTCAGCATCTGACTCATGATAAGATTTCAGGTGTCTTGATGGTATCCAAATCGGCTCTTG
AGTTTGGCCTGGAGAAACACAAGCATAACCTCTATCCCAAGTTATTATTTTATCTATTTCCAAATTTTTA
GTTATCAGATCTCTCCACAAAATCAGTTGTTCTGCTTCTGTCTTTGCAACTGGTTTCTGTAGATGTTGTT
CAGCTGCTGATAATATATGGCCTTTGGGCAGACTCAAAAAAATTTAAGTTAATAATGCTAGATTCAGTTG
CATCTGTGGGTTTCCATATTCTCTATTTCCTCCTTTCTGCTTTTGCAACTGCTCTTTTAGGGAAAAATTC
ATTCTTTCCACTATGGCTTCTCCTTGAGAATTGTATGGAATACCAGTAATGTGTTTAATATTCCACATAG
AGAAAAATGTAGCTAGAGCTTGGCTCATATAGCCTGGGGCATTATCAGTTTTAAAAGAAGCTGGAATGCC
CATCAATGCAAAACAATGCAAAAAGTGATACTTAACACAGGCAGAAGACTCTCCTGATTGGTATGTAGCA
CAGACAAAGTGAGAAAAGGTGTCCACATATACATGTACATAAGCTAGTCTCCTAAATGAGGGAATATATG
TGACATCCATTTGCCAAAGAGAGTTAGGTTCCAATCCTTGAGGATTAACTCCTCTTGTAAAAGATAAGGA
ATGTACCATTTGCAAATTGGGCATCAATGGATAATAGCTTTAGCTTCTTTCCAGGTAATGCTGTATCTGC
GTTTGAGACCAGAGGTATTAATATGGGTTAAATTGTGAAAGAGTCTAGCATTAGCTATTGCATTACCAAC
TAGACGATCAGTCATTTGACTTCCTTCAGTCAAAGGTCCTGGAAGAAGTATATGAGCCTTAATGTGAGTG
ACATAAAAAGGGTCCATTCTACTTCTAACTGCTGTTTGCAATTGGGTAAATAAAGTCATCAATTGTTCTT
CTGTATGAAATCATAACTGAACATTTTCAATTAACTGTGTGGAATGAACCACGTATGAAGAATCAGAAAT
CACATTAGCAGGCATATCAAAAACAGTCAATACCTCAATTACAGCTACAAGCTCCACTCTTTTAGCTGAA
GTATAGGGCGTCTGGAAAACTTTACTTTTCAAGCCAGAATAAGAAGCTTTACCATTACTAGACCAATATA
TAAAGCAATTAAAATGTTTAGCAGGCTGTAGGTTGTTTACCACAGTAATTGTAAATGCAAACCATTCACA
GTTTTGCTCAGCTAAGGGGATAGTAAAGAAACAGTCTTTTAAATCTATGACTATTAAAGGCCAATTTTTT
GGAATTAGAGTAGGATAAGGCAATCCTGGCTGTAATGCTCCCATAGGTTGTGTAACTGAATTGATGGCTC
TTAAGTCAGTTAACATATTGCATTTACCTGATTTTTTCTTAATTACAAAAACTGGAGAATTCCAAGGGGA
AAATGTTGGAGCTATGTGCCTATTTTCCAGTTGCTCAGCAACTAATTTCTCTAAAGCCTCCAGTTTCTCT
TTACTTAGCAGCCATTGTTCTATCCAAATTGGTTTATCTGTTAACCATTTTAAAGGTATAGGTTCTGGAG
ACTTAAGAATGGCTACTATCAAAAATTATTTCTTAATCTTTGGAGGGAACTTTGTCTTTCTACTTGAAAT
GGTTTTTTCAATCCTTGCAAATTCTTTTCTAGTCCCATACCAGGGACATATCCCATGTCATGCATTGTAT
GTTGACATTGAGGGTGATATAATTGATCTGGAAATAGAACTTGTGCTCCCCATTGTTGTACTAAATCTCT
TCCCCATATATCCATATATTTGTAAGTACAGAAGTTATAATTGGTTGCATAGTCCCAGGTTGTCCATTGG
GCCCTTCACAATGCAAAATACAACTACTTTGATATACTTTAGTGGCTTTACCAACTCCAACTATGTTAAA
TTGAATGGGTTGAATTGGCCACGTGGATGGCCAGTGCTGTAGAGAAATGATTGAAATGTCCACTACTGTA
TCTACCAAACCTTTAAATTTCTTTCCCTGAAGAGTTATTTCACAGGTAGGACGTTTGTCAGTAATTTGAT
TTATTCAATAAGCTGCTTTGCCTTGTTTATTTGTGCTTCCAAATCCTCCTGTTCATTTAATTTCACTTTT
CCCCATTCCCACATACAGCGCAATCAGGAGCTGTGTTATGCACTCTCCTGGCTCTGCTTTCCAGGGAACA
GAAGTACATATAACAATTTGAATTTCCCCATTGTAATCTGAATCAATGACTCCTGTATGTATTTATACCC
CTTTTAAACTTAAACTAGACCTTCCTAAAAGTAATCCCATTGTCCCTGTTGGCAAGGGTCCACAGACTCC
TGTTGGGACCTTTTGAGGGGGTTCCCCAGACAGAAGGCTCACAGCTTTTCTGCAACATAAATCTACTGCA
ACACTACTGGCTGTGGCAGGGGCCAGACATTGTACAGGGGTGAGGGAATGGCCTGAGCTGGAAATGCCCT
GGTTTAGAACAGAGCCCAGGACGGAACTCTCATGGCATTTCCTGAAATCGAGTTCCCTCTTTATCAAACT
TAGAGTGACACTGATTAGCCTATTGTTTTCCTTTTCGGCATTTTGGACATATTTCAGGCTCAGCAATTTT
CTTTTTTCCCCTATCTGGCGGCCTGACTTGCTGATTTTTTCTACATTCTTTTTTAGTGTGATCATGCTTC
CCACAGTTAAAACAAGCTCCAGGAAATGGAGTATTTACTTTATCCACTCCCAGTCCTGCCTTTTGCCTCC
ACCAACAAAGTAGCTTTATGCAGATTACCTCCAACACAATCACAGGCCTTGATATAACCAACTAAATGTG
CTTTCCCTCTGATAGGTCACAAAGCAGCCTGGCAATCGGGATTAGCATTGTTGAAAGCTAATAACTGCAA
CACTATATCCTGAGCAGCCTAATCTGCAATCATCTTTTTAAGAGACTTCTGTAACTGAGCAATGTAATCA
ACGTATGGTTCTTTGGGTCCCTGTTTTATAGCACTAAAGGAAGGGTATTTTTCTCCAACTGAAGTAATTT
TTTCCCAAGCTCTAATGCACGCTCCTCTAAGCTGTTCTATGACATCATCCTGCATGACCACTTGTGCAGC
TAAACCAGCCCAGCAGCCAACCCCCAAAAGTTGGTCTGCAGTTATATTAATTCAAGGTTGGGCCTGGACA
TTGTGAGCAGCCTGAATGGAAGCTTCATCTGCCCACCAAGTTTTAAATTGTAAGAACTGAGCAGGAGTTA
GACAGACTCAAGTAATAGCTTCCCAGTCAGTAGGAATCATCTGACTGGAAACAGCAACATTCTTTAGCAG
TCCCATTACAAAAGGAGAACCTGGTCCATACTAATTTATAACTTGTTTAAATTCTTTGAGTAATTTAAAA
GGAAAAGGCTCAAATGTAGCTATAATGTTTCCCTGTTGATCTGGGGTGTGTATTCTAACAGGGAACTGCA
AAGCATCTAAATTACCATCTCTTCTAGCTTGCTGAATTCCTGCCTGAATAGAACCAAGAGTCACTAGAAG
CACTGCTCAGTCACTGGGGCAACTACTTTTCACCCAGTGTCCTCCAGAAAAGAAATATCTGGAGGGTCTT
TTTCTTCAAAATAATAGGGAGGGGGTGCAGAAGGGTAGGGATGAACCTCTCCCTCCTTTGCCACTTTAGC
TTTAGCTGGCAAATAAACTTGGTCTGTGATCTCTTCTGTTACTTCATTGTACTATCTTTACTCCTCCTCA
TCAGTGTGAAAAGGTTCCAAGGTGGAATGAACCAGAGCCCGTACTTGTCCCATTGTTACCCTGATGCTTC
CGAGTTCCTCTTCTTACTTACCATGGGGATTGCTTTAAGAGTACTTGGGTGTCCTCCAGTTTAGTTTTCC
ATTCCAACCATTGCTCCATTAACCCTTTGACCTCGATTTCAGCCCCCATGAATAAACACCACTTGATGAG
ACCAGCTTGGTCAGGGAGACCCTAACCTAGAGGTGCTAGAGGAATTAAAGACACACACACAGAAATATAG
ACGTGTGAAATGGGAAAGCAGCTGTCTCACAGCCTTCAGAGCTGAGAGCCCTGAACAGAGATTTACCTAC
GCATTTATTAACAGCAAGCCAGTCATTAGCATTGTTTCTATAGATATTAAATTAGTCAAAAGTATCCCTT
ATGGGAAACGAAGGGATGGGCTGAATTAAAGGAATAGGTTGGGCTCGTTAACTGCAACAGGAGCATCTTG
TTAAGGCACAGATTGCTCATGTTATTGTTTGTGGCTTAAGAATGTCTTTAAGCAGTTTTCTGCCCTGGGA
GGGCCAGGTGTTCCTTGCCCTCATTCCCATAGACCCACAACCTTCCAGCGTGGGCATCATGGCCATCATG
AACATGTGACAGTGCTGCAGAGACTTTGTTTATGACCAGTTTTGGGGCCAGTTTTGGCCAGATTTTGGGG
TCTTTTCCCCAACA
