# Supplementary material for: Genome-wide characterization of endogenous retroviruses in snub-nosed monkeys
Source: PeerJ. 2019 Mar 18;7:e6602. doi: 10.7717/peerj.6602 (PMC6428148; doi:10.7717/peerj.6602)
Supplement: File S4 — All ERV sequences found in the black and white snub-nosed monkey. [file peerj-07-6602-s004.zip › Supplemental4/105-10595.fasta]

>105NW_016810395.1:5552-16146 Rhinopithecus bieti 
TTTTATCATGGGACAATCAAAGACTGGAGAGACTGAAAAAGGTTCAGGAAAGTTTATTAAATTAAGGTGA
TCACCAGCTCAGCCAGACATACATCCAGAAAGTCTGAGCCCTGAACAAAGGACTTTTCCTACTTTTAAAC
ATGTTAATGTGGGAACTGCGGGAGGTGGGAAGTGAGTTACAGAAGCAAGAAGCAAAAGCAGCATTACAAC
ATTTCTTACATCTTGAGAGAAACATGTCTTGCAACCTAAACTTATCAGTCTTGTGACCCTGCAGCCTTGC
AGGAACTCGCTGGGCCTGTAATAAACTTTGAGGAATGTGGAGTTGGAGAGCATAGATAAGGTTCACTGTC
CACAGAGAGAAGACAAGCTGTTAATATTCTCTTTTAACTTGAGTGTAAGGGAGGGGGTCACACTTTGCAA
CAACTTTGAGAGGATTTTAAAATTTCTATTACTACTATTAGGTTATAGTTTATTTCATTAATTCCTTCTT
AATTTCCCCTCTTTGGTGCTCGACACAAATGTAGATTAGTAAAGAGCAACACAGTTAGCTACTTCTTCTT
GAGTGGGTACATACTCATCTTGGGATACCAGTTGGTACTTTTGCAGAGCCATTATTCGGGTGGTGATATG
TCTGTCCTTGGTGGCTCTACTGCTGACTCTTTTTTGTCCTAGATTTTTACAGATGGTCCCAATATTATTT
AGTTTATTGAGATGTGCAGTTTGGCAGGCATAAAAATATATGGAGACAGGCCCTTCATGCGAGTAAGGGA
ATACTTCCATTTTGTTTACAAGTTTACTGACCCCAGTTTCTGTGGGGTTTGTATATGATGGCATTAGGGG
TTTGCCAATTTGGACTTCAAACCAGAAGTCATAAGGCAAGAACTCTGGGTCATAACATACTTGAGACTGC
CCATTTCCACAATCACAGACTGGTTAACTAGTCTGGTTATAGACACAAGTTCCTGTATGAGTCCCTGTAC
ACTCATAATAGGTCTGGTATAACAGAGTTTTAGTCATACCTTTCCTGGACCAGGCTTCTATCATACAGTG
ATGACAGTCATCCTGGTCCCCTTTTATAACCATAGGTGAAAGTGTCAGTGGCTTCAGTATTACTAATATA
ATTATACTTATACTATGCATGGGCACCCTTCTGGGTAACAAGCTTGACAGCATCAGCAAAATAATCAGTA
CAAGTAAGAGTATAACTACATTTGTAAATTCAATCCACATTTACTTATCGATCGTTGACTTCCTCAGGCA
TCAGCCATACGTAGACTAGTCAGCTTCCAGCTGTATGACCAGAGCAGGGCTCAATGTTTCTGCAAGCTTT
AGCCATGCATGGACTGACCAGCCTGTGGTGTTGTTGGAGCAGGGCAGTTGTTCTTGTCATCAGTGGCTTG
GTTTTGCCACAGGATCAACCATGTTGATCAACAACCCATGTCTGGGTTTTGTTGACCGGTTCACTGGTGC
TGGGCGGTGGCTGCTGCTGGTTTCAGTTGGCTATGATGAACCCAAGGTGTGACTTTAACAGCAGTGGGGG
TAGACAATATCACAATATGGGGACCAACCCATAAAGGCCCTAAAGTGGTTGGGTTCCATCATTTGACCCA
GATTGGAAGAGATGTACTGCATCTGTGAGGCTAACAGGTATTCTTTCTCTTATCCACCCTTGCATTTCCT
GCACGGCCTCACCTAAGGCTTGCATTTGCTTTCTTAAGGTTAATTCCCCAATTTCTTTTAAATCCCCGTT
TATCTGAGTTATGATTTGGGGTGGTTAGCTGAACACTGTCTCATAGGGTGAATATCCAGTTAATTTAGTA
GGGGCGCACCTGACTCGGAGAAGGACGATGGGCAGCACCTGATCCATCTTAGATGAGTTTCTTGGCAAAA
CTTCTTTAACAGCTGTTTGAGTGTCCGGTTCATTTTTTTTAACTTTTCTAGAACTCTGTGGGCAATAAAC
TGTATGCAGTTTCCATTTGATTTTTAACNNNNNNNNNNNNNNNNNNNNNNNNNNNNNNNNNNNNNNNNNN
NNNNNNNNNNNNNNNNNNNNNNNNNNNNNNNNNNNNNNNNNNNNNNNNNNNNNNNNNNNNNNNNNNNNNN
NNNNNNNNNNNNNNNNNNNNNNNNNNNNNNNNNNNNNNNNNNNNNNNNNNNNNNNNNNNNNNNNNNNNNN
NNNNNNNNNNNNNNNNNNNNNNNNNNNNNNNNNNNNNNNNNNNNNNNNNNNNNNNNNNNNNNNNNNNNNN
NNNNNNNNNNNNNNNNNNNNNNNNNNNNNNNNNNNNNNNNNNNNNNNNNNNNNNNNNNNNNNNNNNNNNN
NNNNNNNNNNNNNNNNNNNNNNNNNNNNNNNNNNNNNNNNNNNNNNNNNNNNNNNNNNNNNNNNNNNNNN
NNNNNNNNNNNNNNNNNNNNNNNNNNNNNNNNNNNNNNNNNNNNNNNNNNNNNNNNNNNNNNNNNNNNNN
NNNNNNNNNNNNNNNNNNNNNNNNNNNNNNNNNNNNNNNNNNNNNNNNNNNNNNNNNNNNNNNNNNNNNN
NNNNNNNNNNNNNNNNNNNNNNNNNNNNNNNNNNNNNNNNNNNNNNNNNNNNNNNNNNNNNNNNNNNNNN
NNNNNNNNNNNNNNNNNNNNNNNNNNNNNNNNNNNNNNNNNNNNNNNNNNNNNNNNNNNNNNNNNNNNNN
NNNNNNNNNNNNNNNNNNNNNNNNNNNNNNNNNNNNNNNNNNNNNNNNNNNNNNNNNNNNNNNNNNNNNN
NNNNNNNNNNNNNNNNNNNNNNNNNNNNNNNNNNNNNNNNNNNNNNNNNNNNNNNNNNNNNNNNNNNNNN
NNNNNNNNNNNNNNNNNNNNNNNNNNNNNNNNNNNNNNNNNNNNNNNNNNNNNNNNNNNNNNNNNNNNNN
NNNNNNNNNNNNNNNNNNNNNNNNNNNNNNNNNNNNNNNNNNNNNNNNNNNNNNNNNNNNNNNNNNNNNN
NNNNNNNNNNNNNNNNNNNNNNNNNNNNNNNNNNNNNNNNNNNNNNNNNNNNNNNNNNNNNNNNNNNNNN
NNNNNNNNNNNNNNNNNNNNNNNNNNNNNNNNNNNNNNNNNNNNNNNNNNNNNNNNNNNNNNNNNNNNNN
NNNNNNNNNNNNNNNNNNNNNNNNNNNNNNNNNNNNNNNNNNNNNNNNNNNNNNNNNNNNNNNNNNNNNN
NNNNNNNNNNNNNNNNNNNNNNNNNNNNNNNNNNNNNNNNNNNNNNNNNNNNNNNNNNNNNNNNNNNNNN
NNNNNNNNNNNNNNNNNNNNNNNNNNNNNNNNNNNNNNNNNNNNNNNNNNNNNNNNNNNNNNNNNNNNNN
NNNNNNNNNNNNNNNNNNNNNNNNNNNNNNNNNNNNNNNNNNNNNNNNNNNNNNNNNNNNNNNNNNNNNN
NNNNNNNNNNNNNNNNNNNNNNNNNNNNNNNNNNNNNNNNNNNNNNNNNNNNNNNNNNNNNNNNNNNNNN
NNNNNNNNNNNNNNNNNNNNNNNNNNNNNNNNNNNNNNNNNNNNNNNNNNNNNNNNNNNNNNNNNNNNNN
NNNNNNNNNNNNNNNNNNNNNNNNNNNNNNNNNNNNNNNNNNNNNNNNNNNNNNNNNNNNNNNNNNNNNN
NNNNNNNNNNNNNNNNNNNNNNNNNNNNNNNNNNNNNNNNNNNNNNNNNNNNNNNNNNNNNNNNNNNNNN
NNNNNNNNNNNNNNNNNNNNNNNNNNNNNNNNNNNNNNNNNNNNNNNNNNNNNNNNNNNNNNNNNNNNNN
NNNNNNNNNNNNNNNNNNNNNNNNNNNNNNNNNNNNNNNNNNNNNNNNNNNNNNNNNNNNNNNNNNNNNN
NNNNNNNNNNNNNNNNNNNNNNNNNNNNNNNNNNNNNNNNNNNNNNNNNNNNNNNNNNNNNNNNNNNNNN
NNNNNNNNNNNNNNNNNNNNNNNNNNNNNNNNNNNNNNNNNNNNNNNNNNNNNNNNNNNNNNNNNNNNNN
NNNNNNNNNNNNNNNNNNNNNNNNNNNNNNNNNNNNNNNNNNNNNNNNNNNNNNNNNNNNNNNNNNNNNN
NNNNNNNNNNNNNNNNNNNNNNNNNNNNNNNNNNNNNNNNNNNNNNNNNNNNNNNNNNNNNNNNNNNNNN
NNNNNNNNNNNNNNNNNNNNNNNNNNNNNNNNNNNNNNNNNNNNNNNNNNNNNNNNNNNNNNNNNNNNNN
NNNNNNNNNNNNNNNNNNNNNNNNNNNNNNNNNNNNNNNNNNNNNNNNNNNNNNNNNNNNNNNNNNNNNN
NNNNNNNNNNNNNNNNNNNNNNNNNNNNNNNNNNNNNNNNNNNNNNNNNNNNNNNNNNNNNNNNNNNNNN
NNNNNNNNNNNNNNNNNNNNNNNNNNNNNNNNNNNNNNNNNNNNNNNNNNNNNNNNNNNNNNNNNNNNNN
NNNNNNNNNNNNNNNNNNNNNNNNNNNNNNNNNNNNNNNNNNNNNNNNNNNNNNNNNNNNNNNNNNNNNN
NNNNNNNNNNNNNNNNNNNNNNNNNNNNNNNNNNNNNNNNNNNNNNNNNNNNNNNNNNNNNNNNNNNNNN
NNNNNNNNNNNNNNNNNNNNNNNNNNNNNNNNNNNNNNNNNNNNNNNNNNNNNNNNNNNNNNNNNNNNNN
NNNNNNNNNNNNNNNNNNNNNNNNNNNNNNNNNNNNNNNNNNNNNNNNNNNNNNNNNNNNNNNNNNNNNN
NNNNNNNNNNNNNNNNNNNNNNNNNNNNNNNNNNNNNNNNNNNNNNNNNNNNNNNNNNNNNNNNNNNNNN
NNNNNNNNNNNNNNNNNNNNNNNNNNNNNNNNNNNNNNNNNNNNNNNNNNNNNNNNNNNNNNNNNNNNNN
NNNNNNNNNNNNNNNNNNNNNNNNNNNNNNNNNNNNNNNNNNNNNNNNNNNNNNNNNNNNNNNNNNNNNN
NNNNNNNNNNNNNNNNNNNNNNNNNNNNNNNNNNNNNNNNNNNNNNNNNNNNNNNNNNNNNNNNNNNNNN
NNNNNNNNNNNNNNNNNNNNNNNNNNNNNNNNNNNNNNNNNNNNNNNNNNNNNNNNNNNNNNNNNNNNNN
NNNNNNNNNNNNNNNNNNNNNNNNNNNNNNNNNNNNNNNNNNNNNNNNNNNNNNNNNNNNNNNNNNNNNN
NNNNNNNNNNNNNNNNNNNNNNNNNNNNNNNNNNNNNNNNNNNNNNNNNNNNNNNNNNNNNNNNNNNNNN
NNNNNNNNNNNNNNNNNNNNNNNNNNNNNNNNNNNNNNNNNNNNNNNNNNNNNNNNNNNNNNNNNNNNNN
NNNNNNNNNNNNNNNNNNNNNNNNNNNNNNNNNNNNNNNNNNNNNNNNNNNNNNNNNNNNNNNNNNNNNN
NNNNNNNNNNNNNNNNNNNNNNNNNNNNNNNNNNNNNNNNNNNNNNNNNNNNNNNNNNNNNNNNNNNNNN
NNNNNNNNNNNNNNNNNNNNNNNNNNNNNNNNNNNNNNNNNNNNNNNNNNNNNNNNNNNNNNNNNNNNNN
NNNNNNNNNNNNNNNNNNNNNNNNNNNNNNNNNNNNNNNNNNNNNNNNNNNNNNNNNNNNNNNNNNNNNN
NNNNNNNNNNNNNNNNNNNNNNNNNNNNNNNNNNNNNNNNNNNNNNNNNNNNNNNNNNNNNNNNNNNNNN
NNNNNNNNNNNNNNNNNNNNNNNNNNNNNNNNNNNNNNNNNNNNNNNNNNNNNNNNNNNNNNNNNNNNNN
NNNNNNNNNNNNNNNNNNNNNNNNNNNNNNNNNNNNNNNNNNNNNNNNNNNNNNNNNNNNNNNNNNNNNN
NNNNNNNNNNNNNNNNNNNNNNNNNNNNNNNNNNNNNNNNNNNNNNNNNNNNNNNNNNNNNNNNNNNNNN
NNNNNNNNNNNNNNNNNNNNNNNNNNNNNNNNNNNNNNNNNNNNNNNNNNNNNNNNNNNNNNNNNNNNNN
NNNNNNNNNNNNNNNNNNNNNNNNNNNNNNNNNNNNNNNNNNNNNNNNNNNNNNNNNNNNNNNNNNNNNN
NNNNNNNNNNNNNNNNNNNNNNNNNNNNNNNNNNNNNNNNNNNNNNNNNNNNNNNNNNNNNNNNNNNNNN
NNNNNNNNNNNNNNNNNNNNNNNNNNNNNNNNNNNNNNNNNNNNNNNNNNNNNNNNNNNNNNNNNNNNNN
NNNNNNNNNNNNNNNNNNNNNNNNNNNNNNNNNNNNNNNNNNNNNNNNNNNNNNNNNNNNNNNNNNNNNN
NNNNNNNNNNNNNNNNNNNNNNNNNNNNNNNNNNNNNNNNNNNNNNNNNNNNNNNNNNNNNNNNNNNNNN
NNNNNNNNNNNNNNNNNNNNNNNNNNNNNNNNNNNNNNNNNNNNNNNNNNNNNNNNNNNNNNNNNNNNNN
NNNNNNNNNNNNNNNNNNNNNNNNNNNNNNNNNNNNNNNNNNNNNNNNNNNNNNNNNNNNNNNNNNNNNN
NNNNNNNNNNNNNNNNNNNNNNNNNNNNNNNNNNNNNNNNNNNNNNNNNNNNNNNNNNNNNNNNNNNNNN
NNNNNNNNNNNNNNNNNNNNNNNNNNNNNNNNNNNNNNNNNNNNNNNNNNNNNNNNNNNNNNNNNNNNNN
NNNNNNNNNNNNNNNNNNNNNNNNNNNNNNNNNNNNNNNNNNNNNNNNNNNNNNNNNNNNNNNNNNNNNN
NNNNNNNNNNNNNNNNNNNNNNNNNNNNNNNNNNNNNNNNNNNNNNNNNNNNNNNNNNNNNNNNNNNNNN
NNNNNNNNNNNNNNNNNNNNNNNNNNNNNNNNNNNNNNNNNNNNNNNNNNNNNNNNNNNNNNNNNNNNNN
NNNNNNNNNNNNNNNNNNNNNNNNNNNNNNNNNNNNNNNNNNNNNNNNNNNNNNNNNNNNNNNNNNNNNN
NNNNNNNNNNNNNNNNNNNNNNNNNNNNNNNNNNNNNNNNNNNNNNNNNNNNNNNNNNNNNNNNNNNNNN
NNNNNNNNNNNNNNNNNNNNNNNNNNNNNNNNNNNNNNNNNNNNNNNNCCTCCCAGGTGAGGCGATGCCT
CGCCCTGCTTCAGCTCTCGCTGGTCAGGCTGCAGCAGCTGACCAGCACCGATTGTCCGGCACTCCCTAGT
GAGATGACCCCAGTACCTCAGTTGAAAATGCAGAAATCACGGTCTTCTGTGTCGCTCGCGCTGGGAGTTG
GAGACTGGAGCTGTTCCTATTTGGCCATCTTGCTCCGCCCTATCTCCTTTTCCTTCTTAGTTGCCTCTGT
CATTGCAGCTCTTTGGCTTCTCTGTTTGCCTTTCTGTTTCCTTTTGCCATGTCACCTCCTCCTGTTTGAT
GCCTTTTGTAATGGATGACTGCTACCTCTTTTGGAGCCCATATGGCTTCTAAAAGCTGCTCTATTTCCTT
TTTATTTTTATTTCCTTTCCTTCAGTAGTTAATAATCTTCTTTCCTTATATATGCCTCCATGTGCATGCA
AAGTGGCAAAAGCATACCTTGAGTCAGTATAGATGTTTACTGACTTTCCTTTGGCCAAGAGCAATGCTCT
AGTTAGAGCTATTAGCTCGGCTCTTTGGGCCGAAGTTCCAACTGGCAAAGGGCAGGATTCGGCTACTGAA
TTCAGTGTTACCACTGCATGTCCAGCCTGTCTGATACCTTCAGATATGAAGCTGCTTCCATCAGTAAAGC
ATTCAACATCTGGATCCTTTAAGGGTTGGTCCTTCAAGTATTTTTGGCTTGAGAAAACCTCATCCACTTT
TCCCACACAATGGTGATATCCTGGGCCACACAATGGGGGCTTTCCATACTCTGCCCATCCTATTGGCAGC
AGTGTGGCTGGATTTAGAGTATTCACAGTCTCCAAGGTTATGTAGGGGTTTTCACACAAAAGTCTTTGAT
ATCTTAATATCCCAGGGTTAGAAAGCCAGCAATGCCCCCTCTACTCCAATGATATTGACATAATTTTATA
CAATAGTCCATTTTCAGCCCTCTACCTCCATTGAGACCATAGGCTCCTTGGGGCCTAATGAAATGGAGCC
CGGTCTGTCTCAGTCCTCATAATAATCATTGATTCCTGCCAGTCCAATGATATCCGTGTCTGACTTCTGA
ATCCCTTGACTGGCAGCAGGGGTTTCTGGCCAGCCATTTTCCCTTGATTATTGCCTCTATCCTTTTCTTT
TTCTGGGCATTCATTCTTCCAGTGTCCTATCTGCTTGCATCTCGCACATTGATCTCTCTCAAGCCTAGGT
TGGCCCTCTTGTCCTGCTTAGCTTCCTGGTTTTGCTAGTCCTCTACCACGACTGCAACCATGACCACGTC
CTCTCACAAAACTAGTTTCTCTTCCAACTAAGGCCACCACCAGCAAGTCTGCCCTTTCCTTAGCTCTGTG
TCTAGCTTCTCTCTTGGCCTCCTCATCCCAATTTACAAACACCTTACTAGCCACCTGGATAAACTGGATA
ATATTCATGCCTTCAAAACCTTCTAACTTCTGAAGCTTTCACTTTATGTCTCCTTGAACCTGGTTTACAA
ATGCCACATTAACCATACACTGATTACCCACAGCCTCTTGGTCAAATGGCGTGTAAAGCTCGTAAGCCTC
GCAGAGCCTCTCATAAAATTCACTGGGACTTTCATCTTGCTTCTGGTGGACCTCTGAGACCTTTCTGATA
TTGGTGGCCTTTTTCCCTCCAGCCTTTATTCCATTTAGGAGTTCCTCTTGATACTGCTGCAAACTTTGTA
GCCCTTGAGCCTGGTTAGCGTCCCAGCCTGGGTCAACCTCTATTGGGAGTGCTTGTTGTGCATACTGCCT
GATATTTCCTGTGCCTGCAGGCACATTGTTCTCCAGCCACTGGACAGTGGCTTGTATAACTCTACAGCAC
TCCTCCATATTAAATAATGACAGAAGAAGTTGTTTGCAATTAGCCCAGGTAGGATTGTGAGTTAGGAAAA
CGTACTGCATTAGATCTATAAGAGCCTGAGGCTTCTCTGTATAGGAGGGAGTATGTTGTCTCCAATTTAA
GAGATCAGTAGTAGAGAAGGGCTGATAAACGAAGAGCCATTCTCCTTCTTGGACTTCATTCTGTGTATTC
AAATAAATTTGTCCCCGTGTTTCTTGGAGGGGCATCTGCTCTGGCATGGCCTGACCTAAGATGGCTGACC
TCATCCCCCTGGAGTTCCTCCCTTGACTTTTCAGGCAAGCGCTCTGGCTCCTCTCTGCATTGTGTTGCCT
GAGGGGTGCTTTCTTCTGAGTCTGAACCTGCAGAGGCAGCTGGGGCAGCCTCCTGTCTAAGCCTTGCCAG
CGATGGATAAATTGATACATGGCGGGGGGGGTGGACTTTCTAACTCTTCAGGTGGGGCCTGTAGGACAGG
TTTTTTTCTGCTTTTTCCTGTGACTCCTTTTCTTTTTCTGATACCTTGCAGTCTCTTTCTATGGTTCCTG
GTTTTGTCCAGGCTGTTAGAGTCTTACACTAGGTCTCAAAGCAGGTCTGCAGCCATTTAGGGAGGGTCTG
AATTACACTTAGCCAGGAGTTGATATATGGAAACTGATCAGGGTGCCCGGGCTGTTCTCCAAGCCCGGTG
ACCACCCAAAACACTCAGTCAATTATCTCCCTGTCTATTGTTCCCTCGGCCGGCCACCCTACATTAAAAG
ATGGCCAGTCTATCTCACAAAGGGTTCTCAGTTTCTGTGGAGTTAGCTTAATCCCATAATCACCATTAAA
ACCTTTTTTAAAGTTTTTCAGCATGCACTCCAGTGCAGTAGGCTTTGATGTTTTTCCTCCCATTTCCTCT
CTCATGGCGTGCTTTCACTCTCATTTTCACTCTTGCGTCCACCAGACTGGATCCTATTATGGGAAGTCTG
GACACTGCTTAGCCAGGAGTGTGCCTTGATTCCTGTCACAGCTAGCTGCAGCCATGGAACTGGTCCTATG
GGCTGTATGCAGTGCCATAGGTCTGGTTTTTCCCACACTCGCCTCAGAGCACACAGTCCAGGCTAAGAGA
CCTGTGCTTCCCCATGTCACGCCCCATATTTGTCTCTCCCAAGACTGCCTCTTTCACACACGTTCACACA
CCTCCCCCGGCCCTAAAACGGTTTTCCTTTCTGACTGACTCATGAGCCTCACCCGCATCTGGTGTCGGTT
AGGGTGTGAGTTTCGTCCGAATCAATGGGCCTCTCCTGTTGTCCCAACCCCCTCAGGTCGGACTAGTTGT
CACACCCTGGGAGGTGATCAGGCTACCCTTCCGTCCTTACAGGATGGGTCTTGCCTCAGGGCCCAAACCT
TACCACTGTTCAGATGTCTGCATGCTGCTCCCGTGACTGTCCTGCAACCCTTTCTGCTGGTTCTGTTTGC
GCTGTCGGGGGAGGGCTCTGGAACACAGGAGGGTCGTTCTCCTTTTGGACTGAAACTCTCCTGGTGACAC
CAAGGACCCCAGGTCTCCTGCGTCCTGGGGCTCTAGCCCACAGGCAAAGGAGACAGAAAATCTGCCATCT
CTAATCCCAGACAAGCTCCCAGAAATGTTACGGGACAATCAAAGACTGGAGAGGCCGGAAAAGGTTCAGG
AGAGTTTATTAAATTAAGGTGATCACCAGCTTGGCCGGACAAACGTCTAGAAAGTCTGAGCCCTGAACAA
AGGGCTTTTCCTACTTTTAAACATCTTAAGGTGGGAGCTATGTGAGGCAGGAAGCAAGTTACAGAAGCAA
GAAACAAAGGCAGCATTACAACATTTCTTACATCTTGAGAGAAACATGTCTCGCAACCTAAACTTTTCAG
TCTTGTGACCCTGCAGTTATACTCA
