# Supplementary material for: Genome-wide characterization of endogenous retroviruses in snub-nosed monkeys
Source: PeerJ. 2019 Mar 18;7:e6602. doi: 10.7717/peerj.6602 (PMC6428148; doi:10.7717/peerj.6602)
Supplement: File S4 — All ERV sequences found in the black and white snub-nosed monkey. [file peerj-07-6602-s004.zip › Supplemental4/106-7344.fasta]

>106NW_016804580.1:1186856-1194199 Rhinopithecus bieti 
TGTGGACCCAAAAAGTGAGCAGCAGCAAGATTTATTGTGAAGAGCGAAAGCAAAACAGCGTGGAAGGGGA
CTTAAGCGGGTTGCCACTGCTGGCTCGGGTGGCCAGCTTTTATTCCCTTATGTGGCCCCGCCCACATCCT
ACTGAGTGGTCCATTTTACAGAGTGCTGATTGGTCCATTTTGCAGAGTGCTGATTGGTGCGTTTACAAAC
CTTTAGTTAAGACACAGAGTGCTGATTGGTGTGTTTTTACAGAGTGCTGATTGGTCCATTTGCAAACCTT
TAGCTAGACACAGAGTGTTGATTGGTGCATTTACAAACCTTTAGCTAGACAGAAAAGTTCTCCAAGTCCC
CATCCGACCCAGAAGCTCAGTTGGCTTCACCTCTCAATCCCCCCTCTAAACAGGACACCCCAACTGCTGC
TGGGAATTGGGCGATGACCGCTCTAGCTACTTCCTGCTGGATAGGCGCAAGGAAGGGGCCCTGCAGTTGT
AGTGTCCTCCAGAGGGGAACTCTTTATATCAGTGAAAGGGCCAGTGGGTCGGTCCAGGGGTCCTCGGTAG
AAGTTGTTAGTTGAGCTCATTTGGGGTTCCATTCATAAGACTATCTGTAGCTTGATGGCCTTGATTCTAG
AGGAAACAAATTTGACAAGGAGGTTAAAAATACAGGGCCTGAAGGCAAGTAATAGCAAGATGGCGGCCAC
AGGACCTAGAAAAGGGAGAAGCCATGTTGCCCAACTCCAGAGGCTGATATAAGAGTTTGAAAGGCATTGT
CTGATATCAGAAGCCTTTTCCTGTAAATGTTGGGGGGCATCTTGTACTATCCCTGACTGGTTAGTGTAAA
AGCAACACTCTTTCCCTAAGAAGGTGCAAAGTCCTCCTTTCTCGGCAGTGAGGACGGTCTAGGCCTCGGT
GGTTTCGGAGAGTCACTGCTGCCAAAGAGTCTATTTGGGATTGTAGTTACTATCCTTATTGGATAGATTT
TGTTATTTCTTGCAAACTGTCTGAGAAATCCTTTGAGAGTGTGTGGTAGTAGGATAATGCTTGTTACACT
GTTAACTTTTAGCAACCTTTAGTGGAAAACCTTTGTAAGCTTGGGATTTTAATTTTTCTTTGCTATTAAT
AAAACCTCATTCCATCCATATTAACTTAGAATTGGTATAGATGACTCCCTCCTGATTCTGTAAGTACTAT
AAAATTTGGCTGAGTGCAAACAACTCCCATGTTTGAGCAGACCAATTATTAGGCAATTTTCCTAACTCTG
CTTCTATAAGAGTTTCCTGAACACCCATTGTGTCTTTTTCCTTAATCGCCTGGGAGGAACCATCTATCCT
CCTGTGCTGAAGGGAGTTCCTCCTATGTCTGGTTGGACCTTTGTATGGTAATTAAGATTTAGATCCCCTG
TTAGGAAATCTGCTGGGTTAAGGATTTTTGATAGGAAGGCTACCAGTTGTCAGTGGCCTCAGTGCTTTCG
GCTCTACCCTTATTTACACTGACAACAAGGTGGTATTGGAGTGTTATAGGGTTACAGAGAAGACCTTCAA
TTATCAATTACAGGTTTTAAATTTATCCTGACTTTTAAAGGAACGTGGTACACTGTTTTTTTCTTTACTA
CTTCTATCTCTTTCTCTCTCTTTGACTCCTTTGTCTCTTCCTCTCTTTCCCCCTCTCTTTGACTTTCTGT
CTGTCTCTTTCTCTCTCTGTCTCTCTCTGACTTTCTTTCTGTCTCTTCCTCTCTGTCTCCTTCTTTTGAC
TTCCTATCTTTCTCTTTCTCTATCTCTTCCTCTCTCTCTCTCTTTGACTTTCTGTCTCTTCCTCTCTATC
TCCTTCTCTTTCTTTCTCTGACTTTCTCTCTGACTCCCTCTTTGTCTCTCTCTTCCTCTGTCTCTTTCTC
TTTTTCCTTTCTGCTGGTCTTTTCCTGCCTCTGTCAGCCACTTATGCTGATGTTCTCCCCTCTCCTTCCC
CTTTTTGATGGCTTTGGCAGTGTAAGACTGCCACCTCCTTGGTTTTTTGCACTGAGTGCAATAACTCCAT
GATTTCCTTGTGGTATTTAACAGGGGTTCCCCCAGAGGTTAGGAACTCCCTTTCTTTCCATATTGCAGCA
TGGGCATGTAGGATTAGATAAGTATACTTGCTATCTATATACACATTTATTCTTTTTCCCTTTCCCAGTT
CTAAGGCTTGAGTAAGTGCCACTAGTTCTGCTAACTGGGTGCTGGTCCCCGGGGCAAGAGGCTTACTTTC
AAGCATGGTTACATCACTAACTATGGCATAACCTGCCCTTCGTATCCCATTTTCCACAAATGAACTTTCA
TCAGTATATAGGTTAAGGTCAGGATTAGCTAAGGGGACTTCTAAGAGATCATCTCAGGCGGCATAAGTCT
GGACTATAATTTGGTGGCAGTCATGCTCAATTGGTTCCCCATCCTCTGGGAGAAAAGTGGCAGGGTTGAG
GGCCATCCATGTATGCATTTGAAGCACCAGTCCCTCAAGGAGTAGCACCTGGTATCTAGGTAGGCAGTTG
TCTGATAGCCATAAACTTCCTTTGGCACCTAGTGTGCAATTTACATCATGAGTAGTCCAGATAGTGAGAC
CCCTTCCTTGTATTATTCTGAGAGCCTCTGACACTAAGACGGCCACCGCCACAACTACCCTTAAACAGTG
AGGCCAGCCTTTTGCTACTACATCAATTTCCTTACTTAGGTCTGCCACTGGTTGTGAGGTTGTCCCTTGA
GTCTGAGTAAGAACCCCAAGAGCTATCCCTGCTCTCTCTGTGACGTATAAAGAAGTTTTGTCCTGTGTGA
AGGCTTAAAGCTGGAGCTTGTACTAGGGCCTGCTTTAAGGTTTTGAAGGCTGTTTCTGCCCCTGGTTCCC
ACTCTACTAGATGAGTATTTTCCCTCTGTGTAGCCTTGATTAGAGTATAGAGGGGCCTGGCTATCTTGCT
GTACCTGCGGATCCACAGTCAGCAAAAGCCAGTGATTCCAAGGAACCCCAGCAACTGTTTTAATGTCTTA
GGGCAAGGATAAGCCAGTATAGGCTGTATTCGTTCCTTGCTGAGGGCCTTGGTCCCTCTGGCTAAGATTA
GGCCTAGATATTTGACCTGTTGTAGGCAAAGCTGGGCCTTTGACCTAGACACCTTGTACCCTTGATTAAC
TAGAAAGTTCAACAGATCTAGAGTAGCCTGCTGGCATGAGGCTTCCAAACTGGTAGCCAAAAGTAAATCA
TCCACGTACTGAAGGACCAGAGTGCCTGGACTTGAGAAGTGGCCTAGATCTTGGGCCAGTGACTGACCAA
ACAGATGAGGGCTATCCCTAAACCCTTGAGGCAAGACCATCCACGTAAATTGGGACATGTAGTCTGTGGG
ATCCTCAAAGGCAGAGAAACTGGGAGTCAGAGTACAGGGGAATACAGAAGACGGCATCCTTGAGGTCCAG
AACAGCAAACTACTCTGCCTCCCTGGCATTTGAGAGAGCAGGGTACAGGGGTTGGGTACAACTAGATGTA
GAGGAACCACCGCCTCACTGATGAGTACAAGATCCTGCACTAGTCTCCAATGACCATTCAGTTTTGTACT
CCTAGAGTTGGGGTGTTGCAGGGACTGCTGCATTTCCTTACTAAGCCTTGAGCTTTTAAATGTTTAACAA
TATCCTATAATCCTTTATGAGCTTCAGGTCTTAAGGGATATTGCCTTTGATAAGGAAAAGTGGTGGGTCT
CTTAGCCTGATTTGGACTGGGTGGGCATTTTTTGCTCTTCCAAATTGTCCTTCCAATGCCCAGACTTCAG
GGTTGATTCCCTCCTCAAGCAGGGGACAACAAATGGGTAACTTGTTCCCCATATTCATGTAGCTAATAGC
TCCAGCTTTCGCTAATATATCCCTCCCTAATAAGGGTGTGGGACTTTCAGGCATAACAAGAAAGGCATGT
GGAAAGAGCAAAGTCTCCCAATTACAACTGAGGAGGTGGGAGAAATATCTGGTTACAGGTTGTCCTAGGA
TTCCTTGGATGGTAACGGACCTTGAGGACAGTCATCCAGGACAGGAAATTAACACTGAGAAGGCTGTGCC
AGTGTCCAGGAGGAAGCCAATTTCCTGGCCCTCAATGCTTAAATGTACTCGGGGCTCAGTGAGGGTGATG
ACATGAGCTGGTGCTTGCCCCATGCACCCTCAGTCCTGTTGTTTGATCATCTGGTTGGGGGCTTCTGGCC
CAGTGCACCTTCCAGTGATTACCTCCGCATCGTGGACATGGACAAGGGGGCAGCTTGTTTCTCATTGGAC
AATCTTTTTTAAAGTGTCCTTCTAAACCACATTGATAACAAGCCCTCCCAGGTGATTGGCCTGCTCCATT
TTTGTCCTTTCTGAACCACCAAGGTTTGTTTGTCTGAGGGCCATGACTAAGGCTGCGGCCTTTCTCTGAT
CTCACTTTTCCTTTTGGGCCTGTTTCTCTTGGTCCCTATTATAGAACACCGAGGTTATCAGGTTTAATAA
TGCCTCCAGATTTTGTTCAGGGCCGAGGGCTCGTTTTTGGAGCTTTCTCCTGATATCTGCAGCTGATTGG
GTAATAAACTTATCTTTTAGGATCAGTTGACCCTTGAGTGAGTTGGTTGACAAGGAAGTATATTTTCTTA
AGGCCTCCCGTAGCTGCTCGAGGCGGGCAGAAGGATTTTCTTCCTTTCCCTGAGTTATGGTGGACATCAT
TGAATAATTCATGGACTTTTTCCTAATTCTCCTTAGTCCTTCTAGAACACAGGTTAGCAGATGTTGACGA
CTCCAGTCCCCATGATCTGAGTCGAGGTCCCAGTGGCGATCCATACTGAGGATGGCTTGTTGACCACTAG
GGAATTTGTCCCTTTCTTCGGCTGTCATTCTATCATTTACTTGACTAAGATATCAGGTATCTCCAAGCTC
TCAGGCTGCAGTTAAAGCTGCATTCTTTTCATTAAAGGCCAGGGTTTGATCTGACAATAGCATGACTCTC
CAAGTGAGATCAAAGGTTTGCCCTAGACCCTCTAGGACATCTATGTACCTATCAGGATCATCTGAAAACT
TCCCCAGGTCTGCCTTGATCTGCTTTAAATCAGAGAGGGAGAAGGGGACATGTACCTGGGTTGGACCAAA
TTCCCCTTCCCCTACAGCTTGAAGGGGACATAACCGATAGCCTGGGGTTTTGTGGTCCCTTGGAGATTTC
TTTGCTTATTTCCTTATGGGCAGGGGAGATTAGAGGAGGCTTATCATTAATAGGAAGGGGAGCTATAGTG
AGGCTAGGATATGGGGGTAAGCTGAAAGGTCCTCCTGTGGGATGTAAATTGCAAGTTTTGCATAGTTGTG
TATTCTCCTTCAATGAAAAGAAAGCTTGGACATAAGGTATTTCACTCTGTTTGCCTTCCCTCTTACAGAA
AAGGTCAAGCTGCAGGATAGTATTGTAAAGTATACTTCCTTCAGGTGGCCATTTTTCCCCATCAGAGGGG
GAATACTGGGGCCAGGCCATAGTGCAGAAAAAAAATGAGCTGCCTCTTTTTCACAGTTTGCAGGTAAAAT
TGGTCCCAATGGCTTAGGATGCATTTCAAGGGTGAGCCTGTTGATGCCTGACTGTCTCCCATCTGAAAGA
CAAAACCACCCGCGGTTTTGGTTTGGTTTGTTTTTCCCCCTGCCCAAGAACCTGCAAGGGTCCCTGGACC
CTGCTAATTAGAATAGTTGTGCGCACTGACACAGCAGCAGAAACACTAGTTTTCCTCCTAGACCACAAGG
AGAACTGAGGACGGTCGGATTTAGTGGCCCTTACTGATGCATTCTCAAAAAGCTGCACCCTTGCCTGTCC
TCCTAGACCACAAGGAGGACTGAGAAAAATCAGGTTTAGTGGCCTTTACTGACACATTCTCGAAAGCCTG
TTAGAGTCCTAAACATTCTCCTGTTAGTACTGGGACCTTACCCGTGTCCTATAAAGATGTTATGCCCCAA
AAATGGAGTGGAGGGCCATACCCTGAGGGAGGGAAGGGATCTCTAGAGTTGAAAGAGTGATGCCTTTTGT
CCTCACTTACATGAATAGGAAGGATACAATTTCTGAGGCTCCCCATATCCTAGCTTCAGCAATAGCTTTT
GTTAGGCCTGCTTGTCTGAGGAGGGATCCTAAAATTTCAGATAGGCCCCGTTACAACGGGGCTTTCAGCA
AAAATTATGTCTTTCTGATTGGTGAGTTCGGGTGCCTAAAGAAGGTAACAGAGTCCTGGAGTTTATACTA
GAAATCATTCTTACAGGAGAAACTAGAAAAGCATGAGAGACGGAGTGGTTTTTAGAAGCGGGACTAGCCT
TGGAGAAGAGCAATGAGAGGAAGTTTGTCTGACAGGCATTAGGACCCAGGAGGCAAGGGTCAGGATAGAC
AGGATAGATGCACAAGTCTCGCTTGGGCGACATGACTTTGCGAGTTCCACTCATGGCCACAGGGTCAACC
AACTTGTCGGGACCCCGGAGCTGAATGGCTTTCCTCTCTGTCAACCCTCGGCTCAGCCCAGAAGTACAGA
AAAAGCGGAAGCTGGTTCCAGGCCAACCAACGCTCCCAACTCCGAAGAGTTGGGGGTTGTTTAGAGCCTT
TTCCCAGAAAGTCTGACACCCATGTCTTTAGTCCGGCGGCCGTGCTAGTTGCTTTTAACTGGCTGACAGG
TGCCTGGTATTTAGCCCCCAAATTCTAAGGAAAAATAGGACAGACTAGCAAGCGAAAGGGGTCCGATGGT
ACTCACCACTTGGTGATTGTCCCATCTGGGTCGCCAAAATGTGTCCGGAATTTATTCCTTCCAGTGGGTT
CTTGGTCTCGCTGACTTCAAGAATGAAGCTGCGGACCCTCACGGTGAGTGTTACAGTTCTTAAAGATGGT
GTGTCCAGAGTTAGTTTGTTCAAATGTTCAGATGTGTCCGCAGTTTCTTCCTTCCAGTGGGTTTGTGGTC
TCACTGACTTCAGGAGTGAAGCCACAGACCTTTGCAGTGAGTGTTACAGCTCATAAAGGTAGTGTGGACC
CAAAGAGTGAGCAGCAGCAAGAGTTATTGTGAAGAGCGAAAGAACAAAGCTTCCACAGTGTAGAAGGGGA
CCCGAGCAGGTTGCCGCTGCTGGCTCGGGTGACCAGCTTTTATTCCCTTATTAGGCCCCACCCATGTCCT
GCTGATTGGTCCATTTTACAGAGCACTGATTGGTCCATTTTACAGAGTACTAATTGGTCTGTTTTTATAG
AGTGCTGATTGGTGCATTTACAAACCTTTAGCTAGACACAGAGAGCTGATTGGTGCATTTACAAACTTTT
AGCTAGACAGAAAAGTTCTCCAAGTCCCCACCCCACCCAGAAGCTCAGCTGGCTTCACCTATCA
