# Supplementary material for: Genome-wide characterization of endogenous retroviruses in snub-nosed monkeys
Source: PeerJ. 2019 Mar 18;7:e6602. doi: 10.7717/peerj.6602 (PMC6428148; doi:10.7717/peerj.6602)
Supplement: File S4 — All ERV sequences found in the black and white snub-nosed monkey. [file peerj-07-6602-s004.zip › Supplemental4/10-7907.fasta]

>10NW_016805783.1:1860117-1868023 Rhinopithecus bieti 
TGAACAACTGACTAATGTTTAACTTTAAATGTCAGCCAATTGTAAACCTACAACTGTAAAAATTCCCAGT
GACTCTGTAACTTGCTGTAACTTGTTTGTGTCTGACTATAAAAGACGGCTGAACACCGAGCTCGGGGTCT
CTCCCTAGGATCGGATACCTAGCTGGAGGGAACCGAGTTCGAACTCAAAATAAAGCGATCCCTGCCGCTT
GGCTTTGTCTCTGGACTCTGGTGGTTGCTTTCGGGTCATCGCGGGTCTGGGCATTACATCTTGGGGGCTC
GTCCGGGATTGCCCCTAAGCCCACCAGACCCCAGGCCAACGGGTCATCGCAAAAGTGAGTAAGCCGGCTC
TGTTTATATGTTGTCTGTCTGCCTCTGAATAATCCCGCGGGGTCTGTATATGAGACTGATCTAGTCCTGG
CGGACGCGCTATAGGACAGTCAGTGGAGGCCGGTGGGAGACGTCCTCCGGTACTCATCTGGGGCTCTGTA
TTCTGTGGCCCATCTGCTTCTGGTCGGGTCCTAAGCCCGAGACGCGCTAGCGATCAATATATCTTGGTTG
TTGGAAGTTATCTGTTGCACGCCCCTTACTAATTTACCTTGATTTACAGGAGCTTCGGAGCCAGTCCTGT
ACCAGGCACTAATATCCCTTACCACCCATCTTCTATCAACAGGACTTCCTCGGAATGGGCAACTCCCAGA
CCACACCACTTTCTCTCCTTGTCAATAATTTTAAAGATGTGAGAGCAAGGGGACATGATCTCAGTATAGA
ACTTAAAAAGGGAAAATTAATAACCCTCTGCCGCTCTGAGTGGCCCACCTTCGGCGTAGGCTGGCCAGCC
GAGGGAACTTTTTGCCTCCCCATTATCCTCCAGGTAAAATCAAGGGTTTTCCTGCCAGGTCGTTCGGGAC
ACCCAGATCAGATCCCCTACATTTTAGTCTGGCAAGATCTGGTGGAAAATCCGCCCCCGTGGCTAGCTCC
CTTTCTGCTGACCTCTGAACCCTGTAAAACCCTAGTCGCGCAACCAACTGGGACCACCAAAAGACCAAAA
ACTCCAACTGCCCCCTTGCCCCCTGTGTTGCCTGACAGCCAGGACCTCGCATCCTTGGAACCCCCGCCTT
ATCCTCCCCCTCCCGGACCCCATGCCCAAGCCCAACCGGCCGCACTCCCAGGAAGCCATGAGGGCCGAGA
AGCGGCCGCGGCGCCAGGAGAAACTGAAAGTGAACATGGCTCGGGAGGGCCGGCAGGGCGAACGCGCGGG
CGTGTCCAGCGTGAGGCAACTCCGCGAGTTCCCGATTCCACTGTAGCGCTCCCCTTAAGGGAAATAGGAC
CCCCCGATGACACAGGTAACCCTAGACTCCAGTATTGGCCATTCTCTACCAGTGACCTGTACAACTGGAA
GACTCAGAATGCCCGGTTCTCTGATAACCCCAAGGACCTAACAGCCCTTCTAGATAGTGTCATGTTCACT
CATCAGCCCACCTGGGATGACTGCCAACAGCTCCTCCGCATTCTGTTCACAACGGAGGAACGGGAGAGAA
TCCAGGTAGAGGCTAGAAAGTTGGTTCCTGGAGATGACGGTCAACCGACTGCAAACCCCGACCTCATTAA
TGCAGCATTTCCCTTGACCAGGCCAACGTGGGACTACAATACAGCAGAAGGTAGGGGAAAGCTACTCGTT
TATCGCCAGACTCTAATGGCGGGTCTCCGGGCTGCAGCTCGCAAGCCCACTAATTTGGCTAAGGTATATT
CTGTTTTACAGGGAAAGACAGAAAGCCCCGCTGTTTATCTAGAAAGACTAATGGAAGCCTTTAGACAGTA
TACACCTATAGATCCAGAGGCACCTGAAAATCAGGCAGCAGTCGTTATGTCCTTTGTCAACCAGGCGGCC
CCAGATATTAAAAAAAAGCTACAAAAATTAGAAGATTTGGAGGGAAAACAGGTCCAGGACCTCCTTCGCA
TAGCACAGAGAGTTTACAACAACAGAGATGCTCCAGAGGAAAGACAAATTAGGGCCACTGAGAAAATGAC
CAAAGTCCTGGCGGCGGTCGTCCAAAAAGAACAACCACCGCCAGGAAGCACCCAATCCACGCGTGCCCCT
AGGCGCAATCTGAGTAAAGACCAATGTGCATACTGTAAAGAAATTGGTCACTGGATAAAAGACTGCCCCA
AAAAGAAACAGCGCCAGCCAGGCCAAGGACAATGGCAGCCCAAATCTATGCCGATACTAGTTACCCAAGA
TACAGACTAGGGGAGACGGGGTTCGGATCCCCTCCCCGAACCTAGGGTAACTTTACAAGTGGAGGGGTCC
CCGGTCCAGTTCCTGGTCGATACCGGGGCACAACATTCGGTCTTAGTCAAGCCCTATGGAAAGTTATCTT
CCAACTCCTCCTGGGTTCAAGGGGCCACAGGAACCAAGAAATATCCATGGACAACCCAGAGAGCAGTAAA
CTTGGGAACCGGGAAAGTGTCCCATAGCTTCCTGGTCATCCCTGACAGCCCTTGTCCCCTGTTGGGGAGA
GATCTGTTGACAAAAATGGGGGCACAAATCCATTTTCAACCAGAAGGGCCCAAAGTGACTGACTCCCAAA
ACAGGCCACTATCTGTTCTTACCGTAACTCTAGAGGATGAGTACCGGCTTCACCAGGAGTTAACGCCTCC
TAACCAAAATATAGACTCCTGGCTCCAGAACTTCCCGGAGGCTTGGGCAGAAACAGGAGGGCTAGGGCTA
GCAAAGCACCGTCCCGCCATTTTTGTTGAGCTTAAGCCCGGGATGGACCCTGTTCGCGTGCGCCAATACC
CAATGGCCCTGGAAGCCAAAGAGGGAATTATACCACACATCCGCCGACTCCTAGATCATGGAGTCCTACG
CCCCTGCCACTCACCATGGAACACTCCGCTGCTACCAATACAAAAACCCAACAGTAAAGAATATAGGCCG
GTACAAGACTTAAGAGAAGTCAATAAAAGGGTAATGGACATACACCCGACGGTGCCAAATCCATACACCC
TCCTGAGTACCTTGAGTCCTGAAAATCAATGGTATACTGTTCTAGACCTAAAAGATGCTTTTTTTAGCCT
GCCTTTAGCCCCTAAAAGCCAGGAAATTTTTGCCTTTGAGTGGACAGACTCTGAGAGAGGCATAAGTGGC
CAACTGACGTGGACCAGACTGCCACAAGGATTCAAAAACTCCCCAACTCTGTTTGATGAAGCCCTCCACG
AAGACTTGGGTGAGTACCGACGCCAACACCCCAGTATAACTCTCTTGCAGTATGTTGATGATCTCTTAAT
AGCGGCAACGTCCCCAGAGGCCTGCATCCAAGGAACCAAAGACCTCCTGAAAACCTTGGGAAACCTGGGT
TATCGAGCCTCAGCTAAAAAGGCCCAGATCTGCAGGCCAGAGGTAACCTACTTGGGGTATCTACTTAGAG
GGGGACAGCGCTGGCTAACAAATGCTCGAAAAGAAACTGTCCTACAGATCCCCAGACCGCAGTCAACACG
ACAGGTAAGAGAGTTCCTGGGATCTGCAGGGTTCTGCAGACTCTGGATACCTGGCTTCGCTGAACTGGCA
AAACCCCTCTATCAGGCTACCAAAGAGCAGCAGCCCTTCAATTGGACTGAAGAGGCTGAGCAAGCTTTCC
AGCAAATCAAAACTGCTCTGCTCTCGGCCCCCGCGCTGGGTCTTCCGGATGTCTCTAAGCCTTTCCACTT
ATACGTGGACGAAAGCCGGGGCATAGCGAAAGCAGTATTAACTCAAAATTTAGGTCCCTGGCGCAGACCG
GTTGCATACCTCTCAAAGAGACTGGACCCGGTAGCTGCAGGATGGCCTCCTTGCCTCCGGATGATTGCTG
CAACGGCCCTGATGGTCAAAGACGCTAACAAACTGGCCATGGGCCAAGAATTACAAGTCACCACCCCTCA
TGCTGTCGAAGGCATCCTCCGACAACCCCCTGACCGATGGCTCAGCAATGCTCGGCTTACCCATTATCAA
GGGCTGTTACTAAACCCCCTCAGAATAACATTTAAGCCCCCGACAACCCTAAACCCAGCATCATTGCTGC
CAGACCCAGACTTAAGTAAGCCGCTCCACAACTGTGCTGAAATACTAGCCCAGGTACATGGAGTCAGAGA
AGACCTCCAGGACCGACCGCTACCAGATGCAGACCTCACCTGGTTCACTGACGGAAGCAGCTTCGTTCAC
CAAGGACAGAGGTATGCGGGGGCGGCGGTAACCTCAGAGACTGAGATAGTTTGGGCTGAGCCTTTACCTC
CAGGAACATCGGCTCAAAAGGCTGAGTTAATAGCCTTGGCACAAGCCCTGAAACTAGGCAAAGACCGTAA
ACTGACAGTATATACTGACAGCCGGTATGCATTTGCCACTGCCCACATACATGGGGCTATATACAGAGAG
AGGGGGCTTCTCACAGCTGAAGGAAAAGACATTAAAAATAAAGAAGAAATCTTAAATCTTCTGGCTGCCC
TTTGGGAACCCAAAAAGCTGGCTATCGTCCACTGTCCGGGACATCAAAAAGCCACTAACCCAGTCACTCG
AGGAAACAACCTGGCTGACCAGACTGCAAAAGACGTGGCTAAAACCACTCCTCAGCTGCTGGCCCTCCAG
CTGCCTGATCCCGGGCCCAGAGAATTGCCCTTTCACCCAGAATACTCAGAAGAAGACCTCCAGTGGATAA
GTAAACTCCCCGGAACACAGGTCAGTAATCAGTGGTGGAAAGATTCTAACAACAATACCATTCTCCCGGA
CAGGTTGGGGCAGCGAGTAATAGCACAAATCCACCGAAGCACTCATCTGGGCCCGCGGCGGATGTTAGAT
TTGATTCAACACACTGGACTAAAAATTAAAAACGCCCCTGAAAAAGTAGACGCCACGGTTAAAAACTGTG
TAGTATGTCAACTCAATAACGCCAGTCACGGGACCCAGACCACGGGAAAAAGACACAGGGGAGATAGACC
TGGTATATATTGGGAAATTGACTTTACTGAAATAAAGCCAGGAAAATATGGATACAAATATTTACTAGTT
TTTATAGATACATTCTCAGGATGGGCAGAAGCTTTTCCGACAAAAAAAGAAACTGCACAGATTGTGGCCA
AAAAGATCCTAGAAGAAATCCTGCCCAGGTACGGCTTTCCAGTCATGATAGGGTCGGATAATGGGCCGGC
CTTCACCGCAAAGGTAAGTCAGGGACTGGCTTCCATCCTTGGGGCTAATTGGAAACTACATTGTGCTTAT
CGACCCCAAAGCTCAGGTCAGGTAGAAAGAATGAATAGAACATTAAAAGAGACCCTAACTAAATTGACCA
TGGAGACTGGCGCTAACTGGGTAGTCCTCCTCCCCTACGCTCTGTTCCGGGCACGTAACTCTCCTTATAA
ACTAGGACTTACCCCTTATGAAATAATGTATGGCAAACCACCCCCTATCCTCCCTAACCTTAAAGACAAT
CTCCTCAAAGCTGACACAGATAATGGTCTTGAACTTTTGTTCTCCTTACAAGCCCTACAGAGAGTTCATG
AGGAAGTCTGGCCCAAGCTAAAAGAACTATATGAAGCTGGGCCTCCACCCATTCCACATCAATACAAACC
GGGAGACTGGGTCCTCGTCAAGCGCCACCGACAAGAAACCCTAGAACCCCGGTGGAAAGGACCATTCCAG
GTGATCCTGACTACGCCTACGGCCCTCAAAGTGGAAGGCATCGCCGCCTGGATTCATCACACCCACGCCA
AGCCTATAGACCCGCTCTCGGACCTTGTTACATCCTCGACGGGAGAGGCAGCAACCTGGACAGTTGACCG
GACCAAAGAAAACCCTCTAAAACTTGTTCTACGCCGTCAGCAACCTAAACTGTAACTATGACACCTACCT
CCTTTATAACTCTTCTACTCTTATGGATCCCTTGTGGGGAGACCCAGGCGAACCCGGCAACATCCCCTTT
CGCTTGGCGTTTCTTCCTGACTGAGAACTGGACCAATTATGCTCAGACAGAACAAAAGGGCTATGTATTA
GGCACTGCTGACTGTCCCCCTGGGGGTTGTAGCACTCCCATCCATCTAAATTTCACTGATTTTAAACACC
AGCCAGGAAAAGCAGCACCCGCAATTTGTTTCCTCTTTGACCAAACACTCTCTTATTGTAATAACTCATG
GGTAGAACAAAGTGTCGGCTGTCCATATAGGTCCTGCAAAATCCACACCGTTAAAATCCTAAAAACTTCT
GAGTCCCTATCCAGTCAAACGTGGCAGTCACACAATTTCTTTAAAACCACATCAGGCTACACCTGGGTTA
TCTGGGACCCCTGGGACTCCCGCTGGACTTCCCAGCAAAAAGGGGCTATGTACTTGACTTCAGGAACTAC
CTGGCCTAGTAGCCGTCTCTTTCTCTGGCGTTCCCTTGTTCAGATCCAGACCACCCTACACGCGGCTATA
CAGAACCAGGAAAGGGAATTAAATGTCCAGCTTTCAACTTTAACTCCTACCCGCCCCTTTTCCTGGTTAT
CCCTATTAAGAGAAGGGTTAGAAATCGCAAACGCCACTGGCCTAGGCAATCTCTCTGCATGCTTCTTCTG
CGCGGCTCTAGGGCGACCGCCGTTAACCGCAGTTCCACTTCCAGGCCCGTCTAACGCTTCTCTCAGCCTA
AACCCTAACAATAGCCACATACCACCCCCGATCCCTGACGTCCCCTTGTTCCTAAACCCTGGACAGACAC
AAGTTTCCTTTTGTTATTCAAATGCCGGCACTACCCTCTGTAATACAACTTCCACTCCCAACTCAACCCT
CTTTGCCCCTCCCGGTTCTTTCTTCTGGTGCAATGGGACCCTATATAAGAACCTTTCCACTCAGGCCACT
ATAACCCTACTGTGTCTCCCTGTCACGCTAGTCCCCCAACTAACCTTGCGCACCCCTGCAGAATTTTCCA
GGTGGGACTCCGCCCCTTTCCCTAGACCAAAACGAGCTATATTCCTCCCCCTAGTAGCCGGAGTCTCACT
CACCACGTCCTTAGTTGCTGCAGGACTAGCCGGGGGAGCTTTAGGTCACTCCCTTATCAGCACTGCAAAA
CTCTCTCATCAATTCTCCATAGCTATGGAAGCTTCCGCCGAATCCCTTGCCTCATTACAGAGACAATTGA
CTTCCCTTGCCCAAGTTACTTTACAAAACCGCCGTGCACTAGACCTGTTAACGGCCGAAAAAGGAGGGAC
CTGTCTTTTCCTCAGAGAAGATTGTTGTTTCTACATAAATGAATCTGGACTCGTAGAAACGCGAGTTCAA
CAACTACATAAACTCAGCCTAGAATTGCAGAAACAACAATTCACCTCTGCTGCCAACAGCTGGTGGAATT
CCTCCATGTACTCCCTTCTAGTGCCCCTCATAGGACCATTCATAAGTATACTTCTCTTACTCACTATAGG
ACCATGTATAATAAACAGATTAACAAACTTTGTAAAAGAAAGACTCAACACTGTCCAGCTTATGGTCCTG
AGAGCCCAGTACCAACCTGTACTCACCGAGACTTCCGAGTCAGACATATAAGACCCAAGATTGGCTCTCA
AGATACTAGAGAGAGGGGGGAATGAGGAGTGGAAAAATACTGAATATCAGAGGTCAGAAAAGTCAGGAAA
CTCCCCTTAATGCTAAAACAACAAGGTTATCTGGAAAGTCCCTAGCAGGGCAAGCGGCCGTTTGTGGTTT
GGTCAAAGGGCGGGAACCAATGAACAACTGACTAATGTTTAACTTTAAATGTCAGCCAATTGTAAACCTA
CAACTATAAAAATTCCCAGTGACTCTGTAACTTGCTGTAACTTGTTTGTGTCTGACTATAAAAGACGGCT
GAACACCGAGCTCGGGGTCTCTCCCTAGGATCGGATACCTAGCTGGAGGGAACCGAGTTCGAACTCA
