# Supplementary material for: Genome-wide characterization of endogenous retroviruses in snub-nosed monkeys
Source: PeerJ. 2019 Mar 18;7:e6602. doi: 10.7717/peerj.6602 (PMC6428148; doi:10.7717/peerj.6602)
Supplement: File S4 — All ERV sequences found in the black and white snub-nosed monkey. [file peerj-07-6602-s004.zip › Supplemental4/107-9757.fasta]

>107NW_016804580.1:2815444-2825200 Rhinopithecus bieti 
TCAATTCCATTTCCCCTTCCATTCTGCATTCCATTCCCCATTGCATTCCATTCCATTCCATTGTCCATTC
CATTCCATTCCCCATTCCACTCCATTCCCCATTCCACTCCATTCCATTCCATTCTGCATTCATTCCATTC
TGCATTCCATTCCACTCTCCAATCAATTCCATTCGCCATTCCATTCCATTCTCCAATCCATTCCATTCTC
CAATCAATTCCATTCTCCATTCCATTCAATTCTCTATTCCAATCCATTCCATTCCACTCCACATCCCATT
CCATTCCATTCCCCATTCCATTTCATTGCATTCCACTCCCCATTTCATTCCATTCTCCATTCCATCTAAA
TTCCACTCTTTATTCCATACCATTCCCTATTCCATTCTCCATTCCTTCCATTCTCCATTCCCTTCCATTC
TCCACTCCATCTCCATTCCATTCAATTCTCCACTCCATCTCCATTCCATTCCATTCGCTATTCCATTCCA
TTTTATTCCCCATTGAATTCGATTCTCCATTCAATTCCATTCCATTCTCCATTCCATCTCCATTCTATCT
CTATTCCATTCCATTCCATTCCATTCCATTCCATTCCATTCCATTCCATTCCATTCTCCATTGCATTTCA
TTCCATTCCATTCTCCATTCCATTCCATTCTCCATTCGACTCCATTCTCCATCCCATTCCATTCTCCATT
ACATTCCATTCTACACACCATTCCATTCTCAATTCACTATTCCATTCCATTCTCCAATCTATTCTCCCTT
CCATTCCATTCTCCATTCCAATCCTTTCTCCACTCCGTTTCACTACACTCAACTGTCCATTCCATTCTCC
ATTCCATTCCATTCTCCATTCCATTCCATCCTCTATTTGATCTCCCAGTCCATTCCATTTTACATTCCAT
TTCATTCCATTCTCCATTCCATTCCATTAAATTCCATTCCATTCCCCATTCCATTCTCCAATCCATTTCA
TTCTCCATTCCATTCCCTTTTCCATTCCATTGCATTCCCCAGTCCATTCTCCATTCCATTCCAGTCCATT
CTCCATTCAATTCCATTCTCCATTCCATTCTGTTCAATTCTCTATTCCATTACATTCTCCATTCCCTTCC
ATTGCCTTCTCCATTCCATTCCATTCTCCATTCCATTCTTCTCTATTCCATTCCATTCCATTCTCTATTC
CATTCCATTCTCCATTCCATTTCATTCCACTACACTCTCCATTCCATTCCATCCTCCATTCCATTACATT
CTCCATTCCATTCCACTCCCCATTTCACTGCATTCTCCATAACATTCTCCATAACATTCTCCATTCCATT
CCATTCCATTCTCCATTACATTACATTCACCACTGCATGCCATTCTATTCCATTCTCCATTCCATTCTCC
ATTTCCTTCTCCTTTTCATTCCATTCCATTCTGTCTTCCATTCCATTATCCATTTCATTCTCCACTCCAT
TCCATTCCATTCTCCTTTACTTTCCATTCTCTATTCCATTCCATTCTTCACTCCATTCCATTCTCTCTTC
CATTCCATTCTCCATTCCACTCCAATCCATTCTCCATTCCATTTTCCATTCTATTCCAGTCCATTGTCCA
TTGCATTCCATTGTCCATTCCAGTCTCCATTTCATTCCATTCCATTCTTGATTCCATTCCATTTCTTCCA
TTCTCCATTCCTTTCCATTCTCCATTACATTCTCCATTACATTCCATTCCATTTCCCAGTCCATTCTCCA
TTACATTGCATTCCGTTTTCCATTCCATACCATTCCATTCTCCATTCAATTCCATTTCATTTTCCATTCT
AATCCTTTCCATCCACTCTCCATTCCATTCCACTCTCGATTCCATTCCATTCTCCATTCCGTTCTCCATT
TCATTCCATTCTCAATCCCATTCCAATCCATTCTTCATTCCATTCTGTTCTCCATTACATTCCACTCTCC
ATTCCATTTTATTTTCCACTCCATTCTTCATTCAATTCCAATGCATTCCCCATTCTATTAAATTCTCAAG
TCTCCATTCCACACATTCTCCATTCCATTCCACAATCTATTCCAGTCCATTTCATTTCATTCTCCATTCC
ATTCATTCTATTCCATTCCACTCCATTTTCCATTCCATACCATTCCATGCTCCATTCCATTCCATCCCAT
TCTCCATTCCATTCAACACCATCCTCCATGCCATTACATTCTCCACTCCATTCCATTCTGCATTACATGA
CATTCCATTCTCCATTCCATTCCATTATGCATTCCATTCTCCATTCCATATCATTCTCCACTCCATTCCA
TTCTCCATTCCATTCCATTATGCATTCCATTCTCCATTCCATATCATTCTCCATTCCATTCCATTCTATT
CCTTTCCATATCATTCTCCATTCCATTCCATTCTCCATTCCATTCCGTTCCACTACATTTTCCATTCCCC
ATTCCATTCCATTCCACTCCATTTTCCACTCCATTCTCCATTCCATACCATTCCATTCTGTTACATTCCA
TTCTCCATTCCATTCCATTTCTTCCATTCTCCATTCCAATCAATTCCATTCTCCATTCCATTCCATTCTC
AACTCTCCCTTCCATTTCCCTGTCCATTCTCCAGTTCATTCCATTCCATTCTCCATTCTATTGCAATCTA
TCCACTTTCCATTTCATGATTCCATTCCATTCTCCATTCCATTCCAATCCATTCTATTCCATTCTCCATT
CTATTCTCCATTCCATTCCATTCTCCATTCTATTCTCCATTCCATTCCATTCTCCATTCCATCCTCCATT
GCATTCTCTATTCCATTCTCCATTCAATTCCAATCCATTCATCATTCCATTCCACTCTCCATTCCATTCA
TTCTCCATTCCATTCTTCATTTCATTCCATTCTCCATTCGATTCAATTCTCCAGTCTCTATTATATTCCA
TTCATCGTTTCATTCCATTCCATTCTACGATCCATTCCATACCATTCCTTTTTCCATTCCAGTCCATTCT
CCATTCCACTCTCAACTCCATTCTCCATTCTCTTCCATTCTCCATTTGATTCCATTCTCCATTCCATTCT
CCATTCCATTTCATTTCCTGCATCCTCCATTCCCTTCCATTCTCCATTTGATTCCATTCCATTCTCCATT
TGATAATCCATTTTCCAATCCATTTCCCAGTCCATTCTCCATTCCATTCCTTTCCTTCTCAATTCCATTC
CATTCTCCATTCTATTCCATTCCACTCCACTTTCCATTCAATTCCATTCTCCATTCCATACCATTCCATT
CTCCAATCCATTCTCATTCCATTCCATTCTCCACTGCATTCTCCATTCAATTCAATTCCATCCTCCATTC
AATTTAATTCCATTCTTCATTCCATTCCATTCTCCATCCCATTCCATTCTCCATTCCATTCTCCATTCTT
CATTCCATTCCATTAAATTCTCAAGTCTCCATTTCATTCCATTCAATTCTATGCCATTCCATACGATTCC
ATTCTCCATTCCATTCCATTCTATCTTCCATTCCATTCCACTCCACTATCTATTCCATTCCACTCTTCAT
TCCACTCTCCATTCCAATCTATTCCATTGAATTCCATTCCATTTTTCATTCCAATCTCCATTCCATTATT
CATTCCATTCTATATTCCATTCCATTCTCCACTCCATTCCATTCCCCATTCCATTGTAGTCTCCATACCA
TTCTCCATTCCATTCTGTCCACCACTGCATTCCCTTCCATTCTCCATTCCATTTCATTCTCCATTCCATT
CCATCCTCCATTCTATTCTTCATTCCACTCCATCCTCCATTCCATTCTCTATTCCCTTCCATTCTTCATT
CCATTCCATTCTCCATTTCATTCCATTTTCCATTTCATTCCATTCTTCATTCAGTTCTCCTTTCCACTGC
ATTTTCCACTCCATTCCACAGAGAATTCAATAGAGAATGGAGCAGAGTAGAATGGAATGGAATGGAGAAT
GGAATGGAACAGAATGGAATTAAATGTAAAGGCAAATGGAATGGAATGGAATGGAGTGGAGAATGGAATG
GAATGGAAATGGGAATGGAATGGTGAATGGAATAGAATAGACAATGGAATTGAATGTGGAATGGAATGGA
AAGGGGAATGGAATCGAGAATGGTTTGGAATGGAATGGAGAATGGAATGGAATGGAGAATGCAATGCAGA
ATTGAATGCGGAATGGAATGGAGAATGGAATGGAATGGAGAATGGAATACAATGGAGAATGCAATGCAGA
ATTGAATGTGGAATGGAATGGAATGAAACGGAAAATGGAATGGAATGGAATGGAATGGAATGGAATGTAG
AACTGAACGGAATAAAGGATGGAATGGAATGGATTGGAGAATGGAATGGAATGGAGAATGAAATGGAGAC
TGTAATGGAATGGAGAATGAAATGGCATGGAGAAAGGAATGGAATGGAATGCAATGGCAAATGGGATGGA
ATGGAATGGAGAATTCCGCATTCCATTCTCCATTCCATTCCACTCTGCATTCCATTACATATTCCATTCC
ATTCTCCATTCCATTCCCGATTCCACTGTAGTCTCCATACCATTCTCCATTCCATTCTGTCCACCACTGC
ATTCCCTTCCATTCTCCATTCCATTTCATTCTCCATTCCATTCCATTCTCTATTCCATTTCATCCTCCAT
TCTATTCTTCATTCCACTGCATTTTCCACTCCATTCCATAGAGAATTCAATAGAGAATGGAGCAGAGTAG
AATGGAATGGAACAGAATGGAATTAAATGTAAAGGCGAATGGAACGGAGTGGAGAATGGAATAGAATGGA
AATGGGAATGGAATGGTGAATGGAATAGAATAGACAATGGAATTGAATGGGGAATGGAATGGAAAGGGGA
ATGGAATGGAATCGAGAATGGTTTGGAATGGAATGGAGAATGGAATGGAATGGAGAATGCCAATGCAGAA
TTGAATGCGGAATGGAATGGAGAATGGAATAGAATGGAGAATGCAATGCAGAATTGAATGTGGAATGAAA
TGGAATGAAATGAAAAAGGGAAGGAAAGGGGGTGGAAAATGGAATGGTGAAGGNGTTTGGAATGGAATGG
AGAATGGAATGGAATGGAGAATGCCAATGCAGAATTGAATGCGGAATGGAATGGAGAATGGAATAGAATG
GAGAATGCAATGCAGAATTGAATGTGGAATGGAATGGAATGAAATGGAAAATGGAATGGAATGGAGTGGA
GAATGGAATGGTGAATGGAATAGAATAGACAATGGAATTGAATGTGGAGTGGAATGGAATGGAAAGGGGA
ATCGAATGGAATCGAGAGTGGTTTGGAATGGAATGGAGAACGGAACGGAATGGAACGGAGAATGCAATGC
AGAATTGAATGCGGAATGGAATGGAGAATGGAATGGAATGGAGAACGGAATAGAATGGAGAATGCAATGC
AGAACTGAATGTGGAATGGAATGGAACGAAATGGAAAATGGAATGGAATGTAGAACTGAACGAAATAAAG
GATGGAATGGAATAGACTGGAGAATGGAATGGAATGGAGAATGGAATGGAATGGAGAATGAAATGGAGAC
TGTAATGGAATGGAAAATGAAATGGCATGGAGAAAGGAATGGAATGGAATGCAATGGCAAATGGGATGGA
ATGGAATGGAGAATTCCGCATTCCATTCTCCCTTCCATTCCACTCTGCATTCCATTCCATTATTCTTTCC
ATTTCATTCCCCATTCTATTGCAGTCTCCATACCATTCTCCATTCCATCTCATTCTCTAATCTACTCTAT
TCACCACTGAATTGCATTTCATTATCTTCCATTCCAATCTCCATTCCACTTCATTCTCAATTCCATTCCA
TTCTCCATCTTCCATTCCATTCCATACCATTCTCAATTTCATTTGACTCCATGCTCCATTCCATTCTATA
CTCCATTCCATTCCATACCATTCTCAATTTCATTTGATTCCATGCTCCATTCCATTCTATACTCCATTCC
ATTCTGCATTCCATTCCATTCTCGATTACATTATCTACTGCATTCCATTCTTCATTTCATGCCATTCTCC
ATTCCCTTCCATTCTCCATTCCATTCCATACCATTCTCCTTTCTAGTACATTCTTCATTCCATTCTCCAT
TCCATTGCATTCTCCCTTCCATTCCATTCTCTGTTCCATTCCATTATATTCCATTCTCCGTTCCATTCCA
TTGTATTCTAGTCTCCATTCCATTCCATTCTCTATTCCATTCTCCATTCCATTCCAATCCACTCTCCCTT
CCATTCCATTCCAATCCACTCTCCCTTCCATTCCATTCTCCATTCCATTCCTCATTCCATTCTCCATTAC
ATTCCTCATTCCATTCCATACTCCATTCCATTCTCTATTTCATTCCATTCTCCATTCCATTTTCCACTCC
ATTCCAATCTCCATTCCATGCCATGCTCCATTCCATTACAACCCATTCAATTCTACATTTCAATCCATTG
TCCATTTCATACCATTCTCCATTTCATTTATTTCATTTCATTCCCTTCTCCATTTCATTCCATTCTCCAT
TGAATTCCATTCAATTCTCCATTGCATTCCATTCCATTCTCCATTCCACTCTATTCTCCATTCCATTCTC
CATAACATGCCATTGTCCATTCCATTCCATTCTCCGTTCCATTCCATCCTCTATTCCATTCTCCATTTCA
TTCCAATCCATTCTCCATTCCATTCCATTCTCCATTCCACACTCCATTCCATTTTCTACTCCATTCCAAC
CTCCATTCCATTCCATTCTCCATTCCAATCCATTCTCTGTTCCATTCCATTTCATTCCATTCTCCATTCA
AATCCATTCTCCATTCCACTCTTCATTTCATTTCATTCCATTCTCCACTGCATTCCATTCTATTCTCTAT
TCTGTTCTCCATTCCACTCGATTCTCCATTCCATTCCATTCCATTCTCCATAACATTCCATACTCCTTTC
CATTCCATTCCATTCTCCATTCCATTCCATTCTCTGTTCCATTCCATTCTATTCTATTCTCCATTCCATT
CCATTCTCTTTTCCATTCTCCATTCCATTCCAATCCATTCTCCATTCTCCGTTCCATACTCCATTCCATT
TTCCACTCCATTCCATTCCATTCTCCATTCCAATCCATTCTCCGTTCCATTCCATTCTCCATTCACATCC
ATTCTCCATTCCATTTCATACCATTCTCCATTCCACTCTTCATGTCATTTCATTCCATTCTCCATTGCAT
TCCATTTTATTCTCTATTCCGTTCTCCATTCCACTTGATTCTCCATTCCATTCCATTCTCCATAACATTC
CATACTCTTTTCCATTCCATTCTGTTCTCCATTCCATTCTATTCTCCATTCCATTCTCTGTTCCATTCCA
TTCTATTCTATTCTCCATTCCATTCTATTCTCTTTTCCATTCTCCATTCCATTCCAATACATTCTCCATT
CTCCATTCCATACTCCAATCCATTTTCCATTCCATTCTCCACTCCATTCCAATCCCCATTCCATTTCTCC
ATTCCATTCCATTCTCCATTCCATTCCATTCTCCATTCCAATCCACTCTCCATTCCAGTTCATACCACTC
TCCATTCCACTCTTCATTTCATTTCATTCCATTCTCCATTTCATTCCATTCTCCATTGCATTCCATTCCA
TTATCCCTAACATTCCATTCTCCATTCCATTCCCTTCTCCTTTCCATTCCATTCCTTCTCCATTCCATTC
CCTTCTCCTTTCCATTCCATTCCATTCTCCACTCCATTCCATGCTCCATTATTTCAATTCCCTGTACCAT
CCTCCAGTCCATTCCATTCCATTCTCCATTTCATTCCATTCCATTCTATTCACCATTGCATTCCATTCAG
TTCCATTCCATTCAATTCTCCATTTCATTCTCCATTTTACTTCATTCTCCATTCCATCCATTCCATTCCA
TTCACCGTTCTCCATTCCATTCTCCTATCCTTTCTCCATTCGATTCCATTCCATCCTCCATTCTATTCCA
TTCCATTCTATTCACTACTGCATTCCATTGCATTCTCCATTCCATTTTGATTCCATTCCATTCTCCATTC
AATCCCATATTCTATTCCTTTCTCCATTCCATTCTCCATACCATCCTCCAATCCATAACATTCTCCATTT
CATTGAATTCCATGCTCCATTCCATTCCATTCTTCGTTACATCCCATTACATTCCACATTATATTCCATT
CTCCATTCAATTTTTCATTCTATTCCATTCTCCATTCCCTTCCGTTCTCCATTCAGTTTCCTTTCATTCT
CCATTCTGTTCCATACCATTCTCTATTCCAATTCATTCTCCATTCCATTCCATTTGCCATTCCCTTCCAT
TCTCCATTCCATTCCATTCTTCATTCCATTCCCTTTCATTCCATACCATTCTCCATTCCATTCCACTCTC
CATTTCATTCCACTCTTCATTCCAGTTCAACCTCCATTCCATTACATTCCATTCTCCATTCCATTCCATT
CCATTCTCCATATCATTCCATTCCCCATTCCATTCAATTTCCCATTCCATTCTCTATTCCATTCCATTCT
CCATTCCCTTCTATTCCATTCTGCATTCCATTGCCTTCCATTCTCAATTCCATTCCATTCTCCAATCCAT
TCCATTCTCCATTCCATTTCATTCTCCATTCCATTCCACATTCCATACCATTCTCCATTCCACTACATCC
CATTCCATTCTCTATTCCATTCTCGATTGCATTCCATTCTCCATTCCATACCATTCTGCATTCCATTCAC
CATTTCATTCGATTCTCCATTCCATACCCCTCTTCATTCCATTCTCCGTTCCTTTCTATTCACCATTCCA
TTCCATTCTCCATTCCAGTTCAATCTCCACTGCACTCCATTCTCCATTCCATTTATTTCACTCCATTCTC
CGTTCCATTCCACTCCATTCTATTCTCCATTCAATTCCATTCTCCATTCCATTCTAATCCATTCTCTATT
CTATTCCATTCTCCATTCCATTCCATTATCCATTCCTCATTTCATTCCGTTCTCCACTGCATTTCATTCG
CCAACTGTTACATTCTCCATTCCACTGCATTCCATTCTCCATTCCATTTTCCACTAATTTAATTCCATTC
TCCATTCTTCATTCAATTCCATTCTCCCTTCCATTCCACTCCAATCCATTCCATTCTCTATCCATTCATA
CCCTTCTCCATTCCACGCTCCATTTCATTCCATTCTATTCTCCTTTTTATTCCATTCTCCATTCCATTCC
ATTCTCTACTCCATTCTCTATTCCATTCAACATTCCATTTTCCATTCCATTCCATTCTCCATTCCATTTC
ATTCCACTTTCCATTCCATTCTCTATTCCATTCCATTCTATTCTCCATTCCATCCCATTCTCCATTCCAT
TCCATTCTCCGTTGCATTTTCCATTCCATTCCATTCCTTATTCCATTTCTTTCTCAATTCCATTCCATTA
CCCATTCCATTCAATTCGCCATACCATCCTCCATTCCATTCCATTCCCCACTCAATTGCATTCTCCATAT
CATCCTCCATTCCATTCTATTCACCACTGCATTCCATTCCTTTCCATTCCATTCTCCATTCCATTACTGA
TTCCATTCCATTCTCCATTTTGCATTCCATTCCATACCAGTCTCCATTCCATTCTCCATTTCATTGCATT
CCATGCTTCATTTCATTCCATTCTGCA
