# Supplementary material for: Genome-wide characterization of endogenous retroviruses in snub-nosed monkeys
Source: PeerJ. 2019 Mar 18;7:e6602. doi: 10.7717/peerj.6602 (PMC6428148; doi:10.7717/peerj.6602)
Supplement: File S4 — All ERV sequences found in the black and white snub-nosed monkey. [file peerj-07-6602-s004.zip › Supplemental4/108-6020.fasta]

>108NW_016804580.1:3022107-3028126 Rhinopithecus bieti 
GGAGTAGACTTTTATTTAATTAATGTTTAAAGAAGAATGGAGAATAGTCTTATTAAAGTGTAATAGATCA
GGATAACTTATTTTTAAGAGAATTGAAATTTTCTTTGCTGTATAGATAATTTTGGACGTGTTAGATGTTT
TAGTGCAAAGATTCAAGTTCTTTCTTACTTTTGGGGTTATTTGCAAAACAGGAGAAGGATATTCAAGACT
CTTGACAAAAGAAGCCTGTCTTTTCAGGAAAAACACTTCTCTTTCCAGGCATTTTCAGAATTTGCTTTGG
AAATTTTGGTTATTTCACACTTGTTTGTGTTACCTAATGTAATCAAGTTATTTCATTTCCATGCAGGAAT
ATGTGGCTTGATAAACCGTTTGTAACAACACTTGGAATTTCTAAGCGAAAGACTTTAGTGTGCCTATATG
TAAACACAACAGGCAAGTTAACTTCAGAATTGCAAGGAGATAAAACACCACACTAATTTTCGTAAAGTCT
TGACTCACTAGATTTACCTAAAGGAAGGAAGAAGAAAAAGAAATAAAACCAAAACGAAAGATCTGTCTGT
CTCCAAATGATATTACTCAAGCAGTAATATCATCTGATATTTACTCAAGCAGTGATTGCTGTGACTTACG
CTGCAAGTTTTGTGATGTGCAAATAAAATCAGCCCAGATTTATGATAGCAAAAATATAGTCTGATAAGCT
GTTATGTATATTGATGACTTTCTAGTCATTGTAGATCTTAGGATAAGGAATATAGTTTCTCCATATGCAT
AATATTTCAATATTAACATGATAGGAAAATGCAGAAGTTTAGTTATGACCTTACTGCCAAAGTTGTACAG
GGCTGCATGGGTTGGTAAGAAGAAAGTACACTGGGAGTAAAAGTAACAAATAAATATTTAAATTATATAT
CCCATTATAAAAACAACACATTGGCAGTATCAACAACATGAAAGTACAGAGAAGCAGAAAGAAGGAAGAA
CAACTACCTATAACCCACTACCTGGAAACTGTTGTTAACTCTATTGTATTTCCTTCCAGCATTCTTTATT
CTGCCATGTGGATACAACTGATTGGAATCATATTTAATTATATTTTTTTCTTTATTCATTTTTCACTTAA
CATTATATCAGGACCATATTAAATTTTTTTGGACATTTAATTTTTAATAGCTGCAAAATAATCAAGATAT
AATGTGTTATAATTTATTCAATGACTTTTATTTGCCCATTTGGTTCAACTTCCACTTCATCTTTGTTACA
AATAATGGATAATGACCATCTAGATGTATACATTTTTGTCATCTTCAACTCATTGTTTCTTCTGAGTTGA
TTTCTAGAATTGGAACTACTGGATTATTTATTCATTTACTCATTCTGTTACAGTAGGTAGCTAGTCAGGA
ATGAGCAGGTCAGGAGAGGTCCCCCCACCCCCACCAGGAATGTCAGGCGACCATCAGGTGTGGTCAGACC
ATTGTTACACTATTTTTCTAAAATAATAATTGTTCACAGCTGGTGCCAGGGAAAGGCAACCTCCTAACAG
AAAACACCAGAAACTGGTGATCAGCAGGTTCCCAATAAGATCTCAGGATTAGGGTGAGTGGGCGCAAGCA
TGCACATTAAGAGTCCAAATGGCAGAGTTTAATTGGTATATGGCCTCCTAAGTACATTTGGTAAGGGACG
AACACCTCAAGTAAGCGTGCATGTAACTCCAGTAAAGACACTGTGCACGCTCACCTCCCAAGCGCTAGCA
GGCCATTGCATATGCGGACAGCCCACCTCCAGGGAAGAGTCAGGGAAGAAGGGATGGAAGGCCCCGGAAG
TATGCCAACATATAAAACCCTACCTCAAAGGTCAAATGGGGCACTTGATCTCTCAGCTCACCTGCTTGGT
CCTCTTCCAAGTGTTCTTTCCTTCCTTTCATTCCTGTTCTAAAGCTTTTTAATAAACTTTCACTTCTGAT
CTAAAGCTTGCCTCTGTCTCTCCTTTTGCCCTACCCCTCTCAGTTGAATTCTTTCTTCTGAGGAGGCAAG
AATTGAGGTTGCCTCAGACTTGTATGGATTCATGGCTGGTAATAATTCCTGCAACAAAAATATTTTCGAA
TGCTAACTTTGTGCTATAAAACATTTTTTCCAGTTAAGCTGTTTTTAAAGTTTATTCACAAAGTTATGCA
ACCATCACCACTATCTAATTTTAAACATTTTTAAGTCCTCAGAAATATATTCTGCTGCCTCCCTTCTCCA
TACCATTCAAGTGTCACTGTCCATTCTGCTTTTTCCTTATCCCCTGTAAACCACAGAAACCATGAGCTTT
CCATTTCTTGAATCTGCCTACCCTGGAGATATATATATATATATATATANNNNNNNNNNNNNNNNNNNNN
NNNNNNNNNNNNNNNNNNNNNNNNNNNNNNNNNNNNNNNNNNNNNNNNNNNNNNNNNNNNNNNNNNNNNN
NNNNNNNNNNNNNNNNNNNNNNNNNNNNNNNNNNNNNNNNNNNNNNNNNNNNNNNNNNNNNNNNNNNNNN
NNNNNNNNNNNNNNNNNNNNNNNNNNNNNNNNNNNNNNNNNNNNNNNNNNNNNNNNNNNNNNNNNNNNNN
NNNNNNNNNNNNNNNNNNNNNNNNNNNNNNNNNNNNNNNNNNNNNNNNNNNNNNNNNNNNNNNNNNNNNN
NNNNNNNNNNNNNNNNNNNNNNNNNNNNNNNNNNNNNNNNNNNNNNNNNNNNNNNNNNNNNNNNNNNNNN
NNNNNNNNNNNNNNNNNNNNNNNNNNNNNNNNNNNNNNNNNNNNNNNNNNNNNNNNNNNNNNNNNNNNNN
NNNNNNNNNNNNNNNNNNNNNNNNNNNNNNNNNNNNNNNNNNNNNNNNNNNNNNNNNNNNNNNNNNNNNN
NNNNNNNNNNNNNNNNNNNNNNNNNNNNNNNNNNNNNNNNNNNNNNNNNNNNNNNNNNNNNNNNNNNNNN
NNNNNNNNNNNNNNNNNNNNNNNNNNNNNNNNNNNNNNNNNNNNNNNNNNNNNNNNNNNNNNNNNNNNNN
NNNNNNNNNNNNNNNNNNNNNNNNNNNNNNNNNNNNNNNNNNNNNNNNNNNNNNNNNNNNNNNNNNNNNN
NNNNNNNNNNNNNNNNNNNNNNNNNNNNNNNNNNNNNNNNNNNNNNNNNNNNNNNNNNNNNNNNNNNNNN
NNNNNNNNNNNNNNNNNNNNNNNNNNNNNNNNNNNNNNNNNNNNNNNNNNNNNNNNNNNNNNNNNNNNNN
NNNNNNNNNNNNNNNNNNNNNNNNNNNNNNNNNNNNNNNNNNNNNNNNNNNNNNNNNNNNNNNNNNNNNN
NNNNNNNNNNNNNNNNNNNNNNNNNNNNNNNNNNNNNNNNNNNNNNNNNNNNNNNNNNNNNNNNNNNNNN
NNNNNNNNNNNNNNNNNNNNNNNNNNNNNNNNNNNNNNNNNNNNNNNNNNNNNNNNNNNNNNNNNNNNNN
NNNNNNNNNNNNNNNNNNNNNNNNNNNNNNNNNNNNNNNNNNNNNNNNNNNNNGAACATTTCCATTAATA
TAATATTTGACTGGATTTGTGTTTCTGAGCTTAATGATGGGAGAGAGAAAATATTAAAGATCTCAAAATG
AATGTATGAAAACATTTTACTGATCTTGTCCTAATTATAATTTCTTTTTACCTTTGTTCTTGGTTTAAAG
CATATTTTACTTCAAACAAGGTGGATACATAGGAGTAGACTTTTATTTAATTAATGTTTAAAGAAGAATG
GAGAATAGTCTTATTAAAGTGTAATAGATCAGGATAACTTATTTTTAAGAGAATTGAAATTTTCTTTGCT
GTATAGATAATTTTGGACGTGTTAGATGTTTTAGTGCAAAGATTCAAGTTCTTTCTTACTTTTGGGGTTA
TTTGCAAAACAGGAGAAGGATATTCAAGACTCTTGACAAAAGAAGCCTGTCTTTTCAGGAAAACACTTCT
CTTTCCAGGCATTTTCAGAATTTGCTTTGGAAATTTTGGTTATTTCACACTTGTTTGTGTTACCTAATGT
AATCAAGTTATTTCATTTCCATGCAGGAATATGTGGCTTGATAAACCGTTTGTAACAACACTTGGAATTT
CTAAGCGAAAGACTTTAGTGTGCCTATATGTAAACACAACAGGCAAGTTAACTTCAGAATTGCAAGGAGA
TAAAACACCACACTAATTTTCGTAAAGTCTTGACTCACTAGATTTACCTAAAGGAAGGAAGAAGAAAAGA
AATAAAACCAAAACGAAAGATCTGTCTGTCTCCAAATGATATTACTCAAGCAGTAATATCATCTGATATT
TACTCAAGCAGTGATTGCTGTGACTTACGCTGCAAGTTTTGTGATGTGCAAATAAAATCAGCCCAGATTT
ATGATAGCAAAATATAGTCTGATAAGCTGTTATGTATATTGATGACTTTCTAGTCATTGTAGATCTTAGG
ATAAGGAATATAGTTTCTCCATATGCATAATATTTCAATATTAACATGATAGGAAAATGCAGAAGTTTAG
TTATGACCTTACTGCCAAAGTTGTACAGGGCTGCATGGGTTGGTAAGAAGAAAGTACACTGGGAGTAAAA
GTAACAAATAAATATTTAAATTATATATCCCATTATAAAACAACACATTGGCAGTATCAACAACATGAAA
GTACAGAGAAGCAGAAAGAAGGAAGAACAACTACCTATAACCCACTACCTGGAAACTGTTGTTAACTCTA
TTGTATTTCCTTCCAGCATTCTTTATTCTGCCATGTGGATACAACTGATTGGAATCATATTTAATTATAT
TTTTTTCTTTATTCATTTTCACTTAACATTATATCAGGACCATATTAAATTTTTTTGGACATTTAATTTT
AATAGCTGCAAAATAATCAAGATATAATGTGTTATAATTTATTCAATGACTTTTATTTGCCCATTTGGTT
CAACTTCCACTTCATCTTTGTTACAAATAATGGATAATGACCATCTAGATGTATACATTTTGTCATCTTC
AACTCATTGTTTCTTCTGAGTTGATTTCTAGAATTGGAACTACTGGATTATTTATTCATTTACTCATTCT
GTTACAGTAGGTAGCTAGTCAGGAATGAGCAGGTCAGGAGAGGTCCCCCCACCCCACCAGGAATGTCAGG
CGACCATCAGGTGTGGTCAGACCATTGTTACACTATTTTCTAAAATAATAATTGTTCACAGCTGGTGCCA
GGGAAAGGCAACCTCCTAACAGAAAACACCAGAAACTGGTGATCAGCAGGTTCCCAATAAGATCTCAGGA
TTAGGGTGAGTGGGCGCAAGCATGCACATTAAGAGTCCAAATGGCAGAGTTTAATTGGTATATGGCCTCC
TAAGTACATTTGGTAAGGGACGAACACCTCAAGTAAGCGTGCATGTAACTCCAGTAAAGACACTGTGCAC
GCTCACCTCCCAAGCGCTAGCAGGCCATTGCATATGCGGACAGCCCACCTCCAGGGAAGAGTCAGGGAAG
AAGGGATGGAAGGCCCCGGAAGTATGCCAACATATAAAACCCTACCTCAAAGGTCAAATGGGGCACTTGA
TCTCTCAGCTCACCTGCTTGGTCCTCTTCCAAGTGTTCTTTCCTTCCTTTCATTCCTGTTCTAAAGCTTT
TAATAAACTTTCACTTCTGATCTAAAGCTTGCCTCTGTCTCTCCTTTTGCCCTACCCCTCTCAGTTGAAT
TCTTTCTTCTGAGGAGGCAAGAATTGAGGTTGCCTCAGACTTGTATGGATTCATGGCTGGTAATAATTCC
TGCAACAAAATATTTTCGAATGCTAACTTTGTGCTATAAAACATTTTTTCCAGTTAAGCTGTTTTAAAGT
TTATTCACAAAGTTATGCAACCATCACCACTATCTAATTTTAAACATTTTAAGTCCTCAGAAATATATTC
TGCTGCCTCCCTTCTCCATACCATTCAAGTGTCACTGTCCATTCTGCTTTTCCTTATCCCCTGTAAACCA
CAGAAACCATGAGCTTTCCATTTCTTGAATCTGCCTACCCTGGAGATATATATATATATATATATATACA
