# Supplementary material for: Genome-wide characterization of endogenous retroviruses in snub-nosed monkeys
Source: PeerJ. 2019 Mar 18;7:e6602. doi: 10.7717/peerj.6602 (PMC6428148; doi:10.7717/peerj.6602)
Supplement: File S4 — All ERV sequences found in the black and white snub-nosed monkey. [file peerj-07-6602-s004.zip › Supplemental4/109-8711.fasta]

>109NW_016804580.1:4632847-4641557 Rhinopithecus bieti 
TGGTGGCAGGCAAAGAGGGAATGAGAACAAAGCAAAAGGGGTTTCCTCTTATAAAACCATCAGATCTTGT
GAGATTTATTCACTACCATGAAAACAGTATGGGGAAACCACCCCATGATTACATTATCTCCCACCAGGTC
CCTCCCATGACACATGGGAATTATGGGAGCCACAATTCAAGATGAGATTTGGGTAAGGGCACAGACAAAT
CATAACAGAAATCATCTTGAACAATCTAATTGTTGCAAATGCTCTTGCTCAATGATCCAGGAATCCCACT
TACAGGTGCAAATCCTGAAGAAACTGGCATTCAATAAGATTTGTCCTCATTGTGTATATTAGTGAATAAA
CAGAAACAACCTAAATGTCCATCCACAGGAGAGAACAGATAAATAAATTGTGGCACAGTTATCTAATGCA
ATATTACATAACAGAAAAAATGAATAAATTGAATCTGTAAGGATGGCATGAGTAAATCTTAAAAAGTATA
ATGTTGGCAAGAGGATTAAAAAGCTAATTTCAGAGTATATAAATTTATCAAATTTGCATAAAATTTAAAA
TGTTGCACCTAATTTATATGCACTGTTTACACACATAAAAATATGTTTATCAATGCAAAACCATGGATAA
GAATGGTAAACATGAGGTCCTCTTACTGGTTAACTGAGGAATGAGTGAATAACATGGATTCAAAAACGAT
GATGTGACCGGGTGTGGTGGCTCAAGTCTGTAATCCCAGCACTTTGTGAGACTGAGGCAGGTAGATCACT
TGAGGTCAGGAGTTCAAGGCCAGCCTGACCAACATGATGAAACCCCATCTCTACTAAATACAAAAAATTA
GCCAGGCATGGTGTGCATGTCTGTAATCCCAACTACTTGGGAGACTGAGGCAGGAAAATTGCTTGATCCT
GGGAGGCAGAGGTTGCAGTGAGCCGTAATTGCATCATTGTGCCCCAGCCTGGGAAACAAGAGTGAAACTC
TGTCTCAAAAAAACAAAACAAAACAAAACAAAAAAACAGAACAGTGATGAGGGCCTCAACCATATTTGAA
ATCTTGTTTCTGTGTTTAAAATGTCTTACACTCAATGCAGCATTGAGCGTAGATTTGATAGAATTTTTCA
ATGTATTTTATAGGTTGTTTTCTGGATGTTTGATATACTTCACAATTAAAACTGAAATAATTTTGTTTCC
TGCTTTTCCACTTAATCGTACATTGTAATTTTTTTGTATAACACAGTAATATTAATACAACTGTTAAATT
TCCCCTGGTGTTTCGTTGGCTGAATACTAAACCTTTCTCCTTTAGTTGGACAACTTTCAACTTTCCATTT
GGTTTCAATTTTTCAGTATGATAACACTTCAATCAAATCTTTTCAAAAGGGCATTTTACAGTTTTTTAAA
ACTGAGTATGAAATGGAGCACTTGAAAAGAGATGAACATGGCAATTGAGAAGAAAAGACAAGAGAAAATT
TTCTTTTAGTTGAAAGTTTTAAATCACAAATCAACTATTGGAAATAATTTGTAGACATATCCAAAGAAAC
GGTAAATAAGGAACATTTATTATCCTACAAGGAAGCATATAATTTTACAAAGAAATATTAGAGACAAACC
ACAGCTACATGCAAGTCACTGAATCACAACACAAGATTTCATGTTGTTCATATTCAAAGGCTATGTTTTC
AATTGTTTATCAACCACGTACTCAGCTTTTCCATTGTACATATGCCAACAGTCTCTTCCTAAGTAAAACT
GGGCATATGGAATCTTTCAGCTCTAAAGTCTGGCCTTTCAAGTTCTTCAAATATAAAAATAGCCAAAGAA
TGCAGTTAAAATGGGGGAAAAAAGTATTTTCCATTCATGCATTGCTCTCAATTATATGTTCCAGAAAAAA
ACTACCTTCAGGCTGAGAAAAAGCATGAAAACTTTCAACCTCAAATCTAAAGATCAATACCTGTGAAAGT
AAAAGGCAGGGAAAGATGGCGAGGGCCAACAATGATCCATGCACTCTTTTGTTTATTCCCTAGTCTTATT
ATCTGCCTTTACTCTCAGAGACACACGCAGGCACTAAATATTTTCCCTCTACACAATTAGTTTTAATTCC
GCAAAAATCTGGGAAAGAGAACGGATTGCAGAGTCAGACTTTAGTTTGAGTTCAATGTTTTCCATTTTAT
GTTCTATAAACTCAAAAAAAACCTAAATATTTCTGAATTTCACTTTCTCCCATCTCTAAAGTTAGAAGAT
GACTACTTTTATCTTGTTTTAAGTATTATTTGAAATAAAGTGTGGTATGAAATATTAAGTATTAATTAAC
AATCATGTCGCTGTTTCTCTACGGATTTAGCAAGCTGTGTGAAAGCTGTCTAGCCTACAAAAGGCTGTCA
AAAGGTGTTTGTCTTTTTCCCCTTTCTCTAGGAAAACAAAAAGACATAAAATTATCATCTGCAAAAGCTG
TAGTAGTTATGCTACTATGGTATATGCCATTGCTTTATGGAGCAACTTATTAGTTTTCTTTAAAAAATTG
CAATGATAGACTGAATAAAGGAAATAAAGAAAAGTGGTACATATACACCAAGGAATATTATGCAGCCATA
AAAAAAGAATGAGAATATGTTCTTTTCAGGGACATAGATGGAGCTAGAGGCTATTATCCTTAGCAAACTA
ACATAGGAACAAAAAACCAAATACCACATCTTCTTACTTATAAGTGGGAGCTAAATGAAGAGAACACATG
GACACATACAGGGGAACAACACACACTGGGGCCTACTGGAGGGTGGAGGGTAGGAGGAGGGAGAGGATCA
GGAAAAGTAAACTAATTGCTACTAGGCTTAGTACCTGGGTGATAAGATAGTCTGTATAACAAACCCCAAT
GACAGAAGTTTACCTATGTAACAAACCTGCACTTGTACTCCTGAACTTAAAATAAAAGTTAAAAAACTTA
CAGTTGATACCAGTGCTTCACATAGCTCTTTAAATTTACTTGCTCTGAGAGGAGTACTGAATAGCACCTT
CATCAGAATAAGCTGCGATGGTTATTAAAAATGCTAATTAATGGCTCACCATAGATCAACAACATTAAGC
TCTCTGGGAATGTGGCCTAGGGGCATGTATTTTAAAACAATTGCCTGTTTTGTTTGTTTGTTTGTTTGTG
TTTTGGCACGCAGTGGCATTTGAAAAAAATGCTCCTTCAATGTTTAGGTGAATATGGTCAACAACAACAG
GGTTACTACAGATGTCTCCCTGTGCTGCACTGGGAATATTACTACTATTCTACTGCAGACATTAAAGATT
AAAGGTTCCTGTGGTAAGTCTTTTATAAAATACTGCCAGGTATTCTCTGGGGGAAAAAAAAATGTGCCTG
GCATAGGAGAACACTCAGCCGCATGAATACTTAATAAATTACCAAGAAATGCCTAAACGTTCCACATACC
AGAATAAAGCTTGTGCTTAGAAAGTCTTGCATTCAGCATGTTTCTTCGTGCAGATTCATGGTTGATTACA
CCTCATAGGGGTGGTTTCCATGTTCAGAGCAGGCCTAGCCAATTATCTCACCAAGAGTCCAGGTCACATG
TCACAACAGTGAAGGGAAATACCTTCAGAAAGGTTTATTCCAATAAGCAGAATCCATACTCACTGAACAC
TGCTGAGCTTCACTTCCCACAGGTGAAGGGCAGGTTTGGGAACTCTTCGTTAAGACTTTTTTTATTCTTA
CAGACAGGGTTGCTCTGTCACCCAGGCTATATAGTCCGGTGGTGTGGTCATAGCTCACTGCAGCCTCTAT
CTCCGGGGCTCAAGCCATCCTCCCACCTCAGCTTCCCCAGTAGCTGGAACCATAGGTGTGCACCACCAAG
CCTGGCTAATGTATTTTACTTTTTGTAAAGTTTGGGTCTCACTGTGTTGCCAGGCTGGTCTCAAACTTCT
GGCCTCAAGTGATCCTCCCCTCTCAGCCTCCCAAAGTGCTGGGATTACAGCCATGAGCCACTGTGCCCGG
TCCTTTGTTAAGATTTTTATATGCTTTGTACTAAAGTAATACATATAACCACTTTTAAGGGCAAAGAAGG
AAGTAACTGTCTCCAGTAAGATTTTAACAGTGTCAGGCTGGGTGCAGCGGCTCACGCTTGTAATCCCAAT
ACTTTGGGAGGCCGAGATGGATGGATCATTTGAGGCCAGGAGTTCGAGACCAGCGTGGCCAACATGATGA
AAACCTGTATCTATTAAAAATAAAATAAAATAAATAAAATAAAATAAGTCATGTGCTTATAATCCTAGCT
ACTCAGGAGGCTGAGGCATGAGAATTGCTTGAACCTGGGAGGTGGAGGTTGCAATGAGCCAAGATGGCAC
CATTGCACTCCAGCCTGGGCAACGGCAAGACTCTGCCTCAAAAGACAAACAAAACACAAAGTAAAAAATA
AAAAAAGAGAATGAATTTTAACGGTGTTACCTGATTGTTTGGAATAGCTGAGCTGGGACCCACGCATTTT
TATTGCGCACTCATTACCCCACCTCCCTACCTCCCCACACTAGGACCTTTTATCTGCTTCCACCTCTTTG
TATGCTTAGGTGTTTTTGTTTAGAAACTGGAGGAGAAAGAAGTTTGTGTGAGTGGAGAAAGATGGAAGAA
CTGCTGTGGTGTGTTTTTTGCTTCTTCCAGTATCAAGATACTAGACTATGCGTCTGTCTAGAGTAGAGAG
ACCCTGAGAGGGAGAAAAAAGGCACCTCGGCCGGGCGCAGTGGCTCAAACCTGTAATTCCAGCACTTTGG
GAGGCCGAGACGGGTGGATCACGAGGTCAGGAGATCAAGACCATCCTGGCTAACACGGTGAAACCCCGTC
TCTACTAAAAAATACAAAAAACTAGCCGGGTGAGTTGGCGGGCGCCTGTAGTCCCAGCTACTCAGGAGGC
TGAGGCAGGAGAATGGCGTAAACCCGGGAGGCGGAGCTTGCAGTGAGCTGAGATCCGGCCACTGTACTCC
GTCTCAAAAAAAAGAGAAAAAAGGCACCTCATCCTAAGGGAACTTCTTTGTTGTGAGGCGCAGTATTTAA
TTAGGCCTCACTCTAGCCTGGGAGAAACAGTCATCGGTGCCTTACACCTGCCTGCACCAATGACATGATT
TCCAAGTCAGCTTCCTCAGTATCATGGTCTTGGAAAAGCAATTGCCTTCAACCATGGATCCACACATTTC
TGTAACTGTAAAGAGATGTTGTCTTTCGACTATAAATAAACTATCAGTTTGATGTTTTTAAGATCCATGG
GGTTAAAAAAAAGGGGGGGGGGCTTCAAAAGAGGTACCCTATGGCATAAAATATTGAAGATGCATTGGAG
AATGTGGACAGGCACAGGCAGAGATGGAATGGCTCTCCAAAAAAGAGCGATACCATAGAAGAAAGGTGAT
GGAGCAGATAGGCTTTTTTTTTTTTTTTTTTTTTTTTTTTTTTTGAAGGTGGAAAGTCTTGCTCTGTCAA
CCCAGGCTGGACGTGCAGTGGCCGCGCGAGCTTGGCCCTCTGCCTCCTGGGTTCAAGCGATTCTCATGCC
TCAGCCTCCCGAGTAGCTGGGATGACAGGTGTCTGCCACTACGCCTGGTTAATTTTTGTATTTTTAGTAG
AGACAGGGGTTTCACCATGTTGGCCAGACTGGTCTCAAAATCCTGACCTCAGATGATCCACCCACCTTGG
CCTCCCAAAGTGCTGGGATTACAGGAGTGAGCCACTGCACCCAGCCAAGATGAGCAATTTGAAACAAGCC
TGTTCTTTAAGCAAGGAGTCTGGTCGAGGTTAACTGGGGTCGTATGTGAAGGAAAAGGCCCAGCTGGTGA
GGATTGGGGGTTACCATCCAAGCATGCACAAATTGTCAGGTTGACAAAGAGTCATTCAAAACTTCATGAA
TAGGGAAATCGTACAGAAGAGTGCAGTGAAAACATACTAGTCCAGGCTAGTTCAATAATCCAAGCAGAAA
GAAATGAAGAGACACCAGTGAGATTAGAAAACGCAGAAAGAGAAAGGCAAATGCTGCTGCCACTTTCAGG
ACTACGCAAATCAGGAGACGGGCTGAATTGGAGATCCCATTGAGTCGTAAATGGGAACAAGTCTAGAAGA
CACGTGAGACACAAACCTAGGAGTGAGGTGGAAAGAAGGGGGAGGCAGACAAGGTTAGAGATAGCAATTT
GGGAGTTACTGATCAGCACATGGGAGTTTCTACTGCTCAGTGCCAGGTATTTTTCTCAGCTCAAGACTGA
TACTCAGCTTTTCTTTCCTCTATGAGCAGTCTCCCAAGGACTCAGCCTTTATTTTTCCTGTTCTTTCATA
TACAGTGCTTTTCCTTCCCCTGTCTTATCTGCTGATATGATTTGGCTGTGTCCCCACCCAAATCTCATCT
TGAATTGTAGTCCCATAATTCCCACATGTTGTGGGAGGGACCCGGTGAGAGATAATCTGAATAATGGAGG
CGGTTTCACTGTTCTTGTGGTAGTAAGTCTCATGAGATCGGACGGTTTTATCAGGGATTTCTGCTTTTAC
ATCTTCCTAATTTTCTCTTGCCACCGCCACGTAAGAAGTGCCTTTCACTGAGCACCATGATTCTGAGGCC
TCCCCAGCCGTATGGAACTGTAAGTCCCATCAAACCTCTTTTTCTTCCAGGTCTCAGGTCTGTCTTTATC
AGCAGCATGAAAATTGATTAATATACCTGCCTTCCCTATTCTGTAGCCTACTGAGGAGTAGAATCTAGTC
TCTACACATTCACACATTCTCACATCCTTTTTCTTGCCTCTGTGTTTTAAGATTTTCTTAACAAATTTTT
ATAGGAAAGAAGACACGGCCCAAAGAGGCTCAAAGTCTTTTGAGCTCTTGCTGTGGAGATTCCTGGTGTA
TAATTTCTGATGACCTCCAAGAAGGTAAATGAGAAGCTTCTAGGAGCCTTTATCCTTCCTCGCTTTTTTA
CTGAGCTTTGGTTCACAATATCCTCTTCCTCCCAGCCTTATTAAAGACTATTGTCCCCTCTCCTTAGCCT
CCAGGTGCAATCCGGGCTGGAGATGTTGGCAACTGGAATTCCTCCAGACCATCAGGATCTATGTCCTGTT
ACAGAAAGTTCCTTCTGTGACCCCTCCTCCCAGAAATAGCTGTCTCACCATTACAGTCTTACCTGCAGAA
TCAAGTGGTCTCTTCCCATAAGAGACTGCAGATTTAATTCCTGAATTCTCCAAAATATCCAAAGCAAACA
CGGAACTGCTAGATTTAAACTATCTTTCTCGGCTTTTGCCAAGTTAAATTACTGCCATATACTAATCACG
CCCTGTGGCTAAACTCAGAGAGCAGACCTGTATTTCAGTTTTTCCCCCTATAAAATTATTGTTTGACTAA
TATTCCTCCTGTTAAGTTAAATAAATAATGACAGTTTTAAAAGAATTTAGATGTCGTTATTTTCCATCTT
TGTGGAATGAAGGCTCAGTGTGCACTGCATCTTTTTACAAATCTCTTAACTTTCTTAAACATTGTGCTTG
TTTGTGGTTCTCCCAATAACGACCACATCATTTCCTGAACATTCCCAGGGTGAACTCAGTGCAGATTCTT
CAAATTTTAGGGAAAATTGGATTGGTAGAAAAAAACAAAAGTGACAATGGTTTTCAATTTTTTTTTTCTA
TATTCTTCCCCACTGACGTACTGTACTGGTTAAAAGTGTCCTATTACACTTTATATTGAGATGTTAAGCA
TAAAAACTTTCCTTAGATATGTTCCTATGACATTTCATCCATTTCCAACACAACATGTGGGTAAGTAAGA
TATAGTGGATGTCAAGACTAATAGATTTATTTTATGCAAAAATATATAATCTAATAGCCTTCCTTATTAG
AAGTGACTTATAAAACAGACATTTATGCAGTGATGTGCGGTTTCTGTGTTTAACATTTAAAATTATTAAA
TGGGCTTGGCTTATACTTTGTATGGAAGTTTAAAAGGTTGTAAAAAGTTAGAGATGAAGGGAATTTGAGG
TTTTATTACCACACTGGTGTTTTGGACACAAGGCTAAAACACACAAAGATCAGGGCCCAAATAAACTGAG
GACTGGCTGTAGAGTAAGTCTGAGGAACTTCTGTGTGAGTGACAGGCACGTAAGTCTTTGAGTATCAATG
CTCTGTCCTGTAAAACTAAAGCATCTCAGTGGTTGTTTTGAGTCTCAAATGAAATAATGAAACTGGATGT
GTTTTTGTAAACTGTGCCACACTAGGTGAAAAGCTAAGGTCATTCTGCTCTGTGGTTAGTAGTTCAGTTC
TCTTAATGTGTAAGGCTTGGTTCTCCAGATTCTTGGTTGATAATGCCAACTATTCAACTATTTTCATCCA
AGGACTTAAATAAGAAATACCATCTGTATTAGTCTGTTCTCATGCTGCTAATAAAGATGTACACAAGACT
GAGTAATTTATAAAGGAGACTTTTAATGGACTCACAGTTCCACATGGCTGGGGAGGCCTCACAACCATTG
CAGAAGGCAAGGAAAAGCAAAGCCATGTCTTACATGGTCACAGGCAGGAGAGCTTGTGCAGGGGTACTTC
CATTTATAAAACCATCAGAGCTCATGAGACTTATTCACTATCACAAGAACAACATTGGAAAGACCTGCCC
CTCATGATTTAGCTACCTCCCACCAGGTCTGTTCCAAGACACATAGGAATTATGGGAGCTACAATTCAAG
ATGAGATTTGGGTGGGGACATAGCCAAGCCA
