# Supplementary material for: Genome-wide characterization of endogenous retroviruses in snub-nosed monkeys
Source: PeerJ. 2019 Mar 18;7:e6602. doi: 10.7717/peerj.6602 (PMC6428148; doi:10.7717/peerj.6602)
Supplement: File S4 — All ERV sequences found in the black and white snub-nosed monkey. [file peerj-07-6602-s004.zip › Supplemental4/110-8840.fasta]

>110NW_016804580.1:6171132-6179971 Rhinopithecus bieti
TGAAATCCACAGGCAGACAGCCCGGCGCTGCACCCTGGGCCTGGTAGTTAAAGATTGACCCCTGACCTAA
TTTGTTATCTAAAGATTACAGATATTGTATAGAAATGCACTGTGAAAATCCCTATCTTATTTTGTTCTGG
TCTAATTACCGGTGCATGAAGCCCCCAGTCATGTACCCCCTGCTTGCTCAATCAATCATGACCCTCTCAC
ACGCGCCCCCCTTAGAGTTGTGAGCCCTTAAAAAGGGACAGGAATTGCTCACTAGGGGAGCTTGCCACTT
GAGACAGGAGTCTTGCCAATGCCCCCGGCTGAATAAACCCTTTCCTTCTTTAATTTGGTATCTGAGGAGT
TTTGTCTGCAGCTCGTCCTGCTATATTTCTTGTTTCCCTGACTGGGAAGCGAGGTGATTGGCAGATGGTC
GAGGCAGTTCCTTGGGCGGCTTGAGCCTGCCCTGTGGAACATCCTTGTGGGGGACTCCGACCAGGCCAAG
CGACAGATCCTGAGAGCGTTCCCAGGTAGGCATTTGCCCCGGTGGGACACCTCACCAGAGCAGTGTGTAG
CAGGCCCCTGTGGAGGATCGACGCAGTGGCTGAACACTGGGAAGGAACTGGTACTTGGAGTCTGGACATC
TGAAACTTGGTAAGACTAGTCCTGAGAACGTGTCCACTCCATTTGAGTGGAAGCGTGGCCTGATCACCCA
CAGCATGCCTTTATCGGCGCTTTGGTTTGGTTTTGGTTTTGGTTTGACTTGGTTTGAATTGACAGGACTG
GTCTTGGGAACTTGCCTACTCCATTTGAGTGGAAGCATGGCCTGATCACCCACGGTGTGCCTGTACTGGC
ATTTTGGTTTTGGTTTTTGACTTGACTTGGATTGCTTGATACTTTGGTTTTGGTTTTGACCTGGCTTAGA
TTTCTTGATACTCTGATTTTGGTTTTTGATTCTGGTTTGGAGTAAACTGTAAACGTGTGTGTGTGCCCTT
TTTACCCATTCTTTGTTTTGTGGTGTACATGTGGTGTGAGCGTGGTGTTTTGTCTCAAGGAAACATGGGT
CAGGCACAAAGTAAGCCTACCCCACTAGGACCTATGTTGAAAATTTCAAAAGGGATTTAAGGGAGACTAT
GGAGTCACCATGACACCAGGAAAACTTAGAACTTTGTGTGAGATAGACTGGCCAGCATTAGAGATGGGTT
GGCCATCAGAAGGAAGCCTGGACAGGTCCCTTGTCTTGAAGGTATAGCACAGGGTAACCAGTAAGTCAGG
GTACCCAGATCAGTTCCTATATATAGATTCTTGGTTACAGCTAGTTTTGAACCCCCCACAGTGGTTAAGA
GGACAGGCAGCAGCAGTACTAGAAGCAAAGGGACAGTTAAGGAAGGTCCTCGCTCCACCCGCTGAGGGAA
GTCGGCACCAAAAGTCCTGTCTGACCTAATACCAGAAGAATCATGGCAGGAACTGGTACCAGCAATACCC
CCTCCTTATTGGGAGGAAGGGCTCCCCATCCCGGAGCTCACAGCACCTACATCTCCACCAGATGACCACA
CCCCTAGACCACCCAGAGTAGACGAGAGAGGAAGTGAAACCATGGGAGAAACTCCCCACTTGGCAGCTCG
CTTATAGCCCAAGACTGGAATCCAAATGCCCCTGAGAGAGCAGCGATATACTGGAGTAGATGAGGATGGA
CACATGGTGGAAAGGCGTGCCTTTGTGTATCAACCTTTCACCTCTGCTGACCACCTCAATTGGAAAAATA
ATACTCCACCTTACAATGAAAAGCCTCAAGCTTTAACTGACTTGCTCCAAACTATTATACAGACTCATAA
TCCTACTTGGGCTGATTGCCACCAGCTGCTCATGTACCTCTTTAATACAGATGAAAGGCGAAGGGTGCTC
CAGGCAGTAACTAAGTGGCTAGAGGAGCACGTCCCAGCCGATTACCAAAACCCCCAAGAATATATAAGAA
TTCAACTGCCAGGAACAGACCCCCAGTGGGACCCGAACAAGGGACCAGACATGGAGAGGCTAAGATGGTA
CCGTGAGGCATTAATAGAAGGTCTAAAGAAAGGGGCTCAAAAGGTTACAAATGTAAATAAGGTCTCTGAG
GTCATCCAAGGAAAAGAGGAGAGTCCAGTGCAATTCTATGAAAGACTGTGTGAGGCTTACCGTATGTACA
CTCCTTTTGATCCAGACAGTCCTGAAAATCAGTGCATGATTAACATGGCCTTAGTCAAAGTGCAGAAGAC
ATCAGGAGAAAATTGCAGAAATAGGCTGGGTTTGTGGGTATGAATATCTCACAGTTACTGAAAATAGCCA
ATCAAGTGTTTGTGAATAGAGATGCAACAAGCTGCAGAGAAAGCCATGAAGGCGAACACCAGGCTAGGCG
AAACACCGACTTACTGGCCGTGGCCATTAAGGGAATTTCCCTGAAAGGAGAGGGAAAGAGGGGTTCAGGG
AAGAATACCCAGTCTAATCACCCATGCTTGCAACATAACCAATGTGCCTATTGTAAGGAAATAGGACATT
GGAAAGGTACGTGTCCCCAACTGAAGGAAAAGCAAGGTGGTGTGGAACAAAAGACCTCAGATAAAGATGA
GGGAGCTTTGTTCAATCTGGCTGAAGGGCTACTGGACTGAAGGGGACCGGGCTCAAGTGCCCCCAAGGAA
CCCATGGTTAGGATTACAATTGGGGGCAAGGACATTAGGTTTTTGGTTGATACTGGTGCTTGAACATTCA
GTAGTGACCACCCCGGTAGCTCCCTTATCCAAGAAAATCATTGATATAATCGGAGCAACAGGAGTTTCCA
CTAGGCAGGCAGGCTTCCTGTCTACCACAGACCTGTTCGGTGGGGGGACATGAGATAGTTCACCGGTTCT
TATACATGCCTGGCTGTCCCTTAACCTTGCTGGGAAGAGACTTGCTTAGGAAGCTAAGAGCCACCATCTC
CTTTACAAAACAGGGCTCTTTACAGCTAAAGTTACTGGGAAAAGGAGTTATCATGGCCTTTACGGTCCCC
TGGGAAGAAGAATGGAGACCTTTTCTAACCGAGCCAGGCCAAGACATAAAACCAGCTCTAGCTGAGTGAT
GGCCCTGAGTATGGGCAGAGGATAACCCTCCAGCACTGGTGGTCAACCAAGCCCCCGTACTCACAGAAGT
TAAGCCTGGGGCCCAACCAATTAGACAAAAGCAGTATCTGGTTCCCAGAGAAGCTCTCGAAGGAATCCAG
GTTCATCTCAGGTGCTTGAAAGCCTATTCCTTGCCAGTCTCCATGGAACACCCCCCTCCTGCCTGTCCCT
AAGCCAGGGATCAAGGACTACTGGCCAGTACAGGACTCGCGCTTGGTCAACCAAACTACAGTGACTCCGC
ACCCAACAGTTCCTAACCCTTACACTTTGATAGGGCTGCTGCCGGCTGAGGACGGCTGGTTTACCTGTCT
GGACTTAAAAGATGCCTTCTTTAGCATCAGAATAGCCCCTGACAGCCAGAAGCTGTTGGCCTTTCAGTGG
GAAGATCCGGACACTACTCAGTACACTTGGACCCGTCTTCCCCAAGGGTTCAAGAACTCCCCTACTATCT
TCGGGGAGGCCCTGATTTGAGACCTGCAAAAGTTTCCTGCTAAAGACCTAGGCTGTGTCTTGCTCCTGTA
CACGGACGACCTTCTGCTGGGACACTCCACGGCAGTCGGGTGCGCAAAAGGGACTGATGCCCTGCTTTGG
CACCTGGAGGACTGTGGGTATAAGATGTCCAAGAAGAAAGCTCAGATCTGCAGATAGCAGGTACGCTACC
TGGGATTCACTATTTGGAAAGGTGAGCACAGCCTGGGGTCAGAAAGAAAGTAGGTCATCTGCAGCCTACT
GGAACCTAAAACCAGAAGGCAAGTAAGGGAATTTCTAGGAGCTGTGGGGTTTTGCAGATTATGGATTCCA
AACTTTGCAGTACTAGCCAAACCTTTGTACGGGGTTACAAAGGGAGGGGTGACCGGGAGCCTTCTGATTG
GGGGACTCTACAACAGCAAGCATTTTGTAAGTTAAAGGAAAAACTTATGTTAGCCCCAGCCCTAGGACTA
CCAGATTTGACAAAGCCCTTTACACTCTATGTGTCAGAAAGAGAAAAAATGGCAGTTGGAGTTTTAACCC
AGACTGTGGGGCCCTGGCCAAGGCCAGTGGCCTGTCTCTCAAAACAACTAGATGGGGTTTCCAAAGGCTG
GCCATCACGTCTAAGGGCCCCGGCAGAAACAACCCTGTTAGCTCAAGAAGCAGATAAACTAATGCTTGGG
CAAAACTGGAATATAAAGGCCCTCCATGCTGTGGTAACTTTGATGAATACCAAAGGACATCACTGGCTAA
GAATGCTAGATTAACCAAGTACCAAAGCTTGCTATGTGAAAATCACCACGTAACTACTGAAGTCTGTAAC
CCCCTAAATCCCGCCACCCTGCTCCCAGTATCAGAGAGCCCAGTCGAGCATAACTGTAGAGGTGTTGGAC
TCAGTCTATTCTAGCAGACCTGACCTTCGGGACCAGCCAAGGGCATCAGTAGACTGGGACTTAAACATGG
ACGGGAGCAGCTTCATTAACCCACAAGGAGAAAGATGTGCAGGATATGCAGTGGTAACTTTAGATACTGT
CATTGAAGCCAAACCGTTGCCACAGGGTACTTCAGCCTAGAAGGCTGAGCTCATTGCTTTAACTCGGGCT
CTAAAACTCATTGAAGATAAGACGGTAAGCATTTACACTGATTCTCGATATGCCTTCCTAATCCTCCAAG
TGCATGGAACATTATATACAGAAAAGGGTCTGTTAAACTCTGGGGGAAAGGACAAAAAATATCAACAAGA
AATTCTACAATTATTAGAGGCAGTGTGGAAACCTTAGAGGGTGGCAGTCATGCACTGCAGGGGACATCAG
CGAGCCTCCACCTCAGTGACCTTAGGAAACTCTCGAGCTGATTCAGAAGCTCGAAAAGCAACATCTACCC
CTTAATGGGCATCAGTAGTAGCCCCCTTACTCCCTCAAACACCTGACCTGGTACCTACCTATTCTAAGGA
AGAAAAAGACTTCTTCCACGCAGAACGGGGGGCAAGTAATAAAAGGAGGATGGATCAGACTGCCAGACAG
GAGGGTAGCTGTGCTGCAGTTGCTGGGAGCCACAGTTGTATTGGCTGTGCATGAAACCACTCATCTAGGT
CAAGAGTCACTTGAAAAACTGTTAGGCCGGTACTTCTACGTCTCACACTTGCTAGCCCTTGCCAAAGCTG
TAGCACAATGGTGCGTTACTTGCCAACAGTACAATGCGAGGCAAGGCCCCACTGTTCCACCCGGCATACA
AGCTTATGGAGCAGCTCCTTTTGAGGATCTTCAGGTGGATTTCACAGAAATGCCGAAATGTGGAGGTAAC
AAGTATTTGCTGGTTCTTGTGTGTACTTACTCTGGGTGGGTGCAGGCTTATCCAACAGGAACTGAAAAGA
CCTAAGAGGTAACCTGTGTGATTCTCCGAGATCTTATTCCTAGGTTTGGACTGCCCTTACGAATCGACTC
AGATAAAGGGCCGGCGTTTGTGGCTGACTTGGCATAGAAGACAGCAAAAGCATTAGGAATCACTTCGAAG
CTACATGCTGCCTACCAACCTCAAAGCTCTGGAAAGGTGGAGCGAATGAATCGGACTGTCAAAAATAGTT
TAGGGAAAGTACGTCGGGAAACAGGATTAAAGTGGATACAGGCCCTTCCTACGGTATTGTTTAAAATTAG
ATGCACTCCTTCTAAGAAAACAGGATACTCCCCTTATGAAATACTGTATCATAGGCCTCCTCCTATACTA
CGGAAGCTTCCAGGCACTCCCTGGGAGTTAGGTGAAATTGAATTACAGCGACAGCTACAGGCTTTAGGAA
AAATTACACAATCTCAACGGGTAAATGAGAGGTGTCCCATCAGCTTATTCTCCCCAGTTCACCCTTTCTC
TCCAGGTGATTGCATGTGGATCAAGGACTGGAATATAGCCCCTTTCTGGCCACGGTGGAAAAGACCTCAG
ACCGCCATCCTGACCACTCCTGCAGCTGTAAAGGTAGAAGGAATCCCAGCCTGGATCCACCACAGCCATG
TGAAACCTGTAGCCGATGAAACCTGGGAGGCAAAGCTGAGCCTGGACAACCCCTGCAAAGTGACTCTGAG
GAGGACGACAAGCCCCGCTTCAGTCACACCCGGAAGCTGACTGGTCTCGCATGGCCAAAGCATAGGAAGA
ATCATCGTGGGACTCATTTTCCTTATAATTTGGACTTGTATAGTAAAAACTTCCACTGATTTTCCCCACA
TGGAAGACTGCTCTCAGTGTATACATCAGGTTACTGAGGTAGGGCAACAAGTTAAAACAATCTTTCTGTT
CTATAGTTACTATGAATGCCTAGGAACTTTAAAAGGAACATGTTTACATAATGACACTCAGTACAAGGTA
TGTAGCCCAGGAAATGACCGACCAGATGTGTGTTATGACCCCTCTGAGCCTCCCATGTCCACAGTTTTTG
AAGTAAGATTAAGGACTGAAGACTGGTGGGGACTCATAAATGATACAAGTAAAGTATTAGCCAGAAGAAA
AAGGGGTGCCCAAACGCATAATCTTGAAATTTGATGCCTGTGCCGTCAATAACAGCAATAAGTTAGGAAG
GGGATATGGCTCTTTTCGTTGGGAAAAAGACTGAAAATAAGTACTTTTGTCATGAATTAGGACTGTGTGG
AAATAAATGTGGATACTGGTCGTGTGTCATTTGGGCCACTTGGATAAAAAATGGAAAGGATCCAGGCCAC
CTTCAGTGAGGAAAAAATGGCTTTTCTTGTACTAAAGGACAATGTAACCCCTTAGAGCTAGTAATAACCA
ATCCCCTTGATCCTCACTGGAAAAAAGGGGAGCTTGTGACCTTAGGAATCGATGGGGCCAGACTGGATCC
TCCAGTAAATATCTTGGTTCGAGGAGAACTTTATGAACCCTTTCCTGAACCAGTGTTTCAAACTTTCTAT
GATGAACTAAATGTACCAGTACCAGAAATTCCAGGAAAACAAGAAATTTGTTTTCCAATTAGCCAAGGAT
GTAGCGCAGTCTCTCAATGTCACTTCATGTTATGTACGTGGAGGAACTGTAATAAAAGATCAATGGCCAT
AGGAAGTCTGAGAATTAGTACCTATAGACCCAGTTCCTGATGAATTCCCAGCTCAAAAGAATCACCCCGA
TAATTTCTGAGTCCTAAAAGCCTCAATTATTGGACAATATTGCATAGCTAGAGAAGGAAAAGAATTCACT
CACCCCGTAGGACGACTTAGTTGTCTGGGACAGAAACTGTAGAATGCTACCACAGAAGCTGTCACTTGGT
GGAGTTCAAATCAAACAGAGAGGAATCCATTTAGCAAATTCCCAAAGTTGCAAACCGTGTGGACCCACCC
AGAGTCCCATCAGGACTGGACAGTCCCCACTGGATTATACTGGGTATGTGGGCATAGAGTTTATGCCAAA
TTGCCTGACCAGTGGGCAGGTAGTTGTGTTACTGGCACTATTAAACCATCTTTCTTCTTACTGCCTATAA
AAACAGGCGAACTCCTGGTCTTCCCTGTCTATGCTTCCCGTGAAAAGAGAAGCATAGCTATAGGAAATTG
GAAAGATGATGAATGGCCCCCCGAGAGAATCATACCATATTATGGGCCTGTTACTTGGGCACAAGATGGC
TCGCGGGGATACCGGACCCCCATTTACATGATCAACCAATTCATATGGTTACAAGCTGCCTTAGAAATAA
TCACTAAAAAAAAACAGCACAGCCTTGACTATTCTGTCCCGGCAAGAAACTCAGATGAGAAATGCTATCT
ATCAAAATAGATTGGCTCTCGACCACTTGCTAGCAGCTGAAGGAGGGGTCTGTGGGAAATTTAACCTTAC
TAATTGCTGTCTACAAATAGATGATCAAGGGCAAGTAGTTGAAGACATAGTTAGAGATACGACAAAACTG
GCACATGTGCCCGTGCAAGTGTGGCATGGATTTGATCCTGGGGCCATGTTTGGAAAATGGTTCCCAGCGT
TATGAGGATTTAAAACTCTAATAATAGGAGTTATAATAATAATAATAGGAACCTGCCTACTGCTCCCTTG
TTTGATACCTGTACTTCTTCAAATGATAAAAAGCTTCATCACTACCTTAGTTCACCAAAATGCTTCAGCA
CAAGTATACTATATAAATCACTATCGATCTGTCTTGCAAGAAGACATGGGTAGTGAAAATCAAAGTGAGA
ACTCCCATTAATAAAATGAGTGAGAGTCTCAAAAGGGGGGAATAAGGAAGGAGACCACCCCTCATATCAT
CTTATGCCCAATTTCTGCCTCCAAAGAAAGAAGAAGTAAAAACTAAAAGGCAGAAATGAAATCCACAGGC
AGACAGCCTGGCGCCGCACCCTGGGCCTGGTAGTTAAAGATCGACCCCTGACCTAATTGGTTCTGTTATC
TATAGGTTACAGACACTGTACAGAAATGCACTGTGAAAATCCCTATCTTGTTTTGTTCTAATCTAATTAC
CGGTGCATGCAGCCCCCAGTCACGTACCCCCTGCTTGCTCAATCAATCACGACCCTCTCACACACACCCC
CTTAGAGTTGTGAGCCCTTAAAAGGGACAGGAATTGCTCACTCGGGGAGCTCGGCACTTGAGACAGGAGT
CTTGCCAATGCCCCTGGCTGAATAAACCCCTTCCTTCTTTAACTCGGTGTCTGAGGAGTTTTGTCTATGG
CTCGTCCTGCTACAGTAACATCGTTAAGTTACCCTTGTTGGTCTAAAAGGGGAGGCATGAATAATCCACC
CCTTGTTTAGCATATCATCA
