# Supplementary material for: Genome-wide characterization of endogenous retroviruses in snub-nosed monkeys
Source: PeerJ. 2019 Mar 18;7:e6602. doi: 10.7717/peerj.6602 (PMC6428148; doi:10.7717/peerj.6602)
Supplement: File S4 — All ERV sequences found in the black and white snub-nosed monkey. [file peerj-07-6602-s004.zip › Supplemental4/111-7678.fasta]

>111NW_016804830.1:2216715-2224392 Rhinopithecus bieti 
CCGGAAAACTAAACCTAACAAGAGGAGGAGAAGGGATCCTGCCAGTCCAGTAATTAGAGGAGTCAGCCAT
GGATTCCAGTTAAACATGTTTTGGTACCAGGGGGTATTTTCCTGTTCTTGCTGGCGTCTGTCTAGATTTT
TTCGAACTCTTTGGAGAGGATCCTTTATGACTCCAGACTGATTGGCATAGAAACAACAACTCTCTCCTAA
AGCTGCACATAACCCTTCTCGGGAGAGAAATAGCAGATCTAGGCCTCGGCGGTTTTGAAGGACTACTTCC
GCTAGAGACTCTACGTGGGAATGCGGTATATTTATGACTGATTGGAGATTGCTTAAATCAGCATGTACTT
GTTGAGACAGGGACATTAGTCCAGTTTCTCTCTGAACCAGGGCAGTCATGCCAATGGCTGCTGATCCAGC
TATGCTAAGGCTGGCCAGAAGGGGTACAAGGAATGGGGCAACTCAGCGAAACCTGGAATGTAATTCATGG
GGAGCGATGAGAAGTTGCCCTTCTGGCCCGCTGTACACGTAGACCTGGGGGAGCACATGAACCAACATGC
ACAGGAGAGGTCCAGGTTCAGTCCCACTGATGCAGCGAGTGAGGCCTGAAGTATGGGCCAACCAGGTATT
GTTAGGTGTCTGGTAGGAGACTGAGGCATTTAAGGAAGTAAGGAGAGACTGAGTACAGGTGGCCTGAAAG
GGAGAAGCAGACAAGTTATACCTGGTGCTAATTAGACAGGAGGCGTTTCCTGACACATCTAGTGTAAGGG
CATGGGGGCGTGTACAACAAGGAAGATAGTCCATTTTTAGCCTGGCTTCTACTCCTAAACTAACATAATA
TGGGGGTTTTGCTTTTAGGCACAACCAACAATCTTGGACTAGTTTAGGCTGGGTGAGATTAAGGAGGTAA
CGTACCCCGTCCAGAATGGACATTAGGCTGGGCTGGAGATGTGGTCATTGTAGCTGAGATTTAGGAACCG
GGAGAGGCGGCGGGATGGTTAAATCGACCCTGTTTGGGTGTCTTTCGAACACAGGGTCACCTAAATCAGT
TAAAGGACCGATTTGCTTAGGGGGGGCTCCATGGGACCAGGATTTTTTTCTGGATGGTGAACATAATTCC
AACATCAAATCCCGAGATATAAAGCCTTAATTCCCAAGACATGCCATAATACCATTGAGCCAAACCAGGA
TTACAGACAGTTATAGTAAGAGGGTTACAATTTTCTATAATACACGGTCTAGGACGGGAAATGCGAGTTA
TGGAGAGGGTTGAGAACCGGGTTGATCCTCCAGGCTAAGTGGCTAGGGTTACACACGACCGGTGAGGGCA
GAAAAACTGGTAAGAATCTCAACAACTAGAGTCAGGGTGATTTCCAGGACAGAGGTAAAAGTCAACATTC
TGGAGTCCTTTTTCTGCACCTTTAGAGCTTCCACATCCAGTCCGGCTTCCTGTGTGTCCGAACCCTGCAG
CAAGGTCGACGTTTCCCGCTCCCATGACTGGCAGGTGGCGTTATTCTTCCTGGGTACTGGCAGGCTCTGG
GAAGAAAGCACATAAATCGACTGCAAAAGAGACTTCCTTGGAGGTTCCTGCCTTCCAAGTGGTGTTTGCA
AACATACGTCCTGTTGTGAAAGAAGTGAGGAGAAAAGAGTAGAGAGGGGCAGAGGGCATAATAGGCGGAA
ACAAACAAAAGAGGTAAATAAAGATAATTAATCTGATGGCTTCACTCGACATAGGTGCAGTTTTAAGGGG
CCTGGCCCAGGCTTGGGGACCCATGTTTCTTGCTGGGCTTTGTTGGCTTTTTTGATGCGAGAGTGATGAA
TCCAAGCAGAAATCCCATCCACTTTCAGAGCTGTTGGCCTGGTGAGGATGACAGTATGAGGTCCTTTCCA
GGCAGGAGTGAGTCCTTCTTTCTGCAGCCTTTTAACATACACCAGGTCACCTGGCTGGAAAGAGTGGCAG
GGCCCCGTCTGGTCAGGAGCTGGATTGGGGTGTGCTCCCCGGACAAGTAGCTAGATGATGCCCTGTACCT
GTTGGAGAGACTGCAGGTACCGTAACATATTAGCTTGTGAGATTTCTGCTAAATGGGTATCTCTTAGCTT
AGGCAAGATAGGTGGAGCCCTTCTATACATGATTTCAAAAGGTGAAAACCCAGCCCGGTAAGTGGTGCAT
CTTACTCTAAGAAGGGCTAAAGGAAGGAGCTTTACCCAATCCTCACCAGTCTCTAGGATTAATTTTGTAA
GAGCACTTTTTAGGGTGTGGTTCATGTCCAGAGCTCTGAGGTCGATAGACGCAATGGAGTTTCCATTGAA
TGTTTAATGCCTTGCTGACCGACTGAGCTATGGACGAGGTGAAGGCTGGTCCATTATCAGACCCTATGGC
AACAGGCAACCTGTGTCGAGGGATGATTTCATTTAGTAAAAGCTTAACTACCATGGTGGCAATTTCGTTT
CTGGTGGCAAATGCCTCAGTCCATCCGGAAAAGGTGTCTACTAGCACCAGGAGGTATTTGTACCCTGGTT
TTTCTTCTGCAAAGTCAATTTCCCACTTTTCTCCTGGTGAGCCTCCCCGGAGGCGGTGGCCTGAGCTGGG
CTTGGGACCTTGTTTGGCGCTTACCTGAGCACAAGCCGTACACAGGAGAGCTGCTTGGTTAGTTAATTCC
TAAAGGTGAGGGATCTTGAAATGGCTTCTTAGAAGCTGGGCCAGTTTTACTCCACCCAAATGGGTGGTAG
AATGCAGACGATTGATTAAAGTTTCCCGAGGGCTCGGGGCATGAAAATTCTGGAATCAGGAAGAATCCAC
CAACCTTCTTGATTTTTACTGGCTTGAAGATCTGAATCTTGTTTTTCTTCTTCTGGGGAGTATTCTGGGT
GGTCTGGTAAGTCCGACTGCAGAAAGGACACAGCGGGCAGCAGGGTCAAAGGCGAGACTGGGAGCCGAGC
TGCCTCTCGTGCTGCAGAGTCTGCTCTTTGGTTACCACGGGCAACAGCCATGTCTTCTCATTGATGTCCT
TTGCAGTGAATTACAGCCACCTGCTGAGGAAGCCAAACAGACATGCACCACGACGCCCGGCTAATTTTTG
TATTTTTAGTAGAGATGGGGTTTCACCATATTAGCCAGGCTGGTCTCGAACTCCTGACCTCAAGCGATCC
GCCTGCCTCAGCCTCCCAAAGTGCTGGGATTACAGGCATAAGCCACTGCGCCTGGCTGGGGCTATTGACT
TCAAAGATAATTTAGGGGGTGAGGAAAATGTTCTATGTATTGTTTTAAGTGGTAGTTTCATGGGCCTATG
TAATTGTCAAGACTTATCAAAGTGAACACTTATTTGTGTTATTATATGTAAATTATACCTTCATTTTTAA
AAGAAAAAGCATACTGTTGAGAGTATTGAGTAATGATGTGGGCTAGGGAACAGAGAGGAAGTAGAAAAGA
AGTAACAGAACTTTATCATAGTCTGCAGAAAGATAGGACCCTGCCAAGGTCATCATCAGCATTTATGGCC
TATGACAGGGCAATTCCTCTAGGCAGAGGAATTCGAGAAAGGAGCCTCTAGGCAGACTTAGCTCCAAGGC
TCTGGGCTAACCCAACCTGCACTGACCATCAGTGCTCACTTATTCCAGTGAGCTTATGCCTATAGGTCCA
AGCCTTGAACTAAATGTGGTGGCCCTGGACACTGTCATCATTTAAAAGGATACGGGCCCCAAATTTGGCC
TGAAAGGCACAGAGCTTCCTTGCTCTGGAGTAGAAAGGACCTTACCTGGGCCTGAGTGTTGTTTGTTTGT
TATAGGGGAAAGAAAGAGAGATCAGACTGTTACTGTGTTTATGTAGAAAAAGGAAGACATAAGAAACTTC
ATTTTGATCTGTACTAAGAAAAATTCTTCTGCCTTGAGATGCTGTTAATCTGTAACCCTAGCCCCAACCC
TGTGCTTGTAGAAACATGTGCTGTATTGATTGACTCAAGGTTTAATGAATTTAGGCCTGTGCAGGATGTG
CTTTGTGAAAAATGTGTTTGCAGGCAGTATGTTTGGTAAAAGTCATTGCCATTCTCTAGTCTCGAGTACC
CAGGGACACAATGCACTGCAGAAGGCCACAGGGACCTCTGCCCAAGAAAGCCTGGGTATTGTCCAAGGTT
TCTCCCCACTGAGACAGTCTGAGATACAGCCTCGTGGGAAGGGAAAGACCTGACTGTCCCCCAGCCCAAC
ACCTGTAAAGTGTCTGTGCTGAGGAGGATTAGTGAAAGAGGAAGGCCTCTTTGCAGTTGAGATAAGAGGA
AGGCATCTGTCTCCTGCTCGTCCCTGGGAATGGAATGTCTTGGTATAAAACCCAATCATACATTCTATTT
ACCGAGATAGGAGAAACTGCCTTGTGGCTGGAGGTGAGACGTGCTGGCGGCAATACTGCTCTTTACTGCA
CTGAGATGTTTGTGTAAAGTTAAACATAGATCTGGCCTAGGTGCACATCGAGGCATAGCACCTTTCCTTA
CACTTATTTATGACAGACAGTCCTTTGCTCATGTTTTCCTGCTGACCCTCTCCTTACCATTACCCTATAG
TCCTGCCACATCCCCCTCACTAAGATAGTAGAGATAGTGATCAATAAATACGGAGGGAACTCAGAGACTG
GGGATGGTGTGGGTCCTCTGCTGAGCGCCGGTCCCCTGGGCCCACTTTTCTTTCTCTATACTTTGTCTCT
ATGTCTTTTTTTTTTTTTTTTTTTTTTTTTTGTCTTAGAAGGAGTTTCACTCTTGTCTCCCAGGCTTGAG
TGCAATGGCATGATCTCAGCTCACAACAACCTCTGCCTCCCGAGTTCAAGTGATTCTCCTGCCTCAGCCT
CCCAAGTAGCTGGGATTATAGGCATGTGCCACCATGCCCATCTAATTTTGTATTTTTTAGTAGAGACAGG
GTTTCGCCATGTTGGTCAGGCTGCTCTTAAACTCCCAACCTCAGGTGATCCACCTGCCTTGGCCTCCCAA
AGTGTTGGGATTACAGGCGTGAGCCACTGCGCCTGGTGTCTCTGTGTCTTATTTCTTTTCTCAGTCTCTT
GTCTCCATCTTGTAAGAAATACCCACAGGTGTGGAGGGACAGGCCCCCTTCAGTTTGTTGTTTTTTTATT
TTTATTTTTTGGTGTTTTGTCTGGTTTAGTTTGGCTTTTTGGGTTTTTTGGTTTTTTTTTAGAGACAGGA
TCTCACTCTGTTGTCCAGGCTAGAGTGCAGTGGCACCATCATGGCTCACGGCAGCCTTGAACTCCTGGCC
TCAAGTGATTCCCCTGCCTCAGCCTCCCACGTAGCTGGAACTACTGGCACACACCACCATGCCCAGCTAA
TTTATTTTTATTTTTTTGTAGAGATGGGGTCTTGCCATCTTTCCCAGGCTGTGGTCTAAGTGTTAATAGG
GATGTAGCTTGGCATGACTGTAGGGTGCTCTGGATCTGGGTGGGATGTGACCATCTCCTGGATCAAGGTT
GATTGTGGGAGTAGCCTGGGATGAGGAGAGGCCACAGCCCATCCTGTCCTGAGAGTATGTGGAGGCGGGG
AGAGCACAGGGGCAAGGGTGAAACAAGTATCAAAGTATAATTTTCAAAAACTTGTAATTTTTAACTCTTT
TACAGATATTCAAAGATTCATCTCACTTATTAGCAAGGGAATTGGAAATTGATTTCCAAGTGAACAGGTA
TATACATTTTTTTCAGTGAAAAATAATAGAATATTTGAATAAGATTGCAAAGTTAGATATAAAACTATTT
AATATCCCTACAGGGCAATAAAACCATACCTTTAAGGTTATTTCTTCCACACAGAATCAATTTGTAGCTA
TACCAGATGAATATATGAAAATGCATCAATTGTCTGCAAGTTAACGTCTATTTTTACATGATCTACATCC
TAATCGATAACAGTCAATCAAATAAAGGTTCATTACACCAGAGCAATGAATTCTCAACCTGGGGCAGTTT
TAAGCCCCAGGGGACATTTGGCAATGCCTGAAGACAATTTTGGTTGTCACAATGGTGGGGGTAGGATACT
ACTGGCATCTAGTGGAAAGAGGCCAAGGATGCTTCCAGTCACTCTGTGATGTAGAGAAGAGTCCTCTGTA
ACAAAGGATTATCTGGCCCAAAATGTGAATGGTACAGACTGTGGGAAAACCAGAACAATTTGTTAGACTG
TGCTGTAGTATGACTTTGCAAAGATACATGGGATAACAAAATAATATATTTTCCTTATTTCCTAGTGTCA
TGAGTGGTGCAAGGTTAGAGATAACCAAGGGCACACATGCTTGTATCTTGCCACAATGTCAGCCTTTTAT
TGATGCTAGTTCAATCACAACAACATGAGCTACATGGAGTTCCCAAGGAGGCATTCTCCTTAGTACTTCC
CATTCACTCCGGAGGCAGAGCAGTGGGCACACAGGCTCAAGATACTCCAGAAGTCAGTCAATATTGCAAA
GCACATATAGTAGTGTACCTTTTTTTTGGTGGGGGGGACAGTCTCTCTTTTGTCCAAACTGAAGTGCAGT
GGCGTGATCTCAGCTCACCACAACCTCTGCCTTCCGGATTCAAGTGATTCTCCTGCCTCAGCCTCCCGAG
TAGGTGGGACTACAGGTATGCACCACCATGCCCAGCTAATTTTTTTCTATTTTTAGTAGAGACGGGGTTT
CACTATGTTGGCCAGGCTGGTCTCGAACTCCTGACCTCGTGATCCACCTGCCTCAGCCTCCCTAAGTGCT
GGGATTACACCACACCCAGCCAATAGTGTACTTAATATATAAATGTTCTTGGTCAGACATTCTACAACAA
ACAAAGTAATATTTAACATCAAGAGGAAAAAGAGATGGGAGAAAGGGTTAAGGAACCAGTCCATGGGCAA
AGACAAAAGAGGTCCTAGTCTGGACTTAGGCAATCCATCAGTCTTGCAAGAAAGAATTTTTGATGTGACA
CAGCCTTCCACAGCAGATGCCAAGTTCTCATCACAAGTAACTACAAGATAGTGTCAGTTAAGATGGCCTT
TTCATGCTGCTGAAGGCCTAATCTTTATTGTCATAGAGTCCTCTGGTGAGAACTGATGGTGAAAGAATGT
GCTTGTTCATGTGCTTAACTGGTTGGATGCAGTCTTTATTCTTTTTTTATTAAGCAAAATATCTTGTTGG
CAAAGTGTTCTATGAAAATGAAATGAAGTCTTTTCTAAGAGGGAGTTAGGTATGTCAAAGGTGCTCTATA
CACCTAGTTTTTGATAACTTACTATTATTTTTTTGAGACGGAGTCTCACTCTGTTGTCCAGGCTGGAGTG
CAGTGGTGCGATTTTGGCTCACTGCAGCCTCTGCCTTCCAGGTTCAAGTGATTCTCCTGCCTTAGCCTCC
TGAGTAGCTGGGGTTACAGGCACACACCACCATGCCCAGCTAATTTTTGTATTTTTAGTAGAGACGGGGG
TTTCACCACGTTGGCCAGGCTGGTCTTGAACTCCTGACCTTGTGATCCACCCACCTCGAACTCCCAAAGT
GCTGGGATTACAGGCATGAGCCACTACGTCCGGCAGGGCTTTAATTTTTATCTACTGCTTTAACTTTCAC
TTCAGTGTGTTGGAGTGTGGTGGACAAGCACTCTCCCTCACTCTGCCATCCTGTTTCTTGTTGATATTTT
CAGCCATTCAGGTATGGATGTCTGAGGCCTCTCTCTGACAGTGATAGA
