# Supplementary material for: Genome-wide characterization of endogenous retroviruses in snub-nosed monkeys
Source: PeerJ. 2019 Mar 18;7:e6602. doi: 10.7717/peerj.6602 (PMC6428148; doi:10.7717/peerj.6602)
Supplement: File S4 — All ERV sequences found in the black and white snub-nosed monkey. [file peerj-07-6602-s004.zip › Supplemental4/112-13308.fasta]

>112NW_016804830.1:792936-806243 Rhinopithecus bieti 
TGTACACCAGGCAGTGTTCCATGCACTTCACATGTTTGGCTCATTTAATCCTCACAACTTCAAGAGGTAG
GTGCTGTTATTTCTCCCTGTTTTACAGAGAAAGAACCTGAGCACAGAGAAGTTAAGTCACTTGCCCAAGG
ACACACAGCTATTGGGTGTCAGAGCTGAAGTTTAAGAATTCCAATCCAGGCAGATTAGCTCTCCAGAGTT
CCATGTGCTGGACCATTACATTTTACTCCCCACCTCAGTGCAGACTGGCTATACTGTCAGTATTGTAAAG
ACCATGAGTGCAGAAGAGGAAGAATCAACAGAACTGGAATATGGTGGTTTATGAAGAGGTAAGAAGCAAG
AGTGACTCCTGGGCTCATAGCTTAAGAGCAGGAACCAAAGCCTGCTTTCCTGCTGCTTGGTCCTGTGTTT
CTTCTTGTCACTAAAGGAAACCTTCTAGTCCTTTTGCATTCTGTTTGTGCCTACCTGTCCCTTTCTCTTA
TACATTCCTAAAACACAAAACAAACTGGACTGCCTGCTGTCCTAACACAGGTGACACCTCTTCCACCTCC
GCGTACCTCCATGTTTTTGTACAAGCTGTTCCTTCCCCCTAAGATTCTCTCTCCTGCCTCCTTTGGTCCA
AATCTGATCTGTCTTTCAGGGTCTCAGTTAAATGTCCCTTCCCCCAGCAACCTTCCCTGCTTGTTTAAAG
ATGATGAGTGAACAACCATACTATATCACTTACTTGCTTCCATCTTCTCCACCCAACCAATCCCCGGGCA
GCCACATCTTCCCCGCTGGCCACACCCTCTTTGGAAGCTCATTTAAGATCAGAGGATCAAAGAAGCCTGA
CCTAAAGAAGGAGAGGGTGCAGCCGGGTGCAGTGGCTCACGCCTATAATCCCAGCACTTTGGGAGGCCAA
GGAGGGCAGATCACCTGAGGTCAGGAGTTCAAGACCAGCCTGGCCAACATGGCGAAACCCTGTCTCTACT
AAAAATACAAAAATATCCGGGCATGGTGGTACACACCTGTAATTCCAGCTACTTGGGAGGCTAAGACAGG
AGAAACGCTTGAACCTGGGAGACGGAGGTTGCAGTGAGCTGAGATCAGGCCACTATACTTCAGCCTGGGC
AACAGAGCAAGACTGTCTCAAATAAAATAAAATAAAGATGGAGAGGATGGGAGGGTAAGAGCAGGGAACA
AGAAGACATTGTTACATCTGGGATTGCCCCTTCAAACCCATGCCTTCAGCTCCTCAATGTGCCTGGCACA
GAGCTGAAGGCCACCACAGTGAATTCAATTCAACTCTGGCCCTTAAAGCACTCAGCAACCAGATGGGAGA
TTCCTGGCTGCCACAAACTAAATTTCATAGCGTGTTCCCCAGTTTAAAACCCTCCGGGCATGATTCACCA
ATCTGCAGGCCTGTCCTTTCCTCAAGTCTTAGGCTCAGCCTACCACCAGTCAACCCTTTGTGGGCCCCTG
TTGTGGGCCCCCTACTCCCCTGACTATTGCTTTACCTTCATTCCTTTCCTCGTGCTGACCCTCTACCTTA
AATCCAGTGTCTTTTATGTCTCTGCCCTCCAGCACTTACCTTGGTCTGACAGATGACTCACAGAGACCCT
GTGTTCTCTTCCCTGAAGCCTTTACACCAACCGCACCCAGGGCTAAACTGGGTACTTTTTCTGTGACTTA
CCAAACCCACACAATCCCATATCAAATATTTGTTTACAACATTCGTTTCTATGTCTGTCTTCCCCCTCCC
CCTCAACTAGATTGAGTTCCTTTAGGGCAATGACAATGTCTCTGTATCCCCAAGCCAGGCACTGTGTTTT
GATACAAAGAAAGCCCAGGTTACATTTGTCAAATGTAAAAGACCATACAGTGAGTGGGTGAGTGTTCATG
AGAATGCCAGATCTGACTACTTCAGCGAGAAACCGAGACACTCCAGGGCCGGAACCCAGACAGTGGGAAT
ATGGTGCTGTCTTTGCCCCTTCTACAGTGAAGAACCAGAATTTACATGTTATCAGCAACAGCCACTTCCC
CTCTGCTCCTGCCTGCCTAGAGGGCTGGGCAAAGGGTAGAGGGAGCAGGGTCCCGCCAGGGTCTGGGGCG
AATTCAGCTCGCCTTAGTGGGAAACTCTGTCTGTCTTCCTCCCCCAGGGGGAGGGGATGGGGATAGAAGG
ACCAGAGCAAGGGGAACAGGGCAGGCCTGGAGGGCGCAGTCGCCTTGGCAGAAATCCTACCACACCCGGA
TGTGGTGGGTGGTGAACGGGATGGGGCGGAGAGTCCCTGCCCTGCCAGGGACACTGACTGGACGATCCAC
TTTAGCGGGAACCCCACAAATCTCTCAAAACTAAGGTCCTGGAAACTGGAGGAGAGCTCGATTTCAGGCT
CTGTTTGGGCAAGGGCAGGGCGCCGGGTGCTTCAATTTTTGGAAAAGGAACCCCCGAAGGGAGCAGGGAT
TAGAAAAGAAACTACCAGAAACCTCAGTGGGCCCGTCTCACCCACTCATGCCCACCACCGACTTCTCTGG
CAGCTCCCCATCGCCCCGCGCACCGCTGCCTCTCCGTGGAGCCTCCAAGTGGTGCAGAGGAGAGGAATCT
CCGGAGACTGGGTTCTGTTGCGAGCCCTGCCACGTTCCGCCCCGGGCGGAACTCTTCTTTGGGCCTTTGT
TTCCTCGTCTGTGAAATGGGAGCAGGGTGGGGGCAGAGGACTTGCAGAAGCCCTGCCAGCTCCGACGCTG
CTAGCTGGGATTCTCCATCCCGCCCTCTCCTCCACCGCGGTCCCCAGACCGGTCCTAACTCCACCCCCAC
CCCCCGCGCCTCGGCTTCGCCCGCCGCTAGGGGTCACTGCCTGCCTTTGTCAGCGGAGGAGGAGGGCAGC
CCGCGCTCCAGCCGGCTCCCCACCTGGAAGGCGGCCGAAGGGAAGCTCCCGAGCGAGGGTCCTGAGCCGG
ACCCCGCGGCCCGCGCTCGCGATCAGCCTCTGCTTCGGTCGGGAAGGCGCGTGCGCTCGGGCTCCGACCG
GCCCCCGGCGGGCGCGCATCGAGGCCAGGAGGGGGTTAACGCTAACCCCTCCCCTCTGGCTGACATCACG
GGCGAGCGGGTGAGAGGCTGGAGCTCGGCGAGTGAGAGAAAGAGAGCGAGAGCAGCGAGCGCGGCTCCAC
ATTGTTGCGGATCGCCGGCACCCGGCAGAGCGGCGGCGGCTGGGACGCGCGACGCCTCCGACCCGTTCTC
CTCGCGCCCAGCCGCGCAGCCAGAGCCACGCGGGCCGCCGGCCGTCGAGCCCGCCNNNNNNNNNNNNNNN
NNNNNNNNNNNNNNNNNNNNNNNNNNNNNNNNNNNNNNNNNNNNNNNNNNNNNNNNNNNNNNNNNNNNNN
NNNNNNNNNNNNNNNNNNNNNNNNNNNNNNNNNNNNNNNNNNNNNNNNNNNNNNNNNNNNNNNNNNNNNN
NNNNNNNNNNNNNNNNNNNNNNNNNNNNNNNNNNNNNNNNNNNNNNNNNNNNNNNNNNNNNNNNNNNNNN
NNNNNNNNNNNNNNNNNNNNNNNNNNNNNNNNNNNNNNNNNNNNNNNNNNNNNNNNNNNNNNNNNNNNNN
NNNNNNNNNNNNNNNNNNNNNNNNNNNNNNNNNNNNNNNNNNNNNNNNNNNNNNNNNNNNNNNNNNNNNN
NNNNNNNNNNNNNNNNNNNNNNNGCCGTCGAGCCCGCCGCCCGCCGCCTGGGCCCCGAGCCTTCCGCGCC
GCCCGGGCGCGTCCAGCCACCCTCCGAGGACGGCCGGCCATGGACGCTTGCAAGTTGGAGCCGAGCGGGA
GGGTGTGAGCGCGCTGGGGCCAGGAGCCCGCGCCGCGCAGCCGGGCAGCCGGGCGCGCCGGGGGTGGGTC
CCTCTCCCCAGCCCCGCTCTGCGTGGAAGAAGAGGGCGGGGACCGGCGCCGGGAGGAGAGTGGAGGAGGA
GAAGGGGCATGACTCGTGCAACTTGCGGCGGGCATCTGCCGAGCCTCTGAGCCGGCGACGGCCTGGGGTC
CGGACTGCGGCCGCGCGGATCCCACCCAGCCCACCCCGCCCCGGCCGACGGCTGCAGCTGACCTGGATCC
TCCGAGCGCCCGCCGGCCGCCAGCGATCTTCCTTCGTCTTCCGGGCTGGTTTCTGCAGCGCGAGGAGCGC
TGCCCTCGCCGCCCCTCTCGCCGGACCCCCGGCCCCCGATGGCTCGGATGGGGCTTGCGGGCGCCGCTGG
ACGCTGGTGGGGACTCGCTCTCGGCTTGACCGTATTCTTCCTCCCAGGTAAGCGCGCTCACCTCTGCTGT
CCCCACCCCCATCCAGTGCCTCCCCGGGGCTGGGAGCCGGATGGCGGGCACGACTGGATTGTGGGGAGTG
AAAGGAGCCAAAAAAGTTGGGTCACGGCTTGGGTAAAGGGGGTGGGAGGTGGCACGGCGGAGAAAGAGGT
TGAGAAGCCGAACAGCCTGCCCTGCAGGGAAGCAGTCGGATGCACTTCCCTGTGTAGCATGAAAGCACTT
TCTCCGCTCAGTTCTTCACAAAAATAATAATATGTAATAGCGTTCTATTTATTTAATAACCAGCTCTCTG
CTCGGAAAGCAGTTTGGAAACACTGCGTGTTACATAAATGCAAAATAATCACCGTAATCACGGTCTCGGG
GTGGGAGACAACAGCCCCAGGAGGAGGGCGTCAGTCTCGGAGCTGATGGGTTGCGGGTTTGGAGTAGGCG
GGGGCGGGGGGACTTCGTTTCTTTCGGCGGCCCCTTTGCCAGACGGCTCAGGACGCTCGGGCCCCCTCCC
GCCCCACACCGCCCCACAGCGGGCGCGGAGAGCCGGCTGCTGCTGCAGCAGAGGCAGCTCCTCGCTCACC
TGCGGTTCCTTTCCTGGAGGGTGAGGCCGGAGCAGCCTGGGATTGCAACCTCCGGGCCTGGCGCGGGACC
GGGCTCCCCCTCGGAACTCTGCTCCCAGCTCTGGGGGCTCTCCCTGGAGGAGACGCCGCGGGCTTCGTGC
CAACCAGGTAGCTGCATGACCCACTTTCCCGAGGGTGCCCCGCGTGTCCTTCCTCGAGGTGCGGGCTGCC
GGCAGCCGAGGGGTTAACCTCGCGCCCGACCCCGGGGTGGCCCTGGTGGCCCACTCTGACGGGTGGGGTG
GGCTCGGAGGCTGGGACCGGCCCAGGCATATTGTGCTGGGGAATGAACTGGAAAATGCGTTTAGGAGGCA
AATCCGACCGAGTCCCTTCGCCTGGATTTAACCCTTTGTGTCCCTGGAGAAGCTGCCGAGCTCGCCGGCT
GGCTGGACACCAAGCGCGGGTCAAGGGGTGTGGGGAGTCCTCCAGCTCCCTGGGTAGAAACCAGAGACGA
CCTGCAGCTCTAGCAAGATGGGATTTTGAGGAGGGGGGAGGATCTTGACTGGAGCACGTGGTCCCCGCCT
TGGGGTGGCAGATTAGGGGGTCAGTGTACAGAGACCCTCTCCTCGTGGGCCAGGAATATTAGATCCCGAG
TTCCTACAATGTGCGATGCCGCAGAATGGCCAGGCAGTTTGTTATGGAGAGACCAGTCTGGCTGCCTAGT
TCCGGGGCTAGGGTGCACTCCTGGAAGGCAGAAGCCTGGCCTCATTCCCTTCTATGCCTCTTCTGCTGCC
AGCCAGCTCACTAGGAGGGCCCCACCAATCTCCCTGAGTGGTGGATGTCTGGGAAGCAGTCTGTGAAAGC
GGGTACTGGGGTGCCTCCACCCCTGAAGCCTGGGGTGCTGCCCTGCTGGATGTGGGGGGGTAGGGAAAAT
CCAGGGCTCACAGGTGTCACTGCTCACCCTGCCCCCAGAGGGTGGTCTTGGTGAGAGCCAGAGGTCTTCT
CACACTGGATGGCCTAGGAAGCCAGCCTAAGATACAGAAGTTCCGGCTCTAGGACTTGCCTGGCCACTGG
GATTTGAGCTTCCAGGAACCCTTCAATTACATATGTCCTCATCCAGAACCCAGAGAAAGGAGAGCTTCCC
AGAGCTCTGGTTGGTCCAGCACACTAGGGGTTAATGTAATCCTGGGATGGACAAAGGGTGGTGGGAAGGG
TTGGGAGAAGGGGAAGGAACTCACCCCATTCTCCCCTCCTTTTGTTATTCTCTTTCCCCAGCTTTGTGAT
TCCCTTCATGGTTAATTCCTTCATTGGGGGCTAGAGGCCTGCTGTGCTCCACCCACTCAGGAAGTGAGAG
CAGGGAGGTGAACTCACCTGGCTCAAGGTGGATACAACCCCTGCCAAAAATCCACATGAAAGGGTGGGAT
GCAGAGAAAGGAACCAGGGTTGAGAGAGGTACTTAATAAATGCTCTTCCATCGACTATAATTGACTGATG
GATAGCATCCACGCACCCAAGTTCCCGAATCGCCCAACTCCTCTGCCCAGTGCCTGGGCTCCTGGGGCCT
TCTCTGCTTGCTTGCTCTAGGGTCCATGAGTGCAGAGAGGCAGGTGGATACGGTTGTGCCCAGTCTGACA
CTTGGATGGAGGCTGGTTGGCCCAGAAGTTGCAAGTCCACATCCTACTTTGCATTATCTGCCAGCTTCCT
CCCCATTGCCCGCTATAGCATCTCTCTAGGGACTTGCCAGTCTGATGCTCTTTTCAGGGTTTTCCTGGGC
TGTGGCAGGGAACCTGGGTCTAGGGGTTTGAGGAGAGGAAGAGGGAGGGGCCTGGAGTATGTGCGATTGC
CCCCAACTTCAAAACACTCCCAATCTGGCTATTGAAGTGTAAACACAGAAGTATGTTTTCAACAACACAG
ACTTCACTAAGCAGTGTGGTGAAGCCCCACAGGCCTCTGTTTCCTGAGATGACAATCCACGGTTTCTTCC
TGTTAACTTAGAGGAGAGGGTCAGTGGGGCAGGTGGGTTACATCCCAAAAAGAGATGGGGGAGCACGAGG
AGGAGGCAGAGAACCTGCCTGAGAAGCAGGTGCGTTGAGCTGGTGTCCCACCTACACCACACCCTCCCTA
ATTGGCTTCCCTACACCTTTTGTCTGGAAAGAGAACACACACCCCAGGTGTCATGCACACCCTCGGAAGA
CCTGTCGGGTCACAGCACACCCCTCTCTGAAGCCTCTCTCTGCAGCTTGTGCAGAGCTTGCTGCCATGTG
GTCTTTGAAATTCCAAGTGTCGGGGCTATTGGGTTATTTTCCTTCCTCTCTCTCTATTTCTCACATGCAG
TGGTGTGCTTCAGCTTGCTGGGCAAGGCATTATGGCAAGACCAGTTCTGCTGGCCTGGGGTTTGCAGCAT
GTATAAGTGGGAATCTCCTTACCCATTTATAAGGCAGCACTGTGGAGTGCCTTGGAATTGGATTCTAGGC
CTCCGTAGTCAAGACTGGAGGGGAAGAGGAGATACTGCAGAACTTGGGCCCAGTTGCCCCGGCTGAGTGA
CCCAGAAGGCATCTCTTTAACCTGAACTTGTGAGCATATGGGACAGGTAGCCCTCGTTGCCTGAGGCTGG
TTGAGGTGAAGAGTGTTATCAGTTCTCTTCTCAGCCACTCACATTTGTACAATGAATCCACCTTGGCTAC
TGCTTGACCACGGACTCTGTTGTATGTTGCCAGCATGGTTGAGCTGGCCAGAACCCTAGTGCTGATGTCT
GAGCAAGTGGGCCAGGCTTGCTGGGGGCAGAGGGTCAGTTCCAGTTGCTGTGTCTATGATACTGCCATTG
TTTAGCAGCTGACTAATGTTCATTGTTCAGCACAAACAGAAAACACCCAAGGGAGGTGTGAATGTATCTT
CGATTTTTCCGATTGTATCTTTTCCTGGCTAACCTGGTGAATTGAATGCCTCCTACCTCAGAGACGGACA
GATAGAGAGGTGTCAGCATATTCACCTGTTTTGCTGATTTAAAAAAAAACAACTTTAAACATTAGCCAGT
GTGCCAGGCTAGAATGGTCATGAGCCAGTTGTGGAACTTAAGCTGTGACATTTCTGACAGTCTGCATAGG
GTCTCACCTTTAGTATAGAGTGTGTGTGCACACACGTATCCAGGGCTTTGTGTGTTTGTGTTGGTGATCT
GCCATTCACTGTGCATGTGTGCATCTGTGGGGACTAGGAGTAGGAGGTGTATGTACTTGTGTCTGTGGGT
CACTGTGGGACTAGGGCCATAAATATGTAACATCAAATGTATATTCACATGTAACTGACTGCTTAGAACT
TTCTGACTAGGACTTTGTGAGTGGTCCGGACTTGAGAATGCGTCTCTTATGTGTCAGAGTGTCAGTGAGG
GTGACTTTGGGAGGGCACCCAGGATTTGCCCTTGGTTAGCTCTTCTAGGACACACTACCGGCCCCTTTGG
CAGGTCGGAAGCCTCTATGCCGCTTCCTTTTTCTGTTCTGCCCTTGGCTTTAGACTGGGCCTCTGCCTTC
TCACAGGGAGATGCTGAAGACCTTGACCACACCGGGAGAGAGATTCCTCTCTTGTCAGCCTTCTGTTGTT
TCCCTGGCAGGCAGAGCAGCACTGGAACCTGGCATTACCTGGGGCCTGGCCTGCCCGATGAGTTCTCATG
ATCCGTAAACGGCTGGGAGGGGCAAAGGGAGGCAGTTTTTCAGCTCCTAATTTGGCATCTTTGCTTCCTA
CATGGGTGCTTAAGAAAAAAAATCATGGTGTGTGTGGGGAGGGGAGGTAGCATACTCTGGGCATTTTAAA
AGGGTGTGAGCATGAGCTTTGGTCCTCCATGAGGGCCCTGCAGAGCTATGTGTGCCCAAGTGGGCAACAT
ACATGTGCCTGGAAGCATCTTGGGTTCGTGACGCAGAAAGCAGGAGCCCCCTTATTGGAAAAAGAAGTGG
GAATAAGGGACAAGGAGTGGGGAAGAGGGTGGTCCTGGGAACCCAGCACTCTGTGCCCAAGCCCAACTGG
AAAATGTTTCCCCATGATGCCCACCCCTGTCCATAGAGACCGGGTCTGCAGAGCCAGCAGCAGATGTGCT
GGCTGGGGTAGGAGGTAACTTAAGATCTGAGCAGGGATCACCTTGCAGAGGGAATGCCCTGAGCTGGAGA
TAACACCCTTTAGTCCAGTTAACCCTTTAAGCTCTGGATTCTCTCATGCTGTTGGGGGCTAGGAGATGCG
GAAAGGGAAGAGATATGAGAAAACACACGGAACATAGTATCTGTACCCCAGCCCATTCCACAAGGAGAGA
TGAACTCGGTGTAACAGGAGAGACCCAAGATGGACACAAATAAAGACTTTCTGACAGCAGATTGTAGAAT
CTTCAGGGCAGTAGATTATCCCAGGTTTGCCCTGGGTGGGGGACGGGGAGGCAATAGGTATGTATTCTCA
GGGGGTGGGGGGCTCGTGGGAGGTCTGCCTTTCACAGCCTCCCAGGAGAGAGCAGAGCAGCAGTGGTCCC
TGGTGCAGGGAGAGCAGCAGGCAGCTCAGTTCCTCTCCCTACAACCTGGTGATCACCCCGTCTTGGCAGC
CCAGCATAATGAGATAGCAAAGTGGCGCCCACTGGCCTGGGTTGGAATCCCAGCTCTACCAATTACTAGC
TGAGTGACCTTGGTCAAGTCACTTTATAGGCCTGTTTTCCCATCTTTTTTTTTTTTTTTTTTTTTTTTGA
GACAGAGTCTCCCTCTGTCCCCCAGGCTGGAGTGCAGTGGCGAGATCTCGGCTCACTGCAACCTCCACCT
CCTGGATTCAAGAGATTCTTCTGCCTCATCCTCCCGAGTAGCTGGGACTACAGGCATGTGCCACCACGCC
TGGCTAATTTTTTTGTATTTTTAGTAGAGACAGGGTTTCACCGTGTTAGCCAGGATGGTCTCAATCTCCT
GATCTCGTGATCCGCCCACCTTGGCCTCCCAAAGTTTTCCTATCTTTAAAATAGGTTTTTGTTAATACAC
ATTCCCAAAGAGGTTTGTGAAGATGAGATTGAGAATGTTGTATGAAAAGTGCTTAGCACATTGCCAGGCA
TGTGGGCACATGCAGTGAAGTGAACTTCTATCCCCTATGCCTTCCCTCTCAATGGTCCTGGCCCCTCTGA
ATCTGCTACTTGTGTTCCCTTGAGAAAGAGCCACTCAGCTGCCTGCACACTGCTGACCTCACTTCCCGTG
TCCCCAGCCAGGTGCTACTTGGGAAGCGAGTCCCTGCCCCCATTGGGGAGCCTGGCTGTCTGTGGGTACC
TGCACAGGTCCAGCTGAGGTGATTGAGGGTTACCTAGGCAGCAGGTGCTGTGCGGCCTTTGTTCTGCCGC
ATATCACTGAGGGCTCTCACGGCACCTGCCTCGCTCCCTGGCTGTGGCCCAGCTGGGGCACCATTGCCTA
TCTGGAGGCTAGCCACGGCTGTAGAGAGGAACTGGGACTCAGCCCCTGCCTTCCTTCACTTCCACATTTG
AGGGGAAGTTGGGCAACAGCACCCTCCCTCCAAGACTCCATTTGCCCCGTGAGATGGTATCAGCCAGATG
GGTAGAGAATCCCTGCTGGGGTCACCTCCTTCTCACTGACAGAAAGTCCTTTCAGCCTCCTGTTACAGAC
TGATTCCTTTTGTGAACTGTCATAATACTGTCTGTGGCACTCTATAGCCACAGTTTCAGCTGAGCCTCTC
AGGAGCCCCATGTGAATGGCATTAGTGTTGTATTAGTTCCATTTTAGAGACAAGGAAAGGGAGACCTAGG
TTTAGTAACTTGCTGACCATCTTATGCTGTTGTGGCCACATTAGACACTGGGTCATCTGACTGCAAATCC
AGTAAACCAGAAGGATGAAAAGATCGGGGATGGACAGATGGAAGAGGATGAACCGGGCCAGTAGGATGTT
AGAAAATGTCCATGGGATGGTCCTCTACTTTACCAGCCATGACCAGCTCACACTCCCCCAACAGCAGGGC
AGAGCCTGGCAGCTCCCTGGGGAAGTGAGGAATAAGTTGAGGATATAGGTTGGAGGGTGGCCCAGCCGGA
GCTAACCACAGAGCCCAAGTTGGTGTAGAATAGAGGATGCCTAACAGTGGAACATTCCTGGGGGCGGGGG
AAGCAGTGTCCTGGAGCATCTCTCTCTGGGTATCTGGGCTGAGACATGGGCAGCGCCCCTGAGGTGTGAG
CATAGAGCCCCAGGGCACAGGTAGGCACAGTGCCAGGGTGTGGGCCTGGCCCGGAGCAGAGAGCAGGTGT
GGACTAGACAGCGTTGCAGACTAGACAGAGCAGCAGAGAGGCACGGGGGCTGGCGCTCTCCTGGACAATC
CCCCACCCACTCTGGTCAGCACAAACCCCAATTTCATTCTCAGTTTATGAGGAGTCTCATTACCAAGCCA
CAGACAATAAAACCCGCTAGGCCACTCTGGCCCGGATCTCATTAGAGGACATTAGTTCCACTGGCTGGTG
GCTCCACTGGGACACAGCTGCGGGAGTTGGGACACAGCTGCGGGCGTGGCCCAGGCAGCAAAACAGGCCA
GTGGCCATGGGCACCAGAATGTCCCATTGGGAGTCTGAGTTCAAGCTACGGGCTTAAATGGAGTCCCTCC
CCACGAAGTCCTGGAATGCTTGCTTCTCAAAGCTAGAAACGCGTGTCCTGCCTGCCCATTTGGATGCTCA
GTTCTGCCCCCTGCCTGAAGAGGAGAAGGACACGGCTCCCTTCAGGGCTAAGGAGCTGGCCTTTTCTGGG
AGGAGCTGGGTAGAAGCTCAGCAAATCATCATTCCATGGAGGAGGGCCCTTGGGGACAGGGGACAGCACA
GCCTCCCACACTGTGTACATCTGGATGTGCTCTGAGATATACGCCCTGGCACCACAGATGGACTCTGGAG
TCCTCACAACAGTCTTGGCCTGAATCTTGGCCTTTCTGTCTGAAAAGTGAATGTAGGGAGTTGGGGACCC
TGGAGAGGAAGCATTTCCCCTCACCTATAGATGGAGTTTCATCCATGGCTAAAAGAGCCAGCCACTGCAG
AGAGCCAGCAGGTAGCCTTGGCAGGGGCTTCCTAGTCCCACCCCTCCCTGGCTTGAGTATCTTATCCTCA
GTCATTGTGCTAGGGCCTTGGATTCCATCTTGTGGTTCTTCCCACCAAAGACAGGAGGATTTGTTTCTTA
GCAGATTCTGATGCCTGCTGGCCGGCAGCCTCCTCTCTGCCTGTACCTTCCCCTGTGCTTTGCATTCCTC
CCCTGCAAGCCCACATACCTGCTGGTCATCAGAACACCACCATGGCTTGAAGGATGTGGCCATAAAAAAC
AAGACAGGAGCCAAGGCAAGCGTGTCCCTTCTCGATGCCTCAGGCTTGTGAAGGAAAATGAGCACCACAC
CCAAATAACTGGCTTTTAGCACACACAGGCTTACTAGGGGTGCTCCCATGGTGGGGGGTCACACGGGTCA
GCCCACGCTTTTGCAGGTGCCCACCAAATGAGTCAGTGGAAATGAGAGCACCAATCTGCTAGGGCAGATG
TGAGTCTGCCCTGCTGTGGAGGAAGGGGCTGCGTGGGCTCATGGAGCGCCCCTGTGAGGCAGCCCCTGCC
GGCAGCTGGTCTGGGGTACATGCCCCTGGTGGGACTGGGGAGGCAGCTGCTGTGACTGTTCTCTGTGCCC
CAGGCACCCTCTTCCTCTGTCCCAGTGTCTTGTGGACAAATGCTGTCAGCTGCTAGGACAAGGGCAGTGG
AGGAGGTGCCTCTGGTCCTAGCCAGCTCTGCCACCACATCATGTGGGTCCCACTGCAGGGGAGGACGGCG
GCACGTCCTCAGTCTGCTGCTCCAGTCTGCCCACATTGCTCCTTGGGTGAATCCACCTAAAGCACACCTG
AGGGGGCACAGCGCCTCCCTAACTGGTCCCCCACTGCCCTCCCCTGCACACCATGCTTTTCATGCCCAGC
ACTTTCCCGCCTCAGTGCCTTTGCACATGCTGTTCCCCACATTCCCCCTTATTTCCCGTAAATACGAAAT
CTAAATACTGAGGTCAAGAGCCACTTCTATCACGAAGCTTTCATGACCCTGCCCCCCAAGCTAAGGATAA
CTTCTCTCATCTCAAATCCCCCAGTGCCTCATCTATGCCACCCCTGCCACCAATTACTCTCCATCCTGCT
ATCCAGTCACTTGGGCCTGGCATTTGTCTTCATCACAAGACTGAGAGCTCCATTGCTGATGAGGCTTGGT
TTCTCCAGGGCCTGGCATAGGGGACCAGTAGTCCATTCTGGGTGGATAGACAGTTGCTTATTTGAACTAT
TGATGAGGATAATAATAACACACTCATATTGAGAATTCCTGGATGCCAGGCACTGTTGTAAACATCTTAC
ATGTAATTACTTATTTAATCTTCATAACAGCTCATATGGAAGGTACTTCTGTTTTCCCCAGTTTTACATA
TGGAAAAATGAGGCCCAGATAGAGCTTAGGTAACTTGTCCAGGGTCACGCAGCTAGTAAGTGGCAGAGTC
AGGATTCT
