# Supplementary material for: Genome-wide characterization of endogenous retroviruses in snub-nosed monkeys
Source: PeerJ. 2019 Mar 18;7:e6602. doi: 10.7717/peerj.6602 (PMC6428148; doi:10.7717/peerj.6602)
Supplement: File S4 — All ERV sequences found in the black and white snub-nosed monkey. [file peerj-07-6602-s004.zip › Supplemental4/113-4301.fasta]

>113NW_016806413.1:1699313-1703613 Rhinopithecus bieti 
TGCCTCAAGTGCCGGAAATCTGGCCACTGGGCCAAGAAATGCCCACAGCTCGGGATTCCTCCTAAGCCAT
GTCCCAACTGTGTGGGACCCCACTGGAAATCGGACTGTCCAACTTGCCTGGCAGTTGGACAGTCCCAGAG
CCCCTGGAACTCTGGCCCAAGGCTCTCTGACTGACTCCTCAGATCTTCTCAGCTTAGCAGCTGAAGACTG
ATGCTGCCCCATCGCCTTGGAGGACCCCTGGACCGTCACGGACACCGAGCTTCGGGTAACTCTTACAGTG
GAGGGTAAGTGCATCCCCGTCTTAATCAATACAGAGGCTACCAACTCCACATTACCTTCTTTTCAAGGGC
TGTTTGCCTTGCCTCCATAACTGTTGTGGGTATTGATGGCCAGGCTTCTAAACCTCTTAAAACTCCCCAA
CTCTGGTGCCAACTTTGACAACATTCTTTAATGCACTCCTTTTAGTTATCCTCACCTGTCCAGTTCCCTT
ATTAGGCTGAAACATTTTAACCAAATTATCTGCTTCCCTGATTATTCCTGGACTACAGCCACATCTCATT
GCCACCCTTCTTCCCAACCCAAAGCCTCCTTTGCGTCTTCCTCTCATATCCCCCCACCTTAACCCACAAG
TATGGGACACCTCCACTCCCTCTCTGGCAACCAATCACATGCCCATTACTATCCCATTAAAATATAATCA
TCCTTACCCTGCTCAACGCCAGTATCCCATCCCACAACAGGCTTTAAGGGGATTAAAGCTTGTTATCACT
TGCCTGCTACACAGCATGGGCTTCTAAAACCTATAATCTCTCCTTACAATTCTCCCATTTTACCTGTTCA
AAAGAGGACAAGTCTTACAGGTTAGTTCAGGATCTGCACCTTATCAACCAAATTGTTTTGCCTATCCACC
CTGTGGTGCCCAACCCGTACACTCTTTTGTCCTCAGTACCTTCCTCCAAAACCCACTATTCTGTTCTTGA
TCTTAAAGATGCTTTTTTCACTATTCCTCTACACCCCTCGTCCCAGCCTCTCTTTGCTTTTACCTGGACT
GACCCTGACAACCATCAGTCCCAGCAGCTTATCTGGGCTGTACTGCCGCAAGGCTTCAGGGACAGCCCTC
ATTACTTCAGTCAAGCTCTTTCTCATGATTTACTTTCTTTCCACCCCTCTCTTTCTCACCTTATTCAATA
TATTGATGACCTTCTACTTTGTAGCCCCTCCTTCTCAACAAGACACCCTCCTGCTCCTTCAATATTTATT
CTCCAAGGGAAATCAGGTATCTCCCTCCAAAGCTCAAATTTCTTCTCCATCTGTTACCTACCTCAGCATA
ATTCTTCATAAAACATACATGCTGTCCCTGCCGATCATGTCTGATTGATCTCTCAAACCCCAACACCTTC
TACAAAACAGCAACACCTCTCCTTCCTGGACATGGTTGGATACTTTCACCTTTGGATACCTGGTTTTGCC
ATCCTACAAAACNNNNNNNNNNNNNNNNNNNNNNNNNNNNNNNNNNNNNNNNNNNNNNNNNNNNNNNNNN
NNNNNNNNNNNNNNNNNNNNNNNNNNNNNNNNNNNNNNNNNNNNNNNNNNNNNNNNNNNNNNNNNNNNNN
NNNNNNNNNNNNNNNNNNNNNNNNNNNNNNNNNNNNNNNNNNNNNNNNNNNNNNNNNNNNNNNNNNNNNN
NNNNNNNNNNNNNNNNNNNNNNNNNNNNNNNNNNNNNNNNNNNNNNNNNNNNNNNNNNNNNNNNNNNNNN
NNNNNNNNNNNNNNNNNNNNNNNNNNNNNNNNNNNNNNNNNNNNNNNNNNNNNNNNNNNNNNNNNNNNNN
NNNNNNNNNNNNNNNNNNNNNNNNNNNNNNNNNNNNNNNNNNNNNNNNNNNNNNNNNNNNNNNNNNNNNN
NNNNNNNNNNNNNNNNNNNNNNNNNNNNNNNNNNNNNNNNNNNNNNNNNNNNNNNNNNNNNNNNNNNNNN
NNNNNNNNNNNNNNNNNNNNNNNNNNNNNNNNNNNNNNNNNNNNNNNNNNNNNNNNNNNNNNNNNNNNNN
NNNNNNNNNNNNNNNNNNNNNNNNNNNNNNNNNNNNNNNNNNNNNNNNNNNNNNNNNNNNNNNNNNNNNN
NNNNNNNNNNNNNNNNNNNNNNNNNNNNNNNNNNNNNNNNNNNNNNNNNNNNNNNNNNNNNNNNNNNNNN
NNNNNNNNNNNNNNNNNNNNNNNNNNNNNNNNNNNNNNNNNNNNNNNNNNNNNNNNNNNNNNNNNNNNNN
NNNNNNNNNNNNNNNNNNNNNNNNNNNNNNNNNNNNNNNNNNNNNNNNNNNNNNNNNNNNNNNNNNNNNN
NNNNNNNNNNNNNNNNNNNNNNNNNNNNNNNNNNNNNNNNNNNNNNNNNNNNNNNNNNNNNNNNNNNNNN
NNNNNNNNNNNNNNNNNNNNNNNNNNNNNNNNNNNNNNNNNNNNNNNNNNNNNNNNNNNNNNNNNNNNNN
NNNNNNNNNNNNNNNNNNNNNNNNNNNNNNNNNNNNNNNNNNNNNNNNNNNNNNNNNNNNNNNNNNNNNN
NNNNNNNNNNNNNNNNNNNNNNNNNNNNNNNNNNNNNNNNNNNNNNNNNNNNNNNNNNNNNNNNNNNNNN
NNNNNNNNNNNNNNNNNNNNNNNNNNNNNNNTTCATCGTGTTAGCCAGGATGGCCTCGATCTTCTGACCT
CATGATCCGCCCGTCTCGGCCTCCCAAAGTGCTGGGATTACAGGCTTGAGCCACCGCGCCTGGCCTCATT
TCCTTTCCATCGTGGAAATCTATCCTTAAGGAAATCACTTCTCAGTGTTCCATCTGGCATTCTACTACTC
CGCAGGGATTGTTCAGGCCCCCTCCCTTCCCTACACATCAAGCTCGGGGATTTGCCCCCGCCCAGGACTG
GCAAATTGACTTTACTCACATGCCTTGAGTCAGGAAACTAAAATACCTCTTGGTCTGGGTAGACACTTTC
ACTGGATGGGTAGAGGCCTTTCCCACAGGGTCTGAGAAGGCCACTGCAGTCATTTCTTCCCTTTTGTCAG
ACATAATTCCTCGGCTTGGCCTTCCTACCTCTATACAGTCTGATAATGGACCACCCTTAATTAGTCAAAT
CACCCAAGCAGTTTCTCAGGCTCTTGGTATTCAGTGAAACCTTCATATCCCTTACTGTCCTCAATCTTCA
GGAAAGGTAGAATGGACTAATGGTCTTTTAAAAACACACCTCACCAAGCTCAGCCTCCAACTTAAAAAAA
AAGGACTCTGCCAAAAATAGAGCCCAAAAACTCACTAACCAAACAAGCAATTACACTGAACCCCCTTGGA
CACTCTCTAATTGGATGTCCTGGGTCCTCCCGATTTTTAGTCCTTTAATATCTGTTTTTCTTCTTCTCTT
ATTCGGACCTTGTGTCTTTCGTTTAGTTTCTCAATTCATACAAAACTGCATCCAGGCCATCACCAATAGT
TCTATACAACAAATGCTCCTTCTAACAACCCCACAATATCACCCCTTAACCCAAAATCTCTCTTCAGTTG
AATCTCTCCCCCTGTAGGTTCCCACGCCACCCCTTATCCCTCTTGAAGCAGCCCTGAGAAACATCGCCCA
TCATCTCTCCATACCACCCCCAAAATTTTTCACCACTCCAACACTTCACCACTATTTTGTTTTGCTTTTC
TTATTAATACAAGAAGACAGGAATGTCAGGCCTCTGAGCCCAAGCTAAGCCATCATATCCCCGGTGACCT
GCACGTGTACATCCAGATGGCCTGAAGCAACTGAAGATCCACAGAAGTGAAAATAGCCTTAACTGATGAC
ATTCCACCATTGTGATTTGTTTCTGCCCCACCCTAACTGATCGATGTACTTTGTAATCTCCCCCACCTTT
AAGAAGGTTCTTTGTAGTTCTCCCCACCCTTGAGAATGTACTTTGTGAGATCCACCCACTGCCAGCAAAA
CATTTCTCCTAACTCCATCACCTATACCAAAACCTATAAGAACAAATGATAATCCCACCACCCTTTGCTG
ACTCTCTTTTCAATCTCAACCCGCCTGCACCCAGGTGAAATAAACAGCCTTGTTGCTCACACAAAGCCTG
TTTGGTGGTCTCTTCACACTGACGCGTGTGACACTTTCCTTGCAATGAGTGATGTTCTGGGTTGAATTGT
GTCCCTGAAAAAGATATGTTGAAGTCTTAACCCCTGGTACCTGTGATGTGACTTTATTTGGAAATAGGGT
CACTGCAGATATAATCAAATTAAGATGAGATCCTTAGTGTAGGCCCTAATCCAATATGACTAGTGTCTTT
CTCAGAAGAGACAGAGGCACAAGGAAGAACA
