# Supplementary material for: Genome-wide characterization of endogenous retroviruses in snub-nosed monkeys
Source: PeerJ. 2019 Mar 18;7:e6602. doi: 10.7717/peerj.6602 (PMC6428148; doi:10.7717/peerj.6602)
Supplement: File S4 — All ERV sequences found in the black and white snub-nosed monkey. [file peerj-07-6602-s004.zip › Supplemental4/114-14443.fasta]

>114NW_016806413.1:1828821-1843263 Rhinopithecus bieti 
ATACGCTCTGACTGAAGGCTTTGCCACATTCTGTGCATTTATACGGTTTCTCTCCAGTATGAATTCGCTG
GTGTTTAATAAGGGATGGGCTCTGACAAAAGGCTTTTCCACATTCATTGCATTTATAGGGTTTCTCTCCA
GTATGAATTCTCAGATGCTGAACAAGAATTGCTTTTGTTTGAAAGGCTTTCTCACATTCATTACATTTAT
AAGGTTTCTCTCCCGTATGGATTCTCAGATGTTGAGTAAGATTTGACTGTTTACAGAAACAACTTCCACA
TTCACTGCACACATAGGGCTTCTCTCCTCTGTGAATCCTCTGGTGCTGGGTAAGAGATGATCTCTGAGTA
AAGAACTTTCCACATTCACTACACTTTGAAGGTTTCTTCTGCATGTTAACTCTCCGATGTTTCATTTTGA
GTGATATTTGGCTGGAATTCATGCTGCTTGTAACACCAAATTCATACTTACAAAATTTTTTTTTCCTCAC
AGATGATTATCATTAGAGTAAGACTGTTCTAGGAAAGGTTACTGTGTGTGTGTACTCACACACGTCACAC
ATGCATTGCTGTCCTCTCATTCATCCTTGCAGGATTCCCCTTCCTCTTCCTTGTTCAGCCTGCATTCTCA
ACTTCTCCAAAAGTCAACCCCTAATGATCAGCCTCTCTGAAGAGAGAGATTAAGTTGTGACAGGTATTAG
GAATTCTATAAAATTCCATATCACAATTGATTCTGAAACAATCAAATACTAAAAACTAACCCAGGTAATT
TGGGATCATTCAGATTTGCATCCACAGTGATAAATAACTGGAAAATATGAAAGGAATAAGTATACTAGAC
TTGGACATATAAGTGTTAGGGAAACTTACTGTCCACTTAGTCTCTACTCCTCAAAAAACAGAGGAATTAT
AATTCTATTTCCTTAGGTTGCCTATAATCATGGCAGACTAGTGATAATCAAAGAGTTTCCCTTCTAAAAC
TTCAAATATGATTCAGGCTGTAACTTTCACTAGGGCTATCTCACCAGTCCTTCCTTATTCAGTCACCTTT
ACAGGTGTCTTACTGGATCTCTCTTTCTCTCCACAACATTCACCATCAATAGTTCTCTCCTTAAGTCTAA
CTGGAAACCTACAGGTTTGAAAACTAGAGTCCTGCTTACTGGAAGAAAGTAAGATATTACTCTTTTGTTT
CAGGAAAATTACAGAAGTGGTCCTTAAAGTAGAAGGTTTAATTGGACAGTAACTTGACAACAGCATCATG
GTCCAGGTGCTGGCCCTCACCTTTGTAGCAAAAGAAATACTTCAGAATCTGAAGTATACTAATCAGATTT
ATAAGGGGAATGAGAGAGAAAATAAAGTCACTTTATTTATTTACAATGAAAAACGTTTGTGCTCAATATA
GAGCTGGTTAACACATTCTCTGGACTTTAGAAAAACAGTATGTGAACCAAATCATTGTCATTAGAGCACT
CTTTGGGAAACAAAGAACTGGAGAAAGAACAAAATATTTAATTGATTATAACTAAATGATCATCAAATTT
TGAAACCCTGGTGCCCTAAATAAGCTACACGGAATTAAAGAATGAATATTCAGGTGCTACACATCAGAGC
AACCTCTTCCCTAGTAGGTGCTGGAGACACTAACACATTCTTTTTCTCTGAGGCCCATTTTTGTCTTAGT
TTTCTAATCATGTAAATTACACAACGATATATCCTCACTTTAAAATATTTAGATAATATAGAAGTATATA
AGATAGGCCAGGCATGGTGGCTCACACCTATCATCTCAACACTTTGAGAGGCTGAGGCAGGAGGATCACT
TGACGCCAGGAGTTTAAAAGCAACCTAGGCAACATAGTGAGATACTGTCTCCACAAAAAATAAACAATTA
GCTGGGTGTGGTCATGTGCACCTGTAGTCCCAGCTACTCAGCAGGCTGAGGTGGGAAAATCACTTGAGCC
CAGGATGTTGAGGCTGGAGTATGCCATGATCACACCACTGCACTCCAGCTAGGACAGAGCAAGACCTCGT
CCCTAAAAGAAAATTTTTGTTAGCAAAATAAACCTGTTCCTTGATTATCAAGTTTGGAGTATCTTCTTTC
ATTCCTTTTTTCTTCATATTTTTCTACACATATATAGCACTTAATTCTCTTTACATAAATGAAATAGTTC
TACAGGTTCTGCCCTGCAATTTGCTTTTATTTCCCACTAAAAAATGTGTCTTAGAGATCTCTTCATGTTG
GTACATATGGATCTATCGGGGCTGAGAGTCAACTGATACATACTGGTATATCTGTACAAATTGTTCACAA
CTACCTGCTTGGGCAATGCCTGTACCATACTGTTTGTTAAATATGTTGACTATCTTACCTAAACCTATCT
TTATCTGATGTATTAACTTACAGCATGGATATGCTATATACAAAAACAAACTCCAGTTGGTTTAAGCAAC
TAGATGTAAAACCAAAACTCTAAGCACATTTTTAATTCCTTTACTCATATTTTCCAAAATAAAAGGTTTT
ATCTTATCATACAAAGAATGCATGCTCATTCTATTAAATGGTCAGCTACTCCAAAGAGGAAATCACTTGA
AACCCAGTCACAGAAAATAGAGTTAGTATGTTGATGGACTTTCTTCTAGGTATCTCTTGATGCATATAAA
CATAGATACATACATTAAGTGTTCATATATTATGCATACATATTAAACTAGACCAAATTCTTCAGGACAC
AGTCATATTCTCTTCACAGAGTTCCCATAACCTAAGAATACAATTTACCCAGAATTATTTTACTAAGTTT
GACAGACACCCAGGCTCCATGTTGCCTTTTGATAGCCAGTGACAGTATCAGTTGCAGTAACTTAAGCTCT
TGTTCTAAACACGGCCAGAAACCCATTCCATATTCTCTGAGGAAATACCTAATTACATTTGCAATGGGTC
TTCCAATAATTTACTACCTATATTCCTAGATCCAACCACTACATCATTAAGGCATCATACTTAGCAGTTC
AGTAAGTGGTTTAAAGATGTGCTACCAGATGACTGTAGAGTCTTCAGTTCAGGTACTCTGATAAGAACTC
AGTGCACTCTAACCAATTATTCCATAGCCTTTTTCACAGTGGGCCACTCTCACTGATTTGAGTAAAATGG
TACCCATTTCTGCGTGGTTCTACATTTTCAGTCTCCTGGGTCCACATATAGTGGACAATGGTGGGTCCCA
TCACTTCTGATGGCAGTCTCACAACAACCACCATCCTGGACTCTCTAGTTAGAGTTAACTTACCAAGAGA
CAGGTTGTTAGGCACACAAGCAATACTGGCTTTTCTCCTGGGGGCTCTTCTCTTGAGGAAAGGTAGGAAT
TTGAGGTGCTGAGGGAGGAAAAAGAGCCACCCATAAATTACCAGCCGACTTTCTACATATTCTGGATTCG
GGGTAACTCAAGAACATCCCATCTCTAACCAAACGACCATTTTAAGTTTAAATGAAAGAATGTTGTTATT
ATCCTAGAGAAGAATCTCCAATGACAAAATTAGTGAGTGGGTACACTTCAGAGCTCTGTGGCAATGCACA
AAGAGGGCAGGTCGTTCTAAGGACTAAGCATCTAGGGGTAAAAATTTCTTTATAGGAGATAAGGTTGGAG
CCCAATGGCTCCCCTAAGCCTACTGGAAAAGCCATTTATTCCAAAAGTCAAAGGCTGCAGGGCTACAACA
GAGGGCAGGACCAGTAATAGACTCAGTCAAGAGGTGTGGATCCTAGTCTCAGTTCTGCCACCAATTTCTT
CAGTGACCTAACGCAGGTCACTCAGTCTCATCCATTTCTTATTTGTTAAATGAAAGTGAAAAGCTAGATA
ATATTTAAAGCTTCTTCTAATATCAACATTCTATGATGCTTTGATTCTATATAGATGGGAAAAGAGCAAA
AACCTAAAATCAAGCCTTTCCAGTCCATCTTTGATTGAGTCTGTTTATTCATTTATTTGAAAAGTACTAA
AGGAGCTAGCAGTGAGGTGAGTGGGTCTTGTTAAGAACAGGCTGAATGAAGGGGTGGCCTACCCCTCCAC
ACCTGTGGGCGTTTCTCGTTAGGTGGAACGAGAGACTTGAGAAAAGAAATGAGACACAGAGACAAAGTAT
AGACAAAGAAAAAGTGGGCCCAGGGGACCGGCGCTCAGCATACAGAGGACCCACGCCAGCACCAGTCTCT
GAGTTCCCTTAGTATTTATTGATAATTATCTTTACCATCTTAAAGAAAAGGAAGTGGCAGGATAATAGGA
TCATTGTAAGGAGAAAGTCAGCAGTAAGACATATGAATAAAGATCTCTGTGACATAAGTTTAAGGAAAAG
TGCTGTGCCTTGATATGCATATGTAAACACCTCCATAAACCTTTTCAGGGCATAAAGAGCAGCATTGCGC
TAGCAAGTCCCGCCTTTCGCCCTAAGGCGGTTTTCTCCTTTCTCAGTAAACAGAACATACAATCGGGTTT
TATACCGAGATGTTCCATTCATTGCCCAGATACGGGCAGGAGGCAGATGCTTTTCTCTATCTCAACTGCC
AACAACCGCCAAGAGGCCTTCTTTCCTCTTGTACTAGTCCTCCTCAGCACAGACCCTTCACGGGTGCCAG
GCTGGGGGATGATCAGGTCTTTCCCTTCCCACAAGGCCATATTTCAGACTATCACATGGGGAGAAACCTT
GGACAATACCTAGCTTTCCTAGGCAGAGGTCCCTGCGACCTTTGGCAGTGTGCGTGTCCCTGGGTACTTG
AGATTAAGAGAATGGTGACGACTTTTAACTAGCAAGCTGCCTTCAGGCACTTGTTTAACAAAGTACACCC
TGCACAGCCCAAAATCCTTTAAACCTTGAGTCACCATAGCACATGTCTCTTGCAAGGACAAGGTTGGAGG
TGGGGTCACAGATTAACAGCATCTCAAATACAGAACAAAATGGAGTCTCTTATGTCTACTTCTTTCTATT
TAGACACAGTAACAGTCTGATCTTTCTTTCTTTTCCCCACACTGAATCAACAGCAGGGAAACTTCCTGTC
AGTTATCCTCCAATTAGAATTGGGGGAATTTCTCGAAAATAACAAGAGGATTGCCTTTTTGTGAGGAGTA
TCTGCTGTGAGATGTTAAGGACCCTTCATAAGGGAAAGGTTTCAAGAACCCCTCCTAATGTAAAGAACAC
TGTATTCAAAGGCAGGAACCTGGTTTCCTGTCTAATATATCCCAATCTACTAGCATCTCTTAACTGACAC
TGAACAAACTGTTTAATTATTATTTTCAAACTTCTCTTTTTTTCCCCCATTTGGTCAAATAAGCCAGCAA
TTATTTTCAAACTTGCAGTCAACCTTTAATATTTAGCTCAAATGTGAACCTCCACACCTCTTCCATGTGG
GAAATTTTTCTTGACTTTTCCAAGGCACTTCCTCATCTACATTCTCAAAGAATTTTACAAGTTTCCACTG
CAGGACTTTCTAGTCTGATTACACTCTGCCTTCCTCCACCAAACTTACAAGTATGGCATGGGCTCTGGGG
CTAGGACTTTTGAACAAGTTACTTAACCTTTTTTTGCACCAGTTTTTTCAATTGTTAAATGGAGACGATA
AAAATAACCACTCTATAGGGTTGTGGTAATGAATAAGTGGGTTACTACATGGCAACTACTTAGAAGAATG
CCAGCTGGTAAGCATTCGATAAATAGTGCCTGCTGTTAAAGTATTGAGTCTGTATGTCTTCATACAGTAC
CTATTTTGTTGCTGTTAGAGAAGAATAAATAATGAAGGGAAGTGGATAATTATTGCATATACTTATTTCA
ACCCGCACAACTTTGGAAAACGGCAAGGCAAGAAACAGTATTTACTTCTGGAAATCAGAAAACTGAAGTG
CCCAGAAGTTCACTAACTTGCTCAAGTATGTACAAATCGAACCCATGTCCCCCGACTCCCAGCCCAGGGC
TCTCGAACAGCCTCTCCTCCCTTCATGGCAAGTTTGCCCTAGGCCTCGGGCCTCCGCTCCAAAGGCCCTC
CAGGAAGGAAGACGCCCTGCCTCCCGAGGGAGGCGCTGGAACCGACCCGCAGCAGCCCGGCACAGCGGAA
ACCGCTCACCATGCACACTTCCCACGGCGCTCCCCTCACGAACCTTGCAACAGGTGCCTGGGTGCTGCCC
TGTGGAAGGGAGTAATTTCCGGAGGCGTCCCGCCGGCGTGACGTCAGCAGTCCGCGCCTCGGCCAATAAC
CACCGCAGTCTCCGCTCTAGGAAGGCGGGAGCGGCTTCCTCTCTGTGGTTCCTCCCCCCGACGCAGCTAC
GGGTTTCGGGTTTCGGTGCTGTGCGGGATAAGGCGCTTGCAGAAACAACCTGCGAGCCCACCTGACTTGC
GTCTTCCAGTACAGGGAAACGGAATGGAAGTCAGAAGGGTCGACCACAAGGAGCTCTTACTGTGCATCAG
TTCATCCTGCAAGTCCGCCGCATTTAACTTCCTATGTTACTGTCCTTTGGGGATTCTCAAGGCTTTTCAC
AAAACTGGCTTCCACCTTACTCACACACATCCTCACCTGGAAGAAAATTGACCTCCTCACAAAAACCCCT
GACACCTTACTGACCCAGGATCTTTGTTCAGGTGGCCAAAAAAAAAAAAAAAAAAGCTGTACAGGCTAGG
CGCGGTGGCTCACGCCTGTAATCCCAGCACTTTGGGAGGCCGAGGCGGGCGGATCACCTGAAGTCAGAAG
TTCGAGACCAGCGTGCCCAACATGGAGAAACCCCGTCTCTACTAAAAATACAAAAATCAGCCGGGTGTGA
TGGTAGGCGCCTGTAATCCCAGCCACTCCGGAGGCTGAGGCGCAAGAATCACTTGAACCTGGGAGCGGGA
GGTTGCAGTGAGCCGAGATCGAGCCACTGCACTCCAGCCTGGGTGACAGAGTGAGACTGTCTCAGAAAAA
AAAAAAAAAAAAAAAAAAAGCACTGCTTTGGGCTCAAATCCCTGATTCTCAGTGTATGAACTTTGCAATT
TTACCTCTCTGTGCCTGCTTCCTCACTTACCAGGTATAATAATGGTACCATAGGGTTGTTGTGAGGATTA
AATGAGGTTAATACGTGTGAATTACTAACATCTAGTATTTTTTAAATCTTCAGTAAATGTTAGGACTATT
ATCTGCTTCTCAAATCCCAGCTCCAGTGCCTATTGTTCGGCTTTGGCTTCAGTGACCTTTCAGGGCCTCA
AGGTAGCACACTCATCCCTTTCTACAAAACTTCAGATCTTGCTGGCCCTAACTCAGGAAATATTTGCACA
CATGGGCTCATCTTGACAGGTAAAGTCCAGAGATAAAGGCATGAGTGGAGAGTACCTTATTCACTTCCAA
GCATTCCAATTGATCTGCAAGCTCAGGACAACGGGGCTGTGTGCATACCATCATATCCCTAGTGTGCAGC
ATATAGTAGTGAACACTTGCTGAGTAAATTAATCAGATGCAGCAGAGAAATTATCCATTCCAGGCCAGGG
GTGGTGGCTCATGCCTGTAATCCCAGCACTTTGGGAGGCCATGGAGGACGGATCACGAGGTCAGGAGTTT
GAGACCAGCCTGACCAACATGGCAAAACCCCGTCTCTACTAAAAATACACAAAATAATCGGGTGTGGTGG
TGCGCCCCTGTAATCCCAACTACTCAGGAGGGTTAGGTAGGAGAATCGCTTGAACCTGGGAGGCGAGATG
CAGTGAGCCGAGATCATGCCACTGCACTCCAGCCTGGGCGACAGAGCCAGACTCCACCTTAAAAAAAAAA
AAAAAAAATTGGCCGGGTGCAGTGGCTCACGCCTGTAATCCCAGCACTTTGGGAGGCCGAGGCGGGTGGA
TCACGAAGTCAGGAGATCAGGACCATCCTGGCTAACGTGATGAAACCCCGTCTCTACTAAAAAAATACAA
AAAAAAAATTGCCGAACGTGGTGGTGGGCGCCTGTAGTCCCAGCAACTCCGGAGGCTGAGGCAGGAGAAT
GGCGTGAACTCAGGAGGCGGAGCTTGCAGTGAGCCGAGATCGTGCCACTGCACTCCAGCCTGGGCTACAG
AGCGAGATTCCGTCTCAAAAAAAAAAAAAAATTATCCATTCCAGTCTTCAGATTCGCAGTTTTCCCAAAA
TGGAGTCCCTATTGGACACAAATCAGGAATGGTGGTGCCACAGACTGGGGCCATCACTATCTTTGGCTAA
AAAGTGACACTTCGTAAAATTGTCAGTTGATATGCCATGTAACAATAACGTTAAGTTTCTCTTTCCAAGT
GTCACATTCTCAGCACTTGTTTGAAATCAGATAGCAAGTTCTTCCCTCCAGCCCTAACATCTCACAGGCC
AGAGAGCCTAGGTCTAATTATTCATTCCCCAAACATCAGGCTTCAAAGAATCTCCAAGTCAGCAGGCTCT
AGTGTGTGGAGGACATTGTCTGGAGTGAGGTACCCTAGGTAGAGCAGGTTACTAGAAACCGTAATCTGGA
GTTTAATAGCAGTTTGGGCTGAGCTTCTTTCAATGAGGTGTAAAATAGACGGTAGGGATGCACACCAAAA
ACATTCCATAACACTAAAATAACCTTAGCCCTCATGTGGCCAGTGGATAAAAGAAATGAAACTAATGCCA
CATATGGTCAAGATTAGGTTTCTACCTTATGTAGAAAAAGTAGGGGCCAAAAGGTATAATCAACTTACTT
GTCACCCTCACACTCAGGAAAGTGAGATTCTGAGAACAAAAACCTTCTCAATCTTATACAAGTGAGCTCC
TCACATCCTCAGGATAAGGAAAAGACTGGAGCACTAAGTGGTCAATTCTAGGCTGGATGCAGTGGCTCAG
GCCTGTAAGGGAGTCTGAGATAGGAGGATCATCTGAGGGCAGGAGTTTGTGATAAGCCTGGGTAACATAG
CAAGAACCTGTCTGTACCAAAAAATAAAATAAAATAAACTTTTTTTTGAGACAGACTCTTGCTCTGTCAC
CCAGGCTGGAGTGCAGTGGCATGATCTTGGCTCACTGCAACCTCCGCCTCCCAGGTTCAAGCCATTCTCC
TGCCTCAGCCTCCTGAGTAGCTGGGATTACAGGCACGCACCACCATGCCTGGCTAATTTTGTATTTTAGT
AGAGACGGGGTTTCACCATGTTGGTCAGGCTGGTCTCGAACTCCTGACCTCGTGATCCGCCTGCCTTTGC
CTCCCAAACGCTGTGAGTACAGGCGTGAGCCACCGCACCTGGCCATAAAATAAACTTTTTAAAAAGTAGG
CAGGCATGGTAGTTCACACCTGTAGTCCCAACTACTTGGGAGGCTGAGGTGAGAGAATCACTTGAGCCTG
GGAGGTCTAGGCTACAGTGAGCTAGGATCATGCTACTGCACTCCAGCCTGGGCAACAGAGTGAAACCATC
TCAGAAACTTTCTAACAACAAAAAAAAGTGGTCAGTTCTACAAAAGATAAAGAGGCATATGGAATAGAGG
TATAACCAATACAGGGAAAAGTGAATGAAATGCAAAGACACTGCAGTTTGAACCTCATCTGACACTGGTT
GTGTAGTCTTGAGCAACCCCAATCACATCTTTCCTCTTTTGTTCTGAGGATCTGATGTGGCTCCATCCCA
CTGTGTCCTTCTGAAGTCATGAATTAAATTTCAGTGCACAATAAGCAAGACACTCAAATTCTTTATCATC
CCAGAGCCCAAAATCTCAGGAAGTGCTTCCACTTTGGAACTTTTTTTTTTTTTTTTTTTTTTTTAAGAGA
GAGGGTCTCACTCTCTGACACATAGGCTAGAGTGCAGTGGCGTGATCCTAGCTCACTGCAGCTCCAAACA
CCTGGGCTCAAGCAATCCTTCCACCTCAGGCTCAGCATCCAGAATAGCTAGGACTATAGGCATGCACCAC
CATACCTGGCCTTTGTTTTTTTCTTTTTTTTCTTTTCTTTTTTTTTTTTAAGAGACAAGGTCTTGCTATG
TTCCACAGGATGCTCTCGAACGCCTGGCCTGAATCAATCATCCCACCTCAGACTCCTGAGTAGTTGGGAT
TATAGGTGCGAGCCACCATGCCTGGCGCACTTTAAGATTTGTAAGCTCCAAATGCCCTCCTGCTAGGCCA
GCATTACTCTTCCATTCCCATTTACTATTTCATAGCTATTCCAGTTGACACAGGTATGTCTCTGCAGTTG
CATGCATTTTCCTCCTCCTGCTGACCCTGACATCAATATAATTGAAAGCATTTTGTTAAATTGTGATAGG
ACTTTTAAATCTCTAATTGAAAAATACTGTTTTTTTATGGGATCTTCTGTTTAATAAAACCACATACCTT
ATCTTAGGGAAAGTTGCAGAATTCTTGCTCCTGGCAGACACTTCATGGATACACATACTCACCATGCCTC
CTTCCTGCTGACAACTGGGGACCTAAGTCACAACCTGCAGACTGGCACACAGAAATGTCTGACTCTTCAG
TTGAGTTTAAAAAATACTTATTGAGCACCTCCTAAGTAGCAGGCACTGTTGATACAAAGGTAAACAAATT
TCACATTGTTCCTTCCCTAGCAAAGCTGACAAAAGGAAAGATGTGTGAACAAACTATTATAATGTAACAT
AATAAAATGATGAAAAAAGCAAGACAGAATAAAACATCCATGAGGTTAGAGACAGCTTTGAGATACTGCC
TGAGCACATTCCTAAGTGAAAAATGGGAGTTCTGCAGGCAAGCAGAAGCAGGGAAGGGAATTGAGGCAAC
AGGAACAGTTTGTGCAAAAGTGCCAAAGTAGAGTCCAGAGGTGATATTCCAGAATCACAGGAATTTGAAC
TATGGAATAGAACATGCCAGGCAAGGAATGGCAGCTGGGGATGGCAATTCAGGCATGGGCCAGATGAGGG
GCCTTACATGCCTCTTTAAAGGACTAGTACTTTATTCTGAAAACAATAAGTAGCCAGTTATGCTTACAAA
GATCAAGAGGAAATGTGAAAATGGCGTAGTGGGGCAAGAAACCGGAAGACTGTAAGATACATTTCAAAAT
AGGAAGTCCAGGCACAGTGGCTCATGCCTATAATCCTGGCACTTTGGGTGGCTGAGGCAGGCACACTGCT
TAAGCCCAGGAGTCCAAGGCCAGCCTGGGCAACATGGTGAACCCCATCTCTACAAAAAAAAATAGAAAAA
TTAGCCAAGCATAGTGGCACATGCCTGTAGTCCCAGCTACTTGGAAGGCTGAAATGGGAGGACCGCTTAA
GCCTGGGAGGTAGGGTATGCAGTAAGCAGAGACCATGCCATTGCATTCCAGCCTGGACAACAGAGTGAGA
TCCTGTCTCAAAAAAAAAAAAAAAAAAAAAAAAGAATTAAAATTAAAGGAGTAGGGGACTGGACTACAAT
TGCAGTGGAGATGGCTTCCAGAGATAGGAGATAACTTCAACAGGACATAGTGGTTAAATGGATATGAAGA
TTGAGTAAGAGGGAAAATTGAGGGTGAGGGCAATGCCTAGGTTTGGGGCCACACTGGAGTGACTAGGCAC
ATCATGGGTCAGCAACTGAGAGAAAATCAGAGCACATAAGTGCAAGTGTGAGAATATGTGGTCATGGTAG
TGGAAGGACCAGTTATTTACCTTTGTTTCCCCAGAATGTGATGTGAAAACATGCCCAGAATTCTTTCTCA
GCCTGAGAATTAAAAATTCCAGGGATCAAGTCATGTTCCATTTTGAGAAAATTTTTTCCCACCAAGAAAC
TTATACGTATCTTTTTTTTTTTTTTTTTTGAGAAAAAAGTCCTCACTCTGGTCCTCCCAGGGCTGGAGTG
CACAGGCACAATCTCGGCTGACTGCAGCCTCCACCTCCCAGGTTCAAGTGATTCTCCGTGCCTCAGCCTC
CCAAGATATCTTTAAAGTTTTCTTGTTTCTTTGTTAAGAAAACTCTCCCTATTCTCTCTAGTCTCCACTC
ATAATTCTCAAGATGGTGTACGAATATTGCTATAAATATTCATCAGGAAGTTCCAAGAAAGATTCTGTTG
GGGAATGGTTGATATATTAACTCATGAAATAAATATTTACTGAACATGTATTATGTGCCAGTAATTAATT
ATACAGTGTTTTATCTAGGAGGTATAAATAGTTTGTTTTGGTAAAATAATATTTTCATGAACATATTTAG
AAAGCTTTTACAGTATTTTTACCCATAATGTATTAATTTCCTCAATTATGACTTCATTGGTGGTAGGTTT
TAAGAACATAATCTTCATAGAAAAAAGATATATATTTATACCATATTCCCATTAATGGTAATTCATGGCC
CAAACCTATCCCTAGAAGGCAATTGCTCTAGAAAAATCGATGAGTTCCAAATAACCAAGTATTCCAGAAT
CAACTTAATTTAGTGTTTTTAATAGCCATACTTTAAAAATGCTATAAGCTTCACAGCTTAGAAACTATTT
TAAATACCAGTCAAAGGCTATCCTCAATCTTCTGGAGCTCAATTTCTGGGTAGCAGTTAAGAACATGAAA
GGAATTTGGGAAATAAAGGGAAAACTATGTCATTTCTCTCAAAAGAATAAAATACTGTCACAGTCAGTGG
CAAAATGTGCTATCCTGATTTTCAGGGATTTGAAAAAGATTGTTTTAGAAGTCTTTCCAAAATCATTCCA
TGACAAATGTCAACACTTTCTTAAGCGGCCCCAACGTCCAATCAACTGAAAATTCTATCTTCTTTCATTA
CTAATGCTTTCTCCTAAAGACCAACAAACTAAATATCACTTTGTTAGGATGCTGTTAGTCCTAGTGGGTC
TCTCTCCTCTGGTCTCTGTATACCAAGAGCCTAGGCAAAGTTACAATAGACAGGTGTACACCTTAGCACA
GGCAGGGTTATGTAGGTGACTTGCTCAGTTGCATGCAGGCTTCCTGTTCTGAGGCTTGTCACTTGAGCAG
ACCATTTCCTTCCTGGGTAACCATTATTCCTCTGAGATAGATACTGGGTCTTACTGGTTCTCTGAACAGG
TATGACTGCCTTCCCATAAACCAACATCATGAATTCTAACTTGGTCTCCTGTTTCATTCTTAGCTCTGAG
TCACCACAAAGCTTGGAAGAATGAGGAAAGACCTTCTTTACTGGCAGATCTATAGAGGTTAGCCCAGTTG
TTGCTTTATATCTCCTTTTTTTTTAATGAATATGGATTTTTTTTTTTTTTTTTTTTTTTTTTTTTTTTTT
TTGGTTCTTATTTGTTTCCGTCTCCTCTTTATAGGACCACTTCCACAGGTTGGGAGCTTCCCCCATGGTA
GCATGGTCAGGGCTGCCTCAAATCTGGAGGCTAGACTTAGCACTACATCAGAACTGTGCCACTTCACACT
GACAGGCAGTGTTTAGGAAAAACATCTCAACCTGCCAGCCAACGAAAATGGGTGACAAGTCAGAAGATGG
GGCAGGGTGTAGTAAAGTTAGCAGAAGTGCTAACTTAACAAATGCCCTCTCAAGCTTTAAGAGTCACATG
GGGAGGCAGTGGCAATGTGTAGGCTTTATCTGAAAAGCAGGAATTTCTTTCTACCCTGTATTCCCAGATC
CCCACCTCAAGTAGGCTCTGCATTCCCTAAGCTCTCACCTCCATTTCTGGAAACATTCCTCTCAGAGTAC
AGTAGCCAAGGCTCCTTCTTCCTTCCCTCCAGGAACTCTACCTGCCCCTCTACTCCCAGTCAGATTCATA
GTCATCCTCACTAGAGAAACTGTCATAACCTAAATGCCCGCATTATTCACCACTGTGAAGTTTCTGATGT
CTGAAAAGGACTGAACTATGTCTGAAGAACTTTCCACACTCGATGCACTCATAAGGCTTCTCACCAGTGT
GAATTCTGTAATGTTCACTAAGGTGTGCATACTTGCGAAAAGTTTTCTCACACTCACTACATTTATAGAG
CTTCTCACCAGTGTGAGTTCTATGATGTTCAGTAAGAGATGAGCTATGAGCAAAGGCTTTCCCACATTCT
TTACATTTATAGGGCTTCTCTCCAGTATGAATTCTCATATGCTGAGTGAGGCAGGTGTTCTGATTAAAGC
CCTTTCCACATTCATTGCATTTATAGGGTTTTTCTCCAGTGTGACTTCTCTGATGCCGAATAAGGCAAAT
GCTCTGAATGAAGGCTTTACCACATTCACTGCATTTGTATGGTCTCTCCCCCGTGTGTATTCTCTGATGT
TTAGTGAGTGGGGTGCTCTGAGTAAATGCTTTGCCACATTCCTTACACTTATATGGTTTTTCTCCAGTAT
GAATTCGCTGGTGTTTAATAAGAGATGGGCTCTGACAAAACGCTTTGCCACATTCTTTACATTTATAGGG
TTTCTCTCCAGTATGAATTCTCTGATGCTGAGAGAGGTTTGCCTTTGTTTGGAAAGTTTTCCCACATTCA
TCACATTTATGGGGTTTTTCCCCAGTGTGAATTCTCTGATGTTGTATAAGATTTGAGTGTTTTCGAAAAG
AAGAGCCACATTCACTGCATACA
