# Supplementary material for: Genome-wide characterization of endogenous retroviruses in snub-nosed monkeys
Source: PeerJ. 2019 Mar 18;7:e6602. doi: 10.7717/peerj.6602 (PMC6428148; doi:10.7717/peerj.6602)
Supplement: File S4 — All ERV sequences found in the black and white snub-nosed monkey. [file peerj-07-6602-s004.zip › Supplemental4/115-10868.fasta]

>115NW_016806413.1:2035707-2046574 Rhinopithecus bieti 
TGTCTCTCCCTAGACGTCTCACAGACACCTCAAGCTCAGCACATCTCAAGTTGTATAGATACCGATGGAA
CAAATATTTATTTAGCACCAAGTGAATGCCAGGCAGTGAGTTAGATGCAAGTAGGCTAGACATGAGCCCT
TTGGGTGTTTGCAGTTTAGCAGGTGCAATAGGCAGGTTTTCTCTACTATACTGGCTTCAAACCGTCTTCT
TCTGGTTTCATTCATTCTCACCCAAGTGCAGAGTTGGTGGTTGTTGTTGTGTTTTTACTTTCACAATACT
GTCCTTCTAGATCAGAGGTTCTCAACCTCTTTAGTCAAAAGCTCTTGACATCCCTAAAAATTATTCAGGA
CTGCAAAAAACTTCTTGGTGTTGACTTATAAATAAGATAGATATTTAAAAATATCCATTAATTTATTGAA
ATGCAATAATAAATTCATTACATGTTAATATTTACATTATTTATAACATTTTAAAATGAAAATAACTATA
TTTTCCAAAACCAAAGACTAGTTAGAAGAGTTGTACCATTTTACTTTTTTGTATATCTCCTTAGAGACTG
GTTAATGGAAGTTAGCTGGATTGTTATATATTCTTCCACATTTAATCTGTTGGGATATGGCAAATATGTA
GCCTCTATATACTCATATGAGAACGAGAATAAAAGGCAAAGAAAATCTTAACTCTTTAAGAAAATAGTTT
GTGAAATTACTGTGAAAATAGTTTGGGCTTCACGGAGCACCTGAAGGGTTTTCAGGAGACCCCACATCAT
ATTTTGAGAACTGCTTGCTCTCCAGAACACCAGGGCCACTTTCTTATTTTAGGCTTGCAGATGACCTAGA
CTATTGTAAAGGTGGTTTGTCACATAGGGTGGTTTGGTTGGGCTGTGCCTACCTCATGTCACAGATGAAT
TCTCCCTTGCTGGTTGACCAAGGGCAGGCTGCAGACAGCTGTCAAAGGAAGACCGCAACAGATGGCTCCT
GGTCACAGGAGTGTGCACTTGAATTGTAAGGGGTGGTCTTGGGCCACTGACACAAACTCGTGAACTGGTG
ACAGTGATGCATGCACATGCAGGAAGCTGAACACACTCCACGTCTTTGTTCCACTTCCTTGCTTTGTGGT
CCCCCCAGTTCAAAAAGTCCATGCAAAGGTCCTCCCTCCTCGTGCTTCCTCATTTCTCTTGTGGTCCTCA
GGTATCTCCCCAGTCCTAGACTGAATCTCCTCTTATATTATTTTCTTTCCATTATAATGTTAATTTTTAA
ATATCACTTATTCCTTTTATTGGCTTTTGTTAATCAACATCTTGGTTTTCAAAACTTATTTCTGATGTGC
AGTTTTAAGAATCTTATTTGGATATAAGAACTAAATATTGTTTTATTCTCCTTGCATTCCTGCTGCAACA
ATGCCAAATTCTCCCCGAACTGCCTCTAACTAAACAGGTAAGGGACAACTACATGGCAGGACAGAGGGAA
AAAATTAAGTCAATTAACATTTCAACTGATTATCTGCCAAACAGGGAGTTGCAGACTTCATCTCCCTGTC
CCCATAAACCTATTCCTCCTGGGTTCCCTAGTCTGATGGATGGCCCCAGTGTCTTTCCACCCAAACAGTG
GCAACAAGGAGAATAGAAGTCAGATCTTCATTCATTCATTCATTCATTCATCCTCTCATTTAGCATTGGA
ATACTTACTATGTGCTGGGGATAGAGTGGTGATGAAGAAAAACACAGGCCTTGTTCTCATACAGCTTACC
TTTTAGTGGAAGAGACAAACAATAAACAATTTCCATTATTAAAGATACTGTGAAGAAAAACAGATTATAA
GGTCAAAGATGGCTGATGCCAGGGTTGGAGTGTTCTCAGTACACTCTATAGCTCTCTGTAGCTCCTGGCA
CATTGCCTGGCACCAGCAGTCATATATTAAATGAAAGTACAAGAAAAACAGATTAGCTCATACAAGTAAG
GGTTAGTGAATGGGCCTCTGTGACTGAGCTGTGTTTACCCCTTCACTCCTGTACAAGCTATTCTTTTCTG
ACTTCCCTTCCACAGAAAACCTCCAGGTTTCTAGAACGGGATTCCAACTTAATGGCCTATGTTATTGTAA
CCGAGCGAGTTATAGAGAGAACACCACACTCTGAGACTAATTCAGGAGTCCTTTATTACTGGCAACCAAG
AGACAGCTAGAGCTCGAAATTCTCTTGGCCCCGAAGAAGGGATTAGATTTCTTTTTATACCTTGGTCTAA
ATAGGGGAGGGGAGTCTAGATGAAGCTTTTACAGAAGCAGAACAGGCAAAAGTTAAAAGATAAATGGTTA
CAGAAACAGTTACAGGAAAATAAACAGTTCCAGGTGTAGTGGCTTAAATGATCACAAAGTGATAAATGCA
GGGGCTTTGGGTACCATCAACCGAGCGCATTCTCAGGAACTGCTGGTACAGCTTGCCTCAGTATTTTATC
AGAAAGCGCATTTCTGGATGTGCTTGGAGTCAGCTTGCACCAGTTATGTCCTTAAGGGAGGGGGACAAGA
GGCTGTAAGCGAAGAAACCGAAATGGCGTCTGTCCGGCTCTCTCAGCTAAGAGAGAGTCAGTCAGGTTAA
AACAAGGTAGGGTATCACATTTCCCACTCGTGTTTTGGGGAATCAAATAATTGATTCCTCGGTTATAACA
AGGGGGTTATATTGGATTCTAAGATACATAAGTTTGGCAGAAGCTACACATTGCCTTACAAAGTTAAGAA
ACCAATTTGATACACAAGGCCTGAAGACTAATCTTAACAAGAGGAGGAGAAGGGGTCCCGCAAACCCGGT
AATTAGAGTAGTTAGCCAGGGATTCCAGCTAAATATGCTTTGGTACCAGGGGGTGTGACTTTCTCATTCC
TGCTGGCATCTATCTAGATTTTCTCAAACTCTTTGAAGAGTATTTTTTATGACTCCAGACTGATTGGCAT
AGAAACAACAACTTTCTCCTAGAGCTGCACATAAACCTCCTTGGGAGAGAAATAGCAGGTCTAAGCCTTG
GCAGTTTTGAAGAACTACTTCAGCTAGAGACTCTACCTGGGTACATAGTATATTTGTGGGTAACTGGAGA
TTGCTTAAATCAGCATCTACTTGTTGAGACAGGGATATTAGTCTAGTTTCTTGTTGAATCAGGGCAGTCA
TGCCAATAGCTGTTGACCCAGCTATGCTAAGGCTGGCCAGAAGGGGTACAAGGAGTGGGGCAGCTTGGCG
AAACCGGGAATGCAATTCAGGGGGAGTGATGAGAAGTTGTCCTTCTGGTCCACTGTACATGTAGACCTGG
GGGAGTACATGAACCAATACACATAGGAGAGATCTAGGTTCAGGCCCATTGATGCAGTGAATGAGGCCTG
AAGTGCAGGCCAACCAGGTATTGTTGGGTGCCTGGTAGGAGACTGAGGCATTTAAAGAAGTAAGTAGAGA
CTGATTATAGGTAGCCTGAAAGGGAGAAGCAGGTAAGTTATACCCTGTGCTAATTAGACAGCAGGCATTC
CCTGACACGTCTCCTAGTGTAAGGGGATGGGGGCATGCATGACAAGAAAGAGAGTCAATTTTGAGCATGG
CTTCTACTCCTAATCCAACATAATATGGGGGTTTAGCCTTTAGGCACAGCCAGCAATCTTGGGCTAGTTT
AGGCTGGGTGAGATTAAGGAGGTGATGTACCCCGTTCAGAATGGACATCAGGCTGGGTTGGAGGTGTTGT
CATTGCAGCTGAGGTTTAGGAACCAGGAATGGTGGTGGGACAGTTAAATCAACTCTGTCTGAGTGTTTTT
GGAACATAGGGTCACCTAAATCAGTTAAAGGTCCGATTGGCTTAGGAGGGCTCCATGGGACCAGGATTTT
TTTCTGGATGGTGAACATAGTTCCAACATCAAATCCCGAAATATAAAGCCTTAATCTCCATGACGTGCCA
TAATACCATTGAGTTAAACTAGGGTTACGGACAGTTATAGTAAGAGGATTACAATTTCCTATAGTACATG
GTTTAGGACGGGAAGCGTGAGCTATGGAAAGGGTTGAGGATTGGGTTGATCCTCCAGAGTAAGTGACCAA
GGTTACACACGTCCAGTAAAGGCAGAAAAACTGGTAAGAAACTAGAGTCAGGGTGATTTCCAGGACAAAG
GTAAAAGTCAATGCTCTGGAGCCCTTTTTCTGCACCCTTAGAGCTTCCACATCCAGTCTGGCTTCCGGTG
TGTCCGAACCCTGCAGCAAGGTCGACATTCCCCGCTCCCATGATCGGCAGATTGCATTGCTCTTCGAGGG
TATGGGCAGGTTCTGGGAACAAAGTATATAAATCAACTACAAAAGAGACTTCCTTGAAGGTTCCTGCCTT
CCAGGTGGTGTTTGCAAACACACGTCCTGTCATGAAGGAAGTGAGGAGAAAAGAGTAGGAAGGGGCAGAG
GACATAACAGGTGGAAACAGACAGAAGAGATAAATGAAAAGAATTATTCTGATGACTTTATTCGACTTAG
GAGCAGTTTTAAGGGGCCTGGCCCAAGCTTGGGGACCTGTGTTTCTTGCTGGGCTTTGTTGGCCTTTTTG
ATGCGAGAGTGATGAATCCAAGCAGTAATGCTGTCCACCCTCAGAGCCATCGGCATGGTGAGGATGACAG
TATGAGGTCCTTTCCAGGCAGGAGTGAGTGCTTCTTTCTGGAACTTTTTAACGTACACCAGATCACCCGA
CTGGAAAGAGTGGCAGGGCCCAGTCTGGTCAGAATCTGGGTTGGGGTGTGCTCCCTGGATAAGTGACTGG
ATGATGTCTCATACCTGTTGGAGAGACTGCAGGTACTATAACAAGTTGGGTTGTGAGATTTCTGCTAAAT
GGGTATCTCTTAGCTTAGGCAAGATAGGCAGAGCCCTTCCATACATGATTTCAAAAGGTGAAAACCCAGC
CTGGTAAGGGGTGCATTTTACTCTAAGAAGGGCTAAAGGAAGGAGATTTACACAATTTTCACTGGTTTCT
AGGATTAATTTTGTAAGAGTACTTTTTAGGGTGCGGTTCATGCATTCTACTTGTCCAGAGCTCTGGAGTT
GATAGGCACAATGGAGTTTCCATTGACTGTTTAATGCCTTGCTCACCGACTGAGCTATGGACAAGGTGAA
GGCTGGTCCATTATCAGACCTTATGGCAACAGGCAGTCTATGTTGAGGGATGATTTCATTGAGTAAAAGC
TTAACTACCTCGGTGGCAGTTTCATTTTTGGTGGCAAATGCCTCAGTCCATCTGGAAAAGGTGTCTACTA
GTACCAGGAGGTATTTGTACCCTACCCGGTGTGTAAAGTCAATTTCCTACCTTTCTCCTGGTGAGCCTCC
CCGGAGGCAGTGGCCTGGGCTGGGCTTAGTACCTTGCTTGGCGTTTACCTGAGCACGAGTCATGTACCTG
AGAGCTGCTTGGTTAGTTAAGTCCGGAAGGTGGATGATCTTGAAATGGCTCCTTAGAAGCTGGGCCAGTT
TTACTCCTCCCAAATGGGTGGTAGAATGCAGACGATTGATTAAACTTTCCCCGAGGGCTTGGGGCATGAA
GATTCTGGAATCAGGAAGAGTCCACTAACCTTCCTGATTTTTATGGGCCTGAAGATCCAAAGCTTGTTTT
TCTTCCTCTGGGGAGTATTCTGGGTGGTCTGGCAAGTCAGGTTGCGGAAAGGACACAGCGGGCAGCAGGG
TTAAAGGTATGATCGGGAAACTGAGCTGCCTTTCGAGCTGCAGAGTCTGCTTTTTGGTTACCACGAGCAA
TGGCCGTGTCTTCTCTTTGATGTTCTTTGCAGTGAATTACAGCCACCTGTTGAGGGAGCCAAACAGCTTC
AAGCAGGAACAAAATTTCTTTATTTTTGACGGTCTTTCCTGCTGAGATGAGTAGCCCTTGCTCTTAATAG
ATGGCCCCGTGTACCTGTACAGTAGCAAAAGCATACCTACTGTCAGTGTAGATGTTAATACATTTGTCCT
TATCCCATCGGAGGGCCTGAGTGAGGGCAACCAATTCATCCCTCTGTGTCGAGGTACCTGCCGGCAGTGC
CTGGGCCCACGGTACATCTGTCGCCATAGTAACAGCCACACCAGCCTTTTGCACTCCCTGTTCAAGGAAG
CTGCTACCGTCTGTAAACATGGTGGTGTCTGCCTCCTTTAGAGGCACATCTTGGAGATCAGATCAGCTAG
CTTCCGTAATTTCTAACAGTTCTTGGCAGTCATGGACAGGTGTGGTAAGGTCTGGATCAGGGAGCAAGGT
AGCTGGATTTAAACACCTTGTGGGAGAGAATGTTAAACGAGGCTGATGTAACAGTAAACTCTGATACTGC
AGGATGTGAGCATTCAACATCCATTTGCCAGAAGCACTTCATAGCAAAGTTTCTACGGCATGAGGAGCCA
TAAGGGTTAAATTCTGGCCTAGAGTCAGTTTATCAGCCTCCTGGACGAGGCTTGCTGTTGCCGCTACGGC
TCGAGACAACTTGGCCATCCGGAGGTCACAGGGTCCAATCTCTTAGACAAATAGGCCACTGGGTGTCGCC
ATGGCCCCAAAGTCTGAGTGAGTACTCCTTTAGTGACTCCCTGGCTTTCATGAACAAAAAGGTGAAATGG
TTTTGAGATATTTGGGAGGGCAAAAGCAGGGGCCTCAGTTAATGCCTTCTTCAGATTTTGAAAAGCCTGT
TCTTCTTTGTCAGTCCAAATTAGCGGGCCATTCCCTCCAGTAGCAGTGTACAGGGGCTTGGCGATTTCCG
CAAACCCCAATATCCATAGGCAACAGTATCCCACAGCCCCCAGGAATTTGCGTACCTGTCTCTTAGTGGT
GGAAGTGGGGATTTGCAGGATGGCTTCCTTTCAAGCATTGGTGAGTGCTCTTTTTCCCTCATTTATTTCA
TACTCCAGGTAGGAAACGCTGGGAAGACAAAACTGGGCCTTCTTGGCCGAGACCCGATACCCGAATTCCT
GAAGGAGGTAAAGTAGGTCCCTAGTATGTTGCAGGCAGCTGTCAGTAGTTTCAGTAGCCAATAACAGGTC
ATCTACATACTGGAGAAGAGTGCAGTTAAGGTGACTGGCTCAGACAGTATAAGATCCTGTTGGAGGGCTT
CCCCAAAAAGGGTGGGGGAATTTTTTTAAACCCTGGGGTAATTGAGTCCAGGTTGATTGGGTTGTATCTC
CCGAGCNCAGAATGGACATCAGGCTGGGTTGGAGGTGTTGTCATTGCAGCTGAGGTTTAGGAACCAGGAA
TGGTGGTGGGACAGTTAAATCAACTCTGTCTGAGTGTTTTGGAACATAGGGTCACCTAAATCAGTTAAAG
GTCCGATTGGCTTAGGAGGGCTCCATGGGACCAGGATTTTTTTCTGGATGGTGAACATAGTTCCAACATC
AAATCCCGAAATATAAAGCCTTAATCTCCATGACGTGCCATAATACCATTGAGTTAAACTAGGGTTACGG
ACAGTTATAGTAAGAGGATTACAATTTCCTATAGTACATGGTTTAGGACGGGAAGCGTGAGCTATGGAAA
GGGTTGAGGATTGGGTTGATCCTCCAGAGTAAGTGACCAAGGTTACACACGTCCAGTAAAGGCAGAAAAC
TGGTAAGAAACTAGAGTCAGGGTGATTTCCAGGACAAAGGTAAAAGTCAATGCTCTGGAGCCCTTTTCTG
CACCCTTAGAGCTTCCACATCCAGTCTGGCTTCCGGTGTGTCCGAACCCTGCAGCAAGGTCGACATTCCC
CGCTCCCATGATCGGCAGATTGCATTGCTCTTCGAGGGTATGGGCAGGTTCTGGGAACAAAGTATATAAA
TCAACTACAAAAGAGACTTCCTTGAAGGTTCCTGCCTTCCAGGTGGTGTTTGCAAACACACGTCCTGTCA
TGAAGGAAGTGAGGAGAAAAGAGTAGGAAGGGGCAGAGGACATAACAGGTGGAAACAGACAGAAGAGATA
AATGAAAAGAATTATTCTGATGACTTTATTCGACTTAGGAGCAGTTTTAAGGGGCCTGGCCCAAGCTTGG
GGACCTGTGTTTCTTGCTGGGCTTTGTTGGCCTTTTGATGCGAGAGTGATGAATCCAAGCAGTAATGCTG
TCCACCCTCAGAGCCATCGGCATGGTGAGGATGACAGTATGAGGTCCTTTCCAGGCAGGAGTGAGTGCTT
CTTTCTGGAACTTTTAACGTACACCAGATCACCCGACTGGAAAGAGTGGCAGGGCCCAGTCTGGTCAGAA
TCTGGGTTGGGGTGTGCTCCCTGGATAAGTGACTGGATGATGTCTCATACCTGTTGGAGAGACTGCAGGT
ACTATAACAAGTTGGGTTGTGAGATTTCTGCTAAATGGGTATCTCTTAGCTTAGGCAAGATAGGCAGAGC
CCTTCCATACATGATTTCAAAAGGTGAAAACCCAGCCTGGTAAGGGGTGCATTTTACTCTAAGAAGGGCT
AAAGGAAGGAGATTTACACAATTTTCACTGGTTTCTAGGATTAATTTTGTAAGAGTACTTTTAGGGTGCG
GTTCATGCATTCTACTTGTCCAGAGCTCTGGAGTTGATAGGCACAATGGAGTTTCCATTGACTGTTTAAT
GCCTTGCTCACCGACTGAGCTATGGACAAGGTGAAGGCTGGTCCATTATCAGACCTTATGGCAACAGGCA
GTCTATGTTGAGGGATGATTTCATTGAGTAAAAGCTTAACTACCTCGGTGGCAGTTTCATTTTGGTGGCA
AATGCCTCAGTCCATCTGGAAAAGGTGTCTACTAGTACCAGGAGGTATTTGTACCCTACCCGGTGTGTAA
AGTCAATTTCCTACCTTTCTCCTGGTGAGCCTCCCCGGAGGCAGTGGCCTGGGCTGGGCTTAGTACCTTG
CTTGGCGTTTACCTGAGCACGAGTCATGTACCTGAGAGCTGCTTGGTTAGTTAAGTCCGGAAGGTGGATG
ATCTTGAAATGGCTCCTTAGAAGCTGGGCCAGTTTTACTCCTCCCAAATGGGTGGTAGAATGCAGACGAT
TGATTAAACTTTCCCCGAGGGCTTGGGGCATGAAGATTCTGGAATCAGGAAGAGTCCACTAACCTTCCTG
ATTTTATGGGCCTGAAGATCCAAAGCTTGTTTTCTTCCTCTGGGGAGTATTCTGGGTGGTCTGGCAAGTC
AGGTTGCGGAAAGGACACAGCGGGCAGCAGGGTTAAAGGTATGATCGGGAAACTGAGCTGCCTTTCGAGC
TGCAGAGTCTGCTTTTGGTTACCACGAGCAATGGCCGTGTCTTCTCTTTGATGTTCTTTGCAGTGAATTA
CAGCCACCTGTTGAGGGAGCCAAACAGCTTCAAGCAGGAACAAAATTTCTTTATTTTGACGGTCTTTCCT
GCTGAGATGAGTAGCCCTTGCTCTTAATAGATGGCCCCGTGTACCTGTACAGTAGCAAAAGCATACCTAC
TGTCAGTGTAGATGTTAATACATTTGTCCTTATCCCATCGGAGGGCCTGAGTGAGGGCAACCAATTCATC
CCTCTGTGTCGAGGTACCTGCCGGCAGTGCCTGGGCCCACGGTACATCTGTCGCCATAGTAACAGCCACA
CCAGCCTTTTGCACTCCCTGTTCAAGGAAGCTGCTACCGTCTGTAAACATGGTGGTGTCTGCCTCCTTTA
GAGGCACATCTTGGAGATCAGATCAGCTAGCTTCCGTAATTTCTAACAGTTCTTGGCAGTCATGGACAGG
TGTGGTAAGGTCTGGATCAGGGAGCAAGGTAGCTGGATTTAAACACCTTGTGGGAGAGAATGTTAAACGA
GGCTGATGTAACAGTAAACTCTGATACTGCAGGATGTGAGCATTCAACATCCATTTGCCAGAAGCACTTC
ATAGCAAAGTTTCTACGGCATGAGGAGCCATAAGGGTTAAATTCTGGCCTAGAGTCAGTTTATCAGCCTC
CTGGACGAGGCTTGCTGTTGCCGCTACGGCTCGAGACAACTTGGCCATCCGGAGGTCACAGGGTCCAATC
TCTTAGACAAATAGGCCACTGGGCGTCGCCATGGCCCCAAAGTCTGAGTGAGTACTCCTTTAGTGACTCC
CTGGCTTTCATGAACAAAAGGTGAAATGGTTTTGAGATATTTGGGAGGGCAAAAGCAGGGGCCTCAGTTA
ATGCCTTCTTCAGATTTTGAAAAGCCTGTTCTTCTTTGTCAGTCCAAATTAGCGGGCCATTCCCTCCAGT
AGCAGTGTACAGGGGCTTGGCGATTTCCGCAAACCCCAATATCCATAGGCAACAGTATCCCACAGCCCCA
GGAATTTGCGTACCTGTCTCTTAGTGGTGGAAGTGGGGATTTGCAGGATGGCTTCCTTTCAAGCATTGGT
GAGTGCTCTTTTCCCTCATTTATTTCATACTCCAGGTAGGAAACGCTGGGAAGACAAAACTGGGCCTTCT
TGGCCGAGACCCGATACCCGAATTCCTGAAGGAGGTAAAGTAGGTCCCTAGTATGTTGCAGGCAGCTGTC
AGTAGTTTCAGTAGCCAATAACAGGTCATCTACATACTGGAGAAGAGTGCAGTTAAGGTGACTGGCTCAG
ACAGTATAAGATCCTGTTGGAGGGCTTCCCCAAAAAGGGTGGGGGAATTTTTTTAAACCCTGGGGTAATT
GAGTCCAGGTTGATTGGGTTGTATCTCCCGAGCTAGGATCTGTCCATTCAAAAGCAAAGATATATTGGCT
TTTGGGGGTCAAAAGAATAGCAAAGAAAGCATCCTTTAAGTCAAGGACAGTGTACATCATGTATTCTGGC
GGGAGCAGGCTCAGTATAAGGGTTAGGGACAGTTGGATGGATGGTGACTGTCCACTTGTTAACTTCCTGC
AAGTCCTGTACAGGCTGGTAATCATTTGTTCTGGGTTTCTGGACTGGCAAAAAAGGAGTATTCCAGGCAG
ACCGACATGGTGTGAGTA
