# Supplementary material for: Genome-wide characterization of endogenous retroviruses in snub-nosed monkeys
Source: PeerJ. 2019 Mar 18;7:e6602. doi: 10.7717/peerj.6602 (PMC6428148; doi:10.7717/peerj.6602)
Supplement: File S4 — All ERV sequences found in the black and white snub-nosed monkey. [file peerj-07-6602-s004.zip › Supplemental4/116-7545.fasta]

>116NW_016806413.1:2251910-2259454 Rhinopithecus bieti 
TGTAATTTTTCACTACCTACCCAAATCCTATAAAACTGCCCCACCCCTAACTCCCTTTGCTGACTCTCTT
TTCAGACTCAGCCCACCTGCACACAAAGCCTGTTTGGTGGTCTCTTCACACGGATGCATGTGACATTTGG
TGACTTGGAGTAGGGGATCTCCTTTGGGACATCAATCCCCTGTCCTCCTGCTCTTTGCTCCGTATGAAAG
ATCTACCTACGACCTCGGGTCCTCCGACCAATCAGCCCAAGGAACATCTCACCAATTTAAAATCCGGTGA
GCAGCCTCTTTTTACTCTCTTCTCTAACATCTCTCACTATCCCTCAACTTCTTTCTCCTTTCAATTTTGG
TGCCACCCTTCAATCTCTCCCTTCCCTTAATTTCAGTTCCTTTCCCTTTCTGGTAGAGACAGGGGAGACA
CGTTTTATCCCTGAACCCAAAACTCCGGCACCAGTCACAAACTCGGGAAGACAGTCTTTCTTCGGTGTTT
AATCACCGCGGGGATGCCTGCCTGATTATTTGCCCACATTTTGGAGGTGTGTGATCACCGCGGGGACATC
TGCCTGGATCCTTCACCTTGGTGGCAAGCACCACCTCCCCTGGGGGGCAAGTACCCCTCACCCCCCTCTC
TCCGTGTCTCTACCCTCTTTTTTTTTCTAGGCTTGCCTCCTTCACTATGGGCAACCTTCCACCCTCCATT
TCTTCTTCTCCCTTAGCCTGTGTTCTCAAGAACTTAAAACCTCTTCAACTCACACCTAATCTAAAACCTA
AATGCCTTAGTTTCTTCTATAATACCGCTTGACCCCAATACAAACTCGACAATAGTTCCAAGCAGCCAGA
AAATGGCACTTTCAATTTCTGCATCCTACAAGATCTAGATAATTCTTGTCGTAAAATGGGCAAATGGTCT
GAGATGCCTGATTTCCAGGCATTCTTTTACACATCGGTCCCTTCCTAATCTCTGCTCCCAATGCGACTCG
TCCCGAATCTTCTTCTTTCTCTCCTGTCTGTTCCTTCAGTCTCCACCCCAAGCTCTGAGTCCTTTAAATC
CTCCTTTTCTATGGACCCATCTGACCTCTCCCCTCCTCCTCAGTCTGCTCCTCGCCAGGCTGAGCCAGGT
CCCAATTCTTCTTTAGCTTCCACTCCCCAACCTTATAATCCTTCTATCACCTCCCCTCCTCACCCCTGGT
CCAGCTTATAGTTTCGTTCCACCACTAGCCCTCCCCCACCTGCCCAACAATTTCCTCTTAAAGAAGTGGC
TGGAGCTAAAGGCATAGTCAAGGTTTATGTTCCTTTTTCTCTATCAGACCTTTCCCAAATCAGTTAGCAT
TTTGGCTCTTTTTCATCAAATATAAAAACCCAGCCCAGTCCATGGCTTGTTTAGTAGCAACCCTTAGACG
CTTTACCGCCCTAGACCCAGGGGGCCAGAAGGCCGTCTTAGTCTCAATATGCATTTCATTACCCAATCCT
CTCCTGACATTAGAAAAGCTCCAAAATTAAATTCCGGCCCTCAAACCCCACAACACGACTTAATTAACCT
TGCCTTCAAGGTGTACAATAATAGAGAAGAGTTGCAATTACTTGCCTCTGCTGTGAGAGAAACCCCAGCC
ACATCTCCAGCACACAAGAACTTCAAAATACCTAAGCCACAGCGGTCAGGCATTCCTTCAGGATCTCCTC
CCCCAGGATCTTGCTTCAAGTGCTGGAAATCTGGCCACTGGGCCAAAGAATGCCCATAGCCCGGGATTCC
TCCTAAGCCGTGTCCCATCCGTGTGGGACCCCACTGGAAATTGGACTGTCCAACTCGCCTGGGAGCCACT
CCCAGAGCCCCTGGAACTCTGGCCCAAGGCTCTCTGACTCCTTCCCAGATCTTCTCGGCTTAGCAGCTGA
AGACTGACGCTGCCTGATTGCCTCAGAAGCCTCCTGGACCATCACAGACACTTTGGGTAACTCTTCCAGT
GGAGGGTAAGTCCGTCCTCTTCTTAATCAATACGGAGGCTACCACTCCACATTACCTTCTTTTCAAGGGC
CTGTTTCCCTTGCCTCCATAACTGTTGTGGGTATTGGCGGCCAGGATTCTAAACCTCTTAAAACTCCCCA
ACTCTGGTGCCAACTTGGACAACATTCTTTTATGCACTCCTTTTAGTTATCCCCACCTGCCCAGTTCCCT
TATTAGGTCGAGGCATTTTAACTAAATTATCTGCTTCCCTGACTATTCCTAGGCTACAGCCACACCTCAT
TGGCAGCCTTTTTCCCAGTTCAAAGCCTCCTTCACATCCTCCCCTTGTGTCTCCCCACCTTAATCCACAA
GTATAGGACACCTCTACTCCCTCCTTGATGACCGATTATGCACCGCTTACCATCCCATTAAAAACTAATC
ACTCTTACCCTGCTCAACGCCAATATCCCATCCCACAGCACACTTTAAAAGGATTAAAGCCTGTTATCAC
TCACCTATTACAGCATGGCCTTTTAAAGCCTACCAACTCTCCTTACAAGTCCATTTTACCTGTCCAAAAA
CCGGACAAGTCTTACAGGTTCAGGATCTGCGCCTTATCAGTCAAATTGTTTTGCCTACCCACCCCGTGGT
GCCAAACCCATATACTCTCCTATCCTCAATACCTCTCACTGGATTTAAAAGATTTAGTACAAAGAATGGA
AAGTAGCTCAGTAATAATTTTTCATATTGGTTATGTGTTGAAATTATAATTCATTAAAATTAATTTCACT
TTTACTTTTAAAAGTAAAACATCTAGTTTTGGAAAATTTTGAACTATATCCAAGGCTTACATCCTATTTT
ATTGGACTGTGCTGATCTAAACACAGTTAATGGGACTGTCAAAGTAGGTAGTTTGCACAATGGTTTGGAA
AGGAAGGCAGGGAGCTTGAGATCTGTATTCAAATCTTCACATCTTCAGTGACTGTGTGAGCAAGGGCAAG
TTACATTACCTTCTGGAGTCTGTTTCCTCATCCCTTAAATAACACAGATGGTTAAGAAAAGTCTGTCGTA
ACACCAAAACATTTCTTTTTTTTTCTTGAGACAGAGTCTTGCTCTGTCGCCCACACTGTAGTGCAGTGGC
ATGATCTTGGCTTACTGCAACCTCTGCCTCCCAGGTTCAAGTGATTCTCGTGCCTCAGCTTCCCGAGTAG
CTGGGATTACAGTTACTTACCACCATGTCCACCTAATTTTTATATTTTTAGTAGAGATGGGGTTTCTCCA
TGTTGGCCACACTGGTCTCAAACTCCTGACCTCAGGTGATCCTCCTTCCTCAGCCTCCCAAAGTGCTGCG
ATGACAAGCCTGAGCCACTGTGTCCAGCCTCAAAACGTTTATTTAATGTGAATCAGCTTATGTGCAATTG
GTCAACAGGGGAAAGACATTATATATGCATTTTTCCCTCAACATATTACTGATCTGAAGTGATCAGAGGT
AGTCTTTCTACAATTTAAAAAAAAAAAAAAGGCTTTAGTGATATGTAAAGACCTTTAGAGAAAAAAAAAA
ATCTCTTGGTAGTTCTTTTTTTTGGTTTAAGAAGCAGATGTTTAGTGGGTTCATGTCTGGCTACATTTTC
CACTTTATCAAACCATCTGGCAATGTGCTAGGATAAATGAAAAGCTAGAGATTTCTAAGTCTTAAAAAAA
AAAAGGATAGATAAATAAAGCTACTCCTAGATTAGAATGTTAATCTTGACAAAACTGGTCTAAACTAGAT
TTAATTGTACTAGTATGTTTATTAGGGTTAGGGTTTTTGTTAGGGCTCTTATAAAAGTTTGTTCAGTTGT
GAGTGTTGTGTTTTTGCTCCACAAACTGTTACTTTTGCTTATTGTTTGGCAGCATGTCAGGATTTCCAGG
AATGCAAGTATGGCATTACAGCGGAAACATGTGGATATCTATAAACATTCTGTCCCTGCTCCAAACTGCC
TTTTAATTCTGAATCTTAAGTTTTCATTAACCGAAAGAATACTCTGAGCTAACACAATGCTAATCTGCTA
GACAGGAGTACAAATTAGTCAATGAAATTAGTGAATATTTTATTGAATTTTTGTCTTTATTTATAAAAAA
GAAAAATTACAATTCTAATACTAGTAATAAAGAATATGAAATGAAATACAAATGAGAAAATGACATCTAT
ATTGCTATTTAGTCTGTATCTGATGCTCACTGGACTGAATTTATCTGGACAGCACATTTAAGATAAAATA
GTGGAAAGACACAGACAAAATGCTAGAAATATTCAGTAAGACTTTTCTAAAAGGTGAAATCTAAATTTAG
AACCTAATAATGATGTTTAAGCGCTCTGGATGTGGAATCCCACATCTGACTTTGTGTACGTGTTTTCAGG
GATACATCACTTATGAAAGTAGGGGCTATCTTTTCATAGCATTTTGTGAAGCTTAAGTAAAATAATATGC
ATAAGGGATTTAGCCACATTTAGCAATTAAAAAATTCATTAAAGTTGCAACTATTGGCCCGGCGCGGTGG
CTCACGGCTGTAATCCCAGCACTTTGGGAGGCTGAGGCGGACGGATCACAAGGTCAGGAGATCGAGACCA
TCTTGGCTAACACGGTGAAACCCGTCTCTACTAAAAATACAAAAAAATTAGCCGGGCATGGTGGCAGGCG
CCTGTAGTCCCAGCTACTTGGGAGGCTGAGGCAGGAGAAAGGCGAGAACCTGGGGGGCAGAGCTTGCAGT
CAGCGGAGATCGCGCCACTGCACTCCAGCCTGGGTGACAGAGCAAGACTCTGTCTCAAAAAAAAAAAAAA
GTTGCAACTATTATTATGTCAGAGTATATTAAAAAATGGCATAATTCTTTTTTCCACCTAATGTCGGATA
ACATATTGCTCAAACATGCAGTTAAATACAACACTTTATTTGAAAACAAATTTTGAAAAACTTTGTTGAA
AAACTCAGAATTATCACAATAAGGAGTCAATGTCTGAAGGTCTTAAAAAATACAAGGTTCAAGCCTGTAA
TCCCAGCACTTTGGGAGGCCGAGACGGGTGGATCACGAGGTCAGGAGATCGAGACCATCCTGGCTAACAC
GGTGAAACCCCGTCTCTACTAAAATACAAAACTGGCCGGGCGAGGTGGCAAGTCCCTACAGTCCCAGCTA
CCCAGGAGGCTGAGGCAGGAGAATGGCGTAAACCCGGGAGGCGGAGCTTGCAGTGAGCTGAGATTGGCCA
CTGCACTCCAGTCCGGGCGACAGAGCGAGACTCCGCCTCAAAAAAAAAAAAAAACAAGGGAGTAGACAAT
TTTGCCAAGGCTACAGTTTAAAAGTACAAATGAATAATCTAATTTCACAAATTTTCTCTAGAAAATACTT
TTAATTCATCAGAATTAAAAGTAGCTAGTTGTTTATTTTACCATTTGAAGATAAAGTTAGCACTTGCTAA
GCAATAAAACACAAGTTTTGATGGAAGTAGCATTTCTCTCTTCAAAATAAAACCTAAAGTGAGTATAATA
AAGTTATATTGTGCTGTGGTAATTGTCTTTTATGAATTAATACTGACTTTTGAAGACAGTGTTCTGGGGC
ATGGAGAAACAATGAAAGAGCAATAGAGGAGAAATGAGAGGGAATGTGACTTTTCCTTTTTCCAGCAACT
CTCCTCTCTCCCACAATGGTAGCCAATTCATATTTCTAGAGGAAAATGCCTATATACATAAAAATATATT
CAGTTAATAATTCTGCTATCCATTAAACAAAATTATTGCTCTAAGATGATCACTTTATACAAATCATTGG
AAAAAATTAAAAATATATTTTCTTGTTCTGTTTAAGAATAAGAATGAACAACTGAGTCCTATGAGTCTTT
CGAGTATTTCCTATAAGCTCTTATTTAAGAATGGGCTCTGAACACTAAGTGACAGATCAGGATCCAGTTT
TGGAAAAGAGGAAAGGGATAGGGTAGGAAGGAGAGAAAGAACTCTTAGGGCAGTGGTTTTCAAAGCAGCA
ACAACATTCATGAGAAATGCAAATTATCAAGTCCCATCCTAGTCCTGCAGAATCAGAAACTGGGTGGGAT
CCAGGAATCTGTTTTAACATACTCTCAGGGATTCTGACGCACACTCAGGTTTGAGAACCACTGTATTAGG
GAATCCTGATTCTATCACCAAAGAGGATTCTGGGGCATCTGTTAATGTTTAAGCTTTAATTCTTTAAAAA
CAATTATTTAATACAAACTTGGATTTTAGCTACCCAATTTATGCTAAAATCAAAGGAGGATTTCCAGTTT
TGCTTGAATTAGTTCTTTGTTTCCTGTATGGTTTACGTACTTTTCAGACTAAAAAAACAAAATTCCAAGT
AGAGACAATGTTAGAGTCCAGCAGGTTGGCAGACATGGCTGCTTGCCTCTTCCTAACGCCCAGATCTTGA
GTTAGTCTTCAACTTTGTAAGAACAGAACCCAATTTTATCACTTCAAACAGATATATGCGGACCTTGGGA
AAGCTAAATTAGAAGGCCTGATAACTAGAATGTCAATCTGTAAATTTACTTTGAGATTATAAATGCTAAG
ACAATTAGAAGATTCAGATATAATGTTCTTACTCTCTCAGGACTAGCTACACAGAAAATCAAATTACTAT
CAGCTGACTGAAGACACACTGCTTCAGAGTCGAGTTGGGTACTCTCATTCAGACACCAGCTCCAAAAGCC
CAGGGCATCCACATCAACTGCAGGCTTCTCCTCTTCAGACAAATTGTTACATAAGTGGTTCCTGTCCATA
CTGCACTTAGCCCACTATACTTCCACATGGAAAATGCTATAAAATAACTAAAGAGGTTGCACTGTCTTAT
CAGACTTGGAAGGCATACTGAGTCTTTAACTCACCCATTCATCATCACTTACGGGCCAGGTCCTGCGTAA
AGCATTGGGACTAGAAAAATATTAAGACAATTCTAACACTCAAAATACTTTTAGAGGGAGGGCGGAGTGT
AAAAACAGACACAAGCAGGTAACTATAAACGCAGTAAATGCAATAATACAAACATGCACAGAATATGAGA
AACTCCCAAACGCTACACTTAGAATGGGACGGGGAGCACTCAGGAAGGTCTTCTCCAAGGAAATGGTGCC
TTTCCTGGAAGGGGGCAGAGGACCGGGAAGGATACAATTTATTTACAAACCATGGTAAATGACTACCTTA
ATCTACTTAATAGTGATATTAGCTTCTGTTTCATAAAATGAAAATTTCAAATTTTACCTAAAATCTGTGC
TGAGGCATTAAATCTGTGCAGTTTCAAACCAAATTTGGAGGAAAGATACGTAAATCGGTGAAAAATCCAA
ATTATGGAAGAGTACACGAAAAACGGTTTTGTTTTGCTTAAATCACTTTCAACTAACACAGAAAGAATAA
CAGTGTGTGCCAAATAGAGCTCCCAGGATTGAGCTTTGACCATTTGGCACAACTTTTATTTGAAAGTAAT
TTATTAATAAATAAAATTAATATCATGCCACTCTCATTTGAACTGTGACTTCCTTTAGTGACTATCCTGT
AAGGTTTCTGAAAGCAGTTTGTTACATCAAGGAGGGATAAAAGCGGCAATTTTCA
