# Supplementary material for: Genome-wide characterization of endogenous retroviruses in snub-nosed monkeys
Source: PeerJ. 2019 Mar 18;7:e6602. doi: 10.7717/peerj.6602 (PMC6428148; doi:10.7717/peerj.6602)
Supplement: File S4 — All ERV sequences found in the black and white snub-nosed monkey. [file peerj-07-6602-s004.zip › Supplemental4/11-7941.fasta]

>11NW_016805783.1:2100215-2108155 Rhinopithecus bieti 
TGCCCAGACCCGCGACAACCCAAAAGCAACCACCAGAGTCCAGAGACAAAGCCAAGCGGCAGGGATCGCT
TTATTTCGAGTTCGAACTCGGACCTCTCTGGCCAGGCGTCAGCTCCTAGGGAGAGGCCCCGAGCTCGGTG
CTCTGCCGTCTTTTATAGTCAGACGCAAACAAGTTACAGCAAGTTACAGAGTCACTGGGGATTTTTACAG
TTGTAGGTTTACAATTGGCTGACATTTAAAGTTGAACATTAGTCATTTGTTCATTGGTTCCCGCCCTTTG
ACCAAACCACAAACGGCCGTTGCTCTGCTAGGGACTTTCCAGATAACTTTGTTGTTTTGCATTTCCTGAC
TTTTTCTGACCTCTGATATTCAGTATTTTTCCACTTCTCATTTCCCCCTCTCTCTAGTACCTGGAGAGCC
AATCTTGGGTCTTATGTGTCTGACTCGGAAGTCTCGGTGAGTACAGGTTGGTACTGGGCTCTCAGGACCA
TAAGCTGGACAGTGTTGAGTCTTTCTTTTATAAAGTTTGTTAATCTGTTTATTATACATGGTCCTATAGT
GAGTAAGAGAAGTATACTTATGAATGGTCCTATGAGGGGCACTAGAAGGGAGTACATGGAGGAATTCCAC
CAGCTGTTGGCAGCAGAGGTGAATTGTTGTTTCTGCAATTCTAGGCTAAGTTTATGTAGCTGTTGGACTC
GCGTTTCTACGAGTCCAGATTCATTTATGTAGAAACAACAATCTTCTCTGAGGAAAAGACAGGTCCCTCC
TTTCTCGGCCGTTAACAGGTCTAGTGCACCGCGGTTTTGTAAAGTAACTTGGGCAAGGGAAGTCAATTGT
CTCTATAATGAGGCAAGGGATTCGGCGGAAGCTTCCATAGCTATGGAGAATTGGTGAGAGAGTTTTGCAG
TGCTGATAGGGAGTGACCTAAAGCTCCTCCGGCTAGTCCTGCAGCAACTAAGGACGTGGTGAGTGAGACT
CCGGCTACTAAGGGGAGGAATATGGCTTGTTTTGGTCTAGGGAAAGGGGCGGAGTCCCACCTGGAAAATT
CTGCAGGGGTGCGCAAGGTTAGTTGGGGGACTAGCGTGACAGGGAGACACAGTAGGGTTATAGTGGCCTG
AGTGGAAAGGTTCTTATATAGGGTCCCATTGCACCAGAAGAAAGAACCGGGAGGGGCAAAGAGGGTTGAG
TTGGGAGTGGAAGTTGTATTACAGAGGGTAGTGCTGGCATTGGAATAACAAAAGGAAACTTGTGTCTGTC
CAGGGTTTAGGAACAAGGGGACGTCAGGGATCGGGGGTGGTATGTGGCTATTGTTAGGGTTTAGGCTGAG
AGAAGCGTTAGACGGGCCTGGAAGTGGAACTGCGGTTAACGGCGGTCGCCCTAGAGCCGCGCAGAAGAAG
CATGCAGAGAGATTGCCTAGGCCAGTGGCGTTTGCGATTTCTAACCCTTCTCTTAATAGGGATAACCAGG
AAAAGGGGCGGGTAGGAGTTAAAGTTGAAAGCTGGACATTTAATTCCCTTTCCTGGTTCTGTATAGCCGC
GTGTAGGGTGGTCTGGATCTGAACAAGGGAACGCCAGAGAAAGAGACGGCTACTAGGCCAGGTAGTTCCT
GAAGTCAAGTACATAGCCCCTTTTTGCTGGGAAGTCCAGCGGGAGTCCCAGGGGTCCCAGATAACCCAGG
TGTAGCCTGATGTGGTTTTAAAGAAATTGTGTGACTGCCACGTTTGACTGGATAGGGACTCAGAAGTTTT
TAGGATTTTAACGGTGTGGATTTTGCAGGACCTATATGGACAGCCGACACTTTGTTCTACCCATGAGTTA
TTACAATAAGAGAGTGTTTGGTCAAAGAGGAAACAAATTGCGGGTGCTGCTTTTCCTGGCTGGTGTTTAA
AATCAGTGAAATTTAGATGGATGGGAGTGCTACAACCCCCAGGGGGACAGTCAGCAGTGCCTAATACATA
GCCCTTTTGTTCTGTCTGAGCATAATTGGTCCAGTTCTCAGTCAGGAAGAAACGCCAAGCGAAAGGGGAT
GTTGCCGGGTTCGCCTGGGTCTCCCCACAAGGGATCCATAAGAGTAGAAGAGTTATAAAGGAGGTAGGTG
TCATAGTTACAGTTTAGGTTGCTGACGGCGTAGAACAAGTTTTAGAGGGTTTTCTTTGGTCCGGTCAACT
GTCCAGGTTGCTGCCTCTCCCGTCGAGGATGTAACAAGGTCCGAGAGCGGGTCTATAGGCTTGGCGTGGG
TGTGATGAATCCAGGCGGCGATGCCTTCCACTTTGAGGGCCGTAGGCGTAGTCAGGATCACCTGGAATGG
TCCTTTCCACCGGGGTTCTAGGGTTTCTTGTCGGTGGCGCTTGACGAGGACCCAGTCTCCCGGTTTGTAT
TGATGTGGAATGGGTGGAGGCCCAGCTTCATATAGTTCTTTTAGCTTGGGCCAGACTTCCTCATGAACTC
TCTGTAGGGCTTGTAAGGAGAACAAAAGTTCAAGACCATTATCTGTGTCAGCTTTGAGGAGATTGTCTTT
AAGGTTAGGGAGGATAGGGGGTGGTTTGCCATACATTATTTCATAAGGGGTAAGTCCTAGTTTATAAGGA
GAGTTACGTGCCCGGAACAGAGCGTAGGGGAGGAGGACTACCCAGTTAGCGCCAGTCTCCATGGTCAATT
TAGTTAGGGTCTCTTTTAATGTTCTATTCATTCTTTCTACCTGACCTGAGCTTTGGGGTCGATAAGCACA
ATGTAGTTTCCAATTAGCCCCAAGGATGGAAGCCAGTCCCTGACTTACCTTTGCGGTGAAGGCCGGCCCA
TTATCCGACCCTATCATGACTGGAAAGCCGTACCTGGGCAGGATTTCTTCTAGGATCTTTTTGGCCACAA
TCTGTGCAGTTTCTTTTTTTGTCGGAAAAGCTTCTGCCCATCCTGAGAATGTATCTATAAAAACTAGTAA
ATATTTGTATCCATATTTTCCTGGCTTTATTTCAGTAAAGTCAATTTCCCAATATATACCAGGTCTATCT
CCCCTGTGTCTTTTTCCCGTGGTCTGGGTCCCGTGACTGGCGTTATTGAGTTGACATACTACACAGTTTT
TAACCGTGGCGTCTACTTTTTCAGGGGCGTTTTTAATTTTTAGTCCAGCGTGTTGAATCAAATCTAACAT
CCGCCGCGGGCCCAGATGAGTGCTTCGGTGGATTTGTGCTATTACTCGCTGCCCCAACCTGTCCGGGAGA
ATGGTATTGTTGTTAGAATCTTTCCACCACTGATTACTGACCTGTGTTCCGGGGAGTTTACTTATCCACT
GGAGGTCTTCTTCTGAGTATTCTGGGTGAAAGGGCAATTCTCTGGGCCCGGGATCAGGCAGCTGGAGGGC
CAGCAGCTGAGGAGTGGTTTTAGCCACGTCTTTTGCAGTCTGGTCAGCCAGGTTGTTTCCTCGAGTGACT
GGGTTAGTGGCTTTTTGATGTCCCGGACAGTGGACGATAGCCAGCTTTTTGGGTTCCCAAAGGGCAGCCA
GAAGATTTAAGATTTCTTCTTTATTTTTAATGTCTTTTCCTTCAGCTGTGAGAAGCCCCCTCTCTCTGTA
TATAGCCCCATGTATGTGGGCAGTGGCAAATGCATACCGGCTGTCAGTATATACTGTCAGTTTACGGTCT
TTGCCTAGTTTCAGGGCTTGTGCCAAGGCTATTAACTCAGCCTTTTGAGCCGATGTTCCTGGAGGTAAAG
GCTCAGCCCAAACTATCTCAGTCTCTGAGGTTACCGCCGCCCCCGCATACCTCTGTCCTTGGTGAACGAA
GCTGCTTCCGTCAGTGAACCAGGTGAGGTCTGCATCTGGTAGCGGTCGGTCCTGGAGGTCTTCTCTGACT
CCATGTACCTGGGCTAGTATTTCAGCACAGTTGTGGAGCGGCTTACTTAAGTCTGGGTCTGGCAGCAATG
ATGCTGGGTTTAGGGTTGTCGGGGGCTTAAATGTTATTCTGAGGGGGTTTAGTAACAGCCCTTGATAATG
GGTAAGCCGAGCATTGCTGAGCCATCGGTCAGGGGGTTGTCGGAGGATGCCTTCGACAGCATGAGGGGTG
GTGACTTGTAATTCTTGGCCCATGGCCAGTTTGTTAGCGTCTTTGACCATCAGGGCCGTTGCAGCAATCA
TCCGGAGGCAAGGAGGCCATCCTGCAGCTACCGGGTCCAGTCTCTTTGAGAGGTATGCAACCGGTCTGCG
CCAGGGACCTAAATTTTGAGTTAATACTGCTTTCGCTATGCCCCGGCTTTCGTCCACGTATAAGTGGAAA
GGCTTAGAGACATCCGGAAGACCCAGCGCGGGGGCCGAGAGCAGAGCAGTTTTGATTTGCTGGAAAGCTT
GCTCAGCCTCTTCAGTCCAATTGAAGGGCTGCTGCTCTTTGGTAGCCTGATAGAGGGGTTTTGCCAGTTC
AGCGAAGCCAGGTATCCAGAGTCTGCAGAACCCTGCAGATCCCAGGAACTCTCTTACCTGTCGTGTTGAC
TGCGGTCTGGGGATCTGTAGGACAGTTTCTTTTCGAGCATTTGTTAGCCAGCGCTGTCCCCCTCTAAGTA
GATACCCCAAGTAGGTTACCTCTGGCCTGCAGATCTGGGCCTTTTTAGCTGAGGCTCGATAACCCAGGTT
TCCCAAGGTTTTCAGGAGGTCTTTGGTTCCTTGGATGCAGGCCTCTGGGGACGTTGCCGCTATTAAGAGA
TCATCAACATACTGCAAGAGAGTTATACTGGGGTGTTGGCGTCGGTACTCACCCAAGTCTTCGTGGAGGG
CTTCATCAAACAGAGTTGGGGAGTTTTTGAATCCTTGTGGCAGTCTGGTCCACGTCAGTTGGCCACTTAT
GCCTCTCTCAGAGTCTGTCCACTCAAAGGCAAAAATTTCCTGGCTTTTAGGGGCTAAAGGCAGGCTAAAA
AAAGCATCTTTTAGGTCTAGAACAGTATACCATTGATTTTCAGGACTCAAGGTACTCAGGAGGGTGTATG
GATTTGGCACCGTCGGGTGTATGTCCATTACCCTTTTATTGACTTCTCTTAAGTCTTGTACCGGCCTATA
TTCTTTACTGTTGGGTTTTTGTATTGGTAGCAGCGGAGTGTTCCATGGTGAGTGGCAGGGGCGTAGGACT
CCATGATCTAGGAGTCGGCGGATGTGTGGTATAATTCCCTCTTTGGCTTCCAGGGCCATTGGGTATTGGC
GCACGCGAACAGGGTCCATCCCGGGCTTAAGCTCAACAAAAATGGCGGGACGGTGCTTTGCTAGCCCTAG
CCCTCCTGTTTCTGCCCAAGCCTCCGGGAAGTTCTGGAGCCAGGAGTCTATATTTTGGTTAGGAGGCGTT
AACTCCTGGTGAAGCCGGTACTCATCCTCTAGAGTTACGGTAAGAACAGATAGTGGCCTGTTTTGGGAGT
CAGTCACTTTGGGCCCTTCTGGTTGAAAATGGATTTGTGCCCCCATTTTTGTCAACAGATCTCTCCCCAA
CAGGGGACAAGGGCTGTCAGGGATGACCAGGAAGCTATGGGACACTTTCCCGGTTCCCAAGTTTACTGCT
CTCTGGGTTGTCCATGGATATTTCTTGGTTCCTGTGGCCCCTTGAACCCAGGAGGAGTTGGAAGATAACT
TTCCATAGGGCTTGACTAAGACCGAATGTTGTGCCCCGGTATCGACCAGGAACTGGACCGGGGACCCCTC
CACTTGTAAAGTTACCCTAGGTTCGGGGAGGGGATCCGAACCCCGTCTCCCCTAGTCTGTATCTTGGGTA
ACTAGTATCGGCATAGATTTGGGCTGCCATTGTCCTTGGCCTGGCTGGCGCTGTTTCTTTTTGGGGCAGT
CTTTTATCCAGTGACCAATTTCTTTACAGTATGCACATTGGTCTTTACTCAGATTGCGCCTAGGGGCACG
CGTGGATTGGGTGCTTCCTGGCGGTGGTTGTTCTTTTTGGACGACCGCCGCCAGGACTTTGGTCATTTTC
TCAGTGGCCCTAATTTGTCTTTCCTCTGGAGCATCTCTGTTGTTGTAAACTCTCTGTGCTATGCGAAGGA
GGTCCTGGACCTGTTTTCCCTCCAAATCTTCTAATTTTTGTAGCTTTTTTTTAATATCTGGGGCCGCCTG
GTTGACAAAGGACATAACGACTGCTGCCTGATTTTCAGGTGCCTCTGGATCTATAGGTGTATACTGTCTA
AAGGCTTCCATTAGTCTTTCTAGATAAACAGCGGGGCTTTCTGTCTTTCCCTGTAAAACAGAATATACCT
TAGCCAAATTAGTGGGCTTGCGAGCTGCAGCCCGGAGACCCACCATTAGAGTCTGGCGATAAACGAGTAG
CTTTCCCCTACCTTCTGCTGTATTGTAGTCCCACGTTGGCCTGGTCAAGGGAAATGCTGCATTAATGAGG
TCGGGGTTTGCAGTCGGTTGACCGTCATCTCCAGGAACCAACTTTCTAGCCTCTACCTGGATTCTCTCCC
GTTCCTCCGTTGTGAACAGAATGCGGAGGAGCTGTTGGCAGTCATCCCAGGTGGGCTGATGAGTGAACAT
GACACTATCTAGAAGGGCTGTTAGGTCCTTGGGGTTATCAGAGAACCGGGCATTCTGAGTCTTCCAGTTG
TACAGGTCACTGGTAGAGAATGGCCAATACTGGAGTCTAGGGTTACCTGTGTCATCGGGGGGTCCTATTT
CCCTTAAGGGGAGCGCTACAGTGGAATCGGGAACTCGCGGAGTTGCCTCACGCTGGACACGCCCGCGCGT
TCGCCCTGCCGGCCCTCCCGAGCCATGTTCACTTTCAGTTTCTCCTGGCGCCGCGGCCGCTTCTCGGCCC
TCATGGCTTCCTGGGAGTGCGGCCGGTTGGGCTTGGGCATGGGGTCCGGGAGGGGGAGGATAAGGCGGGG
GTTCCAAGGATGCGAGGTCCTGGCTGTCAGGCAACACAGGGGGCAAGGGGGCAGTTGGAGTTTTTGGTCT
TTTGGTGGTCCCAGTTGGTTGCGCGACTAGGGTTTTACAGGGTTCAGAGGTCAGCAGAAAGGGAGCTAGC
CACGGGGGCGGATTTTCCACCAGATCTTGCCAGACTAAAATGTAGGGGATCTGATCTGGGTGTCCCGAAC
GACCTGGCAGGAAAACCCTTGATTTTACCTGGAGGATAATGGGGAGGCAAAAAGTTCCCTCGGCTGGCCA
GCCTACGCCGAAGGTGGGCCACTCAGAGCGGCAGAGGGTTATTAATTTTCCCTTTTTAAGTTCTATACTG
AGATCATGTCCCCTTGCTCTCACATCTTTAAAATTATTGACAAGGAGAGAAAGTGGTGTGGTCTGGGAGT
TGCCCATTCCGAGGAAGTCCTGTTGATAGAAGATGGGTGGTAAGGGATATTAGTGCCTGGTACAGGACTG
GCTCCGAAGCTCCTGTAAATCAAGGTAAATTAGTAAGGGGCGTGCAACAGATAACTTCCAACAACCAAGA
TATATTGATCGCTAGCGCGTCTCGGGCTTAGGACCCGACCAGAAGCAGATGGGCCACAGAATACAGAGCC
CCAGATGAGTACCGGAGGACGTCTCCCACCGGCCTCCACTGACTGTCCTATAGCGCGTCCGCCAGGACTA
GATCAGTCTCATATACAGACCCCGCGGGATTATTCAGAGGCAGACAGACAACATATAAACAGAGCCGGCT
TACTCACTTTTGCGATGACCCGTTGGCCTGGGGTCTGGTGGGCTTAGGGGCAATCCCAGACGAGTCCCCA
AATGTAATGCCCAGACCCGCGACGACCCGAAAGCAACCACCAGAGTCCAGAGACAAAGCCAAGCGGCAGG
GATCACTTTATTTCAAGTTCGAACTCGGACCTCTCTGGCCAGGCGTCAGCTCCTAGGGAGAGGCCCCAAG
CTCGGTGCCCTGCCGTCTTTTATAGTCAGACACAAACAAGTTACAGCAAGTTACAGAGTCACTGGGGATT
TTTACAGTTGTAGGTTTACAATTGGCTGACA
