# Supplementary material for: Genome-wide characterization of endogenous retroviruses in snub-nosed monkeys
Source: PeerJ. 2019 Mar 18;7:e6602. doi: 10.7717/peerj.6602 (PMC6428148; doi:10.7717/peerj.6602)
Supplement: File S4 — All ERV sequences found in the black and white snub-nosed monkey. [file peerj-07-6602-s004.zip › Supplemental4/117-9777.fasta]

>117NW_016816612.1:1451624-1461400 Rhinopithecus bieti
TGCCAGCTTCCTCTTCCACCATGATTTTAAGTTTTCTCCCCCAGCCATGTGGAACTATGAATCAATTAAA
CGTCTTTATGAATTACTCAGTCATGGTCTGTTATTTATAGTCACATGAAAATGATCTAATACAAGATCTA
AGAAGTAGTCTTCTTTGGGTTAAGTATGCTTGCTGTTCTATAATTTTCTTGTACATGGATGTTAATATCT
TTCCCTAGGTTTGTGAAGTTTTCTGCTATTATCCCTTTGAATAAACTTTCTACTTCTATGTCTTTCTCTA
CCTCGTTTTTAAGGCCAGTCACTCAGGTTTTTACCCTTTTGAGGATATTTGCTAGATCTTGTGGGTGTGT
TTTATTGTTTTATATTATTTTTGCTTTTGTCTCCTCTGTATTTTCAAATAAACTGTCTTCAAGCTCACTC
ATTTCTTATCAATTCCTTGATCAGTTCTGCTATTAAGAGACTCTGTTGCATTCTTCATCATGTCAATTGT
GCATTTTCACTCTGTAATTTCTGCTTGATTCTTTTTAAATATTTAAATCTTTTTGTGAAATTTATCTGAC
AGAATTATGAATTCCTTCTCTGTATGATCTTGAATTTCTTTGAGTTTCCTCAAAACAGCAATTTTGAATA
TTTTGCCTCAAGGGTTATCTATCTCTATTTCTCCAGGATTGGACCTTGGTGCCTTATTCAGTTCATCTGG
TGAGGTCATGTTTTCCTGGTATGTTGATTGTCACAGATGTTTGTTTGTGCCTGGGCATTGAAGAGTTAGG
TATTTGTTATCTTCACAGTCTGGGATTGTTTTTGTCTGTCCTTCTTGGGAAGGTTTTCCAGGTATTCAAA
GGGACTTGGACCCCAAGCATAATAATACTGTGGTTTTTGCAGACCTGTAGCGATACTCTCTTGGTGGTCT
TGGATTAAGATCTGGATGAATTCTCTAGATTGCTAGGCAGATACTTTTGTTCTTTTCCCCTACATTTTCC
CAAACATATGGAGTCTCTCTCTCTCTGTACTGAGTCACCTGGAACATGGAGGTGTGTTTATGTGAGCTCC
TTTGTGGCCACCACCACCAGGATTGTGCTGGGTCACATATGAAACCAGCAGAGTTCTGGGTCTTGCCAAA
GGCTGTACCCTTCAGGACTGTGAGTTCCACGCATGTCCAGAGATGCTGTCTGGGAGCCAGGGATTGAAGT
AAAAAAACCTTAGAAACTGACCTGATGTTCCATTCTACTGTGACTAAACTGGCAGTCGAACTACCACACC
AAGTCCTTGCCACTCTTCCCTTCCCTTACCAAAGGCAGATGAGCCTCTCCCTGTGGCTGCCACCACCAAT
GGTTCATCTGTCATGCCACCACCAATGTTCACTTAAAGACAAAGCACTCTTCCATTGACTTGTGGTGAAC
GCTACCAGGCCTAGGACTCACTCTTCAGGCCCTGGGGTGCCCTTTGGCCTTGATCATGTCCAGAAATGCT
GTCCAAGAGCCTAAACCTGGATATGGACTCCCAAAAGCCTGCTTGTTGCTCTATACCACTGTGGTCAAGC
TGGTACCTAGTGTGCAGGACAAAGTCTCCTTTACTTTTTCCTCTGCTTTACTCAAACAGAAGGAATCCTT
CACTGTAGCCACCATAGCCGGGAGTGTGCTGGGTCTCCCCCAAAATTCAACACATTTCAGAGCCCAAAGC
CCATGGCATACTCTCTGGGTATCGCTGGTGGTTATTCAGGGCTCACGCATTTAGTCAGAAGGTGATGAAT
CTTGCCAGGACTGACTCCTTCTCTCAAAGGCACTGGGTTCCCTTTTAGCCCAGAGTGTGTCAAGAAATGT
CTGAGAGCTATGTTCTCACAACTCTGTCCAGTGCCCTATTCTACTGTGACAGAACTGGTATCCATGATGT
AAAACAAAGTCCTCTTCACTCTCCTCTTCTTAAGCAGAAGGAGGGAGTCACTCTCATTGCTGTGAGCTGT
ATTTCCTGAAGTTGGGGGAAGGATTGTGCAAACCCTCTCTTAGCTGTGCCCATCATGTCTCCCTAGGTCA
TATGTGACCTTAGTTCACTGGCTCTAAGCTCAGCCTAGCACTAGGAATTGCACAGGAATAGCAGTCCTTG
TGTCCTAATCGTATATGGCATTTATTATTTCGAGGTATGTTCCTTTAATACCCAGTTTATTGAGAGGTTT
TATTACAAGTTGGTGTTAATTTTTATCTAATGCTTTTCAGCATCTATGAAATGATCAAATGTGTTTGTTC
TTGGTTAATGTGATGCATCATGTTCATTAATTTGCATATGTTTCTTGTGTCCCTGGATTGAATCCTACGT
GATCATGGTGATATATCATTTTAATGTATTGTTGAATTAGGTTTGCTAATATTTTGTTCATGATGTTTAC
ATCTGTGTTTATCAGGAATATTGACCTGTAATTTTCTTTTATATAGTGTCCCTGTCTGGGTTTGGTATCA
GGGTAATGCAATTCTTATAAAATAATTTTGGAAGTGTTTCCTCGTTTTCAATTTTTTTTAGTTTGAATAC
AATTGGTGTTAGTTCTTAAATGTTTGTGAGAATTCAGCAGTGAAGCTATTAGGTCCTGGGCTCTTTTTTG
GTGGGAGACTTTTTATTACAGCTTCGACCTTGTTACTTGTTATTGGTTTGTTCCAGTTTTCTGTTTCTTC
AAGATTCAATCTTTAGTAAGTTATATGTGTCCATGAATATATTCCATTGTGGTCATAAAAGGTACTTGAT
CTAATTTTGACTGTTTTGAATTTGTTAAGAAGCATTTTGTAGCCTAACTATACTCTATTCTTGAGACTGT
TTCATACGTTTATAAGAAAAATGTGTATTCTGCAGCAGTTGGATGAAATGTTCTAAAGATATTAGTTAGA
CCCATTTGGTTTAGTGTTTAGTTTATCTCTGATGTTTCTGTGTTGACTTTCTGCCTGGATAACCTGTTCA
TTACTGAGAGAGAGGTGTTGAAGTCCCATACTATTATTGCACTGCAGCCTGGCTCTCCTTTTAGATACAT
TAATGTTTGCTTTATATAATTGGGTGCTCCTTTTTGGATGCATAGATATTTGTAAATGTTATATCCTTTT
ATGGGACTCGTCCTTTTATCATTATATAGTTTCCTCCTTTGTCTATTTTTATAGTCTTTGACTTAAAAGT
CTATTTTATCTGATTTAAATATAGCTACTCCTGCTTTTTTATTTCCATTTACATCAACTATCTTATTCTC
TCCCTTCAATTTATAGTCTGTGTGTGTCTTTATAGGTGAAGTGGGTCTCTTGCAGGCAGCATATAGTTGT
GCCTTGTTTCTTTATTCATGCAGCCATTCTTTGCCATTTAATGGAATATTTAGTCCATTTAAACACAATG
TTATTATTGATAGGTAAGGATTTACTATTGCAATTCTGTTACTTGCTTTTTGGTTGTTTTACAGCTTCTC
TCTTACTTTCTTCCTTTGTGGTTCAGTCATTTTCTCTGGTCGTGTATTTTGATTTGTTGCTTTTCATATT
TAGTGTATGTATTACATGTGTTTCTTCTCTGAGGCTTACAAGAACATACAAAGGCTTTATTTTAAATAGA
TGACAACTTATCTGATCACAAAGAAAAATGAGAAACAAAGGAAAAGTTAAAACAAACTGTACACTTTAAC
TTCATAGGTATTTAGATTTTCTTGCCTCAATTTATGTATTTTATAGTGCCTATCTCTTAAGTTATTGTAG
CTATTATTGTTTTGATAGATTGCTTTTTAGTCTTCACACTAGAGTTATGAGTGGATTGTATATCACAATT
ACAGTGTTGGAATACTGTAAGTTTGTCTGTGTCCTTACTTCTGCAAGTGAACTTAGTAACTTCAAATGTT
TTCTCTTTGCATGTTAGTGCTATTTTTTCTTTCAGATTGAAGAATTCCTTTCAGAATTTATTGTAAGATG
GGTCTGATGGTTATAAGTTCCCCATCTTTTGTTTCTCTGGGAAAGACTATTTCTCCTTCATGTTTGAAGA
ATAGCTTGGGTACATACTTTTGTTTCAGAGTTTTCATGTTTTATGTCAACATTTTTTCATGTCATCCTTC
TTCTACTGGCCTATATATTTTCTAATGAGAAGTCTGTTGCCAAAAAATTAGAAGTCTCTCATAACGTTTT
TTGCTTTTCTCTTGTTGCTTTCAGAATTCTCCTTATGTGTTTCACCTTTGAGAGTTTAATTATTATATGC
CTTGGGGTAGTTTTATCCGGGTCAAATCTGTTTGGTAATCTCTGACCAGGATATTTATATAATGTTTTTG
AAAGCTGTCATTATTTCTTTTAATAAACTTTATACCCCTTGGTCTTGCTCAACTTCCTCAAATAATACTT
AGATTTGCTCTTTTGATATAATTTTATATATCTTGTAGGAATTCTTAAATCATTATTTTTCCCCTTTATG
TATTTTGCAAATAGCCTGTCTTTGAGCTCACTGATTCTTTTCTCCACTTGATCCATTCTGCTACTGAGAG
ATTTTAATGAATTTTTCAGTTCAGCAAACATATTTCTCAGCTCCAAGAATTCGGTTTCAATTTTTAATTA
TTTCTATCTCTGTTAAATTTTCTGATATATTTTTGACTTTTATTCTGTGTTATTTTGGAAATTAATGAGT
TTCCTTAAGATTACTACTTTGGATTATTTGTCAGAGAGCTATTCTATCGCCATCTTATTAGGGTCTTTCA
CTGGCTCCTCACTTTGTACACTTGGGAAGGTCATAGTGACCTCTTTACTGTTTTTTCTTGTGAATGTACA
CCTCTGTTTTCCCATTGAAGGATTAGTCTTTTATTTCAATCTTCTCATTCCGGGTTGATGTTTTTATTGG
ATATGTTTCCTTAGAGGTTTCTTTGCAATATAGTTATTGAGTATCTTTTCTGCTAAATTGCTTTCTCCTT
TTTAGCACTAGAGAGTGCCTTAAGCCCAGGTTTGTCTTGGCTTTACTGAAATTCAGCGTTACCTGTCCCA
GACAGGGGAGATCCCAAAGGGTATATGCCAACAGTATGAGAAGACCTGGGTAGGCGTTTATACCGAGGAA
ACCCATGGGACATGCCAACAACAGTATGATCCTGCTGAATGGCCACTCTAATTTGGCATCTCCTTTGGCT
GCGGTAGAATGAAGTTTTCTGGTCTGGTGATGGTAGTCCTGCCACCCTTCCCATTCCAGTCTCTGACTGT
CTTCAAGGATATTTCTCCATTCTGGTCGTCCCAATGCTTCCTATGGGTTGAGGCAGGGACAGGTCTCCTG
CCAGTGCACCCAAGAGGTTGAAAAGCTGGCTATTCACCTTGATCTCACTTTTCTAGTGGAGTATCCATAA
GTCTGGGGGAAATTTTCCACAAATTGGGTGCCTGGAAGATTGGAGCAAGGGCATCACAGATATAAAAGTC
TGATTAGCCTAACATCACAGCCCAGCTCCTAGCATGGAGTTTTTTATGTCTCTGTAGCCTCAGATGCTGT
CTCATCCTCATATATAAATGCTGTTACATTGCCAAAAGTTTGTAATTCACTGTTCCTTATATCTAACTTT
TTAATAAAAAATTTGTCTTTGGCATGACTTTCTCTCTGCTACTATAAAATGTTTTAATATATCCTTCTTC
TACTCATGTTTATGGACTGAGAAAATGGCTATGTTTTCTTCAATTAAGAATAATCCATTTTTTTTTTAAA
GTTATAATTGGCTATTTTGGTTGTGGTTATCATAGTAACAATAACATATAGTTCTGGTACTTACATTTTA
GTCAAGCTGTTTCTCTGAAATACAAACATTTTTCTTCTACATACATACTTTCTACTGAGTTATGTGAGAC
CTAGGTGTTTTTTCAAGCACCATGGTATGTTTTTAAAAATTTGCTAATCAAGATCTAAATTATTTCCTTT
TTATATTATGTCTAAATTACTAATCACCATTATCTTTTAATAAAATAATTTTAAAACTTGTTGATTTATA
CTTAAGCTAAAATTCCTTTTTGTTCTTTTTTGTCCCCCTTAGGAATGAAATGCCTGAATTGTAATATTAG
GGTCTCTGGTGCCACATTCTCAGAGCACAGGGGATCAGTATCTCTGATAGTTTAAATAACAGTTAAATTA
GAACTCTAAAATGAATCTCCTCTATTATAATGGTGTTTACCCTCCAAATACAGCTACTTAAAATAGCCCA
TTTTGGAAAATGCTCCCTTAGAAGAATGTGTGTTTTCTTTTGACCAACTAAGTGCCTTGGTCACAATGGC
AGGGCTTCTATTCGCTACCAGACTTGTTTCTTGCACTCATTGAAAGAAGAGGGAACATTAAAGTTTAGCA
GTTGAAAATTATCCACTAATTAGAACTGGAAGCAAGAAGCCATGAAGTACAGGTGATAACCATAAATCAG
AACAATTAGTCTGTCTGGAAAAGCAACATGATCAAATCAGAGTCAGCATACCAGCTGCTCATTTAATATA
GGGTTGCAATGCTTTTCCCTTTTTGAGAGATAAACCTGTACAGCAGGAGCTTGGATCTGACAAGTATACA
TCCTTCAGAATTATTTATGACTTCAAGAAATTGTTGGTATGCTGATGCTGCTTTTACAGAAATGCTTGGA
TTTGAATAAGAAAATAAATGACATTCAAAAAGTGAAATTCCCTAAATATAATGTTGCATTTTCACCTAGC
ATAAATATTTACATTGGAAAAGCTACTGAACTATGTATTTTTCTTTTGATTGATATTACTTGAGAGATAT
ACATTATGTGAATATCATCATTTTGTTGTAATACTGCCCTTGGGAAATGCATTAAACTTCTACATAAAAG
TTGAATTATTTTATAATAAATGAAATTTTAATATTCCTCTAAATCATTACTTGAAATCTGTTTTTATTTT
CTTAGACATTCTGGCACGGTTTTAAAGAGAGAAATAAGTATTTTGAGTGCACACACAATGAACGACAGCA
ATATACAAGACAATGTTTATATACTGATGATGTTTCCTTCTGTAAGATGATAATTTTATTACAGATTATT
TCTAGAGTTGAGATGGGAAAGGCACTCTACATGGTTTTGGAACCATACTCTTCTAAAATCTCACTTGTTC
TCAAAACATTGTTTGTAGAGAAATGAGATAATTAGACAACAACAACGCAAGTTGAATGTGGTAACTATTG
TTACAGAAATGATAAAGCAAATGAAAGATCGGAAATTTCAATAATTTAATTCAATGTATGATACTGAATT
ACAGTCATATACAATAATTCCTCATTGTGTATACAATATATAATTCCTTATTGCTCATATAATCATTATA
TTAAAAAATGGTCTTGTTTTCTGACCTTAACTAAATTTGACTTACCTCTTATTTTCATCTCCACAAAAAT
TTCTAGATTTCAGGTAGATCCTAAGATTCTGGAATATAACGATGAATGAAAAAAATGTGGTTTCTGCCAT
GAAATAACTCACAATCTAACAGAAAGTTACAGATGTAAACAAACCATTACAATACTAGGTGTTAACAGCA
AAATAGAAATGTGTGCAAAGAGTAGTAGGAACTCAGAGAAAGGAGAACTTGATTCCCCTAGAAGTCAGAA
AAGCTTTCTCAACACTTCATTCTGAGATTTAAAAAACAATGAATAAGTACTCCCCCTGGTGGAATATGTT
GGGAGGATATTAAAGAATGGAGAGCAGCTCATACACAGGCACTGAGAGATGTGTATCACCCATTCTTAGA
AGAGCTTAGGAATTTGGCATAGTGTTGCCTAGACATACAAGGAAGACATTTTCAGAGGTAACATTGAAAA
TTTAAAGCGAATAACTAAGAATGTTTTAAATATGATGGTAGTTATATCTCATATACAATAAGGAGCCATT
TAAAAACTCTAAACTAATTAAGGACAAAAACAGTTTTGCATTATAAAAAAAAAATGTTACCCTAACAATT
ACATGGTATGAACTGGAAACAGGGGTCCAGATAGAAACATAGGGGAACAACCTAGAGATGGTAGGCAACT
CCCAGTTGTACTAAAGAGTTAGTACTTGAAGGTTTTAAATATCACAGTCAAATTAGCAACAAACCATAAT
ACTTGTTGTATTTGGCATTTGGGAAGGCACTGATGACCATTTTGCACTTAGCAAGCCACAAAGTCTTCTG
AATGGTAGAGGTGGGGATGGCAAATTGGAGATAAATATGAAAGACCTTGGAGAGGAGAAGAGACAGTACT
TAGAAATTCATTAGATGTGAAATAGAATATTAAAGTTGAATTCAACCAAATAATTCCTTTTCAAATGAGA
AGGATGAATATGCTATTAATACAATTTGGGAGTCTACATGAGAATTTCAGAGGGAAGAAATGAAGATTTC
TATATAAACTGATGAGAAGTTATTTGAAAATTAAAGTATCGGCCGGGCATGGTGGCTTGCTCCTCTAATC
CCAGCATTTTGGGAGACCGAGGCAGGTGGACAACCTGAGGTCAGGAGTTCAAGACCAGCCTGGCCAACAT
GGCGAAACTCCATCTCTACTAAAAATACAAAAATTAGCCAGGCATGGTGGTGTGTCCCTGTAATCCCAGC
TACTAGTGGAAGCTGAGGCAGGGGGATTGCTTGAACCTGGGAGGCAGAGGTTGCAGTGAGCTGAGATTGT
ACCACTATACTCCAGCCTGGGCAACAGAGCAAGACTCTGTCAGGAAAGGAAAGGGAAAAGGAAAAAAGGA
AAAGGGAAAAGGGAAAGGGGTGTAAAGATAACTTTGGTTGTGTTTACAATTAGAGAATTGGTAACAACAG
AGGAATTAATGCAGAGGATGAGGCAATAGTGTGAGCTCGCAACAATGCAATATCATGGAACCCAAAAAGC
ATAGTTTCACGGTAGGCTTCTTCTGGGTCAGATGTTCTAAAGATGACAAATAGATTCAGAAAATCCTTGC
ATTTGATGACTGGAGGCAGTAGTGATCTTCCAAGAGAGTAATTGTGTTATATAGGCTGAAGTAGTTATTG
GGAAATAGATTTCAGGTGGATAGTTAATGAAGCACAGACAAGAGAAAAACAGTATATTCAAGCCACTTTT
TGAGAAAACTAGTAGTGAGGAGAAAACAGAAAAGATATTTCAGAAAAATGTGTCTCTTGAAGTAGACTGC
TCGTGGAGGAAAAGTGGAGAAAGCAGCCGACATAGAAGTGGTAGTAACTAATTATATGTTTATAGGAGTG
GAAATGCACAAAAAGAGCAGTAAAGATAATAGTTATCAATTAATACCCTTTATGGCAAGCTTATTGTAAG
GTCTACAACAAGAAAGTGAATGTGATCAGGAGAGTAAAGAATAACAATATCTTAACATTTCTGACTCCAT
TTGTGTAGGGTGAAAAATCCATAAAGCCAGTCCATACATGGATCTATATATGAGTCTAGATCCAGAAAGC
CAGTCTAATACCATTCTCTTTTTAAATAGAATGTACTATTGATATGCTTATCTCTGTGTCCTCACCCAAA
TCTTGTCTCAAATTGTAATCCTCATAATCCCCACATGTTGAGGGAAGAACTGATAAGAGGTGATTGGATG
ATGGAGGCAGTTCCCCTATGCTGTTCTCGTGATAGTGAGTTCTCATGAAATCTGATGGTTTTATACATTT
AACAGTTCCTCCCTCACACACTCTTGCTCTCTCTTGCAGCCTTGTGCCTGCCTCCCTTTCACCTTCTTCT
ATGATTTTAAGTTTCCAGAGGCCTCCCAGCCATGCTGAACTGTGAGTCAATTAAAGCTCTTTCCATTATA
AATTACCCAATCTCAGGTATTTCTTTATAGCAGTGTGAAAATGGACT
