# Supplementary material for: Genome-wide characterization of endogenous retroviruses in snub-nosed monkeys
Source: PeerJ. 2019 Mar 18;7:e6602. doi: 10.7717/peerj.6602 (PMC6428148; doi:10.7717/peerj.6602)
Supplement: File S4 — All ERV sequences found in the black and white snub-nosed monkey. [file peerj-07-6602-s004.zip › Supplemental4/118-8990.fasta]

>118NW_016816612.1:1780798-1789787 Rhinopithecus bieti 
TGTCTTATGCCCAATTTCTGCCTCCAAAGAAAGAAGTAAAAACTAAAAGGCAGAAATGAAATCCACAAGC
AGACAGCCCAGCACCACACCCTGGGTCTGGTAGTTAAAGATCAACCCCTGACCTAATCAGTTATGTAATC
TATAGATTACAGACATTGTATAGAAAAGCACTGTGAAAATCCCTGGCCTGTTTTGTTCCAATCAAATTAC
CAGTGCATGCAGCCCCCAGTCATGTACCCCCTGCTTGCTCAATCAATCACGACCCTCTCAAGCAGACCCC
CTTAGAGTTGTGAGCCCTTAAGAGAGACAGGAATTGCTCACTTGGGGAGCTCGGCTCTTGAGACAGGAGT
CTTGTCCATGCTGCGGGCCGAATAAACCCCTTCCTTCTTTACCTTAGTGTCTGAGGGGTTTTGTCTGTGG
CTTGTCCTGCTACATTTCTTGATTCCCTGACCAGGAAATGAGGTGATTAATGGACTGTCAAGGCAACCCC
TTAGGCAGCTTAGGCCTGCCCTGTGGAGCATCCCTGAGGGGGACTCTGGCCAGCTTGAGTAATGTGGATC
CTGAGAGTGCTCCTGGGTAGGCAATTGTCCTGGTGGAACGCTTCGCCAGAGCAGCATGTGGTAGGCCCCC
ATGGAGGATCAACACAGTGGCTGAACACCAGGAAGGAACTGGCACTTGGAGTCTGGACATCTGAAACTTG
GTAAGACTAGTCTTTGGAACTTGCCCACTCCGTTTTAATGGAAGCATTCCTGTACCGGTACTTTGGTTTT
TGTTTTTGACTTGACTTGGATTGCTTGATACTTTGGTTTTGGTTTTGAGCTGGCTTGGATTTCTTGATAC
TCTGATTTTGGTTTTGATTCTGGTTTGGTATAAACTGTAAAAGTGTGTGTGTGCCCTTTTTACCCATTCT
TTGTTTTGTGGTGTGCGTGTGGTGTGAGAGTGGTATTTTGTCTCAAGGAAACACGGATCAGGCACAAAGT
GTGGCCACCCCACTAGGAACTAGGTTAAAGAATTTCAAAAAGGGATTTAAGGGAGACTATGGAGTCACCA
TGACACCAGGAAAACTTAGAACTTTGTGTGAGATAGACTGGCCAGCATTAGAGGTGGGTTGGCCATCAGA
AGGAAACCTGGACAGGTTCTTTGTCTTGAAAGTATTGCACAGGGTAACCTGAAGGCTAGGGCACCCAGAT
CACTTCCCATATATAGATTCTTGGTTACAGCTAGTTTTGGACCCCCCACAGTAGTTAAGAGGACAGGCAG
CAGCAGTACTAGTAGCAAAGGGACAGTTAGTTAAGGAAAGTTCTTGCTCCACCTGCTGAGAGAATTCAGC
ACCAAAAGTCCTGTCCAACCGAACACCAGAAGAATCATGGCAGGAAGTAGTACCAGCAGTACCCCCTCCT
TATCGAGAGGAAGGGCTCCCCACCCCTGATCCCACAGCACCTACAGCTCCACCCAGAGTAGACAAAAGAG
GAAGTGAAGCCGCGGGAGAAACTCCTCCCTTGGCAGCTCGCTTACGGCCCAAGACTGGAATCCAAATGCC
CCTGAGAGAGCAGCAATATACTGGGGTAGATGAGGATGGACACATGGTGGAAAGGTGTGCCTTTGTGTGT
CAAACTTTCATCTCTGCTGACCTCCTCAATTGGAAAAATAATACTCAATCTTATACTGAAAAGCCTCAAG
CTTTAATTGACTTGCTCCAAACTATTACACAGACTCATAATCCTACTTGGGCTGATTGCCACCAGCTGCT
CATGTACCTCTTTAATACAGAAGAAAGACAAAGGGTGCTCCAGGCAGCAACTAAGTGGCTAGAGGAGCAC
ATCCCAGCCGATTACCAAAACCCTCAAGAATATATAAGAATTCAGCTGCCAGGAACAGACCCCCAGTGGT
ACCCAAACGAGGCACCAGACATGGAGAGGCTAAGGCAGTACCATGAGGCATTAACAGAAGGTCTAAAGAA
AGGGACTCAAAAGGCTACAAATATAAATAAGGTCTCTGAGGTCATCCAAGAAAAAGAGGAGAGTCCAGCA
CAATTCTATGACAGACTGTGTGAGGCTTACCGTATGTATACTCCTTTTGATCCAGATAGCCCTAAAAATC
AGCACATGATTAACACGGCCTTAGTTAGTCAAAGCACAGAAGACATCAGGAGAAAATTGCAGAAACAGGC
TGGGTTTGCCAGTGTGAATACCTCACAGTTACTGGAAATAGCCAATCAAGTGTTTGTGAATAGAGATGCA
GCAAGCCACAGAGAAAGCCTTAAGGAAGGCGAATGCCAGGCTAGGCAAAATGCTGACTTACTGGCCATGG
CCATTAGGGGAATTACCCCGAAAACAGAGGGAAAGGGAGGTTCCAGGAAGAATACCCAGTCTAATTGTGC
ATGCTTGCAACGTAACCAATGCGCCTATTGTAAGGAAATAGGACATTGGAAAGATAAGTGTCCCCAACTG
AAGGAAAAGCAAGGTGATTCGGAATAAAAGACCTCAGAGAAGATGAGGGAGCTTTGTTCAATCTGGCCGA
AGGGCTATTGGACTGAAGGGGACCAGGCTCAAACACCCCCAAGGAGCCCAAGGTCAGAATTACAATTGGG
GGCAAGGACATTAAGTTTTTGGTCGATACTGGTGCTGAACATTCAGTAGTGACCACCCCAGGTCACCCCC
TTATCCAAGAAAACCATTGATGTAATCGGAGCAATAGGAGTTTCCACTAAGCAGGCTTTCTGTTTACCAC
GGACCTGCTCGGTGGGGGCACATGAAATAGTTCACCAATTCTTGTACATGCCTGACTGTCCCTTGCCCTT
GCTGGGACAAGACTTGCTTAGTAAGCTGAGAGCCACCATCTCCTTTACAAAATAGGACTCTTTTTGTAAT
AAGCCAAAGTTAACAGGAACAGGAGTTATCATGGCCCTTACAGTTCCCCAGGAAGAAGAATGGAGACTGT
TTCTAACTGAGCCGGTCCAAGAGATAAAACCAGCTCTAGCTAAGCGATGGTGCTGAGTATGGGCAGAGGA
TAACCCTCTGGGACTGGCGGTCAACCAAGCACCTGTACTCATAGAAGTTAAGCCTAGGGCCCAATCAATT
AGACAAAAGCAGTATCTGGTTCCCAGAGAAGCTCTCGAAGGAATCCAGGTTCATCTCAGGTGCTTCAAAG
CCTATGGAATTATAGTTCCTTGCCAGTCTCCATGGAACACCCCCCTCCTGCCTGTCTCTAAGCCAGGGAC
CAAGGACTACTGGCCAGTATAGGACTTGCGCATGGTCAACCAAGCTACAGTGACTCTGCACTCAACAGTT
CCTAACCCATTGTTAGGGCTGCTGCCAGCGGAGGACAGCTGGTTTACCTGTCTGGACTTAAAAGATGCCT
TCTTTAGCATCAGACTAGCTCCTGAGAGCCAGAAGCTGTTTGCCTTTCAGTGGGAAGATCTGGAGTCAGG
TGTCACTACTCAGTACACTTGGACTCGGCTTCCCCAAGGGTTCAAGAACTCCCCTCCTATCTTCGGGGAG
GCCCTGCCTAAAGACCTGCAAAAGTTTCTTGCTAAAGACCTGGGTTGTGGCTTGCTCCTGTACGTGGACG
ACCTTCTGCTGGGACACTCCACGGCAGTCGGGTGTGCAAAAGGGATGGATGCCCTGCTTCGACACCTGGA
GGACTGTGGGTATAAGGTGTCCAGGAAGAAAGCTCAGATATGCAGACAGCAGGTATGCTACCTGGGATTC
ACTATTCGGAAAGGGGAGTGCAGCCTGGGGTCAGAAAGAAAGCAGGTCATCTGCAGCCTACCGGAACCTA
GAATCAGAAGGCAAGTAAGGGAATTCCTAGGAGCTGTGGGGTTTTGCAGATTATGTATTCCAAACTTTGC
AGTACTAGCCAAACCTTTGTATAGGGTNATCAGACTAGCTCCTGAGAGCCAGAAGCTGTTTGCCTTTCAG
TGGGAAGATCTGGAGTCAGGTGTCACTACTCAGTACACTTGGACTCGGCTTCCCCAAGGGTTCAAGAACT
CCCCTCCTATCTTCGGGGAGGCCCTGCCTAAAGACCTGCAAAAGTTTCTTGCTAAAGACCTGGGTTGTGG
CTTGCTCCTGTACGTGGACGACCTTCTGCTGGGACACTCCACGGCAGTCGGGTGTGCAAAAGGGATGGAT
GCCCTGCTTCGACACCTGGAGGACTGTGGGTATAAGGTGTCCAGGAAGAAAGCTCAGATCTGCAGACAGC
AGGTATGCTACCTGGGATTCACTATTCGGAAAGGGGAGTGCAGCCTGGGGTCAGAAAGAAAGCAGGTCAT
CTGCAGCCTACCGGAACCTAGAATCAGAAGGCAAGTAAGGGAATTCCTAGGAGCTGTGGGGTTTTGCAGA
TTATGTATTCCAAACTTTGCAGTACTAGCCAAACCTTTGTATAGGGTTACAAAGGGGGACAACCAAGAGT
CCTTTGAATGGGGGGCCTCTACAACAGCAAGCCTTTTGTAAGTTAAAGGAAAACCTTATGTTGGCCCCAG
CCCTAGGACTACCAGATTTTACAAAGCCCTTTATACTCTATGTGTTAGAAAGAGAAAAAATGGCAGCTGG
AGTTTTAACCCAGACTGTGGGGCCCTGGCAAAGGCCAGTGGCCTATCTCTCAAAACAACTAGATGGGGTT
TCCAAAGGCTAGCCACCATGTCTAAGGGCTCTGGCAGCAACAGTCCTGTTAGCACAAGAAGCAGATAAAC
TAACCCTTGGGCAAAACCTGAATATAAAGGCCCCCCATGCTGTGGTAACTTTGATGAATAACAAAGGACA
CCATTGGCTAACAAATGCTAGATTAGCCAAGTACCAAAGCTTGCTATGTGAAAATCCCCGCATAACTATT
GAAGTCTGTAACACCCCAAATCCCGCCACCCTGCTCCCAGTATCAGAGAGCCCAGTCGAGCATAACTGTG
TAGAGGTGTTGGACTCAGTCTATTCTAGCAGACCTGACCTTCAGGACCAGCCACGGGCATCAGTAGACTG
GGAGTTATACGTGGACAGAAGCCGCTTCATCAACCCACAAGGAGAAAGATGTGCAGGATATGCGGTGATA
ACTTTGGATACTGTCATTGAAGCCAAACCGTTGCCACAGGGCACTTCAGCCCAGAAGGCTGAGCTCGTTG
CTTTAACTCAGGCTCTAGAACTCAGTGAAGGTAGACTGCAAACATCTACACTGACTCTCAATATGTCTTT
CTAACCCTCCAGGTGCATGGAGCATTATATAAGGAAAAGGGCCTGTTAAACTCTGCGGGAAAGGACATAA
AATATCAACAAGAAATTCTACACTTATTAGAGGCAGTATGGAAACCTTAGAAGGTGGCAGTCATGCACTG
CAGGGGACACCAGTGAGCCTCCACCTCAGTGGCCTTAGGAATGCTGATTCAGAAGCTCAAAAAGCAGCAT
CTACCCCTTACCAGGCATCGGAAGCAGCCGCCTTACTCCCTCAAACACCTGACCTGGTACCTAGCTATTC
TAAAGAAGAAAAAGACTTTCTCCATGCAGAAGGGGGGCAAGCAATAAAAGGAGGATGGATCAGACTGCCA
GATGGGAGGGTAGCTGTGCCGCAGTTGCTGGGAGCCACAATTGTACTGGCCATGCACAAAACCACTAATC
TAGGGCAAGAGTCACTAGAAAAATTGTTAGGCCGGTACTTTTACTCTCACACTTGCCAGCCCTTGCCAAA
GCAGTAGCACAACGGTGCGTTACTTGCTGACAGCACAATGCGAGCCAAGGCCCCCCTGTTCCGCCTGGCA
TACAAGCTTATGGAGTGGCTCCTTTTGAGGATCTTCAGGTGGATTTCACAGAAATGTTGAAATGTGGGGG
TAACAAGCATTTGCTGGTTCTTGTGTGTACTTGCTCTGGGTGGGTGGAGGCTTATCTAACATGAGCTGAA
AATACCTACAAGGTAACCTGTGTGCTTCTCGGAGATCTTATTCCTAGGTTTGGACTGCCCTTATGAATCA
GCTCAGATAACAGGCTGGCGTTTGTGGCTCACTTGGTACAGAAGACAGCAAAGACCTTAGGAATCACTTG
GAAGCTACATGCTGCCAACTGACCTCAGAGTTCTGGAAAGGTGGAGCGAATGAATCGGACTGTAAAAAAT
AGTTTAGGGAAAGTATTTCAGGAAACAGGATTAAAGTGGATACAGGCCCTTCCTATGGTGTTGTTTAAAA
TTAGATGCACTCCTTCTAAGAAAACAGGATACTCCCCTTATGAAATACTGTATCATAGGCCTTCTTCTAT
ACTATGGGAGCTTCCAGGAACTCCCCAACAGTTAGGTGAAATTGAATTACAGCGACAGCTACAGGCTTTA
GGAAAAATTATACAAACGATCTTAATTTGGGTAAATAAGAGGTGTCCCATCAGCTTATTCTCCCCAATTC
ACCCTTTCTCTCCAGGTGATCGCATGTGGATCAAGGACTGGAAACTAGCCCCTTTGTGGCCACGGTGGAA
AGAACTTCAGACTGTCATCCTGACCACCCCCACGGCTGTAAAGGTAGAAGGAATTCCAGCCTGGATCCAC
CACAGCCATGTGAAACCTGCAGCTGATGAAACCTGGGAGGCAAAACAGAACCCAGACAACCCCTGCAAAG
TGACTCTGAGGAGGACGACAAGCCCCACTCCAGTCACACCTGGAAGTTGACTGGTCTACGCACGGCCGAA
GCATGAGGAGAATCATCAGGAGACTAATTTTCCTTATAATTTGGACTTGTATAGTAAAAACTCACACTGA
TTTTCCCTGCATGGAAGACTGCTCTCAATGTACACATCAAGTTACCGAGGTAGGGCAACAAGTTAAAACA
ATCTTTCTGTTCTATAGTTACTATGAACGCCTAGGAACTTTGAAAGGAACATGTTTATATAATGACACTC
AGTACAGGGTATGTAGCCCAGGAAACGACTGACCAGATGTGTGTTATGAACCCTCTGAGCCTCCCATGTC
CATAGATTTTGAAGTAAGATTAAGGACTGAAGATTGGTGGGGACTCAAAAATGATCCAAGTAAAGTGTTA
GCTGGAACAGAAGAAAAAGGGGTGCCCAAACGCATAATCTTGAAATTTGATGCCTGTGCTGTCATTAATA
GCAATAAGTTAGGAAGGGGATGTGGCTCTTTTAGTTGGGAAAAAGGCTGTATGACTGAAAATAAGTACGT
TTGTCATGAATTAGGACTATGTGGAAATGAATGTGGATACTGGTCTTGTGTCATTTGGGCCACTTGGATA
AAAAATGAAAAGGATCCAGTCCACCTTCAGAAAGGAAAAAATGTCCCTTCCTGTACTAAAGGACAATGTA
ACCCCTTAGAGCTAGTAATAACAAATCCCCTTGATCCTCGCTGGAAAAAAGAGGAGCATGTGACCTTAGG
AATCGACGGGGCCAGACTGAATCCTCGAGTAAATATCTTTGTTCGAGGAGAAGTTTACAAATGCTCTCCT
GAGGCAGTGTTTCAAACGTTCTATGATGAACTAAATGTGCCAATACCAGAAATTCCAGGAAAAACAAGAA
ATGTGTTTTTGCAATTAACTGAGCATGTAGCCCAGTCTCTCAATGTCACTTCATGTTATGTTTGTGGAGG
AAATGTAATGGGAGATCAATGGCCATGGGAAGCCTGAGAATTAGTACCTACAGACCCAATTCCTGATGAA
TTCCCTGCTCAAAAGAATCACCCTGATAATTCTGGGTCCTAAAAGCCTCAATTATTGGACAATACTGCAA
AGCTAGAGAAGGAAACTCGTCCCGTAGGATGACTTAGTTGTCTGGGACAGAAACTGTATAATGGTACCAC
AAAAACAGTCAGTTGGTGGAGTTCATATCAAGCAGAGAGGAATCCATTTAGTAAATTCCCTAAGTTGCAA
ACCATGTGGACCCAACCAGAGTCCCACTGGGACTGGACAGCCCCCACTGGATTATACTGGATAGGTGGGC
ATAGAGCTTATGCTACATTACCTGACCAGTGGGCAAGTAGTTGTGTTATTGGCACTATTAAACCATCTTT
CTTCCTACTGCCCATAAAAATAGGCAAACTCCTGGGTTTCCCTGTCTATGCTTCCTGCGAAAAGAGAAGC
ATAGCTTTAGGAAATTGGAAAGATGATAAATGCCCCCCTGAGAGAATCATACAATATTATGGGCCTGGTA
CATGGGCACAAGAGGGCTCGTGGGGATACCAGACCACCATTTAAATGATCAACCAAATCATATGGTTACA
AGCTGTCTTAGAAATAATCACTAATAATACCGGCAGAACCTTGACTATTCTGGTCCAGCAAGAAACTCAG
ATGAGAAATGCTATCTATCAAAGTAGATTGTCTCTCAACTACTTGCTAGCAGCTGAAGGAGGGGTCTGTG
GGAAAGTTAACCTTACTAATTGCTGTCTACACATAAATGATCAAGGGCAAGTAGTTAAAGACCTAGTTAG
AGATATGACAAAACTGGCACATGTGCCCATGCAAGTGTGGCATGGATTTGATCCTGGGGTCATGTTTGGA
AAATGGTTCCCACTGCTAGGAGGATTTAAAACTCTTATAATAGGAGTTATAATAGTAATAGTAACCTGCT
TACTGCTCTCTTGTTTACTACCTGTACTTCTTCAAATGATAAAAAGCTTCATCGCTACCTTAGTTCACCA
AAATGTTTCAGCACAAGTGTACTATATGAATCACTATTCATCTGTCTTGCAAGAAGACAGGGGTAGTGAG
AATGAAAGTAAGAACTCCCACTATTGAGTGAGATTCTCAAAGAGGGGGAAGAAGGGAGGAGACCACCCCT
CATATTGTCTCATGCCCAATTTCTACCTCCAAAGAAAGAAGAAGTAAAAACTAAAAGACAGAAATGAAAT
CCACAAGCAGATAGACAGGCGCCACACCCTAGGCCTGGTAGTTAAAGATCGACCCCTGACCTAATCAGTT
ATGTTATCTATAGGTCACAGACATTGTATAGAAAAGCACTGTGAAAATCCCTATCCTGTTTTGTTCCAAT
CTAATTACTGGTGCATGCAGCCCCCAGTCA
