# Supplementary material for: Genome-wide characterization of endogenous retroviruses in snub-nosed monkeys
Source: PeerJ. 2019 Mar 18;7:e6602. doi: 10.7717/peerj.6602 (PMC6428148; doi:10.7717/peerj.6602)
Supplement: File S4 — All ERV sequences found in the black and white snub-nosed monkey. [file peerj-07-6602-s004.zip › Supplemental4/119-4283.fasta]

>119NW_016822383.1:6838-11120 Rhinopithecus bieti 
AAGGAAGTCAGCACCAAAAGTCCTGTCCGACCCAACACCAGAAGAATCATGGCAGGAATTGGTACCAGCA
ATACCCCCTCCTTATCAGGAGGAAGGACTCCCCACCCCTGAGCCCACAGCACTTGCGCCTTCACCAGATG
ACCACACCCCTAGACCACCCAGAGTAGACAAGAGAGGAAGTGAAGCCATGGGAGAAACTCCTCCCTTGGC
AGCTCGCTTAGGGCCCACAGTTGGAATCCAAATGCCCTGAGAGAGCAGCAATATACTGGGGTAGATAAGG
ATGGACACATGGTGGAAAGGTGTGCCTTTGTGTATCAACCTTTCACCTCTGCTGACCTCCTCAATTGGAA
AAATAATACTCCATCTTACACTGAAAAGCCTCAAACTTTAATTGACTTGCTCCAAACTATTATACAGACT
CATAATCATGGTTGGGCTGATTGCCACCAGCTGCTTATGTACCTCTTTAATACAGATGAAAGGTGAAGGG
TGCCCCAGGCAGCAACTAAGTGGCTAGAGGAGCATGTCCCAGCCAATTACCAAAACCCCTAAGAATATTT
AAGAATTCAACTGCCAGGAACAGACCCCCAGTGAGACCTGAATGAGGGACCAGACATGGAGAGGCTAAGG
CAGTACCGTGAGGCATTAATAGAAGGTGTAAAGAAAGGGGCTCATAAGGCTACAAATATAAATAAGGTCT
CTGAGGTCATCCAAGGAAAAGAGGAGAGTCCAGCGCAATTCTATGAAAGACTGTGTGAGGCTTACTGTAT
GTATACTCCTTTTGATCCAGACAGCCCTGACAATCAGCACACGATTAACACGGCCTTAGTTAGTCAAAGC
ACGAAAGATGTCAGAAGAAAATTGCAGAAACAGGCTGGGTTTGTGGGTATGAATACCTCACAGTTACTGG
AAATAGCCAATTAAGTGTTTGTGAATAGAGATGCAACAAGCCACAAAGAAAGCCGTAAGGAAGGCGAACG
TCAGGCCAGGCGAAACGCCGACTTACTGGTTGCAGCCATTAAGGGAATTCCCCTGAGAGGAGAGGGAAAG
GGGGGTTCCGGGAAGAATACCCAGTCTAATCGCCCATGCTTGCAACATAACCATTGTGCCTATTGTAAGG
AAGTAGGACACTGGAAAAGCAAATGTCCCCAACTGAAGGAAAAACACGGTGATTCAGAACAAAATACCTC
AGATAAAGACAAGGGAGATTTGTTCAATCTGGCTGAAGGGCTACTGGAGTGAAGGGGACTGGGCTCAAGT
GCCCCCAAGGAGCCCATGGTCAGGATTATAATTGGGGGCAAGGACATTAAGTTTTTGGTCGACACTGGGG
CTGAACATTCAGTAGTGACCACCCGGGTCGTCCCCTTATCCAAGAAAACCATTGATATAATTGGAGCAAC
AGGAGTTTCCACTAAGTAGGCTTTCTGTCTACCATGGACCTGCTCAGTGGGGGGACATAAGATAATTCAC
CAGTTCTTGTACATACCTAGCTCTCCCTTGCCCTTTCTGGGAAGAGACTTGCTTAACAAGCTGAAAGCCA
CCATCTCCTTTACAAAATAGGGCTCTTTACAGATAGAGTTACCGGGAACAGGAGTTATCATGGCCCATAC
AGTCCCCCAGGAAGAAGAATGGAGACTTTTTCTAACTGAGCAAGGCCAAGAGATAAAACCAGCTCTAGCT
AAGCGATGGCCCCGAGTATGGCCAGAGGATAATCCTCCGGGACTGGTGGTCAACCGAGCCCCCATACTCA
TAGAAGTTAAGCCTGGGGCTCAACCAGTTAGACAAAAGCAGTATCAGATTCTCAGGGAAGCTCTCGAAGG
AATCCAGGTTCATCTCAGGTGCTTGAAAACCTATGAAATTATAGTTCCTTGCCAGTCTCCATGGAATACA
CCCCTCCTGCCTGTCTCTAAGCCAGGGACCAAGGACTACCAGCCAGTACAGGACTTGCACTTGGTCAACC
AAGCTACAGTGACTCTCCACCTGACAGTTCCTAACCCTCACACATTGTTAGGGCTGCTGCCAGCTGAGGA
CAGCTGGTTTACGTTTCTGGACTTAAAAGATGCCTTCTTTAGCATCAGAATAGCTCCTGAGAGCTGGAAG
CTGTTTGCCTTTCAGTGGGAAGATCCAAAGTCAGGTGTCACTACTCAGTACACTTGGACCCAGCTTCCCC
AAGGGTTCAAGAATTCCCCTACTATCTTCAGGGAGGCCCTGGCTCGAGATCTGCAAAAGTTTCCTGCTAA
AGACCTAGGCTGCGTCTTGCTCTTGTACATGGATGACCTTCTGGTGGCACACTCCACGGCATTCGGGTGC
GTGAAAGGGACTGATGCCCAGCTTCAGCACCTGGAGGACTGTGGGTATAAGGTGTCCAAGAAGAAAGCTC
AGATCTGCAGAGAGCAGGTACACTACCTGGGATTCACTATTCAGAAAGGGGTGCACAGCCTGGGGTCGGA
GAGATAGCAGGTCACCTGCAGCCTACTGGAACCTAAAACCAGAAGGCGAGTAAGGGAATTCCTAGGAGCT
GTGGGGTTTTGCAGATTATGGATTCCAAACTTTGCAGTACTAGCCAAACCTTTGTACGGGGTTACAAAGG
GGAGTGACCGGGAGCCTTTTGAATGGGGACCTCTACAACAGCAAGCCTTTTGTAAGTTAAAGGAAGAACT
TATGTTGGCCCCAGCCCTAGGACTACCAGATTTGATGAAGCCCTTTACACTCTCTGTGTCAGAAAGAGAA
AAAATGGCAGTTGGAGTTTTAACCCAGACTGTGGGGCCCTGAAGAAGGCCAGTGGCCTATCTCTCAAAAC
AACTAGATGGGGTTTCCAAAGGCTGGCCACCATGTCTAAGGGCCCTGGCAGCAACAGCCCTATTAGCACA
AGAAGCAGATAGACAAACTCTTTGGCAAAATTTGAATATAAAGGCCCCCCATGTGGTGGTAACTTTGATG
AATACCAAAGGACATCATTGGCTAACAAATGCTAGATTAACCAAGTACCAAAGCTTGCTATGTGAAAATC
CCTGCGTAACTATTGAAATCTGTAACACCCTAAATCCCGCCACCCTGCTCCCAGTATCAGAGAGCCCAGT
CGAGCATAACTGAATAGAAATGTTGGACTCTGTCTATTCTAGCAGACCTGACCTTCGGGACCAGTCATGG
ACATCAGTAGACTGGGAGTTATACATGGATGGGAGCAGCTTCGTTAACCCACAAGGAGAAAGATGTGCAG
GATATGCGGTGGTAACTTTGGATCCTGTCATTGAAGCCAAACCGTTGCCACAGGGCACTTCAGCCCAGAA
GGCTGAGCTCATTGCTTTAACTTGGTCTCAGAACTCAGTGAAGGTAAGACAGTAAACATCTGCACTGAGT
CTTGATATGCCTTTCTAACCCTCCAAATGCATGGAGCATTGTATAAGGAAAAGGGTCTGTTAAACTCTGG
GGGAAAGGACATAAAATAGCAACAAGAAGTTCTTCAATTATTAGAGGCTGTGTGGAAACCTCAGAGGGTA
GCAGTCATGCACTGCAGGGGACACCAGTGAGCCTCCACCTCAGTGGCCTTAGGAAACTCTCAAGCTGATT
CAGAAGCTGGAAAAGCAGCATCTACCCCTAACCCAACATCGGCAGCAGCCCCCTTACTCCCTCAAATACC
TGACCTGGTACCTACCTATTCTAAGGAAGAAAAATACTTCTTCCACGCAGAAGGAGGGCAAGTAATAAAA
GGAGGATGGATCAGGTTGCCAGATGGGAGGGTAGCTGTGCCACAGTTGCTGGGAGCCACAGTTGTACTGG
CCATGCACGAAACCACTCATCTAGCTCAAGAGTCACTTGAAAAATTGTTAGGTCGGTACTTCTACATCTC
ACACTTGCCAGCCCTTGCCAAAGCAGTAGCACAACAGTGCGTCACTTGCTGACAGTACAATGATAGGCAA
GGCCCCACTGTTCCACACAGCACACAATCTTATGGAGCGGCTCCTTTTGAGGATCTTCAGGTGGATTTCA
CAGAAATGCTGAAATGTGGAGGTAACAAGTATTTGCTGGTTCTTGACTGTACTTACTCTGGGTGGGTAGA
GGCCTATCCAACATGAACTGAAAAGGCCTATGAGGTAACCCATGTGCTTCTCAGAGATCTTATTCCTAGG
TTTGGACTGCCTTTATGAATCGGCTCAGATAACGGGCCAGCATTTGTGGCTGACTTGGTACAGAAGACAG
CAAAAGCATTAGGAATCACTCGGAAGCTACATACCACCTACTGACCTCAAAGTTCCAGAAAGGTGGAGCG
AATGAATCGAACT
