# Supplementary material for: Genome-wide characterization of endogenous retroviruses in snub-nosed monkeys
Source: PeerJ. 2019 Mar 18;7:e6602. doi: 10.7717/peerj.6602 (PMC6428148; doi:10.7717/peerj.6602)
Supplement: File S4 — All ERV sequences found in the black and white snub-nosed monkey. [file peerj-07-6602-s004.zip › Supplemental4/120-10471.fasta]

>120NW_016814574.1:248358-258828 Rhinopithecus bieti 
TGAGCTTAGTTACAGGAGTTCTGCAGAAGTAAAAACATGCAAAAAAATTAAAAAGACAAATGGTTACAGG
GAAACAAACAGTTCCAGGTGCAGGGGATCTAAATCTATCATAAGGCAATAGGTATGGGGGATCTGCCAGA
CACAAACTCAAGGCTTTGTGGTGTTATCTCTTGAGCGAAATCCTGTGAACTTTGTACGTTGCTTGCCTCA
GTACCTTACCAGTTAATTGAACTCTTTGATATGTTGAGAGTCAGCCTACACAAGTTAACTCCTTGAGGAA
GGGGGTGGGTAAGGAGTCCTTGATGTCTTGTAAATGAAGGAGCCAAATGGAGTTCATCTGGCTTTCTCGG
CTAAGGGAGAGCCTATTCATGAGGAAACAAGGCTAGGTGATTAAGGGAGAGTCTAAAAACAAGGCTAGGT
ATTACATTCCCCACTTGTGTATTTGGGGAATCAAATTGTTGATTCCTCAGTTATAATAAGGGGGTCATAC
TGAGTTTTAAGATACATAAGTTTGACAGAAGCTATGCATTGCTTTACAAAGTTAAGAACCCAATGTAATA
TACACGGTCGAAAAATTAAGCTTAATAGCAGGATGAGAAGGGGTCCAGCTAATCCAGTGACTAGAGTGGT
TAGCCATGGATTCCAGTTAAACATGCTTTGATACCAGAGGATGTTATTTTCTCATTCTTGTTGGCATCTA
TCTAGATTTTCTCAAATCTTTTGGAGAGTATCTTTTATGACTCCAGACTGACTGGCACAGAAGCAACAAC
TTTCTCCTAGAGCTGCACATAAACCTCCTTGAGAGAGGAATATTAGATCTAAGCCTCAGCGGTTTTAAAG
AACTACTTCAGCTAGAGACTCTACCTGGGAATGTAGTATATCTATGGCAGACTGGAGGTTACTTAAATCA
GCATCTACCTGTTGAGATAGGGACATTAGTCCAGTTTCTCCTTGAACTAGGGCAGCCGTACTGATGGCCG
CTGATCCAGGTATGCTAAGACCGGCTAAGAGGGGATCTAGGAGCAGGGCAGCTCGGCGAAACCTGGGATG
TAACTCAGGGGGAGCAATGAGAAGTTGTCCTTCTGGTCCACTGTACACGTATACCTGGGGAAGTACATGA
ACTAACATGCACAGGAGAGGTCCTGGTTCAGTCCCATTAAGGCAGCGAGTGAGACCTGAAGTGCAGGCCA
ACCAGGTATTGTTAGGCACTTGGTAAGAGACTGAGGTGCTTATGGAAGTAAGCAGGGACTGATTACAAGT
AGCCTGAAAGGGAGAAGCAGATAAGTTATACCCGGTACTAATTAGACAAGAAGCGTTTCCAGACACATCC
CCTAGTGTGAGGGCACGGGGTTGTGCAAGACAAGACAGAGGGCCACTTTTAAGTGTGGCTTCTACTCCTA
ATCCTACATAATAAGGAGGTTTTGCCTTTAGACATAGCCAACAATCTTGGGCTAGTTTACCCTGGGTGAG
GTTAAGGAGGTGACGGGTTGAAGATGTTGTCGTTGTAGCTGGGGTTTAGGAACTAGGAATGGTGGCAGAA
CAGTTAAATGGACCTTATCAGGGTGTTTTTGGAACATAGGGTCACCTAGATCAGTTAAAGGCCCGATGGG
CTTGGGTGGGCTCCATGAGACCAGGATTTTCTTCTGTACGGTGAACATAGTCCCCACATCAAATCCTGGG
ATATAAAGTCTTAATCCCCATGACATGCCATAATACCAACGAGCTGAATTAGGGTCATGGACAGTTATAG
TAAGAAGATTACAATTTTTTCTAGTACACGACTTAGGACGGGAAGCACAACTTATGGAAAGAGTTGAAGA
TCAGGTTAATTCCTCAGAGTAAGTGGCTAAAGTAACACATGTCCGATCAGGACAGAAAAACTGGTAAGTA
TCTCGGCAGCTAGAATCAGGGTGATTCCCAGGACAGAGGTAAAAGTCAACATTTTGGAGTCCTTTTTCTG
CACCTTTGGAGCTCCCACATCCAGTCTGGCTCCCGGAGTGTCCAAATCCTGCTGCAAGGTTGACGCTTCT
TGCCCCCATGACCAGCAGATTGCGTTGCTCTCCGTGGGTACGGGCTGGTTCTGGGAACAGCGCACATAAT
CAACTGCAAAGGAGACTTCTTTGGAGGTTCCTGCCCTCCAAGTAGTGTTTGCGAATACACGTCCTGTCGT
GAAAGAGGTGAGGAGAAAGGAATAGGAAGGCGCAGAGGACGTGACAGGCAAAAACAAACAAGAGAAGTAA
ATAAAAAGAATTAATCTAATGGCTTCACCTGACTTAGGCACAGTTTTAAGGGGCCTGACCCAGGCTTAGG
GATCCATGTTTCTTGCTGGGCTTTGTTGACCTTTTTGATGCGGGAGTGATGAATCCAAGCAGGAAGGCCG
TCCACCTTCAGAGCCATTGGCATGGTGAGGATGACAGTATGAGGTCCTTTCCAAGCAGGAGTGAGTCCTT
CTCTCTGGAACTTTTTAACAAACACCAGGTCACCAGGCTGGAACAAGTGGCAGGGCCCCGTCTGGTCAGG
AACTGGATTGGGATGGGCTCCTCAGACAAGTGGCTGGATGATATCTTGTACCTGTTGGAGAGACTGTAGG
TACTGTAACAAATTAGCTTGTGATATTTCTGCCAAATGGGTGTCCCTTAGCTTAGGCAAGATAGGCAGCG
CCCTCCCATACACGATTTCAAAAGGTGAAAACCCAGCCCAGTAAGGAGTGCACCTTACTCTAAGAAGGGC
TAAAGGAAGGAGTCTTACCCAATTCTCACCGGTCTCTAAGATTAACTTTGTAAGAGTGCTTTTCAGGGTG
CGGTTCATGCATTCTACCTTCCCAGAGCTCTGGGATCAATAGGCACAATGGAGCTTCCATTGAATGTTTA
ATGCCTTACTGACAGATTGAGCTATGGACGAGGTGAAGGCCGGTCCATTATCAGATCCTATGGCAGCAGG
CAGCCCATATCGAGGGATGATTTCATTGAGTAAAAACCTAACTACCATGATGGCAGTCTCGTCCTTGGTG
GCAAATGCCTCAGTCCATCCGGAGGTGTCTACTATTACTAGAAGATATTTTTACCCAGCCCGGTGTGGTT
TTATTTCTGTAAAGTCAGCTTCCCACCTTTCTCCTGGTGAGTGTCCTCAGAGACAGTGGCCTGGGCTGGG
TTTAGGACCTTGCTTGGCATTTACCTGGGCGCAAGTTATACACCAGAGAGCCGCTTGATCTGCTAAGCTT
TGAAGATGGGGTATCTTAAAACAGCTCCGGAGGAGCTGGGCCAATTTTGCTCCTCCTAAATGAGTGGTAG
AATGCAGGTGACCGATTAAAGTTTCCCGGAGAGCTTGGGGTATGAAGATTCTGGAGTCAGGAAGATTCCA
CCAACCTTCCTGATTTTTATTGGCCCCAAGATCTGAAGCCAGTTTTTCTTCTTCTGTTGAGTACTCGGGA
TTGTCAGGCATATCTGGCTGTGGAAAGGAGACTGCAGGTAACAAGTTTAGAGGCCTGACTAGAAGTCACG
CTGCGTCCCGGGTCGCTGAGTCAGCTGTCTGTTTACCACGGGCAACGCCCATGTTTTCTCTTTGATGTCC
TTTGCAGTGGATTACAGCCACCTGCTCACCTGCTGAGGGAGCCATACGGCTTCAAGCAGGGCTAGAATTT
CTTCTTTGTTTTTGATAGTCTTTCCTGCCAAGGTGAGTAGCCCGCACTCCTGATAGATGGCTCCATGTAC
AGGTACAGTAGCAAAAGCATACCTGCTGTCAGTGTAAATGTTAATACATTTATCCTTACCCCACCAGAGA
GCCTGAGTGAGGGTGATCAATTCAGCTTTTTTTTTTTTTTTTGAGACGGAGTCTTGCTCTGTCGCCCAGG
CTGGAGTGCAGTGGCTGGATCTCAGCTCAATGCAACCTCCGCCTCCCGGGTTCATGCCATTCTCCTGCCT
CAGCCTCCCGAGTAGCTGGGACCACAGGCGTCTGCCACCTCGCCCGGCTAATTTTTTTTTGTATTTTTAG
TAGAGACGGGGTTTCACCATGTTAGCCAGGATGGTCTCAATCTCCTGACCTCGTGATCCGCCCGTCTCAG
CCTCCCAAAGTGCTGGGACTACAGGCTTGAGCCACCGCACCCGGCTAATTCAGCTTTTTGTGCCAGGGTA
TTTGCTGGTAAAGCCTGGGCCCATAGCACATCTGTCTCCATAGTAACGGCTGCACCAGCCTTTCCTACAC
CCTGTTTGAGGAAGCTGCTACTGTCTGTAAACATGGTGGCGTCCGCCTTCTTCAGAGGCACATCTTGGAG
ATCAGGTCGGCCAGTTTCTGTAGTTTCTAACAGTTCCTGACAGTCAGGGACAGGTGTGGCAAAGTCTGGA
TCAGGGAGTAAAGTAGCTGGATTTAAACAGCTTGTGGGAGAGAAAGTCAAATGAGGCTGACCTAACAGTA
AACTCTGATACTTCAGGATGCAAGCATTTGACATCCATTTGCCAGAAGCACTTCATAGCAAAGTCTCTAT
GGCATGAGGAGCTGTAAGGGTTAAATTCTGGCCCAGAGTTAACTTATCAGCCTCTTGGACTAGGCTTGCT
GTTGCCGCTATGGCAACAGACAACTTGGCCATCCAGAGGCCACAGGATCCAGCCTCTTAGACAAATAGGC
CACTGGGCATCTCCAGGGTCCTAAAGTCTGAGTAAGCACCCCCTTAGCAACTCCCTGGCTTTCGTGGACA
AACAGGTGAAACGGCTTTGGGATATTTTGGAGGGCTAGAGCAGGGACTTCAGTTAGTGCCTTTTTCAGAT
TTTGAAAAGCCTGTTTTTCTGTGTCTGTCCAAACTAGCGGGCCATTCCCTCCTGTAGCAGTGTACAGGGG
CTTGGCAATCTCCACGAACCCCAATATCCATAGGCGACAGTATCCCCCGACCCCCAGGAATTCACTTACC
TGTCTCTTGGTGGTGGGAGTGGGGATTCGTAGGATGGCTTCTTTCCAGGCACTGGTGAGTGCCGTTTTTC
CTTGGTTTATCTCTATCCCAGGTAGGACACTCTGGGAAGACAAAGCTGGGCCTTCTTGGCTGAGACCCGA
TACCCAAGCTCCTGAAGGAGGTAAAGTAGGTCCCTAATATGTTGCAGGGAATTGTCTATAGTTCCAGCAG
CTAATAAAAGGTCGTCCACGTACTGAAGAAGAGTACAGTTAGGGTGACTAGCTTGGAATGGTATAAGATC
CTGCTGGAAAGCCTCTCCAAAAAGGGTGGGAGAATTTTTAAAACCTTGAGGTAACCAAGTCCAAGTCAAT
TGGGTATTGTCTCCTGAGCTAGGATCTATCCATTCAAAAGCAAAGATCGGTTGGCTCTTGGGGGCCAGAG
GAATAGCAAAGAAGGCATCCTTTAGGTCAAGGACAGTGTATACTGTATGTTCTGGTGGCAGCAGGCTAAG
TAGTGTATAAGGATGAGGGATGGTTGGATGGATAGTAATGGTCTGTTTGTTAACTTCCCTTAAGTCCTGT
ACCAGCTGGTAATCATTCATTCTGGGTTTCTGGACCGGGAAAAATGGAGTATTCCAGGCGGACTGACATG
GTGTGAGTATGCCAGCTTGTAACAGTCATTGAATATGGGGATTAATCCCCTGTCTAGCCCAGTGAGTTAT
ATATAGGATATTGCTTTACCTAGACCAGCAAGGCAGTGGCCAAGAGTTCTACAACCACTGGCAGATGTTG
TTTAGCCAGTCCTGGGGGGTTTGACTCGGCCTAAACTCGGGGAAAGAGTGTCTGTAAGTCCAACAGGAGA
GGATTAGTATTAATTTCCAGTGGTTATGATGGTGAAACTAAAAGATATTCCTCCGACAGAGGGGTAGTTA
GCAGGAGTTGGGCAGTGCAGGGTGCTGTATTTCCTAGCATGAAGTGAGCCTCCTGGGGTGAGAAAGAGAT
AGAGGCCTGTAACTTATGGAGCAGGTCTTATCTGAGGAGAGGAAAAGGACACTCTGGAACCACAAGAAAT
GAGTGTGTCACTCTTTTCTGTCCCAAGCTCACTTCTCGTGAATGTGTGACAGGATATTCCTAAATAGCTC
CAGTAGCCCCTTGTACAGCCACTCTTTTATTATAGACACTGCCCAAGGGGGTCTGCAGTACTGAGTGCTC
TGCCCCAGTATCTACTAGGAAGCATACAGGCTGGCCCCCCACCATAGCGGTCACCATGGGCTCCTGGGGG
CCAAGAGCCAGGGAGCCCTGGCCCCGTCAGTCATCTGACTTCCGTTGCAGGGAGGATGAGGACCTTTTTC
TTTTCTGATTTCTCCTCTGGTCTTAGTGGGCGTTCCTTTTTCCAGTGCCCAGTCTGCTTGCAATAAGTAC
ATTGTCCTTTTCTAGGGGAGTCTCTTCACCTCTTTTGTCCTTCTGGTGGGGACCCGAGGTTCCCTGGCCA
TTCCTCTGTGATGGGGGCCTTCCCTTCTTGACCTTCTGGAGAGCCACCAGGAGGCTTAGCAAAACTACGA
TTTTGCTTGTCTTTTGGATACTTTATCAGCGGCCTTTTCAGCTGCCTGTGCAGATTGTTTTGTTTTCAAA
CTCTCGATTGTCAAAACTTTTGGGCTATCTCTAAAAGCTGACTGATATTCATCCCAGCAAATTCCTCCAG
TTTTTGGAGTTTTCTTTTAATATCAGGGGCTGCCTGAGCCACAAATGCCAAATTAAGAGCGTGGCTATTT
TCGGGAGATGCGGGGTCAAAAGGGGTGTAAGTCCAATAGGCCTCCTGGAGGCGTTAAAAATGCTCCCGGT
GACTCATCAGGCCCCTGTACGAGTTTAGTCATGTTAGACAAGTTTATGGGTTTCCAAGCAGCTCCCTTGA
TACCCAAAAGGAGATACCAGTGAAAATCGTCCAAAGCTCTCTTCCCACCCGAGGAATTCGGGTCCCAATT
AGGCCAGGTAGAGGGAAAGACCCTCCTCAAGAAGGTCTCTAGCTTCCTCCTCAGGCCTATTGGCTGATGT
GAGGAGATACTTTCTGGTCTCTCTTCGGATATGTTCCCTTTCTTCAGAGGTAAAAAGGGTCAAAAGGAGC
TGCTGACAGTCATCCCAGGTGGGCCAATGGGTCCAGAGCATGGACAGCATCAGTGAGGTCAAGACCTGGG
GATTTTCGGAGAAGGGAGGATTATGAACCTTCCAGTTATGCAGGTCAGAGTAGAAAAAGGAACATAAACC
AAGAATGGGCTGAGCACTCATCACCCAGAGGGACTTGTGCTTCTCTCAGTGGTAGAAGCGAGGCTACTTC
CTCCTCCCACAGCCGCAATCGAGAGGCAATAGGCGGAGACCAGGGAAGATTCTAAGGGAGCAGGATGGTT
ATAAGGCAGCGCAACTGGGTAGGGGAGACTCTCCTCTTCTTCAGAGGGAGGCTGTACAGGGGGAGCTAAA
CCGGCTAAGGGTCGAGCCGAAAGTGTGGTCTGGCCCAACAGGACCTTGGAGGCAGAATTATGAATGGCGC
ATAAGCGGAGCCATGGAGGGGGGCTTCTGACCAAACTCAGCCATTGATCAACGTAGGGAAACTGATCGGG
ATGGCCAGGAGTTTCAGCAACAACCCGCCACACAGCCTGAACAATTGCGAGGTTCAGTGACGCTACTGGG
GGCCGCCTGACTCCAAACTGGCCGTTCTACTTCGCAGAATGTCCGGAGTTTGCCTTTTTTAAGGTGGACT
CCATAATCCTCTGAGAAGCCTAAAGAAAAAATCTGCAACGTACTTTGAATGGGGCTCCAATCCTTACAGG
GCTGGGAAGAGGAATTTCCCATTTTTGGAGGCAGTTTAACAAGGTTTGAGCAGGGTTATCTGTCCGCAAC
ACCGACAGAGAAACTCACTTCCTGGGGGCTGAAGTATGGGAAGAACAAAATTAACATAACCAGAAGGAGC
AGAAAGACAATAGCTAACACCACTTGCCACATGATGGTTAAATTTTAGCTTTAAGATTGAGAGAGGAGGA
CTAGAGGCCAACCCGAGGTCTCCTTGGCCGGATGGACCTAGGTGTCCTCCCTCTTTCCCTGGACCTGTAG
CCTAAATACTTTTGGTGTCTCCACGACTCAAAGGCAAATAGCTCAAACTCGGCCTTTTCTTTTAAGGGTT
TGAGGAGTGAGAGCAGAACCAAGTCCTGGAGACATTGAACTTGCTGAGACACCAGAAAACGAGATGTATG
GGGTAAGGGGTAGGGATGAGAGGAGGAAAAGGGCCACTCAGATCTTTCCTAAGGTAGGAGAGTAGCCACA
GAGGAATAGAATAAGAGTCTAAATGAAGTAAAGCGGTATGGGCATAGGTGTCTCTGCACAGTGCCCTATT
TAAGGGCACAGGAAAAGTTATGGGATGACAAAAGAGGTGAGCAAGGAGGTCTGCGGGGTGGCTATTTTGA
ACCCATCACTGGTTTAGTCTAGAGGTAGCCCAGTCACTTGGACGTGGGGTATGACAATTTAAATGTCAGC
AACCTGGGCCCGGCGTGGTGGCTCAAGGCTGTAATCCCAGCACTTTGGGAGGCCGAGACGGGCAGATCAC
GAGGTCAGGAGATCGAGACCATCCTGGCTAACACGGTGAAACCCCCGTCTCTACTAAAAAATGCAAAAAG
CTAGCTGGGCAAGGTGGCGGGTGCCTGCAGTCCCAGCTACATGGGAGGCTGAGGCAGGAGAATGGCGTAA
ACCTGGGAGGCAGAGCTTGCAGTGAGCTGAGATCTGGCCACTGCACTCCAGCCCCAGCAACAGAGTGAGA
CTCCGTTTCAAAAAAAAAAAAAAATGTCAGCAACCTTCATGGTGCCAGAAATCCCAAAAAGGCGAATGTT
CTTCACACTCATTCCCGTAACAACACCTGATTTGTTTCTGACAGAAAAGGCAGGACTGGGATGGCTAGCC
TAAACGATTGATGAGAAATTTAACCTCCTGTGATAAAAAATCAACACTAAGGACCTTGAAGAAGTTCTTG
CCCAGACATCTTGGGAAGTATCAACAACCTGACATACCAAACTTTGACAACCACTAAACAGGACAACAGA
CACCAAGCAAGACAATGAACATAAAGCAAACAACAGACCCTAGGGTATATAAAACAATTACGGCAGTTTT
TATTAGACAGACAAGGGGAGGGGGTCCCGTGATGGGATCAGTCAGATGCCCTCCTTGCCACTTCCCCAAG
GGGACTTGGGCTCCTCTTAGCATTGGCAGGCCGATATAAACCCATGGCTCAGATCAAGCTGTGCCGGATG
CTGCCTTAAGCCTCATGAGGTCGCCACGGAACCGCAGGTGCGGGCCCACTCAAAACCCATAGATCCAGAG
GCAGGCCCCTGGACTCCTCAGTCATGCACACATTCACACAGAGTTCATAACAATTTTTCTTATTTCTCTT
TCTAAACGAAGGTCCCGGGAGACCTGAATGAGAGAAGGAGAAGAGATAGAGAAAGGGAGAGAGAGAGAGA
GAAAGAAAGAGAGGAGAGAGAGACTAGTCTTAATGGAGAGGCCGGCCTGCCAGAAACCAGGACTCTATCC
TCCAGCATCCTGTAGTATGGATAGAGTCAAAGAGACAGACGCCCTCGTCAGGGCTGCCTCCCTCTCACCA
AACCAGAACCAAAAGGCGCCTAACAGAAAAACCAGGGCTCTGTCCTCCAGCATCCTGGAAAAGTGGGCCG
AGTCAAAGAGAGGGACACCCTCATCAGGGCTGCCTCCCTCTCACCAAACCAAAGTCAAATCTGACTTACC
TGACCCCGGGGTCAGAAGCTGAGGACTCAGAGGCTGAATTTTGTGGGCACACATACACGGTAGTTGATCT
GCTCTCCTCTGGAAGACAGCCACCTTTCGGGGACGCCGAAATTTTTTTTTCAGGTGGGCTCCCCTGTAAG
CCAGCCATCCATCTAGGGGAGCCTGGAGTGAGCCCAGCTCTTGCCCAGTGGCGAATATAATCTCGCTGGG
GCCTTCAAATGTTGTATCTGAGCAAGCTAGAGAAACGCCACACTTTTAGACGAATTTAAGAGTCCTTTAT
TAGCTGGCAACTGAGAGACTGCTAGTGCTCAAAATTCTCTCGGCCCCAAGGAAGGGGCTTGATTTTCCTT
TATAGTTTGGTTTGGAAAGGGCAGGGTGAGCTTAGTTACAGCAATTCTACAGAAGTAAAAACATGCAAAA
AAATTAAAAAGACAAATGGTTACAGGGAAACAAACAGTTCCAGGTGCAGGGGATCTAAATCTATCATAAG
GCGATAGGTATGGGGGATCTACTGGACACAAACTCAAGGCTTTATGGTGTTATCTCTTGAGTGAAATCCT
GGGAACTTCATATATTGCTCGCTTCAGTACCTTATCAGTTAACTGGACTCTTTGATATGTTGAGAGTCAG
CTTACACAAGTTAACTCCTTGAGGAAGGGGGTGGGTAAGGAGTCCTTGATGTCTTGTAAATGAAGGAGCC
AAATGGAGTTCGTCTGGCTTTCTCAGCTAAGGGAGAGCCTATTCACGTGGAAACAAGGCTACGTGATTAA
GGGAGAGTCTAAAAACAAGATTAGATATTACATTAGCAGCA
