# Supplementary material for: Genome-wide characterization of endogenous retroviruses in snub-nosed monkeys
Source: PeerJ. 2019 Mar 18;7:e6602. doi: 10.7717/peerj.6602 (PMC6428148; doi:10.7717/peerj.6602)
Supplement: File S4 — All ERV sequences found in the black and white snub-nosed monkey. [file peerj-07-6602-s004.zip › Supplemental4/121-7259.fasta]

>121NW_016819978.1:42790-50048 Rhinopithecus bieti
ACAGACTTACCCTCCACTGTAAGAGTTACCCAAAGCATCTGAGATGGTCCAGGAGGCTTCCAAGGCAGTA
GGGCAGCATCAGTCTTCAGCTACTAAGCCGAGAAGATCTGGGAAGAAGTCAGTCAGAGAGCCTTGGGCCA
GTGCTACAGGGGCTCTAGGAGTGGCTTCCAGGTGAGTTGAATAGTCCAGTTTCCAGTGGGGTCCCACACA
GATGGGACATGGCTTAGAAGGAATCCCAGGCTGTGGGCATTCCTTGGACCAGTGGTCAGCTTTCAGGCAC
TTGTAGCAAGCTCCTGGGGGAGGAAGTTCTGGAGGAACCCCTGGCAGCTGCAGTTCAGGCATTCAGAGTT
GTGTGCTGGAGATGTGGCTGGCATTTTTCTCACAGTGGAGGCAAGGAATTGCAACTCAGAAATAAGTTGC
TACTGGGCTGCCTCTACTCTATTATTGTACACCTTGAAGGTAAGATTCATTAAGTCCTGTTGTGGGGGTT
GAGAGCTGGAATTTAATTTTAGACATTTATTTAATGTCAGGAGCAGACTGGGTAATAAAATGTATGTTGA
GAATAAGACGGCCTTGTGATCTTTTAGGGTCTAGGGCTGAAAAGCGTCTCAGGGTTGCTGCTAAAGAGGC
CATGAACTGGGCTAAGTTTTTCATATTTGATGAAAAAAGAGGCTAAATGTTAACTGATTTTGGAGAGGTC
TGATAAAGAAAAAGGAATATTCACTTTGACTATGCCATTAGCTCTAGTCACTTTTTTAAGAGGAAATTGC
TGGGCAAGTTGGGGAGGCCTAGTCACGGAACTGAACTGTAAGCCAGACTGGGTGTGAGGAGGGGTGGTGA
TAAAAGGATTATAGAGTGGGGGAACAGAGGCTGAAGAAAAATTGGTACCTAGCTTCGCCTGGCGAGGAGG
ACAGAGGTCAGATATGTCTGTAGAAAAGGATGATTTTTAGAAAGACTCAGCGACACTTGGGGTTGGGACT
GAGGGGACAGGCGGGAAGAAAAGAAAGAATACTTGGGACTAGTAGCATTGGGAACAGAGACTAGGGATGG
ATCGACTTGTGAAAGAATGCCTGGATGTCAGGCACTTCAGACCATTTGCCCATTTTACAACAAGAATTAT
TTAGATCTTGCAGGATGGAAAAATTGAAAGTGCTGTTTTCTGCTATCTGGAACTACTGTTGAGTTTGTAT
TGGGGTCAAGCGGCATTGTAGAAGAAAATAAGGCATTTAGGTTTTAGATCAGGTGTGAGTTGAAGAGGTT
TTCTGTTCTTGAGCACACAGGCTATGGAGAAGAAGGAAGAATGGAGGGTGGAAGAATGGAGGGTGGAAGA
TTGCCCATGGTGAATGTTAGGCAGGAATCTAGACCTAACATACCCACGCATTACCCAGCGTGCCAGATCT
TTTGTTAAAGGCTCCCTTCACTCTTGTACACACCCGTAGACTTACATGCGTCAGAGTTCCGGCTGGGCAA
TCATACTCCCCCATGACCTACAGCTCACCTACATTCCACAAGTTCGTAAACAGTGGTTTCGGTTGACAGT
TTCCAAAGACCCCTTCCTCATGACATTTACTCAACTCCTACCCTAGTAGTTTCAAGACCTCCCAGGCCCT
GTTTGCACAACCTGCTTCCCTACCTCTCAGGCTATAATAAGCCCCTACCCTCCTCCCTCAGTGCGACTTC
CTCAGTCCACGCCTTTGGACCTTGTAAAGGTAAACTGAGGCTGGAACCAAACTGAAAACAAAGACACAAG
GCAAATGGCAGTGAGAATAGCTTTTTTTAGGTCTTGTGGGTGAGGTTCCTCGGTCCAAAGGTGTGGTGCT
TATCGAAGTAAGCAGGGACTGATTACAAGTAGCCTGAAAGGAACAACCAGTTAAGTTATATCCAGTACTA
ATTAGGCAAGAAGTGTTCCCAGACACATCCCCTTGTGTGAGGTCACGGGGTCTCACATGACAAGATAGAG
GGCCACTTTTAAGGGTGGCTTCTACTCCTAATCCTGCATAATAAGGGGGTTTTGCTTTTAGACATACCCA
ACAATCTAGGGCTAGTTGATGCTGGGTGAGGTTAAAGAGGTGATGTACCCCACCTAGTATAGACCTCAGG
CTGGGTTGAGGATGCTGCCATTGCAGCTCCAGTTTAGGAATTAGGAATGGTTGTGGAACAGTTAAATCGA
CCTTGTCCAGTGTTTTTGGAACATAGGGTTGCCTAGATAAGTTAGAGGCCTGATTGACTTGGGTGGGCTC
CATGAGACCAGAATTTTCTTCTGGATGGTGAACATAGTCCCAACATCAAATCCTGGGGTATAAAGTCTTA
ATCCCCATGACATGTCATAATACAATTGAGCTGAATTAGGGTCATGGACAGTTATAGTAAGAGGTTTACA
ATTTTTTGTAGTACACAATTTAGGATGAGAAGCATGACTTATGGAAACAGTTGAAGATTGGGTTGATTCC
CTAGAGTAAGTGGCTAAAGTTACACATGTCCAATCAGGGCAGAAACACTGGTAAGTATCTTGACAGATAA
AGTCAGGATGATTCCCAGGAGAGAGGTAAAAGTCAACATTTTGGAGACCTTTTTCTGCACCTTTGGAGCT
CCCACATCCAGTCTGGCTCCCAGAGTGTCCAAATCCTGCTGCAAGATTGATGCTTCCTGCCCCCATGACC
AGCAGGTTGTGTTGCTCTTTGTGGGTATAAGCTGGTTCTGGGAAGAGTGCACATAAATCAACTGCAAAGG
AGACTTCCTTAGAGTTTCCTGCCTTCCAAGTAGTGTTTGCAAATACATGCCCTGTCATGAAAGAGGTGAA
GAGAAATGAATAGGAAGGTACAGAGGACATGACAGGCAAGAGAAGTAAATAAAAAGAATTAATCTAATGG
CTTCACCTAACTAAGTCACAGTTTTAAGAGTTTTGACCCAGGCTTGGGGACCTATGTTTCTTTCTGGACT
TTGTTGGCCTTTTTGATGCAGGAATGATGAATAAAAGCAGGAGTGCCATCCACCTTCAGAACCATTGGCA
TGGGGAGGATGGCAGTGTGAGGTCCTTTCCAAGCAGGAGTGAGTACTTCTCTCTGGAACTTTTTAACAAA
CACAGGTCACCTGCCTAGAATGAGTGGCAGGGCCCCATCTGGTCAGGAATTGGATTGGGATGGGCTCCTT
GAATAAGTGGCTGGATGATATTTTGTACCTTTTGGAGAGACTGTAGGTACTGTAATAAATTAGCTTGTGA
TATTTCTGCCAAATGGGTATCCTGTAGCTTAGGTAAGATAGGAGATGCCCTCCCATACATGATTTGGCTG
TGGAAAGGAGACTACAGGTAATAAGTGAAGAGGCATGACCGGAAGTTGTGCTCCATCCCAGGCCTCTGAG
TCACCTTTCTGTTTACCATGGGCAATGACCATGTTTTCTCTTTGATGTCCTTTGCAGTGGATTACAGCCA
CCTGCTGAGGGAGCCATATGGCTTCAAGCAGGGCTAGAATTTCTTCTTTGTTTTTGATAGTCTCTCCTGC
TGAGGTGAGTAGCCCACACTCCTGATAGATGGTTCCATGTGCAGGTACAATAGCAAAAGCATACCTGTTG
TCAGTGTAAATGTTAATACGTTTATCATTACCCCATCAGAGAGCCTGAATAAGGGTGATCAATTCAGCTT
TTTGTGCAGAAGCATTTACTAATAATGCCTGGGACCCACAACACATCCATCTCAATAGTAATGGCTGCAC
CAGTCTTTCATACCCTTATTCAAGGAAGTTGCTACCATCTGTAAACACAGTGGTTTCTGCTTCTTTTAGA
GGCACATCTTGGAGATAAGCTCAGCCAGTTTCCAACAGTTCCTGACAGCCATGGACAGGTGTAGTGAAGT
CTGGATCAGGGAGTAAAGCATTTGAATTCAAACATCTTGTGGGAGAGAAAGTCAAATGAGGCTAATCTAA
TAGTAAACTGAAACTACAGGATGAGAGCCTTCAACATACATTTTCCAGAAGTACTTTGTAGTAAACATGT
AACCCTTATGGCATGAAGAGCTCTTCATGCCATAAGGGTTAGATGTTGGTCTAGAGTTAACTTATCAACC
TCTTGGACTAGGCTTGCTGTTGTCATTGTGGCTCACAGACAACTTGGTGATCCAGAGGCCACAGGATCCA
GCTTCTTAGACAAATAAACCACTTGGTGTCTCCAGGGTCCTAAAGTCCGAGTAAGCACCCCCTTAGCAAC
TCCCTGGCTTTCATGGACAAACAGGTGAAAAGGCTTTGAGATATTTGGGAGGGTTAGAGTAGAGGCTTCA
GTTAATACCTTTTTCAGATTTTGAAAAGCCTCTTCCTCTGTGTCTGTCCAAACTGGCAGGCCATTCCCTC
CCACAGCAGTGTATAGGGGCTTGGCAATCTCTGTGAATGCTGATATCCATAGGCAACATTATCCCATGAC
CCCTAGGAATTCATTTACCTTTTCTTGGTGGTGACAGTGGGGATTTGTAGGATGACTTCTTTCCGGGCAC
TGGTGAGTGCCCTTTTTCCTTGGTTTATCTTGGATCCCAGGTAGGATACTCTGAGAAGACAAAGTTAGAC
CTTCTTGGCTGAGATTCAATACCCAAGCTCTTGAGGGAGGTAAAGTACATCCCTAGTATGTTGCAGGCAA
CTGTCTGTGGTTTCAGCAGCTAATAAAACATCATCCACGTACTAAAGAAGAGTACAGTTAGGGTGACTGG
CTCAGAATGGTATAAAATCCTGCTGGAGAGCATCTCCAATAAGAGTGGGGAAATTTTTAAAACCTTAAGT
TAACCAAGTCCAGGACAATTAGGTAGTGTCTCCTGAGCCAAGATATGTCCATTCAAAAGCAAAGATCAGT
TGACTCTTGGGGACCAGAGGAATAGCAAAGAAAGCATCCTGTAGGTCAAGGACAGGGTATACTGTATGTT
CTGGCAGAACCAGACTAAGTAGAGTATACAGATTAGGGACAGATGGATGGACAGTAATGGTCCATTTGTT
AACTTCTCTTAAGTCCTATACTGACCAGTAATCATTAGTTCCCAGTTTCTGGGCAGGCAAAAATGTAGTA
TTCTAGGTGAACTGACATGGTGTGAGTATGCCAGCTTGTAACAGTCATTGAATATGGGTATTAACCCCCT
GTCTAGCCCACTGACTCATAGGATATTGCTTTACCTGGACTTGCAAGGCAGTGGCCAGGAGCTCTACAAC
CACTGGTGGATGGTGTTTAGCCAGTCCTGGGGGGTTTGACTCAGTCCAAACGCAGGGAAAGTGTGTCTGT
AAGTCCAATAGGAGAGGATTAGTATTATTTTTCAGTATTATCTATTATTTTGAAAATAATAGATATTCCT
CTGACAGAGGAGTTAGCAGGAGTTGGGCAGTGGGGGGCTCTGTATCTCCTAGCATGAGGTGGGTATGCTG
GGCTGAGAAGGAGGCAGAGGCCTATGACTTATGGAGCAGTTCTCATCTGAGGAGAGGAAAAGGACAGCCT
AGGACCACAAGAAATGAGTCTGTCCCAAGCTCACTTCTTGTGAGTGTGTGACAGGATATTCTTGAATAGC
TCCAGTACTACCTTGTATAACCATTGTTTTATTAGAGACACTGCCCAAGGGGATCTGCAGCACTGAGTGC
TCTGCCCCTGGTATCTGCTAGGAAATGTACAGTCTGGCCCCCACTGTAGTCGTCACCATGTGCTCCCAGG
GGCCAAGAGCGAGGGATCCCTGGCCCCGTCAGTCATCTGACTCCTCCATTTCAGAGAGGGTGAGGACTTT
TTTCTTTTCTGATTTCTCCACTGGCTATAGTGGGCATTCCTTTTTCTAGTGCCTAGTCTGCTTGCAATAG
GTACATTGGTCTTTCTCTAGGAGAGCCAGTTTACCTCTTTTGCCCTTCTGGTGGGGACTTGAGGTTTTCC
AGACATTTTTCTGTGATGGGGGCCTTCTTTCCTTGACCTCCTGGATAGCTGCTACTAAGATTTTTGTTTG
TGTTTTGGATGCTTCATCAGTGTCCTTTTCACCTGTCTGTGCTGCTTGTTTTCGTTTTTCAAACTCTTGC
TTGTCAAAAACATTTTGGGCCTCCCCTCAAAGCTGACTGATATTCATCCCAGCAAATTCCTCCAGTTTTT
GGAGTTTTCTTTTAACATCAGGGGCTGCCTGAGCCACAAATGCTAAATTAAGAGCACAGCTATTTTTGGG
AGCCACCAGGTCAAAAGGTGTATAAGTCTGATAGACCTTCTAGAGGCATTCTACAAACACTCCTGATTAC
TTTATCCAGCCCCTGTACAATGTCAGTCATCTTAGACAAGTTTTTGGGTTTCCAAGCAGCTCCCTTGATA
CCCACAAGGAGATACTGGTGAAATCATCCAATGTTGTCTTCCCACCTGAGGAGTTCGGGTCCCAATTAGA
CTGAGTAGAGGGAAAGACCTCCTCAAGAAGGTCTCTAGCTTCTTCCTCCAGCCTACTGGCTGATGTAAGG
AAATACTTTCTGGCCTCTCTTCAGATACATTCCCTCTCTTCTGAGGTAAAAAGGGTCAAAAGGAGCTGCT
GACAGTCATCCCAGGTGGGTCAATGGGTCCAGAGCATGGACTCCATCAGTGAGGTCAACACCTGGGACTT
TCCAGAAAAGAGAGGATTATGAGTCTTCCAGTTATATAGGTCAGAAGTAGAAAAAGGGACATAAACCAAG
ATTGGGACTGAGCGGTTATCACCCAGAGGGACTTGTGCTTCTCTCAGTGGTAGAAGGGGGTCTACTTCCT
CCTGCCATGGCTGCAATAGAGAGGCAATAAATGGCAAGCCCACAAGGGATATAGTTGAGGAGACAAGAGA
AGATTCTAAGGGAGAAGGAGCGTTATAAGGTAGCAGGAACTGGGTGGGGGAGACTCTTCTCTTCTTCAGA
GGTAGGCAGTACAGGGAGAGCTGAACCAGCCAAGGGTCAAGTCAAAAATGTGGTCTGGCTCAAAAGGACC
TTGGAGGCAGAATTATGAATGGCACATGAGCAAAGCCATGGAGGAGGGCTCCTGACCAAACTCAGCCATT
GATCAATGTAGGGAAATTAATTGGGGTGACTGGGAGTACCAGCAACAACCCTCTACACAGCCTGAACAAT
TATGAGGTTCAGTGACCCTACTAGGGGCCACCTGACTCCAAACTTTGGCCATTGTACTTCACAGAGCATC
CAGAGTTTGCCTTTTCAAAGGCAGATCCCAAAATCCTCCAAAAAGCCTAGAGAAAAATTCCGCAACATAC
ATTGGAGGAGGTTACAATCCTTATAAGGCCAGGAAGAGGAGTTTCTCAT
