# Supplementary material for: Genome-wide characterization of endogenous retroviruses in snub-nosed monkeys
Source: PeerJ. 2019 Mar 18;7:e6602. doi: 10.7717/peerj.6602 (PMC6428148; doi:10.7717/peerj.6602)
Supplement: File S4 — All ERV sequences found in the black and white snub-nosed monkey. [file peerj-07-6602-s004.zip › Supplemental4/122-7423.fasta]

>122NW_016814421.1:1288553-1295975 Rhinopithecus bieti 
TGCCTGCTAAGAAAGAAGAAGCAGAAACTAAAAGGCAGAAATGGAATCCACAGGCAGATAGCCCAGCACC
GCAACCTGGACCTCGTAGTTAGAAATCAACTCCTTACCTAACTGCCTGTGTTATCTATAGATTTCTGACA
TTGTATGGAAAAGCATGGTGAAAATCCCTGTCCTCTTCTATTCCATTCTGATTACCAGTGCATGCAGCCC
CCAGTCATGTACGCCCTGCTTGCTCAATCGATCACGACCCGCTCATGTGAAGCCCCCTTAGAGTTGTAAG
CCCTTAAAAGGGACAAGAATTGCTCACTTGGGGAGCTCGGTTTTTGGAGATGTGAGGCTGTCGATTCTCC
CAGTTGAATAAAGCCCTTTCCTTCTACAACTCGGTGTCTGAGGGGTTCTTGTCTGCAGCTTGTCCTCATA
CATTTCTTGGTTCCCTGACGGGGAAGTGAGGTGATTAGCAGAAGCCGGGCACAGCCCCGTAGGCAGTTTA
GGCCTGCCCTGTGGAGCATCCCTGTTGAGGGCTCCAACAAGCCTGAGCAACAAGAATCTAAAGAGTGCTC
CCGGGTAGGCAATTGCTCCGGTGGATCGCCTTGCCAGAGCAGCGCATTGCAAGCCCCCATGGAGGATCAA
CGCAGTGGCTGAACACCGGGAAGGAACTGGCACTTGGAGTTCAGACATCTGAAACTTGGTAAGACTGGTC
TTTGGAACTTGCCCACTCCATTTGAGTGGAAGCATGGCCTGATCACCCACAACATGCCTGTACCGGCACT
TTGGTTTTTGTTTTTGACTTGACTTGGATTGCTTGATACTTTGGTTTTGATTTTGATCTGGCTTGGATTT
CTTGATACTCTGATTTTGTTTTGATTCTGGTTTGGTGTAAACTGTAAAAGTGTGTGTGGGCTCTCTTTAC
CCGTTCTTTGTTTTGTGGTGTGCATGTGGTGTGATCATGGTGTTTTGTCTCAAGGAAACATTGGTCAGGC
ACAAAGTAAGCCCACCCCACTAGGAACTATGTTGAAACATTTCAAAAAGGGACTTAAGGGAGACTATGGG
TTTACTATGACAGCAGCAAAACTTAGAACTTTGTGTGAGATAGACTGGCCAGCATCAGAGGTGGGTTGGC
CATCAGAAGGAAGCCTGGACAGATCCCTTGTCTTGAAGGTATGGCATAGGGTAACCTGTAAGCCAGGGCA
CCTAGGTCTGTTCCCATATATAGATTCTTGGTTACAGCTAGCTTTAGATCCCCCACAGTGGTTAAGAGGA
CAGGCAGCAGCATTAGTAGTAGCAAAGGGACAGTTAGTTAAGGAAGGTTCTCGCTCTACCTGCAGAGGGA
AGTTGGTGCCAAAAGTCCTGTCCAACCCAACACCAGAAGAATCATGGCAGGAACTGGTACCAGTAGTGCC
CCCTCCTTATCGAGAGGAAGGGCTCCCTACTCCTGAGCCCACAGCACCTCCACCTCTGCTAGATATCCAC
ACTCCTAAACCACCCAGAGTAGACAGAAGAGGAAGTGAAGCCAGGGCAGAAACTTCTCCCTAGGTAGCTC
GCTTACGGCCCAAGAGTGGAATCCAACTGCCCCTGAGAGAACAGTGATATACTGGGGTAGATGAGGATGG
ACACATGGTGGAAAGGTGTGCCTTTGTGTATCAGCCTTTCATCTCTGCTGACGTCCTCAACTGGAAAAAT
AATACTCCATCTTACATCGAAAAGCCTCAAGCTTTAATTGACTTGCTCCAAACTATTATGCAGACTCATA
ATCCTTCTTGGGCTGATTGCCACCAGCTGCTCATGTACCTCTTTAATACAAATGAAAGGTGAAGGATGCT
CCAGGTGCAACTAAGTGGCTAGAGGAGCACGTCCCAGCCGATTACCAAACCCCCCAAGAATATATAAGAA
TTCAGCTGCCAGGAACAGATCCCCAAAGGGACCCAAATGAGGGACTAGACATGGAGAGGCTAAGATGATA
CCATGAGACATTGATAGAAGGTCTAAAGAAAGGGGCTCATAAGGCTACAAATGAAAATAAGGTCTCTGAG
GTCATCCAAGGAAAAGAGGAGAGTCCAGCGCAATTCTGTGGAAGACTGTGTGAGGCTTACCGTATGTACA
CTCCTTTTGATCCAGATAGCCCTGAAAAACAGCACATGATTAACATGGCCTTAGTTAGTCAAAGTGCAGA
AGACATCAGGAGAAAATTGCAGAAACAGGCTGGGTTTGCGAGTATGAATACCTGGCAGTTACCGGAAATA
GCCAATCAAGTGTTTGTGAATAGAGATGCAACAAGCCACAGAGAAAACTGTAAGGAAGGCGAAGGCTAGG
CCAGGTGAAACACTGACTTAGTGGCTGTGGCCATTAGGGGAATTCACCTGAAAGGATGGGGAAAGGGGGG
TTCCGGGAAGAATACCCAGTGTAATCACCCACACTTGCAACATAACCAATGTCCTTGTTGTAAGGAAATA
GGACATTGGAAAGATAAGTGTCCCCAACTGAAGGACAAGCAAGGTGATTCAGAACAAAAGACCTCAGATA
AAGATGAGGGAGGAGCTTTGTTCAATCTGGCTGAAGGGTTATTAGACTGAAGGGAACAGGGTTCAAGCAC
CACCAAGGAGACCCATGATCAGGATTACAATTGGGGGCAAGGACATTAAGTTTTTGTTCGATACTGGTGC
TGAACATTCAGTAATGACAACCCCAGTTGCCCCCTTATATAATTTGAGCAACAGGAGTTTCCACGAAGCA
GGCTTTCTGTCTACTGTGGACCTGCTCAGTGGGGAGACATGAAATAGTTCACCAGTTCTTGTACATGCCT
GACTGTCCCTTGCCCTTGCTGGGAAGAGACTTGCTTAGCAAGCTGAGAACCACCATCTCCTTTACAAAAC
AGGGCTCTTTACAGCTAATGTTACTGGGAACAGGAGTTATCATGGCCCTTACGGTCCCCAGGAAGAAAAT
GGAGACTTTTTCTAACTGAGCCAGGCCAAGAGATAAAACCAGCTCTAGTTAAGCAACGGCCCCAAGTATG
GGCGGAGGACAATCCGTTGGGACAACCAAGCCTCTGTACTCATAGAAGTTGAGCCTGGGGCCCAAGCAAT
TAGACAAAAGTAGCATCCGGTTCGCAGAGAAGCTCTCGAAGGAATCCAGGTTCATCTTAGGTGCTTGAAA
ACCTTTGAAATTATAGTTCCTTGCCAGTCTCCATGGAATGCCCCCCTCCTGCCTGTCCCTAAGCCAGGGA
CTGTAGCTTGGTTGACCAAGCTACAGTGACTCTGCACCCAACAGTTCCTAACCCTTACATGTTGTTAGGG
CTGCTGCTGGCTGAGGACAGCTGGTTTACCTGCTTGGACTTTAAAGATGCCTTCTTTAGCATCAGACTAG
CTTCTGAGACCCAGAAGCTGTTTGCCTTTCAGTGTGAAGATCCAGAGTCAGGTGTCACTACTCAGTACAC
TTGGACTCGGCTTCCCCAAGGGTTCAAGAACTCCCCTATTTATCTTTGGGGAGGCCCTGGCTTGAGATCT
GCAAAAGTTTCCTGCTAAAGACCTAAGCTGTGTCTTGCTCCTGTATGTGGACAACCTTCTGCTGGGACAC
TCCATGGCAGTTGGGTGCACAAAAGGGATGGATGCCCTGCTTCAGCACCTGGAGGACTGTGAGTACAATG
TGTCCAAGAAGAAAGCTCAGATCTGCAGACAGCAGGTACGCTACCTGGGATTCACTGTTCGGAAAGGGGA
GCACAGCCTGGGGTCAGAAAGAAAGCAGGTCATCTGCAGCCTACTGGAACCTAAATCCAGAAGGCAAGTA
AGGGAATTCCTAGGAGCTGTGGGGTTTTGCAGATTATGGATTTCAAACTTTGCAATACTAGCCAAACCTT
TGTACAGGGTTACAAATGGGGGCAACTGGGAGCCTTTTGAATGGGGGCCTCTACAACAGCAAGCCTTTTG
TGAGTTAAAGGGAAAATTTATTTGGCCCCAGTCCTAGGACTACCAGATTTGACAAAGCCCTTTACACTTT
GTGTATCATAAAGAGAAAAAAATGGCAGTTGGAGTTTTAACCCAGATTGTGTGGCCCTGGCCAAGGCCAG
TGGCCTGTCTTCAAAAGAACTAAGATGGGGTTTCGAAAGACTGGTCCCCATGTCTAAGGGTCCTGGCAGC
AACGGCCCTGTTAGCACAAGAAGCAGATAAACTAACCCTTGGGCAAAACCTGAATATAAAGGCCCTCCAT
GCTGTGGTAACTTTGATGCATACCAAAGGACATCATTGGCTAACAAATGTTAGATTAACTAAGTACCAAA
GCTTGCTATGTGAAACTCCCTGCATAACCATTGAAGTCTGTAACACCCTAAATCCCACTACCCTGCTCCC
AGTATCAGAGAGCACAGTCGAGCATAACTGTGTAGAGGTGTTGGACTCAGTTTATTCTAGCAGACCTGAC
CTTTGGGAGCAGCCATGGGCATCAGTAGACTGGGAGTTATACATGGACGGGAGCAGTTTCATCAACCCAC
AAGGAGAAAGATGTGCAGGATATGTGGTGGTAACTTTGGATGCTGTCATTGAAGCCAAACCATTGCCACA
GGGCACTTCAGCCCAGAAGGCTGAGCTCATTGCTTTAACTCGGGCTCTAGAACTCAGTGAAGCACAAGGT
GAGGCAAGACCCACTATTCCCCTGGGCATTCGAGCTTATGGAGAGGCTCCTTTTGAGGAGCTTCAGGTGG
ATTTCACAGAAATGCCAAAATGTGGAGGTGATCACGTGTGGATCAAGTACTAGAACGTAGCCCCTTTGTG
GCCACGGTGGAAAGGACTTCAGACCGTCATCCTGACCACCCCCATGGCTGTAAAGGTAGAAGGAATCCCA
GCCTGGATCCACAACAGCCGTGTGAAACCTGCAACTGCTGAAACCTGGGAGGCAAAACAGAGCCTGGACA
ATCCCTGCAAAGTGACTCTGAGGAGGACGACAAGCCCTGCACCAGTCACACCCGGAAGCTGGCTGGTCTA
TGCACAGCTGAAGCATGAGGAGAATCCTCGTGGAACTCATTTTCCTTATAATTTGGACTTGTATAGTAAA
AACTTCCACTGATTTTCCCTGCGTGGAGGACTGCTCTTAGTGTATACATCAGGTTACTGAGGTAGGGCAA
CAAGTTAAAACAATCTTTCTGTTCTGTAGTTACTATGAATGCCTAGGAACTTTAAAAGGAACATGTTTAT
ATAATGACACTCAGCACAAGGTATGTAGCCTGGGAAATGACTGGCCAGATGTGTGTTATGACCCCTCTGA
GCCTCCCTTGTCCACAGTTTTTAAAATAAAATTAAGGACTGAAGACTGGTGGGGACTCGTAAATGATACA
AGTAAAGTATTAGCCAGAACAGAAAAAAAAAGGATGCCCAAATGCATAATCTTGAAATTTGATGCCTGTG
CTATCATTAACAGCAATAAGTTAGGAAGGGGATGTGGCTCTTTTGCTTGGATAAAAGACTATATGACTGA
AAATAGGTACATTTGTCATGAATTAGGACTGTGTGGAAATAAATGTGGATACTGGTCTAGTGTCATTTGG
GCCACTTAGATAAAACATGAAAAGGATCCAGTCCACCTTCAGAAAGGAAAAAATGGCCCTTCGTGTACTA
AGGGACAATGTAACCCCTTAGAGCTAGTAATAACCCTTTGATCCTCGCTGGAAAAAAGGGGAGCGTGTGA
CCTTAGGAATTGATGGGGCCAGACTGGATCCTCGAGTAAATATCTTAGTTTGAGGAGAATCTTACAAATG
CTCTCCTGAGCCAGTGTTTCAAACTTTCTATGATGAACCAAATGTGCCAGTACCAGAAATTCCAGGAGAT
CAATGGCCATGGGAAGCCCGAGGATTAGTACCTACAGACTCATTTCCTGGTGAGTTCCCAGCTCAAAAGA
ATCACCCTGGTAATTTCTGGGTCCTAAAAGTCTCAATTATTGGACAATATTGCATAGCTAGAGAAGAAAA
AGAATTCGCTCACCCTGTAGAATGACTTAGTTGTCTGGGACAGAAACTATATAATGGTACCAAAAAAATA
GTCACTTGTTGGAGTTCAAATCACACAGAAAGGAATATATTTAGTACATTCCCAAGGTTGCAAACCGTGT
GGACCCACCCAGAGTACCACTGGGACTGGACAGCCCAGTGGGGGCTGTCCAATGGGGGGATTACACTGTC
CAGTGGGGGGATTATACTGGATATGTGGGCATAGAGCTTAGACCAAATTACCCTACCAGGGGACAGGTAG
TTGTATTATTGGCACTAATAAACCATCTTTCTTCCTACTTCCCATAAAAACAGGCGAACTCCTGGGCTTC
CCCGTCTATGCTTCCTGTGGAAAGAGAAGCATAGCTATAGGAAATTGGAAAGATGACGAATGGCTCCCTG
AGATAATCATACAATACTATGGGCCTGCTACTTGGGCACAAGATGGCTTGTGGGGATACCAGGCCCCCAT
TTACATGCTCAACCGAATCATATGGTTACAAGCTGTCTTAGAAATAATCACTAATAAAACCGGAAGAGCC
TAACTATTCTGGCCCAGCAAGAAATTCGGATGAGAAATGCTATGAAAATAGATTGGCTCTTGATCACTTG
CTAGAAGCTAAAGAGGGATCTGTGGGAAATTTAACCTTACTAATTGCTCTCTACACATAGATGATCAGGG
CAAGTAGTTGAAGACAGAGATATGACAAAACTGGCACATGTGCCCATGCAAGTGTGGCATGGATTTGATC
CTGGGGCCATGTTTAGAAAATGGTTCCCAGCACTAGGAGGATTTAAAACTCTTATGATAGGAGTTATAAT
AGTAATAGAAATCTGCTTACTGCTTCCTTGTTTGCTACCTGTACTTCTTCAAATGATAAAAAGCTTCATC
GCTACCTTAGTTCACCAAAATGCTTTGGTACAAGTGTACTATAAGAATCACTATCGATCTGTCTGGCAAG
AAGATATGGGTGAAATGAGGATGAAAGTGAGAACTCCCACTAATGAGTGAGGTTCTCAAAGGTGGGGAAT
AAGGGAGGAGACCCCCCTCATATTGTCTCATGCCCAATTTCTGCTTCCAAAGAAAGAAGAAGTAAAAACT
AAAAGGCAGAAATGGAATCCACAGGCAGATAGCCCAGCACCGCTCCCTAGGCCTAGTAGTTAAAAATCAG
TCCCTGACCTAACTGCTTGTGTTATCTATAGATTTCAGACATTGTATGGAAAAGCATCATGAAAATCCCT
GTCCCGTTCTGTTCCTTTCTGATTACCGGTGCGTGCAGCCCCTAGTCACATACCCCCTGCTTGCTCAATC
GATCACAACCCTCTCACGTGGACCTCCTTAGAGTTGTAAGCCCTTAAAATGGACAGGAAATGCTCACTTG
GGGAGCTCCGTTTTTGGAGACGTGAGTCCGCTGATTCTCATAGCCGAATAAAGCCCTTTCCTTCTACAAC
TCA
