# Supplementary material for: Genome-wide characterization of endogenous retroviruses in snub-nosed monkeys
Source: PeerJ. 2019 Mar 18;7:e6602. doi: 10.7717/peerj.6602 (PMC6428148; doi:10.7717/peerj.6602)
Supplement: File S4 — All ERV sequences found in the black and white snub-nosed monkey. [file peerj-07-6602-s004.zip › Supplemental4/123-13362.fasta]

>123NW_016813202.1:1062550-1075911 Rhinopithecus bieti
TCTTGAACAAAACACACAAAGCAAGGAAGAAATGAAGGATTTTATTGAAAATGAAAGTACACTCTACAGT
GTGGGAGTGGCCTGAGCACTGGAGCTCAAAATGCTACATTACAGAATTTTGGGGAGTTTAAATACCCCCT
AAAGGATTCCATTGGTTCCTTCGGGTATTCCCTATGTAAATGGAGAGGATGAAGTAAAGTTACAAAGTCA
ATTATGGCATGGGCTCTGTGGAGAGTATATTTCCTGTTATAGCTGAAGTGTGAATCGGCCTTATGTTCCC
TGCCTCTAGGCCCTGTCTTCCCGCCTCATCTCCCCACGGAGAGACGTGATCCCCATACATCTTTATGGGA
GGCATAGGGACCCATGGCTTTTTTTCTGTAATTGCTTCATGCTGGCTTGGGGCATGGTCCCTACCTACTG
GGGATCACAGAACTAGCCCTGCTCTATCTAGTGGAGTCAGGATAGCTTCTTGATGGCCGGGCGGGTGGTG
TCTTCATCTGGAAGTGGATGGAACTTTTGTTGCATGATTTTCTGAAGCTTGATGGTCTCTAGGCGAAAGG
AAATAAATTTGGTTAAAAGATTTAATGGGAACTTCAAGGGGTCGCTACCTATGCTGTTAGAAACATTTGT
TATACAGATTTGCTGGCAGAAAAAAACAAAACCTCATCTGTCCTAGAGTCTATGTGTTTCTTTAAAGTCT
TAGCACAAGTGACTGCATTTTGGTTTGGTTTGGTTTGGTTTGTTGGGACTTAGTGCATGAGTTCAGTCCA
AAACTATGGTCTCCTAGAATTTTGTTTAAAAAATTCCCCCTTTTTGGTCAGGTTCTCACTTAGGTGAAAG
TGTGACCAAAACTTAGGGCCTTAGTGCCACTCTCAGTTACTGTCATTTTGGGTTTCCGGTCTCAGCACGT
CATTTATAGGTTACAATGCCCTCATGGTCGCACATTTCTTTCAGCTCCTGTTATTCCAGTTGAAGACAGA
CCAAATGACATTCTAGAAATGGCTGCATGCAAGCATTTAAAACCCAGAGAATACAGCACACCAAGAAGAC
TATTATTATGCCTATTGGGAGGATAATACCAAGAGTTTGGAGTATGCTCCTTACCCAAGGTCCCCATAAC
TCAAACCTCCTAAAATCAAATAGAGCAAAGAATGAGCTAAAGAGTTTACTCATTTGGCTAAGCAATCTTC
ATCAATCCCCTACCACTGAATTTCTATAATCTTCATTTGGTGTATTCCCCACCCCCCGAACCCCCCGCAG
GTCACAAGTGCTAGCAGCTGCACAGATAGTTCTCTGTTCAGCTAATTCTATTATTTAGCATAACTTTCAC
AAGAGAATTTAAAGTCTGTTGTGTAACTGTAGCTTTTACAGTAGAATTTGCTACAGAGTATCCCTCATGA
TAGATGTATCCCTCATGATAGATGTATCCCTCCTGATTTCTAATCGTTGCTTTTTTGTTTTTTTCTTACT
TGAAATCATGAAAAAGGACCTAACAAATGATGCCCTTTTAGAATAGTGAACACCTGCTGGTACTGTTCTC
TTTAACCCATGGTGTGGGTTAAGAGGACTGAACCAATGTTTTGTTTTTGACTGATTTTGAGGCAATGCAT
GTACCATTAAAGTTTCTTACCTACATTGGGCCTTCATTTTTTATCTAACAAAGTATAAGGTTATCCATAT
ATAAGGCTGGCTGCAAACTCCTTCACAAATAAAAGTATATCCCATAAGTGCACATTACAGACCCCTTTGC
CCCTTTTATTGTTCGTAGACACATAAGCAAGAAAAAGAATCGTCAAAGATAAGAGTTTCATGATAGTAGA
AGTCTTAACCTGTTACCTCGGGAAAAGCTATTCACTTCAAGAAGTCATCATCTTCTTGGGAGAAATTTCC
GTGGTTAGCTTTACCTCAAGGGTTCCAATGGGTACACGGTTCCAAAAGTATGGAGGGACCCTTCTCAATT
TCAAGACCATGACCCCAAAGCCCAGAGTCCCAAAGTTGTGTTGTAGTGTGGATGGCAAGAATGGTCTTTC
TCCAGTGTTCTCAGAAGATCCAAACCATAGAAAACTTTTCTTACCTGGTGAAAATACACTGTAGCATAAT
AATCTACTGTTATAACATTAGCCCTCTTGCATGGGAAAGCGTTTATACAACCAGAAAACATGAAATGAAG
ATAACAATTGAATGAAATCTCTTTATAAAATGTTTTAAACAATTTTAAACAATTTAAAATTTAAACTATT
TCAAACAATTTCAGTATTAGCTGGTCTAACATGAAAAGTATTTTATTGATATTTAATTAATTTTTTTGTT
TTACCTGGGTTAGTAGCTTTATACAAGGAAATTTGGTTATTTCTGTGATTTACAATAACTTAACAGAGTA
ACTATAATTGTACAATTGTGATTGGTAGTGTATACTTAGACATTAGAATTTTAGAAATCCCATACAATTT
TGGAATACATATTGGTATTATTCACAAAAATATAACCTAAAGAAGAGTGAACATCATTTTGGCAATCCCA
TGTACCTAAACACATCAAATAATCCTGTTTACCCCCTTTCTGGATGTTTTCAGGGGCCCTCCTATCCGTT
CAAAAAGCCAGGCACGAGGAAAGATAATTTTGAAACCTGAGTTTGATTTTGGAGTACCAGATTGCCATAA
ATTATTTATTTTGCCGAAGTGACGACTCAGAAATTTTCTAAAGAAGCAAAAATATTTTATAACCTTTAAC
AACAACAACAAAAAAACCCACATTCTACTGTTTTTACACATCTTGCATGTAAAACTGTTTCTAGTAGTCT
TAATTGCATGTTACAATGGTGACTTTTAGCAATTTTAACTTTAATGTAAAACCTGGTAAGTTATGTTCTG
ATAAGGTTTGGCTGTTTCCAGCATAGCTAGACGCGTGGCCAACTCCAAATGTCCCCAAGCCTTACCTAGC
TGGAAAGCGGGCAAGTTAAACAATTTCCAAAAGCCAAAGAAGAAGTTTATGACCTTAAAGCATTTAAGCA
AACCTGATATTTTAACATAATTTAGACCACATGCTTACATTTTGAAGACATTTTTATCTTACCAATAATC
TTGAAAATTGTCTTTATTTCCCAAAGATTACTGAAGTCACATGGACTAAATAAAAGGCATTACATTTTTC
ACTTTTCTGACAAAATATTTAAGTTCTTCTTATTATTAAACCAATTATTTTAAAACTTTACAGAGGAGAT
ATACAGTGACTTTTACTTTATATATAACCAGTTTGCACAGAGAGAGAGAGGCCAGGGACTGACTGGTAAG
AAATTCTTACCCTTTACTGGCATGCCAGGTTTCTGGGTTCTCCTTGAGCGGCCCTGGTGACCCCGCTTAA
TTGTATGCAAATAAACACATTGCCATGAATTAAGAGCATTCACAAATAATTTACAAATGTTGGATAAGTT
AGGCAGAGAGGAGAAATATGACTCAAATTCTATTTATGAAAGTATACTCAACACCTTTAAAATATTAGGA
AGCCTAAAATCCAAAAAGTTAATTTACAAGGATAAAAAGCTGGTGTGCTCCATTAATTCCTGTGACCTGA
CAAAGGTAGCTTAGGAATTCCAGATAAATGGAACAAATATTAACTAGAAGTGCATAGGAACATAGAACTA
AATAAAAACCTTCCACTAGGAACTAAAAAAAGCCATGGTTTTATATATATGGATACACAAGTAAAGCCAG
AGGAGAATAAACAGCAAACAAGTGAAAACTAGAAGCAAAAACAAATAAACAGGAAACCAACCCTAAATTT
TCCTACTCAATTTACCCTGGAGGCTACAGTGTTACCCAGGGCCCCCCAAAAACCCACATAATGAATATTT
TATTCCTGATACACAATTCAATATCCTTGAGTTCATCAATCATTATACATTCTATGCAATCAAGAAATCC
ACTTTAGGCAAATGACCATTAAGAACTCTAGCACTATCCACACAAAGCAGTAAACATGGTGTGAAGTAAT
GCAAACATGTATATGAAATTTGGCTTTACACTGAATCCAATTTCATGCTTAACTATATTTTAAAAAGATT
TGTCAAACTGCCTATGTATTTCTTCACAATACTTATTTTTCTTTAATCAAGACTAAGAGCTTTAACTATG
AAAATGGTAATTAGCCAAATGTCTCCCATTCTCTATCAAGTTTTAAAGAGTATTTTATTATTTAAACTTT
TTCCACATCTTTCTCCCACTGAATGATTCCTGACTACACTGTTTCATAAATAACCTTTTCAAATCTGTAA
TTTGAACTAACTTTTAGATAAATTTTGAATTAGACAAAATTCTTTTTTCTGCTAAAAACATAACCCTTTC
TGGCACATGTTGAATACAGAATTACATGTTAACTAGAATTTTATCGTTAGTAACCTAAAACTTTAGTGAA
ACCCTGAAAGGAAATCCTGAAATATTATATATATGCATTTATGGATAAGAACAATTCCACAATTTTAGAA
ACACATTTCCCCATTTCACAACCCTTTCTTAATTGGAAATGACCCAGATATTAAATGAGCATTAAAAATA
ACTTTTAAGATTTTAATTTACACAAAAGCTTACCTAAAACATGTATCCCATTCACTGTACTTAATTTTTT
ACTTTTAACAGGGGAGACATGAGACATCAATCAACATGTGTAAAATAAACATGGGTTTGATCCAGAAAGG
TGGGAGGGGTCTTGGGGGCTTTCAGATCACAGGTGGGAGGCAAACTGTTGTATTCCTTTGAATTTCTGAT
TAGTCTTTCCAAAGAATGAGAGCAATCAGATATGCATTTATCTCAGTGAGACTTTGAGTAGAATTGGAGG
CAGGCTTGCCCCAAGTAGCTCACAGCTTGAATTAACCCTGACACTTAAAAATATCTCACAAAGACAAACA
TAAAATTCAGACAAAATGTATGCTGACAATTCTGAAGGCATTTCTATTTTTATTCCGCCAATAATTTTAG
GGCAAGCTTGTTTAGTAAAGTGATACTTTAAGTCATGTGAATTTGAAAATTGCTCAGACTTATTTAATTT
ATGAGCAATATTTTACTTATAAGCCAATTTTGGTAAACACAACATATAAAATAAGTGTGTCAGGCCTCTG
AGCCCAAGTTTGCATATATACATCCAGATGGCCTGAAGTAACTGAAGAATCACAGAAGAGGTGAAAATGG
CCAGTTCCTGCCTAAACTGATGACATTACCTTGTGAAATTTCTTCTCCTGGCTCAGAAGCTCCCCTACTG
AGCACGTTGTGAGCCCTGCCCCTGCCCGCCAAAGAATAACCCCCTTTGACAGTAATTTTCCATTTCCTAT
CCAAATCCTGTAAAAGGGCCCTACCCCTATCTCCCCTCACTGACTCTCTTTTCAGACTCAGCCTGCCTGC
ACCCAGGTGAAACAAACAGCCTTGTTGCTCACACAAAGCCTGTTTGGTGGTCTCTTCACAAGGATGTGTG
TGGCAAAGTATACATACAAATAAACATCTGGACATGTATACATACATATAGATGAAGATCCAATAGCTTG
GAACCTTAGCCATGAGGTAGGAATGCAAACTTGCCAGTTTCACTGTGTTCTAAAAGATAATCCAATGAAG
GCTGTGAACCAAAATTTTGGGTTAAGCAGTCTCCATGGCAGTTTGCTTTTTATTTATTTATTTATTTATT
TATTTANNNNNNNNNNNNNNNNNNNNNNNNNNNNNNNNNNNNNNNNNNNNNNNNNNNNNNNNNNNNNNNN
NNNNNNNNNNNNNNNNNNNNNNNNNNNNNNNNNNNNNNNNNNNNNNNNNNNNNNNNNNNNNNNNNNNNNN
NNNNNNNNNNNNNNNNNNNNNNNNNNNNNNNNNNNNNNNNNNNNNNNNNNNNNNNNNNNNNNNNNNNNNN
NNNNNNNNNNNNNNNNNNNNNNNNNNNNNNNNNNNNNNNNNNNNNNNNNNNNNNNNNNNNNNNNNNNNNN
NNNNNNNNNNNNNNNNNNNNNNNNNNNNNNNNNNNNNNNNNNNNNNNNNNNNNNNNNNNNNNNNNNNNNN
NNNNNNNNNNNNNNNNNNNNNNNNNNNNNNNNNNNNNNNNNNNNNNNNNNNNNNNNNNNNNNNNNNNNNN
NNNNNNNNNNNNNNNNNNNNNNNNNNNNNNNNNNNNNNNNNNNNNNNNNNNNNNNNNNNNNNNNNNNNNN
NNNNNNNNNNNNNNNNNNNNNNNNNNNNNNNNNNNNNNNNNNNNNNNNNNNNNNNNNNNNNNNNNNNNNN
NNNNNNNNNNNNNNNNNNNNNNNNNNNNNNNNNNNNNNNNNNNNNNNNNNNNNNNNNNNNNNNNNNNNNN
NNNNNNNNNNNNNNNNNNNNNNNNNNNNNNNNNNNNNNNNNNNNNNNNNNNNNNNNNNNNNNNNNNNNNN
NNNNNNNNNNNNNNNNNNNNNNNNNNNNNNNNNNNNNNNNNNNNNNNNNNNNNNNNNNNNNNNNNNNNNN
NNNNNNNNNNNNNNNNNNNNNNNNNNNNNNNNNNNNNNNNNNNNNNNNNNNNNNNNNNNNNNNNNNNNNN
NNNNNNNNNNNNNNNNNNNNNNNNNNNNNNNNNNNNNNNNNNNNNNNNNNNNNNNNNNNNNNNNNNNNNN
NNNNNNNNNNNNNNNNNNNNNNNNNNNNNNNNNNNNNNNNNNNNNNNNNNNNNNNNNNNNNNNNNNNNNN
NNNNNNNNNNNNNNNNNNNNNNNNNNNNNNNNNNNNNNNNNNNNNNNNNNNNNNNNNNNNNNNNNNNNNN
NNNNNNNNNNNNNNNNNNNNNNNNNNNNNNNNNNNNNNNNNNNNNNNNNNNNNNNNNNNNNNNNNNNNNN
NNNNNNNNNNNNNNNNNNNNNNNNNNNNNNNNNNNNNNNNNNNNNNNNNNNNNNNNNNNNNNNNNNNNNN
NNNNNNNNNNNNNNNNNNNNNNNNNNNNNNNNNNNNNNNNNNNNNNNNNNNNNNNNNNNNNNNNNNNNNN
NNNNNNNNNNNNNNNNNNNNNNNNNNNNNNNNNNNNNNNNNNNNNNNNNNNNNNNNNNNNNNNNNNNNNN
NNNNNNNNNNNNNNNNNNNNNNNNNNNNNNNNNNNNNNNNNNNNNNNNNNNNNNNNNNNNNNNNNNNNNN
NNNNNNNNNNNNNNNNNNNNNNNNNNNNNNNNNNNNNNNNNNNNNNNNNNNNNNNNNNNNNNNNNNNNNN
NNNNNNNNNNNNNNNNNNNNNNNNNNNNNNNNNNNNNNNNNNNNNNNNNNNNNNNNNNNNNNNNNNNNNN
NNNNNNNNNNNNNNNNNNNNNNNNNNNNNNNNNNNNNNNNNNNNNNNNNNNNNNNNNNNNNNNNNNNNNN
NNNNNNNNNNNNNNNNNNNNNNNNNNNNNNNNNNNNNNNNNNNNNNNNNNNNNNNNNNNNNNNNNNNNNN
NNNNNNNNNNNNNNNNNNNNNNNNNNNNNNNNNNNNNNNNNNNNNNNNNNNNNNNNNNNNNNNNNNNNNN
NNNNNNNNNNNNNNNNNNNNNNNNNNNNNNNNNNNNNNNNNNNNNNNNNNNNNNNNNNNNNNNNNNNNNN
NNNNNNNNNNNNNNNNNNNNNNNNNNNNNNNNNNNNNNNNNNNNNNNNNNNNNNNNNNNNNNNNNNNNNN
NNNNNNNNNNNNNNNNNNNNNNNNNNNNNNNNNNNNNNNNNNNNNNNNNNNNNNNNNNNNNNNNNNNNNN
NNNNNNNNNNNNNNNNNNNNNNNNNNNNNNNNNNNNNNNNNNNNNNNNNNNNNNNNNNNNNNNNNNNNNN
NNNNNNNNNNNNNNNNNNNNNNNNNNNNNNNNNNNNNNNNNNNNNNNNNNNNNNNNNNNNNNNNNNNNNN
NNNNNNNNNNNNNNNNNNNNNNNNNNNNNNNNNNNNNNNNNNNNNNNNNNNNNNNNNNNNNNNNNNNNNN
NNNNNNNNNNNNNNNNNNNNNNNNNNNNNNNNNNNNNNNNNNNNNNNNNNNNNNNNNNNNNNNNNNNNNN
NNNNNNNNNNNNNNNNNNNNNNNNNNNNNNNNNNNNNNNNNNNNNNNNNNNNNNNNNNNNNNNNNNNNNN
NNNNNNNNNNNNNNNNNNNNNNNNNNNNNNNNNNNNNNNNNNNNNNNNNNNNNNNNNNNNNNNNNNNNNN
NNNNNNNNNNNNNNNNNNNNNNNNNNNNNNNNNNNNNNNNNNNNNNNNNNNNNNNNNNNNNNNNNNNNNN
NNNNNNNNNNNNNNNNNNNNNNNNNNNNNNNNNNNNNNNNNNNNNNNNNNNNNNNNNNNNNNNNNNNNNN
NNNNNNNNNNNNNNNNNNNNNNNNNNNNNNNNNNNNNNNNNNNNNNNNNNNNNNNNNNNNNNNNNNNNNN
NNNNNNNNNNNNNNNNNNNNNNNNNNNNNNNNNNNNNNNNNNNNNNNNNNNNNNNNNNNNNNNNNNNNNN
NNNNNNNNNNNNNNNNNNNNNNNNNNNNNNNNNNNNNNNNNNNNNNNNNNNNNNNNNNNNNNNNNNNNNN
NNNNNNNNNNNNNNNNNNNNNNNNNNNNNNNNNNNNNNNNNNNNNNNNNNNNNNNNNNNNNNNNNNNNNN
NNNNNNNNNNNNNNNNNNNNNNNNNNNNNNNNNNNNNNNNNNNNNNNNNNNNNNNNNNNNNNNNNNNNNN
NNNNNNNNNNNNNNNNNNNNNNNNNNNNNNNNNNNNNNNNNNNNNNNNNNNNNNNNNNNNNNNNNNNNNN
NNNNNNNNNNNNNNNNNNNNNNNNNNNNNNNNNNNNNNNNNNNNNNNNNNNNNNNNNNNNNNNNNNNNNN
NNNNNNNNNNNNNNNNNNNNNNNNNNNNNNNNNNNNNNNNNNNNNNNNNNNNNNNNNNNNNNNNNNNNNN
NNNNNNNNNNNNNNNNNNNNNNNNNNNNNNNNNNNNNNNNNNNNNNNNNNNNNNNNNNNNNNNNNNNNNN
NNNNNNNNNNNNNNNNNNNNNNNNNNNNNNNNNNNNNNNNNNNNNNNNNNNNNNNNNNNNNNNNNNNNNN
NNNNNNNNNNNNNNNNNNNNNNNNNNNNNNNNNNNNNNNNNNNNNNNNNNNNNNNNNNNNNNNNNNNNNN
NNNNNNNNNNNNNNNNNNNNNNNNNNNNNNNNNNNNNNNNNNNNNNNNNNNNNNNNNNNNNNNNNNNNNN
NNNNNNNNNNNNNNNNNNNNNNNNNNNNNNNNNNNNNNNNNNNNNNNNNNNNNNNNNNNNNNNNNNNNNN
NNNNNNNNNNNNNNNNNNNNNNNNNNNNNNNNNNNNNNNNNNNNNNNNNNNNNNNNNNNNNNNNNNNNNN
NNNNNNNNNNNNNNNNNNNNNNNNNNNNNNNNNNNNNNNNNNNNNNNNNNNNNNNNNNNNNNNNNNNNNN
NNNNNNNNNNNNNNNNNNNNNNNNNNNNNNNNNNNNNNNNNNNNNNNNNNNNNNNNNNNNNNNNNNNNNN
NNNNNNNNNNNNNNNNNNNNNNNNNNNNNNNNNNNNNNNNNNNNNNCCCTGCTTTTTTTTGCTTTGCATT
TGCTTGGTGAATATTCCTCCATCCCTTTATTTTGAGCCTATGTGTGTCTTTGCACGTGAGATGGGTCTCC
TGAATACAGCACACCGATGGGTCTTGACGCTTTATCCAATTTGCCATTCTTTGTCTTTTATTCGGGGCAT
TTAGCCCATTTACAATTAAGGTTAATATTGTTATGTGTGAATTTGATCCTGTCATTATGATGCTAGCTGG
TTTTTTTGCCCATTAGTAGATGCAGTTTCTTCATAGTGTCGATGGTCTTCACAATTTGGTATGTTTTTGC
AGTGGCTGGTACTGGTTGTTCTTTTCTGTGTTTAGTGCTTTCTTCAGGAGCTCTTGTAAGGCAGGGCTGG
TGGTAACAAAATCTCTCAGCATTGGCTTGTCTGTAAAGGATTTTATTTCTCCTTCACTTATGAAGCTTAG
TTTGGCTGGATATGAAATTCTGGGTTGAAAATTCTTTCTTTTAACAATGTTGAATATTGGTCCCCACTCT
CTTCTGGCTTGTAGGGTTTCTGCAGAGAGATCCACTGTGAGTCTGATGGGCTTCCCTTTGTGGGTAATTT
GACCTTTCTCTCTGGCTGCCCTTAACAATTTTTTGTTCATTTTAACCTTGGTGAATCAGACAATTATGTG
TCTTGTGGTTGCTCTTCTTGAGTATCTTTGTGGTGTTCTCTGTATTTCCAGAACTAGGTTGGGAAGTTCT
CCTGGATAATATCCTGAAGAGTGTTTTCCAACTTGGTTCCATTCTCCCAGTCACTTTCAGGTCCACCAGT
CAAACATAGAATTGATCTTTTCACAGAGTCCCATTTTCTTGGAGGCTTTGTTTGTTCCTTTTCATTCTTT
TTTCTCTAATCTTGTCTTCACACTTTATTTCATTAAGTTCATCTTCAATTTCTGATATCCTTTTTTCCAC
TTGTTCAATTTGGTTATTGATACTTGTGTATGCTTCATGAAGTTCTTGTGCTGTGTTTTTCAGCTCCATC
AGGTCATTTATGTTCTTCTCTAAACTGGTTATTCTAGTTAGCAATATGTCTAACCTTTTTTCAAGGTTCT
TAGCTTCTTTGCATTGGGTTAGAACGTGTTGCTTTAGCTTGGGGGAGTTTGTTGTTACCTACCTTCTGAA
GCCTACTTCTATCAGTTCATCAAACTCGTTTTCTGTTCAGTTTTGTTCCCTTGCTGGCGAGGAGTTGTAA
TCCCTTGAAGGAGAAGAGATGTTCTGGTTTGGGAATTTTCAGACTTTTTGTGCTGGATTCTCCCCATCTT
TGTGGATTTATCTACCTTTGGTGTGTGTTGGTGACCTTCAAATGAAGATCTCTGAGTGTATGTCCTTTTT
GTTGATGTTGATGCTGTTCTTTTCTGTTTGTTAGTTTTCCTTCTAACAGGCCCCTCTGCTGCAGGTCTGC
TGGAGTTTGCTGGAGGTCCACTCCAGACCCTGTTTGCCTGGGTATCACCAGTGGAGGCTGTAGAACAGCA
AAGATTGCTGCCTGTTCCTTCCTCTGGAAGCTTTGTACCAGAGAGGCATCCACCAGATGCCAGTCAGAAT
TCTGCTTTATGAAGTGTCTGCCTGCCCCTATTGGGAGGTATCTCCCAGTCAGGAGACATGGGGTTCAAGG
CCCCACTTGAGGAGGCAGTCTGACCCTTAGCAGAGCTTGAATGCTGTGCTGGGAGATCTGATGCTCTCTT
CAGAGCTGTCAGGCAGGGACATTTAAGTCTGTTGAAGCTGTGCTCACAGACACCCCTTCCCCCAGGTGTT
CTGTCCCAGGGAGATGGGGGTATTATCTATAAGCCCCTAACTGGGACTGCTGCCATTGTTTCAGAGATGC
CCTGCCCAGAGAGGAGGAATCTAGACAGGCAGTCTGGCCAGAGCATCCTTGCTGAGCTGTGGTGGGCTCC
GCCCAATGCGAACTTCCCGGTGGCTTTGCTTACACTGTGAGGGTAAAACCGCCTATGCAAGCCTCAGTAA
TGGCAGATGTCCCTCCCCCCAACCAAGCTTGAGCATCCTGGGTCAACCCCGGACTGCTGTGCTGGCAGCA
AGAATTTCAAGCCGGTGGATCTTAGCTTGGTGGGCTCTGTGGTGGTGGGACCCATTGAGCCAGACCACTT
GGCTCCCTGGCTTCATCCCCCTTTCCAGAGGAGTGAACGGTTCTGTCTTGCTGGCATTCCAGATGCCACT
GGGGTATGAAAACAAAACAAAACAAAACAAAACTTCTGCAGCTAGCTCCGTGTCTGCCCAACTGGCTGCC
CAGTTTTGTGCTTGAAACTCAGGGCCCTGATGGTGTAGGTACCCGAAATAATCTCCTGGTCTGCGGGTTG
TGAAGACCGTGGTAAAAGTGCAGTATCTGGGCCAGTGTGCGTGGTTCCTCATGGCACAGTCCCTCACACT
TCCCTTGGCTAGAGGAGGGAATTCTCCAACCCCTTGCCCTTCCTGGGTGAGGCAACGCCCCTCCCTGCTT
CGGCTTGCCCTCTGTGGGCTGCACTCACTGTCCAACCAGTCCCAGTGAGATGAACCAGGTACCTAAGTTG
GAAATGCAGGAATTACCCACCTTCTGCATCAATCTCGCTGGGTGCTGCAGATGGGAGCTGTTCCTATTCG
GCCATCTTGCCAGCAATCTCTGCAGTTTGCTTTTTAAAGGCCAAACCTCCCCAGACTCCAAAGAACACTG
GGGCCAAACCATACTAAAGGAGGTCATCACATGTTAACCAGGCCCCCTGCTTAGAACAACAGCACAAAAG
CCTGGATACATGCAACACTATTCCACTTTCCCATTCAACAGTGAACTCCAGATTCCAAACAAGGTTGGGG
CCAAATGCCAAACAGCATTGCAACTGCGAGAAAATTCTAAGGAGGGCTTAATACTAGACCTCAGAACCTC
TGCCAAGAGCATCCTCTTTGAAGTGGTTGGGGTCTGCAGAATCCATGGGCTGTCCTCCTGTGAGGTCCAA
TCTTAGAGTTCCTGATGTCTCTGGCCTTAGGTGGACACCACGTGCAGGCTTTTCCCGCCAGAACATATTG
TGAGCTTTATAAGAATAACCATGAACTGTAATGTGAACCAGATGCCAGGTGGGCTTTTTTGTCCTTAGCC
AGTTGAGTATGATAAAGGAAGAATTTAGCATAAGAAAAGAAGGTTGAAGTCCCCTTAAACATATGCAAGT
TTGCTCTGAGCTGTGCCTCAAGTAGGGATCAGGGCCACCCCCAGAAAAGATTTTTAAAAAGTCCTTCCCT
CTTTGGGGCAGGGCAATTATTCCCATTCATTCCTAGGCCTTTAGGTAGTACCAGGGAGTAACCCCAGCCA
ACTGCCCTCAATTTCCAAGGAGCTACTAGGAAACAGCCACTCAAAGACTGAAAAGAAAGAGGGGGGGGCG
GGGACATGAAAAATACCCAGGTTCCTTAAGCAAACCAGGTGGTAGTGGTCAGGCTTCTCCAAAGGGAAAT
ACCTTAGTTTCACTGGCCACCGCCAGAGACCTGCAGTTACTTGCATGTTTAGGTGCTGCCCACCAAGAGC
CCTGGGTTGGAAAGGAAAAGAGAGAGAGATTCCCCTGTATGGAACATAAAGGAAAAGGAGAAAAGAGAAG
AATAAATCCCAAACTTTGGGCTTACCTCTTCCTCCTGGCTGGCTCGCCAAAATACGTTAGCAGTGGAGGA
GGGTATCCAGGTTCTTGGCATATTGAACAAAGAATTAGATGTAATGCACAAAAGAAGAAAGGAAGGAAGG
GTTTTATTGAAAATGAAAGTACACTCCACAGGGTGGAAGCGGGCCTGAGCAGAGGGGCTCAATGGCCCCG
TTACAGAACTTTTGAGAGTTTAAATACCCGCTGTGATTCCGTTGGTTACTTCAGGTGTGCCCTATGTAAA
TGGAGAGGATGAAGTAAAGTTACAAAGCCATTTACAGCATATGCCCTATGGAGAGGATATTTCCTGTTAT
AGCTGAAGTGTAAATCGGCCTATTTTCCAGCCTCCCGATCCTATTTTCCTGCCTCACTTCCA
