# Supplementary material for: Genome-wide characterization of endogenous retroviruses in snub-nosed monkeys
Source: PeerJ. 2019 Mar 18;7:e6602. doi: 10.7717/peerj.6602 (PMC6428148; doi:10.7717/peerj.6602)
Supplement: File S4 — All ERV sequences found in the black and white snub-nosed monkey. [file peerj-07-6602-s004.zip › Supplemental4/124-2255.fasta]

>124NW_016813202.1:1440621-1442875 Rhinopithecus bieti 
GCCAGAAGCTGGACCATTATCAGTTTTAATGTTTGTGGACCGTCCCGTAAATGCAAAAGTTAAAAGAAGA
TGTTTAGGCTGGGTGTGGTGGCTCACACCTGTAATCCCAGCACTTTGGCAAGCTGAGGTTGGCAGATCAC
GAGGTCAGGAGAGAGAGACCACTCTGGCTAACATGGTGAAACCCTGTCTCTAGTAAAAATACCAAAAAAA
AAAAAAAATTGACTGGCGTGGTGGCGGGCACGTGTAGTCCCAGCTACTCGGGAGGCTGAGGCAGGAGAAT
GGTGTGAACCTGGGAGGCAGAGCTTGCAGTGAGCCAAGATCGCACCACTGCACTCCAGCCTGGGTGACAG
AGCGAGACTCCATCTCAAAAAAGAAAAAAAAAAAAAAAGGTGTTTGATGACATATCGAGTGGACTCTCAA
GGAAGAGCTTATGTGCACTAATTAGATGAGTGCTGGTATCAATGGATAAATGTACCTATCTTAGTTTTCC
AAATTCAGGGATGTAACATGTGTTTGCCATAACTGATTAGGTTCTAATCCTCTAGTGTTAGCATGTGTTG
AAGGAGGGGACATACCTGTGAACTGGCAATCTGGACATTATAGGGTAATTTGTTTAGCCAGTCTCTGGGT
AAGTTGAAATTGTTTAGATAAGTTTCTCCAGCGTTGGTGAAAACATTGATGTGATTGTGTGGCTGAGTCA
AGCAGTGATGTCATAACCTGAAGGTCTGCTTGATTATTGCCATAAGCCAATGGGCCAGGCAGTGAGCTGT
GGGCCTGAATGTGTGTAATAAAAATAGGATGTGTATGTTGATCTAGCAATTGCTGAAGTTGAAGAAAAAG
AGCACACAGGGCAGGCTCCAGAGTGGACTTAATTAGGGCTGTCTCAAGGTTCTGAAATAAATAAACCAAG
TAAGCAGAATCACCATATTGATGGGCTGAGCGGGAAAATTCTCCAGAGCCAATATCAGAGCCTCAATCTC
AGTTCTCTGAGTGCTAGTAAACCCAGATAGCGTGATGGAATTATGTGGTCACCACCAAACTGCTGCTTTT
CCATGTTTACCTGAACCATCAGTAAACAGTGTTAAAGCAACAGGTATGAGAGGTAAGATCACAGGAGTAC
AAGATAAGAAATGAAGGAGTTTGTCAGCAGGAAGGACATGCTCTGTTTGTCCTGTATAATCAGAGAGAGC
TATTTGCATATCAGTAGATACTGGCAATACTGCTTTGAATTGCTTTTTACTTAAAGGAATCCTGATAATA
TCAGGATCATAACCTAGCAACTGATAACATTGTCTGCAACCTGAAATGGATGACTTTACTAAGTAACCGG
ATATAGGGAGGGAGTGTTTTAGTCCTGGTATGTGAGTAAAAAACACATTCTAGAAAGTGCAGTGCTGGGG
GGTCATCTGTCCTATTAACCCTCCAGGGGAGTGTTTGGTGGGAAAAATAAATAACTGGATGGAATAATGG
GTGTCTATGCAATCTAGTTGCCTCTGAGAGGTGGCTTATTCTATTTCCTCGATTTCCCTTTTTGCTGCAG
GAGTTAAATATCTGGGAGAATCCAGGACTGTATTGCCCTTTAAGATAGAAAACAGGTTTTGCAGCTTATA
AGTAGGAATGCCTAAAGTGGGGCAGAGCCAGTTGATATTGCCTAGTAATTTCTAATAATCATTTAAGGTG
TGTAAGTTGCTAGTATTTAACCTTTTGAGGTCTTACTGACTGGGAAGTTAGTATGTACCTAAGATATTTC
CAAGGAAAGGACACTTGTACTTTTTCAGGTGCAATAATTAAATATTTTAGCTGTATTCTTCACGACAGAG
GTATGTAAATTTAAAAGTGTTATTTCCTTTGGGGCTGCTAGTAAAATATCATCCATGATATGAATAACCT
TGCAATCAAGAAATTCTTTTCTGCTGGGGAGCAAAGTGTGATTTACATGATACTGACACATGGTAGGACT
GTTTAGCATTCCTTGAGGAAGCACTTTCCAATGAAATTGACAAGCTGGCCTTTCATTATTGATAGCTGGT
ATTGTAAACACAAATTTTTTCTGTCTTTTCTGCTAGGGGAATCATATAAAAACAGTCTTTTAAGTCAATA
ACAATTATAAACCAGTTGTAAGGAATTGCCATGGGGGAAGGGAGCCCCTGCTGAAGGGGTCTCATAGGTT
GCAAATTGGCATTAATAGCATGTAAGTCATGCAAAAGTCTCCATTTGCCAGACTTTTTGGGAATGACGAA
AATGGGTGAATTCCA
