# Supplementary material for: Genome-wide characterization of endogenous retroviruses in snub-nosed monkeys
Source: PeerJ. 2019 Mar 18;7:e6602. doi: 10.7717/peerj.6602 (PMC6428148; doi:10.7717/peerj.6602)
Supplement: File S4 — All ERV sequences found in the black and white snub-nosed monkey. [file peerj-07-6602-s004.zip › Supplemental4/125-8570.fasta]

>125NW_016813202.1:1602127-1610696 Rhinopithecus bieti 
TGGAGAAATAGGAACACTTTTACACTGTTGGTGGGAGTGTACATTAGTTCAACCATTGTGAATGACAGTG
TGGCAATTTCTCAAGGATCTAGAACCAGAAGATGCCATTTGACCCAGCAATCCCATTACTGGGTATATAC
CCAAAGATTATAAACCATTCTATATAAACACGCACACGTATGTTTATTGTGGCACTGTTCACAATAGCAA
AGACTTAGAACCAACCCAAATGCCCATCAATGATAGACTGGATAAAGAATGTGGCACATATACACCACGG
AATACTATGCAGCCATAAAAAACGATGAGTTCATGTCCTTTGCAGGGACATGAAGCTGGAAACCATGCTC
AGCAAGCTAACACAAGAACAGAAAACCAAACACTGCATCTTCTCACTCATAAGTGGGAGATGAACAATGA
GAACACATGGACACAGGGAGGGGAACATAACGCACAGGGGCCTGTCAGGGAGTAGGGGAAGGGGGAAGAG
ACAGCATTAGGGGAAATACCAAATGTAGATGACAGGTTTATGAGTGCAGTAAACCACCATGGCACATGTA
TACCAATGTAACAAACCTGCACATTCTGCACATGTATCCCAGAACTTGAAGTATAATAAAAAAAGGAGGA
AAGAAATTAAGTCAGGAGCCAAACCTGAGACAGCCTAACAACAGACCTCGCTGGAGGTGGCTCCTGCCCA
TTCCCAGGGAAAGCAGCAGCCAGGCCCCCACTCAGCTCCCTGCAGGGAGATTACATCAGCAGCTCCTCTC
CTCCGGCAGACACCGGGGCCTGCCTCCCAAAGCCGGTTGAGGAGAGGGAGATTGAGCGACTCAGAGGATA
GGAAGGTGTTGAGGGGCCCTGGCTCCACAGTTCCCACAGCCATGACCTTGGGGCACTCCTTGACTTTGAG
CTGCCCTGGCTAAGGAGCCACACACCAGTCTCTACCCACAACTCACAGAAAATGAAGTTGTCCGGCCTGA
AGATCCGCCTGAAAGGCCCGGAGCGCATAGAGTTCAGGGTGCTCGGCTCCAGATCAACTAGCACCGCGCC
AGGCACTTACCTGCCACCTGAGGGGGGCAGAAGGGCATCAGCGAGGGGAGGACCACTGTGCCCAGGAGGG
CAGTGGGGGAAGGACTGGGGTCTCACCGCTGGCCTCGCACGTTGGTACACTACAGCAGCAGGTGCCCGTG
GTAGGTGCCAGGGGAGTCCATGGCATGTTCATCAGAGATCACCTCCCAGAACTGCAAGACACACGAGGGG
CCAGACAGGCCAGGGCTGAGTTAGGAAAGAGAGCTGAGGCTCCCCAGTCCCTCTCCCACCCCCTCCCCAG
GCCACCGGGTCCCTGGAGGTCCGCCCTGGCCGCCAGGCCAGCCTCCCAGCTCCACCGGGCCCGGGGCAGG
GAGCCCAGGGGTGGCAATGCAGGGGCGCCGCCCCCGCCACTGCCAGCATCTTCCCCGGCCACGCGGCAGG
CCCGCGCTGGGCCCTCAAGGCCCCCCCCACCCCCGCCAACCTTGCCTCCGATTTGCTTCCCGCACTGCCC
GGCCTGCGTGAGCACCATCTCCCTCATGGCCAAGGCGGGACTAGGGTAGCAGGAGAAACGCGAGGAGGAG
GAGCAGACAGACGCGCAATGACAGGGCCTGCGCTCCACCAACGCTGAAAGAGCCCCACGCCCACCTCCCC
CAGTCTCAGATTGGGCTCCCAGAATAAGCAACAGCTTTACTTCCACACACCTGTGAATCCCTTGGCGTTT
AATGTCTGTTGGAGAGCTCAGGTGACCTTGCCGTGGTCCTTTCCACGCTGGGGAAAGCTGGTCAGCTGGA
GAACTTCCTCCCACGTCTTTAGTAAGACTAAATCCCTAGCTGAGGTGAAACTGAATTTTCCTCCCCTGTG
GGAGGGGAAGCCTCTTGTTTCTGTATTCACAGATTGCCTTCGCACCTGTCCTAGACTGAGGACATATTTT
GTAATTGATGAATCCTTTCCTCTATTAGGAGATCTGTGGTTAGGAAAGGCCTTCCATATGACTCAACAGG
ACTTATATAAGTTTTCCTTTGGAGCAGTTCAAACCCGCAGTAAGCTATGGGTGTTAGGGATAGTCAGGCC
TCTGTCTTAGCTAGAGTCTTCTTTACAGTATGACCAGTCCTTTCACCTGTCCAGTGGGCTGTGGTCTCCA
CGCAGAGTGAAGGTGATACTGGATTCGTAAAGCTGAGGATAGGTGTTGGGATACGCGTGCTGTGAAAGAT
GGGCCACTGTCACTTTGCAGGCTTTTGGATGACCCAAACTGAGGAATTATTTCTTCCGGTAAACACTTTT
CAGATAGGGTGGGGAATGCCTTGGTCTAACCAGCGAAGGTATCAGTGAGCATTAGCAAATATTTGAATCC
CCTGCAGAAAGGGTTGTGAATAAATTGGAGTTGCCAGTCCTCACCTGGATAGGTTCCTCAGTATTGGACA
GATTTAACTGGAGGAGTAGAAAGTTGCTGGCTGTGTGGGTTGTTTCAGGCACAGGGCTTACAGGGCTGAG
TCATCTGTTTTAGTGTCTTGAAAAGATTTATCCCCACAAACGAATGAGACATTCACTGAAACAAAGAATC
CTTCTAGGGTGAAAAGAATCATGAAAGTGGTGAATTGTTTTCCTATGATTGGTACTTGGCATTAGTAATT
TATTACCATCAGCCAGCCAGAGGGGCCCTGGACTAAACTGCAATCCCTGGCCCATTTTAGTTCTTCAGAG
AATTCTGGCCCAGCTCTACATGTGCTGACCAGCGTGCCCATCAGCTTCATTACCCCTTTCAGTGCAGTGA
CCTTGGCTGCCGCATCTGTGAGAGCATTTGCTTTTACATGGTCAGTCTCTCTTTTGATGTCATCTGCAGT
GAATTGTAGTCACTTTTTTTTTTTTTTTTTTTTTTTTTTTTTTTTTTTTTTTTTTTTTTTTTTTTTTTTT
TTTTTTTTTTTTTTTTTTTGGACAGCAAAACAGCATTCTAACAAACTCAAAACCTGAGTGATTGTCTGGA
AAAGCCCTCGGTGGTCAGGAGTCCCTACCCATTCCAGTTGCAGCATAAGCATGAAACGCTAAAATATCAC
ACTTGGAATCAGTGTAAATGTTAACTTCTAAATCCCTTTCCAACTGCAGGGCTCTAGTAAGTTCAATTAA
CTCAGCTTTTTAAGCTGATGTAGAGGCCAGCAAGGTTTGTGCCTTGATTCTCTTGTGCTGACTAATGATA
GCATATCTAGCGCTCCTGTTTCCCTGATGCATAAAACAACTTGCATCTGTTAACCACTCTTCCTTGGGAT
GGGGTGGTCAAGGGGCTCATCTCTCTTCAGTCTGGCCTGCTAGAATAAATTTGTTTCATAACCTGTGACA
TGGTTTGGCCGTGTCCCCAGTCAAATCTTATGTTCAGTTGTAGCTCCTGTTATCCCCATGTGTTGTGGGA
GGGACCCAGTGGGAGGTAATTGAATCAGGGGGTGGGTCTTTCCCATGCTGGCCTCATGACAGTGAATAAG
CCTCATGAGATCTGATGGTTTTTTTGTTTTGTTTTGTTTTGTTTGTTTTGCTTTTTTGAGACACAATCTT
GCTCTGTTGCCCAGGCTGGAGTGCAGTGGTGCCATCTCAGCTCAATGCAATCTGTCTCCTGGGTTCAAGT
AATTCTCCTGTCTTAGCCCCCCAAGTAGCTGGGATTACAGGCGCCCACCACCATGCCTAGCTAATTTTTG
TATTTTTAGTGGAGATAGGGTTTCACCATTTTGGCCAGGCTGGTCTCGAACTCCTGACTTCAGGTGATCC
ACCCTCCTCGGCCTCCCAGAGTGCTGGGATTACAGCTGATGGTTTTATTTTATTTATTTATTTATTTATT
TATTTATTTATTTATTTATTTTTGCTTTAAGTCTCTTTATTATTGTAGAATTTAGTTACTTTTATTCTAA
AGTAGAGATAATGCAGTTTTGCCTTTTTATTTTTTATTTTTTTTATTATTATTATACTTTAAGTTCTAGG
GTACATGTGCATAACGTGCAGGTTTGTTACATATATATACTTGTGCCATGTTGGTGTGCTGCACCCATCA
ACTCGTCAGCACCCATCAACTTGTCATTTACATCAGGTATAACTCCCAATGCAATCCCTCCCCACTCCCT
CCTCCTCATAATATGCCCCAGTAAGGGGAGTTTCCCTACACAAACTCTTGTGCCTGCTGCCATCTAAAAG
ATGTGACTTTGTTCCTCATTTGCCTTCTGCCGTGATTGTGAGGCCTCCCCAGCCATGTGAAACTGTGAGT
CAATTAAACCTCTTTCCTTTATAAATTACCCAGCCTCAGGTATATCTTTATTAGCAGCATGAGAGCAGAC
TAATACAACCTATGTTGTATTAGCACCTATGGACTCTGGCAGATAAGTGGCTGGGTTTATGGTTTGGCAC
ACTTTAAGGGTTATGTCTGGAGTGTCTAGCAATAAGGCCTGACACTTTAATAAATGTTCCCCTATTATCC
ACTGGTGCCCTTTAGCTTCTAGGACCACCTTCCCTTGGTGTGGGGTCAAAAACCTTTAGGGGCTATCCTG
ATATTAGTTTATTAGCTTTGCCTACTAGGAAAGTTGTAGCAGCAACAGCTCTAAGACATCCAGGCCACTC
TGAGGCCACCTGGTCTATCTGCTTAGAAAAGGAGGCTGCTGGCCTTGGAATGTTCCCCAGTTTTGGGACA
AGATTACCCAAGGCCTATGCCTTGCTTTTTGGTCACATAAAGAAAAAATGGTTCATCCAACCTGGGGACT
CCCAAGGCTGCAGCAGAGCCCAATTTCTCTTTGAGAGTGTTGAAGGTTTGCTTGCAGTTCTCATTACATT
CAAGAATCTCTAAATCTTTCCCTTTTAGTGTATTATATAAAGGCTTGGCTACATGTCCCGATCTGGGCAC
CCATAAGCAGCAGTACCCAGTCATCCCCTAAAAAGGTCCACAGTCATTTGTTGGACTGGGACTCTTGGAT
GACTAAAAGAGTTTTTTTTTTCCTTCTAGGGATGTTGATCAGTTCCAGAGGTTAAGACAGATTCCAAGTA
TTTGAGTCTTTGAGTAAAAATCTGAGCCCTGTATGCGATACCTTATATCTGCTAGTTCCCAGGAAATTGA
TCAGTTTAACAGTATTATTATCCAAGTCTTCTTTAGTTGGGCTGGCAATGACCAAGTCATCTACATACTG
AGTAATTGTGCCCCTTTGCTGTGTAGATTTCCTAAGTCCTTAGCTAGAGCATTTTCAAATAAGTGGGGGC
TATCCCAGAACCCTTCAGAGAGGACCGTCCAGGTGAGTTTTGAGGCTGAATGAGTATCTGGATCAGTCCA
TTCAAAGGCAAACATATTGTGAATCTGGATGCATTGAGATGCAGAAAAATGCGTCTTTCAGATCTAAGAA
TGTAAACCAGTTTTCACCTCCCTGGGACTTGGGTAAGGATTGGGGACAATGAGGTGTATGGAGACAACAA
CTGCATTTATTAATCCTCTAAGATTTGTGACAAATCTGTACTTGCCATTAGGCTTTTAATCTGGTAACAT
GGAAGTATTATAAGGAGACTCTCATGGCCTTAATAAGTCATATGGCAAGAATTTGGCAATAACGGATTGA
ATTTCCCCTCATGCTTCTTGCCTTAAAGTGTACTGTCTCTTCTGATGTCAAGGAGCACTAGGCTGAAGTT
GGATTTGAATGTGGGAGGTGTTAGTGCATTTCCCAGAGCTGGTGTGGCCCAAACCTCAGAATTTACTTGA
GACAACACCTCAGGTGGTAAATGTGACAGCTCATTCTTAACTTGTTTTTTCCCCCTGAGGGGTCAGGAAC
AAAAGTAACACTTTCTCTGCTTTTTGATCTGTGAAGGTCACCATGGCTTGGTCACCTGAGTCAATAAATC
TCTCCCCAGTAAGGGGTCAGCCAGCCAGAGGGGTAGAGGGGTCAATATGAGATTTGAGTGGGGACACAAA
GACTAACCATATCATGTAGCTATTAATCCCTTTTCAGATGGGTAATTTACAAATATTTTCTCCTATTTTG
TGGGTTTTCTCTTCACTTTGTTGATTGTCTGCTTCACTGTTAAAAAAAAAAAAAAAGTTTTCTGACTTGC
TGTAATCCCATTTGTCCATGTTTGCTTTGGTTGTCTGTGCTTATGGGCCATTATTTAAGAAATGTTTGCC
CAAACCCATGCCCTAGAGAGTTTCCCCAATGTTTTCTTGTAAAAGTTTGATAGTTTGAGGTGTTAGGTTT
AAGTCCTTAATCTATTTTAATTTCATTTTTTTATGTGGCAAAAAATAGGGTTCTAGTTTCATTCTTCTTC
CTATGACTTGCCAGTTTTTCCAGCCCTATTTATATTGAAGAAACTGTCGTATTTTTCATTGTATGTTCTT
GGCACTTTTGTTGAAAAGTTTACTGTAGGTGTTTGGGTTTGTTTCCAGGTTCTCTAGTCCATTGAATTTG
TCTTTATGTCTGCTTTTAAGCTAGTGCCATGATGTTTTAATTACTATAGCTCAGTAGTATAATTTGAAGC
CAGGTAATGGGATTCCTCCAGTTTTGTTTTATTTACTCAGCATAGCTTTGGCTATTATGATGTTTTGTGG
TTCCTTATAAATTTCAGAATTCTTTTTTCTATTTCTGTGAGGAATGCCATTGTTATTTTGATAGGGATGG
CATGAAATCTATAGATTGCTTTGGATTGTATGGACATTTTTAAAATACTGATTCTTCCAATCTGTGAACA
TGGAAATATCTTTTCATTTTTTGTATCCTCTTTCATTTCCTTTATCAGTGTTTTTTAGTTTTAATTGTTG
AGAACTTTCATTTCTTTGGTTAATTCCCACACATTTTATTTGTGGCTATTGCAAATAGGATTACTTTTTT
GAATTCTTTTTCAGTTTGTTGACTGTTGGCAAATAGAAATCCTACTGATTTGTATATGTTGATTTTGTAA
TCTGCAAGTTTACTCAATTTATTAGTTCTAACAGTTTTTTGGTAGATATATTAGGCCATCGTCACATTGT
TATAAAGAAATAATCTGAGGCCGGGCGCGGTGGCTCAAGCCTGTAATCCCAGCACTTTGGGAGGCCGAGG
CGGGCGGATCACAAGGTCAGGAGATCGAGACCATCCTGGCTAACACGGTGAAATCCCGTCTCTACTAAAA
AATACAAAAAACTAGCCGGGCGAGGTGGCGGGCGCCTGTAGTCCCAGCTACTCGGGAGGCTGAGGCAGGA
GAATGGCGTAAACCCGGGAGGCGGAGCTTGCAGTGAGCTGAGATCTGGCCACAGCACTCCAGCCCGGGCC
ACAGAGCGAGACTCCATCTCAAAAAAAAAAAAAGAAAAGAAATAATCTGAGACTGGGTAATTTATAAAGA
AAAGAGGTTTTGCTGGCTCATAGTTCTACAGACTGTACAGAAAGCATAGCACTGGCTTCTGCGTCTGGGG
AAGCCTCTGACAGCTGACAATCAAGGCGAAAGATAAATCTGGTGTTTGCACATCACATGGTGAGAGGGCC
AGAAGTGGGGAGTCCTACACACTTTTAAATGACCAGCTCTCATGAAAACTTTCTATTGTGAGGATGTCAC
CAAAGAAAATGATACCAAACAGTTCGCGGAAATCCTGCCATCATGATTCAATCACCTCCCCACGTAACCC
ACCTCCAACATTGAAGATTACATTGTAATATGAGATTTTGGTGGGAACACACACCCAAACTATATCACTT
TGCCCCTGGCCATTCCAAATCTCATATCCTTCTCATTTTTCAAAATACAATCATGACTTCCTAATAATCC
CCAAAGTCTTAACTCCTTTCAGCCTTTACTCAAAAGTTGAAAGTCTCATCTAAGACAAAGCTAGTTTCTT
CCTCCTATAATCCTGGAAAATGAAAAACAAGTTAGGTACTTCCAAGATATAAAGGGGGTATAGACATTGG
GTAAATACTCCTATTCTAAAAGGAAGAAATCAGCCAAAAGAAAGAGGCCACAGGACCCACGCAAGTCTGA
AACCCAGAAGGGCAGTTATTGAATTGTAAGCCTCCAAAATAGTTATTTTTTTCTCTATGTCCCATTTCCA
GGGTACACTAATGCCTTGGGAAGGTCTGACCTTGTGGCTGTGCATGGTTTAGCCCCCACAGCTGCTCTCA
TGGGCTGGTATTATGTGCCTCTGGTTTTTCTAGGTGCAGGGTGCAAGGTGTAGCTAGATCTATCATTCTG
GGGTCTAGAGGACTATGATTCTCTCCTCACAGATCTACTAGGCCATGCCCCATTGGGAAGCCTGTGTGGG
TGCTATAACCCCACATTTCTTCTCTGCATTGTTTTAGTAGAGGTTCTCCATGAGAGCTCCATGAGAGCAT
CCCTGCAGCATGCTTCTGCCTGGACACCCAGGCTTTTGCCTACATCCTTTGAATAAAGGTGGAGGCTCCC
AAGTCTCAACTCTTGTATTTTGTACACACATAGGCCTAACACCACATGGAAGCTATCAAGGCTTATGGCT
TGCACCCTCTGAAGCAGTGACTAGAGTTGTAACTGGGCCAATTTGACCTATATCTGGAGCTGGAGCAGTG
ACCGGGATGCAGGGAGCCATGTCCCAAGGC
