# Supplementary material for: Genome-wide characterization of endogenous retroviruses in snub-nosed monkeys
Source: PeerJ. 2019 Mar 18;7:e6602. doi: 10.7717/peerj.6602 (PMC6428148; doi:10.7717/peerj.6602)
Supplement: File S4 — All ERV sequences found in the black and white snub-nosed monkey. [file peerj-07-6602-s004.zip › Supplemental4/12-6242.fasta]

>12NW_016805783.1:2828739-2834980 Rhinopithecus bieti 
TGCACGGATACATCCAGATGGCCTGAAGTAACTGAAGAATCACAAAAGAAGTGAAAATGGCCTGTTGCTG
CCTTAACTGATGACATTACCTTGTGAAATTCCTTCTCCTGCCTCACCCTGGTTCAAAAGCTCCCCCACTG
AGCACATTGTGTCCCTCGCCCCTGCCCGCCAGAGAACAACCCCCTTTGACTGTAATTTTCCAGTACCTAC
CTACAAATCCTATAAAACGGCCCCACCCCATCTCCCTTCATCGACTCTCTTTTCAGACTCAGCCCGCCTG
CACCCAGGTAAAATAAACAGCCTTGTTGCTCACACAAAGCCTGTTTGGTGGTCTCTTTACACGGACGCGC
ATGAAATTTGGTGCCGTGACTCGGATAGGGGGACCTCCCTTGGGAGATCAATTCCTGTCCTCCTGCTCTT
TGCTCTGTGAGAAAGATCCACCTACGACCTCGGGTCCTCAGACCCACCAGCCCAAGGAACATCTCACCAA
TTTTAAATCAGGTAAGCAGCCTCTTTTTACCGTCTTCTCCAATCTCTCTGACTATCCCTCAACCTCTTTC
TCCTTTTAATCTTGGTGCCATCTTTCAGTCTCTCCCTTCTCTTAATTTCAGTTTCTTTCCTTTTCTGGTA
GAGACAAAGGAGACACACTATCTGTGAACCCAAAACTCCAGTGCTGGTCACGGACTTGGGAAGCCAGTCT
TCCCTTGGTGTTTAATCACTGCAGGGACGCCTGCTTGATTACTCACCCATGTTTCAGAGGTGTCCGGTCA
CTGTGGGACGCCTGCCTTGATCCTTCACCCTTAGTGGCAGGCACCACTTTCCTGGGGGAAAAGCATCCCT
TACCCCTTCTCTCCGTGTCTCTACCCTCTCTTTTCTCTGGGGTTGCCTCCTTCACTGTAGGCAAACTTCC
ACCCTCCATTCCTCCTTCTTCCCCCTTAGCCTGTATTCTCAAGAACTTAAAACCTCTTCAACTCACACCT
GACCCAAAACCTAAATGCCTTATTTTCTTCTGCAATGCTGATGAACCCCAATACAAACTCGACAATGGTT
CCAAATAGCCAGAAAATGGCACTTTTGATTTTTCCATCCTACAAGATCTAGATAATTCTTGTCATAAAAT
GGGCAAACAGTCTGAGGTGCCTGACATCCAGGCATTCTTTTACACATCAGTCACTCCCTAGTCTCTGTTC
CCAATGCGACTCGTCCCAAATCTTCCTTCTTTCCCTCCCACCTGTCCCCTCAGTCCCAACTCCAAGTGTT
GCTGAGTATTTTCAATCTTCCTTTTCTACCAACCCATCTGACCTCTCCCCTCCTCCCCAGACTGCTCCAC
CTCAGGTTGCTCCTTGCCAGGCCAAGCCAGGTCCCAATTCTTCCTCAACCTCTTACTCCACCCTATAATC
CTTCCATCACCTCCCCTCCTCACACCCGGTCCAGTTTACAGTTTGGTTCCATGACTAGATCTTCCCCACC
TGCTCAACAATTTCCTCTTAGAGAGGTGGCTGGAGCTGAAGGCACAGTCAGGGTACATGTGCCTTTTTCC
TCTATCAGACCCCTCTCAGATCAGTTAGCATTTAGGTTCTTTCTCATCAGACCCCACTAAATATATACAG
GAATTCCAATATCTAACTCTGTCCTACAATTTAACCTGGAGTGACTTAAATGTCATCCTAACTTCTATCC
TCTCCTCAGATGAACGGGAAAGAATTTTTTCTCTGGCCCAATCTCACGCTGACAACTGCCAGCTCCACGA
GCTAGACCACCAGGAAGGCATTAGAGCAGTTCCCCGAGAGGATCCCCAATGGAACTATCAGGCAGATTCC
CCAGGTACAGCTAGGCGAGATTACATGATTTCCTGCCTAGTTGAAGGGCTTAAAAAGGCAGCTTACAAAG
CTGTTAATTATGACAAGCTTAAATAAATTACCCAAGACAAAGATGAAAACTCAGCCTGGTTTATGGCTCG
TTTGGCAGCAACCCTGATATGCTTTATAGCCCTAGACCCTGAAGGATCAGAAGGCTGTCTCATTTTAAAT
ATGCATTTTATCACCCAGTCAGCTCCTGACATTAGAAAAAAGCTTCAAAAATTAAATTCCGGCCCTCAAA
CCCCACAACAGGACTTAATTAACCTTGCCTTCAAGGTGTACAATAATAGAGAAGAGTTGCAATTACTTGC
CTCTGCTGTGAGAGAAACCCCAACCACATCTCCAGCACACAAGAACTTCAAAACACCTAAGTCACAGTGG
TCAGGCGTTCCTTCAGGACCTCCTCCCCCAGGATCTTACTTCAAGTGCCGTAAATCCGGCCACTGGGTCA
AGGAATGTCTGCAGCCCGGGATTCCTCCTAAGCTGTGTCCCATCTGTGTGAGACCCCACTGGAAACCGGA
CTGTCCAACTGGCCCAAGGCTCTGACTGACTCCTTCCCAGATTTTCTCAGCTTAGTGATCACCTCAGAAG
CCTCCTGGACCATCACAGGTGCTTTGGGTAACTCTTACAATGAAGGGTAAGTCCATCCCCTTCTTAATTA
ATACAGAGGCTACCCATTCCACATTATCTTCTTTTCAATGGACTGTTTCCCTTGCCCCCATAACTGTTGT
GGGTATTCACGGCCAGGCTTCTAAACCTCTTAAAACTCCCGAACTCTGGTGCCAACTTGGACAATATTCT
TTAATGCACTCCTTTTTAGTTATCCCCACTTGCCCAGTTCCCTTATTAGGTCAAGACATTTTAACTAAAT
TATCTGCTTCCCTGACTATTCCTAGGCTACAGCCATACCCCATTGCTGCTCTTTTCAAAGCCTCCTTCGC
ATCCTCCCCTTGTATCTTTCCATCTTAATCCACAAGTATAGGATACCTCTACTCCCTCCTTGGCGACCGA
TCATGCATCCCTCACCATCCCATTAAAACCTAATCACCCTTTCCCCACACAACACCAATATCCCATTCCA
CAGCATGCTTTAAAAGGAATAAAGCCTGTTATCACTCGCCTGTTACAGCACGGCCTTTTAAAGCCTATAA
ACTCTCCTTAAAATTCCCCAATGTAACCTGTCCTAAAACCGTACAAGCCTTACAGGTTAGTTCAGGATCT
GTGCCTTATCAACCAAATTGTTTTGCCTATCCACCCCATGGTGCTAAACCCATATACTCTCCTATCCTCA
ATATCTCCCTTCACAACCCATTATTCTGTTCTAAATAAACCTAGCTGACCCCATAGATCCTAAATCTTTT
CCCCACTTCCCTTTCCATTCCTTAAAAAACAGTTCCCACATTAGCTCTCCCTAACTCATCACTCCCTTTT
CACTACACACAGCTAAAGTGCAGGGCTGTGCGGTCGAAATTTTTACACAAGAGCTAGGACTGCACCCTGT
AGCCTTTCTGTCCAAACAACTTGACCTTACTGTTTTAGGCTGGACCCCACTCCCATGACTTTATCTCTCT
GATGCACCTGACATTCACTCCATTTCCCCATATTTCTTTCTTTCCTGTTCCTCACCCTAATCACACTTGG
TTTATCAATGGCGTTCCACCAGGCCTAATCACCACACACCAGCAAAGGCAGGTTATGCTATAGTATCTTC
CACATCTATCATTGAGGCTACCACTCTGGCCCCTTCCACTACCTCTCAGCAAGCCGAACTCATTGCCTTA
ACTCGAGCCTTCACTCTTGCAAAGAAACTATGTGTCAATATTTACACTGACTCTAAATATGCCTTCCATA
TCCTGCACCACTATGTTGTTATATGGGCTGAAAATGGTTTCCTTGCTACGCAAGTGTCCTCCATCATTAA
TGCCTCTTTTTCTTTTTTTTTTTTTTTGAGATGGAGTCTCACTCTGTCGCCCAGGCTGGAGTGCAGTGGC
TGGATCTTGGCTCACTGCAAGCTCCGCCTCCCGAGTTTACGCCATTCTCCTGCCTCAGCCTCCGCCTCCC
AAGTAGCTGGGACTACAGGTGCCCGCCACCTCGCCTGGCTAGTTTTTTGTATTTTTTAGTTCAGATGGGG
TTTCACCGGGTTAGCCAGGATGGTCTCGATCTCCTGACCTCGTGATCTGCCTGTCCAGGCCTCCCAAAGT
GCTGGGATTACAGGCTTGAGCCACCGAGCCTGGCCACATTAATGCCTCTTTAATTAAAAATCTTCTCAAG
GCCGCTTACTTCAAAGGAAGCTGGAGTCATTCACTGCAAGGGCCATCAAAAGGCATCAGATCCCATGGCT
CAGGGCAACGCTTATGCTGATAAGGTAGCCAAAGAAGCAGCTTAGCATTCCAACTTCTGTCCCTCATGGC
CAGTTTTTCTCCTTCTCATCGGGCACTCCCACCTACTCCCCCACTGAAACTTCCACCTATCAATCTCTTC
CCATACAAGGCAAATGGTTCTTAGACCAAGGAAAATATCTCCTTCCAGCCTCACAGGCCCATTCTATTCT
GTCTTCATTTCAAATCTCTTCCATTAAGAGACAAGCCACTAGCCTGCCTCTTAGAACCTCTCATTTCCTT
TCCATTGTGGAAATCTATCTTCAAGGAAATCACTTCTCAGTGTTCCATCTGGTATTCTACTACTCCTCAG
GGATTGTTCAGGCCCCCTCCCTTTCCTACACATCAAGCTCGGGGATTTGCCCCTGCCCAGGACTGGCAAA
TTGACTTTACTCACATGCCCCAAGTCAGGAAACTAAAAAAACCTCTTGGTTCGGGTAGACACTTTCACTG
GATGGGTAGAGGCCTTTCCCACATGGTCTGAGAAGGCCACCGCAGTCATTTCCTCCCTTCTAACAGACAT
GATTCCTCAGTTTAGCCTTCCCACCTCTAAACAGTCCAATAATGGACCGGCCTTTACTAGTCAAATCACC
CAAGCAGTTTCTCAGGCTCTTAATATTCAGTGAAACCTTCATACCCCTTACCATCCTCAATCTTCAGAAA
AAGTAGAATGGACTAATGGTCTTTTAAAAACACACCTCACCAAGCTCAGTTACCAACTTAAAAAGGATTG
GACAATACTTTTACCACTTCCCCTTCTCAGAATTTGGACCTGTCCTCGGAATGCTACAGGTTCCAGCCCA
TTTGAACTCCTGTATGGACACTCCTTTTTTTAGGCCCCAGTCTCATTCCAGACACCAGCCCAACTTGGAC
TGCACCCCAAAAACTTGTCATCCCTACTATCTTCTGTCTAGTCATACTCCTATTCACCATTCTCAACTAC
TCATAAATATCTTGCTCTTGTTTACACTGACGGTTTACACTGTTTCTCCAAGCCATCACAGCTGGTATCT
CTTGGTGCTATCCCCAAACTGCCACTCTTAACTCCTTCTTAAAGTAAATAAATAATCTTTGCTGGCAGGG
CTATGCTGAACCTCCTTGGGCACTCTCTAATTGGATGTCCTGGGTCCTCCCAATTCTTAGTTATTTAATA
CCTGTTTTTCTCCTCTTCTTGTTCTGTTTAGTTTTTCAATTCATACAAAACCATATCTAGGCCATCACCA
ATAATTCTATATGACAAATGTTTCTTCTGACAACCCCACAATGTCACCTCTTACCACAAAATCTTCCATC
AGCTTAATCTCTCCCACTGTAGGTTCCCACGCTGCCCTTAATCCTGCTAAAAGCAGCCCTGAGAAACATC
GCCCATTATCTCTCCATACTACCCCCTCAAAATTTTTGCTGCCCCAACACTTCAACACTGCTTTATGTTA
TTTTTCTTATTAATATAAGAAGACAGGAATGTCAGGCCTCTGAGCCCAAGCTAAGCCATCATATCCCCTG
TGACCTGAAGTAACTGAAGAATCACAAAAGAAGTGAAAATGGCCTGTTGCTGCCTTAACTGATGACATTG
CCTTGTGAAATTCCTTCTCCTGCCTCATCCTGGTTCAAAACTCCCCACTGAGCACCTTGTGTCCCCACCC
CTGCCTGCCAGAGAACAACCCCCTTTGACTGTAATTTTCTACTACCTACCTAAATCTTCTAAAATGGCCC
CACCCCTATCTCCCTTTGCTGACTCTCTTTTTGGACTCAGCCCGCCTGCACCCAGGTAAAATAAACAGCC
TTGTTGCTCACACAAAGCCTGTTTGGTGGTCTCTTCACACGGACATGCGTGAAAGAAAGTATGAGAGGTC
AGGATGATCCTCGCATGTCAGGATTTGATTTTGTTTCCTCTGTATATGTTAGAGCGAGCAAATGGTAGAC
TAATAGTCCAGGCATATCGGGATCTCAGTGAAATGGCGCTGGCAGGGAGAAGTTTGATGCAGGAGCAGAA
GAAGATGGGGGC
