# Supplementary material for: Genome-wide characterization of endogenous retroviruses in snub-nosed monkeys
Source: PeerJ. 2019 Mar 18;7:e6602. doi: 10.7717/peerj.6602 (PMC6428148; doi:10.7717/peerj.6602)
Supplement: File S4 — All ERV sequences found in the black and white snub-nosed monkey. [file peerj-07-6602-s004.zip › Supplemental4/126-7794.fasta]

>126NW_016813202.1:4309693-4317486 Rhinopithecus bieti 
TGTTTAAAATAATTTGTTTTCGTTTCTGTTCTCATTAACATAAATATTTAAGGATATGCCTTTTCCTTTG
AGCACTGTTGCAGCTATGTAACTCACAGGTTCTGTTATATAGTTTTGCAATTGCTGTTTTCTAAAATTTC
TTTAACGTAAAGTTGTTTAAGAGTTTTCTTTTAAAACATTTCAGATGGAAGAATCTTTTTCTGTTTCTTT
GTTATCAATGTCTAGTTTAATCCTATTATGATCAGGGGATTTGCTTGTACTATTTCTACTTTTGATAATT
TGTTGAAATTTTATTATGGACCATTATGTAGTCAGAGTTCATGAATGTTTCACTGACCGTTGTAAAGAAG
GTAAACTCTCCATTTTCAGGATACAGATTTTTGACATATATCAACCAGATCAATGTTCTTACTTTCCAGT
TATTTCTGTTATTTGATCTGACATGAATTAATAGCTTTGAAAAGTTTTCTACTACAAGTGTGTTTCTATT
TCTCCTCATATCCTCTGTAATTTCTGCCTTATGAATATTGTTGCTATGGGCTTTTGCACACAGATGCTCA
TTAGTGATTTCATCTTTGCTGTGCATTGTGTCTTTTGGCATTAGAATGCTCCCTTGTTTGTCTCATTTAA
TATTCTTTGGTCCTGAATTTCTTCCTCTTTGAAGGTAAACTGGCAACACTTGCTTGCTTTGGGTTTGCAC
TTGCCTGGTGTGATGGCAAATACTGACTGTCAACCTGATTGGACTGAAGGTTGCGATATCGATCCTGGGG
GTGTCTGTGAGGGTGCTGCCAAAGGAGATTAACATTGGAGTCGGTGGGTTGGGAAGACAGACCCACCCTT
AATCAGGTGGGCACCATCTCATCAGCCGCTAGAGAATATAAACTAGACAGAAAAATGTGAAGAGGAGAGA
CGAGCCTGGCCTTTCAGCCTACATCTTTCTCCCGTCCTGGATGCTTCCTGCCCTCAAAGATCGGATTCCA
AGGTCTTCAGTTTTGGGACTTGGACTGGCTCCTCTTTCTCCTCAGCCTGCAGACAGCCTATTGTGGCCTT
GTGATTATGTAAGTTAATACTTAATGAACTCCTATTAGTTCTGTCCCTCCAAGAGAACCCTGACTAATAA
AGATTTTGGTACCAGGTAGTGGTTCTAGAGGCACAGAATACTAAGGGTGGAGTTCTTTTGTTGGTTTTGG
GGTTTCTAAGGTTGGCTGCTTAATATTATTAAACACAAAAATGCTAAGGGCTCTACTTCTAATAGTATGG
AGAACACTGCTAGTCCTTGATGGAAACTCTTTAGAGTGTTATACGAAATAAATGCATTGACACTCCTGAT
TCATCACTCATGAGAGGCAAGGAGTACTAGTGAACTTCTATACATAATACCTTTTGACCATATGTGGAGA
ACCAGGAACACCAATGAAGCTGGTTGGGGTTGCTCCTAAGTTCAGTGGACAAGAGTGATGAGAGAAAATG
ATGAACTTGGGGATTCTTGTCTCAGAAGCAGATACTGACCCTCAAATCTGCTAAGATTGCCCTGAGTGAG
AGTCTTACCTCCTGTAGAGAAAGAGCTGAAATTGTGGCAAAACAGACACAAGCTCTTATCATGCGAGTGG
CTGACCTGCAAGGAAAGGTGCATGCACAGCCTCCCCAGGTGTCTAATGTTAAAGTGAGGGCATTGATTGG
CAGAGAATGGGACACTGAAACTTGGACTGGGGACATGTGGGAGGACCCTGATGTTTGTAAACTCTGATGA
ACCTTTTTTTGCCAGAAGGAACAGCTTCCTCATCCCCAATAGTGGCAACATCCCCTCCCCAACCCATGCT
GCCATCAGCCTTTCCACCTTTGTCTGAGGAGATCAACCCTGAGCTGCGTGAGGCAATAGTGATGGCCTCC
CCTGAGGCAGCGGCCAGGCAAAATAATGTTGATTCTCCTCAGGAGCCGCTCCCAACACCCCTGTTTGCTT
CTAGGTAACTGCATTGGGGAAAGGGAAATGATCAGACATTTGGGGGACTACTGGCCACTGGCTCTGAGCT
GACGTTGATTCCGCAGGACCCAAAACATCATTGTGGTCCTCCAGTTAAAGGAGGGGCTTCTAGAAGTCAG
GTAATTAATGGCATTTTAGCTCAGGTCCGACTTACAGTGGGTTCAGTCCTGTGGTCATTTCCCCAGTGCC
AGAATGCATAACTGGCACAGACATACTGAGCAGCTGGCAGAGCCCCCACATTGGCTTTGTGACTGGTAGG
TTGAGGGCTATTATGGTCTGAAAGGTCAAATGGAAGCCATTAGAGCTGCCTCTACCTGGAAAAAATAGTA
AATCAAAAACAATATCACATCCCTGGAGGGATTGCGGAGATTAGTGCCACCATCAAGGTCTTGAAATATG
CAGGATGATGATTCCCACCACATCCCCTTTCAACTCTCCCATTTGGCCTGTGCAGAAGACAGTTGGATCT
TGGAGAATGACAGTGGATTACCATAAGCTTAACCAAGTTGTGTCTCCAATTACAGCTGCTGTACCAGAAG
TGGTTTCATTGCTTGAGCAAATTAACACATCTCCTGGTACCTGGCATGCAGCCATTGACTTGACAAATGC
CTTTTCCTCCATTCCTGTCCATAAGGCTCACCAGAAGCAATTTACCTTCAGCTGGCAAAGCCAGCAATAT
ACCTTTACTGTCCTACTTCAGGGGTATATCAGCTCTTCGGCTTTGTGTCATAATCTTATTTGGAGAGGCC
TTGATCATTTCTCCCTTTCATGAGATATCACACAAGTCTGTTACATTGATGATATGATGCTGATTGGATT
CAGTGAGCAAGAAGCAGTAAATACACTGGACTTATTGGAGAGACATTTGCATGCCAGAGGATGGGAAATA
AATCTGACTAAAATTCAAGTACCTTCTACCTTGGTAAAATTTCTAGGGGTCCAGTGGTGTGGGGCCTATA
GAGATACTCCTTCTAAGGTAAAGGATAAGTTGCTGCATTTGGTCCCTCCTACAACCAAGAAAGAGGCACA
CGCCTAGTGGGCGTATTTGGATTTTGGAGACAACACATTCTTCATTTGGGTGTCTTACTCCAGCCCATTT
ATTGAGTGACCCAAAAGCCTGCCAGTTTTGAGTGGGGTCCAGAACAGAAGAAGGCTCTGCAACAGGTCCA
GGCGGCTGTGCAAGCTGCTCTGCCACTTGGGCCATATGACCTAGCAGGCCTCTAGGATTTTGGAGCAAGG
CCCTACCGTCTTCTGCAAATAAGAGGAGATCAACCCTTATTTGCAGAATAAGGATTGAGAGACAGCTCTT
GGCCTGTTACTGGGTTTTGGTGGAAACTGAATGTTTGACTGTGGGTCATCAAGTCACCATGCAACCTGAA
CTGTGTGTCATGCACTGGATGTTTTCTCACCCATCTAGCCATAAAGTGGGTCATGCACAGCAGCATTCCA
TCACCAAATGGGAGTGGTATATATGTGATTGGGCTCAAACAGGTCCTGAAGGCACAAGTAAGTTACATGA
GGAAGTGGCTCAAGTGCCCATGGTCTCCACTCCTGCCACCTGCCTTCTCTCCCCCAGCTTGCACCGATGG
CCTCATGGGGAGTTCCCTGTGATCAGTTGACAGAGGCAGGGAAGACGAGGGCCTGGTTCACAGATGGTTC
TACACGATATGCAGGCACCACCCGGAAGTGGACAGCTGCAGCCCTACAGCCCTTTCTAGGACATCCCTGA
AGGACAGCGGTGGAGGGAACTTCGTAGTGGGCAGACCTTCGAGCAGTGCACCTGGTTATGCACTTTGCAT
GGAAGGAGAAATGACCAGCTGTGTGATTATATACTGATTCATAGGCTGCAGCCAATGGTTTGGCTGGATG
GTCAGGGGCTTGAAAGAAGCATGATTGGAAAATCGGTGACAAAGAAATTTGGGGAAGAGGTAGGTGGATG
GACCTCTCTGAGTCATCAAAAACTGTGAAGGTATTTGTATCCCATGTGAGTGCTCACCAATGAGTGACCT
CAAAAGAGGAGGATTTTAATAATCAAGTGGATAGGATGACCTGTTCTGTGGACACCACTCAGCCTCTTTG
CCCAGCCACCCCTGTCATCCCCCAATGGGCCATGAACAAAGTGGCCATGGTGGCAGGGATGGAGGTTACA
CATGGGCTCAGCAATGTGGACTTCCCCTCACCAAGGCTGGCCTGGCTACAGCCACTGCTGAGGGCTCAAT
TCACCAGCAGCAGAGACCAACACTGAGCCCTTGATATGGCAGCACACCTCAGGGTGATCACCCAGCTGCC
TGGTGGCAGGTTGATTACACTGGACTTCTTCCATCATGGAAAGGGCAGATGCTTGTCCTCACCAGAATAG
ACACCTACTCTGGACATGGGTTTGCCTATCCTGCATGCAATCCTTCTGCCAAGACTACCATCTGTGGACT
TGCAGAATGCCCTATCCCCCGTCATGGTATTCCACACAGCATTGCCTCTGCCCAAGGCATTCTCTTTATG
GCTAAAGAAGTGTAGCAGTGGCTCATGCTCATGGAATTCGCTGGCCTTACCATGTTCCCCATCATCCTGA
AGCAGCTGGATTGATAGAGCGGTGGAATGGCCTTCTGAAGTCACAATTACAATGCCAACTAGGTGACAAT
ACTTTGCAGGGCTGGGGCAAAGTTCTCTGGAAGGCCACGAATGCTCTGAATCAGTGTCCAATATATGGTA
CTGTTTTTCCCATAGCCAGGATTCATAGGTCCAGGAATCAAGGAGTGGACGTGGAAGTGGCACCCTCACC
ATCACCCCTAGTGATCCATTAGCAAAATTTTTGCTTTCTGTTCTCCCCACATTACGTTCTACTGGCCTAG
AGGTCTTAGTTCCAGAGGGAGGAACGCTGCCAGCCAGAGACACAACAATGATCCCATTAAACTGGAAGTT
AAGATTGCCACCTGGCCACTTTGGGCTCCTTCTACCTTTAAGTCAACAGGCTAAGAAGGGAGTTATAGTG
CTGGCTGGGGTGATTGACCCAGACTATCAAGACAAAATCAGTCTACTACTCCACAGTGGAGGTAAGGAAG
AGTACAAATGGAATATAGGAGATCCATTAGGCAGTCTCTTAGTATTACCATGTCCTGTGATTAAGGTCAA
TGGGACTACAAATGACTTAGATCCTTCAGGAATGAAGGTTTGGGTCACTCCACTAGGAAGAAAAACCACG
ACCTGCTAAGGTGCTTGCTGAAGGCAAAGGGAATACAGAATGGGTCATCAATACCAGCTACGGCCACATG
ACCAGCTGCAGAAACAAGGACTGTAATTGTCATGAGTATTTCCTCCTCCTTTTGTTAAAAACATGTTTGT
ACATGTATACACTTGTACTAAGAAAATATCCTTGCCGGGCGCGGTGGCTCAAGCCTGTAATCCCAGCACT
TTGGGAGGCCGAGACGGGCGGATCACGAGGTCAGGAGATCGAGACCATCCTGGCTAACACGGTGAAACCC
CGTCTCTACTAAAAATACAAAAACTAGCCAGATGAGGTGGCAGGCACCTGTAGTCCCAGCTACTTGGGAG
GCTGGGACAGGAGAATGGCGTAAACCTGGGAGGCGGAGCTTGCAGTGAGCTGAGATCCGGCCACTGCACT
CCAGCCCGGGTGACAGAGCGAGATTCCGCCTCAAAAAAAAAAAAAAAAAAAAAAAAAAGAAAATATCCTC
ATTTTATTTCCTTTTCCTTTATCATGTGACATAAGATTTATTGACTTCATATCAGCATGTAAGTACTGTT
AATTTCATGTAATAGTACTTGGTTGGGGACTGGTGTGTTTCCAGATGTATGAAGGGTAGCTGTATTATGT
TAGGCATAATTATGACCTTATTATTATCTTTATTTGAAGATTATGCATGATCTCAGGAGATGTGTATGGG
TTCAAGTTGACAAGGGGTGGACTTGTGATGGTTAATACTGAGTGTCAACTTGATCGGATTGAAGGATGTA
ATACTGATCCTGGGTGGGTCTGTGAGGGTGTTGCCAAAGGAGATGAACATTTGAGTCAGTGGGCTGGGGA
AGGCAGACTCACTCTTAATCAGGTGGACACCATCTCAGCCACCAGTGAATAAAAACCAGGCAGAAAATCA
TGAAGAGGTGAGACAGGCCTAGCCTCCCAGCCTACCTCTTTCCCCTGTGCTGGATGCTTCCTGCCCTGAA
ACAGACTCCAGGTTCTTCAGTTTTGGGACTCAAACTGGCTCTTCTCGCTCCACAGCTTACAGACAGCCTG
TTGCGGGACCTTGTGATCATGTCAGTCAATACTTAATAAAGTCACATATATGTGTGTGTGTGTGTGTGTG
TGTGTGTATCCTATTAGTTCTTTCTCTCTAAGGTAACACTGACTAATACACCTGGTACACCTTTGTCCAT
CCTTTTCATTTCCAATCTTTTATGGTTCACTTGTTTTAGATATGTTTCCTTTAAACAGCATAGAATTGGA
TTTTGCTTTATGATACAATGTGAAAATCATTTATCTTAATGAATGAATCCGAGGGGAAAAATCATGAACT
GGGTTTCCCCTGCTCTTACACCAACCACAATCAACACACAAGACTTCTGTGACCAGATGTGTTGGGGGAG
GGCTTCCCCACAACCAAGCAAGCAATCCATTCTGCCACAGGTACCAGCTGGGTGTCCTCAAATTCACTTC
TAACACCACCTACCTGGAGGTATCATCAGATCCCCCAGGTTGAGGGCTCAGTCCACAAGACTGACCCCAC
TTCCGATGCCAATTGCAAGCCCCAGGTTTTTAGTGTGCTTCTGACTGGCTACAAATAGGGGATTTGATTA
ATTTACTAGAGTGGCTCTCAGAACTCAGGGATAACACTTATGTTTACCAGTTTATTATAAAGAATATCAC
AAAGAATACAGATGAACAGATGCACAGGGCAAGGCATAGGGGAAGGGGCGTCGAGCTTCCCTGTGCTCAC
GTGCTGTACCACCCTGTAGGAACCTCCAAGCATCTAGCTATCCGGAAGCTCTCCGAACCTTGTCCTCTTG
GGCCTTTTATGGAGTCTTCATTAGATAAGCATGATTGATAACTATGTAGAAATGTAACTGGACAAAAAGG
GCATGATCTAATGCTAATAGACTGAGTGGGGAAACCCGGCAAGGCCTGTCAGCTCAGATTCTTCTTGGCC
TCTTTGTGCAGCACTCCTTCCTCCAGGGTGCAGGGCAGGACCACGTCTGAAATGGAGATCTGATGTCCTA
CAATGACAGAAGGTAGGTCAGAGAATTGCTTTATGCCAGTTCCAAGACAGAAAGGCAGGGGAAGAGTAGA
GCCCTGCCCTGAGGAGAGAAAGGAGCAGGTGAAAGGAGAGCAAGGGATGGCCAGAGAGAGAGATATTCTG
TTTTCTGAGGCCTGCCCAAGGGCCCCAATATTGTAACAAGGGCTATGGGAGTTATGAGCCAGGAACCATG
AATAAAAACCTATCTAGATATACAGATATCATAATATCATAGTGAGTTAATAAAAACTTATATAGATATA
TACATATCATTGTATCACAATGAGTTAGTCTCATTTACATTTATTGACATGACAGGTATCTTTGATCTGT
TGTTGTTCTCTGAATGCAGTTATTTAAAATCTTTCAATATAAGGTCAGTTTGCTTTTTTGGGAGCGGGCA
AAGAAAAAATAGAGAAGAGAGGAGAGGCGATGAAAGGAGAAAAAGCCACAAGCGATGAGAAGAGAATTAA
GTTCTGGTATTTAGAATGATTTTAATGTTGTTTCATTATTTCTTTGTAATCATATTGTTGTATAAAACCC
TGGTCATCTGCTTTATAAACAGCA
