# Supplementary material for: Genome-wide characterization of endogenous retroviruses in snub-nosed monkeys
Source: PeerJ. 2019 Mar 18;7:e6602. doi: 10.7717/peerj.6602 (PMC6428148; doi:10.7717/peerj.6602)
Supplement: File S4 — All ERV sequences found in the black and white snub-nosed monkey. [file peerj-07-6602-s004.zip › Supplemental4/127-9485.fasta]

>127NW_016813202.1:4773645-4783129 Rhinopithecus bieti 
TGCCCAATTTCTGCCTCCGAAGAAAGAATAAGTAAAAACTAAAAGGCAGAAATGAAATCCACAGGCAGAC
AGCCCGGCACCACACCCTGGGCCTGGTAGTTCAAGATCAACCCCTGACCTAATTGGTTCTGTTATCTATA
GATCACAGACATTGTATAGTAAAGTACTGTGAAAATCCCTGTCCTGTTTTGTTCCGATCTAATTACTGGT
GCATGCAGCCCCCAGTCACGTACCCCCTGCTTGCTCAATCAATCACGACCCTCTCACATGCGCCCCCTGA
GAGTTGTGAGCCCTTAAAAGGGACAGGAATTGCTCACTCAGGGAGCTCGGCTCTTGAGACAGCAGTCTTG
CCAATGCCCCGGCCGAATAAACCCCTGCCTTCTTTGACTCGGTGTCTGAGGAGTTTTGTCTGCAGCTTGT
CCTGCTACATTTCTTGGTTCCCTGACCAGGAAGCGAGGTAATTGGCAAATGGTCGAGGCATCTCCTTAGG
CATGCCTGCCCTGTGGAACATCCCTGCGGGAGACTCTGACCAGCCTGAGCGACACGGATCCTGAGAGCGC
TCCCGGGTAGGCATTTGACCCCGTGGGACACCCCACCAGAGCAGTGTGTGGCAGGCCCTCGTGGAGGATC
AACACAGTGGTTGAACACCGGGAAGGAACTGGTACTTGGAGTCCAGACATCTGAAACTTGGTAAGACTAG
TCTTGAGAACTTGCCCACTCCATTTGAGTGGAAGTGTGGCCTGATCACCCATGGTGTGCCTGTACTGGCA
CTTTGGTTTTTGTTTTTGACTTGACTTGGATTGCTTGATACTTTGGTTTTGACCTGGCTTAGATTTCCTG
ATACTCTGATTTTGGTTTTGATTCTGGTTTGGCATAAACTGTAAAAGTGTGTGTGCACCCTTTTTACCCA
TTCTTTGTTTTGTGGTGTGCGTGTGGTGTGAGCGTGGTGTTTTGTCTCGAGGAGATATGGGTCAGGCACA
AAGTAAGCCCACCCTACTAGGAACTATGTTGAAAAAAATTCAAAAAGGGATTTAAGGGAGACTATGGAGT
CACCATGACACCAAGAAAACTTAGACCTTTGTGTGAGATAGACTGGCCAGCAGTAGAGGTGGGTTGGCCA
TCAGAAGGAAGCCTGGACAGGTCCCTTGTCTCGAAGGTATGGCACAGGGTAACCTGTAAGTCAGGGTACC
CAGATCAGTTTCCATATATAGATTCTTGGTTACAGCCAGTTTTGGACCCCCCAAGGTGGTTAAGAGGACA
GGCAGCAGCAGTACTAGCAGCAAAGGGACCATTAGTTAAGGAAGGTCCTCACTCCACCCACCGAAGGGAA
GTCAGCACCAAAAGTCCTGTCCGACCCAACACCAGAAGAATCATGGCAGGAATTGGTACCAGCAATACCC
CGTCCTTATTGGGAGGAAGGGTCCCCACCCCTGAGCCCAGAGTACCTACGCCTCCACCAGATGACCACAC
CCCTAGACCACCCAGAGTAGACAAGAGAGGAAGTGAAGCCGCGGGAGAAACTCCTCCCTTGGCAGCTTGC
TTAGGACCCAAGACTGGAATCCAAATGCCCCGGAGAGAGCAGTGATGTACCGGGGTAGACAAGAACAGAC
ACATGGTGGAAAGGTGTGCCTTTGTGTATCAACTTTTCACCTCTGCTGACCTCCTCAATTGGAAAAAGAA
TACTCCATCTTACACTGAAAAGCCTCAAGCTTTAATTGACTTGCTCCAAATTATTATACAGACTCATAAT
CCTACTTGGGCTGATTGCCACCAGCTGCTCATGTACGTCTTTAATACAGATGAAAGGCGAAGGGTGCTCC
AGGTGGCAGCTAAGAAGCTAGAGGAGCACATCCCAGTCGATTACCAAAACTCCCAAGAATATATAAGAAT
TCAACTGCCAGGAACAGACCCCCAGTGGGACCCGAACAAGGGACCAGACATGGAGAGGCTAAGACTGTAC
CGTGAAGCATTAATAGAAGGTCTAAAGAAAGGGGCTCAAAAGACCACAAATGTAAATAAGGTCTCTGAGG
TCATCCAAGGAAAAGAGGCGAGTCCAGCACAATCCTGTGAAAAACGATGTGAGGCTTATCATATGTACAC
TCCTTTTGATCCAGATAGCCATGAAAATCAGTGCATGATTAACATAGCCTTAGTTAGTCAAAGCGCAGAA
GATACCAGGAGAAAATTACAGAAACAGGCTGGGTTTGCAGGTATAAATACCTCATAGTTCCTGGAAATAG
CCAATCAAGTGTTTGTGAATAGAGATGCAACAAGCCACAGAGAAAGCCGTAAGGAAGGCGAATGCCAGGC
TAGGCGAAACGCCAACTTACTGGCCATGGCCATTAAGGGAATTCCCCCAAAGGGAGAGGGAAAGGGGGGT
TCAGGGAAGAATACCCAGTCTAATCGCCCATGCTTGCAACGTAACCAACGCGCCTATTGTAAGGAAATAG
GACATTGGAAAGATAAGTGTCCCCAAGTGAAGGAAGAGCAGGGTGGTTTGGAACAAAAGACCTCAGATAA
AGATGAGGGAGCTTTGTTCAATCTGGCTGAAGGGCTACTGGACTGAAGGGGACCGGGCTCAAGTGCCCCC
AAGGAGCCCACGGTCAGGATTACAATTGGGGGCAAGGATATTATGTTTTTGGTCATTACTGGTGCTGAAC
ATTCAGTAGTAACCACTCCGGGCACCCCCTTATCCAACAAAACCATTGATATAATCGGAGCAACAGGAGT
TTCCACTAAGAAGGCTTTCTGTCTACCACGGACCTGCTCGGTGGGGGAACATGAGATAGTTCACCAGTTC
TTGTACATGCCTGGCTGTCCCTTGCCGTTGCTGGGAAGAGATTTGCTTAGCAAGCTGAGAGCCACCATCT
CCTTTACAAAACAGGGATCTTTACAGCTAAAGTTATCAGGAACAGGAGCTATCATGGCCCTTACAGTCCC
CCAGGAAGAAGAATGGAGACTTTTTCTAACCGAACCAGGCCAAGAGATAAAACCAGCTCTAGCTAAGTGA
TGGCCCCGAGTATGGGCAGAGGATAATCCTCCAGGACTGGCGGTCAACCAAGTTCCCGTACTCATAGAAG
TTAAGCCTGGGGCCTAACCTATCAGACAAAAGCAGCATCTGGTTCCCAGAGAAGCTCTCGAAGGAATCCA
GGTTCATCTCAGATGCTTGAAAGCCTATGGAATTAGAGTTCCTCACCAGTCTCCATGGAACACCCCCCTC
CTGCCTGTCCCTAAGCCAGGGACCAAGGACTACCGACTAGTACAGGACTTGCACTTGGTCAACCAAGCTA
CAGTGACTCTGCACCCAACAGTTGCTAACCCTTACACATTGTTAGGGCTGCTGCCAGCTGAGGACAGCTG
GTTTACCTGTCTGGACTTAAAAGATGCCTTCTTTAGCATCAGAATAGCTCCTGAGAGCCAGAAGCTGTTT
GCCTTTCAGTGGGAAGATCCAGAGTCAGGTGTCACTACTCAGTACACTTGGACCCGGCTTCCACAAGGGT
TCAAGAACTCCCCTATCTTTGGGAAGGCCCTGGCTTGAGACCTGCAAAAGTTTCCTGCTAAAGACCTAGG
CTGCATCTTGCTTCTGTACGTGGACGACCTTCTGCTAGGACACTCCACGGCAGCCGGGTGTGCAAAAGGG
ACCGATGCCCTGCTTTGGCACCTGGAGGACTGTGAGTATAAGGTGTCCAAGAAGAAAGCTCAGATCTGCA
GACAGCAGGTACGCTATCTGGGATTCACTATTCGGAAAGGGGAGCGCAGCCTGGGGTCAGAAAGAAAGTT
GGTCATCTGCAGCCTACCGGAACTTAAAACCAGAAGGCAAGTAAGGGAATTCCTAGGAGGTGTGGGGTTT
TGCAGATTATGGATTCCAAACTTTGCAGTACTAGCCAAACCTTTGTACGGGGTTACAAAGGGGGCTGACT
GGGAGCCTTTTGATTGGGGGTCTCTACAACAGCAAGCCTTTTGTAAGTTAAAGGAAAAACTTACATTGGC
CCCAGCCCTAAGACTACCAGATTTGACAAAGCCCTTTATACTCTATGTGTCAGAAAGAGAAAAAACGGCA
GTTGAAGTTTTAACCCAGACTGTGGGGCCCTGGCCAAGGCCAGTGGCCTATCTCTCAAAACAACTAGATA
GGGTTTCCAAAGGCTGGCCACCATGTCTAATGGTCCTGGCAGCAATAGCCAAGTTAGCACAAGAAGCAGG
TAAACTAACCCTTGGGCAAAACCTGAATGTAAAGGACCCCTGTGCTGTGGTAACTTTGATGCATACCAAA
GGACATCATTGGCTAACAAATGCAAGATTAACCAAGTACCAAAGCTTGCTATGTGAAAATGCCCGCATAA
TTATTGAGGTCTGTAATACCCTAAATCCCGCTACCCTGCTCCCAGTATCAGAGAGCCCGGTCAAGCATAA
CTGCATAGAGGTGTTGAACTCTGTCTATTCTAGCAGACCTGACCTTCGGGACCAGCCATGGACATCAGTA
GACTGGGAGTTATACGTGGATGGGAGCAGCTTCGTTAACCTACAAGGAGAAGGATGTGCAGGATATGCGG
TGGTAACTTTGGATGCTGTCATTGAAGCCAAACCGTTGCCACAGGGCACTTCAGCCCAGAAGACTGAGCT
CATTGCTTTGACTCGGGCTCTAGAACTCAGTAAAGGTAAGATTGTAAACATCTACACTGACTCTCCATAT
GCCTTTCTAACCCTCCAAGTGCATGGAGCATTATATAAGGAAAAGGGTCTCTAAAACTCTGGGAGAAAGG
ACATAAAATATTAACAAGAAATTCTACAATTATTAGAGGCAATGTGGGAACCTCAGAGGGTGGCAGTCAT
GCACTGCAGGAGACACCAGCGAGCCTCCACCTCAGTGGCCTTAGGAAACTCTCAAGCTGATTCAGAAACT
CGAAAAGCAGCATCTACCCCTTACCAGGCATCGGCAGCAGCCCCCTTACTCCCTCAAACACCTCACCTGG
TACCGACCTATTCTAAGGAAGAAAAAGACTTCTTCTACGCAGAAGGGGGGCATGGACATCAGTAGACTGG
GAGTTATACGTGGATGGGAGCAGCTTCGTTAACCTACAAGGAGAAGGATGTGCAGGATATGCGGTGGTAA
CTTTGGATGCTGTCATTGAAGCCAAACCGTTGCCACAGGGCACTTCAGCCCAGAAGACTGAGCTCATTGC
TTTGACTCGGGCTCTAGAACTCAGTAAAGGTAAGATTGTAAACATCTACACTGACTCTCCATATGCCTTT
CTAACCCTCCAAGTGCATGGAGCATTATATAAGGAAAAGGGTCTCTAAAACTCTGGGAGAAAGGACATAA
AATATTAACAAGAAATTCTACAATTATTAGAGGCAATGTGGGAACCTCAGAGGGTGGCAGTCATGCACTG
CAGGAGACACCAGCGAGCCTCCACCTCAGTGGCCTTAGGAAACTCTCAAGCTGATTCAGAAACTCGAAAA
GCAGCATCTACCCCTTACCAGGCATCGGCAGCAGCCCCTTACTCCCTCAAACACCTCACCTGGTACCGAC
CTATTCTAAGGAAGAAAAAGACTTCTTCTACGCAGAAGGGGGGCAAGTAATCAAAGGAGGATGGATCAGA
CTGCCACATGGGAGGGTAGCTGTGCCACAGTTGCTGGGGGCCACAATCGTATTGACCGTGCACGAAACCA
CTCATCTAAGTCAAGAGTCACTTGAAAAATTGTTAGGCTGGTACTTCTATGCCTCACACTTGCCAGCCCT
TGCCAAAGCAGTAGCACAACGGTGGGTTACCTGCACATTTACTTGTATCATTTATGAGTCCCCACCAGTC
TTCAGTCCTTAATCTTATTTCAAAAACTGTGGACATGGGAGGCTCAGAGGGATCATAACACACATCTGGT
CGGTTGTTTCCTGGGCTACATACCTTGTACTGAGTGTCATTACATAAACATGTTCCTTTAAAGTTTCCTG
CTCAAGACCTAGGCTGTGCCTTGCTCCTGTACGTGGACAACCTTCTGCTAGGACACTCCACGGCAGTCAG
GTGTGCAAAAGGGACAGATGCCCTGCTTCGGCACCTGGAGGACTGTGAGTATAAGGTGTCCAAGAAGAAA
GCTCAGATCTGCAGACAGCAGGTATGCTACCTGGGATTCACTATTCAGAAAGGGGAGCGCAGCACAATGC
GAGGCAAGGCCCCACTGTTCCACCCGGCATACAAGCTTATGGAGTGGCTTCTTTTGAGGATCTTCAGGTG
GATTGCACAGAAATGCCAAAATGTGGAGATAACAAGTACTTGCTGGTTCTTGTGCATACTTACTCTGGGT
GTGTGGAGGCTTATCCAACACGAACTGAAAAGGCCTATGAGGTAACCCGTGTGCTTCTCCGAGATCTTAT
TCCTAGGTTTGGACTGCCCTTACGAATCAGCTCTGATAATGGGCCGGCGTTTGTGGCTGACTCAGTACAG
AAGACAGCAAAGGCAGTAGGAATCACCTGGAAGCTACATGCAGCCTACCGACCACAGAGTTCCAGAAAGG
TGGAGCGAATTAATCAGACTGTCAAAAATAGTTCAGGGAAAGTATGTCAGGAAACAGGATTAAAGTGGAT
ACAGGCTCTTCCTATGGTATTGTTTAAAATTAGATGCACTCCTTCTAAGAAAACAGGATACTCCCCTTAT
GAAATATTGTATCCTAGGCCTCCTGTTATACTACAGGAGCTTCCAGGCACTTCCTGAGAGTTAGGTGAAA
TTGAATTACAGGGACAACTACAGGCTTTAGGAAAAATAACACAAACAATCTCAACTTGGGTAAATGAAAG
GTGTCCCATCAACTTATTCTCCCCAGTTCACCCCTTCTCTCCAGGTGATTGCGTGTGGATCAAGGACTGG
AACATAGCCCCTTTGCGGCCATGGTGGAAAGGACCTCAGACCGTCATCCTGACCACCCCCATGGCTGTAA
AGGTAGAAGGAATCCCAGCCTGGATCCACCACAGCGTGTGAAACCTGCAGCCGATGAAAACTGGGAGGCA
AAATCGAGCCCGGACAACCCCTGCAAGTGACTCTGAGGAGGACGACAAGCCCTGCTCCAGTCACACCCGG
AACCTGACTGGTCTATGCATGGCCGAAGCATGAGGAGAATCATCATGGGACTCATTTTCCTCATAATTTG
GACTTGTAAACACTTCCACTGATTTTCCCCGCATGGAAGACTGCTCTCAGTGTATACATCAGGTTACCAA
GGTAGGGCAACAAGTTAAAACAATCTTTCTGTTCTATAGTTGCTATGAATGCCAAGGAACTTTAAAAGGA
ACATGTTTATGTAAGGACACTCAGTACAAGGTATATAGCCCAGGAAATGACCGACCAGATGTGTGTTATG
ACCTCTCTGAGCCTCCCATGTCCACAGTTTTTGAAATAAGATTAGGGACTGAAGACTGGTGGGAACTCAT
GAATGATACAAGTAAAGTATTTGCCAGAACAGAAGAAAAAGGGGTGCCCAAATGCATAATCTTGAAATCT
GATGCCTATACTGTCATTAATAGCAATAAGTTAGGAAGGGGATGTGGCTCTTTTAGTTGGAAAAAAGGCC
ATATGACCGAAAATAAGTACATTTGTCATGAATTAGGACTGTGTGGAAATGAACGTGGATACTGGTCTTA
TGTCATTTGGGCCACTTGGATAAAAAATGAAGAGGATCCAGTCCACCTTCGGAAAGGAAAAAATGGCCCT
TCCTGCACTAAGGGACAATGTAACCCCTTAAAGCTAGTAATAACCAATCCCCTTGATCCTCGCTGGAAAA
AAGGGGAGCATGTGACCTTAGGAATCGATGGGGCCAGATTGGATCCTCGGGTAAATATCTTGGTTCGAGG
AGAAGTTTACAAACACTCTCCTGAGCCAGTGTTTCAAACTTTCTATGATGAACTGAATGTACCAGTACCA
GAAATTCCAGGAAAACAAGAAACTTGTTTTGCGATTAGCCGAGCATACTGTAGCCCCATCTCTCAATGTC
ACTTCATGTTATGTATGCAGAGGAACTATAATGGGAGATCAATGGCCATGGGAAGCCTGAGAATTAGTAC
CTACAGACCCAGTTCCTGATGAATTCCCGGCTCAAAAGAGTTACCCTGACAATTTCTGGGTCCTAAAAGC
CTCAATTATTGGACAATATTGCATAGTTAGAGAAGGAAAAGAATTCACTCACCCTGTAGGATGACTTAGT
TGTCTGGGACAGAAACTGTATAATGGTACCACAAAAACAGTCACTTAGTGGAGTTCAAATCAAACAGAGG
AATCCATTTAGCTAATTCCCAAAGTTGCAAACCGTGTGGACCCACCCGGAGTCCCCCCAGGACTGGACAG
CCCCCACTGGATTATATTACATATGTGGGCAGAGAGCTTATGCCAAATTACCTGACCGGTGGGCAGGTAG
TTGTGTTATTGGCACTATTAAACCATCTTTCTTCTTACTGCCCATAAAAACAGGTGAACTCCTGGGTTTC
CTTGTCTACACTTCCCGTGGAAAGAGAAGCATAGCTATAGGAAATTGGAAAGATGAATGACCCCTGAGAG
AATCATACAATATTATGGGCCTGCTACTTGGGCACAAGACGGCTCGTGGGGATACCAGACCCCCTTTTAC
ATGATCAATATTCTGTTTACATGATCAACAGAATCATATGGTTACAAGTTGTCTTAGAAATAATCACTAA
TAAAACCGGCAGAGCGTTGACTATTCTGGCCCGGCAAGAAACTCAGATGAGAAATGCTATCTATCAAAAT
AGATTGGATCTCGACTACTTGCTAACAGCTGAAGGAGGGGTCTGTGGGAAATTTAACCTTACCAATTTGC
TGTCTACAAATAGATGATCAAGGGCAAGTAGTTGAAGACATAGAGATATGACAAAACTGGCACATGTGCC
CATGCAAGTGTAGCATGGATTTGATCCTAGGGCCATGTTTGGAAAATGGTTCCCAGTGCTAGGAGAATTT
AAAACTCTTATAATAGGAGTTATAATAATAATAATAGGAACCTGCTTACTGCTCCCTTGTTTGCTACCTA
TACTTCTTCAAATGATAAAAAGCTTCATCACTACCTTAGTTCACCAAAATGCCTCAGCACAAGTGTACTA
TATGAATCACTATCGATCTGTCTTGCAAGAAGACATGGGTAGTGAAAATGAAAGTGAGAACTCCCACTAA
TAAAATGAGTGAGAGTCTCAAAAGCAGGGAATAAGGGAGGAGACCACCCCGTCTTATCATCTTATGCCCA
GTTTCTGCCTCCAAAGAAAGAAGAAGTAAAAACTAAAAGGCAGAAATGAAATCCACAGGCAGACAGCCCG
GCACCACACCCTGGGCCTGGTAGTTAAAGATCGACCCCTGACCTAATCGGTTCTGTTATCTATAGATTAC
AGACATTGTATAGAAAAGTACTGTGAAAACCCCTATGCTGTTTTGTTCCAGTCTAATTACTGGTGCCTGC
GGCCCCCAGTCACGGACCCCCTGCTTGCTCAATCA
