# Supplementary material for: Genome-wide characterization of endogenous retroviruses in snub-nosed monkeys
Source: PeerJ. 2019 Mar 18;7:e6602. doi: 10.7717/peerj.6602 (PMC6428148; doi:10.7717/peerj.6602)
Supplement: File S4 — All ERV sequences found in the black and white snub-nosed monkey. [file peerj-07-6602-s004.zip › Supplemental4/128-7772.fasta]

>128NW_016813202.1:4834159-4841930 Rhinopithecus bieti
TGTTCTCATAGTTCTGGAGCTGGAAGTCCAAGATCAAGGTGCCAGTGGGGTTGATTCCTCTGAGACCTGT
CTGGCAGATCCCCACCTTCTCCCTGTGTTTTCTTTATTTCTCTCCTTCCTTCCTTCCTCCCTCCCTTCCT
CTCTTTCTCTCTTTCTTTTCTTTTCCTTTCTCCTTCTTTCCTTCCTTCCTTCCTTCGTTCCTTCCTCCCT
TCCTCCCTTCCTTCCTTCCTTCCTTCCTTCCTTCCTTCCTTCTTTCTTTCTCTTTCTTTCTCTCTTTCTT
TCCTTCTCTCTTTCTCCCTTTCTTTCTCCCTTTCTCTCTCTCTTTCTTTCTTTGATGGAGTCTCGCTCTG
TCACCCAGCCTGGAGTGCAGTGGTGCAATCTCGGCTCACTGCTAGCTCCACCTCCAGGGTTCACACCATT
CTCCTGCCTCAGCCTCCTGAGTAGCCAGGACTACAGGTGACTGCCACCACACCCGGCTAATTTTTTTTTG
TAGTTTTTAGTACAGATGGGATTTCACCGTGTTAGCCAGGATGGTCTTGATCTCTTGACCTCATGATCCA
CCCACTTTGGCCTCCCAAAGTGCTGGGATTACAGGCATGAGCCTCCGAGCCCAGATCTCCCTGTGTTTTC
ATACCACATTCCTCTATGCATGTATTAGTCTATTCCCATGCTGCTATGAAGAAATACACATGACTGGGTC
ATTTATAAAGAAAAACGGTTTAATTGACTCAGAGTTCTACATGGCTGGGGAAGCCTCAGGAAACTTATAA
TCATGGTGGAAGGGGAAGCAAACATGTCCTTCTTCACATGATGGCAGGAAGGAGATGAGTGCCAAGCAAA
GTGGAAGCCCCTTATGAAACCATCAGATCTTGTGAGATCTCACTCACTATCATGAAAACAGGATGGGGGA
AAACTGCCCCCATGATTCAATTATCTCTATCCGATCCCTCCCATGACACGTGGGGATTATGGGAACTACA
ATTCAAGATGAGATCTGAGGACACAGCCAAACCCTATCAGTGCATGAATTCCCCTTGTGTCTCTCTGTGT
GTCCTAATCTCCTCTTCTTATGACACTAGTGAGATTGGATTATGACCCACCCTCAGGTCTCATTTTAACT
TAAAGACCCTATCACCAAATGCAACACATTTGCAGGTACCAGGCGTTAGGACTTTAACATTTGCATTTTG
GGTGGAACACAATTCAGCCCATAACAGAAGGTGTTCACTGCTAGAAAGGAAGGAAAAGTGAGAGTCAAAA
GAGTTCAGATCTAGGAGGATCGGTGACTGGCCTGGTTGGTGCAGGCCACTGACATGTAGAACCCACCCAA
TGGCAACACCTACCTGGGAGCTCTATCTTCAGGGTTGACCAGCAGTTTAAGTGAAATCAGCTAATTAGGA
ACCTTTCTTTTATTGTTAGTGATATTAATCAGCTAAACTCATGAGTGAAAATTGAATCCTGAAGCCATCT
CATCCACATAGTACAAAGATCTCTGAATATAGACACAGACATTCCTTCTAGTATCAGCAGTTAAAAACTT
CTGGCCAAAAATGCTACTGTCTTAGCTGCATTTGTCCAGTGTCATAAGCAGTCCCCTGCTCAGCACAGGA
CATATTGGTAGCTTTAGTACCTGGAGCCAGCTGAGAAAATTGGCCAATCTCTAGGCAACCATAATGCAGA
GCCAAGCCTGAGACAGCCTGGAAAACTCATCAGGGTCCTTGACCAATGGAGTGGACTGGACTCAGTACTA
TCTTTTCTTGAAGAAGGCAATGGTTTTCAACAGAGTTGGGTGTTATTCTTCTTAGCCCCAGAAGTCCACT
AGGGCCCAGAAAGGGGACACTGAAAATAAGGAGCTAGGGTTTGTGGTTCAGTTGATAGAAGTTGCAGCAA
CATGCTTCACTGGAAATCAGCTCTGTTGGTGGATTCCAGTGAGCAAAGGTTACAAGTCAGGAAAAATGAG
CTGGCTGTTAAGGACTTAGCTGTAATATCAGCAACCAGACATGCTTAGCATTGTTTGGACCCACACTCCG
AACTGATGTGGCCCCAGTCCCTTTAAGTGGCTGGCTTTTATACCATGTTACATATATCTCACAAAGCCCT
GTAGATATTGGTTCAACAAATGTGGCCACAAGAAATCAGGAATGGGCCAGGTGCGGTGGCTCAAGCCTGT
AATCCCAGCACTTTGGGAGGCCGAGACGGGCGAATCACGAGGTCAGGAGATTGAGACCATCCTGGCTAAC
AAGGTGAAACCCCGTCTCTACTAAAAAATACAAAAAACTAGCCGGGCGAGGTGGCAGGCGCCTGTAGTCC
CAGCTACTCGGGAGGCTGAGACAGAAGAATGGCGTGAACCCGGGAGGCGGAGCTTGCAGTGAGCTGAGAT
CCGGCCACTGCACCCCAGCCTGGGCGACAGAGCAAGACTCCGTCTCAAAAAAAAAAAAAGAAATCAGGAA
TGTAATTATAGGCAACTATTAATAAAGCACTCACAGAGTGGGAGAAAATATTCATAGTACTTATATCTGA
AAGAGGAGTTATACCTAGAATATATAAAGAATTCCTACAAATCAGTAAGAAAGCAAATACAAAAATGGGG
AAGAGACTTCAGTGGGACCTCTACAAAAGAGAATACCAAATGTCCAATAACATGAAAAAGTGTTCAACTT
CATTAGTTATCAGAGAGGTGAAAATTAAAAGCACAATGCTACACCACTACACACCAACCAGAATGCTTAA
GAAGAAAAAGTAGGCCGGGCGCGGTGGCTCAAGCCTGTAATCCCAGCACTTTGGGAGGCCGAGATGGGCG
GATCACGAGATCAGGAGATGGAGACCATCCTGGCTAACAGGGTGAAACCCCATCTCTACTAAAAAATATA
AAAAACTAGCTGGGTGAGGTGGTGGGCGCCTGTAGTCCCAGCTACTCGAGAGGCTGAGGCAGAATGGCGT
GAACCCAGGAGGTGGAGCTTGCAGTGAGCTGAGATCCGGCCACTGCACTCCAACCTGGGCGACAGAGCGA
GACTCCATCTCAAAAAAAAAAATAAATAAAGAAGAAAAAGTATTAATAGTTAGTGGCTATGTGAACGAAT
CTGTATTCTTACGCACTGCCAGGAGTGGGGAGGAGTATAAGTTGGTACAACCACTTGGGAAAGTCTTTGC
CAGTACTTACTTAAGCTGAACATGCAAGTATCCTATGACCTAGCAATTCTATTCCCAGCAAGAAAAATGC
TTATGTCTACAAAAAAGAGCTTTACTTGCATATTCATGGCTCCTCTGTTCATTAGAGCCCCAAACTGAAA
ATTATCTAAATACCCATCAATAATAACATAGGTAGAGAAATTCTTGTAGACTCACTCACACAATGGACTA
CTGAATCTGTTGTGCCATGAACTGGGTGGCTTTAAAGAAAAAAAGTACTCTCCCACACTTCTGCAGGCTA
GAAGTCTGAAATTAAGGTGTAGTCAGTGTCATGCTCTAGGCCTTTAGGGGAAGATCCTTCCTTGCCTTTT
ACAGCTTCTTGTAACCCAGCTGTTCCCTGGCTTGTGGCAGTATCACTTCAGACTCAGGCTCCAACATCAC
GTGGAGTGTGTAACTTTTGGATATGAGCTGTCTGTTTAGTTGTTTCCTCCTCCTTCTCCTCTTTCCTTCC
TTCCTTCCTTTTTTCTTTCTTTTTTCGGCTTAAGCAAGAGAAATGTATTGTCTTACAGCTCTGGAGGCTG
GGAGTCCAAGATCAAGGTGTTGGTAGGGTTGGTTTATCCTAAGGCCTCTCTCCTTGGCTTGCAGACAGCT
GCCTTCTCACTGTGTCCTCACATGGTCTTCCTTCTGTGCATGCATGACCCTGATATCTCCCTGTGTGTTC
TTTTTTTTTTTTTTGAGACGGAGTCTCGCTCTGTCGCCCAGGCTGGAGTGCAGTGGCCGGATCTCAGCTA
ACTGCAAGCTCCGCCTCCCGGGTTTACGCCATTCTCCTGCCTCAGCCTCCCGAGTAGCTGGGACTACAGG
CGCCCGCCACCTCGCCCAGCTAGTTTTTTTTTGTATTTTTTTAGCAGAGACGGGGTTTCACCGTGTTAGC
CAGGATGGTCTCGATCTCCTGACCTCGTGATCCACCCGTCTCGGCCTCCCAAAGTGCTGGGATTACAGGC
TTGAGCCACCACGCCCGGCCTCTTTCAATATATCTTGATCAAATGGCCACTTTAACTGGGTTAGGAAGTT
AACGTATCACTAAAATTTCCGGCTTTGATTCAAACATTATTGTGGTCCCTTTGTCAAAAAATGAAGTTAA
AAATGCCTTTTCTACATCCTTGTGCTGGCAGACTAATCTGGCTGACTTCATTGGCACTATTGGTAATCAT
TTGCGTAAGTCAAAATTCTTTCAATTTCTACAAAATACTTCCTAGAGTCTACCAAAACTTACTCATTCAT
CACCACTAGAGGCAGCTGTTACCATTTTTACTGACGGATCCAGTAATGGAAAGGCAGGGTATGTAGGACC
AAAGGATAAAGTCATTTCTATTCCATACACTTCTGCTCAAAAAGCCAAGTTGTTTGCTATTATCTCCCCA
TTACAAGATTTTGATCAGCCTCTTAATATTGTCTCTGACTCAGCTTATGTAGTCCATGCCACTAAGGCAA
TAGAAACAGCTACCATCAAAAATATTGCTGACACTAATCTGTTTTCCTTGTTCTCTTTGTTACAAAAAAC
TGTCAGAAACCGAAAGCACCCTTTTTTTTCTTTTATCACTCACATTCATTCTCATACTAATTTGCCTGGA
CCTTTATCCAGTGGTAATCACAAAGTTGATACTCTTACTTTCTCTAGCCATTACAGATGCAGAACAATTT
CATCAACTCACTCATACTAATGCCTCTGGTCTTAAACATAAATATTCTCTCAGCTGGAAACAAGCTAAAC
AAATTGTACAATGTTAGGTTCCTGTCTTACCCACACCATCTCCCAGAGTTAATCCCCGAGGTCTTTCTCC
TAATTCTATCTGGCAAAGGGATGTTACTCATGTTCCTTCTTTTGGAAAATTAGCTTATGTGCATGTCACA
GTTGACACCTTTTCCAATTTCATCTGGGCTACCTGTCAAAATGGAGAAGCCACTTCTCACATTAAAAAAC
ATATGTTTTCATGTTTTGCAGTTATGGGACTTCCTAGTGAGCTCAAAACAGACAATGGTCCAGCCTGTTG
TAGTAAAGCTTTTAAAAATTTTCTTGATCAGTGGCATATTAAATATATTACTGGTATTCCTTATAACCCA
CAAGGCCAAGCTATTGTAGAAAGAAGTAACAGAACTTTAAAATTACAATTACTTAAACAAAAAGAGGGGT
TAAGGAGTTGTCTACCCCTCACATACAACTAAACTTGGAATTGCTCACGTTAAATTTTCATAATATTCCT
AAATCTAGTTCTGTTACTGCTGCTGAAAAACATTTCTCTGGTAACCATCTCACAGTAAACCAAGAAGGGA
AGTATGGTGGAAAGATGTTCAATCTAATACATGGTCAAAAGTTTCTATTTTAACGTGGGGAAGAGGCTAT
GTTTGTGTTTCCCCAGGTGAGCCTGTTTGGATTCCTGCTAGACACCTGAAATTGTGTCCTGAAGATGCAT
GCGACAACGAGAAGGAGAAATTTGCTGAAGAAAACCCCGCAGCAAAAAACAACACATCCAACGATCAAAA
AAAGAGAAAATAACCACACTAACTCCTTTACAACAAACAATCCAGTCAGCCATCCTGAACAACTTATCTC
CAGCGATCCAGATCCAGCTCAATCTCTGCCTCCTCCTGATGACACTGATCCTTCTACCCTCTGTCACTCC
ACAGACTGTTAAAAACTATACATATTGGGCCTATATTCCTTTTCCTCCTCTCATTCGAGCCATGACATGG
ATGGACATTGCTGTTGAGGTCTATGTTAATGATAGTATTTGGATGCCTGGTTCTGTAGATGATCATTGTC
CTGCCCAACCTTCAGAAGCAGGAACCCCTTTCAATATCACTGTAGGTTTTAGGTATCCACCTTTGTGCCT
GGGACCCACTAATGGATGTCTCTCATCAGATATTCAAACTTGGGTGGTCACACTACCGTCTGGTCACTCT
GTCCCTCCTTTAGGACACTTGATATCAGAGCTCTCATTAAAACCTCTAAGGCAGATCAAAACAGGAATCA
CTGATTATATTCACACATCCCAGTATAAGCCTTTAGGACCTGCGTGTCCTCTCAACTTGTCTTCAAATGC
TGACAAATTAATGTGGAAGGATTGTGTTAGTCCAGAAGGAACTGTGCTATTTAATTCTTCTCACTATGCC
ATTGCTGATTGGGCTCCCAAAGGTCATATTACTAATAATTGCCCTCAGGGTCACAGAGATGGTTAACATT
TTCTCTATGATATTACTTATCAAAAAAGCAGTGACAACCCTCCCCTATTACATCACAGATTTAACTCCTT
TTCTCCTTGTAAGTGGAAAGGGGCAGGGGTTGCCCCTCCAAAGCCAAGGCTCGTTGTTCCCCACTTAGGA
CCTGAACATTCAGAATCATGGAGATTAACCATAGCTATGACTGGTATGAGAGTTTGGGCTGGAGAAAGTG
TTATAAATCCACCTTGTCACCTCGAAAACTAAGACAACAGATTGATTCACACGACTATTTCCACACAGCC
AAAAATATCACTATGGCCATCGTCAAAAGGTCAATTCAAAGATGGGACAGTAAAGATTATGAGGACTTAT
ATGCCCTCCCGTTGCTGATGTCCCCCCAGCACCTCTCATACAACCTATTCCCCCCACCCCACATTTCACA
AAAGAGTACCATCCCAAAATATATATACTATCTATACGGAGTACAATAAAACTATGCCACTTACAAGTTG
TGTTAAACCACCATATATGTTATTAGTAGGAAAGATGCATATTACTTCAAAAACCAACATAATTACCTGT
GTTGTTACTTGTATACTTGTATTGACTCATCCTTTAATCAATATCATAGTATTTTAATAGTCAGAGCCAG
AGAAGGTATTTGGCTCCCCATAGCTTTACATAGGCCTTGAGAATCTTCTACTTCTATCCCTGTTATTAAC
CATATTTTACAAAAAAAATTCTTAAAAGGAGTAAATTATTTATTTTTACATTAATTGCATTAATAATGGG
CTTGATTGCTGTTACTTTGACTGCTGCTACTGCTGGAGTTGCATGACATCAATCTATTCAAACTGTTCAT
TTTGTGGATAAATGGCAAAAAAAAAATTCTACTCGGATGTGGAATTCTCAGTCAGGTATTGATCAAAAAT
TTGCCAATCAAATTAATGATCTAAGACAAACTGTTATATGAATGGGAGATAGAATTATGAGTTTCAAACA
TAGATTATAAATGCAATGTGACTGGAATACTTCTGATTTTTGTATAACTCTGTTTCAATATAATCAGTCT
GTTCACAATTGGGAATCAGTAAAACTCCATTTACAAGGAAGTGAAGATAATTTAAGTTTAGACATAAACA
AGCTAAAAGAACAGATTTTTGAGGCCTCTCAAGCACACTTAACTCTTTACCCAGTGCTGAAGTTTTAGAT
GGTATATCTGAGGGGTTATCTAATCTCAACCCCATTCAATGGGTAAAATCTTTGGGAGGATCCACTATCG
TTAATTTTGTTCTGTGTATAATTTGTGTTATTGGTTTACTGTTCATGTGTAAAACTGGAAAAAATACTCT
TCAATCCAATCATGATCACTGCCAAGCTATGACTGCTATGGTTCATTCAAATCAGAGAAAAGGGGGAGAT
GT
