# Supplementary material for: Genome-wide characterization of endogenous retroviruses in snub-nosed monkeys
Source: PeerJ. 2019 Mar 18;7:e6602. doi: 10.7717/peerj.6602 (PMC6428148; doi:10.7717/peerj.6602)
Supplement: File S4 — All ERV sequences found in the black and white snub-nosed monkey. [file peerj-07-6602-s004.zip › Supplemental4/129-6421.fasta]

>129NW_016820128.1:1343664-1350084 Rhinopithecus bieti
TCAGAGGTTATTCAAGGAAAAGATGACAGCCTGGCACAATTCTACGAGAGACTATGTGAGGCCTTTTGTA
TGTACACTCCCTTTGATCCCATTAGCCCTGAAAATCAGGGCATGATTAATATGGCTTTAGTTAGTCAGAG
TGCAGAAGACATTAGAAGAAAATTTCGGAAACAGGCTGGGTTCACAGGCATGAATACTTCATGGTTATTG
GAGATAGCCAATCAGGTGTTTGTGAACAGAGATGTGGTAAGCTGCAGAGAAAGCGAATACCAAGCCCGGT
GAAATGCCAACCTGCTAGCTACAGCTATAAGAGGGTTCCCCCAAAAGGGACCAGAGAACAGGGGCCTGAG
GAAAAATACCCAGTTTGGCCATCCATGCTTGCAGCATAATCAGTGTGCTTACTGTCAGGAAATAGGACAT
TGGAAGGACAAGTGCCCCCAGTTGAAAGGGAAACAAGGTGACTCTGAGCAGAAGGTCTCAGACAAGGATG
AAGGGGCCTTGTTCAATCTGGCAGAAGGGTTACTGGTCTGAGGGGGACCGGGCTCATGTGCCCCCAAAGA
GCCCATTGTCAGGATGACGGTTGTGGGAAAGGACATTGAGTTTCTTGTCAATACTGTTGCTGAACATTCA
GTATTAACCACCCCAGTCGCTCCCTTATCCAAAAAGATTATTGATATATTTGGAGTCACAGGGGTTTTGG
CAAAGTAAACTTTCTGTTTGCCCCAGACCTGCACTGTGGGGGGCCATGAAGTGATTCACTAGTTCCTGTA
CATGCCTGACTGTCCCTTGCCTTTGCTAGGAAGGGACCTACTTAGCAAGCTGAGAGCCACCATCTCTTTT
AGAAATCATGGCTCTTTACAGCTAAAGGTACCTGGTATGGGAGTCATAATGGCCCTTACGGTTCCTCGGG
AGGTGGAATGGAAACTCTTTTTGACTGAGCCAGGCCAAGAGATAGGACCACCTCTGGCTAAGTGTTGGCC
AAAGGTAGGGGCAGAAGACAACCCTCCAGGGTTGACAATCAGCCAGGCCCCCATACTCACAGAAGTTAAG
CCTAGAGTCCAGCCGGTCAGTCAAAAACAGTGCCCAGTCCCCAGAGAAACTCTTGAAGGTATCCAGGTCC
ATCTCAAGCAAAGAGGGTCTTTGGAATTATAGTCCCTTGTCAGTCTCCACGGAACACTCCTGTCTTGCCT
GTTCCCAAGCCAGGGGCCAAGGACTACAGGCTGGTACAGGATTTGCACTTGGTCAGTCAAGCTACAGTGA
CTTTGCACCCAATGGTACCTAACCCGTACACATTGTTGGGGTCACTGCCAGCTGAGGACAGTTGACTCAC
CTGCCTGGACCTGAAGGACATTTTCTTTAGCATCAGACTAGCTCCTGAGAGCCAGAAACTGTTTGCCTTT
CAGTGGGAGAATCTGGGGTCAGGTGTCACCACTCAGTACACTTGGACCTGGCTTCCCCAAGGGTTCAATA
ACTCCTCCACCATCCTTGGGGATGTGGCTTGAGACCTCCAGAAGTTTCCCACCAGAGACCTAGGCTGTGT
GTTGCTCCAGTACATCAATGACCTCCCACTGGGACAGCCCACAGCAGTCAGGTGTGCCAAGGGAATGGAT
AGCCTACTCTGGCACTTGGAGGACTGTGGGTATAAGGTGTCCAAGAAGAAAGGTCAGATCTGCAGACAGC
AGGTATGTTACCTGGGATTTACTCTCTGACAGAGGGAGCTCAGCCTGGGATCAGAAAGAAAGCAGGTCTT
TGCAACCTACCAGAGCCTAATACCAGAAGGCAGGAGGGGGAATTCTTAGGAACCATGGGGTTCTGCAGGT
TATGGATCCCAAACTTTGCATTACTGGCCAAGCCCCTGTGCAGAGTCACAAAGGGTGGTGACAAGGAACC
TTTCAAATGGGGGTCCCAACAGCAATGAGCTTTTCATAAATTAAAAGAGAAACTCATGTCGGCCTCAGCC
CTGGGGCTGCCTGGCCTGACAAAGCCATTTACACTATATGTGTCAGAGAGAGAAAAGATGGTGGATGGAG
TTTTGACCCAGATCATGGGACTCTGGCCGAGGCTGGTGGACTACCTCTCTAAACAACCATATGGGATTTC
TAAAGGTTGGCCCCCATGTTTGAGGGCCTTAGCTGCAACTGCCCTGCTAGCACAAGAAGTGGATAAGCTG
ACTCTTGAGCAAAACCTGAATATAAAGGCCCCCCATGCTGTGGTGACTTTAAAGAATACCAGAGGACATC
ACTGATGAATGCTAGACTAAGTAGGTAACTAAGTTTGCTGTATGAAAATCCCCACATAACCATTGACATT
TGCAACAAATTGAACCCCACCACCTTACTACTGGTATCAGAGAATCCAGTTGAACGTAACTGTGTAGAAG
AGGTGTTGGACTCAATTTATTCTAGCAGGCCCGATCTCCAAGACCATCCTTGGACATCAGTAGACTGGGA
ACTGTACGTGAACGGGAGCAGCTTCGTCAACCCACAAGGAGAGAGGTGTGCGGGATATGCAGTGGTAACG
CTGGACAGTTACTGAAGCCAAATCATTGCCCCAGAGTACTTCAGCCCAGAAGACCGAACTCATTGCTTTA
ATTCGGGCCTTAGAGCTAGGTGAAGATAAGACTGTAAATATTTACACTGACTCTCTGTAGGCCTTCTTAA
CCCTCCACGTGCATGGGGCGTTATATAAAGAAAAAGGCCTATTGAACACTGGGTAAAAAGACATCAGCAA
GAGATCCTGCAATTATTAGAGGCAGTGTGAAAACCCCAAAAGATGGCAGTCATGCACTGCAGAGGACACC
AGTGAGCTTTCGCCTCGATTGCCTTGGGGAACTCCCAAGCTCAAAGGCTGGAAAAGCAGCATCCACCCAC
TACCCGGCATCAATCACGGCACCCCTGCTCCCTCAGGCACCTGACCTTGTACCTACTTATTGTAAAGAAG
AGAAGGACCTTCTCCAGGCGGAGGGAAGGCAGGTGATAGAAGAGGGATGGAGCCAGTTATCAGATAGAAG
AATAGTCATGCTACAACTGCTAGGAGCTGCAGTTGTACTGGCTGTTCATGAGACCACCCACCTAGGCCAA
GAATCACTTGAAAAGTTGTTAGGCCAGTACTTTTACAGCTCGCATCTGTCAGCCCTTGCTACAACAGTGG
TGCAGCAATGTGTCACCTGCCAGCAGCACAATGGTAGGCAAGGTCCAAATGTCCCACCCAGCCTACAAGC
TTACGGAGCAGACCCCTTTGAAGATCTCCAAGTAGACTTCACTGAGATGCCCAAATGTGGAGGTAAAAAG
TATGTGCTAGTTCTAGCGTGTACATACTCTGGGTGGGTGGAGGCCTATCCAACACGAACTGAGAAAACTC
GTGAAGTAACCTGTGTGCTTCTCTGAGATCTCATCTCTAGGTTTGGACTGCCCTTACAAATAGGTTTGGA
CAACAGGCTGGCATTTGTGGCTGACTTGGTACAGAAGACAGTAAAGGTATTGGGGATCACATGGTAACTA
CATTACCGCTTACCGACCACAGAGTTCTGGAAAAGTAGAGCAGATGAATCGGACTATCAAAAGTAGTTTA
GGGAGAGTGTGTCAAGAAACAGGATTAAATTGGGTACAAGTTTTCCCTATGGTATTGCTTAAGATTAGAT
GTACCCCTTCTAAAAGAACAGGATATTCCCCTTATGAAATATTATATCATAGGTCCCCTGCCATACTACA
GGGACTCCCAGGCACTCCTTCAGAGCTAGGTGAAATAGAGTTACAGTGAAAGCTACAGGCTTTAGGGAAA
ATTAGACAAACAATTTTAGCCTGAGTAAATGAGAGATGCCCTGTCAGCTTATTCTCCCCAGTTCACCCTT
TCTCCCCAGGTGATCAGGTGTGGATCAAGGATTGTAACATAGGCCCCTTGCAGCCACTGTGGAAAGGACC
CCAGACCATCGTCTTGACCACAGTCATGAAGGTAGAAGGAATCCCAGCCTGATTCCACCACAGCCATGTA
AAACCTGCAGCACCTGAGACCTGGGAGGTGAGACCAAGCCAGTACAACCCCTGCAAAGTGACTCTGAAGA
AGACCATAAGCCCTGCTCCAGTCACACCCAGAAGCTGGCTGGTCCACGCATGGCTGAAGCATGAGGAAAC
TCTTCTTAACCTAGCCAAGCCAAGAGATGCATCTCATTTTCCTTAAATTTTGGACTTGTACAGTAATGAC
TTCACCTGATCTTCCTCAGACTGAGGACTGTTCCCAGTGACATCAAGTTACTGAGGTAGGGCAAAAAGTT
AAAATAGTCTCTCTGTTTTATAGTTATTATGAATGTATTGGAACTCTAAAAAGGACTTGTTTGTATAATG
CCACTCAGTACAAGGTATGCAGCCCAGGAAGTGACCAACCTGATGTGTGCTATAACGCATCTGAGTCCCC
TATGACTACAGTTTTTGAAATAAGATTGAGGACTGGCAACTGGGGAAAAGCTGATACAAGTGAAGTAATA
ACTAGAACAGACGAGAAAGGAGTCTTAAAATTTGATGCCTGTGCAGCAATCAACAGTGACTTGTATGGAA
ATACAATAGAGTGTGGCTCTCTAGATTGGGAAAGGGGCTGTATAGTAGAAAATAAGTATGTTTGTCATGA
ATTAGAACTGTGTAGTGTTGAATGTAGTTACTGGTCCTGTGTCATTTAGGCCACCTGGAGAAAAGATAAG
AAGGACCCCATCCTACTTCAAAAAGGAAAGAGTAACTCTTCCTGCACTAGTGGTCACTGTAACTCATTAG
AACTACTTGATCCCCATTGGAAAACAGGAGAGTATGTATCTCTAGGAATCGATGGAACTGTACTGGATCC
CTGAGTAAATATTTAAGTGCAAGGGAAGGTCCACAGGCTCTCTCCCAAACCAGTGTTTCAGACCTTTTAA
TAATAATAGTGTTAGGAACCTGCAAGTTACTCCCCTGTATGCTACCTGTATTTCTACCACCTTAGTTCAT
CAAAAGACCTCAGCACAAGTGTATCACATGAATCACTATTGATTCGTCTCACAGGAAGACCTGGGTGGTG
ACTATGAGAGTAAGAACTCCCACTAGTGAGTGAGGTTCTCAAAGAGGGGGAATGAGGAGAGAGGCCATTT
CTTTTACTGTCTCCTGTCTCTGAAGAGAAGGAGGAAGTAAAAGCTGGAAAACAACAGGAATGAAGTCAGT
GGCAAGACCAGCTGGTGCCACTGATGACCCCCCGAGGTTAAAAAATTAACCCCCCACTCTAACCACATGT
CTTATATATAGATCTCAATCTATCACGACCCTTTCACATGGGACCCCATAGAGTTGTAAGCCCTTAAAAG
GGTCAAGAACCCTTTCCTCAGGGAGCTCATACTTGAGATGCAAGTCTGCTGACACTCCGGGTCAAATAAA
GCCTCTTCCTTCTTCAACCTGGTATCTGAGAGGTCTTGTCTGCAGCTCGTCCTGCTACAGTCCCAGTGCT
GGTGGCCACAGGAGTGCTTGTGTCACCCCTCCCCTAACTCCAGACAGCATGGAGAGAGAGACTCCATTTG
TTTGGGGAAAGTGAAGGAAAAGAACAAGAGGCTCTGCCTGGTAATCCAGGGAATTCTCCCAGATCTTACT
TAAGAACACCAAGGTGGTACCTCTATGAGTCTGCAAGAATCATAGTGTTACTGGGCTTGAGGTGCCTCTA
AAGCAGATATGACTGCAGTGACCAAAGACTTAGATCACAACCCTCAGTTCCCTTTGAATTCTGGGAAAGC
CTTCTCAAGAAGGAGAGAAGGCCAGGCACAGTGGCTCACACCTGTAGACCCAGCACTTTAGAAGACCAAG
GTGGGCAGATCACCTGAGATCGGGAGTGCGAGACCAGCCTGACCAACATGGAGAAATCTTGTCTCTACTA
AAAATACAAAATTGGCCAGGCATGGTGGCACATGCCTGTAATCCCAGCTACTCAGGAGGTTGAGGAAGGA
AAATCACTTGAACCCGGGAGGTGGAGGTTGCAGTGAGCCAAGATTGCATCATTGCACTCCAGAGTGGGCA
ACAAGAGTGAAACTCTGTCTCAAAAATAAACAAACAAATAAATAAATAAATAAGAAGCAGAAGCAGAGCA
GAAGAAGCAGAAGAAGAAGAAAAAGAAAAGAAGAACATGCCCAGATGTGGTGGCTCATAACTATTATTCC
AGCACTTTGGGAAGCCGAGGAGGGAGGATCACTTGAATCCATGAGATCAAGACCAACCTCGGCAACAAAC
TGAGATCCTGTGTCTACAAAAAATAAAAAAAATCAGCTGAACATGGTGGCATGTGCCTGTAGTCCCGGCT
ACTTGGGAGACTGAAGTGAGAGGATAGCTTGAGCCTAGGAAGCTGAGGCTGCAGTAAGCCATGATCATGC
CATTGCACTCCAGCCTAAGTGGCAGAGTGAGACTCTGTCTCAGAAAAAAAG
