# Supplementary material for: Genome-wide characterization of endogenous retroviruses in snub-nosed monkeys
Source: PeerJ. 2019 Mar 18;7:e6602. doi: 10.7717/peerj.6602 (PMC6428148; doi:10.7717/peerj.6602)
Supplement: File S4 — All ERV sequences found in the black and white snub-nosed monkey. [file peerj-07-6602-s004.zip › Supplemental4/130-2514.fasta]

>130NW_016820128.1:1484566-1487079 Rhinopithecus bieti 
GGGAACATGGTAAGACCAGTGAATTTCATGGGCATGAGTCCACTGTCACACTTCTTTAGCCATAAAGTGA
GTGCCTTGGTCAGAGGCAATGCTGTGTGGAATACCATGATGGTGGATAAGGCATTCCATGAGTCCATGGT
TGGTAGTCTTGGCAGAAGCATTACGTGCAGGATAAGCAAACCTATATCCAGAGTGACTTTCTATTCCAGT
GCCCTTTCCATGATGGAAGAGGTCCAATATAATCAACTTACCACCAGGTAGCTGGCTGATTACCTTGAGG
AATGGTGCCATATCGATGACACAGTGTTGGTCTCTGCTGCTGGCAAATTTGGCACTCAGCAGTGGCCATA
GCCAGGTCAGCCTTTGTGAGTGGAAGTCCATGTTGCTGAGCCCACGTGTAACCTCCATCCCTGCCACCAT
GGCCACTTTGCTTATGGGCCCATTGGATGATGACAGGGGTGGCTGGGGAAAGAGGCTGAGCGGTGTCCAC
ATAACAGGTCATCCTATCCACTTGATTATTAAAATCCTCTTCTCCTGTTCTGGACCCCATTCAAAACTGG
CAGTCTTTCAGGTCACTTGGTAAATGGGATGGAGTAACATACCCAAATGAGGAATGTGTTGCCTCCAAAA
TCCAAATAGACCCACTAGGCATTGTGCCTCTTTCTTGATTGTAGGAGGGGCCAAATACAGCAGTTATTCT
TCACCTTAGAAGGAAGATATCAACAGACTCCACACCACTGGACCCCTAGAAATTTTACTGAGGTAGAAGG
TCCTTGAATTTTAGTCGGATTTATTTCCTATCCTCAGGCATGCAAATATCTCACCGATAAGTCCAGTGTG
TTTGCTACTTCTTACTCACTAGATCAAATCAGCATAATGTCATCAATGTAATGGACCATTGTGATATTCT
ACAGAAGCAAAAAGCAATCAAGGTCTCTCTGAATAAGATCATCACAGAAAGCCGGAGAGTTGATATATCC
CTGAGGTAGGACAGTAAAGGTATATTGCTGGCCTTGCCAGCTGAAGGCAAAATGCTTCTGGTGGGGCTTA
TGGATAGGAATGGAGAAAAAGGCATTTGTTAAGCCAATGGCTGCATACCAGGTACCAGGAGATGTGTTAA
TCTGCTCAAGCAATGAAACCTTATCTGGTACAGCAGCTGCCATTGGAGTCACCACTTGGTTAAGCTTATG
ATAATCCACTATCATTCTCCAAGATCCATCTTTCTTCTGCACAGGCTAACTGGGAGATTTGAATAGGGAT
GTGGTGGGAATTACAACCCCTGCCTCTTTGAAGTCCTGATGGTGGCACTAATCTCAGCAGTCCCTCCAGG
GATGTGATATTGTTTTGATTTACTATTTTCTAGGTAGAAGCAGTTCTAATGGCTTTCACTTGGCCTTTTC
CACCATAGTAACCCTCACCCTACCAGAATGGGAACCAATGTGGGGGTTCTGCCAGCTACTAAGTGTGTCT
ATGCCAATTATGTATTCTGGCTCTGGGGAATAGACCACAGGGTGAGTCCGGGGACCCACTGGACCCACTG
TAAGTCAGACATGAGCTAAAGCACTGTTAATTACCTGACCTCCATAAGCCCCTACTTTAACTACAGGACC
ACAATGACATTTTGGGTCCCCTGGAATCAATGTCAGCTCAGAACCAGTGTCCTGTAGTCCCCAAAATGTA
ATTATTTCCCTTTCCCCAATGCACAGTTACCCTGGTAGAAGGCCAGAGGTCTCTTTGGGGAAGGATAAGA
GAAGGATTCCTTGCATAAATTATTGGTAATACAGTGGAGTCCTTCCTCAAGGGGGCCTGGCCTCCCCTTC
ATTCAAAGGATTCAGTCTGTAAACTAGCTTGTCTGGAAATTGAGGGGCTATGATTCTGTTTTTATAATTC
AAATTAGACTTAGAAGTTTTCTGCTTGTATAAATTAAGTACGAATGCTATAGGCTTCCTATCAATTTCAC
TTCTAGGAACACCATGATTAATTAGCCAGTGCCAGAGCTCTACACGAGTCAGACTATTCTGATTGCCACT
TTGCCTCTGCTATCCATTATGGTAGCTATGCCTACCTTGTCTTTGACAGTTGAGTGCTGCCACCTGGCCC
CTGCCACCTTAGGATCCAATTGTACTTAGGATCCCATTGTACTTAAATTTCATAGCTGAGTGACTGCAGT
TCCCATTATTAGATCTGACATACTGAGAAGATCAATTACAGGGCTCTTCAAAGATGCAGGTGGTGCCCTC
ACAAATCTTTTTTGCAAGGCATTGGTCAAGGGTATATGTTCTGGACTCTCCCAGCTGGGATGAGTAGGTC
TAAATCTCCCTAAGCCTTTTCATCCCTTCCTCTGCATTAAACCAAGGGAGATCAGGCATTTCCAGCTCAC
TCACAATGGGCCATATCTATACAATTATCTACTATCAAGAGATCTGGGTCCCATAGTAAATCCTTGGCCA
CTAAGGACAGCTGGGTAGAGGTGACTCTTATACAGGAAAGAGGAACATACCTGGTCAACCCCAT
