# Supplementary material for: Genome-wide characterization of endogenous retroviruses in snub-nosed monkeys
Source: PeerJ. 2019 Mar 18;7:e6602. doi: 10.7717/peerj.6602 (PMC6428148; doi:10.7717/peerj.6602)
Supplement: File S4 — All ERV sequences found in the black and white snub-nosed monkey. [file peerj-07-6602-s004.zip › Supplemental4/131-3375.fasta]

>NW_016820128.1:113889-117263 Rhinopithecus bieti isolate Rb0 unplaced genomic scaffold, ASM169854v1, whole genome shotgun sequence
CTCTCAGTACCCTCTCTCAACAGGAAAACCCGAGTGCTGTTGGGGAGGTTGGCTGACAACCGCACTAACT
GCTTCCTGTTGAATTGGGGTGTAGTAGGGGTTGTGCATTTGAGGTTTCCTCGGGAGGGGTGCCTTCGATG
TCATTATCATCGGAGCATGGGCTAGCAGGTCGGCCCAGGGGTCTGCGGTAGGTCTTATTCATGGACTGCA
ACTGGGGCTCCATTTGAAGAACCATTTGCAGTTTTACAGTTTTGATTCTGGAAGAGACAAACTTAACAAG
GAGATTAAAGATACAGGGATTGAAATGCATGGCCTACAGTGCAGGGGATTATTTCTTTGGCACACTTCGC
AGGCCCTGACTATCTGCTTGATAGTTTTGAAAAGGCCTGGTCCAGTAAATAATAATTTGTCCATCTGATG
AGTGCTATCAATGCCTAAGTGATAGGTTTGGTGAAGGGTTTTAAGTAGTTTCCATTGGTTAGCTGCAGGC
AAAAGTATTTTTCCTTCTTTGGTAGCTAGCCNCGGCCTAGGAAATCCAGCTAGTCCTGTCTCTCAGTACC
CTCTCTCAACAGGAAAACCCGAGTGCTGTTGGGGAGGTTGGCTGACAACCGCACTAACTGCTTCCTGTTG
AATTGGGGTGTAGTAGGGGTTGTGCATTTGAGGTTTCCTCGGGAGGGGTGCCTTCGATGTCATTATCATC
GGAGCATGGGCTAGCAGGTCGGCCCAGGGGTCTGCGGTAGGTCTTATTCATGGACTGCAACTGGGGCTCC
ATTTGAAGAACCATTTGCAGTTTTACAGTTTTGATTCTGGAAGAGACAAACTTAACAAGGAGATTAAAGA
TACAGGGATTGAAATGCATGGCCTACAGTGCAGGGGATTATTTCTTTGGCACACTTCGCAGGCCCTGACT
ATCTGCTTGATAGTTTTGAAAAGGCCTGGTCCAGTAAATAATAATTTGTCCATCTGATGAGTGCTATCAA
TGCCTAAGTGATAGGTTTGGTGAAGGGTTTTAAGTAGTTTCCATTGGTTAGCTGCAGGCAAAAGTATTTT
TCCTTCTTTGGTAGCTAGCCATCCTGAGGGGAGGAAACTATGTCCTCGTGAGGTTCCCCATTTTATTTCT
TCTGCTGAGTATTGGGACTTGGCTTCCCGGAGGGGATTACCCCATACTAGGGGTCCTTCTATAAGCATTT
CTAATGGAGGGTCCTGCCTTGTGGCTCTTTTTGCTTTACTATCCGCTTGGTGGTTCTCTTTTATTTCCTT
TTTCTTTCCTTTCTGACGACCCCAGCAGTGTAAGACTGCCACCTCTTTAGGTTTCTGTACCTCAATAATA
ATCTCCTAATGGCTTCCTGATGTTTGATAGGTGTTCCCTCGGAAATTAGGAATTCCCTTTCTCTCTATAT
TGCTGCCTTTGGTAGGGAAAGGAGGCAGAATCTTTTAGTTTAATTTGAACAAGATGGGCATTCTTTGCTC
GTCCATATTGTTCTTCTGTTGCCCAGATTTCAGGATTAATTCCTTCCTCAAGCAGGGGACAACAAACGGG
CGTTCCTTCTCCTCTGTTCAGGTGTATAATGGCCCCTGCTTTTGCTAGAATGTCTCTCCCTAACAAGGGA
GTGGGGATTTCAGGCATAATTAGAAAAGCATGTGAAGAGTAATGTTCCCCAGTCACAGCTTAGTGACTGG
GAAAAGTATTTAGTGACTGGCTGTCCTAGGACTCCTCGGATAGTGACAGATCTAGAGGACAGTTGTCTGG
GACAGGAGAGTAAGACTGAGAAGGCCACACCACTGTCCAGGAAACAGTTAACCTTCTGGCCCTTAATTGT
CAAGCATACCCGGGACTTTGTGAGGGTGATGGCATGGACTGGTGCTTGCCCTGGGCACCCTCAGTCCTGC
TGCCGGATCATCTGGTTAGTGGCTTCTGACTCAGAGGACCTTCATTCCCTGGGGCAGTGGGCCTTCCAGT
GATTCCTTTGACATAAGGGGCATGGAAAAGGGGGCGGCTTATTTCTATTCGGACAATCTTTTTTAAAGTG
TCCTTGTAGACCACACCGGAAGCAAGCCCTGTTAGGCATTTGATTTTCCCAGCCTTTCCCTTTTCCAGAG
CCTCAAAGTCCGCTTGTCTGAGGGCCATGACTAAAGCGGTGGCTTTTTTTGTGTGTGTGTCCCATTTGTC
CTGTTCCACCTGCTCCTCCTGATTTCTATTATAAAAAACCGAGGTTGCCAAGTTCAATATGGTTTCTAAG
TTTTGCTCCAGGCCTAAGGTGGACTTTTGAAGTTTTTTTCTAGTGTCTGCAGCTGCCTGAGTGATAAACT
TATCCTTTAAGATTAGTTGGCCTTCAATAGAGTCAGGTAACAGAGAGGTATGCTTCCTCAATGCCTCTCT
TAGTCTCTCCAGAAAGGGAGTAGGATTTTCTTCCTTTCCCTGTGTTATAGTGGACATCACTGAATAATTC
ATAGCCTTCTTCCTAGTTTTCCTTAGTTCTTCTAGCATGCAAGTTGGCAAATGTCTGCGACACCAATCTC
CGTGCTCTGATTCTGTGTCCCAATGAGAGTCTACACTGGAAACTGTCTGCTGGCCTGTGGGGAATCATTC
TCTTTCCTCTCTTGTCATCCTATCATTGACCTGACTGAGATAATAGAGATAGCCAAACTCTCGGGCTGCA
GTTATGGTGGCACTTCTCTCATTTGGGGTTAGTGTCTGATTTAGCAGTAACATTATATCTCTCCGTGTCA
GATCAAAGGATTGCCCTAACCCTTTGTAAAACATCAATATAGCCATCAGGGTTATCTGAGAATTTACCTA
GGTCTATTTTAATTTACTTTAAGTCTGAGAGAGAAAAAGGTACATGCACTCTGGCTGAGTTGAATTCTCC
TCCTCTCACCACTTGGAGAGGGCATAATCAGGGAATACTGGCACTCTTTGGTTCATTGTTTACCCCTTTG
TCTATCTCCTTTTGGGCCATTTCGGTTGAAGGGGGGTACTTATTAATTGGGAAAGGAGTTGGGGGAACGC
CGGGGTAGGGAAGTAGACTCTGAGGGCTTCCTGTAGGGCGTAAATCACACTTTTTACATAATTGCGAGTT
GTCTCTTAATGAAAAAAAGTTAGTACATATGTCACTTAACTCCATTTGCCTTCTTTTCTACAAAAGAGGT
CTAGCTGTAAGGTGGTGTTATAATTCATACTTCCCTCAGGAGGCCAAGTTTCTCCCCCTTGAAGAGGATA
TTATGGCCAGGTGGTACTGCAGAAGAATATAAGTCATTTATTTCTCAGTGTCCGAGGGCCAAATTGGTCC
CAGTTCTCCAGAATACATCTTAGGGGCGTTTTTTCCTTTTGGGGAATGTTTCCCATTGCTTTGGAGGTCC
CTTCATGGTCGCCAA
