# Supplementary material for: Genome-wide characterization of endogenous retroviruses in snub-nosed monkeys
Source: PeerJ. 2019 Mar 18;7:e6602. doi: 10.7717/peerj.6602 (PMC6428148; doi:10.7717/peerj.6602)
Supplement: File S4 — All ERV sequences found in the black and white snub-nosed monkey. [file peerj-07-6602-s004.zip › Supplemental4/132-6587.fasta]

>132NW_016820128.1:1967438-1974024 Rhinopithecus bieti
TGTAAACACACCAATCAGCACTCTGTAAAATGGATCAATCAGCGCTCTGTAAAATGGACCAATCAGCAGA
TGTTGGTGGGGCCAAAAAAGGGAATAAACACTGCCCACCTGAGCCAGCAGTGGCAACCTGCTGGGGTCCC
CTTCCACACTGTGGAAGCTTTGTTCTTTCGCTCTTCACAATAAACCTTGCTGCTGCTCGCTCTTTGGGTC
CGCACTACCTTTATGAGCTGTAACACTCACCACAAGGATCTGCAGCTTCACTCCTGAAGTCAAGGAGACC
AAGAACCCACCAGGAGGAACAAACAACTCCGGACGCATCAGGGTCTGCGGCTTCACTCCTGAAGTCAGCA
AGACCACGAACCCACTGGGAGGAACAAACAACTCCAGATGTGCCACCTTTAAGAGCTGTAACACTCACTG
CCTGTGAAGGTCTGCGACTTCACTCTTGAAGTCCACAAGACCATGAACCAACAAGAACGAAGAAACTCTG
GACACATCTGAACATCTGAAGGAACAAACTTCGGACACACCATCTTTAAGAACTGTAACACTCACTGCGA
GGGTCTGCGGCTTCATTCTTGAAGTCAATGAGACCAAGAACCCACCAGAAGGAACCAATTCCAGACACAT
TTTGTGGACCATGAAGGGACTGTCGCCTGTCGCCAAGTGATGAGTACCACTGGACCCCTTTCACATGCTA
TTCTATCCTATTTTTCCTTAGAATTCGGGGGCTAAATACTGGGCACCTGTCAGCCAGTTAAAAGCGACAA
GCGTGGCTGCCAGACTAAAGACACGGGTGTCAGGCTTTCTGGGAAAGGGTTCTCTAACAACCCCCAACTC
TTTGGAGTTGGGAGCGTTGGTTTGCCTGGAACCAGCTTCCTCTTTTCCTGTACTTGTGGGCTGCACTGAG
GATTGACAGAGAGGAAAGCCATTCAGCCCCGGGGTCCTGACAACAAGTTGGTTGACCCTGCAGCCATGAA
CGCACTCTCAAAGTCATGTCACCGAAGTGAGACTCGCCCATCTATCCTATCTATCCTTGCCTCCTTGGTC
CTAATGCCTGTCAAACAAATGTCCTCTCACCTCTCTTCTCCAAAGCTAGTCCCACTTATAAAAACCACTC
CCTGTCTCTGGTCCTTTTCTAGTTTCTCCTATAAGAATGATTTCTAGTATAAACTCCAGGACTCTATTCT
CTTGTTTAGGCACCTGGGCTCACCAATCAGAAATACATAATTTTTGCCCAAAGCCCTGTCATAGAGGAGA
CTATCTGGAATTTTAGCATCCCTCCTCAGACAAGTAGGCCTAACAAAAAAAGCTATTCCTGAAGCTAGGA
CATGGGGAACCTCAGAAATTGTATACTTCCTATTCATGTGAGTGAGGACAAAAGGCATCACTCTTCTAAC
TCTGGAGATCCCTTCCCTCCCTCAGGGTATGGCCCTCCACTTCATTTTTGGGGCATAACATCTTTTTTTT
CTTTTTTTCTTTCTTTTTTTTTTTTTTTTTTTTTGAGATGGAGTATTGCTCTGTCGCCCAGGCTGGAGGG
CAGTGGCACAATCTTGGTTCACTGCAACCTCCGCCTCCTGGGTTCAAGCAATTCTCCTGCCTCGGTCTCC
CGAGTAGCTGAGATTACAGGCATGTGCCACAACACCTGGCTAATTTGTATTTTTACTAGAGACGGGGCTT
CACCATGTTGGCCAGGCTGGTCTCAAACTCCTGACCTTGTGATCCACCCACCTCGACCTCTCAAAGTGCA
GGGATTACCGGCATGAGCCACCAGGCCCAGTTAGGGCATAACATCTTCATAGGACATGAATAAAGTCCCA
ATACTAACAGGAGAATGCTTAGGACTCTAACAGATTTTCGAGAATGCGTTGGTAAGGGCCACTAAATCCG
ATTTTTCTTGGTCCTCTTTGTGGTCTAGGAGGACAGGCAAGGGTGAAGTTTTTCGAGAATGCATCAGTAA
GAGCCACTAAATCTAACATTCCTCGGTCCTCCTTGTGGTCTAGGAGGAAAACCAGTGTTTCTGCTGCTGC
ATTGGTGAGTTCAAGTATTCTGATCAGCAGGGTTCAGGGACCCTTGTGGATTCTTGGGCAAGAGGTGTTT
CTGCTGCTGCATCAGTGAGTGCAACTATTCTGATCCGCAGAGTCCAGGGACCATTGTGGGTTCTCGGGCA
GGGGGAGAAACAAACAAATCAAAACCATGGGCAGTTTTTTCTTTCAGATGGGAAACACTAAGGCATCAAC
AGGCTCACCCTTGAAATGCATCCTAAGCCATTGGGACCAATTTGACCCACAAACCCTGAAAAAGAGGAGG
CTCATATTTTTCTGCACTATGGCTTGGCCCCAATATTCTCTCTCTGGTGGGGAAAAATGGCCACCTGAGG
GAAGTGTAAATTACAATACTATCCTGCAGCTTGACCTTTTCTGTAAGAGGGAAGGCAAATGGAAGGCCTT
ATGTCCAAGTTTTCTTTTCATTGAAGGTGAATCCACAACTATGCAAAGTTTGCAATTTACATCCCACAGG
AGGACCTCTCAGCTTACCCCCATATCCTAACCTCCCTATAGCTCCCCTTCCTATTAATTATAAGCCTCCT
CTAATCTCCCCCACCCAGAAGGAAACAAGCAAAGAAATCTCCAAAGGACCAAAAAAACCCCAGGCTATCA
GTTATGTTTCCTTCAAGCTGTAGGGGGAGGGGAATTTGGCCCAACCCAGATACATGTCCCCTTCTCCCTC
TCTGATTTAAAGGAGATCAAGGCAGACCAGGGGAAGTTTTCAGATGATCCTGATAGGCACATAGATGTCC
TACAGGGTCCAGCACAAACCTTTGATCTCACTTAGAGAGATGTCATGCTATTGTTAGATCAAACCCTGGT
CTTTAATGAAAAGAATGCAGCTTTAGCTGAGAGTTTGGAGATACCTGGTATCTTAGTCAAGTAAATGACA
GAATGACAGCCAAAAAAAGGGACAAATTCCCCACTGGTCAGCAAGCCTTCCCCATTATGGATCCCCACTG
GGACCTTGATTCAGATCATGGGGACTGGTCACAAACATCTGTTGACCTGTGTTCTAGAAGGACTAAGGAG
AATTAGGAAAAAGCCCATGAATTATTAAATGATGTCCACCATAACTCAGGGAAAGGAAGAAAATCCTGCC
TTCTTCGAGCAGCTATGGGAGGCCTTAAGAAAATATACTCCCCTGTCACCCGACTCACTTGAGGGTCAAT
TGATTCTAAAATATAAGTTTATTACTCAGTCAGTCACAGATACCAGGAGAAAGCTCCAAAAGTGAGCCCT
GGGACCTGAACAAAATCTGGAGGCATTATTAAACCTGGCAACTTTGGTGTACTATAATAGGGACCAAGAA
AACAGGCCCAAAAGGAAAAGCAAGATCAGAGAAAGGCTGCAGCCTTAGTCATGGCCCTCAGACAAACAAA
CCTTGGTGGTTCAGAGAGGACAGAAAATGGAGCAGGCCAATCACCTGGTTGGGCTTGTTATTAGTGTGGT
TTACAAGGACACTTTAAAAAAGATTGTCCAAAGAGAAAAAAACCACCCCCTCGTCCATGTCTACTATGCC
AAGGCAATCACTGGAAGGCACACTGCCTCAGAGGGCAAAGGTTCTCTGGGCCAGAAGCCCCCAACCAGAT
GATCCAACAACTGAGGGTGCCAAGGGTAAGTGCCAGCTTATGTCATCACCCTCACTGAATCCCAGGTACA
TTTAACCATTGAGGGCCAGGAAATTGACTTCCTCCTGGACACTAGCAGGGCCTTCTCACGTGTTAATCTC
CTGCCCCAGATGACTGTCCTCAAGGTCCATTACCATCCAAGGAATCCTGGAACAGGTACTCAGAACAGGT
ATACAGAAAAACCTGTAACCAGGTGTTTCTCCCGCCTCCTCAGTCGTAATTGGGAGACTTTACTACAGAT
AGTAAGTATGCTCATCTAATCCCACATGCCCATAAAACCCGAGGAGGTGGCAGGCTTACACTGCCAAAGT
CATCAAAAAGGGGAAGGAGAGGGAAGAACAGCAGCATAAGCGNNNNNNNNNNNNNNNNNNNNNNNNNNNN
NNNNNNNNNNNNNNNNNNNNNNNNNNNNNNNNNNNNNNNNNNNNNNNNNNNNNNNNNNNNNNNNNNNNNN
NNNNNNNNNNNNNNNNNNNNNNNNNNNNNNNNNNNNNNNNNNNNNNNNNNNNNNNNNNNNNNNNNNNNNN
NNNNNNNNNNNNNNNNNNNNNNNNNNNNNNNNNNNNNNNNNNNNNNNNNNNNNNNNNNNNNNNNNNNNNN
NNNNNNNNNNNNNNNNNNNNNNNNNNNNNNNNNNNNNNNNNNNNNNNNNNNNNNNNNNNNNNNNNNNNNN
NNNNNNNNNNNNNNNNNNNNNNNNNNNNNNNNNNNNNNNNNNNNNNNNNNNNNNNNNNNNNNNNNNNNNN
NNNNNNNNNNNNNNNNNNNNNNNNNNNNNNNNNNNNNNNNNNNNNNNNNNNNNNNNNNNNNNNNNNNNNN
NNNNNNNNNNNNNNNNNNNNNNNNNNNNNNNNNNNNNNNNNNNNNNNNNNNNNNNNNNNNNNNNNNNNNN
NNNNNNNNNNNNNNNNNNNNNNNNNNNNNNNNNNNNNNNNNNNNNNNNNNNNNNNNNNNNNNNNNNNNNN
NNNNNNNNNNNNNNNNNNNNNNNNNNNNNNNNNNNNNNNNNNNNNNNNNNNNNNNNNNNNNNNNNNNNNN
NNNNNNNNNNNNNNNNNNNNNNNNNNNNNNNNNNNNNNNNNNNNNNNNNNNNNNNNNNNNNNNNNNNNNN
NNNNNNNNNNNNNNNNNNNNNNNNNNNNNNNNNNNNNNNNNNNNNNNNNNNNNNNNNNNNNNNNNNNNNN
NNNNNNNNNNNNNNNNNNNNNNNNNNNNNNNNNNNNNNNNNNNNNNNNNNNNNNNAAAAAAAAAAAAAAA
AAAGTTAACAGTGTAACATGTATTATCCTAACATCTAATCTTATGGATATCAGACCCTATCTGTGCCCCT
CAAACCTCAAGTCCATCAGCGCAGGGCCATACAACTAATACCCCTACTTATAGGGTTAGGAATGACCACT
GCTACAAGAACTGGAATAGCAGGTTTATCTACTTCATTATCCTACTACCACACACTCTCAAATGATTTCT
CAAACAGTTTGCAAGAAATAACAAAATCTATCCTTACTCTTCAATCCCAAATAGGCTCTTTGGCAGCAGT
GACTCTCCAAAACCGCCAAGGCCTAGACCTCCTCACTGCTAAGAAAGGAGGACTCAGCACCTTCTTAGGG
GAAGAGTGTTGTTTTTACACTAACCAGTCAGGGATAGTATGAGATGCTGCCTGGCATTTACAGGAAAAGG
ATTCTGAAATCAGACAATGCCTTTCAAACTCTTATACCAACCTCTGGAGTTGGGTGACATGGCTTCTCCC
CTTCCTAGGTCCTGTGACAGCCATCTTGCTATTACTCGCCTTTGGGCCCTGTATTTTTAACCTCCTTGTC
AAATTTGTTTCCTCTAGAATTGAGGCCATCAAGCTACAGATGGTCTTAAAAATGGAACCTCAAATGAGCT
CAACTAACAGCTTTTACTGAGGACCCCTGGACTGACCCAATGGCCCTTTCATTGGCTTAAAGAGTTCCCC
TCTGGAGGACACTATAACTGCAGGGCCCCTTCTTCACCCCTATCCAACAGGAAGTAACTAGAGTGGTCAT
CGCCCAATTCCCAGCAGCAGTTGGGTCTCCTATTTAGAGGGGGGATTGAAAGGTGAAGCCAGCTGAGCTT
CTGGGTTGGATGGGAACTTGGAAGTTTTTTCTATCTAGCTAAAGGGCTGTAAATCCACCAATCAGTGTTC
TGTATCTAGCTAAGGGATTGTAAACGCAACAATCAGCACTCTGTAAAATCTCACCAATCAGCAATCTGTT
TAGCTAAAGGATTGTAAACACACCCATCAGCACTCTGTAAAATGGACCAATCAGCACACTGTAAAGTGGA
CCAATCAGCTCTCTGTAAAATGGACCAATCAGTAGGATGTGGGCAAGGCCAAATAAGGGAATAAAAGCTG
GCCACCAAAGCCAGCAGTGGCAACCTGCTCAGGTCAACTTCCATGCTGTGGAAGCTTTGTTCTTTCACTC
TGCAAAATAAATCTTGCTGCTGCTCACTCTTTGGGTCTGCACTACCTTTATGAGCTGTAACACTCACCTT
GGGGGTCTGCAGCTTCACTCCTGAAGTCAGTGAGACCAAAAACCCATCAGGAGGAACAAACAACTCCTGA
TGCACCACCTTTAAGAGCTGTAACACTCACTGCAAAGGTCTGCAGCTTCAATCCTGAAGTCAGCGAGACC
ACAAACCCACCAGAAGGAAGAAACTCCAGACACATCTGAACATCTGAAGGAACAAACTCTGGACACACCA
TTTTTAAGAACTGTAACACTCACTGCGAGGGTCTGCAGTTTCATTCCTCAAGTCAGCGAGTCCAAGAACC
CACCAGAAGGAACCAATTCTGAATACAGGTCTGCCACCACACTCTTCAGCCAGATAGCACAGGCAATTTT
GCCATTGCCTTTCTAGGTTGTAAGACTTAGCTCTTCCTTGAAATAGAATGAATCTTCAAATTCTACCACA
TGTTAAT
