# Supplementary material for: Genome-wide characterization of endogenous retroviruses in snub-nosed monkeys
Source: PeerJ. 2019 Mar 18;7:e6602. doi: 10.7717/peerj.6602 (PMC6428148; doi:10.7717/peerj.6602)
Supplement: File S4 — All ERV sequences found in the black and white snub-nosed monkey. [file peerj-07-6602-s004.zip › Supplemental4/133-8421.fasta]

>133NW_016820128.1:338714-347134 Rhinopithecus bieti 
TGTAGGTTAAAGATTAACCCCACTCTAACAGCTTGTGCTATCTATAGATTACAGACAATGGTATGGAGGA
ATACTTGCCTTGCTCACCACCCTATGCTTGCTCAATCTATCACGGTCCTTTCACATGGACCCTTAGAGTT
GTAAGCCCTTAAAAGGGCCAGGAACTCTTTCTTCCAGGAGCTTGGTTCTTGAGACGCAAGTCGGCTGATG
CTCCCAGTGGAATAAAGCCTCTTCCTTCTTTAACCCAGTGTCTGAGGGGTTTTGTCTACAGTTCGTCCTG
CTACATTTCTTGGTTCCCCAACAGGGAAGCAAGGTAATTAATGGATGGTGGTGGAGGCAGCCCATTAGTT
GGTTAGGCCTGCCCTGTGGAGCATCCCTGTGGGGAACTCCAGCCAGCCTGAGCAACGAGGATCCTGAGAG
CTCTCCCAGGTAGGCATTTGACCCCATGGAACTCCTCGTCAGAGTGGTGCACAGCAGGCCCCCACTGAGG
ATCAGCGCAGCGGCTAAACATCAGGAGGGAACTAGTGTTTGGAGTTCGGACATCTGGAATACAGTAGGAC
TAGTCTGGGGAACTTGTCCACTCCATTTGAGTGGAAGTGTGTCCTGATCACCCACAGTGTGCCATTATCA
GCACTTTGGTCTCAGCTTTGATTTTGATTTGGCTTGGCTTGTTTAATAAAAGGAAAGTGAAAATGAGTGA
ATGCTTGTGTTTGAGATGGGCACCGGATGGATAGTGGTCATTGTCTGAAGTGAGTATTGAGTCTCTAGCT
GCAGTTCCGTAGGATACCTCATACGGCTAAGTTCCAGTTCATGCTGGCGCCTGGTACTAGCCTGCCTAGG
CTAAGAGGATCTGAGATTCCCATGAGGGAAGTGGCCAGTGATGGGCAAGGCAAGTGAGTGACTACTTTAT
CCTTTCCTTTCTTGTGGCGTGAGTGTCATTTTTGTCTCAGTGGGCGAGATGGGTGAGATGCAAAGTAAGC
CCACTCCATCATGGACTATGTTAAAGAATTTCAAAAAAAGGCTTTAATGGAGATCATGGGGTTACTATGA
CCCCAGGAAGACTTAGGACCTTGTGTGAGATAGATTGGCCAGCATTAGAATTGGGTTGGCCATCAGAACG
AAGCCTAGACAAGTCCCTTGTCTCAAAGGTATAGCACAAGATAACTGGTAAACCAGAACACCCAGGGCAG
TTACCATACACAGACACTTGGTTACATCTGGTTTTGGATCCTCCGACAGTGGTTAAGAAGACAGACAGCA
GCAGTAGTAGTGGCAAAGGGACAGACAGCCAAGGAAGAATCCCGGTCCACCCACCGAGGGAAGTAGGCTC
CTAAAGTCCTGTCCAACCCAACATCAGAGGATTCATGGCAAGAAACAGCACCAGTTCCCCATCCCCTTCA
CCAAGAAGGAAGGCCTCCCACTCCTGAGCCCACTGCACCCAAGCTTCCACAAGGCCTACATACCCCTAGA
CCACCCAGAGTAGAAAAGAAAGGATGTGAGACCTCGGAAGAAACCCCTCCCTTGGCAGCCCGTTTGAGGC
CTAGAACTGGGATACAAATGCCCCTGAGAGAGCAACGGTATACTGGGGTAGACGAGGACGGGCATATGGT
GGAAATGTGTGCCTTTGTATACGAACCCTTCACCTCTGCAGATCTCCTCAATTGGAAAAATAATACCCCA
TCCTATACTGAAAAGCCTCAAGCTATAATTTATTTGTTCCAAACTATTATCCAGACCCACAACCCCACCT
GGGCTGATTGCCACCAGTTGCTCATGTACCTCTTTAACACGGATGAAAGGCGAAGGGTGCTCCAAGCAGC
AACTAAGTGGCTAGAGGAACATGTTCCAGCTGATTACCAAAACCCCTAAGAGTATGTGAGGATCCAGTTA
CCAGGAGCAGACACCCAATGAGACCCAAATGAAAGACAGGGTATGCAAAGGCTAAACCAGTACAGGGGAG
TTCTTCTGGAAGGGTTAAAAAAGGGAGCTCAAAGTCCACAAAAGTTAACAAAGACTCTGAGGTCATTCAA
GGAAAAGATGAGAGCCCGGCACAATTCTACAAGAGACTATGTGAGGCCTATCGTATGTATATTCCCTTTG
ATGCCAAAAGCCCTGAAAATCAGTGCATGATTAACATGGCTTTGGTTAGTTGAAGTGCACAAGACATTAG
AAGAAAACTACAGAAACAGGCTGGGTTCACAGGCATGAATACTTCACAGTTATTGGAGATAGCCAACCGA
GTGTTTGTGAATAGAGATGTGGTAAGCCGCAGAGAGAACTGCAGAGGAAGTGAACGCTAAGCCCAGCAAA
ATGCCGACCTGCTAGTTGCAGCTATTAGAGGGATCCCCCAAAAGGGGCGAGAGAAAGGGGACCGGGGGAA
AAATGCCCAGTCCGGCTGTCCACACTTGCAGTGTAACCAGTGTGCTTGCTGTAAGGAAATAGGACATTGG
AAGGACAAGTGCCCACAGTTAAAAGGGAAACAAGGTGGTTCTGAGCAGGAGGCCTCAGACAAGGTTGAAG
GGGCCTTGTTCAATCTGTCAGAAGGATTACTGGACTGATGGGGACGAGGCTCATGTGCCCCAAAGAGCCC
ATGGTCAGGATGACAGTCAGGGGCGACGACATTGAGTTTCTTGTCGATACTGGTGCTGAACATTCAGTAG
TAACCACCCTGTCACCCCCTTATCCAAAAAGACTATCGATATAATTGGAGCCAAAGGGGTTTTGGTAAAG
CAAGCTTTCTGTTTGCCCCAGACCTGCACTGTGGCAGGGCATGAAGTAATACACCAGTTCCTGTACATGC
CTGACTGCCCCTTGCCTTTACTGGGAAGGGACCTACTTAGCATGCTGACAGCCACTATCTCTTTTACAAA
GCATGGCTCTTAACAGCTAAAGGTACCTGGAACGGGAGTCATCATGGTTCTTACGGTTCCTCAGGAGGAG
GAATGGAGACTCTTCTTAACTGAGCCAAGCCAAGAGATAGGACCAGCTCTGGCTAAGCGGTGGCCAAGGG
TGTGGGTGGAAGACAACCCTCCAGGGTTGGAAATCAACCAGGCCCCTGTACTCATAGAAGCTAAGCCTGG
GGCCCACTCATTCAGGCAAAAGCAGTACTTCGTCCCCAGAGAAGCCCGAGGGCATCCAGGTCCATCTCAA
GCGCCTGAGGGCCTTTGGAATTATAGCCCTTTGTCCGTCTCCATGGAACAATCCCCTCCTACTGGTTCCC
AAGCCGGGGACCAGGGATTACAGGCCAGTACAGGAATTGTGCTTGGTCAGCCAAGCTACAGTGACTTCGC
ACCCATCGGCACCTAAGCCATACACATTGTTGGGGTTGCTGCCAGCTGAGGACAGCTGGTTCATCTGCTT
GGACCTAAAAGACTCTTTCTTTAGCATCAAACTAGCCCCTAAGAGCCAAAAATTGTTTGCCTTTCAGTGG
GAGGATCCAGGGTCAGATGTCACCACTCAGTACACTTGGGTTCAAGAACTCCCCCACCATCCTTGGGGAG
GTGCTGGCTCGAGACCTCCAGAAGTTTCCCACCAGAGACTGTATGCTGCTCCAGTACATCAATGAACTCC
TGCTGGGACACCCCACAGCAGTTGGGTGTGCCAAGGGAATGAATATCCTGCTCTGGCACCTGGAGGACTG
TGGGTGTAAGGTGTCCAAGGAGAAAGCTCAGATGGCAGACAGCAGGTGCACTACCTGGGATTTACTATCC
AACGGGAGAGCACAGCCTGGGATGAGAAAGAAAACAAGTCATCTGCAACCTGCCAGAGTCTAAGACCAGA
AGGCAGGTGAGAGAATTCTTAGGAGCTGTAGGGTTCTGCAGGTTGTGGATCCCAAATTTTGCAGTACTGG
CTAAGCCCCTGTACGGAGTCACAAAAGGGGGAGACAAGGAACCTTTCGAATGGGGGGTCCCAACAGCAAC
GAGCTTTTCATGAGTTAAAAGAGAAACTCATGTTGGCCTCAGCCCTGGGGCTACCTGACCTAATAAAACC
TTTCACACTGTATGTGTCAGAAAGAGAAAAAATGGCAGTTGGAGTTTTAACCAAGACGATGGGGCCCTGG
CCAAGACCGGTAGCCTACCTCTCCAAACAGCTAGATGGAGCTTCTAAGGGTTGGCCCCCATGCTTAAGAG
CCTTGGCAGCAACTGCCCTGCTAGTACAAGAGGCAAATAAGCTAACTCTTGGGCAAAACCTAAACATAAA
GGCTCCCCATGCCGTGGTAACACTAATGAACACCAAAGGACATCATTGTCTAACGAATGCCAGACTAACT
AGGAACCAAAGCTCACTCTGTGAGAATCCCTGCATTACCATTGAAGTTTGCAACACGTTGAACCCCATCA
CCTTGCTCCCGATATCACAGAGCCCAGTTGAGCATAACTGTGTAGAGGTGTTGGACTCAGTTTATTCTAG
CAGGTCTGACCTCTGAGATCATCCTTGGACATCACTAGACTGGGAGCTGTACATGGACGGGAGCAGCTTC
GTCAGTCCACAAGGAGAGAGGTGTGTGGGATATGCAGAGGTAACACCGGATGCTGTCATTGAAGCCAAAT
TGTTGCCCCAGGGTACTTCAGCCCAGAAGGCTGAACTCATTGCTTTAATTTGGGCCTTAGAGCTAAGCGA
AGGTATGACTAAACATTTACACTGACTCTAGGTGTGCCTTTTTAACTCTTCAAGTGCATGAGGCATTATA
CAAGGACAAAGGCCTGTTGAACTCTGGGGGACAAGACATAAAGTATCAGCAAGAGATCCTGCAATTATTA
GAGGCAGTGTGGAAACCCCAAAAAGTGGCAGTCACGTACTGCAGAGGACACCAGCGAGCTTCCACCTTGA
TTGTCTTGGGGAACTCCCGAGCTGACTCAGGCTCAAAAAGCAGCATACACCCCCTACCAGGCATCAGTCA
CAGCCCCCCTGATCCCTCAGGTACCTGACCTTGTTCCTACTTATTCTAAAGAAGAGAAGGGCTTTGTTCA
GGCAGAGGGAGGGCAGGTGATAGAAGAGGGATGGATCCGGTTATTGGACAGAAGAATAGCTGTGCCACAA
CTGCTAGGAGCTGCAGTTGTACTGGCTGTTCGTGAGACCATCCACTTAGGCCAAGAGTCACTTGAAAAGT
TGTTAGGCCGGTACTTCTACATCTTGCATCTGTCAGCCCTTGCCAAAACAGTAGCACAGCAGTGTGTCAC
CTGCTGGCAGCAAAAATGCTAGGCAAGGTCCAACCGTTCAGTCCAGCATACAAGCTTATGGAGCAGCCCC
CTTTGAAGATCTCCAGGTAGACTTCACTGAGATGCCCAAATGTGGAGGTAACAAGTATTTGCTAGTTCTA
GTGTGTACATACTCTGGGTAGGTGGAGGCCTATCCAACATGAACTGAGAAAGCTCATGAAGTAACCCGTA
TGCTTTTCCAAGACCTCATCCCTAGGTTTGGACTGCCCTTACGAATCGGCTCAGACAATGCGCCGGCATT
TGTGGCTGACTTGGTACAGAAGACAGCAAAGGTATTGGGGATCACATGAAAACTACATACTGCCTACCGA
CCACAAAGTTCTGGAAAGGTGGAGTGGATGAATCAGACTACCAAAAATAGTTTTGGGAAAGTGTGTCAAG
AAACAGGATTAAAGTGGGTACAAACTCTCCCTATGGTATTGTTTAAGATTAGATGTACCCCTTCTAAAAG
AACAGGCTATTCCCGTTATGAAATATTATATTATAGGCCCCTTCCCATACTACAGGGACTCCCAGGTACT
CCTCGAAACCTAGGTGAAATTGAGTTACAGGCTTCAGGGAGAATCACATTTTGGCCTGGGTAAATGAGAA
GTGCCCCATCAGCTTATTCTCCACAGCTCACCCTTTCTCCCCAGGTGATTGAGTGTGGATCAAGGATTGG
CACATAGGCCCCTTGCGGCCATGGTGGAAAGGACCCTAGACCATTGTCTTGACTACAGCCATAAAGGTAG
AGGGAATCCCAGCCTGGATCCACCACAGCCACATAAAATCTGCAGCACCTGGGACCTGGGAGGTGAGACT
GAGCCCAGACAACCCCTGCAAGGTGACTCTTAAGAAGATGACAAGCCCTTCTCTGGTCACACCCGGAAAC
TGACTGGTCCACGCATAGCCGAAGCAAGAGGAAACTCATCTTGGGACTCATTTTCCCTAAATTTTGCACT
TGTACAGTAAGAACTTCAACTGACCTTCTTCAGACTGAGGACTTTTCCCAGTGCATACATCAAGTCACTG
AAGTAGGACAAAAGGTTGTTGCAGTCCATTATTTTATAGTTATGAGTGTCCCGGGACTCTAAAAGGAACT
TGTTTGTATAATGCTACTCTATACAAGGTATGTAGCCCAGGAAGTGATCAGCCTGATGTGTGCTATAACC
CATCTGAGCCCCCTATGACTACTGTTTTTGAAATAAGATTGAGGATTGGGAGCTGGGGAAAAGCTGATAT
AAGTAGAGTAATAACTAGAACATAAGAGAAAGGAGTCCCCAAACAAATTTTCTTAAAATTTGATGCCTGT
GCAGCAATCAACAGTGACGTGTATGAAAATAGAAAAGATGTGCCTCTCTAGATTGGGAAAGGGGCTGTAT
AGTAGAAAATGAGTACTTTGTCATGAATTAGGACTATGCAGTGATGAATGTAGTTACTGGTCCTGTGTTA
TTTAGGCCACCTGGAAAAAAAGATGAGAAGGACCCTGTCCACCTTCAAAAAGGAAAAAGTGACTCTTCCT
GCACTAGTGGTCACTGTAACCTCTTAGAACTACTAATTACCAATCCCCTTGATCCCTGTTGGAAAACAGG
AGCATATGTAACTCTAGGAATCAATGGAACTGGACTGGATCCCTGAGTAAATATTTCAGTCCAAGGGGAG
GTCCACAGGCTCTCTCCCAAACCAGTGTTTCAGACCTTTTATGATGAGCTGAATCTGCCAGCACCAGAGC
TTCCACAAAAAAGAGAAGAACTTATTTCTCCAGTTATCAGAAAATGTAGCTCATTCCCTCAATGTTACTT
CCTGTTATGTATGTGAGGGAACCACTATGGGAGACCGATGGCCTTGGGAAGCCTGAGAATTGGTGCCTAC
TGATCCAGTTCCTGACATAATTCCAGTCCAGAAGACTTCCGGGTCTTGAAAAACTCAATTATTGGACAAT
ACTGCATAGCTAGAGAAGGAGAAGACTTCACCATCCCTGTAGGAAGGCTCAGTTGTCTAGGACAGAAGCT
GTATAACAGCACAACAGAGACAGTCACCTGGTGGGTTCTAAACCATACTGAAAAGAATCCCTTCAGTAAA
TTTCCTAAATTACAGATTGCTTAGGCCCATCCACAATCTCATCGAGACTGGACGGCTCCTGCTGGACTAT
ACTGGATATGTAGGCAGAGAGTCTATACTCAGTTACCTGATCAATGGGCAGGTAGTTGTGTCATTGGCAC
CATTAAGCCATCCGTTTTCCTACTGCCCTTAAAAACAGGTGAGCTCCTGTCTATGCCTCCTGAGGAAAGA
GGAACATAGCTATAGGAAATTGGAAAGGTGATGAGTGGCCCCTGAAAGGATCATACAGTACTACAGGCCC
TCCACATGGGCACAAGATGACTTGTGGGGACACTGAACCCCTATCTACATGCTCAACTGGATCATACAGT
TACAGGTCATCTTAGAAATAATCACTAATGAAACTGGCAGAGCTTTGACTCTTTTAGACTGGCAGAAAAC
CCAAATGAGAAATACCATCTATCAGAATAGATTGCCCTTAGATTATTTGCTGGCAGCTGAAAGAGGAGTC
TGTGGAAAATTCAACTTGACCAATTGCTGTCTGCAAATAGATGATCAAGGACAAGTAGTCGAAAATTTAG
TTAGAGACATGACAAAGCTGGTACATGTGCCCATGCAGGTTTGGCATGGGTTTGATCCTGGATCCTTGTT
TGGAAAGTGATTTCCAGCTCTAGAAGGATTTAAAACTTTTATAATAAGAATAATAATAGTCTTAGGAACA
TGCATGGTATTCTCCTGTATGTTACCCGTATTTCTACCACCTTAGTTCATCAAAAGACCTCAGCAGAAGT
ATATTACATGAATCACTATCGATCTGTCTCACAGGAAGATCTAGATAGTAAGGATGAGAATGAGAACTCC
CACTACTGAGTGAAGTGGGGGATGAGGAGAGAGGCCATTTCTCCTACTGTCTCCTGTCTCCAAAGAAAAG
GAGGAAGTAAAAACTGAAAAATAACAGACTGATCGGCCCCACTGGCCAGGCCTGTAGGTTAAAGATTAAC
CCTCACCCTAACTACTTGTGCTATCTATAGATCACAGACAATGGTACTGAAAGATAATTGCCTTGCTCAC
CACTCCCACCTAGTCTGTACTCCATGCTTGCTCAATGTATTGTGACCCTTTCACATGAACCCTTTAGAGT
TGTGAGCTCTTTAAAGGGCCA
