# Supplementary material for: Genome-wide characterization of endogenous retroviruses in snub-nosed monkeys
Source: PeerJ. 2019 Mar 18;7:e6602. doi: 10.7717/peerj.6602 (PMC6428148; doi:10.7717/peerj.6602)
Supplement: File S4 — All ERV sequences found in the black and white snub-nosed monkey. [file peerj-07-6602-s004.zip › Supplemental4/134-11818.fasta]

>134NW_016824620.1:340558-352375 Rhinopithecus bieti 
TGTACCTGTTAGCAGTCACTCCCCATGGTCCCCATTGCCAAATCTGAAGTCATGAAGATTTATTTTTATA
TTTTCTTCTAAGAGTTTTTTAGTTTTAGCCCTTTTAGGTCTTTGGACACTTTTTTTTTTTTTAAGGAAAA
TTTAAACTTTAGGTTGGGCGTGGTGACTCACGCCTGTAATCACAACACTTTAGGAGGCTGAGGTGGGGGG
ATCACCTGAGGTCAGGAGTTCCAGACTAGCATGACCAATGTGGTGAATGTTGACAGCCCATCTCTACTAA
AAATACAAAAATTAGCTGGGTGTGGTGGCACGTGCCTGTAATCCCAGAAGCAGGGGAGGCTGAGGCAGGA
GAATTGCTTGAACTCAGGAGGTGAAGGTTGCAGTGAGCTGAGATTACGCTACTGTACTCTGGCCTGGGTG
ACAGAGCGAGACTGTCTCAAAAAAAAAAAAAAATAAAGGGCCGGGCGCGGTGGCTCAAGCCTGTAATCCA
AGCACTTTGGGAGGCCGAGACAGGCGGATCACGAGGTCAGGAGATCGAGACCATCCTGGCTAACATGGTG
AAACCCCATCTCTACTAAAATACAAAAAACTAGCCGGGCGAGGTGGCGGGCGCCTGTAGTCCCAGCTACT
CCGGAGGCTGAGGCAGGAGAATGGCGTAAACCCGGGAGGCGGAGCTTGCAGTGAGCTGAGATCCGGCCAC
TGCACTCCAGCCAGGGCGACAGAGCAAGACTCCGTCTCAAAAAAAAAAATAAATAAAAAAAATAAAATAA
AATAAAATAAACTGTATTACCAATTACCTAAAACATGAGTACTATGTACATTCTGAATCAAAGAGCTACA
AATTATAGTGCCAGCAGTTAAGTGTGAATCATACTCAAGAATTTCTATATTGGTAGTTTTCTTTTTTTTA
ATGAAGTTTCATTTGATTCTGATAAAGACTACTGTATGCCTGATAACCTAGTGAGAATCCATGAGTTTGG
TAGTTCACACCATTTTAGAAAGCACGTAATAGTAACATTCAAATAAAGCATTATAGAAAGTTTTATAAAG
AATGAAGTGCTGGTTGGGCAGGGATNNNNNNNNNNNNNNNNNNNNNNNNNNNNNNNNNNNNNNNNNNNNN
NNNNNNNNNNNNNNNNNNNNNNNNNNNNNNNNNNNNNNNNNNNNNNNNNNNNNNNNNNNNNNNNNNNNNN
NNNNNNNNNNNNNNNNNNNNNNNNNNNNNNNNNNNNNNNNNNNNNNNNNNNNNNNNNNNNNNNNNNNNNN
NNNNNNNNNNNNNNNNNNNNNNNNNNNNNNNNNNNNNNNNNNNNNNNNNNNNNNNNNNNNNNNNNNNNNN
NNNNNNNNNNNNNNNNNNNNNNNNNNNNNNNNNNNNNNNNNNNNNNNNNNNNNNNNNNNNNNNNNNNNNN
NNNNNNNNNNNNNNNNNNNNNNNNNNNNNNNNNNNNNNNNNNNNNNNNNNNNNNNNNNNNNNNNNNNNNN
NNNNNNNNNNNNNNNNNNNNNNNNNNNNNNNNNNNNNNNNNNNNNNNNNNNNNNNNNNNNNNNNNNNNNN
NNNNNNNNNNNNNATAAGAACCACTTACTGGCACTTGTATTTTAAGTACCTGGAAAAAAATGGGACAGAT
TTTTAAAGGCAATTAATAACAGCTATTACTGTTGTAACCAAGGGAGTTATAGAGAAACGCCACACTTTGA
GACAAATTAAGAAGTCCTTTATTAGCCAGCAACTGAGAGGCAGCTGACGCTCAAAATTCTCTTGGCCCCG
AGGAAGGGGCTGGTTTTGTTTTTATACCGTAGTCGAAATAGAGGAGTGGGGAAATTTAGCTGAAGCAATT
TTACAGAAGCAGAACTGGCAAAAGTTAAAAAAAAATTGGTTACAAATGCAGTTACCAAAAAAAAAAAAAA
AAAGCAGTTCCAGGTGCAGGGGCTTAAACTATCACAAAGAGATAAATGCAGAGGTTTTGGGTGCCATCCA
CCGCGCACGTCCCCAGGAGCTGCTGGTGCGGCTTGCCTCAGTATCTTATCAGTAGGTGCACTCCTGGACG
TGCTTTGAGTTGGTTTACACTAGTTATGCACTTAAGGGAGGGAGGTAAAGGGGGCTGCAAGTGAAGAAAC
TAAAATGGAGTCTGTCCGGCTGTCTCTCTTCTAGGAGAGAGTCACTCAGGTTAAAACAGGGTAGGGTATC
ACATTCCCCACTCATGTTTTGGGGAATCAAATCATTGATTCTTCAGTTATAGCAAGGGGGTTATACTGGG
TTCTGAGATACATAAGTTTGACAGAAGCTATGCGCTGCTTTACAAAGTTAAGGAACCAATTTAATATACA
AGTCCTGAAGATTAAACTTAACAAGACTAGGAGAAGGTGTCCTGCCAATCCAGTAATTAAAGTAGTTAGC
CATGGATTTCAGTTGAACATGCTTTGATACCAGGGGGTGTTACTTTCTCATTCTTGTTGGCGTCTATCTA
GATTTTCTTGAACTCTTTGGAGGGTATCTTTTATGACTCCAGACTGACTGGCATAGAAACAGCAACCCTA
TCCTAGGGCTGCACATAATCCTCCTTGGGAGAGAAATAGTATATCTAAGCCTCAGCGGTTTTGAAGAACT
ACTTCAGTTAGAGACTTTACTTGGGTATGTGGCATATTTATGGCTGACTGGAGATTGCTTAAATCAGCAT
CTACTTGCTGAGACAGGGACATTAGTCTAGTTTCTCCCTGAACCAGAGCAGCCGTGCCAATGGCTGCTGA
CCCAGCTATGCTAAGGCCGGCCAGGAGGGGTACTAGGAGTGGGGCAGCTTGGCGAAACCTGGAATGCAAT
TCGGGGAGGAATAAGAAGTTGCCCTTCTGGACCGCTGTACACATAGACCTGGGGGAGTACATGCCTTCTG
GCCCGCTGTACACATAAACCTGGGGGAGTAGATGAACCAACACACACAGGAGAGGTCCGGGTTCAGTCCC
GTTGATGCAGCGAGTAAGGCCTGAAATACAAGCCAATCAGGTATTGTTAGGTGCCTGGTAGGAAACTGAG
GCATTTAAGGAAGTAAGTAGAGATTGATTACAGGTGACCTGAAGGGAGAAGCAGATAAGTTATAGCCCTT
GCTAATTAGGAGGCGTTCCCTGACACGTCTCCTAGTGTAAGGGCATGGAGTCATGTATGACAAGAAAGAG
AGTTAACCTTGAACATGGCCTCTACTCCTAAACCAACATAATATGGGGGTTTTGCTTTCAGGTACAACCA
ACAATCTCGGGCTAGTTTAGGCTGGGTGAGATTAAGGAGGTGATGCACCCCGTCCAGAATGGACATCAGA
CTGGGTTGGAGATGTTGTCGTTGTAGTTGAGATTTAGGAACCAGGAGTAGCGGGACAGTTAAATCGACCC
TGTCTGGGTGTTTTTGGAACATAGGGTCACCTAAATCAGTTAGAGGTCCGATTGGCTTAGGAGGGCTTCA
TGGGACCAGGACCTTTTTCTGAATGGTGAACATAGTTCCAACATGAAATCCTGAGATATAAAGCCTTAAT
CCCCATGACATGCCATAATACCAATGAGCTGAATTAGGGTTACGGACAGTTGTAGTAAGAGGGTCGCAAT
TTCTTATAGTACAAGGTCTAGGACGGGAAGTGTGAGTTATAGAGAGGGTTGAGGACTGGGTTGATCCTCC
AGAGTAAGTGGCCAGGGTTACCCATGACCAGTGAGGGCAGAAAAACTAAAAGGAATCTCGACAACTAGAG
TCAGGGTGATTTCCAGGACAGGGGTAAAAATCAACGCTCTGGAGTCCTTTTTCTGCACCTTTAGAGCTCC
CACATCCAGTCTGGCTTCCTGTATGTGCGAATCCTGCAGCCAGGTCAACGTTTCTTGCTCCCATGACCGG
CAGATTGCATTGCTCTTCGTGGGTACAGGCAGGCTCTGGGAACAAAGCACATAAATCGACTGCAAAAGAG
ACTTCTTTGGAGGTTCCTGCCTTCCAAGTAGTGTTTGCACACACATGTCCTGTCGTGAAAGGAGGAGAAA
AGAGTAGGATGGAGCAGAGGGCATGATAGGTGGAAACAAACAAAAGAGGTAAATAAAAATAAATAATTTG
ATGGCTTCACGCAACTTAGACACAGTTTTTTTTGTTTTGTTTTGTTTTGAGACGGAGTCTCGCTCTGTCG
TCCAGGCTAGAGTGCAGTGGTACAATCTTGGCTCACTGCAACTCCACCTCCCAGGTTCAAGTGATTCTCC
TGCGTCAGCCTGCTGAGTAGCTGGAATTACAGTTGCCCGCCACCATGCCTGGCTAATTTTTTTGTATTTT
TAGTAGAGACAGGGTTTCACCGTTAGCCAGGATGGCCTCAATGTCCTGACCTTGTGATCCGCCCACCTCG
GCCTCCCAAAGTGCTGGGATTACAGGTGTGAGCCACTGCGCCCGGCCAAGACGCAGTTTTAAGGGGCCTG
GCTCAGGCTTGGGGATCCATGTTTCTTGCTGGGTCTTGCTGGCCTTTTTGATGCGAGAGTGATAAATCCA
AGCAGGAATACCGTCCACCTTTAGAGCTGTCGGCGTGGTGAGGATGACAGTATGAGGTCCTTTCCAGGCA
GGAATGAGTCCTTTCTGGAACTTTTTAACATACACCAGGTCACCTGGCTGGAAAGAGTGGCAGGGCCCTG
TCTGGTCAGGAACTGGATTTGGGTGTGCTCCCCGGACAACCAGCTGGATGATGTCTCGTACCTATTGGAG
AGACTGCAGGTACTGTAATAAATTAGCTTGAGAGATTTCTGCTAAATGGGTGTCTCTCAACGTAGACAAG
ATAGACAGAACTACATAATTTCAAAAGGTGAAAACCCAGCTCGGTCAGGGGTACATCTTACTCTAAGAAG
GGCTAAAGGAAGGAGCCTCACCCAGTTCTCACCGGTTTCTAGAATTAATTTTGTAAGAGTATTTTTTAGG
TGCGGTTCATGCGTTCTACATATCCAGAGCTCTGGGGTCGATAGGCACAATGGAGTTTACCTTTGATGTT
TAATGCCTTGCTGACCGACTGAGTTATGGATGAGGTGAAGGCTGGCCCATTATCAGACCCTATGGCAACA
GGCAGCCTGTGTCTTGGGATGATTTCATTTAGTAAAAACTTTACTACTGTAGTGGCAGTGTCTACTAGCA
CCAGGAGGTACTTATACCCTGCCTGGTGCAGTTTTATCTCTGTAAAATCAATTTCCCACCTTTCTCCTGG
TGAGTCTCCACAGAGACGGTGGCCTGGGCTGGGTTTGGGACCTTGTTTGGCGTTTACCTGAGCATAAGCC
ATATACTGGAGAGCTGTGTGGTTAGCTAAGTCCTGAAGGTGGGGGATCTTGAAACGGCTCCTTACAAGCT
GGGCCAGTTTTACTTCTCCCAAATGGGTGGTAGAATGCAAATGACTGATTAAAGTTTTCCCGAGGGCTCG
GGGTATGAAGATTCTGGAATCAGGAAGAATCCACCAACCTTCCTAATTTTTTAGCCTGAAGATGTGAAGC
CTGTTTCTCTTCCTTTGTGGAGTATTTTGGGTGATTTGGCAAGTTGGGCTGTGGAAAAGACACAGTGGGC
AGCAGGACCAAGGGCACTACTGGGAGCCGAGCGGCTTCTCGGCCGCAGTCTGCTCTTCAGTTACCATGGG
CAACTGCTGTGTTTTCTCTTTGATGTCCTTTGCAGTGAATTACAGCCACCTGCTGAGGAAGCCAAACAGC
TTCAAGCAGGGCTAAAATTTCTTGTTTTTTAATAGTCTTTCCTGCTGAGGTGAGTAGCCCACACTCTTGA
TAGATGGCTCCATGTACATGTACAGTAGCAAAAGCATACCTACTGTCAGTGTAAATGTTAATACGTTTGT
CCTTATGCCATTGGAGAGCCTGAGTGAGGGCGATCAATTCAGCCTTCTGGACTAAGGTACTTGCTGGCAA
CGCCTGGGCCCACAGCACATCTGTCTCCATAGTAACAGCTGCACCAGCCTTTTGTACTCCCTGTTCAAGG
AAGCTGTTACCGTTTGTAAACACGGTGCCATCTGCCTTGTTTAGGGGCACATCTTGGAGATCAGGTCAGC
CAGTTTCCGTAGTTTCTAAGAGTTCTTGGCAGTCATGGACAGGTGTAGTGAAGTCTGGATCAGGGAGTAA
AGTAGCTGGATTTAACCACCTTGTGGGAGAGAAAGTCAAATCAGGCTGATCTAACAGTAAACTCTGATAC
TGCAGGATGCGAGCATTTGACATCCATTTGCCAGAAGCACTTTGCAGCAAAGTCTCTATGGCATGAGGAA
CCGTAAGGGTTAAATTTTGGTCCAGGGTCAATTTATCAATTTATCAGCCTCCTGTACTAGGCTTGCTGTT
GCCTGTGGCTTGCAGACAGCTTGGCCATCCAGAGGCCACAGGGTCCAGTCACTGCCAAACAAATAGGCTA
CTGGGCGTCTCCAGGGTCCTAAAGTCTGAGTGAGCTCCCCTTTAGCAACTCCCTGGCTCTCATGAATAAA
AAGGTGAAATGGTTTTGAGATATTAGGGAGGGCTAGAGCAGGGGCCTCAGTTAATGCCTTTTTCAGGTTT
TTGAAAGCCTGTTCTTCGGTGCCAGTCCAAACTAGTGGGCCATTCCCTCCAGTAGTGGTGTACAGGGGCT
TGGCAATCTCTGCAAACTCTAATATCCACAGGCGACGGTATCCCACGGCCCCCAGAAAGTCACGTACCTC
TCTTTTGTGGTGGGAGTGGGGATTCGCAGGATGGCTTCCTTACAAGCACTGGTGAGTGCCCTTTTTTCTC
TGTTTATCTCATACCCTAAGTAGGAGACTCTGGGAAGACAAAGCTGGGCCTTTTTGGCCGAGATGCCCGA
GTTCCTGAAGGAGGTAAAGTAGGTCTCTAGTATGTTGCAGGCAGCTGTCAGTAGTTTCAGTAGCTAATAA
AAGGTCATCTACGTACTGAAGAAGAGTACAATTAGGGTGTCTGGCTCAAAATGGTATAAAATCCTGTTGG
AGGACTTTCCCAAAAAGAGTGGGGGAATTTTTAAAACCTTGAGGTAACCGACTCCAGGTCAATTGGGTGG
TGTCTCCTGAGCCACGATCTGTCCATTCAAAAGCAAAGATAGGTTGGCTTTTGGGGGCCAGAGGAATAGC
AAAGAAAGCATCTTTTAAGTCAAGGACAGTGTACACTGTGTGTTCTGGTGGGAGCAGGCTGAGTAAAGTA
TAAGGTTAGGGACAGTTGGGTGGACAGTGACTGTCTGTTAACTTCCCTTAAGTCCTGTATAGGTTGGCAG
TCATTTGTTCCGGGTTTTTGGACTGGCAAAAATGGAGTATTCCAGGCGGACTGACATGGTGTAAGTATGC
CAGCTTGTAACAGTCGCTGAATATGGGGGTTGATTCCCTCCCTAGCCCGCTGACTCATAGGATATTGCTT
TATCTGGACTGGCAAGGCGGTGGCCAGGAGTTCTACTACCTCTGAAGGGTGGTGCTTAGCCAGTCCCGGG
GGGTTTGACTCGGCCCAGACTCGAGGAAAGAGTCTGTAAGTCCAGTAGGAGAGGATTAGTTTTATTTTCT
GGTGGTTGTGAAGGTGAAACTAAGAGAGTTTCTTCTGACAGAGGAGTGGTTAGCAGGAGCTGAGCAGCGG
GAGGTGGTGTGTCTCCTACCATGAGGTGAGCTTGTTGGGCCAAGAAGGAAATAGATTCCTGCAGCTTGTG
GGGCAGGTCTCGTCCTAGGAGGGGAAAAGGACACTCTGGGACCACGAGAAGGAGTGGGTTACTCTTTTCT
GTTCTAAACTCACCTCTCGTGAGTGGGTGACAGGATATTCTTGAATAACTGCAGTAGCCCCCTGTACAGC
CACTTTTTTATTAGAGACACTGCCTAGGGGCATCTGCAGTATGGAGTGATCAGCCCCCATGTCAATTAGG
AAGCGTACAGGCTGGCCCCCCACTGTGGCGGTCATCATGGGCTCCTGGGGGCCAAGTGTAAAGGAGCCCT
GGCCCATCAATCATCAGATTCCTTTGCAGCGGGGAGGGTGAGGACTTCTTTCTCTTCTGGCTTTTCCTCT
GGTCTTAATGGGCATTCCTTTTTCCAATGTCCCATCTGCTTGCAGTAAGCGCACTAGTTTTTCTCCAGGG
GAGCCCCTCCCCTTTCTGACCCTTTTGGCGGGGACCCAGGGTTCCCTGACCATTTTCTGTGATGGGGTCT
TTCCTTCTTGACTTCCTGAATGGCAGCTGCTATGATTTTTGCCTGTCTTTTTTATGGTTTGTCAGCAGCC
TTTTCAGCTGCCTGAGCTGCCTGTTTCTGCTTTTCAAACTCTCGGTTGTCAAAAACCTTTTGGGCTATCT
CTAAAAGCTGACTGATATTCATTCCGGCAAATCCCTCTAGCTTTTCTAATTTTCTTTTGATGTCAGGGGC
TGCCTGAGCCACAAATGCCAAATTAAGAGCATGGCTATTTTCGGGAGCCATCAGGTCAAAAGGGGTGCCC
TTCCAATAGGCCTCCTGGAGGTGTTCCAGAAACGCTCCTGGTGACTCATCAGGCCCCTGGACAACTTCAG
TTGTCTCAGACAAATTTATGGGTTTTTGAGCAGCTCCCTTGATACCCACAAGGAGATACCGGTAAAAATT
GTCTAAAGCTCTCCTTCTACCTGAGGAGTTTGGGTCCCAATTAGGCCAGGTAGAGGGAAAAGCCTCTTCA
ATTTGGTCTTGGGCTTCCTCTTCTGGTCCACCCACTGATGTAATACTTTCTGGCCTCCCTTCTGGTACGT
TCCCACTTTTCAGAGGTGAAAAGGGTTAAAAGGAGTTGCTGACAGTCATCCCAGGTGGGTCGGTGAGTCC
GGAGCATGGACTCCATTAGTAAGGTCAAAACCTGGGGCTTTTCAGAAAAGAGGGGATTATGAGCCTTCCA
GTTGTACAGGTCAGAGGTAGAGAAAGGGACATAAACTAGGAAGGGAGCTGAGTGCTCATCACCCGGAGGG
ATTTGAGCCTCTCTCAGTGGGAGGAGGGGGGCTACCTCCTCCTGCCTTGGCCGCAATTGGGAGGCTATGG
GCGGAGAGCCCACAGGAGATGTAGTCGAGGAAACAAGGGAAGAATCTTGGGGAGCAGGAGGTTTGTAGGG
CAGCAGAACTGCGGAACTACGTGAGGAAAACTTTCCTCTTCTTCAGAAGGAGGTAGTACAAGAGGAGCCG
AGGGGGCTGAGAGTCCGCACAAAAATGCGGACCGACTCAAAAGGACCTTGGAAGTGGGATCATGAATGGT
GCATGAGTGGAACCAGGGAGGAGGGTTCCAGACCAAATCTAGCCATTGATCAATGTAGGGAAACTGATCG
GGGTGACTGAGACTTCCAGTAATGACCTGCCACACAGCCTGAACAGCTGTGGGGTTAAATGACCCTTCTG
GGGGCCACCCAGTTCCAAACTGTGGCCATTCTACTTCACAGAGTGTCCAGAGTTTGCCTTTCTTCAGGCA
GACTCCATAATCCTCTGAGGAGCCTCAAGAGAAATTCTGCAACATACATTGGAAAGGACTCACTCTTCAC
AGGGCTGGGAAGAGGAGTTTCCCATTTTGGAGGCAGTTTAACAAGGTTTGAGCAGAGAGATTAAACCCAG
CACGAACAGAGAAATTCACAACCTGCGGGGGGCTGGCGTATCGGAAGAACAGAAATAACACAACCAGAAA
GAGCAGGAAAACAACTATAGCCAACACTTACTGCCACATGAAGTTGGTTTTCTTAAGCTTCAAGATTTAG
GGAGGAGGACTGGAGGCTGACCTGAGGGCTCCTTGGCCAGCCAGACCTAGATGACCTCCCTCTTCCCCTT
GACCTACAGCCTAAATATTTTTGGTGTCTCCATGACTCAAAGACAGAAAGTTCCTGTCTGGACAGAGGGA
GGGAGGGAACAAAAAGAACAAAGGGACTAAAATGGCGCATTTCCGGGTTCTTCATTGTTAACTCTCCCGC
GCCCGGGAAAGACACGGGTGGACTGCGCAGGGGCAACCTGACCTCTGCTGGAGAAAAACCGGAACCTGCC
TAGCCACGCCTACTGCCCCACCCCTGACCCGCCTATGTCCCGCCCACTGGCCTCCCACTCCCGGGCCAGG
ACATAAAAGCCGCTCCCTGCAGGTGCGGGTTGCAAACTTCCTTGGCCCCTGCTCCTGTGCGGACCTAGGA
ACCTTCCCCCGGAGAACGCCGGAGCGACTTCATCGGCCTCCAACGCCGGAGACCGGTGAACCTCGCCCCT
CCTTCACATTGGCTTGTAAATAAAGTTTTCTTTTACTTTGCCTACTTGCCTATTCTCTGGCACTTACTCT
GGTGGTCGTCTGGAGTACTCTGGTGGTCGTTTTGGAGCAAATCAGTTCCAACTTGACCTTCTCGTTCAAG
GGTTTTAGGAGGGAGAGTAGAGCCAAATCTTGGAGGCGCTGGACTTGCTCTGACACAGGAAAACGAGATA
TGTGGGGTAAGGGATAAGGATTAGAAGGAAAGGGGCCACTCGGATCTTTTCTAAGGTAGGAGAGTAGACA
CAGGGGAACAGAATAAGAGTCCAGACAGAGTAAAGCAGTATGAGCGTAGGCTTCTCTACACAGACTTCTA
TTCAAAAGCATGTGAAAAGTTACAGGATGACAGAAAAGGTGGGCAAGCAGGTCTGCAGGGTGGCTATTCT
GAATCCACCACTGATCTAATGTGGAGGCGGTCCAGTCACTTGGGCATGGGATGTGGCAATCTAAACTCCA
GCAGCCTTTATGGTGCCAGAAATTCCAAATGGGCAAGTGTTTCCCACACCCCTTCCCGTAACAACACCTG
ATTTGTTTCTGACAGAAAAGGCAGGACTGGGACGGCCAGCCCAAACAACTGATGAGGAATTTGACCTCCT
GTGGTAGAAAATCAGTATTGAGGACCTTGAAGAAGTTCTTTCCCAGTCGCCTTGGGCAGTGTCGGTGACC
TGACAGACGAAACTTAGACACTAAACAAGACAATAGACACTAGTGCATATAAACAAGTTTGACTTTTTTT
TTTTTTTAATAGACAAGGGGTGGGGGTCCCGTGATAGGATCAGTCAGATGCCTGTCTGGCTGCTCCCCTT
GAGGGGACTTAGGCTCCTTTCAGCATTGGCAGGCTGGTATAAACCCCTGGCTCGGATTGAGCTATGGCTG
ATGCTGCCTTAAGCCTTATGAGGTCGCCACGGAACCACAGGTGAGGGCCCACTCGAACTCCGTAGCTTTC
GCGTGGACAAACTGGAAGTTGAAGCACAAGCCCTTGACCTCCCCATTTACGCACTCATTCACACAGAGTT
TATAACAGTTTTATTCTTGTTCTAAAACAGAGGTCTCCAGGAGACCTGAACGAGAAAATGAGAAGAGATA
GAGAAAGAGACCAAGAGAGACTAGTCTTTTTTTTTTTTTTTTTTTTTTTTNNNNNNNNNNNNNNNNNNNN
NNNNNNNNNNNNNNNNNNNNNNNNNNNNNNNNNNNNNNNNNNNNNNNNNNNNNNNNNNNNNNNNNNNNNN
NNNNNNNNNNNNNNNNNNNNNNNNNNNNNNNNNNNNNNNNNNNNNNNNNNNNNNNNNNNNNNNNNNNNNN
NNNNNNNNNNNNNNNNNNNNNNNNNNNNNNNNNNNNNNNNNNNNNNNNNNNNNNNNNNNNNNNNNNNNNN
NNNNNNNNNNNNNNNNNNNNNNNNNNNNNNNNNNNNNNNNNNNNNNNNNNNNNNNNNNNNNNNNNNNNNN
NNNNNNNNNNNNNNNNNNNNNNNNNNNNNNNNNNNNNNNNNNNNNNNNNNNNNNNNNNNNNNNNNNNNNN
NNNNNNNNNNNNNNNNNNNNNNNNNNNNNNCGGGGTTTCACCGGGTTAGCTAGGATGGTCTCGATCTCCT
GACCTCGTGATCCGCCCGTCTCAGCCTCCCAAAGTGCTGGGATTACAGGTTTGAGCCA
