# Supplementary material for: Genome-wide characterization of endogenous retroviruses in snub-nosed monkeys
Source: PeerJ. 2019 Mar 18;7:e6602. doi: 10.7717/peerj.6602 (PMC6428148; doi:10.7717/peerj.6602)
Supplement: File S4 — All ERV sequences found in the black and white snub-nosed monkey. [file peerj-07-6602-s004.zip › Supplemental4/135-8235.fasta]

>135NW_016808908.1:23839-32073 Rhinopithecus bieti 
TGAGAGACAGGACTAGCTGGATTTCCTAGGCCGACTAAGAATTCCTAAGCCTAGCTGGGGAAGGTGACCA
CACCCACCTTTAAACACAGTGCTTGTAACTCAGCTCACACCCGACCAATCAGGTAGTAAAGAGGGCTCAC
TAAAATACAAATTAGGCTAAAATCAGGAGGTAAAGAAATAGTCAAATCATATATCTCCTGAGAGCACAGG
GGGAGGGAAAATGAATGGGATATAAACCCAGGTATTCAAGCAGGGAACGGCAACCCCCTTTGGGTCCCTT
CCCATTGTATGGGAGCTCTGTTTTCACTCTATTAAATCTTGCACCTGCACAGTCTTCTGGTCCGTGTTTG
TTCTGGCACGAGCTGAGCTTTCGCTCGCCACCCACCACTGCTGAATGATGCTGTCACAGACTCGCTGTTG
ACTTCCACCTCTCTGGATCCAGCAGGGTGTCTGCTGCATTTGTGATGCAGTGAGGCGCCCATTGCTGCTC
CCGTTCAGGCTAGAGGCTCACCATTGTTCCTGTGCAGCTTAGTGCCTGGGTTCATCCTAATTGAGCTAAA
CACTAGTCACTGGTTTCCGCAGTTCTCTTCCATGACCCATAGCTTCTAACAGAGCTATAACACTCACTGC
ATGGCCCAAGGTTCCATTCCTTGGAATCTGTGAGGCCAGGAACCCCAGGTCAGAGAACAAAAGGCTTGCT
GCCATCTTGGGAGTGGCCTGCCACCATCTTGGGCGCTCTGAGAACAAAGACCCACCTGTAACATTTGGTG
GCCTGTACAGGGATTCTCTAAAGCAGTAAGTAATATCAGACCACTTTCACTTGCTATTCTGTCCTATCCT
TCCTTAGAATTGGAGGAAAATACCTGGGATCTGTTGGCCAGTTAAAAACAATTAGCATGGCCATTGGACT
AAAGACTCAGGTGTGAGGCTTCCTGGGAAAAGGCTTTCTAACAACCCCCAACCCTTCTGATTTGGGAGCA
TTGGTCTGCCTGGAACCAGCTTCTGCTTTCACAGCTTTCCTGGGGAAGCTGAAGGTTGACTAGAGGCAAA
AAGCTGTCATCCTGAACTCCTGGCATCAGCTGGTAGAGATCATGGTGCAGTCAGAAGTCTCTACTCAACA
GTCACCCATGCATGCACCCCTACCTCTCCTTCTGACCCATACCTCCTGGGTCCCAACCATGACTTTCTTG
AAAGTGTAGCACCAAAATTCTTCTTACCTCTGAATCTACTTCCTCCAATCCCTGCCTCCTAGGTACTAAT
GCTTCAGACTTTCACTTGCTTTCCCAAGTATTAGAGCAAGTTTTATCTCCAAAGGGATCTAAGGAAGCTC
TACGCTGTGTCCTTAGGCATCTAGGCTATGAACCCAGGGAGTCTTGTCCCTGGTGTCCCTCCCAATTTAG
GCATACAGCTCTCAGTATGGGCAGTTATGTGGGACCCATTCCCCACCACCCTTGCTGGGTCCTTAGAACT
GATAACCCAGTACTTTAACAACTGGAACTCGGTCTACAACAACATAATAGATCAGGATGAAAATGAACTC
AGTAAATGAAAGGCAGGCACATATTCCTATAGTGACAAACGGGGGCAATGAGCGAACATCCTTCCACTGT
GTTTGCAGAATCTATCTACAAAGGCAGAGAAGAGAGAGACAGAGACAGAGAGGAGAGAGAGAGAGAAGGA
GGGAGAGAGAGAGGAGAGAGAGAGACAGAGAGGGGAGAGAGAGAGAGAGAGAGGAGAGAGACAGAGAGAT
GGGGAAACAGCAGCAGAGAGAGGGGGGAAACAGAGAGACAAAGAAGGAGTCAAAGAGAGAAAGAAAGAGA
AAACTAGAAGTAGTAAAGAAAAAAACAGTGTACCCTATTCCTTTAAAAGCCAGGGTAAATTTAAAACCTA
TAATTGATAATCGAAGGTATTCTCCATGACCCTATAACACTCCAATACCACCTTGATGTCAGTGTAAACA
AGGGCATAGTCCAAAAACACTGAGACCACTGACAATCTGTAATGTTCCTATCAAAAATCCTTAACCCAGT
AACCCGTGGATGGGCCAAATGCATTCAGTAGGCAGCGGCAACTGCTTTGCTAAAAGTAGCAAAGTAACCT
TTAGAGAAAACCTCATTGTGAGCACACCTCAACAGTTCAGAGCTATCCTAAGTCAAAAAAAAAGCAAAAG
GTAGCTTACTAACTCAAAATCTTAAAGTATGGGGCTATTCTGTTAGAAAAAGGTGATTTAACATCAACCA
CTGAAAATTCCCTTAACCCAGCAGATTTCCCAAAAGGGGATTTACATTTTAATTACCATGCAAAGATCCT
TCCATACCTAGGAGGAACTCCCTTCAGGACAGGATGATAGATGGTTCCTCCTGGGTGACTGAGAAAAAAA
TCACAATGGGTATTCAGTAATTTTTAGGGAGACTCTTGTGGAAGCAGAGTTAGGAGAATTGCCTAATAAT
TGGTCTGCTCAACCATGCAAGCTGTTTGCACTCAGCCAAGCCTTAAAGTACTTACAGAATCAAAACTCTA
TCTTAATCCTGACTCAAAAGGTTACCTACACACTCACTGAAATGCATTTGCATAAGAACTGTTGTTTATG
GGAACGCATCTTGATGGGGCAGCTGGGTTGTTATGAAATACTCAGGAACCCAGCCCAGCTCTAGAACTCA
CCCCTGAGTGCAAAGGCAATATTGGGCATGCTGGTAAAGGACCACTAGAATCTGGCAGCCCGTACCCCTT
TCTTTGTAGTCAAGAAAGGTGGGAAACAGGTGCAGGACTGCTACATCGGTGAGTGTAACTAATCCGATAA
GCAGAGGTCCATGAGTGGTTACGCACCCTGGAAAGGTGCGGAGACCAGCTCGGTCATGGAGACCATAACC
CAGTGGCACTAGAGGAATTAAAGACACACATACAGAAATACAGAGTGTGGATTGTGAAATCAGGGGTCTC
ACAGCCTTCAGAGCTGAGAGCCTCAAACAGAGATTTACCCACATATTTACTGACAGCAAGTCAGTAATAA
GCATTGTTTCTATAGATTATAGATTAACTAAAAGTATTCCTTATGGGAAACAAAGGGATGGGCCGAAATA
AAGGGATGGGCTCTGGCTAGTTATCTGCAGCAGGAACATGTCCTGAAGCACAGATCGCTCATGCTGTTAT
TTTGGTTTAAGAATGCTTTACGTGGTTTTCTGCCCTGGGTGGGCCAGGTGTTCTTTGCCCTCATTCCAGT
AAACCCACAACCTTCAGCAGGGGCGTCATGGCCATCACAAACATATCACAGTACTTCAGAGATTTTGTTT
ATGGCCAGTTTTGGGGCCAGTTTATGGCCAGATTTGGGGGCCTGTTCCCAACAGAAAGGAATAAGCATTA
GGACCATAGAGGATGCTCTAGGACTAAAGTTCGTTGGAAAATGACTAGGGGTGCTGGCATCCCTATGTTC
TTTTTTCAGAAACGTTCCCCCCAAGGCAAAAATGCCCCTAAGATGTATTCTGGAGAATTCAGCCCAGTCA
GAGTGTATGTACTTTTTACCTTCTCAGACTTGAAGCAAATTAAAATAGACCTAGGTAAATTCTCAGATAA
CCCTGATGGCTATACTGATGTTTTACAAGGGTTCGGACAATCCTTTGATCTGACATGGAGAGATACAATA
TCACTGCTAGATCAGACACTAACCCCAAATGAGAGAAGTGCCGCCATAACCGCAGCCTGAGAGTTTGGTG
ATCTCTGGTATCTCAGTCAGGTCAATGATAGGATGACAAGAGAGGAAAGAGAACAATTCCCCACAGCCCA
GCAGGCAGTTCCCAGTGTTGACCCTCACTGGGATGCAGAATTAGAACATGGAGATTGTTGCTGCAGACAT
TTGCTAACTTGTGTGCTAGAAGGACTAAGGAAAACTAGGCAGAAGCCTATGAATTATTCAATGATGTCCA
CTATAACACAGGGAAAGGAAGAAAATCCTACTGCCTTTCTGGAGAGACTAAGGGAGGCACTGAAGAAGCA
TACCTCTCTGTCACCTGATTCTATTGAAGGCCAACTAATCTTAAAGGGCAAGTTTATCACTCAGTCAGCT
GCAGACATTAGCAAAAACTTCAAAAGTCTGCCTTAGGCCCGGAGCAAAACTTAGAAACCCCATTGAACTT
GGCAACCTCCGTTTGTTATAATAGAGATCAGGAAGAGCAGGCAGAATGGGACAAACAGGATAAGAAAAGG
CCACCACTTTAGTCATGGCCCTCAGGCAAGTGGACTTTGGAGGCTGTGGAACAGGGAAAGCCTGGGCAAA
TTGAATGCTTAATAGGGCTTGCTTCCAGTGCAGTCTACAATACACTTTAAAAAAGATTGTCTGAATAGAA
ATAAGCCACCCCCTCATCCATGCCCCTTATATCAAGGGAATCACTGGAAGGCCCACTGCCCCAGGGGATG
AAGGTCCTCTGAGTCAGAAGCCACTAACCAGATGATCCAGCAGCAAGACTGAGGGTGCCCAGGGCAAGTG
CCAGCCCATACCATCACCCTCACAGAGCCCCGGGTATGCTTGATCATTGAGGGCCAGGAGGTTAACTGTC
TCCTGGACACTGGCGCGGCCTCCTCAGTCTTACTTTCCTGACCTGGACAACTGTACTCCAGATCTGTTAC
TATCCAAGGGGTCCTAGGACATGCAGTCACTAGATACTTCTCCCAGTCACTAAGCTGTGCCTGGGGAACT
TTACTCTTTTCNCTAATCTTAAAGGGCAAGTTTATCACTCAGTCAGCTGCAGACATTAGCAAAAACTTCA
AAAGTCTGCCTTAGGCCCGGAGCAAAACTTAGAAACCCCATTGAACTTGGCAACCTCCGTTTGTTATAAT
AGAGATCAGGAAGAGCAGGCAGAATGGGACAAACAGGATAAGAAAAGGCCACCACTTTAGTCATGGCCCT
CAGGCAAGTGGACTTTGGAGGCTGTGGAACAGGGAAAGCCTGGGCAAATTGAATGCTTAATAGGGCTTGC
TTCCAGTGCAGTCTACAATACACTTTAAAAAAGATTGTCTGAATAGAAATAAGCCACCCCTCATCCATGC
CCCTTATATCAAGGGAATCACTGGAAGGCCCACTGCCCCAGGGGATGAAGGTCCTCTGAGTCAGAAGCCA
CTAACCAGATGATCCAGCAGCAAGACTGAGGGTGCCCAGGGCAAGTGCCAGCCCATACCATCACCCTCAC
AGAGCCCCGGGTATGCTTGATCATTGAGGGCCAGGAGGTTAACTGTCTCCTGGACACTGGCGCGGCCTCC
TCAGTCTTACTTTCCTGACCTGGACAACTGTACTCCAGATCTGTTACTATCCAAGGGGTCCTAGGACATG
CAGTCACTAGATACTTCTCCCAGTCACTAAGCTGTGCCTGGGGAACTTTACTCTTTTCACATGCTTTTCG
AATTATTCCTGAAAGCCCCACTCCTTTGTTAGGGACAGACATCCTAGCAAAAGCAGGGGCCATTATACAC
TAGAATTAGGAGAAGGAAAAGGGGTAAATATATATACAGACTCTAAGTATGCTTACCCAGTCCTCCGTGC
CCACGTATGGAGAGAAAGGGAATTCCTGACTTCCAAGGGAACACCTATCAAACATCAGGAAGTCATTAGG
AGATTATTATTGGCTATACAGAAACCTAAAGAGGTGATAGTCTTACACTGCTGGGGTCATCAGAAAGGAA
AGGGAAATAGAAGGGAACCACCAAGCAGATATTGAAGCCAAAAGAGCCATGAGGCAGGACTCTCCATTAG
AAATGCTTATAGAAGGACTCCTAGTATGGGGTAATCCCCTCCAGGTAACCAAGCCCCAGTACTCAGCAGA
AGAAATAGAATGGGGAACCTCACGAGGACATAGTTTCCTCCCCTCAGGATGTCTAGCCACTGAAGAAGGA
AAAATACTTTTGCCTGCAGCTAACCAATGTAAATCACTTAAAACCCTTCACCAAACCTTTCACTTGGGCA
TTGATAGCACCCATCAGATGGCCATATCATTATTTACTGGACCAGGCCTTTTCAAAACTATCAAGCAGAT
AGTCAGGGCATATGAAATGTGCCAAAGAAATAATCCCTTGCCTTATCACCAAGCTCTTTCTGGAGAACAA
AGAACAGGCCATCACCCAGGAGAAGACTGGCAACTAGGTTTTACCCACATGACCAAATCTCAGGGATTTC
AGTATCTACTAGTCTGGGTAGATACCTTCACTGGTTGGGCGGAGGCCTTCCCTTGTAGGACAGAAAAGCC
CCAAGAGGTAATAAGGCACTAATTCATGAAATAATTCCCAGATTCAGACTTCCCCAAGGCTTACAGAGTG
ACAACGGCCCAGCTCTCAAGGCTGCAGTAACCCAGGGAGTATCCCAGACGTTGGACATACAATATCACTT
ACACTGTGCCTGGAGGCCACAATCCTCAGGAAAAGTCAAGAAAATGAACAAAACACTCAAGCAACATCTA
AAAAAGCTAACCCAAGAAACCTACCCTGCATGGCCTGCTCTGTTGTCTATAGCCTTACTAAGAATCCTAA
GCTCTCCCCCAAAAGTGGGACTTAGTCCATATGAGATGTTGTATGGATGGCCCTTCCTAACCAATGACCT
TGTGCTTAACCGAGAGATGGCCAACTTAGTTGCAGACATCATATCAACAAGTTCTTAAACCATTATGGGG
AACCTGTCCCCAAGAGGAGGGACAGGAATTATTCCACCCTGGTGACATGGTATTAGTCAAGTCCCTTCCC
TCTAATTCCCCATCCCTAGACACATCCTGGGAAGGAAACTACCCAGTCATTTTATCTACCTCAACCATGG
TTAATGTGGCTGGAGTGGAGTCTTGGATACATCACACTCGAGTCAAACCCTGGATACTGCCAAAGGAACC
CAAAAATCCAGGAGACAACGCTAACTATTCCTGTGAACCTCTAGAGGATCTGCACCTGCTCTTCAAGTGA
CAACCATGAGGAAAGTAACCAGAATCGTAGATCCCCCTGGCTTTCCCTTGTCATATTTTTTTTTACTCTT
CTCTTACCTGCTTTTACTCTCACTGCACCTCCTCCATGCCGCTGTACTACCAGTAGCTCCCCTTACCAAG
AGCTTCTATGAAGAATGTGGCTTCCTGGAAATATTGATGCCCCATCATATATGAGTTTTTCAAAAAGAAA
CCCCACTTTCACCACCCACACCCATATGCCCCTGCACTTCGGGCCTACATTTCAATCCCTGTGTCTTTAA
ACTCCTTGTTAAGTTTGTCTCTTCCAGAATCAAAGCTGTAAAACTACAAATGGTTCTTCAAATGAAGCAC
CAGATGCAGTCCATGACTAAGATCTACCGTGGACTCCTGGACAGGCCTACTAGCCCATGCTCTAATGTTA
ATGATATTGAAGCTACCCCTCCTGAGGAAATCTCAACTGCACAATCCCTACTACGACCCAATTCAGTGGG
AAGCAGTTAGAGTAGTCATCAACCAACCTCCCCAACAACACTTGGGTTTTCCTGTTGAGAGTGGGGACTG
AGAGACAGGACTAGCTGGATTTCCTAAGCTGACTAAGAATTCCTTTGCCTAGCTGGGGAAGGTGACCTCA
CCCACCTTTAAACACAGGCCTTGTAACTCAGCTCACACCCGACCAATCAGGCAGTAAAGAGGGCTCATTA
AAATACAAATTAGGCTAAAAGCAGAAGGTAAAGAAATAGTCAAATCATATATCTCCTGAGAGCACAGGGG
GAGGAACAATAATTGGGATATAAACCCAGGCATTCAAGCAGGGAGCAGCAACCCTCTTTGGGCCCCCTCC
TGTTGTAGGGGAGCTCTCTTTTCACTCTATTAAATCTCGCACCTGCACACTCTTCTGGTCTGTGTTTGTT
CTGGCTCAAGCTGAGCTTTCGCTCGCCGCCCACCACTGCTGAACGATGCTGTTGCGGACCCATCGTTGAC
TTCCACCTCTCTGGATCCAGCAGAGTGTCTGCTGCATTTGTGATGCAGTGAGGCGCCCATTGCTGCTCCC
ATTCAGGCTAGAGGCTCACCACTGTTCCTGTGCAGCTAAGTGCCTGGGTTCATCCTAATTGAGCTAAACA
CTAGTCACTGGTTTCCACAGGTCTCTTCCATGACCCACAGCTTCTAATAGAGCTATAACACTCACTGCAT
GGCCCAAGGTTCCATTCCTTGGAAGCCGTGAGTCCAAGAACCCCAGGTCAGAGAACAAAAGGCTTGCTGC
CATCTTGGGAGTGGCTGCCACCATCTTGGGAGTGGCCTGCTACCA
