# Supplementary material for: Genome-wide characterization of endogenous retroviruses in snub-nosed monkeys
Source: PeerJ. 2019 Mar 18;7:e6602. doi: 10.7717/peerj.6602 (PMC6428148; doi:10.7717/peerj.6602)
Supplement: File S4 — All ERV sequences found in the black and white snub-nosed monkey. [file peerj-07-6602-s004.zip › Supplemental4/136-11611.fasta]

>136NW_016808908.1:1000699-1012309 Rhinopithecus bieti
AGTCCCAGCTACTCTGGAGGCTGAGGCAGGAGAATGGCGTGAACTCGGGAGGCGGAGCTTGCAGTGAGCC
GAGATCATGCCACTGCACTCCAGCCTGGGCGACTGAGCGGGACTCCGTCTCAAAAAGAAAATAAAAAAAA
GAAATAACACCAAAATTGCAGTCAAACAGCTTAGGTTTCATACCTAGCTTTGCCTCTTGCTTGGTGGTCT
GGGGAAAGTCACTTGATTTGTCTGATCTTCAGTGTTCTCATCTGTAAAATGGGAAAATAGTAATTCCTAA
TTTACTGAGTTGTTATGAATACAAATGAAATAATACAGGGAGGAAGGAGGACTTCGTAATCTGCAAAGAT
CCATTCAATTAGAAATAGAGTCACACGCATTTGCCTCATAAGATCTCATCCAGTTTTCAATATAACTGGC
CACTTCCATGGGCTCTATTGCCATGGGCATCTATTCCATGTTGCTCAACAAATCCTCAGGCATTTGCCCC
AAAGCTTTGGCTACTTACCTAAATTCCAGATCAATCTAGGAAGCCTATCTAGGGGTTAAATTGCTGGGAG
GGATAGGTTTGTGAGAATGGGAAAGAAACTGAAACTTTTTTTTTTCTTTGTCACTCTGTTCCCTTTCTCT
TCTCTGTCCTTTGAACTTCCTGAAAAACCCTTGATTCACCCGTTCAACAAAAGAATAAGAGGTAAAATGA
GTTTTCCTCCCTGTCTCTTATCTATCTGGATTTCTCTGGTGCTTTATATACAGAGAGTTACAGTGTATTG
TGGTCATGTGTTGATGTATTTGTCACTACTACTGAATCTTTTTTTTTTTCATGGTGGGTTCTCAATAAAT
GCTTGTTGGATTGAACAGACTATAATGTAATTGAAGCTATTCAGAGCTCAGAATGTATTTCACACACTCA
GATCAAGTGATTATTTCACACACTCAGATCAAGTGATTTATTCGAGACTTTCAGAGAGCTTGGTTAAAAA
TAAAGATCTGGATTCAGGCAATTTTGTTCAGAGAATTTTGGGGGAGTTAAATAGCTCTGGCTGCAGGCTG
GGGTCTTCGTTATGGGAAAAAAATGCAACATAGGAAGAATTGCAAAATACCTCCAGGAAAACGTCTGGGT
ATTTTTGAACCTTTGGCAGAGATGCATGTCTGTCTGGAATATACTTCTTTCCCTTCCCCTCCTGTCTCTA
ATCCGACAGCTTAACCCAGTAGCACATAATAAATAAGCAAAATTTATAGAAATATTTTTCTGAATCCTGA
TCCCTTGAAATTATGACCTGGTGATTCCTTCCCCCACCAATAGTTCTGAAGTCAACATGGCATATAAATA
TGGCAACTACATGTCCTGGCTTTTTCACCCCAGTTTTGAAGTTTTGATTTAAAATACTCTCTCTCAGTAT
CAGACTTCATCCCATTTTTGGTTCATATTCATGGAGATCCCATAATAAAACATTTGTTAGAAAACTACTG
TCACATTATTTTTAAGATATTATTATGCTTTATGTAATTAATGTTTTAATATGTGGCATGGGGAAAGTAT
TTGTATTTGAACAAATTCAAAACCTCACCAGCAATAAAAGTGCAAGATTCTGCTTTTTATTCTTATTTTT
TCTTTCTTTTTTTCCGTCCTAGTTCCTGGCTGTGAATATCTTTTCCTTTCTTTCTTCCTTCCTTCCTTCC
TTCCTTCCTTCCTTCCTTCCTTCCTTCCTTCCTTCTTCCTTCCTTCTTTCTTCCTTCCTTCCTTCTTTCC
TTCCTTCCTCCCTCGGTCCCTCCCTCCCTCCCTCCCTTCTTTTCTTCTTTCTTTCGTCCATCTATTTAAC
CATACGAAGAGGATACCATAAAAAAAAAAAAAAACTTCCAAATAATATCCATTTAAAAATTTTAGTGTTT
AGTGTTAGTGAAGTTTGGAGAATCAGTACATTGTCTAGCAGGAATGTAAATTAAAATCATCTTTGAAACA
ATTTTACAATATCTAATAAGAGTATTAAAAAGTTCACAGGGCCTGGCACAGTGGCTCACGTCTTTAATCC
CAGCACTTTGAGAGGCCAAGGCAGGCAGATCACCTGAGGCCAGGAGTTCGAGACAAGATTGGTCAACATG
GCAAAACCCCATCTCTGCTAAGAATACAAAAATTAGCCAGGTGTGGTGGTGCGCACCTGTGATCTTAGCT
ACCTGGGAGGCTGAGGCAGAAGAATCGCTTGAGCCTGGGAGGCAGAGGTTGCAGCTAGCCAAGATCTGGT
GCTTCTGAGTAAGGCTGCTGCCTGCCCTCTGTAATAGTCTCCTGGCTTTCAGGTTTCAGAACAATAGGCC
ATCTCCCTAGGCTCTGTCTCTTCTTATGCTCCAAAACCTGTTGGGGATCTTCTTCCCTTACAGCAGTTTT
GTCAGCTTAGAGTTGGTTTCTAGTTCTCTGCCTAGCCTTTAGGTGGTGAATGGTTTCATGAACTGCCTCT
GTTTCTTAACCTGGCCTTTCTTTCACCCTCTTGAGCATCATGGCCCTTCCCACTCTGGGAGCAACAAAAG
CGGAGAATGGGCTGCTTGCACAGCTAATAGGCCAGTGCCCCATAGTTTAACTGAGCTGCTCAGATCCATA
TTTTAGGTTCAGCAAACTGGGGTTAAAAGCAGAATACTGGTTTAAAAACAGACACATACATAGGCCAATG
GAAGAGAATGAAATAAATATAAATCCATGCATTTACAGCTGACTCAATTTTCAACAAAGGCACCAAGAAC
ATACAATGGGGAAATGCCAAATCTCTTCAATAAATGATGCTGGGAAAATCAGGTAACAATATGCAGAAGA
ATGACACTAGGTCACCATATACGAAAATCAAATTAAAATAGATTAAAGACTTAAATCTAAGACCAGAAAC
TGTGAAACTACTAGACAAAAACATTTTCAGCTTCTGGGCAGCAAATAAAAAATTGACAAAGTGAAGAGAC
AACCCACAGAATGGGAGAAAATATTTGCAAAATATTCATCTGACCAAAAATTCATAACCAGAACATATAA
GGAGCTCAAACAACTCAAGTGCAAAAAAACCCCCAGTAATCCAATTTTAAAGTGGGCTGAAGATCTGAAT
AGATATTTCTCGAAAGAAGACGTACAAATGGCCAACAGGTATATATGAAAAAATGTTCAATGTCACAAAT
CATCAGAGAAATGCAAACCAAAACCATAATGAGATATCATTTCACTCCAGTTAAAATGGCTTTTATCAAA
GAGTGAAAAGGGCCAGGCACAGTGGCTCACGCCTGTAATCCCAGCACTTTGGGAGGCCAAGGCAGGTGGA
TCACCTGAAGTCAGAAGTTTGAGATCAGTCTGGCCAACATGGTGAAACCCCGTCTCTACTAAAAATATAA
AAAAAAAAATTTAGCTGGGTGTGGTGGCACACAAGTGTAATCCCAGCTATTCGGGAGGCTGAGGCAGGAG
AAACGTTTGAACCCGGGAGGCAGAGGTTGCTTTGAGCTGAGATTGTGCCATTGCATTCCAACCTGGGCGA
CACAGCGAGACTCCATCTCCAAAAAAGAAGAGCAGAAAGGCCGGGCATCGTGTCTCACGGTTGTAATCCC
AGCATGTTGAGAGGCTAAGGCAGGTGCATCGCTTGAGCTCAGGAGTTCAAGACCGGCCTGGGCAACATGG
TGAAACCCCATCTCTAATAAAAATATGGTAATTAGCTGGATGTAGTGGCATGTGCCTGTAATCCCAGCTA
CTCAGAAGGCTGAGGTGGGAGAATCACTTGGGGGAGCAGAGGTTGCAGTGAGATCACATCACTGTACTCC
AGTCTGGACAACACAGTAAGACTGTCTTAAAAAAAAAAAAAAAAAAAAAAAAAAAAAAAAAAAAAAAAAA
AAAGGAAAAAATCAAAGGGTGGGGTGTTAAAAAAAAAAAAAAAAAAAAAAAAAAAGACTGGAAATAATAG
ATGCCACTGAGGATGTGAGGAAAGAAGAACTCTAGTACACCGCTGGTAGGAATGTAAATTAGTACAACCA
CTATGGAAAGCTGTATAGAGGTTCCTGAAAAAAAACTAAAATTAAAACCACATGATCCAGCAAATCCACA
CTGAGTATATATCCAAAAGAAAGACAATCAATATATTGAAGCTGTCTCTACATTCCCATGTTGATTTCAG
CACTAGTCACAATAGCCGAAATGTGGAATCAACCTAAGTGCCAGTCAATGGATGAATGGATAAAGAATGT
GTAGTATATATACATAGTAGAATACTATTCAGCCAGAAAAATGAATAAAAATCCTGTCATTTGCAGCAAC
ATGGATGGAACTGGTGGTCATAATGTTAACTAAAATAAACCAGGCACAGCAAGACAAACTTTGCATGTTC
TTATTCATATGAAAGCTAAAAAAGTGGCCAGGCACAGTGGCTCACACCTGTAATCCCAGCACTTTGGGAG
GCCGAGGCGGGTGGATTACCTGAGGTCAGGAGTTCAAGACCAGCCTGGCCAATATGGTGAAACCCGGTCT
CTACAAAAAATACAAAAATTAGCCAGGCGTGGTGACACACACCTGTAATCCCAGCTACTCTGGAGGCTGA
GGCAGGAGAATTGCTTGAGCCAGGGAGACGGAGGTTGCAGTGAGCCAAGACTGTGCCACTGCATTCCAGC
CTGGCCAAGAGAGAAAGACTGTCTCCAAAAAAAAAAAAAAAAAAGTGAATCTCTGGCTGGGCATGGTGGC
TTATGCCTGTAATCCCAGCATTTTGGGAGGCCAAGGCGGGCAGATCACCTGAGGTCAGGAGTTTGAGACC
AGCCTGGCCAATATGGTGAAACCTCGTCTCTACTAAAGTAAAGACAATGATTAGCTGGGCATGGCGGTGG
GCACCTATAATCCTAGTTACTTGGGAGGCTGAGGCAGGAGAATTGCTTGCATCCAGGAAGTAGATGTTGC
AGTGAGCTGAGATCGCGCCACTGCACTCCAGCCTGGGTGACAGAGAGAGACCCCGTCTCAAAAATAAAAT
TAAAATAAAATAAAATAAAATAAAATATAAAATAAGTGGATCTCATGAAGATAGATAGGGAGGTGGTTAC
CAGAGGCCTGGGAAAAGGTAGAAGGTAGAGGGGGTTAAGAGAAGTTGATTAATGGGTACAAATAATACAG
TTTGAAAAATTTTTTTCTTTTTACATTTTTTCTTCTTTTTCTTTTTCTTTTTCTTTTATCTGTCTTAAGA
CCACTATATATACAAGTTTTAATAGTAAGAAAAGAAAAGCTAGTGTTTGATAGTTTGGTAGGGTGCCTAT
TAATTTACAAATGATCTACTGTAGATTTCAAAAGGGTGAAAAGAATAACTTGAATGTTTCTAGCATAAAG
AAAAGGCAAATATTTAAGGCAACAGATATCCCAGTTACCCTGATTTGATCTCTAAAAAATTACATTAATG
TATTAAATCATGTACCCCGAAAATATGTACATCCATTATGTACCTATTTTTAAAAAAGTAAAAGCATTTT
TCTTCTTTTTTAAAAAAGAAAAAACAAACAAACTGAGGTTACATAGAAGAATTCAGTTTCAGCTCCAACA
GAGGTTCAGAATTAGTTGAATCCTCGGGCTGCAGGAGACAGGAATCTAGCTGAGGACCCTGCAATTAGAG
CCATGATTCAAAATACCCAGAAGCTAGCAGATGGGCAGCAGTACCTGGAAGTGAGATTTCACTCTGGAGA
GGTTCCACTTGCTACAGATCCAAGCTTCCCACCTCCACAGCAAACAGACAAATGCTGCTCAGAGGTCCAT
TCGGTCACCCACCCATGAGCAGGTTAGGGGTAAGGGCAATGCTGAGATGGGCTAAAGGTCAAGGAACCCA
AGATGGCCTGTTGTGGGGAGTGATCCTCTAGAAAGGCCCAGATTTAGGTGCTGTCATTTCTTGACAACCT
TTTTTGGTTGGCCCTAAGTAGAAATGTTGTCCTGGATTATAGTAAATAGTACTACCTTCCATCTATATGT
CCAGGTCCTGGACTAGTCTTGGTTGTTGAAAGGATTTTTGTACTTTTCCCATCCTCAAGTTTTGAGACAA
GATGACTCTTACTCATAGTACTCAAAATACTACAAAAGGAAAGAAGACTTTTGTTAAATTGTGTCTCACA
AAATAGTAGCAGGATATAAAGATGTCCTAGAATTGGGAAAATGAGATCAGGAAACGTTATCCTTTTAAAA
AAATTATTATCATTATTATTATTATTTTTATTTTTTTGAGATGGAGTCTTACTCTGTTACCCAGGCTGGA
GTGCAGTGGTGAGATCTCTGCTCACTCCAACCTTCATCTCCCTGGGTTAAAGTGATTCTCCTGCCTCAGC
CTCCGAAGTAGCTGGGATTACAGGCACGTGCCACTGCTCCCAGCTAATTTTTTGTATTTAGTAGAGACGG
GGTTTCACCATGTTGGCCAGGCTGGTCTCAAACTCCTGACTTCAAGTAATCTGCCTGTGTCGGCCTCCCA
AAGTGCTGGGATTACTGGCATGAGCCACCACACCTGGCCAGGAGGAGGTTATTTTTTGACATCCCCAGAT
CCATTTACTCAGCTGTTTATTGAGCCGGGTACCATGCTAGTTGCTGAAGGTGATTACATGTGAATGGAAG
ATGGCCTCTGCCCTCATATTCTTTAGTAAAAGGGCTAGCCATGAAACAGTCTGCCAAATAGTAATAACGA
TTATTATAAACTGTAAACTAAAGTAGTGATCATACAACTTAATGGTTTAAATGATCAGCTGTAAGAAATT
CTAAGAGATTGAGTGCAAATTTGTTATAGAAATTTACAAGACCCAGTTCAATCCAGAGACAGGAGTGCTT
TTAATCTCGTCAAAAAGTTGCTGAATGAATCAATTCTGGAAAAAATGAAACACAACAACAACAAAAAGTT
GCCAGAAATAGAGTTTGTTTTCTCAGGAAAAAGGTAGCAAACGAGCTAGATTTGCGAGTGACACCATATC
CTGTAGACAGAGTGCCTGGACCAGCCTCTCCAAAGATTTCAGCTGGCTTAGTAATATCTCTGGGTAAAGA
AGCTAATATTTTCATTTGGGATTTACTCTCCCCATTAATTAATTTATTTATTTATTTTGGAGATAAGAGT
CTTGCTCTGTTGCCTAGGCTGGAGTGCAATGGCGTGATCTCACCTCACTACAGCCTCCGCCTCCCAAGTT
CAAGCGATTCTCCCGCCTCAGCCTCTTGAGTAGCTGGGAATAGAGGTGTACGCCACCATGCCTAGCTAAT
TTTTGTAATTTTAGTAGAGATGGGGTTTTGCCATGTTGGCCAGGCTGGTCTTTAATGCCTGGCCTCAAGC
AATCTGCCCACCTCGGCCTCCCAAAATGCTGGGATTATAGGCATGAGCCACTGTGCCAGGCCTCTCCCCA
TAAAATTGAATTAATGAAAGTCAGTTCCCTCTGTGATTGAAAAGAAACTGCTAAAATTGAAATTTTAAAG
CCCATTTGGTCATTATGTATTTTTTTCTACATATTACTTAATTTGTGTGGCTGTTTTAGTAGTTGTTCCT
GTTAAGGATTTTGGCATCTATTCAGAAGGAATACTGGTATGTACTTTTCTTTTCTTGTAATGTTTTTGAC
TCTATCAGGTTAATAGGTCTCATAAAATTAAGTGAAAAGCATTTTCACCTCTATTTTCTGAAAGAGTTTG
TGTAGGATTGTTATTTTTTTTAACTTAAACATTTATTATTTACCAATTAAGCCATCAAGGCATTAAATAC
TCTTTGTAAAATGATTCTTCATTACAAATTCAATTTTTTTTTTTTTTGAGACGGAGTCTCGCTCTGTCGC
CCAGGCTGGAGTGCAGTCGCGCGATCTCGGCTCACTGCAAGCTCTGCCTCCCGGGTTCACGCCATTCTCC
TGCCTCAGCCTCCGGAGTAGCTGGGACTACAGGCGCCCGCCACCACGCCCGGCTGATTTTTTGTATTTTT
AGTAGAGACAGGGTTTCACTGTGTTAGCCAGGATGGTCTTGATCTCCTGATCTCGTGATCCATGCCCGCT
TCGGCCTCCCAAAGTGCTGGGATTACAGGCGTGAGCCACCACGCCCGGCCACAAACTCAATTTTATTGAC
AGATACGAAGCTATTTGGTTTTTTGCTTGTTTTTTGTTTTGAGACAGGGTCTCGCTTGGTTGCCCAGGCT
GAAGTACAGTGGTGCCATCTCAGCTCACTGCAACCTCTGCCTCCCAGGTTGAAGCAATCCTCCCGCCTCA
GCCTCCCTAATGGCTGGGACTACAGGTGCATGCCACCACACCCAGTTAATTTTTGTGTTTTTAGTAGAGA
CGGGGTTTCACCATGTTGGCCAGACTGGTGTTATTTCGGTTTTCTATTTGGGAATTTTGTCTTTTAGGGG
AGTTCATCTAAGTTGTCCGTGGACATATATTGACATAAAGTTGTTCATAATATTCTCTTGTTTTCTTTTA
AATATCTGTAGGATCTGAAGTGATGTATTTGTATTTTCTCCTTTTTTCTTGATCAGTTCAGCTAAAAATT
TATCAGTTTTATTTTTCAAAGAACTAATGGTCAGTATTTATAACATAGTAATGGAGAATGGGTAATTCAT
AAAGAGCAGAAATTTATTTCTTACAGTTCTGAAGGCTGGGAAGTTCAAGATCAAGGGACTAGCATCTGCT
AAAGTCCTTCTTGCTGTGCCATGACGTGGCCAAACGCATCACATGGCAAGAGAAAGCAAGAGGGCCAAAC
TCAATTTATAACAAATGTACTCTCTAGATAATGAGCCCACTCATGAATCCATTCACGAAGGCAGGGCCCT
CATGACCTCATCACTTCTTAAAGGTAGCCCCTCTCAACATTGTTGCATTGAGGGTTAAGTTGCCAACTCA
TGAACTTTGGGGAACACATTCAAACCATAGCAGTTGGTTTCATTGACTTTCGCTTTTTCTCTTTTCCCAC
TTTCTATTTGATTGATTTCCATTGCTTTATTGTTTTCTTTCTCACTCATATATATATATATATATACTTT
TTTTTTTTTTTGTTTCTTTTCTTTTCTTTTTTAGATGGAGTCTCTCTCAGTTGCCACGCTGGAGTGCAGT
AGGGCAATCTCGGCTCACTGCAATCTCCACCTCCCAGATTCAAGTGATTCTCCTGCCTCAGCCTCCTGAG
TAGCTGGGATTACAGGTGTGTGCCACCATGCCCAGCTAATTTTTATATTTTTGGTAGAGACAGGGTTTCA
CTATTTTGGCCAGGATGGTCTCGATCTCCTGACCTCATGATCTGCCCGCCTCAGCCTCCCAAAGTGCTGA
GATTACAGGTGTGAGCCACTGTGCCTGGCCTCACTATATATTTAATTTGCTTTGCTTTTCCAAGATGCAT
ACTTTTTATTAAGTTTAAAATATTTTCTGATTTTGCCTGTGTGTGTGTGTGTTTTTTTTTTTTTTTTTTG
AAGTCTTTTGGATAGTTCTTTCTCACTAGATCTCACTCTGTTTTGTGTACCAACTGTTTTCTCCTGTAAA
TTCTTCATTCAACAAATAATTCTTGATCGTCTACCACAAGGTGCTAGGTACTGTTCTAGGTACTTGAGTG
ACATGAGTGAATACTATCCCTGCCCACATGGATCATACACACCACATGGATCCCTGCCCACATGGATCAT
ACATGCCACTGGTGGTTATAATTTTTTCATTTGATCTGTATTTGTCCCTAACCAAGGGTTGTCTCCCATT
TGAAGTCTTGACATACTCCTTTCTTCCTGTATCTCCACTATGACTTTCTAGTACTTACTTGCAACTATAA
AATACCCTAACAACTGATACAGATCTCCTGTCTAGTATATTTCCTGAATTTATAGTCATCTTTTTAAGAG
AGACAATATTTATTGGGAGATGTGTTCTCCTCTGTCATATTTATGCCTTGTTTGGTTTGAAGTCCGAAAG
ATGGACTAATTTTCACAAGCATCTTTCTAGCTTTAGCTAGCTTTAGCATCACTAAGATTTCTCAACATTA
TCAATAAAAAAATTGCTGAGGCTATCTCTTAGGCTGATATTATGGTGATTTAAATTTTATCCTTTGTACT
TTTACTATTTGAAAATGAATAAAGGAAGCAAATTGATTTATTCTATCAATTTTCTAATTTTAAAAGCATT
TCAGGCCGGGTACGGTGGCTCATGCCTGTAATTCCAGCACTTTAGGAGGCCGAGGCGGACAGATCATGAG
GTCAGGAGATCGAGACCATCCTGGCTAACACGGTGAAACCCTGTCTCTACTAAAAACACAAAAAATTAGC
CGGGCGTGGTGGCAGGCGCCTGTTCCGGAGGCTGAGGCAGGAGAATGGCGTGAACCCGGGAGGCGGAGCT
TACAGTGAGCCAAGATTGTGCTACTGCACTCCAGCCTGGGTGACAGAGCGAATCTCCGTCTCAAAAAATA
AAATAAAATAATAAAAGCGTTTCAATTAGGATTATTAATACTTGTGTGTTTATTAAATGTGCACATAAAT
TTTGAACATAATTGACAACTTTTCCTGGTCATTTGTGAAGTGATCCTAGTTTTTAAGATAATGCACTGAA
AAGCTCAAAAATAAAAAATGAAACAAAAATAACCTGATAATGGCTTAATGTCAATATATATAAAGAACTC
CTACAACTCAACATTAAAAAAAACTTATTAAAAAATGGACAAAGGCTGAAAAGATATTTCTCCAAAGAAG
ATACGCAACTGGCCAGTGAGCACGTGAAAATATGCTCACTATCATTAGTCATCTAGGAAATGCAAATCAA
AACTACAAGGAGACACTACTTCATACCTATTAGGATGGCTGTTGTTTTAAAAAACCCAGAAAATAACAAA
TGTTGGCAAGAATATAGAGAAATTGGAAGTCCTCTGCATTTTGCTAGTGGGAGTATAAAATGGTGCAGCC
TCTGCTGAAAACGGTATGGTGATTCTGTGAAAAATTTAATGCAGAGTGACCATAAGATCCAGCAACTCCA
CTTCTGAGCATATGCCCAGACACATGGAAAGCAGAGATATGAAGACATATTTGTTCACCCAATTTTATAG
CAGCATTATTCACACAGCCAAAAAGTAGAAGCAACCCAAGTGTCCATCAACAGATGAATCGATAAACAAA
ATGTAGTCTGTACATATAATGGAATATAATGCAGCCAGCCTTAAAAAGGAAGAAAGCTCTGACACATGCT
ACAAGATGATGAACTTTGAAGACATTATGCTAAATGAAAATATACCACCAAAACACAAATACTGTATGAT
TCCAGCTATATGAGGTACCTCGAGTATTCAAATTCCTAGAGAGGAAAAAATAGAATATTAGTTGCCCAGG
GCTGCAGCAAGGGAGGGATGGGAGTTAGTATTTAATGGGTATAGAATTTCACTTGGGGACAATGAAAATG
TTTTGGAGACAGATGGTGAGGATGGTTGCAGGAGAGTGTGAATGTACTTAATGCCACAGAAGTGTACACT
TAAAAATGGTTTAAATTGGCTGGACACCTACTCAGGAGGCTGAGGCAGGAGAATGGCGTGAACCCGAGAG
GCGGAGCTTGCAGTGAGCCGAGATCGCGCCACTGCACTCCAGCCTGGGCGACAGAGCGAGACTCCGTCTC
AAAAAAAAAAAAAAAAAAAAAAAAAAAAAAAAAAAAAATTGGCTGGACACAGTGGTTCACA
