# Supplementary material for: Genome-wide characterization of endogenous retroviruses in snub-nosed monkeys
Source: PeerJ. 2019 Mar 18;7:e6602. doi: 10.7717/peerj.6602 (PMC6428148; doi:10.7717/peerj.6602)
Supplement: File S4 — All ERV sequences found in the black and white snub-nosed monkey. [file peerj-07-6602-s004.zip › Supplemental4/137-6256.fasta]

>137NW_016808908.1:2062368-2068623 Rhinopithecus bieti 
TGCCTGCTTATGTTCTAGCCATGCTGACAGCTGATTAGATTGGGGCCACCCAGATTAAGGGTGGGTCTGC
ATTTCCCAGCCCACTGACTCAGATGTTAATCTCTTTTACCTACACCCTCCCAGAAACACCAAGGATCAAT
ACTTTGCATCCTTCAATCCAATCAAGTCGACACTCAGTATTAACCATCACAAGTCTGCCCCTTGTCAACT
TGAACCATTACACATCCCCTGAGATCATACGTAATTTTCAAATAAAGACAGTAATAAGATCATAATTATA
CCTAACGTAATACAACTATCCTTCGTACAACCAGAAACACACGGATCCCCAACCCAAATACTATTACATA
AAGTTAACAATACTTAAATGCTGATGTGAAGTCAATAAATCTTATGTCACATGATAAAGGAGAAAGGAAA
TAATAAAGATATTTTATTAGTTCAAATGTATACATGTACAAACATGTGTTTAACAAAAGAAGGAGGAAAT
ACTCATGACAATTACAGTCCTCTTTTCTACAGGTGGTTTCATGTTCGTAGCTGTTATTGGTGACTACCTT
CTTCTACTACCCATTCTGTATTCCCTTTGCTTTCAGCAAGCACCTCCGTAGGTCGTGCGTTTTTTCCTGG
TGGAGTGACCCAAACCCTTGTTCCTGAAGGGTCTGGGTCATTTCTAGTCCTGCCTAGATTGGGTTGTTGT
AGTTTCTCATTGACCTTAATCACAGGGCATGGTAATAGTAAGAGATGCCCTAATGGATCTCATGTATTCC
ATGCATATTCTTCCTTACCTGTGCTGTGGGAGTACTAGACTAATTTCATCTTGATAGTCCAAGTCAGCCA
CCCCAGCCAACCCTGTAACTCTCTTGTTAGCCTGTTGACTTAAAGGTAGAAGGACTCCAAAGTGTCCAGG
TGGCAATCTTAACTTCCAGTTTAATGGAATCATTGTTGTGTCTCCTGGTGGCAGCATTCCTCCCTTTGGA
ACTATGGCCTCTAGGCTAGCAGAACATAATGTTGCAGAAACAGGAAACTAAAATTTTGCTAGTGGATCAC
TCGGGGTGATGGTGAGTGGTGCCATTTCCACTTTCACCCCTTGATTCCTGGACCTGTGAATCCTGGCTAT
GGGAGAAACAGTACCATATATTGGATGCTGATTCAGAGCATACATGGCCTTCTTAAGAATTTTGCCCCAG
CCCTGCACAGTGTTGTCACCTAGTTGGCCTTGTAATTGTGACTTCAAAAGGCCATTCCACTGTTCTTTCA
ATCCAGCTGCTTCAGGATGATGGGGAACATGGTAAGACCAGTGAATTCTACAAGCGTGAGCCCACTGCCA
CACTTCTTTAGCTGTGAAGTGAGTGCCTTGGTCAGAGGCAATGCTGTGTGGAATACCATAACAGTGGATG
AGACATTCTGTGAGTCCATTGGCGTAGTCTTGGCAGAAGCATTGTGTCCAGGATAGGCAAACCCATATCA
CGAGTAAGTGTCTATTGCAGTGAGGACAAACTTTTGCCTTTTCCATGATGGAAGAGGTCCAGTACAATCA
ATCTGCCACCAGGTAGCTGGCTGATCACCCCAAGGAATGGTGCCATATCAAGGGCTCACAGTTGGTCTCT
GCTATTGGCAAATTGGGCACTCAGCAGTGGTTGTTGCCAGGTCATCCTTGGTGAGTGGAAGTCTATGTTG
CTGAGCCCATGTGTAACCTCCATTCCTGCTACCAGGGCCACTTTGTTCATGGGCCTATTGGGCAATGACA
GAGGTGGCTGGGGAAAGAGGCTGAGTGGTGTCCAGAGAACGGGTGATCCTATTCACTTGATTATTAAAAT
CCATCTCTGCTGAGGTCACTCATTGGTGAGCACTTACATGGGAAACAAATATCTTCACAATTTTTGACCA
CTCAGAGAGGTCCATCCACATACCTCGTCCCCAAATTTCTTTGCGACCAATTCTGCTATCACGCTTCTTC
CAAGTCCCTGACCATCCAGCCAAACCAGTGGCTACAGTATATAATCACACATCTTGCCATTTCTCCTTCC
ATGCAAAGTGCATGACCAGGTGCACTGCTCAAAGTTCTGCTCACTGGGAAGACTTTCCTTCACTGCTGTC
TTTGAGGGATGTCCTAGAAAGGGGCTATAGTGCTGCAGCTGTCCACTTTCAGTTAGTGCCTGCATATCGT
GCAGAACCATCTGTGAACCAGGCCCTAGTCTCTCTTCCTCTGTCAACTGATCATAGGGAACTCCCCATGA
GGCCATTGGTGCAGGCTAGGGGAGAGAGGACAGGGTGGCAGGAGTGGAGACCAATGGATATTTGAGCCAC
TTCAGGAAACTTACTTGTGCCTTCAGGACCTGTTTGAGCCTGATCATGAACATACCACTTTTATTTGATG
ATGGAACGCTGCTTTGCACCACCCACTTTATGGCTAGATGGGTCAGATAGAACTCAGTTCATGATACGCA
GTTCAGGTCTCATAGTGACTTGATGACCCATAATCAAACATTCAGTTTCCACCAAAGCCCAGTAACAGGC
CAAGAGCTGTCTCTCAAAAGGAGAGTAGTTATCTGCAGAAGATGGGAGGGCCTTTCTCCAAAACCCTAGA
GGCCTCCCCTGTGATTCACCTATGGGGGCCTGCAAAATGCTCCAAACAGCATCCCTATCTGCCACTGACA
CCTCAAGCACCATTGGATCTACTGGGTCATATGACCCATGTGGCAGAGCAGCTTGCACAGAAGCCTAGAC
CTGTTGCAGAGCCTTCTCCTGTTCTGTACCCCACTCAAAACTGGCAGCCTTTCAGGTCACTCAATAAATG
GGCTGGAGTAATACAGCTAAATGAGAAATGTGTTGCCTCCAAAATCCAAATAGGCCTACTAGGCATTATG
CCCCTTTTTTGATTGTAGGAAGGGCCAAATGCTGCAACTTATCCTTCACCTTAGAAGAAATGTCTCGACA
GGCTCCACACCATTGGACCCCTAGAAATTTTACTGAGGTAGAAGGTCCCTGAATTGTAGTTGGATTTATT
TCACAACCTCTGGCATGCAAATGTCTCACCAATAAGTCCTGTGTGTTTGCTACTTCTTACTCATTGGATC
TAATCAGCGTAATGTCCTTAATGTAATGGGCTAGTGTGATATCTTGCTGAAGCAAAAAGTAATCACAGTC
TCTCCGAATAAGATTATGTCACAAAGCTGGAGAGGTGATATACTCCTGAGGTAGTACAGTAAAGGTATAT
TGTGGCCTTGCCAGCTGAAGGCAAAATGGCTTCTGACAGGCCTTATGGATAGGAATGGAGAAAAAGGCAT
TTGCCAAGTCAATGGCTGCATACCAGGTACCAGGAAATGTGTTAATTTGCTCAAGAAATGAAACCACATC
TGGTACAGCAGCTGCAGTTGGAGTCACCACTTGGTTAATTTTACAATAATCCACTGTCATTCTCCAAGAT
CCATCTATCTTCTGCACAGGCCAGATGGGAGAGATGAATGGGGATGTGGTGGGAATCACCACCCCTGCAT
CTTTCAAGTCCTTGATGGTGGTAGTAATCTCTGCAGTCCCTTCAGGAATGTGATGTTGTTTTTGATTTAC
TATTTTTCTAGGCAAAGGCAGCTCTAGTGGCTTCCATTTGGCCTTTTCCACCATAATAACCCTCACCCTA
CCAGTCGGGGCACCAATGTTGGGGTTCTGCCAGCTGCTAATTATGCCAATTTTGCATTCTGGCACTTGGA
AAATGACCACAGGATGAGTTTGGGGACCCCCTGGACCCACTGTAAGTCAGACCTGAGCTAAAACTCCATT
AATTACCTGACCTCCATAAGCTCCTACTTTAACTGGAGGACCATAATGATGTTTTGGGTCCCCTGGAATC
AACGTCAGTTCAGAGCCAGTGTCCAGTAGTCCCAGGAATGTCTGATCATTTCCCTTTCTCTGATGCAGTT
ACCCTAGTAATAGGCTAGAAGTCACCTTGAGGAAGGATGGGAGAAAGATTCGCTGCATAAATTGTCAGTA
ATGGAGTGGGCTCCTTCCTCAAGGGGACCTGGCCTCCCCTTCATTCAAGGGATTCTGGGTCTGTAAACTG
GCTCAAGTCTGGAAATTGAGGGGCCATGATTCTCTGTTTTTATAATTCAAATTAGTCTTTTGTTCATTTG
ACCTAGAAGTTTTCTGCTTGTATAAATTAGGAATGCAGTAAGCTTCCTATCAATTTCACTTCTAGGAACA
CTGTGATTAATTAGCCAATGCCAGAGCTCTACATGAATCAGACTATTTTGATTGCTGCTTTGTCTCTACT
GTCCATTACAGTAGCTATGCTTACCTTGCCTTTGACAGTTGAGTGCTGCCACTTGGCCCCTATCACCTCA
AGATCCAATTATTTCCTTTATATTTACATTTTGTAGTGCATTGACTGCAGTTCCCACCATTAGACCTGAC
ATACAGAGAAGAGCAATTGCAGGGCTTTTCAAAGATGCAGGTACTGCCTTCACGAATCTATTTTGTGAGG
CATTGATCAAGTGTATATCTTCTGGACCCTCCCAGCTTGGATGAGTAGGTCTAAAGTGACTAATCCACTC
CACCATTCCAATATCCCTACGCCTTTGGATCCCTTTCTCTACATTAAACCAAGGGAGATCAGGCATTCCC
AGCTCATTCACAGTGGGCCATCTTTGAATCCATATTTCAGCAAACCAAGCAAATAAACTGTTAGAACCTT
TTATAACTCCCCGAGCTGCAACATTAAATGCAGAGTCCCTGCTTAGTGGGCCCAAATCAATAAATTCAGC
CTGATCCAACTCTATGTTCCTTCTACCATTATCCCACACCCTTTAAATCCATTCCCATGCCTGTTCTCCA
GATTTCTGTTTATATAAATTAGAAAACTCAAGCAGTTCTTTTCAAGCATAGTGCAACTCCTCATGGGTCA
CACATGGGGATGGCTCCTGAGAGGAATCAATGCTATCTTTCCTAGCAACTGCCTCAGGGGAGGCCATCAC
TGTTAGGCAGTGTAGGGTTTATCTCCTCAAAGGAGAAAGGTGAAGAGCAGCATGGGTCAAGGAGGGGATG
TTGCCACTACTGGGGATGGGGAAGCCATCTCTTCTGACAAAAGTTTCATCAGAGTTTCAAACTCAGCATC
CCCAGTTTCATCAGCCTTCTCCCACACGTCCCCATTCCAAGTTGCAGGGTCCCATTATTTTCCAATAAAT
GCCCTCCCTTTAACAGTAGATACCTGATGAGGCTATGCATGCACCTTTCGTTGCAGGTCAGCCAGTCACA
TAAGACCGTTTTCTGTTTTTCTACAGTTTCAGCTCTTTCTCTACAGGAGACAAGACTCTCACTCATGGCA
ATCTTAGAAAATTCGAGGTTCAGTATTGGCTTCTAGAGCTGGGAGATAGAATCCCTGAGTGCCTCATTTT
CTTTCATCACTTTGTTCACTGAATTTAGGAGCAACCAACCAACTTCATTATGTTCTTGGTTCTCCACATA
TGGTCAAAGTTTCTATGTATAGAGTCACTAAGCTCCTTGCCTCTCATGAGCAGTGAATGAGGGGCGTCAA
AGCCATTTGTTTTGCACTACTCTCTAAAGAGTTCACTCCAATGACTATCAGTATTCTCCATACTATTATA
AGTAGAGTCCTTAGCATTTTATGGTCTAATCATATTAAGCATCTAACTCCAGAAACCTAAAACCAATGAA
AGAACTCCATCCTTAATATTCTGCTCCTCTAGAAACCACTCCTGGTACCTAAATCCTGTATTAGTCAGGG
TTCTAGGAGATGACGGAACTCAGTCCGGCGCGGCAAACACAACAAAAAAATATATATAATATATATATAA
TGTTTTGTGTGTGTGTGGCTGGTGTCGTGTGGGTGCCTATATATTAGAGTTTATTAAGTATTAACTCATA
TGATCACAAGGTCCCACAATAGGCTATCTGTAGGTTGAGGAGCGAGGACAGCCAATTCAAGTTCCAAAAC
TGAAGAACTTGGAGTCTGATGTTCAAGAGCAGGGAGCATCCAGCACAGGAGATAGATGTAGGGTGGGAGG
CTAGGCCAGCCTCTCTTTTCACTTTTTTTTTTTTTTTTTGCGCTTTTATATTCTAGCCATCCTGGCAGCT
GATTAGATTGTGCCCACTCAGATTAAGGGTGAGTCTGCCTTTCCCAGCCCACTGACTCAGATTTTAATCT
CTTTTGGCAATACCCTCACACACACACCCAGGACCAACACATCGTATCCTTCAATCCAATCAAGTTGACA
CTCAGTATTAACAATCACACTTTTCA
