# Supplementary material for: Genome-wide characterization of endogenous retroviruses in snub-nosed monkeys
Source: PeerJ. 2019 Mar 18;7:e6602. doi: 10.7717/peerj.6602 (PMC6428148; doi:10.7717/peerj.6602)
Supplement: File S4 — All ERV sequences found in the black and white snub-nosed monkey. [file peerj-07-6602-s004.zip › Supplemental4/138-5466.fasta]

>138NW_016808908.1:628905-634370 Rhinopithecus bieti 
AGCCTCAGGCGTCACCCCACAGGGAAGAGTCAGAACCCCTACCTATAAAGACTAAAGAAGCACCCCGCGG
CACCCGAGCCTTGCAGATGTTTCTCTGGGAGACACAAAGCCAAATTTATCATGATAAACAGAATAATGTA
CAAGGAGGGCAATGCCTTTTCGTTTACCAGCCTTTCTCCACCACCGACCTCCTAAACTGGAAACAGCTTA
CACCCTCCTATACTGAGAAGCCCCAGGCTGTCATAGACTTCATGCAGTCCATCTCTCTGACTCATAACCC
TACCTGGCCTGATTGTCAGCAGCTACTTTTAATATTGTTCAATACAGAAGAACGCCAGGAGAATTACTCA
GGCAGCCTTACAGTGGTTAGAAAGCAATGCACCTGTTAAGCAATATGCACAGAAGAGGTTCCCAGAAGCA
GATCCAAATTGGGATCCAAACCAGGCAGAAGAATTGCAAAACCTGCAGAGGTATCGGGAGGCACCCCTTA
ATGGAATAAAGGCCGGAGGGAAAAAGGCAACGAATTTGGGAGTGGTCTCAGAGGTACGCCAAAAGGCTGA
TGAGAGTCCCAGTGAATTTTATGAAAGACTCTGTGAAGCATACCGGCTTTATACACCGTTTGATCCAGAG
GCTGTAGGGAATCAATCCATGGTTAATGTGGCATTTGTGGGCCAGGCACAAGGTGACATTAGATGGAAGC
TTCAGAAGTTGGAAGGTTTTGAGGCTATGAATATTACTCAGCTTATTCAAGTAGCTACTAAGGTATTTGT
TAATCCAGAGGAGGAAGCCGAGAAAGAGGCAAAGCGCAAAGCCAAGGAAAAGGTTGATTTGTTGGCTGCT
GCTCTAGTTCAAAGAGAGACTGGTTTTGTGAAAGGATGCAGACATGGTTGTGGTCACAGTAGAGGACAAG
CTAGGCCAGGGTTTGAAGGCCAGCCTAGGCTTGAGAGGGATCAATGTGCAAGAATGCAAACAGAAAGGGC
ATTGGAAGGATGAATGTCCAGAAAGAGAAAAAAGGAAGAAAGCAGCAGCTAGGGACCTGATGCCTGCCCA
AGGCCTGCAGCCACTAGCTGTTGTTCTAAAGCTGGATGCCGATCTGGTCAGCTTAGCAGGAGTTGAGGAA
TATAAGGACTGAGACAGACCGGGGCTCCATCTCTGTAGGCCTCCAGGAGCCCCTGGTCTCTATGAAAGTG
GGAGGCCAACAGATGGATTTTATGGTAGATGCAGGTGCTGAACACTTGGTAGTGACACAGCCCGTTGGGC
TGCTATCTAAAATCTATGCTACTATAGTTGAGGCAACCAGAGTATCAGAGAAAAGGCCTGTCAATCCAGA
AGGTGTGTCATTGGAGGACAAGAAGTCCAACATGAGTTCTTATATCTGCCAAATTGTTCCTGTACCCCTG
TTAGGGAGAGACTTACTTCAGAAACTACAAGCACAAATTTCTTTCAGGCCGGAAGGAAACATGACTCTGG
ATCTAAGCTGACCAAAAGTTATGATGTTAACTCTTACCCTCCCCGAGACTGAGGAATGGAGGCTATACAT
AAAAGAGACATACAGGCTGTCTGAATTTATGGACAGAATATTGAAAAACTAGTCACTGAAATACCTGAGG
TGTGGGCAGAAGACAATCCTCCAGGATTGGTCATAAACCAGGCACCAGTGGTAGTAGAGTTAGTTCCAGG
CGCAACTCCAGTACGCATTCCCCAGTACCAGGTGTCTATAGAGGCAGTGTGAGGAATGACCAAGCACATA
AATTGGCTACTAGAACATGGGATCATAAAGAAATGCAAGTCACCCTGGAATACTCTGCTCTTAACCAGCG
CAAAAACCATCTGGTGGGTTCTGGCCTGTGCAAGACCTATGGGCCATAAATAAAGTTACTGTTACCTTAC
ATGTGGTGGTGCCCAACCCATATACACTGATGAGCCACATTCCTGCTCATGCCGCCTGGTTTACCAGTTT
GGACTTAAAAGATGCCTTTTTCTGCCTCAGGCTAGCTCTAATAAGTCAGCTTATTTTTGCATTCCAGTGG
GGAGAAATACAATTCGCCTGGACCAGGCTCCCACAAGGGTTCAAAACCTCTCCCACTCTCTTTGAAGAGG
CACTAGCATCAGACCTTAAGGCTTTTGTCCCACCAAATGACAAATGTGTATGTTACAATACATTGATGAT
CGTTTGTTTGTTCGTGGCACCTATCAAGGAAGATTGCTTCCAGGGCACCAAAGATCTTCACCTTCTATGG
AAGGCAAGTTACAAAGTATCTCAGGAAAAAGCTCAGGTCTGTGCAAAAAGAGTAAGATATCTAGGTTTCC
TAGTAGCCCAAGGGCAGTGCGAACTCGGCAGTGGGCAGAAGGAAGCCGTATGTGCACTCCCCACTCCTGT
CACCCGGCGACAAGTAAGGGAGTTTTTAGGGGCAGCAGGCTTTTGCTGTACTTAGATGCCAAACTTTTCA
CTCATGGCAAAGCCATTGTATGAAGCCACAAAGTGGGGGAGAAAAAGAGTCCCTCCTTTGGGGTAATGAG
CAGGAGAAGGCCTTTAATGAGATCAAAGAGGCCTTAAGCCAAGCTTGAGCCCTGGGATTGCCAGACCTGA
CTAAGCCTTTCTTTCTCTATGTCCATGAAAGAAAAAGAATGACTACAGGAGTTTTAGTTCAAACAGTAGG
ATCATGGTATCGACCAGTAGCCTATTTGTCAAAGCGGTTAGACCTTGTGGCTCTGGGATGGCCCCCCTGC
TTAAAAGCGTTAGCCGCCACTGCCATGCTGGCAGAAAATGCTGGGAAGCTGACACTAGGACAAAAGCTAA
TAATACGGGTGCCACACACAGTGATCACTTAATGGAGCAAAGAGGGTATCACTGGCTATCTAATCCAAGA
ATGTTAAGGTATCAAGGGCTCTTATGTGGAAATCCACACATAACTTTAAAAACCACGAATACTCAACCTG
GCTACCCTGTTGCCTGTAGAAATGCCCAAATTGCAAGACTGGTTTCCCCAACACTCTTGTGTAGATGTAG
TAGATGAGGTGTTCTCAAGCCAGAAAGACTTAAGAGACCAACCCTTTAAGGACCCAGACATTGAGTATTT
GACAGATGGAAGCAAGTTTCTATCAGAAGGGGTCTGCGAGCCAGGTTTGCAGTGGTGACTCTAAATTCAG
AGGCACAGGCCCTCCCTACCGGGACCTCCGCACAAAAAGGAGAATTAATAGCTCTAACTAAAGCACTATT
AGTAGCCAAAGGAAAGACAGTTAACATCTGTACTGACTCAAAGTATGCCTTTGCTACATTACATGCCCAT
GGAGCCATTTACAAAGAAAGGGGACTCTTAACTGCTGGAGGGAAAGAAATTAAAGAAGAAATCTTACAAC
TCCTAGACGCTGTGTGGGCTCCAGACAAGGTGGCCATTTTTCACTGTAAAGGACATCAGACAAGAGGTGG
CATAGAAGCAAAAGGAAGTAGGACAATCAAGCCATCCTTCTTTCTAATTCCTCTAAAGGAAGGGGAACTC
TTAGGATATCCAGTCTATAATGAGAATAAAGGAACTAAAAGGAGCATGATCTCAAAAATAAATACAAATA
TCAAAAAAGACATAGACATAGGAGACTAGGAAAATAATGAATGGCCTCCTGAAAAAATCATTAAATACTA
TGGGCCAGCTACCTAGGCACAAAATAGGTCATGGGGATACTGCACCCCAATTTATATGCTCGACCATATC
ATAAGGTTCTTGAAATAATAACCTATGAAACATCTGGATGCAATTCCACTGAGCTGATGTACACCTGAAA
AAAACTTTCCTGCATCCCCTTCTTTGGTCTCTCTTGTCCCTTAATTTTCGCAACATTTCAAGACAGGAGG
CCTTGCTAATGTGGCCCCGGGGGTCCCCTCTGCCCACATGTCCTGCTGGATGCTAGGCTCCACCACGGTC
ACTTGGCATCAGTGCTGAGTTTTAGTTGAAAACCACACTCCTGGCTTTCGCACAGCCCAAAGGATGCCGG
AGCTCAGACTGGAAACGCCCGTGCAAGCAGTGGCCAGTGAGGCCTTCCCCAGCAGCATTTTCAGGTTGAA
AGGATGATCTGACGAGATCTGGCCCTAAAATGTGAACTCAGGACAGCGATCTGAAACGTAGTTCGCAAAA
AAATCAGCAACTAGAATGGGTGCTGGCCACACCCAGGCACAGCGAACTCGGACACCACACTCCCTCCCTG
CACAGCACCTGCGGCTCCTCCCCAGCAGCGACACCCACACAGCTGGATCTCTGCCCTCAGCCCCTGGCCG
CATGGGACAGTGTCTAGATAGCAAGGCTGAAGGGGGCGGCCTCAGTGCCTTCAGGTCACAAACCGAACTG
CCACACTGGGGTCCACGTAGCTCTTCAGGAGGGCAGTCTCGGGCAGGACCTGCTTCCCCCGCCACCGTTG
CCTTGAGGGGTTAGGGTCACTGACCTCCAGGGTCCCCGCCGTCACCCGCTGTGAGCCAGGACAAGCCCAG
GTCTCACGGGCTGGGGTGAAGAAGCATCTTTTCCTTGTGAATAAAGGAACAGAAAATACTTGGCTATTCT
GCCTTGTCACTTATAGAAAAAAAAATCCTTGGCAATTGGAACTGACAAAGAGGCTTTACTTGTCCAAGCT
TCAGTCAGGCTTCTGAGTCTTCTGCAGGGCCAGTCTGTGCGCTTCCTTGTAAAATCCAGTCTTAGCAAAA
ACCCCTTTCCCCTTGGTATCTGATCACCCTCCAAGCCTTATCAGGCTCCTCACCCTCCACCATCCCCGAG
TGGTCTATCGCCCTAGCCTGTCTTCAGCAAGAGTCCTGTTAGGTCAGTTTCACCAGAATCTCTTACCCTG
ATGGCTCCACTTAGTAATTTTCTATTCACAGACCCCCACCCTGCTCCTTGGCTGTGAATTCCCACTGTGC
ACGCTGTATTCGGAATTGAGCCCAATCTCTCTCCCCCATGTAAGACCCCATTGCAGTGGTCCCTATACCT
ACCAAGATGGTAGTCTTTACTGTGCTTTAATGAGTATCATTGACTAAGTTTTTCTTTAACAGAAGAACTC
CTTGCACATTTCTCTCCTTAAAATCTCTTTCCATAGCCAGCTGAAATGAGCTATTTGAAGGGAGAGATGC
TTCCCGCCCCAAGCAGGGGTCAGGAATCTGAACTGTGTGATTTGCACAGATTAGAGTCAGCACCCGAAGC
ATTTGGAGGCTTGGGGGATTTTTTTTTTTAATTGACAACTAAAATGTTATTTATCGTGTGAGGTAATTAG
GTTAGCTAATCATTCTACATTGTCTGTATTCCACAATGTATACATACTTCAAAAGATTACGTTGAACCTC
TAAAGCATTTGAATGGGGACTGGCTATGAGGCCCTCCCCATGCAAATGCTTCCCTCAACTCCCAGAACAC
AGCCAAGGCCTAAGGCCATGGAGCAGAAGAGGCAAACACCAGCAGGTATCTGAAGAGAAGGAGGAAGTGG
GGAAGT
