# Supplementary material for: Genome-wide characterization of endogenous retroviruses in snub-nosed monkeys
Source: PeerJ. 2019 Mar 18;7:e6602. doi: 10.7717/peerj.6602 (PMC6428148; doi:10.7717/peerj.6602)
Supplement: File S4 — All ERV sequences found in the black and white snub-nosed monkey. [file peerj-07-6602-s004.zip › Supplemental4/139-11570.fasta]

>139NW_016808908.1:773073-784642 Rhinopithecus bieti 
TGCTTGGAAAGGCCAGGGTGGGAGATTCTCTTGAGCCCAGGAGTTGGAGGCCAGTCTGACATCATAGGGA
AAATCTGTCTCTACCAGAAAAAAAAAAAAATCAAAATATACATATAAACACACATATATGTGTGTGTGTG
TGTGTGTGTATATATATATATATATGAAGTACTTTTTAATCCCAGAGAATCCCTTGCTGGGAGAAGTCTG
TGCCTGTGACTCATTCAGTGGCAGAAGCAAGCTTGCAAGCCCCTTTTTGGAGGAAGAATGAATTCTTCAC
AGAGCGCTCCCTGACATTGAGAATGGTATGAGAATATGAGCCACAACTTCCTCTTCTGGTTGGAGGAGTC
TGTCAACTCAATGCATGGATTGTAAATTTCACCATAAGACTTGATCAAAAGAGGCATCCTGATTGAGGTT
TGGCATTTTATAGTATTTTGCAGTTTACAAAGATTTTCCAACACATCTCGCTTAGGCTGGGCACAGTGGC
TCACGCCTGTAATCCCAGCACTTTGGGAGGCCAAGGCAGGTGGATCATTTATGGTCAGGAGCTCGAGACC
AGCCTGGCCAACATGGTGAAACCCCACCTCTACTAAAAATACAAAAATTAGCCTGGTGTGGTGGTGCGGG
CCTGTAATCTCAGCTACTTGGGAGGCTGAGGCAGGAGAATCGCTTGAACCCTGGAGGCGGAGGTTGCAGT
GAGCCAAGATTGCACCACTGCACTCCAGCCTGGGAGACAGAGCAAGACTCTGTCTCAGGGGAAAAAAAAA
ATCTCATTTAAGTCTCACCACCATCTCATTGCTTTCCTCTGACAGATGAGGAGACTGAGGCTCACTGAGG
TTACAAGGCTTGTCTGAGGTCCACCAGAGGGGGAAGGTTCCATACAGGGACAAGTGGAGTCCAGGGCAGT
CACCTGCAGGTGTGGCCCTGGGCATACAAGGACAGTCCTCCAGCTCCCAGGGACAGACTAGCAGAGCAGG
AGGCAGCAGAGATGTGCGGAGAGCAGTAATAACAAGGTGGGGGAGGCCGGACGCGGTGGCTCAAGCCTGT
AATCCCAGCACTTTGGGAGGCCGAGACGGGCGGATCACGAGTCGAGGAGATAAGACCCATCGTGGTAACA
CAGTGAAAGCCCGCGTCTGCCTTACTTAAGAAAATAGCGCAAAAACGACAAAGACAAAAACAAAAAAAAA
AACAAAAAAAACTATGCCGGGCGGAGCGGGGCGGGCGCGCCGTGTGGAGTCCGCGCTACTCGGGAGGCCT
GGAGCAGGAGGAATCGGCGTGTGTAAACCCGGGAGGCGGAGCTTGTCGTGAAGCTGGTATCTGGCCGACG
GTGCACTCCAGCCTGGGTGCGCACCAAGAGCGAGACCTCCGTCCCCAGAAAAAAAAAAAGTAGAGGATAA
ATAAGATAACAAGGCGGGGGATTCCTTGGGGGCAGGTGAATGCCTTTTCCCCTCTGACACCATCTATACC
CCATACAGCCTTTCCTTCTTTCCAGATTCCAAGGCTCACCTGACCTGGGCTCGTTTCCTCATTTCCTAAC
ACTCCCATTCACCTGGCTCTCGCCAGTGGGTTTGTTTGGGTTTCTCCGGGTGTGGCCTCCATGGTCCTGC
CTCAGTGCCTTTGCTCACCCCGGGCCCCCTCCATCTCCATCACCTGCTTCTTGTACTCGCGGCCTCCTTG
GAGGAGCTCAAATTCCTGCCCCATCACCTTTCCTGATTCCCCAACTGCCTGTGGCCTTTATCTCTGGTGC
ATCATGTGCCATTTTCTCCCTTGTATCAGAGATATGTTTTAGATGCTGCCTCTTCTTGCTTTTGCCTAGC
TGGGTCATAAGCTTTCAGGGTCGGGAAGCTGCCTTCCCCCAGTTTGTAACTCTAGGAGGTTCCAGCAGAG
CCATGTGCTCCCAAAAACCAGCAGCATCTCAGAACGGTGACTTTGTCATCTGGGTGCTGATCTGAGACTG
TGAGAAAAACAGCAGGAAGAAAGGCCGCTGAGAAGGAGAGGGATAGGTGCCCAGAACCCCCACTCTCAAG
TTTGCCTCAGGGAAGCCAAAAATGTGGGAACACACAACAGTCTCCAGAAAATGGAATCAACTCATTTCCC
AAGTTTTCATGTCGTTGTTTAGGGGTTGTTTTTGGCTCCCGAGAGCTAGTGGCACCTCCGCTGAGTGACG
TGAGTTCTTTGGTGCCTCCTACACTTTCTCAGAAGAGAATGTGTGTGGCTCTTTGCTGGAAGGCTGACCA
GCAGCAGGCGGGGGCCGGCAGCCAGGCTTCAGGGAAGCCTGAGAGCCCAGCCCGGATGGTGGGTGGTCCC
TGTCCCCAGACATCTGGACGGGGCCTGATTAGGGCTGCAGAACTGGCCCGTGCAGCAGGTATTGGCAAGA
ACAGAGGGTCTCCCCCTAGTCCACCCTGTTATGTTCAGGTGGCCAAAATAAGTTGGAGGGGGTGGTGGGC
TCAGGGCCCAGCTAGAGAGACCATCAGATGTGTCACTGTGACTTGACTTCTCTGGGCCTCAGGTCTCTCA
TCTGTAAAACGGGAACAGAAGTGCCTGTTTCCATTGACTTGTTTGGAATAAAATAAAGTTCAGAAAGTGC
TTAGGGCATACTGGCTGCTTGATAAAAGTGACTTCTTTCTCTCTCTCTCTTTGCTTCCGTTCAGAAAAAG
CTTCCGAAAAGAGAAACTGAAATGCAACCTGGAAAACAGGCCTTCAGATTCAACAGATCCACCCCTTGCA
TTAGGATGTCGCAAACAGGATCAGCTGCCGGGATTGCCAGGAAATCCAATCTTCCAAATCTTCCCCCCTC
CTTTGTAATTTACTGTTTATTTGGGGCAGATTCTGTGTCTGCTGTGATGGTAACCACAGGTGACACTAAG
GGGCACTAAGGCTGGAGGTGGGGAGGGAGTGCTGCTCAGGTCTCATCTGATCTAAAGCATGAGGCTGGAC
CTCCCGCAGCCCTTCTTCCTGCTCCCCTGTTCAGGGCAGTAGGACCTCCCCGCAGCCCTTCTTCCTGTTC
CCCTGTTCAAGGCAGTAGGACCTCCCCCCAGCCCTTCTTGCTGCTCCCCATCTTTCTCTCCCTCTATCTC
CCACCGGGCCTCACCGAGGAAGTGGAGTGTTCAAGGCTGGTGACGGCAGAGTTCATGGCAACTGGGGTCT
TCTCCTTCTGGCTTCCTCTGGGGAAGCAGGGCAGGAAACACACACAGACACACACACACAAGGTGAAGCT
GCCGCAGGAGACGGAGATTAACTTCTCTAGGCACAACTCTGCACCGAGTGCGGGTCCTGGTACTGCCCAG
GCAGCCCCCAGGAGGGAGGGGCCTTCAGCTCCTACCTGCCTGCTCATCTATAACAGGCTGCCGCTCCAGC
CTGTCCTGCAGGGAACCAAGGTGCATTCGGTTGCAGGAAATGTTTCATAAGTTTTGGTAGCTGCAGAGGA
GTTAATGATCCCCCACAGCACTCAGGAAACCAAGCGGAGGACAGCCCATCAGGGTGCGGCAGAAGAGCAC
TTTCTGGAAACCAGGTTCGAGGGGACAGAAAAAGAGGGGGATGAGGGTGAGGCTCTGGCTGGAACATAGA
GGCTTTTCCATTTTCTAAGCTGATTCCTTGTGACTGGTTGAGCTGAATGGAAATCATTGCAAAATAGCTG
GAACAGCCTGACCCCTGCGATGCCTAATGAGATGATTAACAGGGAAGAAGATTACTCCTTGTCGGCCACA
GCCGCTAAGGCTCATGGGTACGGCAAAGGCCTCACAAGGCTCAGGTGAGAGCCTGAGAGACAAATGCTTC
CAACCCTTTGTGCTGGTTTCCCAAAGACCCAGAAACACCTGATAATCTGCCTTCTAAAGAGAGAAGTCCA
GGAAGGTGTAGTTTCGCTGATTCTGCACAGAACACTTAAAAGCCCCTCCTCAAAAGCTCTTGATCAAACC
CCACTTCATGAAGTCCAAAGCAAGCAAATACCAGCTCCTCATGGTGGCAGAATGTTCTGGAAAGGGTGGC
ACTGGCTCCCAAGGCTCAGGAAGCACATGGCAGGACCCACATAAAAGTCAATGGGAGTTGGTCCAAAAGG
AAGCCCCGAAGAACATGACGATGAGATTGTGGAAGGAAAAGAAATCTTGGGACCCCCAAATCACTAAGCC
AAGGACAAAGTCAAGCTGGGCACTGCCTCGGGCAAACCTGCCTCCCATGTGTTTCCTAAATAAGATAGCT
GCAAAGATAAAAACGCTGCATACCTCACTCACAATTTGCCTACAAGGAAACTCCTAGTGGACCTCCAGAT
CTTTACCCTAAAACAGCTCTGTGGAATTTCACCCTAGCAGTGTGAACTGATGGCTCATCTTCATAGATGT
GGGACAGAAAGTCATCTCTCTGCTCACTGGAGACAAATGCATGTCTGATTGCTTCCTCTGCCCTATTGTT
TATGTAAAAATGCAGATTCTGGCTGGGTTCACACCTGTAATCCCAACACTTTAGGAGGCCCAGTCTGGTG
GATCACTTGAGGTCAGAAGTTCGAGACCAGCCTGGCCAACATAGCAAAACTCCATCTATACTAAAAATAA
AAAATTAGTTGGATGTGGTAGCACACACCTGTAGTCCCAGCTACTTGGGAGGCTGAGGCAGGAGAATTGC
TGGAACCCTGGAGGCGGAGACTGCAGTGAGCCGAGATTGTTCCATTGCACTCCAGCCTGGGCAACAGAGC
AAAACTCTGTCTCAAAAAAGAAAAAAAATGCGGACTCACTGAGCCAAACCAAATTATGTATTCAGTGAAA
GGCTGATCAAGGACTCAGAACAAAGCAACCTTTTGTCTCTTATCTACCCCCTTTGACCTGGAACCCCCCG
CACCCCCCACCACATCTCCCTAAAATGTGTAAAACCACCTTGGGTACATGTCCTCAGGACCTCCTGAGGC
TGCGTCACAGGCACATTCTTAACCTTGGCAAAATACACTTTTCAAGTTGATTGAGGATACCTGTCTTAGA
TGTTTTGAATTCAAAAGATGTTTGAAGAAGGAGAAGACAGATGAGGCTTGGGCTGTGACAGAAAAACCAA
GATTGAAGAGACAGTCAAAAGCCGCTAAGCCACTGACTGTTACTGGACACTTGGCTTTGTACACTGTGCT
CTGCCTTTATATGGACTGTCTTATTTCATCTTCGTGACACACCTGGCATTCACATCTTTATTTATAGATA
AGAAATTCAGACAACCAGGCACAGTGGCTCACGTCTGTAATCCCAGCACTTTGGGAGGCCGAGGCAGATT
GATCATTCGAGGCCAGGAGTTCAAGACCAGCCTGGCCAACATGGTGAAACCCTGTCTCTACTAAAAATAC
AAAAATTAGTCAGGCGTGGAGGTGCACGCCTGTAGTCCCAGCTACTCAGGAGGCTGAGGCAGGAGAATCG
CTTGAATCCAGGAGGTGGAGGTTGCAGTGAGCCGAGATCGTGCCACTGCACTCCAGCCTGGGTGACAGAG
TGAGACTCTGTCTCAAAAGAAAAAAAAAAAGAAAGAAAGAAATTCAGATGTTGTTGAGTTACGTTTTTGT
TCAAGGTTCATAATAAATGTGAGAGCTGAGATTCAAACCCAGGCTGTTCCACAGCCCATGACATACAGAG
GATGGTGAGTGAAGACACCACCCTCTAGGCCTGGGCAGGGGCTCCGGAGGAGATGGCCCATGGCCCAGAG
AGGTTCTGATTGAGGTTCAGCAAGTGTGGCCATGGAGGAAGTGTGGATCCTCCACCATCATGCTTAGGGC
CCCACATTCACCCCAGAAGTAAGATGGGAACTGCTGGGTGTCAGGAAGTCAGGAGCTCCTGCCGCTATGC
AGTTCCCCTGAAAACAATAAGACTACAATCCCCTGGGCCGGGCGAGTTGCCGGGCCAGGACTAGGAGTAG
GGCCAACATCCACTGGTTGCTGTGGGAAGGCCTGGCCAGCCTGGATCAGGGTAATGAGCCACCCCACTGC
CCACCACAGTCCCCCACCCTGGCAGGCCAGCCAGCAACGTCTGTCCCAACTGCTGCACATGCTGTTTCTC
TGGCCTTACTGACCACATCCAAAGGTGGAGTTTCTGGCAAAGGGGTCTGGAAAGGCCTCTCCTATATCAT
TTTAAAGGGACTTAACCCAAGCCTGCTTCGGGGTGCCACCCTGACCAGGAGCAAGGTGACAGGTAAAACC
CTATCCCAACTCAGGTTAGTTTTATGCCAGAGTTTGGCTACTGTCTTTATTAAAGAGTGGTTTATCTTGT
CTGTCATGCTCATTGACTGTGGTCTCTATGATGAATGTAGTTTTCATTTGCTCTGTAATCCTTGACTTAC
CTTTTGGGTAACTTCTGAAATGAAAGAAGGACTGCTGTCACTCTGTGTAGTGCATGGGAGTCTGAACTTG
GGAATGATTTTCTGGAATAATGTCTTAGCTGCTTCTGTGGTTCTTTTGGACTTGGTGGGGTATGTTTTTA
CCCAACCTGAAAAGGTGTCTATAAATACCAGCAGCGCCAGGCACAGTGGCTCACACCTGTAATCCCAGCA
CTTTGGGAGGCCGAGGCAGACAGATCACTTGAGGTCAGCAGTTCAAGACCAGCCTGGCCAACATGGCGAA
AACCCGTCTCTACTAAAAGTACAAAAGTTAGCTGGGCATGGTGGCACGCACCTGTAGTCCCAGCTACCTG
GGAAGTTGAGGCACAAGAATCGCTTGAACCTGTGGGGCAGAGGTTGTAGTGGGCCAAGATCGAGCCACTG
CACTTCAGCCTGGGCAACAGCGAGATACCATCTCAAAAAAAATACCAGGAGGAATTTATGTCACTGGCTG
TAGGCATCTGAATGAATTCCACCTGCCACTCTTTAAAAGGGCACAGTCCTTTGTGTTGCATTCCTCTGTT
GGCAGGATTATGTTCAGTCTTGGGGTTCTTTTTGGTGCACAAAACATACCCATGTGTAATTTTCTGAATA
GCTTTCCAAAGGTGGGGCCCCTGAGATATGGCCACACAAGGTCTGCAAGGGTGCCTCTCTCATTGTGTGT
TCTTTCCTGCAAATGTTTTAAAGCTAGATAGACCAGGGCCTCGGGGAGTAAGACTGTTCCCTAAGCATCA
GTTTTCCAGAATGAATCTGAGTCTGTTTTATCAAATCCCTAGTCCCTAGGCACGCTTCTTGTCTTGCTCA
GTGTAACAGGGTTTGAAATCTGACAAGTCCAAATGGGGAATTAAAGCTCCCGGCAGCTGCCTAATTTCCT
TTAGTTGTCAATGAGTCATCTTTTCGGTGCCTGGGGCAATGCATAATGGAGGTCTGGGTGAGCAGAGCAG
CCGCCTCTCATAGAGCTAAAATTTTCACTGGGTGTTTAATGTCTTTATTTTCTAATGTCAGGAGGCCTCT
CTCTTTCCAGATAGCCCCATGAGCATGCACTACCATGAAGGCATACTTAGAATCAGTGTAACCACTTTCC
CTGGGATAGCTCCATGGGCCTGGTGAGGGCAATTAGCTCAGCCTTTTGTGCAGAGGTACCAGCAGGAAGG
GCAAGGGCTTCTTTTGCCCGGTTGATAGTTACCACTGCATACCTGGCTTGGTGCTGTCCATCCTCCATGA
AACTGCTCCCACTGGTGTAGAGTTCTCGATCTCTGGCTGGTCTGCCAGGTCTGGTCTGCTGGAATAGACT
GCATAAAGATTTTTTGTTCTGTTTCGTTTTTGAGACTGAGTCTCGCTCTGTCCCCCAGGCAGGTGTGCAG
TAGTGCAATCTCGGCTCACTGCAACCTGGGCGCAAGCAATCCTCATGCCTCAACCTCTCGAGGAGCTGGA
ATTACAGGCATGCACCACCACACCTGGCTAATTTTTGTATTTTTAGTAGAGACAGGGTTTCACCATGTTG
CCCAGGCTGGTCTCAAACTCCTGGGCTCAAGCAATCCACCCTCCTCGGCCTCCCAAAGTGCTGGGATTAC
AGAGGTGAGCCACCTTGCTTGGCCTGCATTAAGGATTTTTAAACAGCCATGCTGTAAATCAGAATTGGGT
CCTGTAGCTGGGAGCAGTGTGGTGGGGTTTAGAGGTGTAGTAGTTTGCAAGGTAACCTGTGGGTCATCCA
AGGGAATGGCCTGGTGTTTGCCCGATTGCTCTGCAGTGAGCCATAATCTCCCTTTTGTTTTAGTAAAGTC
AATACCTGGTGGGGCACAAACACTGTAACTGACTGTCCCGGGGAAAATTTTTCTACCTCTTGCAAAACTA
TACAGGTAGCTACCACAGTCTGAAGGTAGGTTGGCCATGCCTTGGTTGTCTGATTCAATTGCCTAGAGAA
ATAGGCTATGGATTGCAGTGTGCCTCCTGCATTTGAATTAACCTGCCCAAATTGACTCCTTGTTTTTTAT
GGATATAAGGTTTGAATGGCTTCTGGGGACCTGGTATCCCCAGGGCTGGGGTTGTTATTAATTTATCCTT
AAAGGGGCTCTGAGTCTAGTCCCTTTAAGGCTTTCTAAAGCGGTTTGGCCGTCAGCCCAAAATTAGAATC
CAGATCCCACAGAAACGGGTCATTTCCAGGAATCCATGCAATTGCCTCCTCTTCCCCAGGGTTTTGATGG
CTGCTATTGCCTGTTTTCAATCAGTCATTTGGCTTCTCTTGTCTAGCTTTAAGTTGGAGCCATGATAAAT
GACCTTTTGTTTGCAAATGTGAGCTTTCTGCTAGGATATCTTATATCCACAGGGGATACCTTTTACCTAC
ACTGAGCCAGTTGATTTAGTACTAGAATAGCGATAGGTACTTCTCATAATCAGGGTTATCCACATATTGT
AACAAAATTCCTTCATCTAGTTGCAAGTCTCTAATCTCTTGCCAGTATTTCCCCCAAAACAGTGGGAGAG
TTTTTGAACCGCTGAAGCAGTACTATTCAACAATATTGGAAAGTCACTTTGGTCTCCAGGTCTTAACATT
TAAAAGTGAATAACTGGTGAGCTGGTTCCTCAACTGGAAAACAGAAAAGATCATCTTTAAGGTCCAACAC
AGAAAACCATCTGTAGTTTCCAAGTATGGCAGTTAGTAAAGTAGAAAGGTTACACGCAGTTGGGTGAACT
TCCTGGTCTATCTCATTAGTTGCTCTTAAGTTCTGGACAAATCAGTATGCATCACAGTGTGACCTTTTTA
CAGGCAGAATGAGGGTATTATATGGGAATCTGCAAGGATGAATTAGCCCATTCCTTTAAAAGTTTTGGAA
AATTGGTTGTGTTTCTTTTAAGGCCTTCTTTTTTAGTGGGTTTTGTTTTTCTGGGTCACCTTAGCTCTTT
ATTTAATTATATATGCACTGGCCGCACATTTTTAGTTTTTCCCAAAGTTCTATCTGCCACAACTACTCAC
CTTTTTTGTAGATTTCTGGAGGGAAAAGTTTTTCCTCCTTTGTTTAGAGGGTAAGCAACATCTGTAACCA
AAGTTCTTACTGTGGGGGAACCTGCAAGCATCACTGCTGTTCCTCAGGGAAGAAGGCTACTTGAGCATTT
AATTTACATTGTAGGCATCATCCAAGCAGAGAGCTGGGGCATTCTGACATACATATAAACCATGCCTTAG
TTCCAGATCCCCCAACTTATATTTCAAAGGTTGAAAAGAGGCTTTTTGCTTGATACCCCCTGCTATTTCC
ATCACAGGTGCTGTTATTCTTATGCTCTGTGCTTCTGGGGTGTTAAGAATGGAGTATGAAGCCTCTGTAT
CAACCAGGAAATTAATAAGTTTGCTTTCCACTGTCAATAATATCCAGGGCTCTTCTGGGGAAGTGTTAAT
TGGTTTTGAAAGACCTAAGGGAGCCCATGGGCATCCCCATTAATTATCACAGCTCTGTCCCAGCATCCGT
TTATGACCTCACTCCTGGATGGATCCTGATTTTCTTTGGCCCCCTGTCTCTTTTAGTTTTGAACAGTTGG
CCTTCCAATGGCCTTCCTCCATGCAGTAAGCACATTTTTTGTGGCCTAGGGGGCTTGCCCCAGTTCCTAG
GGCATTGAGGAACCCTGCTTGTGCCATATATGCAGTGCCAGGTTGTTGTTCCTTTTCTCCCTTGTTGTCT
CTGTGGTTATACAGCTGCAAAGCAACATCCACCAAGTGATCTGGGATCATTTCCAGCAACTCATCATATT
TTTCTAATTTTTTTCATTATGTTGGAGGTACTTCTCTAAATAAAAGTCACATTTAATAGCCTTGAATTCT
CAGACTTCTCAGGGTTTATGCCTGTATTTCTACAAAAACTCTGGTAGATTTGTTCTCAGAATTCAGAAGG
ATCCTCATTTGCCTTCTGGATGACTGTTTGGACTTTGTTCAGGCAATTTTGCTTGGGTATTCCCTTTCTG
AGTCCAACTATGACACATTTACATTAGTGTTCTAGGCAAGCCATATCATTTGCTTGGTTGGGGTCCCAGT
GAGGGTTTGTACCTAGAATGTCCATGGCAGGATTGGGAGTATTTTATGGGTTGGTTTTATGGAGGTGCTA
CACTTCCTCATTTGCCTCTTTAATTGCTAATATCTTTTTATTTGCCACTAAAAGCATATTCAGGAAGGCC
TGTACATCTGCTCAAGTGTATTGATGGGTGGCAAAATGGATTTTAAAAGGTCTGCCATCCTCTTGGGGTC
CTCCCAGTAGGGTGGATTGGAAGTTTTCTAATTCAATAAGTCATATGTTAAAAATGAGCTGTATATCTAT
CAATGATGTCCTGCGGGTTGTCTATTTTTATTTAAACCTTCTACTGGTAATTGCCTAAATGGGAATTGCC
CTGCCCCAATCCTACTTTTGCCCTGTGCAAACTGGGTGCCCTGCCAGATCTTTGAGGGAGAGACCATTCC
AGCTCCTTCATACTCAGAAGGGGCTGTGGCTCCCTCTTTTAAATCTACTTCTTCATAAGGTGGGGTGGAA
GCAGTTGGCATGGCAGCTAAGAAAGCAGCTGCTGGCCCCGTGGGAATGTCTGTGTTATGGGTCTGCCTTG
ACCAGGGGGAAGGGTGGCTGCTGGTTGAGCCACAGCTGCCTCAATGAGACCCATAGTGGCTGCCAGGTTC
AAGGCCTATAAAAGGGTTAAATCTTTCTTGTCCTTTTTTCCTGAGTTTGACTATCTAGGAGTACTTTCTT
CGCATCTCCCTGCATGGCTAATATCCTATGGCCCCTTTCCTGTCCTGAGTCCTGATTCTGCAATAGCATA
AAAGAGTGGGTGTATGGTATTTTGTCCCATTTCCTTACTCTCTGACAAAGGTCCTCTAATTTTATCAAAG
TCCAATATTGAGTACTTCCATTCTGGGGCCAAAATCTATTGTCACCCAGCAGGTACTGAGTCTAGACAGT
AATATTACAGTAATAAATAATCTTTTTTCTAGTCAAAGGTTCATAACTATATTCCTTCCCATTAGCCAGA
TTATTCCCTAGGGGAATTTCAGAGGAAATAGAGATTTTGTTGCCCATCCTAACTCAGTATCTGCACATAG
GCCATTCAGCTTCACAAAAGCAGTGATGGTGGTCACCTTTTAATTTCTTGATTTTATTCCACAAGCTGTC
TCCTGCCATCAAGCCTCTAGTAGTCAGATAAATTAAACCAGTTTCACACAGCCAGTGTACATAAAGCCAC
ACATGAACATTGTCTTACCA
