# Supplementary material for: Genome-wide characterization of endogenous retroviruses in snub-nosed monkeys
Source: PeerJ. 2019 Mar 18;7:e6602. doi: 10.7717/peerj.6602 (PMC6428148; doi:10.7717/peerj.6602)
Supplement: File S4 — All ERV sequences found in the black and white snub-nosed monkey. [file peerj-07-6602-s004.zip › Supplemental4/13-9655.fasta]

>13NW_016805783.1:3150254-3159908 Rhinopithecus bieti 
TGCTGAGAAGCTGAAGAAAAAGACTCACAAATCCAGTTTCTCAGAAAGAAACATTTAACAGGGACTTATG
GAAAGAAGCCATGACTTGGGAAGCTGAGAGATGGTAGATCCCTGTACCCACTCTCCAGAAAGTATTTTTT
ACATAGCAATTTGTTTTAGTGAAATGTGTAACTGGTCATGTCTCAGACCCTCTGCAAAACTCATGACCAG
AGGAAAAGCTAGGTAAGCGTCTTTATGAGGGGTTATCTATGCTGCAGGCCTTGTTTCTTGATCTTGCTGT
AGAACACCTTGGTCTACAGGAGTCAAACATTGGTCATTATGACAGTTTCGCTTCAAGGTGGTATCACTCT
TGCCATACAACAGGCTATTCTCTTATACTCCACCCCTGAAAACCGGCCCTTACAATCTCATGTGCCCTCC
TCCTCTGGCATAGTCCCTGCAGCTAGATGGAGGATGCTTGATATCGTATAGCTTTAGCAATAGTGCATTG
GCTCCTTTGGAGCTGCCACGACAACAGTAAAGGCAAAGCAAGGCAGTAAACAACATATGCATATAATACC
TAAACCAAGAACTAGCTTCATCCAAACCAGCCCAAAACCAATCATTGAAAAGAGGAGTTTGGTCTGAAAG
AGTGGCTATTTTGGGTTTTCATATCAGTCATTAATTTAGTGATGTTATCCAATGCATCAGGAATATAAAC
ATAGCATTCAGTTTTTATGATTGCACAAGTCCCCCTTGTGTATCAGTGAGCATGTCTAAAGCCATGTGAT
TTTGGAGAACAGACTTTCTCATGAGAGTGACTTCTGTGTTTCAGAGAGAGATTCTCATGTGGCTATTATT
AAAAACTTTATTTGTATAATTTGTTGGAGCTTCCACATGCTGAATAACATCTTTAATGTCCAGTTGAGGA
AGGAAAATAGAGACTAAGTTGTCATACCGATAGAAAGCAGATTGGGCCCAATCGGATTCTAAATGAGGGA
AATTCCTAGGCTTTGAAAGAGTGTGAACCATCTGACGTTGCACCCATGTGTAACCACAAGAACATATTAA
TTCATGCCATGCATCCTGGAAGTTCCATGTGGGCCAACCAAGAGATGCCTGGATATATTACCCATTCTGT
AGCATGCCAATCCATACTTTTAATATTATAATATATAAATATCTGTCTCTTGGTGTCCATCCTATATCCC
TTGTTCTATTTGAACAGATAGCTTTAGAATTACTCTTTTGTTTCCAACATGGGGGGACAAGTTGACTAGG
CTGGCCAAAAGATAGTTAACCAATTAAATTCATCCTATATTTGGGTTATATCATTGCAGTATCAGGTCAT
TTCATTCTTTAACTGAAGTGTCACAGGTGGAGACTGAGTTATTTTCATTGACAGAAAAACTCCTCCCATG
TCCCTTCTCAGAAAGAATAGTATTAATGGGGCATTAGGTTATTTTATCTCTAGTCACATTGTATTACATG
ATGTATACCATCATGTAAATGTGGAAAGCTGTAACATATTCCTGATATTCTATCTCTCATCCTTGGAAGG
GAACTACCCAACACTGTAGGCCAGAAACAACAGAGAGTGGCATGAGACTGCATACCCAACAGGTGTTTTT
CTGTGAGCCACCAGCATAGTCTTGGCGCTTTGTAGGAAAAGGTTTGCTTCATAGGTGACAGCTGGTAATA
GTGGTGACAGAACATAACAACTAAAGATGAAAAGAAAGAAACAGTGGGTACTGGCAGGGAAGGTCTCCAT
CTGTTAGGATTATGTTAGTTGCTTTACTGAGGGTCATTAACAAAGATGCAGCTCTTGTGTATTTCAAAGG
AGCAGTGTACCATACATGTTGCTTAGAGGATGAAATGCTAGCAACTGTAGCTGGAGTAATTTAGTTGGGA
GTTCACCATACCAAGGAACCCACCACCATGCCATAGGGCGTGAGTATTTCTTCTGAACATTTACAGCACG
TGATCATAGGTCTGGTGCTCAGTAAAGTCAATGGTGACCACTCTAACTGTCCAAGGTACTCTCTACTCTC
TGGCAGGAAATAGTCTCTCCAGATTGGGGGTATTTGCTATTCTAAGCCCCAGTAGAGTGTCCCCTCCCTT
GTACTATGTCCGTTGGCATCTTCATATGCAAAGCAGACTGGTTACCAATGAGGTCTGGGAGCAAAGCTGT
TGTGTCAGTTATCCATATATGCACAGTGGTAGGCTTTGGGGGTCAATTGTCCTAACCGGTCGTTAGGGGC
ACATGTCTTCCCTCTGGCTGAATGGAAAGAGATAAGGCCTGCAGATAACACATTCATCTACCCATGCAAG
ACAGGATTCCCCAGCAAAGTCTGAATTTGTGCTTTTAATAGGCCATTTTTTTCTCTCAATTGACCCTACT
GCTTGGGGTTTATATGGGAGGTGAAAATGCCCTGCTATATCATGCTCCCTGGCCCAATCCTGAGGGTCAT
GTCCAGCAAAACGGGTCCCTGAGTCACTGTCAATGTGCCAGGGATATCCATACATAGTACCAAGAGCCCC
TAATCCTTTAATAGTACTGGCTTGATTTGCTCGCTTACAAGGAAAACCTCATGCAGTCCAGTAGCAGCAT
CTACACAGGTCAACACATACTTTTTACCTTGACTTACAGGGAGAGATCCTGTCTATCCACTTGCCAATCT
TTGACAGGGTGGACAGCCTTATAAATGTGTCCTACTTGATGGGGTCTATCAAGCAGGACACATATGTGGA
CACAATCGCAAACATGGTAAACAGTTTGTTACAACTGTTGGGAGGTTACTATATTTTAAGGGTAGTCTGC
CCCCTTGACTATCTCCCAGGCTACTCTTGTACTTCTGTGACCACTTGTTATATACCTAGGTCACTTGGTC
AGTGGCCGGGGCCAACATGATGTTAGGGTGTCAGCTTCTATATTTCCCAGAACTGAGACTTTTGTGTTTG
GGGCCACTTTAAACACAATTAAATAGGCCATAGGGTGTTGCAACTTCTCCCATATGTCTTGCCACATGTT
CATGCCCCATATGAGTCTGTGCATAATTATCCATTTTTCTCATTCCCTTTAGGCTAGCCACATACGTAAA
CCTTAAAAGACAGTCCGGTGATCAGTACAGGTGGCAAGGGGCCAAGACTCATGTCACTAATAAGCAAGCA
GTCTGCAATTCAGCCCATTGACTACTCTGTTTGTACCCATATCAAGCCAGATAGTGTCAGTTTGTGGTTG
TATTGCTACAGCAGTTCAAATACAGGGATTTCCCCTGCTAGAGCCATCTGTGTACCAAGCATCATCCAGA
TTGGGTAACGCTCCTTCTGTTATGGTGTCAGGCACTAGAGAAGCACCTGAGTAGCAGTTGCTCATATGTA
ACAGAGCCTAACATAGCATGCAATTCTGGGTTTAATGAGCTCATTACCAGAACCCTTCATCGTTGCAAAT
AGGCATGCCATTTATTCAAGGTAGGTGTCTGGGTTCCAGCAGAGGTGAGTCTTTTAAATAATCCTTCTAT
CCATGCCTTGATTGGTAGGCCTGTTCTCACAGATGCAAGAAGGGTCCTTGTTAATGGTTCCACCTGCGGT
AAAGCATTAACTACTGCTGGCACTTGTTCAGTGGGAGAGCATCTGGTTTCAGCCCCTTTCCATAATTGTG
ACCAAAATTCTAGGCCCAATTCATACCCTCAGGAGGAGCAGTAACATCCAAAGTCCTAGCTGAACCCTCT
AAAGAGGTACCTAAGGTTTGTGCATGCTGTACTAGCACTTTAACCTGTTCGCAAATTTCCTGCTGAAGTA
TGTCCCAATCCCAATATGTCCCATTTCTAATAATTCTATAGTCCCATTTCAAAGAAGTGGTCTTAAACAT
TGGGGCTCAGTGTGGAATAAGTTCTCTCCAATAGCCCAAAAGACCCACGCATGTGTGGATTTCTTTTACT
ATTTTCTGAATTGGAAGTTGTTGGATTTTGATATGGTTTGGCTGTATCCTCAGCCAAATTTCATCTTGAA
TTATAGTTTCCGTAATCCTCATGTGTCATGGGAGGGACCAGGTGGAGATCAATGAATCATGGGGGCAGTT
TCTACCATGCTGTTCTCATGATAGTGAGTGAGTTCTCATGAGATCTGATGGTTTTATAAGGGACTTCCCA
CTTCATTTGGCACTTCTCCTTCCTGCTGCCATGTAAAGAAGGACATGTTTGCTTCCTCTTCTGCCATGAT
TATAAGTTTCCTGAGGCCTCCCAGGCATGCTGAACTGTGAGTCAGTTAAACCTCTTTCCTTTATAAATTA
CCAAGTCTCAGGTATGTATTAGCAGCATGAGAACAAACTAATATAGACTTTGTCAATTACTGTACCCGGT
ATGAAACCAGTCTTCTCCTGAGAACTTCACTGCAGGTCCTGGGCCCTGGATGTTCTGAGGATTGATTACC
CATCCTTGTTCCCATAGATGAACACACAATGCTGTAAGGCTTTTCTGTGTTAACCAAAAAAGTTAGGCAG
ATGTCTCAATCAGTAGATGTTTATTGAGCCAACGTTTGAGGAAGCACTGGGAAAAACACAAGTCACAGGA
ACATCTGTGTCCTGTGCTTTCCAAAGAGGGCTTGGGAACTCAGTGTTTAAGGGACAAAGAGCAAGCAGGA
GGGAAAAAGAAAGGGAAAGTAGGCAGTGAGGCAAAAGTTCACATTCTTGTGAAGCTCTAATTAACACTAA
GTAAATCTACGTTTTACATAAGATAAGGTAAACATTTGAAAAGAGGGAGTAGACCAGGTGCAGTGGCTCA
TGCCTATAATCCCAGCACTTTAAGATGGTGGGCAGATTACTTGAGCCCAAGAGTTCAAGACCAACCTGGG
CAACATAACAAAACTCCATCTCTACTGAAAACACAAAAATTAGCCAGGCGTGGTGATATGTGCCTGTGGT
CTCAGTTACTCAGGAGGCTGAGGTGGGAAAAATCACCTGAGCCCAGGAAGTTGAGGCTGCAGTGAGCTGT
GATCATGCCACTGCACTCCAGCCTGGGTGTTGGAGTGCGACCATTAAACAAACAAAAAAAAAAAAAAAAA
AAAAGAAGGAAAGAATGAAAGAAAAGAAGGAGTAGAGGAAAAAGAAGTTAATTATGCATCCATTTCAATG
TAGGCAGAGGAGAGATTTATTGTCTTGCCCTTGGTCTGTGCCTGGGAAGATAAGCTAGATAAGTTTGTTA
TCAATACTGTCAGTGTGAGATTTAACAGAAATCAGCTTCAGGAGTTAAACTTTGGTTGCAGACCCACGGT
TAGAATTGGCATGTGCTGATTTTGTAGTGGGACATGTATCTTGAATGATTTCAGGGCTAACAAGGAATTT
TCTTGTAAGCAATTTGTGAGGCAGACTATCTGGACATTGTTGGAACCTGGCTTAGGTATAATGCTGTGAT
AGAGGGTTGTGAAGTTACACCTCTCTGATTAGGGGAAGAAAGGAAGGCAGTGTTGCATGACTTAGTTCCC
AGGCCTAACTTTCTCCTTGGCATAGTGAGTTTGGGGTCCCAAGTTTTCATTTTCTTTTACACCTGTCACA
CATTAAAATCTTCAGAGGCTAACAAAATGTCATCAGTATAATGAAACGAAGAAAGAAAGGATAGGAATGA
GAAAAAAGACAAGTCTCTAGCCACTATTCCTTGACAAGTGGTAGGACTTCGAATACATCCCTGGGGCAAC
AGGTGAAAAGTTCACTAGTAGACTTGCCAGGGAAAAGCAAATTGGTCTTGTGATTGTTCAATGGAGGAGT
GTTGAAAAAGGCATTAGCCAAATCTGAGACAGTGTGATGTGTCCTCAGTGCAGATACTATGTTGTCGACT
ATTTAACTAATATTAAGAACTGCAGGCCAGGGCTGGGTGTGGTGGCTCATGCCTGTAATCCCAGCACTTT
TGGAGGCCAAGGTGGGAAAATTACCTGAGGTCAGGAGTTCGAGATCAGCCTGGCCAACATGATGAAACCC
TGTCTCTACTAAAAATACAAAAATTAACCAGGCATGGTAGTGCTTGCCTGAAATCCCAGCTATTCAGGAG
GCTGAGACAGCAGAATCACTTGAACTCAGGAGGTGGAGTTTGCAGTGAGCTGAGATCATGCCATTGCACT
CTAGCCTAGGTGACAGAGCAAGACTCCATCTCAAAAAAAAAGAAATGAAAAGAAAAGAAAGAAAGAGAGA
GAGAGAAAGAAAGAAAGAAAGAAAGAAAGAAAGAAAGAAAGAAAGAAAGAAAGAAAAGAAAGAAAAGAAA
GAAAAGAAAGAAAAGAAAGAAAAGAAAGAAAAGAAAGAAAAGAAAGAAAAGAAAGAAAGAAAGAAAAGAA
AGAAAGAAAGAAAGAAAGAAGGAAGGAAGGAAGGAAGGAAGGAAGGAAGGAAGGAAGGAAGGAAGGAAGG
AGAAAGAAAGAAAGAGAGAGAGAGAGAGAGGAAGGAAGGAAGGAAGGAAGGAAGGAAGGAAGGAAGGAAG
GAAGGAAGGAAGGAAGGAAGGAAGGGGAACTGCAGGCCAGGAACAGTGGTTCACACCTGTAATCCCAGCA
CTTTGGAAGGCTGAGGTGTTAAGGTTTCACCAATGCACCACAATGTAGCAGTCTCTCTTTGTGAAGTATT
ACCTGAAGTTCTTTGTCTCACCACCAAGAGAATTAAGGAGCGTGGACACAAAGGGTGAGGTTGGAGCAAA
AGTTTAAAAAGCGAAAAGAAGAAAACTTTCTGCCATGGAGAGAGGGCCCAGAAGAGGGTTGCCATTTTTA
CAGTTGAATACAAAGGCTTTTATAAGAAACCAATGAGGGCTGGACATCTTATTTGCATATGATGCAAATT
TCTGGTAGCTCCACCCCATCCTCCTAATGCACATGTGGGCCCTCAGCTTGAGTTACTCTATATTGCTTTG
TTCCCCATACTGCGCATGTGTCGGGGTACAGAATTTTCCATTGTGGGCATGTCTGGGCAAGTCACCTGTA
TAGCCTTTCTTATCTGTGTGGCTGTGGGCATGTCTTAGGCAAGCCCCCCTGTGCAAGTTCCCTTACCTGT
GCCTGCAGGCTGTTCTTTTACTTGAAAGAATTCAACCGAGGACTCACCATAACTGCCTGCCTGACCTGTT
TCTTCCTTTCTCCTCTCTCAGAGGTGAGCAGATTACTTGAGTCCAGGAGTTCAAGACCACCCTGGGCAAC
ATGGTGAAATCCAGTCTGTACAAAAAATACAAAAATTAGCCAGACATGCTGGCACATGCCTGTAGTCCCA
GCTGCTTGGGAGGCTGAGGCAGGATGATCATTTGTGCCCAAGATGCAGAGGTTGCAGTGAGTCAAGATTG
CACCATTGCACTCCAGCCAAAAGAAAAAAAAAAAAGCAAAAAAACAAAGAACTATAACATTATTCAATTC
CCAGGTCTACTGCCATTTGCCATTTGTATCCTCTGGTTCATGTACAGGTCAGATGGGGCTGTGAAATAGG
CTTTGAGCTGGACAGATAATATGCACCTTTGTCAGTTCCTCAATAGTTGCACTTATTTCAGCATGACTCC
CAAGCAGTTTGTATTATTTAATGCTGACAACTTGACTAGGGGCAGGGAGTAGTATGGGTTCCCATTTTGC
CTCTCTCCTGAGAATGCTTTTACTACATATACCTTCAGTCTGAATTATCCCACTGGAGTTTGCAAAGTGC
TTCCTAACAGAATATCCATGCCCAAAATGTTTTCTGGAATAGAGGAAATAAATATCATATATGGGGCAAG
GGGAGCTTTTCCAATACCTAGATGTATTAAAGTTCTTTTCACTGGGATCCTAAGGCCCTCATAACCATCA
GTGGTGGCCCGCTGACAGCATATCTTTCTGGATTTCCATGGATTAAAGTACATTCTGTCCTATTGCTGGA
ACATGGGGTCGACCTTGGCCCCACTCCTAATCTTGGGGCCAGGGCGAGATCCACCCTTGATAAGCCAGGG
CATTAGAATAAGGGGTTGAGTCATCTTCTTTGTCTAATGGAGGGGAAGAAGGGAAGAGACAAAACTGCAG
TTTAGGCTTTAATTCCCTCTATAAGGCTACTAATGCAGCATTAGTTTGTTTGTCTATTTTTTTCTCAGGG
TGTTCCAGCTCCCAATAAATCAGGCCACATTTGCTTATGTTTGACTTGTCAGTCTCCTTCCTCCTTCATT
CGCCTTCTCTTAGCGGGGCTTTCTTTTTCCCCTTTGTTAGTCCTTGTCAGATTACCAAGCATACTCTGTC
CCTGGCTTTCTTGTTTTCTTCCAAAACTGTGATGGCTTCTCCCACATTGTATATGTCTTGTCCCACTATA
GAACTCAAAAAAGATAGCAAAGGGCCATGCCATTCTCTTCATGCACGCCCCGGCAATCTAATTTTCATCC
AGGCAGTAAAATTTGCCTCATCTGGCCCCATGGAAACCTGAGCATAGATGGTTTGCCTTAGTCCCAGTTA
TCAAAGAAGCCCCTGAGGTCTCTTTGATTGACTGTGAAGAGGTCATCCCTCTTGGTAAATCTCCTTCATT
AGGCCCAACCTCTCTTATATCTAGAATGATCCAGTCCATGAAGCTATGATTCCCTTGTGTTTGCCTTGCA
TTAGCAAGGTGTTGCTGCAGGGCTGGGTGGGTGGTGATGTTTCTCATTTTTTCTTCTTTATTCCTGGCTA
AGAAAATACCATCAACCACTATGTCCCACTATTGGATCATCCAAGTGTTGAAGGGTTCCCTAGGTAGTTT
TGTAAAAGTCTCTGCAATCTCTAAGAGTTCTGCAGCAGTATATTCCCTGATAGTGAGTGTCTCCTGTATC
AGTTGATCCCATTTTGCTGCAGGTATTGAGCTTTAGCTTTCCTTTGCAAGAGAGGGCAAGCTTGCCAATG
CTCTTCATCCCCTGATCATTATCAATGACCTCTATATCACCAAAATCTTCCTATTTGTAATATTTCCAAA
GATTCCATATTTTTTATATTCCAATCAGGCTTAGTTATGATAGCTCTGATTTTTTGTCATTTCCAATTCT
TCCCCTAAATAGACAAATCTACATGCTAATATTTCAAACTTTGTTTCTTGCTCCTTGGTTTTGTACACCA
GATTTGAGGCAAGGAGAGAAGTGTAAAGGCTCATGTTCTCCTCTAGCCATTTAATTTCGCTTTCACTGCT
AGCTGGGCCTCTGTTGCCAGACGAGTGGCCCAAAGAACCAGCTAACCCACTGCAGTGGCTGCTCGCATCC
CTTCCTAACCACAGTGTGATGTATGGCTCTCAGTTTGGTTAACAATCATTCTAAACTTGTGTCATTTTCA
GAGCACACTTACCCTTCAGATGTTTGTGGACTCACACAGTAGTCTACAAGCATCTAAACGATGAGCCACA
CCATTCCAAATAGAAGTGGCTGGCCACCCTGGAATTTCCCCCATGGTTGCCTTATTCCCTTTACCCATTT
CTTGATCTCTCAGCTACTGGCAGGCTCACGTATCTCTCTTAAAAGAGATCCCAGGTAACTGGCCCTTGCT
CCAATTTACTGTTTGGCAGTGAGCAACTGGGTCTATGCAAACCTACCCTCAAAGGCCAAGAAAGCTGAGA
GACCATTTCTTTGGCAAATCCAGTTTCTCAGAAAGAAACATTTAGTAAGGACTTAAGAACAGAATCCATG
TCTTGGGTGGATGGGAGATAGTGGACCCCTATGCCCACCTTCCAGAAAGTGTCCTTTACATAGCA
