# Supplementary material for: Genome-wide characterization of endogenous retroviruses in snub-nosed monkeys
Source: PeerJ. 2019 Mar 18;7:e6602. doi: 10.7717/peerj.6602 (PMC6428148; doi:10.7717/peerj.6602)
Supplement: File S4 — All ERV sequences found in the black and white snub-nosed monkey. [file peerj-07-6602-s004.zip › Supplemental4/141-18396.fasta]

>141NW_016826060.1:85156-103551 Rhinopithecus bieti 
TGCCTCAGCCTCCAAAGTAGCTGGGACTACAGGCGTGCGCCACCTCGCCTGGGTAATCTTTGTATTTTTA
GTAGAGATGGGGTTTCAACCTGTTGGCCAGGCTGGTTGGTCTCGAACTCCTTACCTCAGGTGATCCACCT
GCCTTGGCCTTCCAAAGTGCTAGGATTACAGGTGTGAGCCAAGGCACCTGACCCTCTGTCGTCATTTTTA
ATTGTGCTTATTTGGATCTTCTATTCTTCACTAATCTTGCTAGTGGTTTATCTTCTTAATTTTTTTTCAA
AGATTTAGCTCCTGGATTACTTGATATTTTCTATGACTTTTCATATCTAAATCTCCTTCAGTTCAGATCT
AATTTTGGTTATTTCTTGTCTGCTGCTAGCTTGGGAGTTGGTTTTCTCTTGCTTGCTTGCTTGATTGATT
GATTGAAACAGTCTTGCTGTGTTGCCTAGCCTGGAGTGCAATGGCACAATCTTGGCTCGCAGCAACCTCT
GCCTCCCGGGTTCAAGGGATTCTCCTGCCTCAGCCTCCTGAGTAGCTGAGATGACAGGCGAGTGCCACCA
TGCCTGTCTAATTTTTGTATTTTTAGTAGAGACAAGGTTTTACCTCCCAGGCTGGTCTTGAACTCAAGTG
ATTCGCCTTCCTTGGCCTCCCAAAGTGTTGGGATTACAGGAGTGAGCCACCGTACCCGGCCTCATTCATT
TATTTATGATGTTAGGTATTTAAATTGATTTCTGAGTTTTTGATGTGAGTAGTTAGTGCTATAAATTTCC
TTCTTAACACTGCCTTGGCTGTGTTGTAGCGATTCTGGTTTGTGTATCTTTGTTCTTATTTGTTTCAAAG
AACTTACTGATTTCTGCTTAATTTTATTATTTATCCAAAAGTCATTCAAGTGAACGTTTTTAAATTGTTC
ATGTAATTGTATAATTTGAAGTGGTTTTCTTTGTATTCAGTGATATTTTTGCCAAGCTGTGGCCTAAGTG
TGTGTTTGGTATGACTTTGGGAAAATTGAATTTGCTGAGGACTGTTTTATTTCTGATTGTGTGGTCAATT
TTGTATGTGAGTATGTGACATGTGGTGATGAGAAGAATGTATACTGTGTTGATTTCAGTTGAACAGTTCT
ATAGGTGCCAGTTAGGACTATTTGGTCAAATGTTGAGTTTAGGTCCTGATATCTTTGTTATTTTTTTGCT
CCAGTGATCTGACTAATAGTGTCTGTGGGGTGTTGTAGTCTCCCACTATTATGGTGTCAGAATCCAACTC
TCTTCATAGGTCTCTAATTATTCATATACACTCATGGATTTTTTTAGAACACCTTTCTGTCTTCTGCTTT
TTTCTTTAGTGTGCCCAAGGCTGCTCCTTAGATGCCTAAACCTAGAGTCTACTGAAATTCAGATGTCCAA
GAGATCAAGAACCTGTCCAGAGATTTAGCTGTTTTTGTTTTTGGTTTGAGATGGAGTCTCAAACGCCACT
CTGACGCCCAGGCTGGAGTGCAGTGGCACGATCTCAGCTCACTGCAACCTCTGCCTCCTGGGTTCAAGCG
ATTCTCCTGCCTCAGCCTCCTTAGTGGCTGGGATTACAGGTGCACGCCACCACACCTGGCTAATTTTGTA
TTTTTAGTAGAAACAGGGCTTCACCGTGATGGCCAGGCTGGTCTCCTGACCTCAAGTGATCTAACCACCT
CGGCCTCGTAAAGTGCAGGGATTAAAGGCATGAGCTACCGTGCCTGGTCGAGATTTGGCTGTTATGGGAG
AAAATATAAATTAGAAATTTATATTTCTATATTTTATTAATTTATTATTAATCAATAATATTAATAATTA
CTACTAATGTATATTAGTCTTTATTTTCTTACCTCATAATAAGGGAGGATATTTTGTTCATCTCTCTTTA
TTGAAGCATTTTGATTATATGTAGATATTCTCTGCTTTTTGAAATACACGTAAATCATATTTACAGCTAA
AGAAACCTTTTGTCATTCTTTCTGTCTCAGGATTGTCTATCTAGGTATCTAGGACCACAGAACCATTGCA
GTGTTTTTGCTTTGGCAAAGTTTTTTTTTTTTTTTTTTTTTTTAAGGCGGAGTCTTGCTCGTCGCCCAGG
CTGGAGTGCAACGGCGTGATCTCGTCTCACTGCAACCTCCGCTTCCCACGTTCACACCATTCTCCTGCCT
CAGCCTCCGGAGTAACTGGGACTACAGGCGCCCGCCACCACGCCTGGCTAATTTTTTATTTTTAGTAGAG
ATGGGACTTCACCATGTTAGCCAGGATGGTCTCGATCTCCTGACCTTGTGATCCGCCCACCTCGACCTCC
CAAAGTGCTGGGATTACAGGCGTGAGCCACTGCGCCAGACCCCAAAGTTGTGTTTTTTTTTTTCAGTCTC
TTAAAGTAGATACAGATTTGTTTAGAAACTTATTTTAAGAGCACACAAAAAGTGGAGCACAAAGATAGGA
TTAAACTTACCAATACAGAATGATAAAGACTAAAAGATGCTGAGGAAGTTTCTTTGACAAAAAAACTGAT
TATCCAAGGTAATTATCCAATATTTGCAGGCTGAAGTACTTACACTGCAAAAGAAAGAACAGTTCTGTGT
ATAAACTCAACAGTGGAGTCAGTGGTTATGCTTTGGTTCCTATTTACTACTTCAAAACAATTAGCATGGT
TATGTGTAGTGTTTGTAGACAACTTGCCTTCATATGAATTATACAGTATTTTCTTTCTTTCTTTTTTTTT
TTTTTAGACGGAGTCTTGCTCTCTTGCCCATGCTGGAGTGCAGTGGCATGATCTCAGCTCACTGCAATGT
CCACCTCCTGGGTTCAAACGATTCTCCCACCTCAGCCTCCTGAGTAGCTAGGGTTACGGGCATGAGCCAC
TGTGCCCGCCCTAAATTGTGTGGTATTTTCTACAATAGTATGAATATAAGACCACAATATTTAGGATGAA
TGTCTTAGTCATTTTAATATTAGTCATACTTTTGAAATATAAAGTATTTTAACTAAATTATGGTTACAGA
AAATTTTTAAAAATTCTACATTATTACTGGTACATTAAAATTATTTATGCTTAGATGTTTATGTCTAATA
TCCAAAAAAATTCACTACAAAATTGTTATGGTAGATGTTAGCCTGACATGCATATTAATTTACCCAATAG
ATGTAGGTAAGCATGATTTCAGTGTCTTTTATTTTACTAAACTTGAATACTGCTATTACAGTACAAATAA
ACGTGATGGGTAATGTGACCATGCAAGAAATGTAGTAGCTTTTCAGTTAGCTATGTTGTAAGCTCAAATA
TATTTTACTACATAAACAAAGTCAGATTCCGATTCTTCATCAAAAAGTGTTAGTGAAGGCTGGGTGCGGT
GGCTCACTTCTTTAATCCTAGCACTTTGGGAGGCCAAGGCAGACAGATCACTTGAGGTCAGAAGTTTGAG
ACCAGCCTGGCTAACATGGTGAAACCCTGTCTCTACTAGAAATACAAAAATTAGCGGAGGGTGGTGATGG
GCGCCTATAATTCTAGCTACTCAGGAGACTGAGGAAGGAGAATTGCTTAAACTTGGAAGGCGGAGGTTGC
AGTGAGCTGAGGTCATGCCACTACACTCCAGCGTATGTGAGAGAGCAAGACTCTGTCTCAAAAAAAAAAT
TAAAACTAAAAAGTGCTGTTGGAAATTGTCAGATGTATTCCAATATAAATCCCCCATTTAATGGCTAGGA
GATAAGAGAGCAGCAGAGATAAAAGAGAAATTTTATAAAATTTTGCTGAGGATATGTCCCCTTTCTTCAT
GATACTCATGCTTATCATGCTGAGAGTGGCTGTGCAGTTTGGGTGTTTAGAGAGACGTTTATTTTAGGGG
AACATTTTCTGGCCAACATGATCAATCTTTTATCTAATCTGAGTTTTTTTTTTTAAAGATGCTCTTCTTT
TGTACTCTCAGTATAATTTTGCTAAGATGAAGAGCGATTTTTCTCTCCAGTGCTTTGGGTGTCTGTTTCA
GAAGCCCTATTACTATCCCATGGTGTCTGTGAATGAGGTGGGCTGTCAAAGGGAGAACTCTTTATGTGGA
CTCATGCTGAAAATCCAGCAGTATTTTTTTTTCATGTCACCATTATAAATAGAAACTGAAGCTGAAACAA
TGCTCCCATTCCCATTATCATGAAGGTGCAATTTTACCTAGGAGGGCTGAAGGCTCTCCTGCAGCTCAGG
CTTCGTTACCTGATGTGGGACTGGAGTGCTGCTCTGGCAGTTGGGGTTCATGTAAGATGTGAGCTGCCAG
CTATGAGCCCTGTGGTAGGAGTCAAGAGAGGACACTGGCTGTCAGAAAAGGGCAAGCAGAGTCTAGTAAA
TTGCAAAATTACCTCCTGTCATGAGGATGTGAAAAGTTAATTTTGTCATTGAATATAACCAATTAGCATA
CACGGATCGCCTCCCCCATTACCAGGTGAATTTAGGATGAACCATGTATTACATGGTGCTGTGAATTCTT
TTACTTGTGGACTAATTATGGGAGTGTCTTTTTGTCTTTGCAATCTCTTTTTTTTTTTTTTTGAGACGGA
GTCTCGCTCTGTCGCCCAGGCTGGAGTGCAGTGACCGGATCTCAGCTCACTGCAAGCTTCGCCTCCCGGG
TTTACGCCATTCTTCTGCCTCAGCCTCCCGAGTAGCTGGGACTACAGGCGCCAGCCACCTCGCCTGGCTA
GCTTTTTGTATTTTTTAGTAGAGACGGGGTTTCACCGTGTTAGCCAGGATGGTCTTGAACTCCTGACCTC
GTGATCCGCCCGTCTCGGCCTCCCAAAGTGCTGGGATTACAGGCTTGAGCCACCGCACCCGGCCTGCAAT
CTCTTAAGAAGATTGACTGTGATGCATGTCACATTCTGGTTTAATTGTGTAATGAAATAGTTTACTTTCT
GTTCTATCATTTTGGAGTTTCTCTAGGGCTGGAGAAATTTTTTCTTTTAATTATATTTTCCAAACATTGT
CTAGAATTACTAGACATGATATAAACACATACGGTTCCAGCCAAACTTTACTCTAGAGGGGGCTTTTCCT
CTCAGGCTTCCAGTCACTTCAGATTTCTACAAACTTCACAGGGTAGCAGTCAGCCATTTTACCTCTTATT
TTGTCTGGCCCCACCTTGAAGTCTGGCCTCACAGAACTGACTGATTGGAAGTTTTGACTGGTGAATCTGT
TACATTTTTTAGAGCTGGTGCTCACAATTTTCTGAAACGCGAAAGCAGATAAAATTGGAAAAATAAAGTA
TGTATTTTAGCATCTTAATTTTTAAATTTTCTGTTAAACCAATACTTGAAGAGACATTTTGTTTAGCAAT
TTGTTTTCTATTCCTGCAGATCCAGTAGTTGCTCCACAAGTCACAAAGAAGTAAATATGAACACAATAAA
AATTTCTTTAAACTACATTAAATTCTTTCTGTATCTCTCTCATCTGTCAATATTTAGTATTCTGTACATT
TTTTTAAAAACCAAGGACAGAGAAACGAAAGATGAAATAACAATGCTGAGTCCTTAATCTAAATCCTGGG
AATTATTAAACATCTGTGCTAACTCCCAGTTTGTTATGAGAATTAAATCACATAATGTGTTATTCCAAGC
ATAGTGCTCTGTGACATACTCTTGAGCACAGGCGTTGCTACTTTCTTTTGCCTCTGTAAACTTTACAGAA
CCAGCAAAGAGTATGATACTTAAAGATGGAGATTAGTTGTCTTCATTTGTGCCAGAAGTATTTGTGTTGT
GACAAGAGTGCTGAGTGTAAGGGACAGTGCCTGCTTCTCTAACTAATTCTAATGATGAGCCTAGAAGAAA
CAACATCAGCATTGACTGGGGACTTATTTAAAACACACATTCATGAACCCTTTGTAAACCTACAGAATCA
AATTACATAGGGAAGGTCCAAAGTTACCAAGTGATTTATATGCTTATTAAATATTACAAGACAACTGGGC
ATGGTGGCTCATGCCTGTATTCTAGCATTTTGGGAGACCGAGGTGGGTGGATCACCTGAAGTCGGGAGTT
CGAGAGCAGCCTGTCCAACATGGTAAAACCCCATCTCTACTAAAAGTACAAAAATTAGCCGGGCATGGTG
GCAGGTGCCTGTAATCTTAGCTAACTTGGGAGGCTGAGGCCGAAGAATCTCTTGAACCCAGGAGCTGGAG
GTTGCGATGAGCAAAGATTGTGCCATTGCACTCCAGCCTGGGTGACAACAGCAAAACACCGTCTTAAAAA
AAAAAAAAAAAAACATTGCAAGGCAATGCTTAGCTAAATGGTTATCAGCCGGATGAACTTCTATTAGGTT
GGTGCAAAAGTTAATTGACATTTTGCCATTCTAAGTAATGTGGATTACTTAGGTGTAGACACTCAGATTA
CATGTGTAATTATTAGAAATCCCTTTACTTGTGCCCTCTTCACAGGTTCTGTTTATTGTTTTGTGTGGAC
ATGTTTATGTTGTTTTAATTAAGTGCCTCATGTGACTCTAAGGTAAGGCCAGAATCAACTATGAGGGAGG
GGTTCAAGATACATTCATGTGAGTTATGTTTTACTTTTCCACTGAAGGATGGTCACAGGGCCTGTTCTGT
TTGGGTTTAGTAAAGACAGGGCAGCATGGCTCATATTACCATTATTGTAGCAGAAATTGCTGGTGTCTGT
GGTGAGGAGGGTACCTAAGGACAGGAAAGGAGAAACTTCTATTTTCACTTCATTGTTTCTGAATCTTTTC
TGAAGATTCACCCAGAAATGGGTGGACTTTTCTGAGGATCTTGGTCCTTCTGCCTGTGGGTGTGGTCATA
GCATGGAAACAGGTGGAATGTTCTCAAGATGCAGGTGTAATTAGTCCAGAAAATCTCATCTGAAAATAAA
TCCCAGAGAAGGAGGAGATAGAGGAAAAGTGGCACTTTTTTTTCAGCTAAACATGTCTCAAATCAAGAGC
TGTGTCCGCTCTGCCTCCTGGAATGCTATGTGTTTAGTACTTGCAAACCTTGCCTTCCATAGTTGTGTTT
TTTCTCTCTAATGAGTTTGTTTTAACTACTTTTTAAAATTCTTGTGATAATCAAGGGTCTCTGAAAATAT
TTCTTTCCTATATATCAGAGTCTTTTATGAATTTTTTAAATTATGCCTTTTATATGCCTTGCAAAATTCT
CACCATTAATTTATGATCTGCAGTATTAAAAGTGTTCTTTTGTGGCTGTTGAACATGGTAAAGTGTGGAT
ACTCAAAGATTACTATTGGGGAAAAGCTGGGATCGTTAGTAAAGGTGGAGAACATGTAATGTTGAAGTTC
CATTTGTGTTTGCTATTAGCCCTATGCAGAACAGAATTTAGAAAATGCTTATTTAAACAGGATGGCATTT
ATTACCCAGAAAGTTCTGAAAAAATATTATCAGGCGATACCTGTTCTCGAGGGTGCTAAAGAAAGATTAC
TTAAAATCACTATTAAACATTACAGAACATAGAAGATCTTGAATAGAAGATTCCTATATTTTGAGATATC
CTGTATCAAGATAGAAGATACCTGTATCTTGAAATTTGCATAAAACTGTTGTTTCCACATGGTTGAATTT
AGACTATAATTTACTTATTGGAAACAATATTTCAGCAGTGATGCTGTGTCCTTCTGAGTGTTTTAGAACA
TCATGAAAATTTGTCCTAGTGCAGTTGATGCTAATGATTCACTCGGTAAAGAGCTCTCTGACAGATTTTT
TCACTGTAGTGTTATTTTTTTCTTCGTTATTAAGTATCTTTATGCAGCTGATTGGTATAAATTATCAAAT
GTAAGCTGGCAGGTGCTCTTCTTTCTTAAGGTTTCTTTCCATATATTTGTCTTTGGAAAATGAAGACTGT
CATCTCTCTCTTATAAGCTATGAAACCGGGGGGAAAAAACAGGTTATTTCACTTATTGGATGTTTGATAA
AATATTTTTCTTTGGGGCAAAATCATTGGCATTTCTTGTGAGCTTATTAAAAATTCAGCAACTCAGACTT
TATTCCAGATCTTCTGCAAAAAAAAAAAAAAAGCATAACAAGATTTCCAGTTTATTGTACACATTAAAAT
TTGAAATATACCTTGTAACTCAACATATCTTTCATCTCAACAGAACTCATTATGTATAATGTGAATATAG
CACTCCAGAATGTACATGCTTGTGTTCTTGCCCTTAATTTTATATTTTATTATCCAGAAAAGTATCATAT
ATAAATTGATGTTGTAGATCTTATTCTAGTCTTTTCTCAGAGTTAGAGAATACATCAGAGAATATTTCTG
TCTTTAAAATTACTTCATTTGGGTAATTTCATTCACTTTTATAAGTCAGAACTCTTTAGTTATTCATTTC
AACTTGAGTCAAATTAAAAATTTTGCCCATGGCCACTTGGTAAATATGTGTGTGTGTACTTTTCAGGGAC
CATTGACATTTATGGATGTGGCCATAGAATTCTCTGTGGAGGAGTGGCAATGCCTGGACACTGCACAGCA
GAATTTATATAGGAACGTAATGTTAGAGAACTACAGAAACCTGGTCTTCCTGGGTGAGAATAACTTCAAT
ATACAATTCCTAATATACCCTAAAGATTTCATTTTTTTGTAGAATGTTTTTTGGTAATTGATCTTTGTAT
AAATGAGTATCAGATCTCTATTTCTAAGAAAGTCTTGGGGGCCAACCGCAGTGGCTCATGCCTGTAATCC
TAGCACTTTGGGAGGCCAAGGCAGGACTTTGGATCACCTGAGGTCAGGAGTTCAAGACCAGCCTGGCCAA
CATGGTGAAACCCCATCTCTACTAAAAAAAATACAAAAATTAGCCAGGTGTGGTGGCGCACACCTGTAGT
CCCAGCTACTTGGGAGGCTGAAGCAGGAGAATCACTTGAACCCAGGAGGCAGAGGTTGCTTTGAGCCGAG
ATCGCACCACTGCACTTGAGCCTCGGTGGCAGAGTAAGACTCCATCTCAAAAAAAAAAAGAAAGAAAGAA
AGAAAGAAAATCTTGGGGATTTGTCAGTGTAGAAAAAAAAAATTCAAGATGTTTCATTTTGATCTGGACT
TTTTACATTCCTGAACTGATCTATATCCTTCCCTCTAAATTAGTGGTAATTCCAGAAATTTAGTAGCATA
AAATATTGTTTTCTATACCTTAAAATCTAATTGTCATCTTCAGTTTTTGATTCAGTAACACTAAGTAGTA
AAATTAAGAACCTACAAATTTAAAAAAGTCAAAATATTTAGAAATTTCTGTTTTAAATTAGTATTTTGTA
ATTAATTTACTATTCTATTAATTATATTCTCTTTACTGAGCACATTATTTGAAGAATATGAGCAACATTC
ATGTTATTTATTTTTAATAAAACAGGTATTGCTGTCTCTAAGCCAGACCTGATCACCTGTCTGGAGCAAG
GCAAAGAACCCTGGAATGTGGAGAGACATGAGATGGTGGCCAAACCCACAGGTAGGTGATAGTGAATATA
ACAGATGACACAGATGAGAGGTCCAAATGTCAAGGAGAAAGTCAGTTTTTGAAATACGATTTGGGGCCGG
GTGCAGTGGCTCATGCCTGTAATCCCAGCACTTGGAGAGGCCAAGGCGGGCGAATTACCTAAGGTCGGGT
GTTTGAGACCAGGCTAACCAACATGGAAAAACCCTGTCTTTACTAAAAGTACAAAATTAGCTGGGTGTGG
TTGCACATGCCTGTAGTCCCAGCTACTCGGGAGGCTGAGGCAGGAGAGTCGCTTGAACCCGGGAGGCAGA
GGTTGTGGTGAGCTGAGATCGCGCCATTGCACTCCAGCCTGTACAACAAGAGTGAAACTCCATCTCAAAT
AAATAAATAAATATATAAACGAATAAAAATAAGAAATACAATTTGGGAGTTGTGCTCCAAGAAAAATAGT
TTCAGGGAAGCCTGAAGTTTATTTTTTATTTTATTTTTTCTCTTACATAGGGGTATCTTTTGTCTTATCC
TTCTAACTTTTCTAAGGAATATACTTTCCCTTCAGTTATCTTTCCAGTTTTCATTGAGAGCCAAAGTCCC
CTTTTTGGCATATACAAGACTATAAAATCTGCTTTTTTAATGTTTTGGCAGACACGTAAATATCTGTGAA
ATTTTAAGAAACTCTATGTTGAACTATTTTTTCAAGTTTTCTTTCTACATCATGTCTGAAATATGTTGAG
AATAGTGGTTTCTGTTTCATCTTTTTGTTCATTTTTTTCTGCACATTCCATCCTGTTTTTATTACTATAG
TCTTGAAATATAGTTTGCAATTATAAAGTATGTTGTCCTCCTGCTTTGTTCTTTTTCCTCAAGATTGCTT
TCATTATTCAGAGCTTATTGAAGTTTCAAGTAAATTTTATGATTGTATTTTTCATTACTGTGAAAACAAA
TACTGGGATTTTGATAGGGAGTTTATTAAATCTGTAGATCACTTTGGATAATATGTCACTTTAACAGTAT
TTATTCTTTCAATCCATACACACAAAATATTTTAAACTTTGTGTCTTTTCTAATTTCCTCCATTGATATA
TCATTTATTGTAAAGGTTTTTTAGATCGTTGGTTAAATTTGTTCTAAGAAATTTATTATTTTAATGCTAT
TGTCCATGAGATTGTTTTCCTCCTTTATTTTATCAGATAGTTTAAGTTTATGGAAGTTTAAATTTATGGA
AGTATAAGTTTATCTTATAAATGTATGTTAATTTTATATTTTGCTAATTTACTGAGTATATTAATTAGTT
TAGACATGTTTAAATGTACTGTGTATGATTTTTTATATATGAGATTTTATGATCTACAAACAGCAACTTT
TACCTATTTGTCTTCCATTTTAATGGCTTTTAAAAAATCGTTTTGACTATTCTGCTGCATACTTCCAGTG
CTATTTTAAAATAGAAGCATTGACACTGGGCACAATATAGTTTTGCACTGGTGTCTGTGAATTTCAAGAA
ACAAACACCTCTTCAAGTTTTTATCAACTGGTTTCAGGAAGTAAAGATCTTTGTTGGGCTCCCAAGATAA
TAGGATGCCCTCTGAGTTTGTAATGAAGAGGGGTTGTAGGTTGCTCACAAGGCTGCTATGTCTGCACAAG
GGTTTACTTTAGTTGGCTTGTTACAAGGGGATTGTGTAGTTGTAATTTGCATTTTATTTTTGGACAGGCT
GAATATCCTTCAGGACTTTGATCTGTAGGGCAGTCACTAGGCAGGTTTCTGTAAGTCATGTCTGCATATG
GTAAGCATTACATCAGGATGTGATTGAGTATGGCTTTCACTGAGCATCAAAGAGGATTTTGCCAGGTCAC
TGTGTGGGTTTCTATGTAGGCAGAACTGGCCTTGAACTGAGTCATGGAACTGCTTCAGGGACCACAGTAA
AGGCTAAGGTCTTGCAAACCTGCCTGCATGACTATAAATGGGTATCTTCCTCCAGCCCTGTGGAAGGGCA
GGACCTCTCCCAGACTGTGACTAGGAGGAGTATGAGATTGTTACAGGGTAAGTTTAATATTCTCAGTGGG
ACCAAGTTGGGTGGGCTCTTTGGTCTGTAGCCAGGAATAGAGGTGCTATAGTTTGCCACCTGAATGAATG
CCTGCCTTCTGAAAAGGATGCGCCTCAGTCTTGGGCATTATCAGTTTCATAACTCCCTTCCTGGATCTCA
AAGCTCACTCTCTCTCTTTTTTTTTTTTTCTTTTGAGACGGAGTCTCACTGTGTTGCTCAGGCTGGAGTG
CAGTGGCACCATCTCAGCTCGCTGCAGCCTCCGCCTCCCAGGTTCAGGTGATACTACTCCCTCAGCCCTC
AAGTAGCTGGGATTACAAGCATGTGCCACGATGCCCGGATAATTTTATTTTTGGAAGAGGGGCATGGAGT
CTCACTGTGTTACCCAGACTGGAGTGCAATGGCACAATCTCGGCTCACTGCAACCTCCACCTCCCAGGTT
CAAGCGATTCTCCTGCCTCCACCTCCCAAGCAGCTGGTACTACATGCACATGCCACCACACCCGGCTAAT
TTTTGTATTTTTAGTAGAGACGGGGTTTCGCAGTGTTGGTCGGGCTGGTCTCGAACTCCTGACCTCAGGT
GATTTGCCCACCTCGACCTCCCAAAGTGCTGGGATTACAGGTGCGAGCCATCCTGCCTGGCTGTGCCTGT
ATTTTTGTATTTTTAGTAGAGATAGGGATTCGTCATGTTGGCCAGGCTGGTCTCGAACTCCTGACCTCAG
ATGATCCACCCACCTCAGCCTCCGAAAGTGCTGAGGTGACAGGCGTGAGCCACTGCGCCTGGCCTTTTTT
GTTTTTTGTTTTTTGTTTTTTGTTTTTTTGAGACGGAGTCTCATCTCTGTCACCCAGACTGGAGTGCAGT
GGCCCGATCTCGGCTCACTGCAACCTCTGCCTCCCGGCCAGGTTCAATCAATTCTGCTGTCTCAGTCTCC
TGAGTAGCTGGGATTACAGGCATGTGCCACCATGCCTGGCTAATTTTTGTATTTTTAGTAGAGGTGGGGT
TTCACAATGTTGGCCAGGCTGTCTTGAACTCCTGACCTCAGGTGATCCACCCACCTCAGCCTCCCAAAGT
GTTGAGATTACAGGCATGAGCCATCGTGCCCAGCTATGCCCAGATAATTTTTGTATTTTAGTAGAGATGG
AGTTTCGCCATGTTGGCCAGACTGGTCTTGAACTCCTGAGCTCAGATGATCCACTCACCTCAACCTCTCA
AAGTGCTGAGATTACAGACATGAGCCACTCACTACGCCTGGACTTTTTTCTCTTCTTTTTTTTTTGAGAC
GGAGTCTCATCTCTGTCACCCAGGATGAAGTGCAGTGGCCTGATCTCAGCTCACTGCAACCTCTGCCTCC
CAGCCGGGTTCACTCAGTTCTGCTATCTCAGCCTCCCAAGTAGCTGGGATTACAGGCATGCACCACCATG
CCTGATTTTTGTATTTTTAGTAGAGAGAATGTTTCAGCATGTTGGCCAGGCTGGTCTCAAACTCCTGACC
TCAGGTGACCCACCTGCCTCAGCCTTCTAAAGTGCTGGAATTACAGGCGTGAACCACCGCGCCCAGCCTT
TAAAGCCCCCTTAAAGGCACTTATTTTGGAGATGAGGACTTGCTGCATACCCCAAGCTGGTCTTGAACTT
TTGACCTGAAGAAATTCTCCAACCTCAGTGTACCATGTAGTTGTCATTACAGGTGTGAATGATGCTTGGC
TGTCTCATAAAGGCATTTTTGTTAGGGATGGCTGACAAATTTTCTTGCTCTCAGGGTGTAAGAAAATATG
TCACCTTTTATTTTTCCATCAAACTAATGTCACTCTATTCATTTTTCTTTATATTTCGTGTTTCAAATTT
GTCCATAATTTTGGATTCACACATTTAGGACAATATGTCACAATTTAAGTGTTATACATGAAGTAAATTA
GAAACTTAGTAGGCACTCCATATTTACTAAAATAGTTACTTATACATTTGTTTGCTGCAGGCAAAGAGGA
ATTACAGGATTTGCACTCACTTTCTTCAGCCTATATCTAAATAAAAACATAATTTATTTNCNNNNNNNNN
NNNNNNNNNNNNNNNNNNNNNNNNNNNNNNNNNNNNNNNNNNNNNNNNNNNNNNNNNNNNNNNNNNNNNN
NNNNNNNNNNNNNNNNNNNNNNNNNNNNNNNNNNNNNNNNNNNNNNNNNNNNNNNNNNNNNNNNNNNNNN
NNNNNNNNNNNNNNNNNNNNNNNNNNNNNNNNNNNNNNNNNNNNNNNNNNNNNNNNNNNNNNNNNNNNNN
NNNNNNNNNNNNNNNNNNNNNNNNNNNNNNNNNNNNNNNNNNNNNNNNNNNNNNNNNNNNNNNNNNNNNN
NNNNNNNNNNNNNNNNNNNNNNNNNNNNNNNNNNNNNNNNNNNNNNNNNNNNNNNNNNNNNNNNNNNNNN
NNNNNNNNNNNNNNNNNNNNNNNNNNNNNNNNNNNNNNNNNNNNNNNNNNNNNNNNNNNNNNNNNNNNNN
NNNNNNNNNNNNNNNNNNNNNNNNNNNNNNNNNNNNNNNNNNNNNNNNNNNNNNNNNNNNNNNNNNNNNN
NNNNNNNNNNNNNNNNNNNNNNNNNNNNNNNNNNNNNNNNNNNNNNNNNNNNNNNNNNNNNNNNNNNNNN
NNNNNNNNNNNNNNNNNNNNNNNNNNNNNNNNNNNNNNNNNNNNNNNNNNNNNNNNNNNNNNNNNNNNNN
NNNNNNNNNNNNNNNNNNNNNNNNNNNNNNNNNNNNNNNNNNNNNNNNNNNNNNNNNNNNNNNNNNNNNN
NNNNNNNNNNNNNNNNNNNNNNNNNNNNNNNNNNNNNNNNNNNNNNNNNNNNNNNNNNNNNNNNNNNNNN
NTCAAGCGATTCTCCTGCCTTAGCCTCCCAAGTAGCTGGGACTACAGGCGCATGCCACCATGCCTGGCTA
ACTTTTCATATTTTTAGTAGAGACGGGGTTTCACCGTGTTAGCCAGGATGGTCTTTATCCAGCCTCCCAA
GGTGCTGGTATTATAAGCATGAGCCACCGTGCCTAGCCAGATTTGGTGTGTTTTTTAGAAAAATGACAGT
GGTCATTCTAATGGGTGTGGGGTGATTTTGCTTTTCCTTGTGATTTCTATGTATGTCTTCACAAATTAAA
TTTATGTGTCCTTTCAAATGCTGTTTCCCATTTTTGTATCTTTGTGTGTGTTTTTTTGTTTGTTTTTGAG
ACACAGTCTCCCTCTGTCACCCAGTTTGGAGTACAGTGGCGCAATCTTGGTTCACTGCAACCTCTGCTGC
CCAGGTTCAAGTGATTCTCCTGCCTCAGCCTCCTGAGTAGCTGGGATTACAGGCGCCTGCCACTGTGCCT
GTAGAGACTGGGTTTCACCATCTTGGCCAGGTTGATCTTGAACTCCTGACTTCGTGATCCATCCACCTTG
GCTTCCCAAACTGCTGAGATTACAGGTGTGAGCCACCGCACCCCACCTGTTTGTGTTTTTTTAAGATGGA
GTCTTACTGTGTCACTCCGGCTGGAGTGTAGTCATGTGATCTTGGCTCACTGCAACCTCCGCCTCCTGGG
TTCAAGTGATTCTCCTGCCTCAGCCTCCCAAGTAGCTGGGACTACAGGCGTGTGCCACCACACCTGGCTA
ATTATTGTGTTTTTAGTAGAGACGGGGTTTCACCATGTTAGCCAGGCTCATCTTGAACTCCTGACCTCAG
GTGATCCACCAGCCTCGGCCTCCCAAAGTGGTGGGATTACAGGCGTGAACCACCACGCCCGGCAATGTAT
CTTTTATTTTTGTTTAGTTTTGTTTTTTTTGAGACAGAGTCTCGCTCTGTTGCCCAGGCTGCAGTGTGGT
GGCATGATCTTGGCTCACTGCAAGCTCTGTCTCCTGGGTTCATGCCATTGTCCTGCCTCAGCCTCCCGAA
TAGCTGGGACTACAGGTGCTCGCCACCACACCCAACTAATTTTTGTATTTTTAGTAGAGACAGGGTTTCA
CTGTTAGCCAGGATGGTCTCGATCTCCTGACTTCATGATCTGCCTGCCTCAGCCCCCCAAAGAGCTGGGA
TTACAGGTGTGAGCCACTGCACCCAGCCCAGCTATATATCTTTTAAATGAAAATTTTGTTCAATTATTCA
TCCTTTTCTAAATCAAGTTATTCAACTTTATTGCTCAGTATTAAGAGCTGCTTATATGTTCTGAGTATTA
ACTCCTATTATATGATTTGTAAATATTTTTACCAGTTTCCTAGGAGGCATTGGCACTTGAATTTTTTTTT
TTTAACCTGCAGAAATTTTGAAGTATAGTGTGGTTAAATTTTCCTTTTCTTTTTTGTTCATACATTTAAT
TTTGTATCTAAGAAAATGGTGCCAAGACCAATATCATGTCTTTCCCCTATATTTTTTTCTAGAAGATTTG
TTAGTTATTTTTTTAATGTTTAAGTATTTTATTTAAATTATTTTTGCATATGGTCAAAGGAAAGGATCCA
GCTGTATTAGTGTAGATGTCCAGTTTTGTTTTTGATTTGCTTTAATGCGACCCCCAGGGCAAATGCCAGA
GAAAAGGCAAGGCAAAAAAACTTTATTTACAAGCCAATGTGAAGGAGGGGGCGAGGTTCACCCGTCCTGG
CGGTGGAGGCCAACGAAGTCGCTCTGGCCTTCTGTGGCGAGGTTCCTAGGTCCGCATAGGAGCAGGGGCC
AAGGAAGTTCGCATCGCACCGTACGCCCGCAGGGAGCGGCTTTTATGTCCTGGGCCCGGGAGTGGGCGGG
CAGTGGGCGGGACATGGGCGGGTCGGGGGCGGGGCGGTAGGCGTGGCTAGGCGGGTTCCGGTTTTTCTCC
GTTGGAGGTCGGGTTGCGCCTGCGCAGTCGACCCGTGTCTTTCCCGGGCGCGGGAAAGTTGAGGGTGAAG
AACCCGGAACTGCGCCATCTTGCCTCCGTTCGTCCAAACAGTTTTCTCTTCCCTTTACCTTTCCTTTCCT
TTTTCCTTTTTCCTTTATCCTTTTTCCTTTCCTTTTATTGAGATAGAGTTTCTCTCTGTCAGACTGGAGT
GCAGTGGCACATCTCAGGCTCACTGCTACTTTCGCCTCCCATACTCAAGCAATTCTCCTGCCTCAGCCTC
CTGAGTAACTGGAATTATAGGAGCCTGCCACCACACCCAGCTAATTTTTACCACACCCAGCTAATTTTTA
CTCCTGACCTCAGGTGATCGCCCTCCTCGGCCTCCCAAAGTGTTGGGATTACTGGCATGAGCCACCACGA
CTGGCAATATCCAGTTTGCAACATGATAGATTTTTTAGTTTTTGAGACGGAGTTTTGTTCTTGTTGCCCA
AGCTGTAGTGCAATGGCACGATCTCAGCTCACTGCAACCGCTGCCTCCTGTGTTCAAGCGATTCTCCTGC
CTCAGCCTCCCAAGTAGCTGGGATTACAAGTGTGTGTCACCACGCCCGGCTAATTTTGTATTTTTAGTAG
AGACGGGGTTTCACCAGGTTGGTCAGGCTGGTCTCGAACTCCTAACCTCAGGTGATACACCCGCCTCAGC
CTCTGAAAGTGCTGGGATTACGAGTATGAGAAACTGTGCCTGGCCTCATCATGATTTTTTGAAGAGATTA
TCTCTTCTTTACTGTGTGGTCATGGCAACTTTGTGGAAAATCATTTAATTATATACAAAAGGGTTCATTT
CTGGGCTCTCTATTCTGTTCCTTCATCTGTTTATCTGTCTCTGTGTCAGTAGCACATTGTTTTTGTTATT
GTAGCTTTTAATATGTTTTGAAATCAGGTAGTATGATGCCTCATCTTTTTCATGGGTGTTTGGCTAGTTA
TAGTTTGTAATAAAATTCAAAAGTTTTAACAATGTTTCTGTAAAATGTGCTATTGAGATTTTATAGAAAT
CTCACTCCGTTGCCCAGGCTGGAGTACAGTGATGTTATCTTGGCTCACTGCAACCTCTGCCTCCTGGGTT
CAAGCAATTCTTCTGCCTCAGCTTCCCAAGTAGCTGGAACTACAGGCGCATTTCACCATGCCATGCTAAG
TTTTGTATTTTAGTGGAGACAGGGTTTCACTGTGTTGGCCAGGATGGTCTGGATCTCCTGACGTCATGAT
GCACCCGCCTCAGCCTCCCAAAGTGCTGGGTTTATAGGTGTGAGCCACCGAGCCTGGCCACAGTTTCTCT
TTTTCTTTTCTTTTTTTTTTTGAAGATTGTTGGCCATGTTTTTAATTTATTATTCTTTAATTTTTAAATT
TAATTTTACTTATTGAGACACGGTTTCACTCTTGTTGCCCAGGCTGCAGTACAATGACGTGATCTTGGCT
CACCACAACTTCTGCCTCCTGGGTTCAAGCAATTCTCCTGCCTCAGCCTCCCGAGTAGCTGGGATTACAT
GTCCCTGCCACCATACCTGGCTAATTTTGTATTTTTAGTAGAGATGGAGTTTCTCTATGTTGGAGAGGCT
GGCCTCAAATTCCCGACCTCAGGTGATCCGCCCTCCTCAGCCTCACAAAGTGCTGGGATTACAGGCATGA
GCCATTGTGCCCAGCCTGTTGGCTATTTTATTGTCTCTTGAGATTCCTTATACTTTGGGGTTGTTTCAAT
TTCTTCAAGAGTGAATGAGAAATTTAAAAGAAACTTGCATTAATTCTATAATTACATTGAGCAGTATGGA
CATCTCTAAAATAATAATTATTTCAATCTTTGAACAGGAGTGTGCTCAAGAGTCTGTTGTTTAATTTCAA
TATATTTGTAGATTTTGCAGTTTTTTCTATTATTTTATTTTATTTTTTGGAGACAGAGCCTTGCTCTCTT
GCCTAGACTAGAGTGCAGTGGTGCCATCTCAGCTCACTGTAGTTTCCAACTCCTGGGTTCAATCGATTCT
CCTGCCTCAGCCTCCTGAGTAGCTGGGACTACAGGCGTGCGCCACCACGCCCAGCTAATTTTTGTATCTT
TAATAGAGATGAGGTTTCACCATGTTGGCCAGGATGGTCTCAATCTCTTGACCTCA
