# Supplementary material for: Genome-wide characterization of endogenous retroviruses in snub-nosed monkeys
Source: PeerJ. 2019 Mar 18;7:e6602. doi: 10.7717/peerj.6602 (PMC6428148; doi:10.7717/peerj.6602)
Supplement: File S4 — All ERV sequences found in the black and white snub-nosed monkey. [file peerj-07-6602-s004.zip › Supplemental4/142-6647.fasta]

>142NW_016826060.1:150486-157132 Rhinopithecus bieti 
GCTCTCTCTCTGCTAGGAGAGAGCCACTCAGTTTAAAACAAGGTAAGGTGTCACATTCCTTACTTATGTT
TTGGGGAATGAAATCTTTGATTCTTCAGTTATAGCAAGGGGGTTATACTAGGTTCTGAGATACATAAGTT
TGACAGAAGTTATGCACTGTTTTACAAAGTTAAGGCACAATTTAATATACAAGGCCTGAAGATTAAACTT
AAGAGGAGGAGAAGGGGTCTTGCCAATCTAATAATTAGTTAGTCATGGATTCTACTTGAACATGATTTGA
TACTAGGGGGTTACTTTCTCATTCTTGTTGGTGTCTATTTAGATTTTCTTGAACTCTTTGGAAGGTATCT
TTTATGACTCCAGACTGGTTGGCATAGAAACAGCAACTCTCTCCTAGGGCTGCACATAATCTTCCTTGGG
AGAGAAATAGTAGAAATAAGCCTCAGCGGTTTTGAAGAACTACTTCAGCTAGAGACTTTACCTGGGTATG
TAGCGTATTTATGGCTGACTGGAGGTTGCTTAAATCAGCATCTACTTGCTGAGACAGGGACATTAGTCTA
GTCTTTTCTTTAACTAGGGCAGCCGTGCCAATGGCTGCTGACCGAGCTATGCTAAGGTCATCATAGCTAG
GACCTACCCCTCCATGCCGGCTAGGATGGGTACTAGGAGTGGGGCAGCTTGACGAAACCTGGAATGCAAT
TCAGGGAGAGCGGTAAGAAGTTGCCTTTCTGGCCTGCTGTACACATAGACTTGGGGGAGTACATGAACTA
ACACACACAGGAGAGCTCCAGGTTTAGTCCTATTGATGCAGTGAGTGAGGCCTGAAGTACAAGCCAACCA
GGTATTGTTAGGTGCCTGGTAGGAAACTGATGCGTTTAAGGAAGTAAGTAGAGATTGATTACAGGTGGCC
TGAAAGCGAGATGCAGATAAGTTATACCTGTTGCTAATTAGTCAGGAGGGGTTCCTCAACACATCTCCTA
GTGTGAGGGCATGGGCTAGTGTATGACAAGAGAGAGAATTAACCTTGAACATGGCCTCTACTCTTTAACA
TAATATGGGGGTTTTGCTTTTAGGCACAACTAACAATCTCAGACTAGTTTAGGCTAGGTGAGATTAAGAA
GGTGATGCGCTTTGTCCAGATTGGACATCAGGTTAGGTTGGAGATGTCATTGTAATTGGGATTTTGGAAC
TAGGAGTGGTGGGACAGTTAAATTGACCTTGTCTGGGTGTGTTTAGAACATAGGGTCGCCTAAATCAGTT
AGAGGTCTGATTGACTTAGGAGGGCCTCATGGGACTAGGACTTTTTTCTGAATGGGGAACATAGTTCTAA
CATTAAATCCTGAGATGTAAAGTCTTAATCCTTATGACATGCCATAATACTATTGAGCTGAATTACGGTT
ACGGACAGTTACAGTAAGAGGGCTGCAGTTCCTTAGAGTACATGGTCGAGGATGGGAACTGCGAGTTATG
GAGAGGATTGAGCACCAGGTTGATCCTCCAGAGTAAGTGCCCAGGGTTACACACAACTAGTGAGGGCAGA
AACACTGATAGGAATCTCGACAACTAGAGTCAGGGTGATTTCTAGGACAAAGGTAAAAATCAGTGCTCTG
GAGTCTTTTTTTCTGCACCTTTAGAGCTCCTGCATCTAGTCCGGCTTCCTGTATGTCCGAATCCTGCAGC
CAGGTCAACGTTCCCTGCTCCTGTGGCCGGCAGATTGCATTGCTTTCCATGCGTATGGGCAGGCTCTGGG
AATAAAGCACATAAATCAACTGCAAAAGAGCCTTCTTTGGAGGTTCCTGCCTTCCAAGTAGTGTTTGCAA
ATACACGTCCTGTCGTGAAAGAAGTAAGGAGAAAAGAGTAGGATGGAGCAGAGGACGTGATAGGTGGAAA
CAAACAAAAGAAGTAAACAAAAAGAATTAATTTGATGGCTTCGCCGACTTAGGTGCAGTTTTAAGAGGCT
TGGCCTAGGCTTGGGGATCTATGTTTCTTACTGGGCTTTGCTGGCCTTTTCGATGCGAGAGTGATGAATC
TAAGCAAGAATGCCATCTACCTTTAGAGCTGAAGGCGTGATGAGGATAACAGTATGAGGTCCTTTCTAGG
CAGGAATGAATCCTTCTTTCTGGAAATTTTTAACATACACCAGGTCACTTGGCTGGAAAGAGTGGCAGGG
TCCTGTCTGGTCAGGAACTGGATTTGGGTGTGCTCCCTGGACAAGCAGCTGGATGATGTCTTGTACTTGT
TGGAGAGACTGCAAGTACTGTAATAAATTCATTTGAGAGATTTCTGCTAAATGGATGTCTTTTAACCTAG
GCAGGATAGGTGGAGCCCTTCTCTACATAATTTCAAAAGGTGTAAACCTAGCTCGGTAAGGGGTGCATCT
TACTTTAAGAAGGGCTAAAGGAAGTAGTCTCATCTAATTCTAACTGGTTTCTAGAATTAATTTTGTAAGA
GTATTTTTTTAGGGTGCAGTTCATGCATTCTACTTGTCCAGAGCTGTGGGGTCGGTAGGCCCAATGGAGC
TTCTATTTGATGTCTAATGCGTTGCTGACTGACTGAACTACGGATGAGGTGCAGGCTGGCTTATTACCAG
ACCTTATGACAACAGGCAGCCTGTGTCTTGGGATGATTTCATTTAGTAAAAATTTAGCTACTCAAGTGGC
AGTTTCGTTTCTGGTGGCAAATGCCTCAGTCTACCTGGAAAAGGTGTCTACTACACCAGGTGGTACTTAT
ACTTTGCCCGGTGTGGTTTTATCTCTGTAAAGTCAATTTTCTACCTTTCTTTCTCCTGGTGAGTCTCCAC
AGAGATGGTGGCCTGGGTTGGGTTTGGGACCTTGCTTGGAGTTTAGTTGAGCACAAGCTGTACACTGGAG
AGCTGCTTGGTTAGCTAAGTCCTGAGGGTGGGGTATCTTGAAACAATTCCTTAGTAGCTGGGTGAATTTT
ACTCCTCCTAAATGGGTGGTAGAATGTAGATGATTGATTAGAGTTTTTCTGAGGGCTCGAGGTATGAAGA
CTCTGGAAACAGAATCTATCAACCTTCTTGATTTGTATTAGATCTGAAGCCTGTTTGTCTTCTTCTGTGG
AGTATTTTGGGTGATTTGGCAAGTTGGGTTGTGGAAAAGACATGGCAGGCCATAGGACTAAGGGCACGAC
TGGGAGCTGAGTGGCTTCTTGGGGTGCAGAGTCTACTCTTTGCTTACCACGGGCAATGGCTCTGTCTTCT
CTTTGATGTGCTTTGCAGTGAATTACAGCTACCTTATGAGGAAGCCAGACAGTTTCACGCAGGGATAAAA
TTTCTTCTTTGTTTTTAATAGTCTTTCTTGTTGAGATGAGTAGCCTACACTCTTGATAAATGACTCTATG
TACACGTACAGTAGCAAAGGCATACCTGCTGTCAGTGTAAATGTTAATACATTTGTCTTTATTGGAGAAC
TTGAGCGAGGGTAAGCAATCAATTCAGCCTTCTGGGCTGAAGTATTTGTTGGCAATGCCTGGGCTTATAG
CACATTAGACTCCATGGTAACGGCCGCACCAGCCTTCCATACCCCTTGTTCGAGGAAGCTACTACTGTCT
GTAAATAAGGTGGCGTCCACCTTCTTTAGAGGCAAATCTCGGAGATCAGTTCGGCCAGTTTCCATAGTTT
CTAACAGTTCTTGGCAATCATGGACAGGTGTAGTGAAGTCTGGATCAGGAAGTAAAGTAGTTGGATTTAA
ACACCTTGTGGGAGGGAAAGTCAAATGAGGCTGATCTAACAGTAAACTCTGATACTGCAGGATGCGAGAA
TTAGACATCTATTTGCCAGAAGCACTTTGTAGCAAGGTCTCTATGGCATGTGAAGCTGTAAGGGTTAAAT
TTTGGCCTAGAGTCAATTTATCAGCCTCTTGGACCAGGCTTGCGGTTGCTGCTATGGCTTGCAGACAGCT
TGGCCATCCAGAGGCCACAGGGTCCAGTCTCTTAGACAAATAGGCTACTGGGCATCTCCAGGGTCTTAAA
GTCTGAGTAAGCAACGCTTTAGTAACTCCTTGGCTTTTATGAATAAAAAGGTGAAATGATTTTGAGATAT
TAGGGAGGGCTAGAGTGGGGGCCTCAGTTAGTGTCTTTTTCAGGTTTTGGAAAGCCTGTTCTACAGTGTC
AGTCTAAACTAGTGGACCATTCCTTCTGGTAGCGGTGTACAGGGGTTTAGCAATTTTTGTGAACCTTAAT
ATCTACAGGCGACAGTATCCTATGACCCCCAGGAATTCACGTACCTGTCTTTTGGTGGTGGGAGTGGGGA
TTTGTAGGATGGCTTCCTTACAAGCACCGGTGAGTGCCTGGTTTCCTCTGTTTATTTTATATCTTAGGTA
GGAGGCTCTGGGAAGACAAAGCTGGGCTTTTTTGGCTGAGACTCCATACCTGAGTTCCTGAAGAAGGTAA
AGTAGGTCTTTGGTATGTTGCAGGCAGCTGTCAGTAGTTTCAGTAGCTAATAAAAGGTCATCTACATATT
GAAGAAGAGGACAATTAGGGTGTTTGTCTCAAAATGGTACAAGAGCTTGTTGGAGGGCTTCCTTAAAAGG
GTGGGGAATTTTAACACCTTGAGGTAACTGAGTCCAGGTCAATTGGGTGGTGTCTTCTGAGCCAGGATCT
GTCCATTCAATGGCAAATATAGGGTGACTTTTGGGGGCTAGAGGAATAGCAAAGAAAGCATTTTTTAAAT
TAAGGACAGTGTACACTGTGTGTTCTGGTGGGAGCAGGCTGAGTAAAGTATAAGAGTTAGGGACTGTTGG
GCAGACAGTGACTGTCCACGTGTTAACTTCCTTTAAGGCCAGTAGTCATTTGTTGTGGGTTTTTGGACTG
GCAAAAATGGAGTATTCCAGGCGGACTGACATGGTGTAAGTATGCCAGCCTGTAACAGTCACTGAATATG
GAGATTGATTCCTTTCTTAGCCTGCTGACTCATAGGATATTGCTTTACCTGGACTGGCAAGGCATTGGCC
AGGAGTTCTACTACTACTGGCAGATGGTGCATAGCCAGTCCCGGGGGGTTTGACTCAGCCTAGACTTGAG
GAAAGAGAGTCTGTAAGTCCAGTAGGAGAGGATTAGTTTTATTTTCTGGCAGTTGTGAAGGTGAAACTAA
GAGATATTCTTCTGACAGAGGGGTGGTTAGCAGGATCTGGGCAGTGGGAGGTGTTGTGTCTCCTAGCATG
AGGTGAGCTTGTTGGGCTGAGAAGGAAACAGATGCCTGCAGCTTGTGGAGCAGGTCTCATTTTAGCAGGA
GAAAGGGACACTCTGGGACCACAAAGAATGAGTAGGTTACTCTTTTCTGTCTTAAACTCATCTCTCATGA
GTGGGTGACAGAATATTCTTGAATAACTCAACTAGCATTCTGTACAGCCACTTTCTTACTAGAGACACTG
CCTAGGGGCATCTGCAGTATTATGTGTTCTACCCTGGTGTCAATTAGGAAGCATATGGACTGGCCCCCTA
CTGTGACGGTCACCATGGGCTCCCAGGGGCTAAGTGGAAAGGAGCCCTAGCCCTGTCACTTATCAGATTC
CTCTGCAGCGGGGAGGGTGAGGACTTTTTTCTCTTCTGATTTTTCCTCTGGCCTAAATGGGCATTACTTT
TTCCAGTGTCTTATCTGTTTGCAATAAGTACATTGGTTTTCTCCAGGGGAGCCCGCTCCTCTTTCTGGCC
TTTTGGCGGGGACTCAGGGTTCCTTGACCATTTTCTGTGACAGGGGCCTTTCCTTCTTGACTTCCTGACT
AGCAACCACTATGATTTTTGCCTGTATTTTTGATGCTTTGTCAGCGGCCTTTTCAGCTGCCTGAGCTGCT
TGTTTCTGCTTTTCAAACTCTTGGTTGTCAAAAACCTTTTGGGCTATCTTTAAAAGCTGACCGATGTTCA
TCTTGGCAAATCCCTCTAGCTTTTGTAATTTTCTTTTAACGTTGGGGGCTGCCTGAGCCACAAATGCCAA
ATTAAGAGCATGGCTATTTTTGGGAGTTGTAGGGTCAAAAGGGGTGTAAGTCTGATAGGCCTCCTGGAGG
CATTCTAAAAATGCTCCTGGTGACTAGTTAGGCCCCTGGACAACTTCAGTTGTCTTAGACAAATTTATAG
GTTTTTGAGCGACTCCTTTGATACCTACAAGGAGATATCACTGAAAATTATCTAAAGTTCTCCTTCCACC
TAAGGAATTTGGGTCCTAATTAGGCAAAATTAGGTAGAGGGAAAAACCTCTTCAATTTGGTCTCGGGTTT
CCTCTTCTGGCCTACTAGCTGTTATAAGGTAATACTTTCTGGCCTCCCTTTGGATAGCTCCCTCTGTTCA
GAGGTGAAGGGGTAAAAGGAGTTGCTGACAGTCATCCGAGGTGGGGCGGTGAGTCCGGAGCATGGACTCC
ATTAGTGAAGTCAAAACCTGGGGATTTTTAGAACAGGGGGGATTATGAGCCTTCCCGTTGTACAGGCCAG
AGGTAGAGAAAGGGACATAAACTAAGAAGGGAGCTGAGCACTCTTCACCTGGAGGGATTTGAACCTCTCT
CAGTGGGAGGAGGGGGTGGCTACCTCCTCCTGCCTCTACAGCAATTGGGAGGCTATCGGCAGAGAGCTCA
CTGGAGATGTAGTCAAGGAAACAAGGGAAGAAGCCAGGGGAGCAGGAGGGTTATAGGGCGGTGGAAC
