# Supplementary material for: Genome-wide characterization of endogenous retroviruses in snub-nosed monkeys
Source: PeerJ. 2019 Mar 18;7:e6602. doi: 10.7717/peerj.6602 (PMC6428148; doi:10.7717/peerj.6602)
Supplement: File S4 — All ERV sequences found in the black and white snub-nosed monkey. [file peerj-07-6602-s004.zip › Supplemental4/143-8166.fasta]

>143NW_016823639.1:116-8281 Rhinopithecus bieti isolate
TGCCAGCAAGTAGTCCAAGGCCAGTCTATTCTGATAGATAGCATTTCTCATTTGGGTTTCCTGCTGAGCT
AAAACAGTCAAAGCTCTGCCAGTTTCATTAGTAATTATTTCTAAGATGGCCTGCAACCATATGATCTGAT
TGAGCACGTAAATGGGGGTTCGATATCCCCATGAGCCATCTTGTGCCCATGTGGCAGGCCCATAAATCTG
TATGATCTTTTCAGGAGGCCACTCATTATCTTTCCAGTTTCCTATAACTATGCCTCTCTTTTCTTGGGAG
GCATAGACAGGGAAACCTAGGAGCTCACCCGTTTTTACAGGTAATAAGAAAAAGGATGGTTTAATAGTGC
CAATAACACAACTACCTGTCCATTTATTAGGTAACCGAATGTAGGCTCTGTGCCCACATATCCAGTATAG
TCCAGCAAGAGCCGTCCAGTCCTGATAAGATTCTGGATGAGCCCAGGCAGTTTTTAATTTAGAAAATTTA
CTAAATGGGTTCTTTTCAGTGTGATTTAGGCCCCACCAAATAATTGTTTTTGTTGTGCTGTTGTACAACT
TCTGTCCTATACAATTAAGCTTTCCTACAGGGGTGATGAAGTCTTTTCCTTCTCTAGCTATACAGTATTG
TCCAATAATTGAGTTTTTTATGACCCAGAAGTTGCTAGCTTGGGCCTTCTGAACTGGAATCATATCAGGA
GCTGGATCAGTGGGCACCAACTCTCGGGCTTCCCAAGGCCATCGGTCTCCGATAGTAGTTTCCCCGCATA
CATAACAAGAAGTAACATTAAGGGAATGAGCTACATTTTCTGCTAATTGGAGAAACAAACTTTTTGTCTT
TTTCAGAAGTTCTGGTGCTGGCATATTCAGCTCCTCATAAAAGGTTTGAAACACTGGTTTGGGAGAGCGC
CTGTAGACGTCCCCTCAGACTAAAATGGCAACGTGGGGGTTTAACCCTGTCCCATCAATCCCCAGGGTTA
CATGTTCTCCCTTTTTCCAACGGGGGTCTAGGGGATTGGTGATTATTAGTTCCAGTGGGTTACAGTGACC
AACAGCACAGGAGGGGTTGGCTTCCCCTTTCTGAAGATGAACCGGGTCCTTTTTGTTCTTTTTCCAAGTA
GCCCAAATAACACATGGCCAAGAGGCACAATTTTCACAAACCCCTGACTCATGACAAACATATTTATTTT
TTACTCTGTAGCTCCTTTCCCATTTAAGAGAACCACATCCTGTTCCTAGCTTGTTACTGTTAATGGCTGC
ACGAGCCTCAAATCTTAAAGCTACTTGTTTGGGGATTCCTTTTTCTTCTGTTCTAGTTATTATTTTACTT
GTATCACCTAGGAAAAGGCCAGTTCTTAATCTTATTTCAAAAACAGTGGTTGCAGGGGACTCAGATGGGT
TATAACACACATCAGGTTGGTCATTTCCCGGGCTACATACCTTGTACTGAGTGGCATTATACAAACAAAT
TTCTTTCAACATTCCCATACATTCATAATAACTATAGAACAGAAAGATTGTTTTAATTTGCTGTCCTACC
TCAGTGACCTGATGAATACACTGGGAACAGTCACCAGTTTGAGTAAGGTCAATTGAAGTCCTTACTGTAT
AAGTCCAAAATTTAAGAAAAATGAATCCCACAATGAGATTCCTCATGCTTCGGCCATGTGTGGACCAGTC
AGCTTCCAGGTGTGACTGGAGCAGGGCTTGTTGTCTTCCTCAGAGTCACTCTGCAAGGGTTGTCCGGGCT
TGGTCTTGCCTCCCAGGTTTCAGGAGCTGCAGGTTTTACACGGCTGTGGTGGATCCAGGCTGGGATTCCC
TCTACCTTCACAGCGGTGGGAGTGGTCAGGATAACAGTCTGGGGTCCTTTCCACCGTGGGCACAAAGAGG
CTACGTTCCAGTCCTTGATCCACACTTGATCACCTGAAGAGAAAGGGTGAACTGGGGAGAATAAGCTAAC
AGGGCATCCCTCATTTACCCAGGTTGAGATTGTTTGTGTAATTTTCCCTAAAGCCTGTAACTGTCGCTGT
AACTCAATTTCACCTAACTCTCGGGGAGTGCCTGGAAGTCCCCGCAATATGGGAGGGAGCCTATAATATA
ATATTTCATAAGGGGAATATCCTGTTCTCTTAGAAGGGGTACATCTAATTTTAAATAATACCATAGGGAG
AGCCTGTATCCATTTTAAACCTGTTTCCTGACATACTTTTCCTAAACTATTTTTGATAGTTGGATTCATC
CGCTCCACCTTTCCGGAACTCTGAGGCCGGTAGGCAGAATGCCATTTCCATGTGATCCCCAATACCTTTG
CTGTCTTCTGTACCAAGTCAGCCACAAATGCCGGCCGTTATCTGAGCTGATCCATAAGGGCAGTCCAAAT
CTAGGAATAAGATCTCGAAGAAGCACACGGGTTACCTCATGAGCTTTCTTGGTTCGTGTTGGATAAGCCT
CAACCCACCCAGAGTAGGTACACACAAGAACTAGTAAATATTTGTTTCCTCCACACTTTGACATCTCTGT
GAAGTCCACCTGGAGATCTTCAAAGGGGGCTGCTCCATAAGCTTGTATGCCAGAAGGAACGACTGGACCT
TGTCTCGCATTATGCTGTCAGCAGGTAACACACCACTGCATCACCATTTTGGCAAGGGCTGACAAATGCG
AGATGTAGAAATACCGACCTAACAACTTTTCAAGTGACTCCTGACCTAGATGGGTGGTTTCATGCACAGC
CAGTACAACTGGGGCTCCTAGCAGCTGTGGCACAGCTACTCTCTCATCTGGTAACCGAATCCATCCTTCC
TCCATCACTTGTCCTCCCTCTGCCTGGAGAAAGTCCTTTTCTTCTTTAGAATAAGTAGGTACAAGATCAG
GTGCTTGAGGGAGCAGGGGGGGCTGTGACTGATGCCCAGAAGGGGGCAGATGCTGCTTTTCGAGCCTCTG
AGTCAGCGCGGGAATTCCCCAAACCCACCAAGGTGGAAGCTCGCTGGTGTCCTCTGCAATGCATAACTGC
CACCTTGAGGGGTTTCCATACCGCTTCTAATAATTGCAAGATTTCTTGTTGATATTTTATGTCCTTTCTC
CCAGAGTTCAATAGGCCCTTTTCTTTATTAATGCTCCATGCACTTGAAGGGTTATAAAGGCACACCGAGA
ATCAGTGTAAATGTTTAGTCTTACCTTCACTGAGTTCTAAGGCCCGAATTAAAGCAATGAGTTCAGCTTT
CTGGGCTGAAGTGCCCTGGGGCAATGATCTGGCTTCAACAACAGTGTCCAGGGTTACCACTGCATACCTG
CATGTCTCTCTCCTTGTGGATTGATGAAGTTGCTCCCATCCACATATAGTTCCGAGTCTACTGATGCCCA
AGGCTGGTCCTGGAGGTCAGGTCTGCTAGAGTAAACTGAGTCCAACACTTCTACACAGTCATGCTTGACA
GGGCTCTCTGATACCAGGAGCAGGGTGGCGGGATTCAGGGTATCACAAACTTCAGTGGTTATGTGGGGAT
TCTCACAGAGCAAACTTTGGTACTTGGTGAGTCTAGCATTCGTTAACCAATGATGTCCTTTAGTATTCAT
TAAAGTCACCACAGCATGGTGGGCCTTTATGTTCAGGTTTTGCCCAAGAGTCAGCTTATCTGCTTCTTGT
ACTAGCAGGGCAGTTGCTGCCAGGGCCCTCAAACATGGGGACCATTGTTTAGAAACCCCGTCTAGTTGTT
TAGAGAGGTAGGCCACCGGTCTCGGCCAGGGCCCCACAGTTTGGGTTAAAACTCCACCTGCCATCTTTTC
TCTGACACATACAATGTAAAAGGCTTTGTCAGATCGGGTAGCCCCAAGGCTGGGGCTGACAGAAGTTTTT
CCTTTAACTCATGAAAGGCTTGCTGTTGTTGGGATCCCCATTCAAAAGTTTCCCAGTCCTCCCCCTTTGT
GACCTCATACAAAGGCTTAGCTAATATTGCAAAGTTTAGGATCCACAGTCTGCAAAACCCCACAGCTCCT
AAGAATTCTCTCACCTGCCTTCTGCTCTTAGGCTCTGGTAGATTGCAAATGACCTGCTTTCTTTCTGATC
CCAGGCTGCGCTCCCCCTGTAGGATAGTAAATCCCAGGTAACGTACCTGCTGTCGGCAGATCTGAGCTTT
TTTCTCGGACACTTTATACCCACAGTCCTCCAGGTGCCGGAGTAGGGCATCCGTTCCCTTGGCGCACCCA
ACTGCCGTGGGGTGTCCCAGCAGAAGGTCATCAACGTACTGGAGCAACACACGGCCTAGGTCTCTGGTGG
GAAACTTCTGGAGGTCTCGAGCCAATGCCTCCCTAAAGATGGTGGGGGAGTTCTTGAACCCTTGGGGAAG
CCGGGTCCAAGTNNNNNNNNNNNNNNNNNNNNNNNNNNNNNNNNNNNNNNNNNNNNNNNNNNNNNNNNNN
NNNNNNNNNNNNNNNNNNNNNNNNNNNNNNNNNNNNNNNNNNNNNNNNNNNNNNNNNNNNNNNNNNNNNN
NNNNNNNNNNNNNNNNNNNNNNNNNNNNNNNNNNNNNNNNNNNNNNNNNNNNNNNNNNNNNNNNNNNNNN
NNNNNNNNNNNNNNNNNNNNNNNNNNNNNNNNNNNNNNNNNNNNNNNNNNNNNNNNNNNNNNNNNNNNNN
NNNNNNNNNNNNNNNNNNNNNNNNNNNNNNNNNNNNNNNNNNNNNNNNNNNNNNNNNNNNNNNNNNNNNN
NNNNNNNNNNNNNNNNNNNNNNNNNNNNNNNNNNNNNNNNNNNNNNNNNNNNNNNNNNNNNNNNNNNNNN
NNNNNNNNNNNNNNNNNNNNNNNNNNNNNNNNNNNNNNNNNNNNNNNNNNNNNNNNNNNNNNNNNNNNNN
NNNNNNNNNNNNNNNNNNNNNNNNNNNNNNNNNNNNNNNNNNNNNNNNNNNNNNNNNNNNNNNNNNNNNN
NNNNNNNNNNNNNNNNNNNNNNNNNNNNNNNNNNNNNNNNNNNNNNNNNNNNNNNNNNNNNNNNNNNNNN
NNNNNNNNNNNNNNNNNNNNNNNNNNNNNNNNNNNNNNNNNNNNNNNNNNNNNNNNNNNNNNNNNNNNNN
NNNNNNNNNNNNNNNNNNNNNNNNNNNNNNNNNNNNNNNNNNNNNNNNNNNNNNNNNNNNNNNNNNNNNN
NNNNNNNNNNNNNNNNNNNNNNNNNNNNNNNNNNNNNNNNNNNNNNNNNNNNNNNNNNNNNNNNNNNNNN
NNNNNNNNNNNNNNNNNNNNNNNNNNNNNNNNNNNNNNNNNNNNNNNNNNNNNNNNNNNNNNNNNNNNNN
NNNNNNNNNNNNNNNNNNNNNNNNNNNNNNNNNNNNNNNNNNNNNNNNNNNNNNNNNNNNNNNNNNNNNN
NNNNNNNNNNNNNNNNNNNNNNNNNNNNNNNNNNNNNNNNNNNNNNNNNNNAAAAAAAAAAAAAAAAAAA
GAAACTATAATTCCAAAGGTTCTTAGGCGCTTGAGCTGGACCTGGATACCTTCAAGAGCTTCTCTGGGGA
CCGGGTACTGTTTTTGCTTAATCAGCTGGGCCCCAGGCTTAACGTCTATAAGTACGGGGGCTTGGTTGAC
TGCCAACCCTGGAGGGTTGTCTTCCGCCCACACTTTTGGCCACAACTTAGCTAGAGCTGGTCTTATCTCT
TGGCCCTGCTCAGTTAAGAAAAGTCTCCATTCCTCCTCTCGGGGTACCGTAAGGGTCATAATGACTCCTG
TTCCAGGTAAGTTTAGCAGCAAAGAGCCATGCTCTGTAAAAGAGATAGTGGCTCTCAGCTTGCTAAGCAA
GTCCCTTCCCAACAAGGGCAAGGGACAGTCAGGCATGTACAAAAACTGATGAATCACTTTATGTCCTCCT
TCAGTACAAGTCTGAGGCAAGCAGAAAGCTTGCTTTGCTAAAACCCCCGTGGCTCTGATTATGTCAATAG
TCTTTTTGGATAAGGGGGTGACTGGGGTGGTTACTACAGAATGTTCAGCACCGGTATCTACAAGAAAATC
AATGTCATTATCCCCGACTGTCATCCTGACCATAAGCTCTTTGGGGGCACTTGAGCCCGGTCCCCCACAG
TCCAACAACCCTTCTGCCAGGTTGAGCAGGGCCCCTTCCTCCTTGTCTGGAGCCTCTTGCTCAGAGTCTC
CTTGTTTTCCTTTTAGCTGAGGGCATTTGTTCTTCCAATGTCCCATTTCTTTACAAAAAGCACACTGGTT
ATGCTGCAGACTCTGACAGCCAGGCTGAGTTTCTTTCCTGGGGCCCCCTTCCCTTGCCTCTTTGGGGGGA
CCCCTCTAATTGCTACAGCTAACAGGCTGGCATTTCGCCGGGCCTGGCATTCATTCTTTTTGCAATTTTC
CTTACGGCTTACTGCATCCCTGTTTACAAACACCTGGTTAGCTATTTCTAATAACTGTGATGTATTCATC
CCTGCAAACCCAGCCTGTTTCTGTATTTTCTTCTAATGTCTTCTGCGCTTTGACTAACTAAAGCCATGTT
AATCATGTGCTGATTTTCAGGGCTATCGGGATCAAAGGGAGTATACATACGATAGGCCTCACACAGTCTC
TCATAGAATTGTGCTGGACTTTCTTCTTTTCCCTGAATGACCTTAGAGACCTTGTTAATGTTTGTGGCCT
TCTGGACTCCCCTCTTTAATCCTTCCAGGAGAGCTTCCCTGTATCGGTTCAGCCTTTGCACACCCTCTTT
TTCATTTGGGTCCCACCGGGGGTCGGTTCCTGGTAACTGGGTCCTTACATACTCTTGGGGGTTTTGGTAA
TCAGCCGGTACATGTTCCTCTAGCCACTTGGTTGCTGCCTGGAGCACTCTCCGCCTTTCATCTGTGTTAA
AGAGGAACATGAGCAACTGGTGGCAATCAGCCCAAGTGGGGTTATGGGTCTGGATAATAGTTTGGAGCAA
ATCAATTAGAGCTTGTGGCTTTTCAGTATAGGACAGGGTATTGTTTTCCCAGTTGAGAAGGTCAGCAGAG
GTGAAGGGCTGGTACACAAAAACACACTTCTCCACCATGTGACCATCCTTATCTATCCCAGTACACTGCT
GCTCTCTCAGGGGCATTTGTACCCCAGTTTTGGGTCTCAAACGAGCTGCCAAAGGTGGGGTTTCTCCTGA
GGCTTCACTTCCTCTCTTGTCTACTCTGGGTGGCCTAGGGATATATTTGTCTTGTGGAGACGCAAGCACT
GTGGGCTCAAGAGTGGGCAGCCTCTCTCCATGGTATGGGGAGGGCACCACTGGGATCACTGGTGCCATCT
CCTGCAATGGATCTTCTGATGTTGGGTCGAATAGAACTTCAGAAGTTGATTTCCCTCGGCGAGTGGAGTG
GGATCCTTCCTTGGCTATCTGTCCCTTTGCTACTAGCACTGTTGCTGCCTGCCCTCTTAGCCACTGTGGG
GGGTCTAGCACCAGCTGTAACCAAGTGTCTATGTATGGGAACTGGTCTGAGTGTCCTGACTTACCAGTTA
CCTTGTGCCATACCTTAGAAACAAGGGACCTGTCCAGGCTTCCTTCTGATGGCCAACCCACTTCTAATGT
TGGCCAATCTATTTCACATGAAGTTCTAAGTTTTCCTGGTGTCATAGTAACCCCATAGTCTCCATTAAAT
CCCTTCTTAAAATTTTTCAACGTAGTTCCTAGCAGAGTGGGCTCACTTTGTGTCTGACCCATGTTTCCTA
CCAGACAAAACACCACGCTCACACCACATGCACACCACAAAACAAAGAACAGGTAAAAAGGTCACACACA
CACCTTTTCAGTTTATACCAAACCAGAATCAAAACCAAAATCAGAGTATCCAGAAATCCGAACCAGGTCA
AAACCAAAATCAAAGTATCAAACAATTCAAGTCAAGTCAAAAACAAAAACCAAAGTGCCGGTACAGGCAT
GCCGTGGGTGATCAGGCCATGCTTCCACTCAAATGGAGTGGGCAAGTTCCAAAGACTAGTCTTACCGAGA
TTCAGGTGTCCAGACTTAAAGTGCCAGTTCCTTCCCGGTGTTCAGCCACTGTGTTGATCCTCCGTGGGGG
CCTGCTGTGCTCTGCTCTGACGAGGCATTCCACTGGGGCAATTGCCTACCTGGGAGCGCTCTCAGGATCT
GCGTAGCTCAAGCTGGCCAAAGTCCCCCACAGGGATGCTCTACAGGGCAGGCATAAGCTGCCTGAGGGGC
TGCCTCGACCGTCCATTAATCACCTCATTTCCTGGTCAGGGAACCA
