# Supplementary material for: Genome-wide characterization of endogenous retroviruses in snub-nosed monkeys
Source: PeerJ. 2019 Mar 18;7:e6602. doi: 10.7717/peerj.6602 (PMC6428148; doi:10.7717/peerj.6602)
Supplement: File S4 — All ERV sequences found in the black and white snub-nosed monkey. [file peerj-07-6602-s004.zip › Supplemental4/145-12116.fasta]

>145NW_016808218.1:260838-272953 Rhinopithecus bieti
TGGAAATGAGAAATTTATTAGGAACTACAGCAAAAGTCACCCTTGTTATATGCCTTAGCAAAGAACTTGG
CTATATTGTTAAGGGAAGAGACCACCTCTCATATTGTCTTATGACCAATTTCTGCCTCAAAGAAAAAGTA
GGAGTTCAAGAAAAGACAGAAGTGAAATCAGTAGTCAAACAGCCCGATATTGCATTTCAGGCCTGGTAGT
TAAAAATTGACCCCTGACCTAGCCGGTTATGTTATCTATAGATACCAGACATCATCTGGAAAAGCACTGT
GAAAATCCTTGTCCTGTTCTGTTCCATTCTGATTACCGGTGCATGCAGCCTCGTCACGTACCCACTGCTT
GCTCAATCGATCATGACCCTCTCACACGGACCCCCTTAGAATTGTAAGCCTTAAAAGGAACAGGAATTGC
TCACTCAGGGAGCTCGGTTTTTGGAGACATGAGTCCACCAATGCTCCCAGCTAAATAAAGCCCTTCCACA
ACTCGGTGTCTGAGGGGTTCTTGTGTGCGGCTCGTCCTGCTACATTTCTTGGTTCCCTGACCGGGAAGCA
AGGTGATTAATGGATGGTCGAGGCAGCCCGTTAGGTGGCTTAGGCCTGCCCTGTGGAACATCCCTGTGGG
GGACTCCAGTCAGCTTGAGTGACGTGGATCCTGAGAGTGCTCCCGGGTAGGCAATTGCCCCAGTGGAACG
CCTCACCAGAGCAGTGCATGGCAGGCCCCTGTGGAGGATCAATGCAGTGGCTGAATACCAGGAAAGAACT
GGCACTTGGAGTCTGGAAATCTGAAATTTGGTAAGACTGGTCTTTGGAACTTAGCCACTCCATTTGAGTG
GAAGCATGGCCTGATCACCCATGACGTGTCTGTACTGGCACTTTGGTTTTTGTTTTTGACTTGACTTGGA
TTGCTTGATACTTTGGTTTTGGTTTTGACCTGGCTTGGATTTCTTGATACTCTGATTTTGGTTTTGATTC
TGGTTTGGTGTAAACTGTAAAAGTGTGTGTGTGCCCTCTTTACTCGTTCTTTGTTTTGTGGTGTGCATGT
GGTGTGAGTGTGGTGTTTTATCTCAAGGAAACATGGTTCAGGCACAAAGTAAGCCTATCCCACTAGGAAC
TATGTTGAAAAATTTCAAAAAGGGATTTAAGGGAGACTATGGAGTTACTATGACACCAGGAAAACTTAGA
ACTTTGTGTGAGATAGACTGGCCAGCATTAGAGGTGGGCTGGCCATCAGAAGGAAGCCTGGACAGGTCCT
TTGTCTCGAAGGTATAGCACAGGGTAACCTGTAAGCCAGGGCACCCAGATCAGTTCCCGTATATAGAGTC
TTGGTTATAGCTAGTTTTAGATCCCCCATGGTGGTTAAGAGGACAGGGAGCAGCAGTACTAGTAGCAAAG
GGACAGTTAGTTAAGGAAGGTTGTCAGTCCACCCACCGAGGGAAGTTGGCACCAAAAGTCCTGTCTGAGC
CAACACCAGAAGAATCATGGCAGGAATTGGTATCAGCAGTGCCTCCTCCTTATTGAGAGGAAGGGCTCCC
CACTCCTGAGCCCACAGCACCTCCACCTCCACAAGATATCCATACTCCCAGACCACCCAGAGTAGACAAA
AGAAAAAGTGAAGCTGTGGGAGAAACTCCTCCTTTGGCAGCTCACTTACGGCCCAAAACTGAAATCCAAA
TGCCCCTGAGAGAACAGCAATATACTGGGGTAGATGAGGATGGACACACGGTGAAAAGGCATGCCTTTGT
GTATCAACCTTTAACCTCTGCTGACCTCCTCCATTGGAAAAATAATACTCCATCTTACACCAAAAAGCCT
CAAGCTTTAATTGACTTGCTCCAAACTATTATACAGACTCATAATCCTTCTTGGGATGATTGCCACCAGT
TGCTCATGTACCTCTTTAATACAGATGAAAGGCAAAGGGTGCTCCAGGCGGCAACTAAGTGGCTAGAGGA
GCACATCCCAATCGATTACCAAAACCCCCAAGAATATAGAAGAATTCAGCTGCCAGGAACAGACCCTCAA
TGGGAACTGAACGAGGGGCCAGACATGGAGAGGCTAAGACAGTACCATGAGGCATTGATATAAGGTCTAA
AGAAAGAGGCTCAAAAGGCTACAAATGTAAATATGGTCTCTGAGATCATCCAAGGAAAAGAGAGTACAGC
GCAATTCTATGAACAACTGTGTGAGGCTTACTGTATGTACACTCCTTTTGATCCAGATAGCCCTGAAAAT
CAGCGCATGATTAATACGGCCTTAGTTAGTCAAAGCACGGAAGGTATCAGGAGAAAGTTGCAGAAACAGG
CTGGGTTTGCAGGTATGAATATCTCACAGTTACTGGAAAAAGCCAATCAAGTGTTTGTGAATAGAGATGC
AACAAGTCCCACAGAAAGCCATAAAGAAGGCGAACGCCAGGCCAGGTGAAACATTGAGTTACTGGCCACG
GCCATTACGGGATTTCCCCTGAAAGGACAGGGAAACGGGGGTTCTGGGAAGAATACCCAATCTAATTGCC
CACGCTTGCAACATAACCAATGCACCTATTGTAAGGAAATAGGACATTGGAAAGATAAGTGTCCCCAACT
GAAGGAAAAGCAAGGTGATTCGGAGCAAAAGACCTAAGATAAAGACGAGGGTGCTTTGTTCAATCTGGCT
GAAGGGCTATTAGACTGAAGGGGGCCGGGATCAAGTGCCCTCAAGGAGCCCACAGTCAGGATTACAATTA
GGGGCAAGGACATTAAGATTTTGGTTGATACTGGTGCTGAGCATTCAGTAGTGACCACCCTGGTTGTCCC
CTTATCCAAGAAAACCATTGATATAATCAGAGCAACAGGAGTTTCCACTAAGCAGGCTTTCTGTCTACTG
CAGTCCTGCTCACTGGGGGGACATGAAATAGTTCACCAGTTCTTGTATATGCCTGACTGTCCCTTGCCTT
TGCTGGGAAGAAACTTGCTTAGCAAGCTGAGAGCCACCATCTCCTTTACAAAACAGGGCTTTTTACAGCT
AAAGTGACCAGGAACAGGAGTTATTATGACCCTTACGGTCCCCAGAGAAGAATAATGGAAACTTTTTCTG
ACCGAGCCAGGCCAAGAGATTAAACCAGCTCTAGTTAAGCAATGGCCCCAAGTATGGGCGGGGGATAATC
CTCTGGGACTGGCGGTCAAACAAGCCCCTGTACTCATAGAAGTTCAAACAAGCCCCTGTACTCATAGAAG
TTAAGCCTGGGGCCCAGTCAATTAGACAAAAGCAGTATCCGGTTCCCAGAGAATCTCTCAAAGGAATCCA
GGTTCATCTCAAGCACTCGAAAGCCTTTGGAATTATAGTTCCTTGCCAGTCTCCATGGAACATCCCCCTC
CTCCCTGTCCCTAAGCCAGGGACCAAGGACTACCGGCCAGTACAGGACTTGTGCTTGCTCAACCAAGCTA
CAGTGACTCTGCACCCTACAGTTCCTAACCTTTACACATTGTTAGGGCTTCTGCCAGCTGAGGACAGCTG
GTTTACCTGTCTGGACTTAAAAGATGCCTTCTTTAGCATCAGACTAGCTCCTGAGAGCCAGAAGCTGTTT
GCCTGTCAGTGGGAAGATCCGGAGTCAGGTGTCACTACTCAGTACACTTGGGCCCAGCTTCCCTAAGGGT
TCAAGAACTACCCTACTATCTTCGGGAAGGCCCTGGCTCGAGACCTGCAAAAGTTTCCTGCTAAAGACCT
AGGCTTACTCCAGTACGTGGACAACCTTCTGCTGGGACGCTCCATAGCAGTTGGGTGCACAAAAGGGACA
GATGCCCTGCTTCTGCACCTGGAGGACTGTGGGTATAAGGTGCCTAAGAAGAAAGTTCAGATCTGCAGAC
AGCAGGTACACTATCTGGGATTCACTATTCGGAAAGGGGAGCGCAGCCTGGGGTCAGAAAGAAAGCAGGT
CGTCTGCAGCCCACCGGAACCTAAAACCAGAAGGCAAGTAAGGAAATTCCTAGAAGCTGTGGGGTTTTGC
AGATTATGGATTCCAAACTTTGCAGTACTAGCCAAGCCTTTGTACGGGGTTACAAAGGGGGGCAACCAGG
AGCTTTTTGAATGGAGGCCTCCACAACAGCAAGCCTTTTGTGAGTTAAAGGAAAAACTTATGTCGGCCCC
AGCCCTAGGACTACCAGATTTGACAAAGCCCTTTACACTCTATGTGTCAGAAAGAGAAAAAATGGCAGTT
GGAGTTTTAACCCNGAACAGCAATATACTGGGGTAGATGAGGATGGACACACGGTGAAAAGGCAGCCTTT
GTGTATCAACCTTTCACCTCTGCTGACCTCCTCAATTGGAAAATAATACTGCATCTTACACCAAAAGCCT
CAAACTTTAATTGACTTGCTCCAAACTATTATACAGACTCATAATCCTTCTTGGGATGATTGCCACCAGT
TGCTCATGTACCTCTTTAATACAGATGAAAGGCAAAGGGTGCTCCAGGCGGCAACTAAGTGGCTAGAGGA
GCACATCCCAATCGATTACCAAAACCCCAAGAATATAGAAGAATTCAGCTGCCAGGAACAGACCCTCAAT
GGGAACTGAACGAGGGGCCAGACATGGAGAGGCTAAGACAGTACCATGAGGCATTGATATAAGGTCTAAA
GAAAGAGGCTCAAAAGGCTACAAATGTAAATATGGTCTCTGAGATCATCCAAGGAAAAGAGAGTACAGCG
CAATTCTATGAACAACTGTGTGAGGCTTACTGTATGTACACTCCTTTTGATCCAGATAGCCCTGAAAATC
AGCGCATGATTAATACGGCCTTAGTTAGTCAAAGCACGGAAGGTATCAGGAGAAAGTTGCAGAAACAGGC
TGGGTTTGCAGGTATGAATATCTCACAGTTACTGGAAAAGCCAATCAAGTGTTTGTGAATAGAGATGCAA
CAAGTCCCACAGAAAGCCATAAAGAAGGCGAACGCCAGGCCAGGTGAAACATTGAGTTACTGGCCACGGC
CATTACGGGATTTCCCCTGAAAGGACAGGGAAACGGGGTTCTGGGAAGAATACCCAATCTAATTGCCCAC
GCTTGCAACATAACCAATGCACCTATTGTAAGGAAATAGGACATTGGAAAGATAAGTGTCCCCAACTGAA
GGAAAAGCAAGGTGATTCGGAGCAAAAGACCTAAGATAAAGACGAGGGTGCTTTGTTCAATCTGGCTGAA
GGGCTATTAGACTGAAGGGGCCGGGATCAAGTGCCCTCAAGGAGCCCACAGTCAGGATTACAATTAGGGG
CAAGGACATTAAGATTTTGGTTGATACTGGTGCTGAGCATTCAGTAGTGACCACCCTGGTTGTCCCCTTA
TCCAAGAAAACCATTGATATAATCAGAGCAACAGGAGTTTCCACTAAGCAGGCTTTCTGTCTACTGCAGT
CCTGCTCACTGGGGGGACATGAAATAGTTCACCAGTTCTTGTATATGCCTGACTGTCCCTTGCCTTTGCT
GGGAAGAAACTTGCTTAGCAAGCTGAGAGCCACCATCTCCTTTACAAAACAGGGCTTTTACAGCTAAAGT
GACCAGGAACAGGAGTTATTATGACCCTTACGGTCCCCAGAGAAGAATAATGGAAACTTTTCTGACCGAG
CCAGGCCAAGAGATTAAACCAGCTCTAGTTAAGCAATGGCCCCAAGTATGGGCGGGGATAATCCTCTGGG
ACTGGCGGTCAAACAAGCCCCTGTACTCATAGAAGTTCAAACAAGCCCCTGTACTCATAGAAGTTAAGCC
TGGGGCCCAGTCAATTAGACAAAAGCAGTATCCGGTTCCCAGAGAATCTCTCAAAGGAATCCAGGTTCAT
CTCAAGCACTCGAAAGCCTTTGGAATTATAGTTCCTTGCCAGTCTCCATGGAACATCCCCTCCTCCCTGT
CCCTAAGCCAGGGACCAAGGACTACCGGCCAGTACAGGACTTGTGCTTGCTCAACCAAGCTACAGTGACT
CTGCACCCTACAGTTCCTAACCTTTACACATTGTTAGGGCTTCTGCCAGCTGAGGACAGCTGGTTTACCT
GTCTGGACTTAAAAGATGCCTTCTTTAGCATCAGACTAGCTCCTGAGAGCCAGAAGCTGTTTGCCTGTCA
GTGGGAAGATCCGGAGTCAGGTGTCACTACTCAGTACACTTGGGCCCAGCTTCCCTAAGGGTTCAAGAAC
TACCCTACTATCTTCGGGAAGGCCCTGGCTCGAGACCTGCAAAAGTTTCCTGCTAAAGACCTAGGCTTAC
TCCAGTACGTGGACAACCTTCTGCTGGGACGCTCCATAGCAGTTGGGTGCACAAAAGGGACAGATGCCCT
GCTTCTGCACCTGGAGGACTGTGGGTATAAGGTGCCTAAGAAGAAAGTTCAGATCTGCAGACAGCAGGTA
CACTATCTGGGATTCACTATTCGGAAAGGGGAGCGCAGCCTGGGGTCAGAAAGAAAGCAGGTCGTCTGCA
GCCCACCGGAACCTAAAACCAGAAGGCAAGTAAGGAAATTCCTAGAAGCTGTGGGGTTTTGCAGATTATG
GATTCCAAACTTTGCAGTACTAGCCAAGCCTTTGTACGGGGTTACAAAGGGGGGCAACCAGGAGCTTTTG
AATGGAGGCCTCCACAACAGCAAGCCTTTTGTGAGTTAAAGGAAAACTTATGTCGGCCCCAGCCCTAGGA
CTACCAGATTTGACAAAGCCCTTTACACTCTATGTGTCAGAAAGAGAAAAAATGGCAGTTGGAGTTTTAA
CCCAGACTGTGGAGCCCTGGCCAAGGCCAGTGGCCTATCTCTCAAAACAACTAGACGGGGTTCCCAAAGT
CTAGACCCCATGTCTAAGGGCCCTGACAGCGACGGCCCTGTTACCACAAGAAGCAGATAAACTAACCCTT
AGGCAAAACCTCAACATAAAGGCCCCCCCATGTTGTGGTAACTTTGATGAATACCAAAGGATATCATTGG
TTAACAAATGCTAGATTAACCAAGTATCAAAGGTTGCTATGTGAAAATCCCCGCATAACCATTGAAGTCT
GTAACACCCTAAATCCTGCCACCCTGCTCCCAGTATCAGAGAGCCCGGTCGAGCATTAACTGTGTAGAAG
TGTTGGACTCAGTTTATTCTAGCAGACCTGACCTTCGGGACCAGCCATGGGCATCAGTAGACTGGGAGTT
ATTCATGGATGGGAGCAGCTTCATCAACCCACAAGGAGAAAGAGGTGCAGGATATGCGGTGGTAACTTTG
GATGCTGTCATTGAAGCCAAACCGTTGCCACAGAGCACTTTAGCCCAGAAGCCTGAGCTCATTGCTTTAA
CTCGGGCTCTAGAATTCAGTGAAGGTAAGACTGTAAACATCTACACTGACTCTTGATATGCCTTGCTAAC
CCTCCAAGTGCATGGAGCATTATATAAGGAAAAGGGCCTTTTAAACTCTGGGGGAAAGGACATAAAATAT
CAATAAAAAATTCTACAATTATTAGAGGCAGTGTGGAAACCTTAGAAGGTGACAGTCATGCACTGCAGGG
GACACCAGCGAGCCTCCACCTCAGTGGCCTTAGGAAATTCCCAAGCTGACTCAGCAGCTCTAAAAGCAGC
ATCTACCCCTTATCAGGCATCAGTAGCAGCCCCCTTACTCCCTCAAACACCTGACCTGGTACCTACCTAT
TCTAAGAAAGAAAAAGACTTTTTCCACACAGAAGGGGGGCAAGTAATAAAAGAAGTATGGATCAGACTGC
CAGATAGGAGGGTAGCTGTGCCGCAGTTGCTGGGAGCCACAGTCGTACTGGCTGTGTACGAAACCACTCA
TCTAGGTCAAGAGTCACTTGAAAAGTTGTTAGGCCAGTACAGTGAGATGTAGGCCACTACATCTCACACT
TGCCAGCCCTTGCCGAAGCAGTAGTACAACGGTGCATTACTTGCCGACAGCACAATGCGAGGCAAGGCCC
CACTGTTCCACCTGGCACACAAGCTTATGGAGCGGCTCCTCTTGAGGATCTTCAGGTAGATTTCACAGAA
ATGCTGAAATGTGGAGGTAACAAGTATTTGCTGGTTCTTGTGTGTACTTACTCTGGGTGGGTGGAGGCTT
ATCCAACATGAACTGAAAAGGCCTACAAAGTAACCCCGTGTGCTTCTCTGAGATCTTATTCCTAGGTTTG
GACTGCCCTTACGAATTGGCTCAGATAGGGGCTGGTGTTTGTGGCTGACTTGGTACAGAAGACAGCAAAG
GCATTAGGAATCACTTGGAAGCTACATGCCACCTACCGACCTCAGAGTTCTGGAAAGGTGGAGTGAATGA
ATCGGACCATCAAAAACAGTTTAGGGAAAGTATGTCAGGAAACAGGATTAAAATGGATACAGGCCCTTCC
TATGGTATTGTTTAAAATTAGATGCACTCCTTCTAAGAAAACAGGATGATCCCCTTATGAAATACTGTAT
CATAGGCCTCTTCCTATACTATGGGAGCTTCCAGGTGAAATTGAGTTACAGCAACAGCTACAGGCTTTGG
GAAAAATTACACAGACAATCTCAACTTGAGTAAGTTAGAGGTGTCCCGTCAGCTTATTCTCCCCAGTTCA
CCCTTTCTCTCCAGGTGATCACCTGTAGATCAAGGACTGGAACGTAGCCCTTTTGTGGCCACAGTGGAAA
GGACCTCAGACCATAATCCTGACCACCCCCACGGCTGTAAAGGTAGAAGGAATCCCAGCCTGGATCCACC
ACAGCTGTGTGAAACCTGGAGCCACTGAAACCTGGGAGGCAAAACCAAGCCCAGACAACCCCTGCAAAGT
GACTCTGAGGAGGACAACAAGCCCTGCTCTAGTCACACCCAGAAGCTGACTGGTCTACACACGGCCAAAG
CATGAGGGGAATCATCGTGGGACTCATTTTCCTTATAATTTGGACTTGTATAGTAAAAACTTCCACTAAT
TTTCCCTGCATGGAGTACTGCTCTCAGTGTATATACATCAGGTTACTGAGGTAGTGCAACAAGTTAAAAC
AATCTTTCTGTTCTATAGTTACTATGAATACCTAGGAACTTTAAAAGGAACATGTTTATAAAATGACACC
CAGTACAAGGTACGTAGCTCAGGAAACGACCACCTAGATGTGTGTTATGACCCCTCTGAGCCTCTCATAT
CCAGAGATTTTGAAATAAGATTAAGGACTGAAGCCTGGTGGGGACTCGTAAATGATACAAGTAAAAGCCA
AAACAGAAGAAAAAGGAGTGCCCAAATGCATAATCTTGAAATTTGATGCCTGTGCTGTCATTAATAATAG
AGTTAGGAAGGGGATGTGGCTCTTTTGATTGGGAAAAAGGCTATATGACTGAAAATAAGTACATTTTTCA
TGAATTAGGACTGTGTGGAAATGAATTTAGATACTGGTCTTGTGTCATTTGCGCCACTTGGATAAAAAAT
GAAAAGGATCCAGTCTACCTTCAGAAAGGAAAAAGTGGCCCTTCCTATACTAAGGGACAATGTAACCCCT
TAGAGCTGGTAATAACCAATCCCCTTGATCCTTGCTGGAAAAAAGGGGAGCATGTGGCCTTAGGAATCAG
TGGGGCCAGACTGGATCCTTGAGTAAATATCTTAGTTCAAGGAGAAGTTTACAAATGCTCTCCTGAGTCA
GTGTTTCAAACCTTCTATGATGAACTAAATGTGCCAGTACCAGAAATTCCAGGAAAAACAAGAAATTTGT
TTTTGCAATTAGCCAAGCATGTAGCCCAGTCTCTCAATGTCACTTCATGTTATGTATGTGGAGGAACTGT
AATGGGAGATCAATGGCCATGGGAAGCCCGAGAATTAGTACCTACAGACCCAGTTCCTGATGAATTCCCG
GCTCAAAAGAATCACCCTGATAATTTCTGCATCCTAAAAGCTTCAATTATTGGACAATATTGCATAGCTA
GGGAAGGAAAAGAATTCACTCACCCCGCAGGACGACTTAGTTGTCTGGGACAGAAACTGTATAATGGTAC
CACAAAAACAGTCACTTGGTGGAGTTCAAATCACACAGAAAGGAATCCATTTAGTAAATTCCCAAAGCTG
CAAACCGTGTGGACCCACCCAGAGTCCCACCAGGACTGGACAGCCCCCACTGAATTATACTGGATATTTG
GGCATAGAGCTTACACCAAATTACCCAACCAGTGGGCAGGTAGTTGTGTTATTGGCACTATTAAATCATC
TTTCTTCCTACTGCCTATAAAAACAGGCAAACTCCAGGGCTGCCGTGTCCATGCTTCCTGCAAAAAGAGA
AGCATAGCTATAGGAAATTAGAAAGATGATGAATGGTCCCAAGAGAATCATACAATATTATGGGCCTGCT
ACTTGGGCACAAGACAGCTTGTGGGGATACCGGACCCCCCATTTACATGCTCAACCGAATCATACAGTTA
CAAGCTGTCTTAGAAATCATCATTAATAAAACTGGCAGAGCCTTGAGTATTCTGGCCTGGCAAGAAACTC
AGATGAGAAATGCTATCTATCAAAATAGACTGGCTCTCAACTACTTGCTAGCAGCTGAAGGAGAGGTCTA
TAGGCAATTTAACCTTACTAATTGCTGTCTACAAACAGATGATCAAGGGCAAGTAGTTGAAGACACAGAG
ATATAACAAAACTGGCACATATGCCCATGCAAGTGTGGCATGGGTTTGATCTTGGGGTCATGTTTGGAAA
ATGGTTCCCAGCGCTAGGAGGATTTAAAACTCTTATAACAGGAGTTATAATAGTAATAGGAACCTGCTTA
CTACTCCCTTGTTTGCTACCTGTACTTCTTCAAACGATAAAAAGTTTCATCGCTACCTTAGTTCACCAAA
ATGCTTCAGCACAAGTGTACTATATGAATCACTATCGATGTGTCTTGCAAAAAGACACAGGTAATGAGGA
TGAAAGTGAGAACTCCCACTAATGAGTGAGGTTCTCAAAGCGGGGAAATAAGGGAGGAGACCACCCCTCA
TATTGTCTTATGACCAATTTCTGCCTCAAAGAAAAAGTAGGAGTTCAAGAAAAGACAGAAGTGAATCAGT
AGTCAGACAGCCCGGCACTGCATTCCAGGCCTGGTAGTTAAAAACTGACCCCTGACTTAACTGGTTATGT
TATCTATAGATTCCAGACATTGTATGGAAAAGCACTGTGAAAACCCCTGTCCTGTTCTGTTCCGTTCTGA
TTACTGGTGCATGCAGCCCCTAGTCATGTACTTACTGCTTGCTCAATCGATCATGACCCTCTCATGCAGA
CCCCCTCAGAGTTGTAAGCCCTTGCCCTTAAAAAGGACAGGAATTGCTCACTCCGGGAGCTCAGATTTTG
GAGACGTGAATCCACCAATGCTTCCAGCTGAATAAAGTCCTTTCCTTCCACAACTCCCTGTCTGAGGGGT
TCTTGTCTGTGGCTTGTCCTGCTACATTGTGTCCATGCTCTAGGGATCTGTGGAAGTTTGAACTTAAAGT
AACAACCTAGGGTATCTGGCAGAATAAATTTCTAAGCAGAAAAGTGTTCAAGATGGGGTCTGCCTGCTTC
TCAAAGCCTACACTCAGATGCAGGAGCAAATAAATTACTTAAAGTTGGAAGTTTATATTTAAAGAGGAAG
CAGAGTGCAGAAGTTTGGAAAATTTACAGCCTGGCCATGTAGTAGAAAAGAAAATACTGTTTTCAGGGGA
AGAATCCAAGCAGGCTTGGGAACAACCACTGGCTAGAGAGATTTACATAACTAAAAAGGAGCCAAGTGCT
GATAGACAAGACAATGAGAAAAAGGCATTTAAAGCTTTTCAGATGTATTCAAGGTAGCCCTTCCATCACA
GACCCAGAGGCCTAGGAGGGTGAGTGGGGGGCTGCTTCCATGTGCAGCCTCAGGACACTGCTCCCTGCAT
CCCTGAAGCCCCAGCTGCAGCTCAAAGGGGCCCAACGGGGCCCAGGTACTTGGGCCCACTGCTCCAGTGG
GTGCAAGCCATAAGCCCTGGCAGCTTCCATGTGGTGTTAAGTCTGTAGGCACACAGAGTGCAAGAGTGAA
GGAGGCTTGGCCCCCTCCACCTAGATTTCAGAGGATGTATGGAAAAACCTGGATGTCCAGACTGAATCCT
GCTGCAGGGGTGGAACCCCCCTAGAGAACCTCTATGAGGGCAGTTAGGAGGGGAAATATGGGGATGAATC
CCCTCA
