# Supplementary material for: Genome-wide characterization of endogenous retroviruses in snub-nosed monkeys
Source: PeerJ. 2019 Mar 18;7:e6602. doi: 10.7717/peerj.6602 (PMC6428148; doi:10.7717/peerj.6602)
Supplement: File S4 — All ERV sequences found in the black and white snub-nosed monkey. [file peerj-07-6602-s004.zip › Supplemental4/14-6427.fasta]

>14NW_016805783.1:3638138-3644564 Rhinopithecus bieti 
TGAGCCATCATATCCCCAGTGACCTGCATGTTTACATCCAGATGGCCTGAAGCAACTGAAGATCCACAAA
AGAAGTGAAAATAGCCTGAACTGATGACTTTCCACCATTGTGATTTGTTTCTGCCCCACCCTAACTGATC
AATGTACTTTGTAATCTCCCCACCCTTAAGAAGGTTCTTTGTAATTCTCCCCACCCTTGAGAATGTGCTT
TGTGAGATCCACCCCCTGCCCACAAAACATTGCTCCTAACTCCACCACCTATCCCAAAACCTGTGAGAAC
TAATGATAATCCACCACCCTTTGCTGCCTCTCTTTTGGACTCAGCCCCCCTGCACCCAGGTGAAATAAAC
AGCCTTGTTGCTCACACAAAGCCTGTTTAGGGGTCTCTTCACATGGACATGTGGGACATTTGGTGCCGAA
AACCCTGGTCAGTGGGACTCCTTCGGGAGACCCTGTCCTCACTCTCACTCGGTGAAGAGATCCACCTACG
ACCTCGGGTCCTCAGACCAACCAGCCCAAGGAACATCTCACCGATTTTAAATCGGGTAAGCAGTCTCTTT
TTACTCTTTTCTCCAGCCTCTCTCACTATCCCCCAACCTCTTTCTCCTTTCAGTCTTGGCGCCACCCTTC
AATCTCTCCCTTCTCTTAATTTCAATTCCTTTCATTTTCTGGTAGAGACAAAGGAGACACATTTTATCTG
GGGACCCAAAACTCCGGCGCCGGTCACGGACTCGGGAAGGCNACCTGTGAGAACTAATGATAATCCACCA
CCCTTTGCTGCCTCTCTTTTTGGACTCAGCCCCCCTGCACCCAGGTGAAATAAACAGCCTTGTTGCTCAC
ACAAAGCCTGTTTAGGGGTCTCTTCACATGGACATGTGGGACATTTGGTGCCGAAAACCCTGGTCAGTGG
GACTCCTTCGGGAGACCCTGTCCTCACTCTCACTCGGTGAAGAGATCCACCTACGACCTCGGGTCCTCAG
ACCAACCAGCCCAAGGAACATCTCACCGATTTTAAATCGGGTAAGCAGTCTCTTTTACTCTTTTCTCCAG
CCTCTCTCACTATCCCCAACCTCTTTCTCCTTTCAGTCTTGGCGCCACCCTTCAATCTCTCCCTTCTCTT
AATTTCAATTCCTTTCATTTTCTGGTAGAGACAAAGGAGACACATTTTATCTGGGGACCCAAAACTCCGG
CGCCGGTCACGGACTCGGGAAGGCAGCCTTCCCTTGGTGTTTAATCATTGCGGGGACGCCTCTCTGACTA
TTCACCCGCGTTCCATTGGTGTCTCATCTCCGCGGGGACGCCTGCCTTGATCATTCATCCAGGTTCCCTT
GGTGGCAAGTCAATTGCGGGGACGCCTGCTTTGGCTGCTCACCCACGTTGCGGCCCAGGACTGCTCCCCA
ACCCCCTTCTCCGTGTCACTACCCTTCTCTTTAAACTTGCCTCCTTCACTATGGGCAACCTTCCACCCTC
TATTCCTCCTTCTTCTCCCTTAGCCTGTGTTCTCAAGATCTTAAAACCTCTTCAACTCTCGCCTGACCTC
AAATCTAAGCATCTTATTTTCTTCTGCGGTACCGCTTGGCCCCAGTACAAACTCGACAGTAGTTCCAGGT
GGCCAGAGAATGGCACTTGCGATTTGTCTCTCCCACAAGATCTAGATAATTTTTGTCGAAAAATGGGCAA
ATGGTCTGAAGTGCCTGACGTCCGGGCATTCTTTTACACCTTGGTCCCTCCCTAGTCTCTGCTCCCAATG
AGACTCTTCCCAAATCTTTCTTCTTTCTCTCCTGTCTGTTCCTTGAGTCTCCACCTCAAGCTCTGAGTCC
TCTGAATTTTTCTTTTCTACAGACTCATCTGACCGCTCCCCTTCTTCCCAGGCTGCTCCTACCAGGTCAA
GCCAGGTCCCAATTTTTCCTCAGCCTCTGCTCCCCCACCCTATAATCCTTCTATCACCTCCCCTCCTCAC
ACCCAGTCCAGCTTACAGTTTCGTTCTGCAACTAGCCCTCCCCCACCTGCCCAGCAATTTCCTCCTAAAA
AGGTGGCTGGAGCTAAAGGCATAGTCAAGGTTAATGCTCCTTTTCTTTATCCAACTTCTCCCAAATCAGT
TAGCATTTAGGCTCTTTCTCATCAAATATGAAAAACCCAGCCCAGTTCATGGCTCATTTGGCAGCAACCC
TGAGACGCTTTACCACCCTAGACCCTAAAACGTCAAAAGGCCATCTTATTCTCAATATGCATTTTATTAT
CCAACCCACTCCCGACATTAGAAAAAGCTCCAAAAATTAGAATCCGGCCCTCAAATCCACAACATGACTT
AATTAAACTCGCCTTCAAGGTGTACAGTAATAAAGTAGAGGCAGCCAAGTAGCAATGTATTTCTGAGTTG
CAATTCCTTGCCTCCACTGTGACACAAACCCCAGCCACATCTCCAGCACACAACTCCAAATGCCTGAACT
GCAGCTGCCAGGAGTTCCTCCGGAACCTCCTCCCGCAGGAGCTTGCTACAAGTGCCAGAAATCTGGCCAC
TGGGCCAAGGAATGCCTGCAGCCCAGGATTCCTCCTAAACCATGTCCCGTCTGTGCGGGACCCCACTGGA
AATTGGACTGTCCAACTCACCTGGCAGCCACGCCCAGAGCTCCTGGAACTCTGGCCCAAGGCTCTCTGAC
TGACTCCTTCCCAGATCTTCTCAGCTTAGCGGCTGAAGACTGACACTGCCCGATCGCCTCAGAAGCCTAC
AGGACCATCAGAGACATTTTGGGTGACTCTTACAGTGGAGGGTAAGTCTGTCCCCTTCTTAATCAATACA
GAGGCTACCCACTCCACATTACCTTCTTTTCAAGGGCCTGTTTCCCTTGCCCCAATAACGGTTGTGGTTA
CTGACAACCAAGCTTCAAAACCCCTTAAAACTCCCCAACTCTGGTGCCAACTTGGACAACATTCTTTAAT
GCACTCCTTTTTAGTTATCCCCACCTGCCCAGCTCCCTTATTAGGTCAAGACATTTTAACTAAATTATCT
GCTTTCCTTACTATTCCTGGGCTACATCTACACCTCAGTGCCGCCTTTTCCCCAGTTCAAAGCCTCCTTC
ACATCCTCTCCTTGTATCTCCCCACCTTAAACCACAAGTATGGGATACCTCTACTCCATCCTTAGCGACC
GATCATGCACCCCTCACCATCCCATTAAAACCTAATGAGTCTTACCCTGCTCAATGCCAATATCCCATCA
CACAGCACGCTTTAAAAGGATTAAAGCCTGTTATCACTTGCCTGTTACAGCATGGCCTTTTACAGCCTAT
AAACGCTCCTTACAATTCCCCCATTTTACCTGTCCAAAAACCGGACAAGCCTTACAGGTTAGTTCAGGAT
CTGCGCTTTATCAACCAAATTGTCTTGCCTATCCACCCTGTAGTGCCAAACCCATATACTCTCCTATCCT
CAATACCTCCCTCCACAACCCCTCCATAACCCATTATTCTGTTCTGGATCTCAAACACGCTTTCTTTACT
ATTCCTTGCACCCTTCATCCCAGCCTCTCTTTGCTTTCACTTGGACTGACCCTGACACCCAACAGGCTCA
GCAAATTACCTGGGTTATACGGCTGCAAGGCTTCACGGACATTCCCCATTACTTCAGTCAAGCCCAAATT
TCTTCCTCATCCATTACCTATCTCGATATAATTCTTCATAAAAACACACATGCTGTCCCTGCTGATTATG
TCTGGCTAATCTCCCAAACCCGAACCCCTTCTACAAAACAACAATTCCTTTCCTTCCTAGGCATGGTTAG
GTACTTCCACCTTTGGATACCCATTTTTACCATCCTGACTAAACTATTATGTAAACTCACAAAAGCAAAC
CTAGCTGACCCCATAGATCCTAAATCCTTTCACCACTCCTTGTTCTGTTCCTTAAAAACAGCCCTAGAAG
CTGCCCCTCGCTAGCTCTCCGTAACTCATCCCAACCCTTTTCATTACACACAGCCAAAGTGCAGGGCTGT
GCAGTCAAATATCTTACACAAGAGCCAGGACCACGCCCTGTAGCCTTTCTGTCCAAACAACTTGACCTTA
CTGTTTTAGGCTGGCCCCCACTCCCATGACTGTATCTCTCTGATCCACCTGGCATTCACTCCATTTTCCC
ATATTTCCTTCTTTCATGTTCCTCACCCTAATCACACTTGGTTTATCAATGGCGTTCCACCAGGCCTAAT
CACCACACACCAGCAAAGGCAGGTTATGCTATAGTATCTTCCACATCTATCATTAAGCCTGCCCCCCTCC
ACTACCTCTCAGCAAGCCGAACTCATTGCCTTAACTTGGGCCCTCACTCTTGCAAAGGGACTATGTGTCA
ATATTTATACTGACCCCATATCCTTCACCACCATGCTGTTTTATGGGCTGAAAGGTTTCCTCACTACACG
AGGGTCCTCCATCATTAATACCTCTTTAATAAAAACTCTTCTCAAGGCTGCTTTACTTCCAAAGGAGGCT
GAAGTCATACTCTGCAAGGGCCATCAAAAGGCATCATATCCCATTGCTCAGGACAACGCTTATGCTGATA
AGGTAGCTAAAAAAGCAGCTAACGTTCCAACTTCTATCCCTCACAGTGGTTTTTCTCCTTCTCATCTGGT
CACTCCCACCTACTCCCCCACTGAAACTTCCACCTGCCAATCTCTTCCCACACAAGGCAAATGGTTCTTG
GACCAAGGAAAATATCTCCTTCCAGCCTCAGAGGCCCCTTCTATTCTGTCGTCATTTCATAACCTCTTCC
ATGTAGGTTACAAGCTGCTAGCCCACTTCTTAGAACTTCTCATTTCCTTTCCATCATGGAAAGCTATCCT
TAAGGAAATCACTTCTCAGTGTTCCATCTGCTATTCTACTACCCCTCAGGGATTGTTCAGGTCCCCTCCC
TTCCCTAAACATCAAGCTCCAGGATTTGCCCCCGCCCAGGACTGGCAAATTGACTTAACTCACGTGCCCC
GAGTCAGGAAACTAAAATACCTCTTGGTCTGGGTAGACACTTTCACTGGATGGGTAGAGGCCTTTTCCAC
AGGGTCTGAGAAGGCCACCGCAGTCATTTCTTCCCTTTTTGTCAGACATAATTCCTCAGTTTAGCCTTCC
CACCTCTATATAGTGCAATAACGGACCAGCCTTTATTAGTCAAATCACCCAAGCAGTTTCTCAGGCTCTT
GGTATTTAGTGGCTTCTGTTTTTACCTCAAATCACCACCCTTAAGTCCCTCTTAAAGTGGAGAGAAGATC
TTCAGTGGCAAGGTACCCTCCAATACTTTCACGCTGATGAAGTCCTATTCTTTACTTTTATACTTATTCT
TATTCTCATTCCCGTTCTTATGCCACCCTCTATCTCTCCCAAGCCATCTCCATCACACTATCAGTCTCAG
TCGCTCTCTCCTAGCCTTTTCTAATCCTTCTTTAACAAACAATTGCTGGCTTTGCATTTCTCTTTCCTCC
AAAATCATCGAGGCCTCAACTTATTCACTGATAAAAAAAGAGGACTGTGTATTTTTAAATGAAGAGTGCT
GTTTTTACCTAAATCAATCTGGCATGGTATATGACAACATAAAAAAACTCAAGGATAGAGCCTAAACTTG
TGCCAACCAAGCAAGTAATTATGCTGAACCCCCTTGGGCACTCTCTAATTGGACGTCCTTGGTCCTCCCA
ATTCTTAGTCCTTTAATACCTGTTTTTCTCCTTGTCTTATTCCATTCTTTTCTCAATTCATACAAAACCG
CATCCAGGCCATCACCAATAATTCTATACGACAAATGCTCCTTCTAACAACCCCATAATATCACCCCTTA
CCACAAAATCTTCCTTTACCTTAATCTCTCCCACTCTAGGTTCCCACACTGCCCCTAATCCTGCTCAAAG
CAGCCCTGAGAAACATTGCCCATTATCTCTCCATACCACCCCAAAAATTTTTCCCTGCCCCAACACTTCA
ACACTATTTTATGTTATTTTTCTTATTAATATAAGAAGACAGGAACGTGAGGCCTCTGAGCCCAAGCTAA
GCCATCATATCCCCAGTGACCTGCATGTTTACATCCAGATAGCCTGAAGCAACTGAAGATCCACAAAAGA
AGTGAAAATAGCCTGAACTGATGACATTCCACCATTGTGATTTGTTTCTGCCCCACCCCAACTGATCAAT
GTACTTTGTAATCTCCCCCACCCTTAAGAAGGTTCTTTGTAATTCTCCCCACCCTTGAGAATGTACTTTG
TGAGATCCACCCCCTGCCCACAAAACATGACTCCTAACTCCACCACCTATCCCAAAACCTGTGAGAACTA
ATGATAATCCACCAGCCTTTGCTGACTCTCTTTTCGGACTCAGCCCCCCTGCACCCAGGTGAAATAAACA
GCCTTGTTGCTCACACAAAGCCTGTTTGGGGGTCTCTTCACACAGACACATGAGACA
