# Supplementary material for: Genome-wide characterization of endogenous retroviruses in snub-nosed monkeys
Source: PeerJ. 2019 Mar 18;7:e6602. doi: 10.7717/peerj.6602 (PMC6428148; doi:10.7717/peerj.6602)
Supplement: File S4 — All ERV sequences found in the black and white snub-nosed monkey. [file peerj-07-6602-s004.zip › Supplemental4/146-8631.fasta]

>146NW_016823795.1:60160-68790 Rhinopithecus bieti 
TGTAGCAAGACGAGCCGTGGACAAAACCCCACAGACACCGAGCTAGTGAAGGAAGTAGCTTTTAATCAGC
TGGAAGCATCGTCAGACTAGCGTCTTAAAATCCGAGCTTGTTGAGTGCACAGTATCTGTCCCTTTTAAGG
GCTCACAACACTAAAGATTTTGCATGAAAGGGCCATGATTGATCGAGCAATCTAGGGGGTATGTTACAGG
GGCTGCATGCACCAGTAATCAGAATGAAACAGAACGAGAAGTTTCACAATGTCCTTCCATACAATGTCTG
GAATCTATGGATAACATCGATTGCGAGGTCATTGGTTGAATTTTAACTGTCAGGCTAAGGTCAGGCAGGC
CCAGGCCTGGTTTTGGGTCTGGTTTTGGGTCTGGTGCCCGGCGCTGGGCTGCCTGCCTTTGGTTTCGCTT
CCTTGTTTCTTCTTAAAACAGGTACTGAGTATAAAACAATATAGAACAATATGGGGGGTCTCTTTCTCTC
CTCTCTCATTTCCCCTCCTTGAGACTCTCACTCATTTTAGTAGTGGGAGTTCTCACTTTCATTCTCACTA
CTTATGTCTTCCTGTGCAATAGATTGATAGTGATTCATATAGTATACTTGTGCTGAAGCATTCTGGTGAA
CTAAGGCAGCGATGAAGCTTTTATCATTTGAAGAAGTANACAATATGGGGGGTCTCTTTCTCTCCTCTCT
CATTTCCCCTCCTTGAGACTCTCACTCATTTTAGTAGTGGGAGTTCTCACTTTCATTCTCACTACTTATG
TCTTCCTGTGCAATAGATTGATAGTGATTCATATAGTATACTTGTGCTGAAGCATTCTGGTGAACTAAGG
CAGCGATGAAGCTTTTTATCATTTGAAGAAGTACAGGTAGCAAACCAAGGAGTAGGAGTAGTAAGCAAGT
TCCTATTACTATTATAACTCCTGTTATAAGAGTTTTAAATCCTCCTATTGCTGGGAACCAATTTCCAAAC
ATGGCCCCAGGATCAAATCCGTGCCACACTTGCAGGGGTACATGTGCCAGTTTTGTTATATCTTTAACTA
TGTCTTCATCTAGTTCATCTAGTTCATGATCCTTTGATCATCTATGTGTAGGCAGCAATTAGTAAGGTTA
AATTTTCCACAAACTCCTCCTTCAGCTGCTAGCAAGTAGTCGAGAGCTAGTCTGTTTTGGTAGATAGCAT
TCCTCATCTGAGTCTCTTGCCAGGCAAGAACAGTCAAGGCTTGACTGGGTTTATTAGTAATAATTTCTAA
AATAGCTTGCAACCATATGATTCGGTTGAGCATGTAGATGGGGGTCCAATATCCCCATGAGCCATCTTGT
GCCCAAGTAGCGGGCCCATAGTATTGTTAATTCTTTCAGGGGGTCATTCATCATCTTTCCAGTTACCTAT
GGCTATGCTTTGTTTTTCATGGGAAGCATAGACCGGGAATCCTAGGAGTTCACCTATTTTTATGGGCAGT
AGGAAAAAAGATGGTGTAATAGTGCTAATTACACAGCTACCTGTCCACTGATCAGGTAGCTTAGCATAGG
CTCTATGTCTACATATCCAGTATAGCCCAGTGGGGGCCGTCCAGTCCCAGTGGAATTCTGGGTGGGCCCA
AACAGTCTGCAATTTTGGAAATTTACTGAATGGATTTTTTTCTGTGTAATTGGAACTCCACCATGTAACT
GTTTTTGTGGTACCATTATACAGTTTTTGTCCAAGACAACTAAGTCATCCTACAGGATGAGTGAATTCTT
TTCCTCCTCTAGCTATGCAATATTGTCTGATAGTTGAGGCTTTTGGAACCCAGAAGTTGCCAGGGTGGTT
CTTTTGGGCCAGGAATTCGTCAGGAACTGGGTCTATAGGAACTAATTCTTGGGCTTCCATGGCCATTGAT
CTCCTGGTACAGTTCCTCCACAAACATAACATGAAGTGACTTTTAGAGACTGGGCTACATGCTCGGCTAA
TTGCAAAACAAATTTCTAGTTTTTCCTGGAATTTCAGGTACTGGCACATTTAGTTCATCATAGAAAGTCT
GAAATACTGGTTCTGGAGAGCGTTTTCAAATCTCTCCTTTTGTTAAAATGTTTGCCTTAGGGTCTAGTCC
TTTTCCATCAATGCCTAGAGATACATATTCTCCTTTTTTCCGTTTTGGGTCTGACGGGTTTGTGATTACT
ATCTAAAGGGTTGCAGCTTCCACTTGTGCAGTAGGGGCTTCCTTTCCCTTTTTGGAGCCAAACAGGATCT
TTTCATCCTTTTCCAAGTAGCCCAAATGACACAAGACCAGTACCCACATTCTTTTCCACACAATCCTAAT
TCCTGACAGATGTACTTATTTTTGGTCATGCAGCTTTTATCCCAATTAAAAGAGCTACATCCTGCTAACT
TATTGCTGTTAATGACAGCACAAGCATCAAATTTTAAGAGTATGCATTTGGGCACCCCTTTTTCTTCTGT
TCTGGCTAATACTTTACTTGTATCATTTATAAGTCCCCGCCAGTCTTCAGTCCGTAATCTTATTTCAAAA
ACTGTGGAAATGGGAGGTTCAGAGGTGTCATAGCACACATCGGGCTGGTCACTTCCTGGATTATAGACTT
TGTAATGAGTGTTATTATACAAACATATTCCTTTTGGAATTCCTAGGCACTCATAATAACTATAGAACAA
AAAGATTGTCTTAACTTGTTGTCCTACCTCAGTGACCTGATGTATGCACTGAAAGCAGTCCCCTGCGGGG
GAAGAAGCAGTGGAAGCTTTTACCACACAAGTCCATGTTATAAGGAAAATAAGTCCCATGATGATTTTCC
TCATGCTTTGGCCGTGTGTAGACCAGTCAGCTTCCAGGTGTGACTGGAGCAGGGCTTGTCGTCCTCCTCA
GGGTTACTTTGCAGGGATTGTCTAGGCTTGGTTTGGCCTCCCAGGTTCCAGTGGCTGCGGGCTTTATGCG
GCTGTGGTGAATCCAGGCCGGAATTCCTTCTCTCTTCACAGCCGTGGGAGTGGTCAGGATAACAGTCTGG
AGTCCCTTCCTCCACGGCCATAATAAGGGAGCTACGTTCCAGTCCTTGATCCACACATGGTCACCTGGAG
AAAAAGGGTAAACTGGGGAGAATAAGCTGACTGGGCACCTCTCATTTACCCAAGTTAAGATTGTCTGGGT
AATTTTTCCCCAAGGCCTGTAACTGTCACTGCAATTCAGTTTCACCCAACTCTTGGGGAGTACCCAGAAG
TCCTCACAGTATAGGAGGAGGCCTATGATATAATATTTCATAAGGGGAGTATCCTGTTTTCTTAGAGGGG
GTGCACCTAATTTTGAACAATACCATAGGAAGGGCATGTATCCATTTTAATCCTGTCTCTTGACATACTT
TCCCTATTTTTGATAGTCTGATTCATTCGCTCCACCTTTCCAGAACTCTGAGGTCAGTAGGTGGCATGTA
GCTTCCAAGTGATTCCCAATACCTTTGCCGTCCTCTGTACTAAGTCAGCCACAAATGGCCCATTATCTGA
GCCGATCCGTAGAGGCAGTCCAAACCTAGGGATGAGATCTTGAAGAAGCACACGGGTTACTTCATAAGCT
TTTTCAGTTTGTGTTGGATAAGCCTGTACCCACCCAGAGTAAATACACACTAGAACCAGTAAATACTTGT
TACGTCCGCATTTGGGCATCTCTGTGAAGTCCCCTTGAAGATCTTCAAAGGGAGCTGCTTCACAGGCTTA
TATGCTGGGAGGAACAGAGGGGCCTTGCTTTGCATTGTGCTGTCGACAGGTAATGCATCGCTGCACTACT
GTTTTAGCAAGAGCTTCACTAAGTTCTAGGGCCCGAGTTAAGGCAGTGAGCTTTGCTTTCTGGGCTGAAG
TGCTCTGAGGCAATGGTCTGGCTTCAGTAACATCATCCAAGGTTACCACCGCATATCCTGCACATCTTTC
TCCTCGTGGATTGATGAAGCTGCTCCTGTCCACATATAACTCCCAGTCCACTGATGCCCATGGCTGGTCT
CAAAGATTGGGTCTGCTAGAATAGACTGAGTCCACACAGTTATGTTCGACAGAGTTGTCTGATACTGGGA
GTAAGGTGGCAGGATTCAGAGTGTTACAGACTTCAATGATTATGCAGGGGTTTTCACATAACAAGCTTTG
GTACTAGGTTAATCTAGCATTTGTTAGCCAATGGTGTCCTTTGGTATTCGTTAAAGTTACCACCTCATGG
GGGGCCTTTATGCTTAAGTTTTGCCCAAGGGTTAGCTTGTCTGCTTCTTGCGCTAACAGGGCTGTAGCTG
CCAGGGCTCTCAGACATGGAGGCCAGCCTTTTGAAACTCCATCTAGCTGTTTTGAGAGGTAGGCCACTGG
TCTTGGCCAGGGCCCCACAGTTTGGGTTAAAACTCCAACTGCCATTTTTTTCTTTTCTTTTCTTTTTTTT
TGAGACGGAGTCTTGCTCTGTCACCCAGGCTAGAGTGCAGTGGTGCAATCTTGGCTCACTGCCAGTTCCA
CCTCCCGGGTTCACACCATTCTCCTGCCTCAGCCTCCCAAGTAGCTGGGACCACAGGTGCCCGCCACCAC
GCCCAGCTAATTTTTTTTTATTTTTTAGTAGAGACGGGGTTCACTGTGTTAGCCAGGATGGTCTTGATCT
CCTGACCTCGTGATCCGCCCGCCTTGGCCTCCCAAAGTGCTGGGATTACAGGCATGAGCCACTGCATGCA
GCCCATTTTTTCTCTTTCTGACACATAGAGTGTAAAGGGCTTTGTCAAATCTGGTAGTCTTAAGGCTGGG
GCTGACATAAGTTTTTCCTTTAACTTGCAAAGGCTTGCTGTTGCAGAGGTCCCCATTCAAAAGGCTCCTG
GTCACCCGCCTTTGTAACCCCTACAATGGTTTGGCTAGCACCACAAAGTTTGGAATCCATAATCTGCAGA
ACCCCACAGCTCCTAGAAATTCCCTTACTTGCCTTCTGGTTTTAGGTTCTGGTAAGCTGCAGATGACTTG
CTTTCTTTCTGACCCCAGGCTGCACTCCCCTTTCCGAATAGTGAATCCCAGGTAGCGTACCTGCTGTCTA
CAGATCTGAGCTTTCTTCTTGGACACCTTATATCCACAGTCCTCCAGGTGTCGAAGCAGAGCATCCGTCC
CTTTTGCACACCTGTCTGTCGTGGAGTGTCCTAGCAGAAGATCGTCCATGTACTGGAGCAAGATGCAGCC
TAGGTCTTTAGCAGGAAACTTCTGGAGGTCTCGAGCCAATGCCTCCCCGAAGATGGTGGGGGAATTTTTA
AACCCTTGGGGAAGCCAAGTCCAAGTGTACTGAGTAGTGACACCTGACCCCAGATCTTCCCACTGAAAGG
CAAACAGCTTTTGGCTCTAAGGAGCTAGTCTGATGGTAAAGAAGGCATGCTTCAAGTCCAGACAAGTGAA
CCAGCTGTCCTCAGCTGGCAGCAATCCTAACAGTGTGTAAGGCTTAGGAACTGTTGGGTGCAGGGTCACT
GTAGCTTGGTTAGCCAAACGTAAGTCCTCTATGCGTCAATAGTCCCTGGTCCCTGGCTTGCAGACAGGTA
GGAGGGGGGTGTTCCATGGAGACTGGCAAGGAACTTTAATTACAAAAGCTTTCAAGCATTTAAGATGAAC
TTGTATTCCTTCAAGAACTTCTCTAGGAACCAGATACTGCTTTTGTCTAATTGGCTGGGCCCTAGGCTTA
ACTTCTGTGAGTATGGGGGCTTGATTGATCGCCAGCCCCGGAGGATTGTCCTTTGCCCATACTCGGGGCC
ATCGCTTAACTAGAGCCGGTTTTATCTCCTGACCTGGCTCGGTTAGAAAAAGTCTCCATTCTTCTTCTTG
GGGGACCGTAAGGGCCACGATAACTCCTGTTCTCAGTAACTTCAGCTGTAAAGATCCCTGATACAGGTCC
GCTGTAGGCAGAAAACCTGCTTGGCGGAGACTCCCGTTGGTCCGATTTTATCAATGTTTTCTTAGATAAG
GGGGACACTGGGGTGCCTTGCCCCCTATTGTCATCCTGACCATGGGCTCCTTGGGGGCATTTGAGCCCAG
TCCCCTTCAGTCTAGTAGCTCTTCGGCCAGATTGAACAAAGTCCCTTCGTCTTTATCTGTGGTCTTTTGC
TCCGCATCACCTTGCTTCTCCTTTAGTTGGGGATACTTATCTTTCCAATGTCCTATTTCTTTATAGTAGG
CACATTGGTTATGCTGCAGACATGAGCAATTGGACTGGGCATTCCTCCCGGAACTCCCCTTTCCTTGCCC
TTTGTGGGGATCCCTCTAATTGCTGCAGCCAGAAAATCAGCATTCCGCCTGGCCTGGCGTTCACCTTCCT
TACGGCTTTCTCGGCGGCTTGTTGCATCTCTATTTACAAATACTCCATTAGCTATCTCCAGTAACTGCGA
GGTATTCATCCCTGCAAAACCAGCCTGTGTTTGCAATTTCCTCTGGATATCTTCTGCGCTTTGACTAACT
AAGGCCATGTTAATCATACGCTGGTTTTCAGGACTATCTGGATCGAAAGGAGTGTACATACGATAGGCCT
CACACAGTCTTTCATAGAATTGGGCTGGGCTTTCCTCCTTTCCTTGGATGACTTCAGAAACTTTATTTAC
ACTTGTGGCCTTTTGAGCCCCTTTTTTCACCCCTTCAATTAATGCCTCCTGGTATCGTCTTAACCTCTCC
ATATTGGATCCTTCATTCACATCCCATTGAGGGTCTGCTCCTGGCAGCTGAATTCTTATGTATTCCTGGG
GATTTTGGTATTTGGCTGGGATGTGCTCCTCTAGCCATTTAGTTGCCACCTGGAGCACCCTTCGCCTTTC
ATCTGTGTTAAAGAGGTACATGAGTAACTGGTAGCAATCAGCCCAAGTAGGATTATGGGTCTGTATAATA
GTTTGGAGCAAGTCAATTAGAGCTTGAGGCTTTTCAGTGTAAGATGGGGTATTATTTTTCCAATCGAGGA
GGTCAGCTAGGTCAGCAGAGGTGAAAGGGTGATATATGAAGGCACGCCTTTCCACCATGTGTCCATCCTC
ATCTACCCCAGTATGTCACTGCTCTCTCAGGGGCATCTGAATTCCAGTCTTGGGCTGTAAAGAAGCTGCC
AAGGGAGGAGTTTCTCCTGCAGGTTCACTTCCTTCCTTTCTACTCTGGGTGATCTCAGGCCTGTGGGCTC
AGAAGTAGGGGGCCTCTCCGCTTGGTAAGGAGCGGCACTGTTGGTGCCCTCTTTCTGCCATGAGTCTTTG
GGCTCCGAGTCAGACAGAACTTTAGGGGCTGGCTTCCCTTGGCAGGTAGAGTGAGAACTTTCCTTAACTA
ACTGTCCCTTTGCTACTAGTACTGCTGCTGCCTGTCTCCTTAACCACTGTGGGGGATCTAAAACTAGCTG
TAACCAGGAATCTATATATGGGAACTGATCTGGGTGTGCTGGCTTGCCAGTTACTTTGTGCCATACCTTT
GAAACAAGAGACCTGTCCAGGCTTCCTTCTGATGGCCAGCCTATCTCTCATTCTGGCCAATCTATTTCAC
ACAAAGTTCTCAGTTTTCCTGGAGTCATAGTGACTCCATAGTCTCCTTTGAATCCTTTCTTGAAATTCTT
TAACATAGTTCCCAATGAGGTGGGCTTACTTTGTGCCTGGCCCATGTTTTCTTGAGACAAAATATCACGC
TAACACCACACACTCACCACAAAACAAAGAATGGGTAAAGAGGGCACACACACACCTTTGTCATTTATAT
CAAACCAAAATCAGAGTACCAAGAAATTCAAGCCAAGTCAAAACCAAAACCAAAGTATCAAGCAATTCAA
GTCAAGTCAAAACCAGAACAAAAGTGCTGATACAGGCGTGCTGTGGGTGATCAGGCTATGCTTCCACTCA
AATGGAGTGGGCAAGTTTCAAAGATTAGTCTTACCAAGTTTCAGATGTCTGGACTCCAAGTGCCAGTTCC
TTCCTGGTGTTCAGCCACTGCGTTGATCCTCCCCGGGGGCCTGCCATGCACTGCTCTGGCGAGGCATTCC
ACTGGGGCAATTGCCTACCTGGGAGCACTCTTTGGATTGCGTCGCTCAGGTGGGTCAGAGTTCCCTGCAG
GGATGCTCCACAGGGCAGGCCTAAGCTGCCTAAGGGGCTGCCTTGGCCATCCATCAGTCACCTTGATTCC
CTGTCAGGGAACCAAGAAATGTAGCAGGACAAGTTGTGGACAAAACCCCATAGACACTGAGATAGTGAAG
GAAGTAGCTTTTAATCAGCTGGAAGCATCAGCAGACTAGCATCTTAAAATCCGAGCTTTTTGAGTACACA
ATGTCTGTCCCTTTTAAGGGCTCACAACACTAAAGATTTTACATGAAAGGGCCGTGATTGATTGAGCAAT
CTAGGAAGCATGTGACAAGGGCTGCGTGCACCAGTAATCAGAGTGAAACAGAACTGAACGAGAATTTTTA
CAATGTCATTCCATACAATGTCTGGAATCTATGGATAACATCGATTGCTAGGTCATGGGTTGAATATTAA
CTATCAGACTAACGTCAGGCAGGCCCAGACCTGGTTTTGGGTCTGGTGTCTGGCGCTGGGTTGCCTGCCT
TTGGTTTCACTTCCTTGTTTCTACTTAAAGCAGGTACTGAATATAAAACAATATAGAACAATATGGGTGG
GTCTCTTTCTCTCTTCTGTCA
