# Supplementary material for: Genome-wide characterization of endogenous retroviruses in snub-nosed monkeys
Source: PeerJ. 2019 Mar 18;7:e6602. doi: 10.7717/peerj.6602 (PMC6428148; doi:10.7717/peerj.6602)
Supplement: File S4 — All ERV sequences found in the black and white snub-nosed monkey. [file peerj-07-6602-s004.zip › Supplemental4/147-10311.fasta]

>147NW_016823795.1:146045-156355 Rhinopithecus bieti 
TGAGGCTCAGCTGGATTAATGAGTGACCCAAGGAAAGTCAGTGTGGTGACAAGTGACTGGCAGGGCCTTT
GCTCTTTCCACGGAGCCATATGGCCACCCTGCCCTTCTGCCTCCACTTAATGAGGTCACCTGGGAATAAA
ACTACAGTGACAGCAAATAGCTTTTGAGATCGCTCCCAGGAAGAGGAGAGGTGAGTGGCCTGGAGGGCTG
TGAGCTGGCAGTTGTCATCGAATCTGGCTTGTGATTTCTTTTCAGCACAGTGTCAGTGACAGATAACGTC
AGTGCAATTCTTTGAAGGGGAAGGAGGAGGGAGCAGAGATGCTGGATCTGTGAGTTGCTACATTGCAGGA
TGTTCTTCAAAGCCAGTGTGATTAATCTCCCGGTTGGAGCCCTCTCCCTACTTGGAGCCCTCTCCCCAGG
CCCATGCTCACCATTGAGGACCACTGTCTGTCCCAGAGCCCAGGGAAGCCATTTATTTGCACTCCTGGTC
TCTGAGTGGCTTTACCAGAATGACTGAAAAGGAACTCGCTGAGAGATTCCAGCTGCACTTTGTTCTTGGG
CTGGGCAGGAGGCTGTGGCCAGGTCCCTGGGGCAGTGTCCTGGGGCAGTGACCACTTCCCAAGGGACTCA
GGAGGCTCAGACTCCTGCCCCAGGTCTCACCAAGCCTGATGGCTTCCCTCCTCAGGGGCTGTGGCCAGGT
GAGCCTTGGGAATGTAGTATTTTGGGCTCCCCTCCTCAGGGCCTGTGGCCAGGTGAGCCTGGGGAATGTA
GTATTTTGGGCTCCCCTCCTCAGGGGCTGTGGCCAGGTGAGCCTTGGGACTGTAGTATTTTGAAGTAGAC
ACAGTTCATGTTAGCTGCTCCCCCTCCTCCTCTTTCCCACCCACGTTCTTTCGCTTACCCAGCTGCCGTC
CGGGGTCCGCTCTCTCCCAACAGATGGCTGATGTTCTTTTTTAGTTCTAGGTCCCACTATCAAGAAGGAA
AGCACCTGTAAACTGCTCTACACTCAAGTGGGAATAGGATGTCCTGAAGTACTCAGGATTTTCAATAAGG
GTCTGTGTAAAGTAGTTTTTAGGGTAGAATGGAGGTACGGTGGCGCCCCAGCAGTGGCAGTAGAGCCCCG
TACCTCTGCCTACACCTGTCCTGAGAGGCGGCTCTTCCTCAGACTCCCAGGCAATGCCAGGTGACACATT
TCCCCTTCTGTTTGAGCAGCTTTGTGTATGGGTGAAATTGCCATGATGCCAGTGGGTCGGAGTATTTGGG
GATTTACTACCTACTGGAAGATAGTGGCTGAGCCACTCTTCAGCGGTGCTTGAGCTGTGATTTGGGCAGA
AGGCAGGCAATTGCTTGGCAGGGATTGCTCGACAGAAGCCCTGCATCAGAAGGGCTTGCCCAGGTGACAC
CAGAAGTACCAGGACCTCAGAGACAATGATGTCCTCTCTCCCTGCAGGTATTTCCACTGTCCGGCAGATA
GCTCAGAACTAGCCTATGACCCACCAGTGGTCATGAATGCCGACACTTTGAGTTACTGTCAGAAGGAGGC
CTGGTGTAAGCTGGCCTTCTATCTCCTCTCCTTCTTCTACTACCTTTACTGGTGAGTATCTGCCCCTCCT
GGTGGTTTTGACTCCTGCAGCAAAAGGAAGAGAATTTCAGGCTGGCCTCTGGGAGGCAGGCTTTGGGAGA
TGGCCTTCAAGGGTGGGAGTCAAGGCCAGTCAGGTGTGGCCCTAGCTGTCTAACTCTGGCTCAGGAGCAA
GGGCTTCTGTGTAGACAAGGAAAGGGGCAGGAGATCCTGCAGGAGGCCTTGCCTGCTGATGGGCACATCC
TTAGGGCCATGCAGTGAAAACACCCTCTCAACATCCCTTTGGAGGTAACTGGTGAAGTGCAGTTGGCTAC
TCCTTCTTCCCTATAGGGCTTCCTGCCTCTCACAACTCTGCAGCTCAGCCCACCAGGTTGCCTGTGGCCC
CGGGGCTCAAGCTCATCCTCACTGTCCCTTGCCCCATGGCCTGTTTGCAAGGATTCTTGGGAACCATAAC
AGAGGCTCCAAACTCCCTGCCCCAGTCCCACAGTGGCTGTCATGGTTCATAAAGTGGCATTTTGGGTCAC
TAAATGCTTCATTTACCGTTTTCCCAATATTACATAACACCATTCCAATTAAGAAAAACCTGCTGACTTT
GCAATCCTGTTTCAGGAATCTCCCCTCTTTGCACCTCTCCGCTGAGAACATCCTAACTAAGCAGATAGTT
ATAAACAGACTATCTTGTGATTTGACACCCCAGAGTGCCTTTTCTGCGAATGTCTCCTCCTCCTTCCTAC
TCCTCTTTGGCTCATCTCTGGGGACTCTCACCTGCCACTTGTGATTCCATTGTTACCTGTGGCAGGGCCA
TGGTGATCTCCAAACCTCCCAGTGATGTCTCCAAAAGGGCATGGTTGACAGCAGCCAGGTGAAGAGGAGA
GGTTGGGATGTTAGACTCCACGCCACACCTAGGTTTGGATTGGGCTGTGGCAGGGCAGAATGTGGCTGCA
TTTGTCCAGCATTTTTAATTTATTTTTAAATTTTTATTTAAAGATGGGGTCTCACTGTTTTGCCCAGGCT
GTAGTGCAGTGGTGCCATCACTGCTCACTGCAGCCTTGAACTCCTGGGCTCAAGCGATTCTCCCACCTTA
ACCTTCTGAGTAGCTGGGACTACAGGTGTGTCACCATGCCCAGCTAATTTTTTTTTAATTTTTTGTAGAG
ATGGGGTTTCACTGTGTTACCCAGGCAGGTCTTGAACTCTTCGGTCCAAGTGACCCTTCTGCCTCAGCCT
CCCAAAGTTCTGACATTTAAAAATGAGCTTTGTACGTATTGCTCAACTTATGAGATAAATACTATCCTTA
CTCGCATATGAAAAATGAACTGAATCTGAGAAGTTAATGTTCCTGAATTCACAGCTAATAGTGTCACAGC
TGTGAGTAGTATATCTTGAGTCCGATTTCAAAGACTGAACTCCTTTTTCCTTTTCCTTTTTTTTTTTTTG
AGGGTGTCACTCTGTCTCTCAGGCTGGAATACAGTGGCAGGATCATAGCTTGCTGCAGCCTCAAACTCCA
GGCTCAAGGGATCCTCTTGCCTTAGCCTCCTGAGTAGCTGGAATTATAGGCATGTACCACCATGCTCGGC
TAATTTTTGTATTTTTCTGTAGAGACAGGGTTTTGCCATGTTGCCCAGGCTGGTCTTGAACTCCTGGGCT
CATGTATTCCACCTGCCTCGGCCTCCCAAAGTGCTGGGATTACAGGCGTGAGCCACTATGCCCAGTAGCT
CTTAACTGCTGGCTATCTTAGAAAACCTCTAGAAAAGTCTTTATCAAAGTGAGGGGTAAGGAAGGGAAGA
AGGTGTGCTTTTTAAAAATACAGATTCCTGGGCTTATAGCTACCTATTCAGACTTTCCAGGGCTGGGCTC
TGTATTTTAAACAAGCTCTCTGGACAATCCTGATGCACACCTTGGTGGCTCTGGAGCATTCTACTTGGTT
CTGCCTTCCCTTTACATCCCCTGTGTCTGCAGACTCTGTGGGGGGCTCTGGAATGTTTACTACTCCAGCT
TGCAGGGAGCCTGACAGTCTTTGAAGCCTCCGGAGATTTCCACGGTGCCCAGTGGGTTCACCTAAGTCTT
TCTGACTCCAAGTCTGAACTATTTAACAACCAAAGGCTCGTCAGATGGGTTCCTGTCTTGGGAAACATAC
AGAGCGTGGACAAAGCCNTCGGCAGCTCCTCTCGGTTGGATGGGTGTGATCGTTCTGTAACTGAGTGTGT
TCCAGACAGTCTGTTTGACTGTCCTCTAGTTCATTACTTCAATTTGGCCCTGCCTTCATGATACATGTGT
TAATCACTTTGTTTCTAAAACAAAATTGGAAACAGTTCCTGCAGCCTCACTGGGACCCTGGGTGGCCCCC
ACGGTCTCCTGCATTCTTTGTTGAATCTGGCCCCTTCGTGCTCTTTGGGGCTCCTTAAAAGACTCTGTTT
CTCCCATCTTAGGAGCTGCCGGCCCCTCAGATCCAGAGCTGGTGGAGAGCACAGGAGCGCCAGCACAGGC
CACCGTGGGAGGGAGAGAAGGGAACCCATGTGTATGCAGAGCCATGTCTGAACTGAGCTCAGGGCTAGAG
ACCCACACAGCAGCGGGGAAGACGGGGTGGGTGGTTTATGGTTTTAGCTTCCTGAGGAGCTCCTGAGGGC
CTTGGAGGGGTTAAGAAATGCGTCTCAGGTCCCCGCTAATAATTAGCGACATCTGGCTTCAGAGCCTGTG
CTCTTTCTTCTATCCTGTTTGAATCACATGGCACCCATCACCCCACTTCACAGTTTGCCTTGTGGACCAG
GTGATAATTTGAGGGTTGTGTTAGAAGGGGACTAGCTAACACAGATGCTAATACTAGCTGGTGAGCCCAG
TATGAACAGTATCCTAAAGTATTGGGCAATACTTTAGGTCACCTGAAGTAGTAGGACCACCCTCCTGCAC
GGTTATTCTGGATCATGCCTGTCCCTCCCCAGGTTTATTTCTCTCCATCTATGTTATTTATGGTTTACTT
GTTCCTTGACACCAGAGACCATGTTGGTTTTAAATGGAAGAATGAATGAAAGTGAGTAAATAAAGATATC
CACCTGAGGCTTAGTACTGTCATGCAAAAAGCATTGGCTTTGGAGTTAGGATGTGGCTTCTCCCCCTGCT
GTCACTCCTCATCTGGCCCTCAGCTTCCCCAGGTAGAGTAAGTCCCTCTTGCTCCAGATCTGACCAGTGG
TTCTCTGTGCACATGAGATGTGTGAGGTTCCTGAAGATGGAACTTCAGCTACTCAGAAGAGCTCATTGGG
CCTCCACAGCTGCATAGGGTTAGAAGTAAAACCTTTTCACTTCTTTTCATTTCTTTTACTTCTTAGATGA
ATCTTTCTTCTCACTATAATGTGAAAAGGTAGTTGGTTTATTTTTCTGCCAAATAAAGAGGTATATTTTG
ATGCAGACCATTCCTCAGCCTTGCAAACTTAACCTGAAGTCCTTACTAAGAGCACAGGGACACATGTCCC
CTTCACCCCCACTCTTAGTAGTATTGGGGCAATACTTTAGGTCACACGCTTTTAATGCATGTTTAATTCC
TGGAGTCCATTAAAAATAGGAGGGCCAGGGAGTTACCCAATCAAGAGTTGACTGAGTTCTGGTGCCCAGA
GGGCTTATGTTCCCATGCAGGCCTTTGCAATAACGATGATGATCTTTTTCCCAACACTAGCGTATTATCC
AGCATCATCTGGGAGCCCCTGGACACAGCCATCATGCAAGCACATGGCAGCTGCTGGCATAAAGAATCCA
CTGCACCCCCAGACCTGCCCTGCAATTGCACGAAAAGGAAAACAACCATAATAATCATCCTGATGAGAAT
AATAATAGGCACTTAGAGCAATCACATCTTTTATCCAAGGGATACAATATGCTCTCCCCAAAAATGTTTA
TTCCAGCATTGTGGGAAGTAGAAGGGGCACAGTAGTGGAGTCGGCGAGATGCTATAGTGACAGGAATGAG
GGAGAAGCCAAGGAGTCTGGCCTCTGGAAGGTCCCTCTCCTGAGGGGCAGCCTGAGTCCTCTGTGGGCTT
CCACTAATGCCTTCTTTTCCTTTTCTTTTTGCATTCAGCATGATCTACACTTTAGTGAGCTCTTAACGCA
AAGACCATGCACGTCATCAGAGACTGAGATGGGAGAGACCTCAGATGGAGAGATGCATTTCTGCTGGTGA
CTGGAGGAGGGACCAGAATGGGGATATGTGAGAAATAGACCCGGCAGGCAGTCTGACTGAATGGGAGCTG
GGATCACGCAGCCAGCCGGGAGCCAAGTTAACCCTGCGTGTCTGTTGTCGCCCTGTGTGTCAATCTTTGG
CATTCGAATTCCACATACAGGGTCCTAGAGCCCTTCTGAGCATCAGTGGTGTGGGGGAGTAGGTGACAAA
ACACTAGACCTCTCCTGAATCCACTTCATTGAACAGCACCTTGCAAGTTCACACTGAGTTCCTGGGCCAT
GGGAGCGGAGGCTGGAAGGCTGCAAGGTGCTTGCTAAGGAACAGAATGACCCAGAGTCAAGGCCAAGTCT
GCAGGGACCTGTTGAAAGCCTCGAGAATGCCTTGGCTGCCCAAGACTCTTGTTGCCTTTCTTCCAAGCCG
TGGCCACACCCTTTTTCTCAAATGGGAGGGGCTGGAGGGTGTGTGGGATTTGCCTTCAGCTATAACCAGC
CTTGAGCTGGCAGGGCTGTTTTCAGCTGAGGAGGGGTGAATATAGGAAAAATTGATTTTTGAAACGTTTG
CAACATGTTCAAGGTGTTAGTTCTCCACCACACAAGTTGTATTCTTCTTTTGCCACCTCAAACCATCCGA
GTCATTTAATGCAAATCAATTGGTCAATGCTAGTCAAAGCTATGTTCTTACAAAAACCCCAGACAGCTCA
GAGCTCAGAAAATCCTGTGGAGTGGCTGCTCTGTACCATGGGCATCCGGCAGCCAGGAAGTGAGACAACA
TAATTATAACTTCATTTTATGATGCTGCATCATTTGTACTGTTTAGGTCGACATGAGGACATCCTCTTAT
TTAGAATTTTCCATTTGGCAATCTCTTTTGGGTGGGAGTTGTGCTGGGGGTTGTAAATAATGACAAGGCT
GAGATTTTTATGATGTTTAAATTGGGCACAATGATTTTGACCTTATTCCCCAAACTTCTTTTCTACTGTT
TAACATACACAGGCTATTTATACACATCCCCATCTCCCATCTGAAACCTGTGACTCAGGTTTATGAATGG
TGTTTGTGTAGCAACACATTGTGTGCTATGTTTATTAAAATGCAGCGACAACTTGAGTGTCTCACTTAAC
TGGCTCTCTCATTTCAACCATTACAGGCTGGATTTGTCTACATATGGTTGGAAAACTGATAGGAGGAAAA
GGCAAATTTTCAAAAAGGCATCGTGCTGCTAAAAATTCTATGGAAAAGAAAATGCAGACTTTTACTCCGA
GGTTTATGGTGTAAAACTGGAGAATTTGAGGTAATGATTTTGGGAGAAGGCTTCCTCTTGGCCAATATCT
GCAGATTACTGACCAGGTAACTGTTGTTAGGGATAGAGTTACCTTTGGGGCTGCTTGGGCCTGGCTTTGG
CTTCATTCCTGAGACGACTAGTGACCCTCATCCAGAGAGGCAAGCATTGGATGGCAGACTGCAGACGCTA
ATCTAACCTCACAGCCGTCCTGCAAATGCAACCGGATGTGGAAGGTGAATGATCCGTGTTACTTCTCACC
ATGGAGCTGTTTTGTTTCTATACTCTGCCTCCTTTCAAAAAGATTTGAAGTGGCTCATAATAGGAGACAC
AAGTACACAAAGACCATTAAAATGGAAGTAGAGATGTCTTTTTTTTTTTTTTTTCCTGAGACAGGGTCTC
ACTCTGTCACCCAGGCTGGAGTGTAAGTGGTACAGTCACGGCTCACTGCAGCCTTGACCTTCCCGGGCTC
AGATGATGATCCCACCTCAGCCTCCCGAGTAGACCACAGGTGCACACCACTACGCCTGGCTAATTTTTGT
ATTTTTTGTACAGATGAGGTTTTGCCATGTTGCCCAGGCTGGTCTCAAACTCTTGGGCTCAAGCAATCTG
CTCACCTTCACCTCCCAAAATGCTGGGATTATAGGCTGAGTCACTGCCACTGGCCTGACAGCTCTTATGT
TTATGAAAAAGAAACATCCAGATATTTCCCTCCCACAAGTTGTGATTGGGAAATAATTCTCGTGATCTGT
TGTGAGTTTCAGTGAATTTTCAGTTCTTGGGAGAAGTTAATCATGATGATAAAGCTAAGAATAAAGGGCA
CAGTGATGGGGTGCGGGCTGTGCGCCAGGCACTGTGTTAAGTGCTCACACGGTGACCTCCCCCACCCCTC
ACANTAATGAGTGACCCAAGGAAAGTCAGTGTGGTGACAAGTGACTGGCAGGGCCTTTGCTCTTTCCACG
GAGCCATATGGCCACCCTGCCCTTCTGCCTCCACTTAATGAGGTCACCTGGGAATAAAACTACAGTGACA
GCAAATAGCTTTTGAGATCGCTCCCAGGAAGAGGAGAGGTGAGTGGCCTGGAGGGCTGTGAGCTGGCAGT
TGTCATCGAATCTGGCTTGTGATTTCTTTTCAGCACAGTGTCAGTGACAGATAACGTCAGTGCAATTCTT
TGAAGGGGAAGGAGGAGGGAGCAGAGATGCTGGATCTGTGAGTTGCTACATTGCAGGATGTTCTTCAAAG
CCAGTGTGATTAATCTCCCGGTTGGAGCCCTCTCCCTACTTGGAGCCCTCTCCCCAGGCCCATGCTCACC
ATTGAGGACCACTGTCTGTCCCAGAGCCCAGGGAAGCCATTTATTTGCACTCCTGGTCTCTGAGTGGCTT
TACCAGAATGACTGAAAAAGGAACTCGCTGAGAGATTCCAGCTGCACTTTGTTCTTGGGCTGGGCAGGAG
GCTGTGGCCAGGTCCCTGGGGGCAGTGTCCTGGGGGCAGTGACCACTTCCCAAGGGACTCAGGAGGCTCA
GACTCCTGCCCCAGGTCTCACCAAGCCTGATGGCTTCCCTCCTCAGGGGCTGTGGCCAGGTGAGCCTTGG
GAATGTAGTATTTTGGGCTCCCCTCCTCAGGGCCTGTGGCCAGGTGAGCCTGGGGAATGTAGTATTTTGG
GCTCCCCTCCTCAGGGGCTGTGGCCAGGTGAGCCTTGGGACTGTAGTATTTTGAAGTAGACACAGTTCAT
GTTAGCTGCTCCCCTCCTCCTCTTTCCCACCCACGTTCTTTCGCTTACCCAGCTGCCGTCCGGGGTCCGC
TCTCTCCCAACAGATGGCTGATGTTCTTTTTTAGTTCTAGGTCCCACTATCAAGAAGGAAAGCACCTGTA
AACTGCTCTACACTCAAGTGGGAATAGGATGTCCTGAAGTACTCAGGATTTTCAATAAGGGTCTGTGTAA
AGTAGTTTTAGGGTAGAATGGAGGTACGGTGGCGCCCCAGCAGTGGCAGTAGAGCCCCGTACCTCTGCCT
ACACCTGTCCTGAGAGGCGGCTCTTCCTCAGACTCCCAGGCAATGCCAGGTGACACATTTCCCCTTCTGT
TTGAGCAGCTTTGTGTATGGGTGAAATTGCCATGATGCCAGTGGGTCGGAGTATTTGGGGATTTACTACC
TACTGGAAGATAGTGGCTGAGCCACTCTTCAGCGGTGCTTGAGCTGTGATTTGGGCAGAAGGCAGGCAAT
TGCTTGGCAGGGATTGCTCGACAGAAGCCCTGCATCAGAAGGGCTTGCCCAGGTGACACCAGAAGTACCA
GGACCTCAGAGACAATGATGTCCTCTCTCCCTGCAGGTATTTCCACTGTCCGGCAGATAGCTCAGAACTA
GCCTATGACCCACCAGTGGTCATGAATGCCGACACTTTGAGTTACTGTCAGAAGGAGGCCTGGTGTAAGC
TGGCCTTCTATCTCCTCTCCTTCTTCTACTACCTTTACTGGTGAGTATCTGCCCCTCCTGGTGGTTTTGA
CTCCTGCAGCAAAAGGAAGAGAATTTCAGGCTGGCCTCTGGGAGGCAGGCTTTGGGAGATGGCCTTCAAG
GGTGGGAGTCAAGGCCAGTCAGGTGTGGCCCTAGCTGTCTAACTCTGGCTCAGGAGCAAGGGCTTCTGTG
TAGACAAGGAAAGGGGCAGGAGATCCTGCAGGAGGCCTTGCCTGCTGATGGGCACATCCTTAGGGCCATG
CAGTGAAAACACCCTCTCAACATCCCTTTGGAGGTAACTGGTGAAGTGCAGTTGGCTACTCCTTCTTCCC
TATAGGGCTTCCTGCCTCTCACAACTCTGCAGCTCAGCCCACCAGGTTGCCTGTGGCCCCGGGGCTCAAG
CTCATCCTCACTGTCCCTTGCCCCATGGCCTGTTTGCAAGGATTCTTGGGAACCATAACAGAGGCTCCAA
ACTCCCTGCCCCAGTCCCACAGTGGCTGTCATGGTTCATAAAGTGGCATTTTGGGTCACTAAATGCTTCA
TTTACCGTTTTCCCAATATTACATAACACCATTCCAATTAAGAAAACCTGCTGACTTTGCAATCCTGTTT
CAGGAATCTCCCCTCTTTGCACCTCTCCGCTGAGAACATCCTAACTAAGCAGATAGTTATAAACAGACTA
TCTTGTGATTTGACACCCCAGAGTGCCTTTTCTGCGAATGTCTCCTCCTCCTTCCTACTCCTCTTTGGCT
CATCTCTGGGGACTCTCACCTGCCACTTGTGATTCCATTGTTACCTGTGGCAGGGCCATGGTGATCTCCA
AACCTCCCAGTGATGTCTCCA
