# Supplementary material for: Genome-wide characterization of endogenous retroviruses in snub-nosed monkeys
Source: PeerJ. 2019 Mar 18;7:e6602. doi: 10.7717/peerj.6602 (PMC6428148; doi:10.7717/peerj.6602)
Supplement: File S4 — All ERV sequences found in the black and white snub-nosed monkey. [file peerj-07-6602-s004.zip › Supplemental4/148-8289.fasta]

>148NW_016823795.1:303643-311931 Rhinopithecus bieti 
TGAGCTGGCTGCACCATGGTCAAGCCATCGTGACATTCCCCCACCTTTGTGATAATGTACTTTGTGATAT
TCCCAGTCCTTGTGAATGTACTTTCTAACATCCTCCCCACCCTTGTGACACACACCCTCCCCTGCCCTTG
CGAATGTACTTTGTAACATCCTCCCCACCCTTAGAATGTGCTTTGTAACATTCATCGCCTGCCTGCAAAA
AATTGCTCCTAACTTCACCGCCTACCCCAAACCTATAAGAACCAATGATAATCCCACCACCCTTCACTGA
CTCCTTTCTCAGACTCAGCCCACTTGCACCCAAGTGAATAAACAGCCTTGTTGCTCACAGTAAGCCTGCT
CAGGTGGTCTCTTATACGGACATGCGTAACATTTGGTGCCAAAACCCGGGACAGGGGAACTACTTCAGGA
GAGTGGTCCCCTGTCCTCGTGCTCCCTCCATGAGGAGATCCACCTACAACCTCAGGTCATCAGACCAAGG
ACCATCTCACCAATTTCAAATTAGTAAGCCGTTTTTCGCACTCAGGTAAGCCGGTTTTTCACTCTCTGCC
TAACCTCTCTCACTTCCCTTCAATCTCTCTCCTTTCAATTTCAGTTTCTCTCCCTTCCTGGTAGAGACAA
AAAGCAGACACACTTTATTCATGCATTCAAACACTCTGATGTCAATCACGGACTTGGGAAGACAGTCTTC
TCTTGGTGTCTGATCACTGTGGGGATGCCTGCCTTGATCATTCATCCATATTCCCTTAGTGGCAGATCAA
CTGCAGGGATGCCTGCTTTGGCTGCTCACCCACATTACAGCCCAGGACTCAGTCAGGGACACCTACTGGA
AGCCTGGTAGCTGCCCACCTCCATTTCTCCGTGTCTCTGCCTTCCTCTTTAAACTTAACTTCTCCACTAT
GGGCAACCTTCTGCCATCCATTCCTCCCTCTTCCCTCTTAGCCCGCATTCTTAAAAACCTAAAACCACTT
CAACTAACACCTGACCTAAAACCTAAATGTCTTATTTTCTTCTGTAATACCGCTTGGTCCCAATACAAAT
TTGACAATAGTTCCAGGTGGCCAGAGAATGGCACTTTCGATTTGTCTATCCTACAGGACCTAGATAATTT
TTATCGAAAATTGGGCAAATGGTCTGAGGTGCCTTACGTCCAGGCATTTTTTACACTTCACTCCCTCCCT
AGTCTCTGCTCCCAATGCGAATTGTCCCAGATTTTCCTTCTTTCTCTCCCGTCTGCTCCTTCAGTCTCTA
CCTCAAGCTCAGAGTCCTCTGAATCCTCCTTTTCCACTGACCCCTCTGACCTCTCTCATCCTCCCCTGGC
TGCTCCTCGCCAGGCTGAATTGGGCCCCAATTCTTCCACAGCCTCCGCTCCCCCACTTTATAATCCTTCT
ATTACCTCCCCCTCTCATACCTGGTCTGGCTTACAGTTTCATTCCGTGACTAGCTCTCCCCCACGTGCCC
AACAATTTCCTCTCAGAGAGGTGGCTGGAGCTGAAGGCATAGTCTGGGTACATGTGCCTTTTCTCTATCA
GACCTTTCCCAAATCAGCCAGTGTTTAGGCTCTTTCTCATCAGACCCCACTAAATATATACAGGAATTCC
AATATCTAACTCAATCCTACAATTTAACCAGGAGTGACTTAAATGTCACCCTGACCTCTACCCTCTCCCC
AGATGAATGAGAAAGAGCTTACTTTCTAGCCCAATCCTATGCAGACAGCTGCTGGCTTCATGAGCCAGGC
CTCCAAGAGGGCACCAGGGCAGTTTCCTGAGAGGATCCCTGTTGACACTACCAGATGGATTCCCCAGGTA
CAGCTAGGTAAGATTACGTGGTCTCCTGCCTAGTCGAGGGGCTCAAAAAGGCAGCATACAAAGCTGTTAA
TTATGACAAGCTAAAGGAAAGTACCCAAGGTAAAGATGAAAACCCAGCCCAATTCATGTCCCACTTAGCA
GCTACCCTTAGATGCTTTACAGCCCTAGACCCACAGGGGCCAGAAGACCACCTCATTCTTAATATGCATT
TTATCACCCAGTCCACTCCTGGCATTAGAAAATAATCCAAAAGTTGGATTCTGGCCCTTAAACCACACAA
CAGGATTTAATCAAACTTGCCTTCCAAGTGTTCAACAACAGAGAAGAAGCCACCAGTGGCAACATACCTC
TGAGTTACAGCCACTTGCCTGTGCTGTAAGACAACCCATAACCACATCTTCAGCATACAAAACCTTCAGA
ACATCCAAGCCACAGCTCCCAGGGGCTCCTTCAAAACCTCCTCTTGGACCTTGCTTCAAATGCCAAAAGC
CTGGCCACTGGGCCTCGGAATGCCTACAGCCAGGGATTCCTCCTAAGCCATGCTCTTTCTGTGCAGGCCC
CCACTGGAAGTTGGACATCTGACTCACATCGCTGCCACTCCTGAAGCTCTTGGAGCTCAAATCCAGTGTT
CCTTGGCTGACTCCTTCCCAGATCTCCTCAGCTTAGTGGATGAAGACTGAAACTGCCCAATCCCTTCAGA
AGCCCCCCGGACCATCACAGATGTTGAGCTTCAGGTAACTCTTACAGTGGAGGGTAAGTCCATCCCCTGT
TTAATTGATATGGGGGCTATCCACTCCACATTACCTTCTTTTCAAGGGCCTGTTTCCCTTGCCCCCATAA
CTGTTGTGGGTATTGATGGCCAGGCTTCTAGACCCCTTAAAACTCCCCAACTCTGGTGCCAACTTGGACA
ACATTCTTTTATGCACTGCTTTTTAGTTATTCCCACCTGCCCAGTCCCCTTATTAGGCTGAGCCATTTTA
ACTAAATTATCTGCTCCCTGACTATTCCTGGACTATAGCCACACCTCATTGCTGCCCTTTTGCCCAATCC
AAGGCCTCTTTTGAATCCTCCTCTTGTGTCTCCCTACCTTAATCCACAAGTATAGGACACCTTTACTCCC
TCCTTGGTGATTGATGAGGCACCCCTTACCATCCCATTAAAACCTAATCACCCTTACCTCGCTCAATGCC
AGTACCCCATCCCACAACAGACTTTAAGGGGACTAAAGCCTGTTATCACTCTCCTATTACAGCATGGCCT
TTTAAAGCCTACAAATTCTCCTTACAACTCCCCTATCCTACCCGTCCAGAAACTGGACAAATCTTACAGG
TTGGTTCAGGATCTTCACCTTATTAACAAAATTGCCCTACCTATCCATCCTGTGGTGCCAAACCCATATG
CTCTCCTATCCTCAATACCTCCCTCCACAACCCATTATTCCATCCTCGATCTCAAAGATGCTTTCTTCAC
TATTCCTTTGCACCCCTCATCCCAACGTCTTTTTGCTTTCACATGGACTGACCCTGACACTCACCAATCT
CAGCAACTCACCTGGACTGTACTGCCGCAAGGCCTCAGACACAGCCCCCATCACTTTAGTCAAGCTCTTT
CTCATTATCTACTTTCTTTCCATCCATTTCTTGCCTTATTCAGTATACGGATGACCTTCTCCTCTGCAGC
CCCTCTTACGAATTTTCCCAACAGGATACTCTGCTGCTCCTTCAACATCTATTCTCAAAGGGGTATCATG
TATCCCCTTCTAAAATCCAAATTTCTTCCCCATCCATTACCTATCTCGGCATAGTCCTTCATCAAAACAT
ACATGCTCTCCCTGCTAACCATGTCCAGCTAATCTCCAAAACCCTAGCCCCTTCTACAAAGCAACAACTC
CTTTCCTTCCTAGGCATGATTGGATACTTTCACCTTTGGATACTAGGTTTTATCATCCTAACTAAACCAC
TACATAAACTCACAAAGGAAAACCTGACTGACCCCATAGACCCTAAGTCCTTTCCCCACTCTTCTTTTTG
TTCCTTAAAGACAGCCCTAGAAACAGCTCCCACATTAACACTCCCTAACTTGTCCCAATCCTTATTCTTA
CATATGGCTGAAATACAAGGCTGTGCAGTCGGAGTTCTTACACAGGAACCAGGCCCACGTCCTGTAGCCT
TCCTATCCAAACAACTTAACTTCACAGTTCTAGGCTGGCCCTCGTGTCTACATGAGGTGGCAGCCACTGC
TTCAATACTTCTAGAGGCCCTCAAGATCACAAACCATGCCCCACTTACTCTCTACATCTCTCATAACTTT
CAAAATCTATTTTCCTTCTCACACTTGGCACATATACTTTCTGCCCCCCTGACTCCTCCAAATTTACTCA
CTATTCGTTGAAACTCCCTACATCACCATGCTGTTATATGGGCAGAAAGAGCCTTGTCACTACGCAAGGC
TCCTCCATCCTCAATGCTTCCTTAATAAAAATCCTCCTTAAGGCTGCTCTATTGCTGAAGGAAGCAGGAG
TCATTCACTGCAAGGGGCATCAGAGGTCACCAAATCCCACTGCTTGAGGCAACGCTTATGCTGATAATGC
AGCAAAAGAAGCAGCTAGTATTCCCACATCAGTCCCTCACAGCCAGTTTTTTTCCTTCTCATCTGTCACT
CCCACCTATTCTCCCACTGAAACTATTATCTATCAGTCCTTTCCTACTCAAGGCAAATGGTTCTTGGATC
CAGGAAAATTCCTCCTTCCTGCCTCACAGGCTCATTCTATCTTATCGTCCTTCCATAATCTCTTTCATGT
GGGTTATAAGCCAATGGCCCATCTCTTAGAATCTTTCATTTCTGTTCCATCATGGAAATCTATCCTCAAG
GAAATTACTTCTCAGTGTTCCATCTGCTACTCTACCACCCCTCAGGGATATCTCAGGCCCCCTCCCTTTC
CTATACATCAGGCTCGAGGATTTGCCCCCACCCAAGACTGGCAGGTTGACTTTGCCCATATGTACTGAGT
CAAAAAACTAAGATACCTTTTGGTCTGGGTAGATACATTCACTGGATGGGTAGAGGCCTTTCCCACAGGG
TCTGAGAAGGCCACTGCAGTCATTTCTTCCCTTCTGTCAGGCATAATTCCTCGGTTTGGCCTTCCCACCT
CTATACAGTGCAATAACAGACCGGCCTTCATTAGTCAGGTCACTCAAGCAGTCTCCCAGGCCCTTGGCAT
CCAGTGGAACCCTCATGCCCCTTACCGTCCTCAATCTTCAGGAAAGGTAGAAAGAACTAATGGTCTTTTA
AAAAACACACCTCACCAAGCTCAGCCTTAAAAAAGACTGGATAGTACTTTTACCATTTGACCTCCTTAGA
ATTAGAACCTGTCCTTGAGAAGCTACAGGGTATAGTCCATTTGAACTTTTATATGGACGTACCTTCTTGT
TGGGCCCCAACCTTGTGCCAGACACCAGCCCTCTAGGCGACTACCTGCCAGTCCTCCAGCAGGCTAGACA
GGAAATTTGCCAGGCTGCTAATCTTCTCTTGCCTACTCCAGGTTACCAGCCATATGAAGACACTCCAGCT
GGACAATCAGTTCTTGTTAAGAATCTGACCCCTTAAACTCTACAACCTTGATGGACCAGACCGTACTTAG
TCATCTATAGTACCCCAACTGCAGTCCGCCTGCAGGACCCTCCCCATTGGGTTCACTGTTCCAGAATAAA
GTTGTGTCCGCTGGACAGCCAGCCTGATCTTTCCTCTTCCTCCTGGAAGTCGCAAGTACTCACCCCTACT
TCCCTTAAACTCACTTGCATTTCTGAATAACAGTAATAACCCTTATGAGCCTCATACATCCCTTCATTCT
ATTAGATCTATTCGTCCTTACCCTTACTTTTTGCAACAGGGCTTTATGCAGTCACCTCCACTACTTGGAC
TGTGCCCCCAAAACTTGTCATCCTACTATCTTCTGTCTAGTCATACTCCTATTCACCATTCTCAACCACT
TGTAAATGCCTTTCCCTTGTTTACACTGCTGGTTTACACTTTTCCTCCAGACCATCATAATTGATATCTC
CTGGTTTTACCTCAAACCGCCACCCTTAACTCTCTCTTGGAGTGGATAGAAGATCTTCAGGGGCAAGGGG
GCAAGGTACACTCCAATTCTTCTAACCTGATGAAGTACTTTTTTTCTATTTTTTACTTTTCTACTCACTC
TTATCCTTGCCCCCATTCTCTAGTCACTCTCTACCTCTCCCTAGTTACCTCCAGCATACTATCAGTCTCA
CCCACTCACTCCTCACTGCCTCCAATCCTTCTCTAGCAAAGAATTGTTGGCTATGCATTTCCCTTTCTTC
CTGCTCTTACACAGCTGTCCCTGCTGTACAGGCTGACTGGGCTACCTCTCCTTTCTCCCTGCACCTCCAA
ACCTCCTTTAATAGCCCTCATCTTTACCTGCCTGAGGAACTTCTTCACTTTCTAGAAAAATTTGGTGAGA
ACTCCCCAGACATTTCGCACCAACAAGCTGCCACACTTCTCCGTATCTACTTACAGCACCCTTCTCCTTA
TGTCAATTCCACCCCGCCCCCATATTTGGACCCCTCACCATAAAAACAACTATCCCTGTTGCCACTCCTT
TATGCATCTCCCAACAACAGCCTACTGGAATCACTTTAGGCAACCTTCCACCATCCAAACGTTCCTTTGC
TCTTTATCTCCAGAACCCAGCCACACACATTACCAAACAGATGGGAGCATTCCAACTTCACATTACTGAC
AAACTAAAAAACATTGGCAGTCACTATTGTTTAGGAAGACACCTACCCTGCATCTCACTCCATCCTTGGC
TACCCTCCGCCTGCTCGTCTGACTCTCCTCCTGGCCCCTCCTCTTGCTTGCTTATCCCCAGCCCCATGAA
TAGCAGTGAAAGGTTACTTGTAGACACTATGCGCTTTCTCATACACCATGAGACCCAAACCTCTCCCTCT
GCGCAGTTGCACCATCCATCCCCGTTACAACCTCTAATGGCTGCTGCCCTTGCTGGAGCTCTAGAATTTG
GGGTGCAGGACTCCTCTTTCAGTACACCCTCATACCTTTTCACTTTACATTTCCAGTTCTGCCTGACACA
AGGTCTCTTCTTTTTATGTGGCTCTTCCACCTACATGTGCCTACCTGCCAACTGGATGGGCACATGTACT
CTAGCCTTCCTTACCCCCAAAATCCAGTTTGCAGATGGGAATGAACAACTGCCTGTCCCCCTCATGACAC
CAACATAACAAAAAAGAATCATCCCACTAATCCCTTTACTTGTGGNGCTTTCTCATACACCATGAGACCC
AAACCTCTCCCTCTGCGCAGTTGCACCATCCATCCCCGTTACAACCTCTAATGGCTGCTGCCCTTGCTGG
AGCTCTAGAATTTGGGGTGCAGGACTCCTCTTTCAGTACACCCTCATACCTTTTCACTTTACATTTCCAG
TTCTGCCTGACACAAGGTCTCTTCTTTTATGTGGCTCTTCCACCTACATGTGCCTACCTGCCAACTGGAT
GGGCACATGTACTCTAGCCTTCCTTACCCCAAAATCCAGTTTGCAGATGGGAATGAACAACTGCCTGTCC
CCCTCATGACACCAACATAACAAAAAAGAATCATCCCACTAATCCCTTTACTTGTGGGTCTAGGACTTTC
TGCCTCCACTATTGCACTTGGAACTGGAATAGCAGGTGTCTCAACATCTCTGCTAGCGATATAGATATAT
CACAAACTTTATCTGTTCCAAGCCCAGGTTGATGCTTTAGCTGCAGTTGTTCTCCAGAACCACCGAGGCC
TCGATTTACTCACTGGTGAAAAAGGATGACTCTGTATACTTCTTAATGAAGACTGTTGTTTTTACTTAAA
TCAATCTGGCCTGGTATATGATAACATCAAAAAACTCAAAGACAGAGCTCAAAAACTCGCTAATCAAGCA
ACTAATTATGCTGACCCACCTGGCCACTCTCTAACTGGGTATCTTGGCTACTTTCAATCGTTAGTCCTCT
CATACCTATCTTCCTCCTTCTCTTATTCGGGCCTTGTGTCTTCTGATTAATCTCTCAATTCCTACGAAAC
CACTTCCAGACTATCACTAATCACTCTATATGACAAATACTGCTTTTAACAACCCCACAATATCACCCCT
TACCCCAAAATCTTACTTCAGTCTCATCTGTCCCACTTTAGGTTCCCACACCACTGCCCCCATCCTGCTT
GAAACCACCCTGAGAAACATCACCCTCACCCCTTCATGCTGCCCCCAAAATTTTCACGCCGAGTTTTCAC
TACTCTTTCTCATTTTATTTCTTCATTGTTAATATAAAAAGACAAGAATGTAAGGTTCTCTGAGCTGGCC
ATACCATGGTCAAGCCATCGTAACATTCCCCTACCCTTGTGATAAGGTACTTTGTGATACTCCCCATCCT
TGTGAATGTACTTTGTAACATCCTCCCCA
