# Supplementary material for: Genome-wide characterization of endogenous retroviruses in snub-nosed monkeys
Source: PeerJ. 2019 Mar 18;7:e6602. doi: 10.7717/peerj.6602 (PMC6428148; doi:10.7717/peerj.6602)
Supplement: File S4 — All ERV sequences found in the black and white snub-nosed monkey. [file peerj-07-6602-s004.zip › Supplemental4/149-4189.fasta]

>NW_016809273.1:1235397-1239585 Rhinopithecus bieti isolate Rb0 unplaced genomic scaffold, ASM169854v1, whole genome shotgun sequence
TGCCCTTAGATATTAGAGCCCGTTTCTTAAGTTTCTGGAATGTGCTCACACTTACACTACAGACTCCCCT
GGTTCTCAAGTGTTTGGACTCAGACTTTGAACTAAAGTACACCACTGGCTTTCCTGGTTCTCCAACCTGC
ACACAGCAGATTCCAGGACTTCTCAGTCTCCATAGTTGCATGAGCCGGTTTCATGCAGATAGATAGATTC
TGTCAATCCTACTGATTCTGTTTCTCTGGAGAACTATGACTAATATAAACATGTTAAATTTACAATTAAT
TATTTTACCTTCAACCTTTGAATTGATTAAAAGTACTTTCTTCCATTGCAAAACATATTGGAACTTTCTA
CTTAATTGTATTATGTCTGTCAGTCTTAAAAGACTTATTTATAGTTAAAGTATTTTCTCTGTATGATTTC
AAGGTCTTTTGACCCTAATAGAAACTTGCTTAATGACCTAGCATTTATACACATTCTGTAAATACCTGTG
TGCTCATGAAAATTGTTTTTTCCTTTATGTTTTGGTTGTAATTTTCTACACAGCATATCCTTTAGGTCAA
ATTTGTCAATTATGTTTTTTAAATATTTTATATATTTTACTGATTTTACTTGCTTTTCTACCAGTTTCTC
TGAGGGAGGTGTGATAAAATTTCTCATTTTATTTGTAGATTTGTTTCGGCTCCTTATAGTCTTGTGAATT
TTGCTTTATATTGTGACATCATATTAAATCATTTATATGGTATTAGCAATGTTAGATCTCCCCAGTAAAG
TAAAATGTGATGGAATGCCTCCTTTTATCTTTACGGGTTTTTTTACATTAATTTCTAATATGCTTGCCAT
TAGTGTAGCACTGTGAATTTTTTTGTAAAGTTAGTATCTGTATGGCTTAGTGTTCCTTTTCTTTTCTTTG
ATATGCTTGTCCTTATTGTTTACCCTCTTTATTGAGAAATAATTTACATGATGTCATAGTACATTTGGGC
TGCTATAACAAAAAAATTATAGGCTGAGAGGCTTATAAACAACAAACATTTCTTTTGTTTTGGCAACTAA
GCAAATAATATTTATTGTAAGCTTCAATTTATCAAGTATAATATCACATTATCTTAAGGATGCTTTTAAT
CCAGGGTAAGGAAAGATTTGGCTAACCTCTAATTGTAAGACTGGAAGTCAGAATGAAGTAGGCTGAGAAT
CAACTCTGGCATCCCTGAACTCTGTAACTTTGTAACCTTGGACAATTAATTTATTTGAATCTTTGAATCT
CTATCTCCTAAAAAAAATTAAATCATGTTAAAGTGTTGTTGGCTGGGTGAGGTGGCTCACGCCTGTAATC
CCAGCACTTTGGTAGGCCGAGGCAGGTGGATCATGAGGTCAAGAGATCGAGACCATCCTGACCAACATGG
TGAAACCCCGTCTCTACTAAAACAAAACAAAACGAAAAAAAACTCTCTGGGCATGGTGGTTGGCACCTGT
AATCCCAGGTACTCGGGATTTGGAGGCAGGAGAATCACTTGAACCCGGGAGGCAGAGGTTGCAGTGAGCC
AAGATCATGCTACTGCATGCCAGCCTGGGCAATAAGAACAAAACTCCATCTCCAAAAAAAAGGGTTGTTA
TTATGAAAATTATATATAAACACCTGAGGTACAGTAGTAATCTCTTTTCATATGTCTCTAACAAACTTAC
TTCTCACAGGCCAGAGGCTTAGAAGTCCAAGATCATGGCACCATCAGACTCTGTATCTGTCTGGTAAGGG
TTTGTTTCCTGATTTATGGATGTCTTTTCACTGTGTCCCCACATGATCTTATGGGCAAAGGATTTCTCTG
GGTTCTCTTTTGTAAGGGCATTAATCCATTCTAAGAGGGCTCTACACTCATGACCTAATTATCTTCCAAA
GACTCATATATCTAATACTATCATCTTGGTCATTAGGAATTCAACATGTTAATATTAAGAACATAGTCAT
TTGGGCCATTGCATATAAAATATAATTCACCAATTCAAATGATATATTTTATGTTTTGACATGTTGTTGT
GGATATCACTTATTTTTTCCAATCTGACAATTTTGCTAATATATTTAATACATTTATATTTAACAGACAT
ATTGATATACTTGGCTTTAAATATACCATATTTTCCACCTTCTTTAGTTATGCCATTCTCTTTCTCTTTC
CTTTATTCTTGAGGTTTCTTTTTTGCTTGAATATTTTATTATTCAGTGTTACCTTTTTTACTTCTAGAGT
CATGCCCTTTTATTTTTTAACTCAATTTACTGAACTGCTTATAGACTAAAGCTGTGCTAAACCCTGTAAG
ACATATTATTTAATAAAATCAACATTCATCTAGATATTCCCCATATTTACATTTATATTTCTTATATTTT
TTTTCTTTTGTAATTTCTTGGGTTTTTTTGAAGTAATTTCTTGCTTTTGGAAGATCATTTCCCTCATCCT
ACAGAATACCTCTAGCATTTCTTTTGTTGTGAATCTTTCAAAGATAAATTATCTCATTTCTTATATTTCT
GAAAACATCTTTATTTTGATTACATTTTAAATTATAGTTTTGTGGAGCATAAAATAAAGGTTAATATTTC
TATTCNATTATTGAATTAACTTTGCTAATATTTATATTAGGATTTTGAACTCTACATTCTTCTTGAAAAT
CAATGTTTGAAAATATCTTTTCTTGAAATGTCTTATCCTCATAATACAAATTGGAAAGCATTGTGCTTTC
ATTTTATTTTATTTTGCTGTTTTATATATGTTGTTGTAAGACAATTCTTCCTTGCTTAAATCCTTGGAGG
TATTCACCAATGATCACATCTAGACCTAGATTTTTATTTTGTATTGTTTTATGATCTTTTCTTTACATTT
TTAAAAATTCCTTCATAGAAAAGCTATTAACTGGGGATTAAATTTAGTTAATAGTCATAGGTTTATTAAA
ATTTGTATTTTTCTTGTGTTGGTTATATTGTCATGTTATAATTATTTTCAAAATTGTTCATTACATCCTT
ATATCTTTTTAATGTTTCTACAGATTTTTAGAGTTGTTAATTTTTATTCTTGATATTGAGTATTCTACAC
TCTCTCTCTTTTTCTCTATTCCCCTCTTCTAAGCTCAGATTTTGTTAGCTTTATTGATTTCTTGACTTTT
CTTTATTTTTTTCTATTTTAGTAATTCTGTTTTCATCTTAATTATTATTATTATTATTTTTTTTTTAGTT
TAAATTGCTGTTCTAGTACTTCTTAATAAGGATGTTTGGTTCACTGATACTCACCTTTTCTTTTCAAATA
TATGCCAAAATTTTTCTCTAAGAAAATATTTTTCTGCTTCTGGTAAGTTTGGATATATCGTTTCTATTAA
CATGCAGATAAAAACATTGTGATGGTTAGTTTTATGTATCAAGTTGACGGACAAAGGTTTGATCAAATTG
CTGGTAAAACATTATTTCTGGGTGTGTCTTCGAGAATATTTCTGGAAGTGATTACCATTCTGATTTGTGG
ACCAAGTAAAGAAGATCATTCTCATCAATCTATTATATATAACAGACGAGAATTATGAACTTCATTAAGG
GCCCAAACGAACAAAGAAATGGAGGAAGGGAGAATTCACTCTTTCTGTTTGAACTGAGACATCCATTTTA
TCCTGCCCTTAGATATTAGAGCCCGTTTCTTAAGTTTCTGGAATGTGCTCACACTTACACTACAGACTCC
CCTGGTTCTCAAGTGTTTGGACTCAGACTTTGAACTAAAGTACACCACTGGCTTTCCTGGTTCTCCAACC
TGCACACAGCAGATTCCAGGACTTCTCAGTCTCCATAGTTGCATGAGCCGGTTTCATGCAGATAGATAGA
TTCTGTCAATCCTACTGATTCTGTTTCTCTGGAGAACTATGACTAATATAAACATGTTAAATTTACAATT
AATTATTTTACCTTCAACCTTTGAATTGATTAAAAGTACTTTCTTCCATTGCAAAACATATTGGAACTTT
CTACTTAATTGTATTATGTCTGTCAGTCTTAAAAGACTTATTTATAGTTAAAGTATTTTCTCTGTATGAT
TTCAAGGTCTTTTGACCCTAATAGAAACTTGCTTAATGACCTAGCATTTATACACATTCTGTAAATACCT
GTGTGCTCATGAAAAATTGTTTTTTCCTTTATGTTTTGGTTGTAATTTTCTACACAGCA
