# Supplementary material for: Genome-wide characterization of endogenous retroviruses in snub-nosed monkeys
Source: PeerJ. 2019 Mar 18;7:e6602. doi: 10.7717/peerj.6602 (PMC6428148; doi:10.7717/peerj.6602)
Supplement: File S4 — All ERV sequences found in the black and white snub-nosed monkey. [file peerj-07-6602-s004.zip › Supplemental4/150-10271.fasta]

>150NW_016809273.1:2802590-2812860 Rhinopithecus bieti 
TGCATGTGAGAGGGTCGTGATTGAGCAAGCAGGTGGTACGTGACTGGGGGCTGCATGCATCGGTAATTAG
ATTGGAACAAAACAGGATAGGCATTTTCACAGTGCATTTCTATACAATGTGTGTAATCTATAGATAACAT
AACCGATTAGGTCAGGGGTTGATCTTTAACTACCAGGCCCAGGGTGCGGCACCAGGCTGTCTGCCTGTGG
ATTTCATTTCTGCCTTTCAGTTTTTACTTCTTTTTTCTTTGGAGGCAGAGATTGGGCATACGATGATATG
AGGGGTGGTCTCCTTCCTTATTCCCCCCTGTTGAAACTCTCACTCATTTTATTAGTGGGAGTTCTCACTT
TCATTTTCACTACCCATGTCTTCTTGCAAGACAGATTGATAGTGATTCATATAGTACACTTGTGCTAAAG
CGTTTTGGTGAACTAAGGTAGCGATGAAGCTTTTTATCATTTGTAGAAGTACAGGTAGCAAACAAGGGAG
NNNNNNNNNNNNNNNNNNNNNNNNNNNNNNNNNNNNNNNNNNNNNNNNNNNNNNNNNNNNNNNNNNNNNN
NNNNNNNNNNNNNNNNNNNNNNNNNNNNNNNNNNNNNNNNNNNNNNNNNNNNNNNNNNNNNNNNNNNNNN
NNNNNNNNNNNNNNNNNNNNNNNNNNNNNNNNNNNNNNNNNNNNNNNNNNNNNNNNNNNNNNNNNNNNNN
NNNNNNNNNNNNNNNNNNNNNNNNNNNNNNNNNNNNNNNNNNNNNNNNNNNNNNNNNNNNNNNNNNNNNN
NNNNNNNNNNNNNNNNNNNNNNNNNNNNNNNNNNNNNNNNNNNNNNNNNNNNNNNNNNNNNNNNNNNNNN
NNNNNNNNNNNNNNNNNNNNNNNNNNNNNNNNNNNNNNNNNNNNNNNNNNNNNNNNNNNNNNNNNNNNNN
NNNNNNNNNNNNNNNNNNNNNNNNNNNNNNNNNNNNNNNNNNNNNNNNNNNNNNNNNNNNNNNNNNNNNN
NNNNNNNNNNNNNNNNNNNNNNNNNNNNNNNNNNNNNNNNNNNNNNNNNNNNNNNNNNNNNNNNNNNNNN
NNNNNNNNNNNNNNNNNNNNNNNNNNNNNNNNNNNNNNNNNNNNNNNNNNNNNNNNNNNNNNNNNNNNNN
NNNNNNNNNNNNNNNNNNNNNNNNNNNNNNNNNNNNNNNNNNNNNNNNNNNNNNNNNNNNNNNNNNNNNN
NNNNNNNNNNNNNNNNNNNNNNNNNNNNNNNNNNNNNNNNNNNNNNNNNNNNNNNNNNNNNNNNNNNNNN
NNNNNNNNNNNNNNNNNNNNNNNNNNNNNNNNNNNNNNNNNNNNNNNNNNNNNNNNNNNNNNNNNNNNNN
NNNNNNNNNNNNNNNNNNNNNNNNNNNNNNNNNNNNNNNNNNNNNNNNNNNNNNNNNNNNNNNNNNNNNN
NNNNNNNNNNNNNNNNNNNNNNNNNNNNNNNNNNNNNNNNNNNNNNNNNNNNNNNNNNNNNNNNNNNNNN
NNNNNNNNNNNNNNNNNNNNNNNNNNNNNNNNNNNNNNNNNNNNNNNNNNNNNNNNNNNNNNNNNNNNNN
NNNNNNNNNNNNNNNNNNNNNNNNNNNNNNNNNNNNNNNNNNNNNNNNNNNNNNNNNNNNNNNNNNNNNN
NNNNNNNNNNNNNNNNNNNNNNNNNNNNNNNNNNNNNNNNNNNNNNNNNNNNNNNNNNNNNNNNNNNNNN
NNNNNNNNNNNNNNNNNNNNNNNNNNNNNNNNNNNNNNNNNNNNNNNNNNNNNNNNNNNNNNNNNNNNNN
NNNNNNNNNNNNNNNNNNNNNNNNNNNNNNNNNNNNNNNNNNNNNNNNNNNNNNNNNNNNNNNNNNNNNN
NNNNNNNNNNNNNNNNNNNNNNNNNNNNNNNNNNNNNNNNNNNNNNNNNNNNNNNNNNNNNNNNNNNNNN
NNNNNNNNNNNNNNNNNNNNNNNNNNNNNNNNNNNNNNNNNNNNNNNNNNNNNNNNNNNNNNNNNNNNNN
NNNNNNNNNNNNNNNNNNNNNNNNNNNNNNNNNNNNNNNNNNNNNNNNNNNNNNNNNNNNNNNNNNNNNN
NNNNNNNNNNNNNNNNNGTAGCGATGAAGCTTTTTATCATTTGTAGAAGTACAGGTAGCAAACAAGGGAG
TAGTAGGCAGGTTCCCATTATTATTATAACTCTTATTATAAGAGTTTTAAATCCTCCTAGTGCTGGGAAC
CATTTTCCAAACATGGTCCCAGGATCAAGTCCATTCCTCACTTGCATGAGCACATGTGCCAGTTTTGTCA
TATCTCTAACTATGTCTTCAACTACTTGCCCTTGATCATCTATTTGTAGATGGCAATTAGTAAGGTTAAA
TTTCCCACAGACCCCTCCTTCAGCTGCTAGCAAGTAGTCGAAAGCCAATCTATTTTGATAGATAGCATTT
CTCATCTGAGTTTCTTGCTAGGCCAGAATAGTCAAGGCTCTACCAGTTTTATTAGTGATTATTTCTAAGA
CAGCTTGTAACCGTATGATTCGGTTGATCATGTAAATGGGGGTCCGGTATCCCCACAAGCCATCTCGTGC
CCAAGTAGCAGGCCCATGATATTGTATGATTCTCTCAGGGGGCCATTCATCATCTATCCAATTTCCTATA
GCTATGCTTCTCTTTTCGTTGGAAGCATAGACAGAGAAACCCAGGAGTTTGCCTGTTTTTATGGACAGTA
AGAAGAAAGATGGTTTAATAGTGCAATAACACAACTACCTGCCCACTGGTCAGGTAATTTGGCGTAAGCT
CTATGCCCACGTATCCAGTATAATCCAGTGAGACTGTCCAGTCCTGGTACTCCAGGTGGGTCCACACGGT
TTGCAACTTTGGGAATTTGCTAAATGGATTCCTCTCTGTTTGATTTGAACTCCACCAAGTGACTGTTTTT
GTGGTACCATTATACAGTTTCTGTCCCAGACAACAAAGTCATCCTACGGGGTGAGTGAATTCTTTTCCTT
CTCTAGCTATGCAATATTGTTCAATAACTGAGGCTTTTAGGACCCAGAAATTATCAGGGTGGTTCTTTTG
AGCTGGGAATTCATCAGGAACTGGGTCTGTAGGTACTAATTCTTGGGTTTCCCATGGCCATTGATCTCTC
ATTACAGTTCCTCCACATACATAACATGAAGTGACATTGAGAGACTGGGCTATATGCTCGGCTAATTGCA
AAAACAAATTTCTTATTTTTCCTGGAATTTCTGGTACTGGCACATTTAGTTCATCATAGAAAGTTTGAAA
CACTGGCTCAGGAGAGCGTTTGTAAACTTCTCTTCGAACCAAGATATTTACTCGAGGATCCAGTCCAGCC
CCATCGATTCCCAAGGTCACACGCTCCCCTGTTTTCCAGCATGGATCAAGGGGATTGGTTATTACTAGCT
TTAAGGGGTTACACTGTCCCTTAGTACAGGAAAGGCCATTTTTTCTTTCTGAAGGTGGACTGGATCCTTT
TCATTTTTTATCCAAGTAGCCCAAATGATACAAGACCAGTATCCACATTCATTCCCACACAGTCCTAATT
CATGAAAAATGTACTTATTTTCAGTGATAAAGCCTTTTTCCCAACTAAAAGAGCCACATCCCTTTCCTAA
CTTATTGCTATTAATGACGGCACAGGCATCAAATTTCAAGATTACGTGTTTGGGCACCCCTTTTTCTTCT
GGCTAATACTTTACTTGTATCATTTGAGTCCCCACCAGTCTTCAGTCCTTAATCTTATTTCAAAAACTGT
GGACATGGGAGGCTCAGAGGGGTCATAACATACATCTGGTCAGTCGGATGGGCTACATACCTTGTACTGA
GTGTCATTATATAAACGTGTTCCTTTTAAAGTTTCTAGGCATTCATAGTAACTATAGAACAGAAAGATTG
TTTTAACTTGTTGCCCTACCTGAGTAACCTAATGTATACGCTGAGAGCAGTCTTCCATGCGGGGAAAATC
AGTGGAAGTTTTTACTATACAAGTCCAAGTTATAAGGAAAATGAGTCCCGTGATGATTCTCCTCATGCTT
CGCCCATGCGTAGACCAGTCAGCTTCCGGGTGTGACTGGAGCAGGGCTTGTCGTCCTCCTCAGAGTCACT
TTGCAGGGGTTTTCCAGGCTCGGTTTTGCCTCCTAGGTTTCATCGGCTGCAGTTTCACATGGCTGTGGTG
GATCCAGGCTGGAATTCCTTCTACCTTTACAGCCATGGGGGTGGTCAGGATGACGGTCTGAGGTCCTTTC
CACCATGGCCGCAAAGGGGCTACGTTCCAGTCCTTGAGCCACACGCAATCACCTGGAGAGAAAGGGTGAA
CTGGGGAGAATAAGCTAATGGGACACCTCTCATCTACCCAAGTTGAGATTGTTTGTGTAATTTTTCCTAA
AGCCTGTAGCTGTTGCTGTAATTCAATTTCACCTAACTCTCGGGGAGTGCTTGGAAGCTCCCGTAGTATA
GGAGGAGGCCTATGATACAGTATTTCATAAGGGGAGTATCCTGTTTTCTTAGAAGAAGTGCATCTAATTT
TAAACAATACCATAGGAAGGGTCTGTATCCACTTTAATCCTGTTTCCTGACATACTTTTGACAATCCGAT
TCATTCACTCCACCTTTCCGAAACTCTGAAGTCGGTAGGCGGCATGTAGCTTCCAAGTGATTCCTAATGA
CTTTGCTGTTTTCTGTACCAAGTCAGCCACAAACGCCGGCCCGTTATCTGAGCTGATTCGTAAGGGCAGT
CCAAACCTAGGAATAACATCTCGGAGAAGCACACGGTTACCTTGGAGACCTATTCAGTTCGTTTTGGATA
AGCCTTCACCCACCCAGAGTAAGTACACACAAGAATCAGCAAATACTTGTTACCTCCACATTTTGGCATT
TCTGTGAAATCCACCTGAAGATCCTCAAAATGAGCCGCTCCATAAGCTTGTACGCCGGGTGGAACAGTGG
GGCCTTGCCTCGCATTATGCTGTCGGCAAGTAATGCACTGTTGTGCTACGGCTTTGGCAAGGGCTGGCAA
GTGTGAGACGTAGAAGTACTGGCCTAACAGTTTTTCAGGTGGCTCTTAACCTAGATGAGTGGTTTCGTGC
ATGGCCAATACAATTGTGGCTCCTAGCAACTGCCGCACAGCTACCCTCCCATCTGGCAGTCTGATCTATC
CTCCTTTTATTACTTGCCCCTCTTCTGCGTGGAAGAAGTCTTTTTCTTCTCTAGAATAGGTAGGTACTAA
GTCGGGTGTTTGAGGGAGTAAGGGGGCTACTACTGATGCCCGTTAAGAGGCAGATGCTGCTTTTTGAGCT
TCTGAATCAGCTTGAGACTTTCCTAAGGCCACTGAGGTGGAGGATCGCTGGTGTCCCTTGCAGTGCATGA
CTACCACCCTCTGAGGTTTCCACACTGCCTCTAACAATTGTAGAATTTCTTGTTGATATTTTATGTCCTT
TTCCCCAGAGTTTAACAGACCCTTTTCCTTGTATAATGCTCCATGTGCTTGGAGGGTTAGAAAGACTTAT
TGAGAGTTAGTGTAGATGTTTACAGTCTTACCTTCACTGAGTTCTAGAGCCTGAGTTAAAGCAATGAGCT
CAGCCTTCTGGGCTGAAGTGCCCTGTGACAATGGTTTGGCTTCAATGACAGCATCCAAAGTTACCACCGC
ATATCCTGCACATCTTTCTCCTTGTGGATTAACGAAGCTGCTCCCGTCCACATGTAACTCCCAGTCTACT
GATGCCCATGGCTGGTCCCAAAGGTCAGGTCTGCTAGAATAGACTGAGTCCAACACCTCTACACAGTTAT
GCTTGACCGGCCTCTCTGATACTGGGAGCAGGGTGGCGGGATTTAGGGTGTTATAGACTTCAATGGTTAC
ATGGGGATTTTCACGATTTTCACGTAGCAAGCTTTGGTACTTGGTTAATCTAGCATTTGTTAGCCAATGA
TGTCCTTTGGTATTCATCAAAGTTATCACAGCATGAGGGGCCTTTACATTCAGGTTTTGCCCAAGGGTTA
TTTACTTCTTGTGCTAACAGGGCTGTTGCTGCCAGGGCCTTTAGATATGGTAGCCAGCCTTTGGAAACCC
CATCTAGTTGTTTTGAGAGATAGGCCACTGGCCTTGGCCAGGGCCCCACAGTCTGGGTTAAAACTTCAAC
TGCCATTTTTTCTCTTTCTGGCACATAGAGTGTAAAGGGCTTTGTCAAATCTGGTAGTCCTAGGGTGGGG
CCAACACAAGTTTTTCCTTTAACTTACAAAAGGCTTGCTGTTGTAGAGGCCCCATTCAGAAGGCTCCCGG
TCACCCCACTTTGTAACCCCATACAAAGGTTTGGCTAGTACTGCAAAGTTTGGGATCCATAATCTGCAAA
ACCCCACAGCTCCTAGGAATTTTCTTACTTGCCTTCTGGTTTTAGGTTCCGATAGGCTGCAGATGACCTG
CTTTCTTTCTGACCCCAGCTGCGCTCCCCCTTCCGAATAGTGAATCCCAGGTGGTGTACCTGCTGTCTGC
AGATCTGAGCTTTCTTCTTGGACACCTTATACCCACAGTCCTCCAGGTGCCGAAGCAGGGCATCCGTCCC
TTTTGCGCACCCGACTGCTGTGGAGTGTCCCAGCAGAAGGTCGTCCACGTACAGGAGCAAGACGCAGCCT
AGGTCTTTAGCAGGAGTCTCAAGCCAGGGCGTCCCCGAAGATAGTAGTAGAGTTCTTGAACCCTTGGGGA
AGCCGAGTCCAAGTGTACTGAGTAGTGACACCTAACTCTGGATCTTCCCACTGAAAGGCAAACAGCTTCT
GGCTCTCAGGAGTTAGTCTTATGCTAAAGAAGGCATCTTTTAAGTCCAGACAGGTAAACCAGCTGTCCTC
AGCGGGCAGCAGCCCTAACAATGTGTAAGGGTTAGGAACTGTTGGGTGTAGAGTCACTGTAGCTTGATTG
ACCAAGTGCAAATCCTGTACTGGTCAGTAGTCCTTGGTCCCTGACTTAGGGACAGGCAGGAGGAGGGGTA
TTCCATGGAGACTGGCAAGGAACTATAATTCCATAGGCTTTCAAGCGCCTGAGATGAACCTGGATTCCTT
TGAGAGCTCCTCTGGGAACCGAATACTGCATTTGTCTAAATGGTTGGGCCCCAGGCTTAACTTCTGTGAG
TACAGGGGCTTGGTTGACCGCCAGTCCTGGAGGATTTTCCTCTGCCCATACTCGGGGCCATTGCTTAGCT
AGAGCTGGTTTTATCTCTCGGCCTGGCTCGGTTAGAAAAAGTCTCCATTCTTCTTCCTGGGGGACCGTAA
GGGCCATGATAACTCCTGTTCCTGGTAACTTTAGCTGTAAAGAGCCCTGTTTTGTAAAGGAGATGGTGGC
TCTCAGCTTGCTAAGCAAGTCTCTTCCCAGCAAGGGCAAGGGGCAGCCAGGCATGTATAAGAACTGGTGA
ACTATCTCATGTCCCCCCACCAGGCAGGTCCGTGGTAGACAGAAAGCCTGCTTAGTGGAAACTCCTGTTG
CTCTGATTATATCAATGGTTTTCTTGGATAAGGGGTGACCGGGGTGGTCACTACTGAATGTTCAGCACCA
GTATCGACCCAAAGCTTAATGTCCTTGCCCCCCATTGTAATCCTGGCCATGGGCTCCTTGGGGGCACTTG
AGTCCGGTCCCCTTCAGTCCAGTAGCCCTTCAGCCAGATTGAACAAAGCTCCCTCATCTTTGTCTGAGGT
CTTTTGTTCCGAACCACCTTGCTTTTCCTTCAGTTGAGGACACTTATCTTTCCAATGTCCTATTTCCTTA
CAATAGGCGCATTGGTTACATTGCAAGCATGAGCGATTAGGCTGGGTATTCTTCCCTGAACCCCTCTTTC
CCTTGCCTTTCAGGGGAATTCCCTTAATGGCCGCGGCCAGTAAGTCGGCGTTTCACCTAGCCTGGTGTTC
GCCTTCCTTATGGCTTTCTCTGCGGCTTGTTGCATCTCTATTCACAAACACTTGATTGGCTATTTCCAGT
AACTGTGATTCATACCCGCAAACCCAGCCTGTTTCTGCAATTTTCTCCTGATATCTTTTGCGCTTTGACT
AACTAAGGCCATGTTAATCACGTGCTGATTTTCAGGGCTATCTGGATCAAAAGGAGTGTACATACGGTAA
GCCTCACACAGTCTTTCATAGAATTACGCTGGATTCTCCTCTTTTCCTTGGATGACCTCAGAGACCTTAT
TTACATTTGTAGCCTTTTGAGTCCCTTTCTTTAGACCTTCTATTAATGCCTTACGGTACCATCTTAGCCT
CTCCATGTCTGGTCCCTCGTTCAGGTCCCATTAGGGGTCTGTTCCTGGCAGTTGAATTCTTATATATTCT
TGGGGGTTTTGTTAATTGGCTGGGACGTGCTCCTCTAGCCACTTAGTCACCACCTGGAGCACCCTTCGCC
TTTCATCTGTATTAAAGAGGTACATGAGCAGCTGGTGGCAATCAGCCCAAGTAGTATTATGAGTCCATAT
AATAGTTTGGAGCAAGTCAATTAAAGCTTGAGGCTTTTCAGTGTAAGATGGAGTATTATTTTTCCAATTG
AGGAGGTCAGCAAAGGTGAAAGGTTGATACACAAAGGCACGCCTTTCCACCATGTGTCCATCTTCATCTA
CCCCAGTATACTGCTGCTCTCTCAGGGGCGTTTGGGTTCCAATCGTGGGCCATAAGCGAGCTGTCAAGGG
AGGAGTTTCTCCTGCGGCTTCACTTCCGCTCTTGTCTACTCTGGGTGGTCTAGGGATGTGGTCATCTGGT
GGAGGTGGAGGTGTTGTGGGCTCAGTGGTGAGGAGCCCTTCCTCCCGATAAGAAGGGGGTATTGCTGGTT
CCAGTTCCTGCCATGATTCTTCTGGTGTTGGGTCAGACAGGACTTTTGGTGCCGACTTCCCTCAGTGGTT
GGAGCAAGGACCTTCCTTAACTAACTGTCCCTTTGCTACTAGTACTGCTGCTGCTTGTCCTCTTAACCAG
TGTGGGGGGTCCAAAACTAGCTGTAACCAAGAATCTATATATGGGAACTGATCTGGTTACCCTAACGTAC
AGGTTACCCTGTGCCATACCTTCGAGACAAGGAACCTGTCCAGGCTTCCTTCTAATGGCCAACCCACCTC
TAATGCTGGCTAGTCTATCTCACACAAAGTTCTAAATTTTCCTGGTGTCATGGTGGCTCCATAGTCTCCC
TTAAATCCATTTTTGAAAGTTTTCAACATAGTTCCTAGTGGGGTGGGCTTACTTTGTGCCTGACCCATGT
TTCCTCAAGACAAAACACCACACTCACACCACATACATACCACAAAACAAAGAATGGTTAAAAAGGACAC
ACACGCACTTTTGCAGTTTATGCCAAACCAGAATCAAAACCAAAATCAGAGCATCAAGAAATCTAAGCCA
GGTCAAAACCAAAACCAAAGTATCAAGCAATCCAAGTCAAGACAAACACCAAAGTGCTGGTACAGGCACA
CTGTGGGTGATCAGGCCACGCTTCCACTCAAATGGAGCAGGCAGGTTCCCAAGACCAGTCCTGTCAAGCA
ATTTAAACCAAGTCAAAACCAATACCAAACCAAAGTGCCGATAAAGGCATGCCATGGGTGATCAGGCCAC
AGCTTCCACTCAAATGGGATGGGCAAGTTCCCAAGACCGGTCCTGTCAAGCAGTTCAAACCAAGTCAGGA
CCAAAACCAAAACCAAACCAAAGTGCTGATAATGGCACGTCGTGGGTAATCAGGCCACGCTTCCACTCAA
ATGGAGTGGGCAAGTTCTTAAGATGAGTCTTACCAAGTTTCAGATGTCTGGACTCCAAGTACCAGTTCCT
TCCCGGTGTTCGGCCACTGCGTTGATCCTCCACGGGGGCTTGCCACACACTGCTCTGGAGAGGCGTCCCA
CCGGGGCAAATGCCTACCCGGGAACGCTCTCAGGATCCTCGTCGCTTGGGCTGGTTGGAGTCCCCTGTAG
GAATGTTCCACAGGGCAGGCTTAAGCCGCCTAAGGAGCTGCCTCGACCATCCGCCAATCACTTCGCTTCC
TGGTCAGGGAACCAAGAAATGCAGCAGGATGAGCTGCAGACATAACTCCTCAGACACCCAATTAACGAAG
GAAGGGGTTTATTCGGCCAGGGGCATCAAACTCCTGTCTCAAGAGCCGAGCCCCCCAAGTGAGCAATTCT
TGTCCCTTTTAAGGGCTCACAACTCTAAGGGGGTGCCTGTGAGGGGATCGTGATTGATTGAGCAAACAGG
GAGTACGTGACTGGGGACTGCATGGACCGGTAATTAGATCAGAAAAAAACAGGATAGGAATTTTCACTGT
GCATTTCTATACAATGTCTGTAATCTTTCGATAACATAACCAGTCGGGTCA
