# Supplementary material for: Genome-wide characterization of endogenous retroviruses in snub-nosed monkeys
Source: PeerJ. 2019 Mar 18;7:e6602. doi: 10.7717/peerj.6602 (PMC6428148; doi:10.7717/peerj.6602)
Supplement: File S4 — All ERV sequences found in the black and white snub-nosed monkey. [file peerj-07-6602-s004.zip › Supplemental4/151-7021.fasta]

>151NW_016809273.1:230172-237192 Rhinopithecus bieti
GCCATATAGGCTTCGGCTGAAAGTCTAGCCTCTTTACAACAGCAAATCACTTCAGTAGCTCAGGTGGCAG
CACAGAACAGAAGAGCACTAGATCTTCTCACAGCAGAAAAAGGAGGAACATGTCTTTTTTTCGGAGAAGA
ATGTTGCTATTACATAAACGAATCAGATCTAGTTGACACTAATATCCAAACCCTAAACTGGATTAAAACA
GAACTAAAGAACTACAACACTCCCTTAACCCCAGGTCCACCTATATGGTTATTACCGGTAATGCAACAGA
TGCTCCCATTCCTCATCCCTATACTAATTCTCTGTCTTATCCTATGTTTTGCCCCCATTTTAATCAAATT
TCTCCTAGCCAAAGTTCAAGAGATCACCCATGTCGCCTACAACCAGATGCTCCTACATCCCTACGTCCAG
GTGCCAACCATGGAACCTCATGACAATGCCCCCTGACAGAGGAAGCAGCCAGACAGACAACGATGCCCCC
AATCATCATAATCAATAAAAGGTTGGACTGTCTGGACGGAGGGAGAGGGAAACAAAGAACAAAGGTGACT
AAGATGGCGTACTTCCGGGTTCTTCATCATGAACTTTCCCACGCCTGGGAAAGGCACAGGTCAACTGCGC
AGGCGCAGCATGACGTCCAACCGGGGAAACTGAAACCTACCTGACCGCGCCCACCACACGGCCCTCGACC
CGCCTGCATCCCGCCTACCGCCCTCCCACTCCCAGGCCCAAGACATAAAAGCCGCTCCCAGCAGGTGCGC
GGCGTGAATGTCCTCAGCCCCCTCCTCATATGCGGACCCAGGAACCTCACCCGAGAACGCCAGAGCGACT
TCCTCAGCCTCCACTGCCGGAGACTGGTGAACTTCACCCTTTCTTCCTTCACATTGGCTAGCTAATAAAG
TTTCTTTTTTACTTTGCCTACTTGCCTTTTCTCTGGCACCTGCTCTGGTGGTTGCATAAAACAAATCAGG
TGGTGCCGAAACCCGGGAGGAGACCCCTCCTCAGGGCCCCTCAAGGTCCGAGGAGCCTCCTCCTTCCATG
CTGCGGACGGACCAGGACCTAGACATCACTTTCCACACCTCCAAGTCTCCTAGGGGTGAGTACCTCTCGC
CTCCCTCTCATACTCCTTGGCCAGAAGTCCTGCGCAGACCCAAGGCTTTTTGGTCACCAGGTGACCCACA
GGAGAGTTCCCAAAGGCAGAGACATCTGCCCAAAGGAACTCCATTCCGTTCCATGTGAGACCCGTCCAGG
ACGGAGACGTCCGCCTGGAGGTAATCTCCATTCCGGCTCCAGGAGCCTTCCCTGGTCTCTACTGGCTCCA
AAGGATGCTTTGTAGCCAGATAGAGTCCAGTTTCCGCCTATAGGCGAGAGAGAGGCAATGGGAAATCCCC
AATCCAAAATACCTAGAGACACCCCTTTAAGGTGTCTTTAGCGAATCTCAAAACTTTACAATTAGAGCAA
GATCTTAAATGAAAGCGACTAATTTTCCTCTCCACGGTGGCATGGCTGCAATACAAGTTAGATAATCAGT
CTCAATGGCCACCAGAAGGAACCCTTGACTATAATATTTTACTTGATTTGTCTAATTTCTGCCAAAGGCT
AAGAAAGTGGTCAGAAATCAATTATGTCCAAGGCTTTTAGGACTTGCGCTCTCGCCCGGACCTGTGCGCC
CAATGTTCAATGGCCCAGGTCTTGTTAGCAAAAACCCGGCCCTCGGCCCCCACCTCAGCAACTGAGGAGG
ACTCCACCTCCATTTCAGATGGGGCCGATGGCGGGCGACCTCTCTCCTGACCTTCCAACCCCTCCCCTCC
CTATGGACCTCCCACCACCCCTCCCGACGCCCCTCCCTCAGCCACTCCCCTTACCCCTCCCTATGCACTT
CCCACCGCCCCTCTAGACACTCCTCCCTCAGCAGCCACTCCTCTCACCTCTCCCATTGCAGCCCATACCC
GTTCAAAGACTACTATACCAAACCTTACAAATCAGCCTTCCACTAACCAACCTAACCCTGCCTCCCCTAC
CAATCTACTGGCCCCCTCCGAGAGGTCGCCGGAGCCGAAGGGCTAGAGTCCATGTCCCTTTTTCCTTGGC
TGATCTCTCCAAAATTGAACAACAACTTGGCGATATCTCAGCCAACCCCACACAATATTCCAAAAAATTT
AGGTACCTTTGTCAGGCATATGATCTAACCTGGCATGACTTACAGGTCATTTTGTCCTCCTCCCTTAACC
AAGAGGAAAGAGAGTGCATTCTCGCAGCCGCCAGGCAACATGCAGATCAATGGCATTTAACCAACGCCAC
TGTCCCGTTAGGAGAGATGGCTGTCCCGTCCATAGAACCAGACTGGGACTACCAACCACAGCAGCCTGGC
CGCCATAGGAGGGACATTATGATTCAATGTTTCTTGGCCGGTATGCAGGCAGCCTCTAACAAAGTGGTAA
ATTTTGATAAATTAAGGGAAATTATCCAACACCCAGATGAGAACCCGGCTTCCTTCCTAAATCGCCTTAC
AGAGGCACTGGCCCAATTTACCTGGCTAGACCTCACTTCCCCAGCCAGGGCAGCTGTCCTAGCCTCCTAT
TTTATTTCCTGAAAAAAGCTAAAAAGGTTGAAGATAGGCCTCAGACTCCCATACAGGACCTAGTAAAAAT
TAGCCTTCAAAGTTTTTAACTCCAGAGAAGAAGCAGCTGAGGCCGCAGAGCTAGACAAGGAGAAAAGAAG
GGCTGCGCTTCAGGCGCAAGCTTTAGTGGCTGCCCTCCAACCAGCGTTGCCCACTCTGCCGGCAGGGAAG
ACACAGGGCAAGTCTCCTAAGGGCTCCTACTATAAATGCAGAGACCCAGGACACTGGGCAAACCAGTGTC
CCCAGGCCAAGGTGGCCACTCCGTCTGGCCCATGCTTTAAGTGTGGCACAACTGGGCATTTGGCAAAAAG
GTGTCCAAATCCTCACCCAACTACCACGCCGTGCCCAACCTGCCAACAGGAAGGACACTGGAAGTCTGAT
TGCCCCGCCAGCAGGGCAGGCATTGCGCCTCAACGTGGTGCCTCTCCTCGAGGGTCGGAAGGCTCCTTCC
AGCTCCTACACCTGGACGACGACTGACGGTGCCCACACTCGGAGACCCCGGTCACCTTTGCCGAGCCCAG
GGTAACGCTACAGGTAGCAGGTAAGCCAATTTCTTTTCTCCTCGTTATGGAGGCTACCTACCCAGCTTTG
CCATCCTATAGTGGACCTAGCCAACTCTCCACTATTTCAGTAGTAGAAGTAGACAGTAAGCCATCTAACC
CTCGCCAGACCTCAATGTTACACTGTTGCCTAGACTCAATGTTAAACTGTTGCCTGGACTATGCATGTTT
TGCCCACTCTTTCCTCATCATGCCCTCATGTCCCACCCCCCTCTTAGGACGAGACATCTTAACCAAACTC
TCCATAGAGACACGTCAATCGTGGGTAACCCTACTTCCCCTTGCCCTTACCAGACTACGGGCGACACCTA
GAAGCCCTACAGGCCTTAGCCCATTTGAACTAGTTTACGGGCACCCTCTTGCATTACGAGAACTTCCTAT
TCTTCCCACACCGTTGGCACCCTACTTGCCCTATCTCTCTTAAGACAATTACTTAGAGAACACGCCGAAA
GGTCACTTCCCCAACCTACACAAGGAAATCCAGACACCCCCTCAGCCCTTTCTCCAGGTGACCAGGTTCT
ACTCAAGGATCTACATGCAAAGGGCCTTATTCCTAAGTGGAAGAGCCCATATACAGTAATTCTTACCACT
TCTACAGCAGCCAAGCTTTTAGGTCACAGTTCCTGGGTCCATTTTACCCAGTTGAAGAGAGCCCAGCCCC
CTCAGGCTAAGTGGCAGTCCACCCAACTGTTGCCCACCCATCTAAAAATAACTAAGATAGAAACAAGCTA
GATGAGTCACACCCTCCTCAAATTTTCCTGTTTCCTCACTATTCTTCATCTTAATTGACTTTTCCCTCAC
AAACCCCATAGATACCCTCCTCCCCAACCCATCCCCCAACCAGTGGGTCTCCCGACTTTTTACTCTCATA
GAAGACCTAGCTTGGCAGGGTGCCCTTTGTGATTTCAGCAATGTTGAACTTACTCTCTACACTTTTGCCA
CCATTATTGTGGTTCACTCTAATCCCCCTAGTTACTCCTACTAATCCTAACTTTGTATCGAAATTTTCTA
TAACTGAAACCTGGTCTACGGACAACCAGGTACACTCAGTCATGCAGGGCACTGCAGATTGTCCCCCCAC
CCCCAGGGTTGTCACTCTGCCCTCTCCCTAAACTTTTCCCTAAGTTCCATCACTGGAGGCCTCCCAGCCA
TATGTTTCTTATATGACCAAACAGAATATAATTGTAAGAACTGCTGGCAAAAACCAACCTTGGGTGTCCA
TACAATTACTGCAAAATCCATCCTTTGTATGACTTCTTTGCACAATCCCAACATAAAAATATGTTTCAAA
GCCCTTCGCCAGGAACATATAGTCTTATTATTAATGATCTGTGGGACCCTCGGTGGGCCCAGAGAGTAAA
AGATGGACTAGATGCATCAACTTCTTCCTCATACCCCACCACAACCATCCAGGTAAAGAGAATATACGTT
CAGCAAGTACAACTCCCTAAGGGTGTACAGACCCTAAAAAATTTAACCTCAGCCATAAAATCTCATGAAC
AAAAAAATACAGAAGCTGTTAAGGCCCCCAAGCCCCCCTAACAATGAGGACCCATTCTCATGGCTAACAC
TTATTCGCCAGGGACTTGACTTAACCCAGGCTGCCGGAGTAAGAAACCTCTCCCAATGCTTCCTTTGCAC
TGCACTCGGAAAAGCTCCCTTAGTGGCAGTCCCTCTACCAGCTGCTTTCAATATCTCCACCGACTCTACC
AGCTCCTCTCAAGCAACATCCTTGCCTCAAGTCCTACTATACCATAATCCACAGAGTCAAACCCTTCCTT
TTTGCTACTCTACTCCCAACTCTTCATGGTGTAATCACACCCAAGCTCCCAAGGGAATCCAGACAGCCCC
CGTTGGCAGCTACTTCTGGTGTAACCAAACTTTATCTAAAACTCTTAACCCCACCTCCATCACCCAATCC
CTTTGCGTTCTGGTGTCTTTAGTGCCTAGCTTAACCCTATATAGTGAAGGGGAATTGTCCGAACTAGCTT
CCCAGCTTACCACTCCCAGCAATAAAATCCAAAAGTAGGCCGTTTTTCTTCCCTTAGCCATCAGGGTTTC
CCTAGCATCGTCCCTAATAGCCTCAGGACTTAGGACAGGGGCACTCGCCCACTCAATTCAGTGCACACGG
GCTCTCTCCACTCAGGTCCAGGAAGCCATAGAGGCTTCAGCTGAAAGCCTGGCCTCTTTACAGCGTCAGA
TTACCTCAGTGGCCCAGGTAGCAGCACAAAATAGGCAAGCATTAGATCTTCTTACTGCTGAAAAAGGAGG
AACATGCCTCTTCCTAGGAGAAAAGTGTTACTATTATATAAACGAATCAGGCCTGGTTGACACCAACGTC
CAAACATTAAACAAAATCAAAAAGGAACTTCAACAATTTAACGCCCCCTTAACCCCCAGACCACCAGTAT
GGCTGCTGCCTGTAGTACAGCAGATACTTCCATTCCTAATTCCCATACTAATCCTCCGCCTTGCCTTATG
TTTTGCTCCCATTTTTATAAAATTTCTCCGAGCCAGGGTCCAAGAGATCACCCAAGTCACCTTCAACCAA
ATGCTTCTGCATCCCTACACCCAACTGCCAACCTCAGACCCTAACCACACCCCTTAACAGCAGGAAGCAG
CCAGACAGACCACGGCGCCCTAAATTCTTATAATCAATAAGAGGTTGGACTGTTTGGGTGAGGGAGAAGG
GACAAGATGGAGGAAGGTAAACAAGAAGGCACCGCCCCTGTTGCTTCCGGGTTCTTCCTCACCAACTTTC
CTGCGCACGGGAAAATGCAGCCTGCGCCCGGGAAGATGCAGATCAACCAAGCATGCGCTAGGCGACGTCA
ATCCAAAGAGATCAAAACTTACCCGGCCACGCCTATGGAGACACCCCATCACGCCCTTATCCCAGCCACT
GCCCTCCCCCTTCCAGTACCAATGCATAAAAGTCAGCTGCTGGCAGGAGCCGGTGTGACTTCTTCGGCCC
CGCATTCGTGGACCGGGGAACCTCACCTGAGAGTGCCGGCGCGACTTTCCTGGCCCGCCCACACCTGAGG
ACCAGAGAACCTCGCCCAAGAGTGTGTGCATATTTGCAATAAAGGGCTGCCGCTTTCTTATGTACTTTGG
CCTCATGTTTAATTACTTAGCTCTCCTAAATTAAGCTACATTAAATTAAATTAAGACACATACCACCAGA
GAAAATCATTTAACCACAAAAGAAGACAGTAAAAAAGGGGGGAAAAAAAAGAAAGGCGAGAGGAGTTACA
ACCAGAAAACAAGCAACATAATAGCATGTCCTTACTTATAAATTATAATACTAAATATAAATGGACTCAA
TCTTCAATTAAAGGATATAAAGCAGCTGCATGAATTAAGAAAAAAGACTCAATATGTTCCCTACAAGAGA
CCCACTTCACCTATAAAGACACATATAGACTGAGAGTAAAGCAGTGAAAAAAGACATTCCATGCAACTTG
AAACCAAACAAGAGCAGGAATAGGTATACTTAAATATGACAGGCTACAAATCAAAGATTATGAAAAGACC
AAAAGTCTTCTATATAATGATGAAGGGGTTAATTCAGCAAGAGGATACAAAATTATTATGCACTAATCCA
AAACCAGAGTTCCCAAGTATATAATGCAAATATTAATAGATTTAAAGGGAGAGATAGACTGCAACACATT
ATTAGTAGGGAACTTTAACATGCCACTCTCAGTAATGAACAGATTATCTAGACAGCAAATCAACAAACCT
TGGAGTTAAACTATATACTAAACCAAATAGGCCTAACATTTACAGAATATTTAATCCAACTGCTGCAGAA
TACAAATATCTTTCAACAGCA
