# Supplementary material for: Genome-wide characterization of endogenous retroviruses in snub-nosed monkeys
Source: PeerJ. 2019 Mar 18;7:e6602. doi: 10.7717/peerj.6602 (PMC6428148; doi:10.7717/peerj.6602)
Supplement: File S4 — All ERV sequences found in the black and white snub-nosed monkey. [file peerj-07-6602-s004.zip › Supplemental4/152-18591.fasta]

>152NW_016809273.1:2947181-2965771 Rhinopithecus bieti 
TGTTCCCCACCCTGTGTCCAAGTGATCTCATTGTTCCAATCCCACCTATGAGTGAGAACATGCAGTGTTT
GGTTTTTCTATCCCTGTGATAGTTTGCTGAGAATGATGGTTTCCAGCTTCATCTGTGTCCCTGCAAAAGA
AATGAACTCATCCTTTTTTATGGCTACATAGTATTCCATGGTGTATGTGTGCCACATTTCGTTAATCCAG
TCTATCATTGATGGACATTTGGGTTGGTTCCAAGTCTTTTCTGTTGTGAATATTGTGGCAATAAACGTAC
ATGTGCATGTGTCTTTATAGTAGCATGATTTATAATCCCTTGGGTATATACCCAGTAATGGAATTGCTGG
GTCAAATGGTAATTCTAGTTCTAGATCCTTGAGGAATCGCCACACTGTCTTCCACAATGGTTGAACTAGT
TTACACTCCCACCAACAGTGTAAAAGTGTTCCTATTTCTCCACATCCTCTCTAGCATATGTTGTTTCCTG
ACTTTTTAATGGTTGCCATTCTAACTGGTGTGAGGCGTTATCTCATTGTGGTTTTGATTTGCATTTCTCT
GATAACCAGTATGATGAGCATTTTTTTCATGTGTCTGTTGGCTGCATAGATGTCTTCTTTTGAGAAGTGT
CTGTTCATATCCTATGCCCACTTTTTGATGGGGTTGTTTTTTTCTTGTAAATTTGTTTGAGTTCTTTGTA
GATTCTGGATATTAGCCCTTTGTCAGATGGATAGATTGCAAAAATTTTTTCCTGTTCTGTAGGTTGCATG
TTCACTCTGATGATAGTTTCTTTTGCTGTGCAGAAGCTCTTTAATTAGATCCCATTAATCTATTTTGGCT
TTTGTTGGCATTGCTTTTGGTATTTTAGTCATGAAGTCCTTGCCCATACCTGTGTCCTGAATGGTATTGC
CTAGGTTTTCTTCTCGGGTTTTTATGGTTTTAGGTCTAACATTTAAGTCTTTAATCCATCTTGAATTAAT
TTTTGTATAAGGTGTAAGGAAGGGATCCAGTTTCAGCCTTCTACATATGGCTAGCCAGTCTTCCCATCAC
CGTTTATTAAACAGGGAATCCTTTCCCCATATCTTGTTTTTGTCAGGTTTGTCAAAGAACAGATGGTTGT
AGATGTGTGGTGTTACTTCTGAGGCCTCTGTTCTGTTCCATTAGTCTATATATCTGTTTTGGTACCAGTA
CCATGCTGTTTTGATTACTGTAGCCTTGTAGTATAGTTTGAAGTCAGGTAGTGTGATGTCTCCAGCTTTG
TTCTTTTTGATTAGGATTGTCTTGGCAATGCAACTCTTTTTTGGTTCCATATGAACTTTAAAGTAGTTGT
TTTTTTTCTAATTCTGTGAGGAAAGTTATTGGTAGCTTGATGGGGATGACATTGAATCTATAAATTACTT
TGGGCAGTATGGCCATTTTCACAGTATTAATTCTTACTATCCATGAGCATGGAATATTCTTCCATTTGTT
TGTGTCTTCTTTTATTTCGTTGAGCTGTAGTTTGTTGTTCTCCTTGAAGAGGTCCTTCACATCCCTTGTA
AGTTGTATTCCTAGGTGTTTCATTCTCTTTGTAGCAATTGTGAATGGGAATTCACTCATGATTTAGCTCT
CTGTCTGTTAATGGTATATAGGAAAGCTTGTGATTTTTGCACATTGATTTTGTATCCTGAGACCTTGCTG
AAGTTGGTCTCAGGATACAAGATTATCAGCTTAAGGAGATTTTGGGCTGAGACAATGGGGTTTTATAAAT
ATACAATCATGTCATCTGCAAATAGGGACAATTTGACTTCCTCATTTCCTAATTGAATACCCTTTATTTC
TTTCTCTTGCCTGATTACCCTGGCCAGCACTTCCAACACTATGTTGAATAGGAGTGTTGAGAGAGGGCAT
TCTTGTCTTGTGCCAGTTTTCAAAGGGAATGGTTCCAGTTTTTGCCCATTCAGTATGATATTGGCTGTGG
GTTTGTCATAAATAGCTTTTATTATTTTGAGATATGTTTCATCAATACCTATTTTATTGAGAGTTTTTAG
CATGAAGGGCTGTTTAATTTTGTTGAAGGCCTTTCTGCCTCTATTGAGATAATCATGTGGTTTTTGTCTT
TCATTCTGTTTATGTGATGGATTACATTTATTGATTTGCATATATTGAACCAGCCTTACATCCCAGGGAT
GAAGCCAACTTGATCACGGTGGATGAGATTTTGATGTGCTGCTGGATTCGGTTTGCCAGTATTGTATTGA
GGATTTTCCCATCGATGTTCGTCAGGCATATTGGTCTAAAATTCTCTTTTTTTGTTGTGTCTCTGCCAGG
TTTTGTTATCAGAATGATGTTGGCCTCGTAAAATGAGTTAGGGAGGAGTCCCTCTTTTTCTATTTATTGG
AATAGTTTCAGAAGGAATGGTACCAGCTACTTTTTGTACCTCTGGTGGAATTTGGCTGTGAATCCATCTG
GTCCTGGACTGCTTTTGGTTGGTAGGCTATTAATTATTGCCTCAATTTCAGAGCCTGTTATTGATCTGTT
TGGAGATTCAACTTCTTCCTGGTTTAGTCTTGGGAGGGTGTATGTGTTCAGGAATTTATCCATTTCTTCT
AGATTTTCTAGTTTATTTGCATAGAAGTATTTATAGTATTCTCTGATGGTAGTTTGTATTTCTGTGAGAT
CAGTGGTGATATCCCATTTATAATTTTTTATTGTGTCTATTTGATTCTTCTCTCTTTTCTTCTTTATTAG
TCTGGGTATAGGTCTACCAATTTTGTTGATCTTTTTGAAAAACCAGCTCCTGGATTCATTGATTTTTTGA
AAGGTTTTTTGTGTCTCTATCTCTTTCAGTTCTGCTCTGATCTTAGTTGTTTCTTGCTTTCTGCTAGCTT
TTGAATTTGTTTGCCCTTGCTTCTCTAGATCTTTTAATTGTGATGTTAGGGTGTCAATTTTAGATGTTTC
CTGCTTTCTCTTGTGGGCATTTAGTGCTATAAATTTCCCTCTACACACTGTTTTAAATGTGTTCTAGAGA
TTCTGGTATGTTGGGTCTTTATTCTCATTGGTTTCAAATAACTTATTTATTTCTGCCTTAATTTCGTTAT
TTACCCAGTAGTCATTCAGGAGCAGGTTGTTCAGTTTCCATGTAGTTGTGCAGTTTTGAGTGAGTTTCTT
AATCCCGACTTGTAATTTGATTGCACTGTGGTCTGAGAGACAGTTTGTTGTGATTTCTGTTCTTTTACAT
TTGCTGAGGAGTGCTTTACTTTGAATTATGTGATCAGTTTTAGAATAAGTGTGATGTGGTGCTGAGAATA
ATGTATATTCTGTTGATTTGGGGTAGAGAGTTCTGTAGATGTCTTTTAGGTCCACTTGGTGCAGAGCTGA
GTTCAAGTCCTGGTTATCCTTGTTAACCTTCTGTCTCGTTGATCTGTCTAATATTGACAGTAGGGTGTTA
AAGTCTCTCATTATTATTGTGTGGGAGTCTAAGTCTCTTTGTAGGTCTCTATGTACTTGCTTTATGAATC
TGGGTGCTCCTGTATTGGGTGCATATATATTTAGGATAGTTAGCTCTTCTTCTTGCATTGATCCCTTTAC
TATTATGTAATGGCCTCCTTTGTCTCTTTTGATCTTTGTTGCTTTAAACTCTGTTTTATCTGAGACTACG
ATTGAAACTCCTGCTTTTTTTTTGCTTTCTATTTGCTTGGTAAGTATTCCTCCATCCCTTTATTTTGAGC
CTATGTGTGTCTCTGCACATGAGGTGGGTCTTCTGAATACAGCACACTGATGGGTCTTGACTCTTTATCC
AATGTGCCAGTCTGTGTCTTTTAATTGGGGCATTTAGCTCATTTACATTTAATTTTAATATTGTTATGTG
TGAATTTGATCCTGTCATTCTGAAGTTCGCTGGTTATTTTGCCCATTAATTGATGCAGTTTCTTCATAGC
ATCAATGGTCTTTACAATTTGGCATGTTTTTGCAGTGGCTGGTACCAGTTGTTCCTTTCCATGTTTAGTG
CTTCCTTCAGCAGCTCTTGTAAGGCAGGCCTGGTGGTGACAAAATCTCTAAGCATTTGGTTGTCTGTAAA
GGATTTTATTTCTCCTTCATTTATGAAGCTTAGTTTGGCTGGATATGACACTCTGGGTTGAAAATTATTT
TCTTTAAGAATGTTGAATATTGGCTCCCACTCTCTTCTGGCTTGTAGAGTTTCTGCAGAGAGATCTGCTG
TTAGTCTGATGGGCTTCCCTTTGTGGGTAACTTGACTTTTCTCTCTGGCTGCCCTTAACACTTTTTCCTT
CATTTCAACCCTGGTGAATCTGACGATTATGTGTCTTGGGGTTGCTCTTCTCACAGAGTATCTTTGTGGT
ATTCTCTGTATTTTCTGAATTTGAATGTTGGCCTGCCTTCTAGGTTGGGGAAGTTCTCCTGGATTATATC
CTGAAGAGTGTTTTCCAACTTGGTTCCATTTTCCCCCTCACTTTCATGTACACCAATCAAACATAGTTTT
GTTTTTTTTTTTTTCACATAGTCCCATATATCTTGGAGGCTTTGTTCATTTCTTTTACTCTTTTTTCTCT
AACCTTGTTTTTCTTGTTTTTTTTTTTCCATTAATTTGATCTTCAATCACTGATACCCTTTCTTCCACTT
GATCAAATAAGCTATTGAAACTTGTGCATATGTCACAAAGTTCTCGTGCCATGGTTTTCAGCTCCATCAG
GTCATTTAACGTCTTCTCTACACTCTTTATTCTAGTTAGCCATTCATCTCATCTTTTTTCAAGGTTTTTA
GCTTCCTTGCGATGGGTTTGAACATCCTCCTTTAGCTCGGAGAAGTTTGTTATTACTAACCTTTTGAAGC
CTACTTCTGTCAACTCGTCAGAGTCATTCTTCGTGCAGCTTTGTTCCATTGCTGGCGAGGAACTGCAATC
CTTTGGAGGAGAAGAGGTGCTCTGATTTTTAGAATTTTCAGCCTTTCTGCTCTGGTTTCTCCCCATGTTT
GCAGTTTTATCTACCTTTGGTCTTTGATGTTGGTGACCTACAGATGCGGTTTTGGTGTAGATGACCTTTT
TGTTGAAGTCGTTACTATTCCTTTCTGTTTGTTAGTTTTCCTTCTAACAGTCAGGTCCCTCAGCTACAGG
TCTGTTCGAGTTTGCTGGACGTCCACTCCAGATCCTCTTTGCCTGGGTATCACCAGCAGAGGCTGCAGAA
CAGCAAATATTGCAGAATAGCAAGTATTGCTGCCTGATCCTTCCTCTGGAAGCTTCATCCCAGAGGGGCA
GCTGCCTCTATGAGGTGTCTGTCAGCCCCTACTGGGAGGTGTCTCTCAGTTAGGCTTCACAGGGGTCAGG
AACCCACTTTAGGAGGCAGTCTGTCCATTCTCAGAGCTCAAATGCTCTGCTGGCAGAATCACTGCTCTCT
TCAGAGCTGTTAGACAGGAACGTTTAAGTCTGCAAAAGTTGTCTTCTGCCTTTTGTTCAGAAATGCCCTG
CCTACAGAGGTGGAATCTAGAGACAGTAGGCCTTGTTGAGCTGCAGTGGGCTCCACCCAGTTCAAGCTTC
CTGGTGGCTTTGTTTATCTACTGAAGCCTCAGCAATGGAGGACGCCCCTCCCCCAGCCAGGCTGCCATCT
CCCAGATTGATCTCAGAGTGCTGCGTTTACAGTGAGCAAGGCTTTGTGGGCATGGAAGCCACCAAGCCAG
GCGTGGGAGAGAATCACCTTGTCTGTCGGTGGCTGACACCTTGAGAAAAGCACAGTATTTGGGCAAGAGT
GTCCCGATTTTCCAGGTAGTCTGTCACAGCTTCCTTTGGCTAGGAAAGGGAAATCCCCCAACCCCTTGCA
CTTCGTGGATGAAGCAATGCCCTGCCATGCTTCAGCTCGCCCTCTGTGGGCTGCACCCACTGTCCAGCCA
GTCCCAATAAGAAGAACCAGGTACCTCAGTTGGAAATGCAGAAATCACCCATCTTCTGTGTCAATCACAC
TGGGCGCTGCAGACCACAGCTGTTCCTATTTGGCCATCTTGGAATGCCCTCCATGGTAAAATAATTTATT
TAAGTATTTCACTTCATCTGATGAGTATGCTCATGTTGATATATACTGTCCTTGAGAAAGATGTGGAAAA
CTTGGCAAGAAGCCAAGGGTCCCTATAAAAGGACATTTGACTGTAACGACAAGAAATACGTAGATTGATG
GATTCTAATTATCATCAGCTGTCTTTGGTTGAAAATGCAAAAAGAGAAAAATATAGTAGCAAGAAATTGC
AGTACTCAAAGTAAGTAAGATCTTATCTGATATTCTGGAATAGGGTTTTGTTTCTTTGTTGTTTGGTTTG
TTTACCCAAAGCTCTTAAGGATTTTTATTTTTCAGATTAAGCCTTCTCTTTTTTAGAAGTTTCTCTTCAT
GTCTAAGACTACTTTTAGGTAAAAGGTGTACTGCAACTGTGAAACATTGACCTGGAAGCTGAATAAGTGA
TCACACCTGAAATGTACATATTATTAATGGTAATAATAGAGAGATATTTAAAGCTGTAATGAAGCATTTT
ATTTCAAAGTATTGAGGAAGAATGGGAGAAATGGAGAAAATCACTGTGTTTTACTTTGGAGCTTTGTTTG
CCTTTGGAGCTTTACTCCGTAAGTCTCCCATATCTTTTCATCAGACAAGCCTAACCATGCTCATTTGGTG
GTGGTAAGTTCCAGGAATGAGTCAGTCAGTCCAATTATGCAGGAGAGCAAGCAGAAATGTCCATGCCTTC
TGCTCTGCTTGCAACACATGGACTAACATCCCATTGGGTAAAACAAGTCGAATGTTCAATCCCAGAGTCA
GAGTGAGACAGGAATAGAGTTAAGGGCAAAGATCCTGGGTGTAGGGAAGGTAGTATTTGGGACTATTCAT
GTAACCAATCTACCACCTCATCATAGGTTTTATTTGTGTTTGGGAAGTGTAACAGGAAGAACAAGCTTTG
TTCTCTGAGTACTTTGGGTAACTTTGGATGTAATGTTACTGATTGGCTGCAGAATCATTGAACTAGTTTG
TATAGTAAAGTAGTTTGCTTGTTTTATGCAGATGGTGATGATATTCTTAGACCTGCTACCATTTTTTAAG
GTGTTTTTTGAATACTTTAATTAATTGATCATCTCTTCACCATACATGTCTATATGTTTCTTCTCAAAGA
TCAAGGCTTACTCTTTCTTTCATACAACAGTTATTGCACTTGATTAAAGGGAAGCCCTGTCAGTGAGAGG
AAAAAAAGTCTTTTAAGGGTTTCTGGAAGAAGTAAATTATGTTAGACAATAGGAGAGGAAAGTATCTACT
GATTGGGATAAATTTCATATTGGTGTAATGCACCATATTATATATGACACTTGTTAAAGATTTCTAGATT
TAGGATGGTGTATAAATTGCATAGAGCCATTGAAAAACTTTGCCCTATAAGCACCTTGGAGATGTGGCTT
TGTCATAATTGCTTAAATATCTGTTTGCAGTTATGAAAAGTCACTGTCACTATTAGAAAAATCATGTTAT
TGGCTTAAGATTTTCTAACTTTTGAAAATTTTCTTATATAAGAAGATACTCTGACAAACTCAAAATCTCA
CATTTTTCAGTTGAGGAAATAAGTGTTTTCCTTAGGCAACTTGAATTTCCAAGGCATATGTTAAAAATTA
CATATGCTTCTGGCTCACACTTAATTATTACTAACTTATTCTAATCTTGCCACTGTAAAGTAGAAAAAGT
CCAGGCGACAATTTCAACATGGAAACTTAAATGCATAAGGGAATAAAAAGTGAAAAACCACAGCAATTAT
TTTCTAAGATGTAAAGAAAATGCAAATGAGTAGTTTTCGAGCTTATGAAAGATATATGAAACCACATAAA
GCAGCCATCTGTTAAAATAGTTCAAAAGCGCAAATTTGGTTAGTTATTGACTGCTCCTAATAAGCTTGAA
TGTTGTTAGTTCACCCACAAAGAATTTCAGTCTAAAGTCAACTCTTCATTATTTTTCAATCAGCATTTCA
TGATCAGTGTCAGATCACCGCAGCTCATGCACAGCAGCAGGTGGACCAGATACTGAACATTAAATTAGCA
AAATAACAAGGCGAAATTCTCCTTGCAAGCTCTGATTCTCTCCTTGCCTTCCTCCCACACATACAAATCC
AGAGACAAAAAGAAAAAAGATATTGGGACAAACTGCAGTTATATGGCACAGGGATTCTTATGTATTTAAC
CTTGCTTTATTTGTGTATTGGCTTCTGTGATAGCATTGCATGTGATAAATAGCTGGTTGTCTAAGATGTC
TCTATTATGCCTCTAAAGATTATTTATACTTTCTCAAGAATAGAACACTTGATAAACTCAATTCATAACT
GAGATACTCTTGCGTCTACTTAATAGAATATTCTGGCTATTCCCTTTTCTATTCTACCCTCTCCACAATA
TACACACATCCACCACTTTTCAAAATGGCTGCTAGCCTAGTTATGGATATGGTCAGGAAAGAACATCGTC
AGTCTTTTATAAATAGAAAGTAACTATGTGTACAAATATTAAGAAAAATCTTTCATTTCAACTCAGACAT
CCTACCCCTACAAGCTAATCAATCTGATCCTCATGCTACGTGGTTGAAGTTTGACTATTTTACCACTTTT
ACTCAGTATATTCTCTGTTAAAAATTACATAAATGGGACAAACTGTGCATGTTACAGTTCTCAGAGCAGC
TATAGTTTTTTCCTAAAGAATACAAGGCTTTTACACATCCGATATCATCTAGCAGCTGAGGGATGCCGAG
TTAGCTAAATTCTACTCTTGACTCCTGACAGATTCTACTCTAATTACAAGAATAAAAAAACATTTTTTTT
CCCAAGAAGGACAGCTGTGCTTTTTATAAGCATTATATTATTTATGATTTATGGCAAATTATAAGAAAAT
AAAAGTCATACTTGCATCCACAATTGCAGTTAAAGTAAATTTTATTGCTACAATTTTGCAACACAAACAA
AAACAACTCAGTATGTAGAATGATAATGACACCATTGAATATGTATTTTTAATGTCACATTAAATGTAAA
ACAGATTATTTATGGTATTGTTATGAAGAATACATGTATCATTTTGAGTAAAACAAATTCTACTCATATT
CTGTTAAGTATCTTAAAATGCAATAAAATTTCTGCTGTAAGTATCCATGAAGATTGAGGAAGATTAAGTT
TATAGAACCTAAAAAATAATGCTAGTCTTATTTCCTGTGCTACTAGTGGTAACATAACAAGGGAAAACTG
TAGAAGATAAAGCTTTCTAAAGTGTAGAAGATGAAACTATTAAAGAGAGCCGTAAAGTATCCAACCACAT
GGAGAATTTTCCAGCAGCCTAGGTGAGACAAAGCTTGAGCTCTGCTTATGTTTGAGATAAAGTAGGCCAG
GTTTCCCAGCTCAGGGGTTCTGCTGGGTTATGGGGAAGTCCCTTAATGCTGGAGCAAGGTCAGGCTTAAC
TGTTGGCATGTAGGAAAAGATGATATAATGGATAACTTTCTGCTGTAGAAATAAGCATATGAGTATAATT
GTCAGGATGGCTATTATGAGAAGACTCCTTTTCCCAAAAAATTCTGAAAGCCACATTGAATGAATTTCCT
CAAAGTAAGTGAAATTCACAATGACAACTTTATATATTCCAAGTGTTCTCTGATGACATTTTCATTATTT
AGAATAGGTATCAGCAAACTGTAGCCCACAGGCCAAATGGGGCTCATTGCCTGTTTTCTGTTTTGGTTTG
TTTTTTTCTTAGATCTAATTTATGGTTTACAAAAAAACTGAACAGAAACTATAGGGAGTTCCCATATATT
CTGTCCACCCCGACCACAGTTTCCATTGTTATTAATATCTTCCCTTTGGTATATTTGTTAAAATTTGTAA
ACCAATATTGATGCATTATTATTAACTAAAGTCCATAGTTTACATTAGGGTTCACTGTTTGTGTTGTACA
TTGTGTGGGTCTTTCCCAGTGCCTAATGTCACATACACACTATTACAGTGTCATCCAGTACCTTCACTGC
TCTCAAATTCTCCTGTGCTCCACCTGTTCATCCTTCCCCGCCCTACCCGTAACCATTGTCGTGTAGTTTG
ACTTTTGCAGAATGTTATATAGTGGGAAGCATACAGTATGTAGCCATTTCAGACTGGCTTCTTTGGCTTA
GCAATATGCATTTTAGGTTCCTCTGTGTCTAGTCATGATTTGATAGCACATTTATTCTAATTGCTGAATA
ATATCCCATTGTTCAACTATATCACAGGTTGTTTATCTTAATTGCTTCCCATTATTGGAGATTATGAAAA
AAGCTGCTACAAACACCCATGTGCAGGCTTTTGTATGAACGTTAGTGTTTAATATACTATTCTTATCTTT
GTAAGAAACTGTCAAGATGTCTTCTAAAGCGGTTGTACCATTTTGCATTGACACCAGCAATGAATGAGAG
ATTTCATTGCTTTACATTCTTGTCAGCATTTACTGTTGACAGTGTTTTGTATTTTAGCCACTCTAGTAGG
TGGTTAGTGATATCTCACAGCTGCTAATTGCCTGGTTTTGTAAATATAATTTTACTGGAACATAGCCATG
CTCATTCGTTTACATATTGCCTGTGGCTGCTCTCATGCCACAATGGCAGAGTTGTCACCGACACCATATG
TCTAAACTATTACTGTCTAGCTCTTCACAGAAAATGTCTGTGGAGATTTGCTTTGGAGTGTTTTTTTCTG
GTCCTTTCCCTGATGACTTTTTAGAGTTTATACAAAATACCTATCAGATATTTATGTTTGTTTCTCTAGA
ATAATCAAGAAGTATTGAAGATATTTTACTAGAGAAGTGGAGTAAATTCATTATCAATGCAATAACCTAA
AAGGTCTGTCCTTCAAAGAATTTGACCAAAATGACCTTTTGTTCTCTTTGTTGAATAATACTTTTGGGAG
ACATTAAATATATAATAGTTGCTCAAAGCCAATAAATTATACCATAAACCTTATAGATACAAATAGAACA
ATCTTGAAACTGTAAATGAAGTTTGTAGCATGTATATATGTGTGTGCCTATATATGTAAATATTTACTAA
TCAAGAAAAATTTTCATGACTGAAAAAATCTCACTTGTTATCAGGATTACTTCTTCATTCCCAACCTTCT
TCTTATGCTCAGCAATAAAAATGAACACAATACTGATACACACTATACCATGAATAATCTTAAAAGATGT
CAGGCACAAAAGAATAAGTAGTTTTCATATATAGTTAGTATCAACCATTACTGTAATTATCTTGGAAGAT
AGAGATTGGTTGCTTGGGAAAGAATAGCATGAAATACACTGAAAAATGGAAGCTATTATGGCATTTAAAG
GTAAAAACTAATTTATTCTGATGAGTTGCATGTGAACTATTTATTGGTCACAGTATGTCTTGGAGCAATA
TTTCCAAAATCTGTTGCCACATATTTTTACATCTGAATCCAGAACTACTGATTCATAATCTGAATTATGA
AGCACCCAAGGTGATTCTGATATTGTTCCATCATTTTTGGTCTTCATTTTAAAATCTACTGTACCAAAAT
ATCTAGGAAGGAATTCTTTGGAAAGTCAGAACCAATGTTTAATATCTAAGTGATGCTTGGAGAAGTTAGT
CCATTTTAATTGGTAATTAGTCTATTAGTGTTAAATAAAATTTATTTTGATGATGTGTGTAATGAAATTT
CTTTTGATGATGTGTGCATGTCCAGTCTCTTTCAGAAATATTTTATTTTTTTCAAATAGAAAATATGGAT
TTTCTCCTCTGATTCCTCCCTGGGAGCAAAGGAGCTCTTCCAAAATGCAGATATGTTCCTGGCTCCCCTC
TGATACTCTCCATTGTGACTCTCCTTTTCCCTCCAGAAGTCTCCTTGGCCTAGCCTATGAGGCCTTCCAT
GTGGATCATTGAAAAAAAGGAAGCAGCCTAGCCACAGCGTGCGTGGCTTGGGAAGCAGAACCTGCTTCTG
CTCACCCCTTCAGCTGAGTGCCATGTGCAGGGCACAACCTGCTGGCAATCCTTGGAGGCCCTGACTGAGT
CTCCTTGCCCCTAAATTCAATCTTGCTTAATAAAGTAGCCAAAATTTTGGTTCACGGCTCGTCCCATGAA
GTCACCAACTATAAACTACTGATTACATGGCGACAGCTTGGGTGTGGACATAATGCCTTTACAAACTGTT
GCAGTCACAAAAATGTCAACAGTGGAATGACATTGAACTGCTGAGCCACTGTAAGTCATCTTCGGTGAAA
CACTTAAGTTGTAATATTCAATTTCTCCTAAAATATTCATTTTTTAATTCTTGACCAGAAACCTCCATGA
CAGATAATATACTGAGAAGAGAACCACAGATCTGCCCTCTGAGGAAGTGAAATTGTTTTCTGTGGCTGAT
TCTGCCTCTGCCTACATATAGTTAAAAAAATTCACACATGTTCTATCTTGATGTCTTTATGAGAACCTAA
GTTAGTTATTATTCTTTCCTGTGCCACATTACTGTGTATCACATGTAAGTAAAAGCACTATAAAGGGAGA
GGCACATCCATTTCTTTTCAATTCACATTTTAGCCTCCCTGGTTCAGTTTGGCACCTCTTCCCTATATTA
TTATGAAAGATTCCTCACTGGTATCCCACTCTGAAGACGAGCCTTCCTACAGCCCACTGTCTACCTCTGT
TTTGTTAACCTTCCTAAAGCACATATAGGAGAGCAATTGCCCTCTACTTTTAAAACTAACTAGTTTCTGG
CAGGGCAATGTTTTACAATCTTTTATCTAGCATTTAAAGCCCTTTATAACTGGGTCTAACACAAGCCTTC
TCCAGTCAATCTGATTTTATGGCTGCCCTTCCTTCCTTCCTTCCTTCCTTCCTTCCTTCCTTCCTTCCTT
CCTTCCTTCCTTCCTTCCTTCCTTCCTTCCTTCCCTCCNNNNNNNNNNNNNNNNNNNNNNNNNNNNNNNN
NNNNNNNNNNNNNNNNNNNNNNNNNNNNNNNNNNNNNNNNNNNNNNNNNNNNNNNNNNNNNNNNNNNNNN
NNNNNNNNNNNNNNNNNNNNNNNNNNNNNNNNNNNNNNNNNNNNNNNNNNNNNNNNNNNNNNNNNNNNNN
NNNNNNNNNNNNNNNNNNNNNNNNNNNNNNNNNNNNNNNNNNNNNNNNNNNNNNNNNNNNNNNNNNNNNN
NNNNNNNNNNNNNNNNNNNNNNNNNNNNNNNNNNNNNNNNNNNNNNNNNNNNNNNNNNNNNNNNNNNNNN
NNNNNNNNNNNNNNNNNNNNNNNNNNNNNNNNNNNNNNNNNNNNNNNNNNNNNNNNNNNNNNNNNNNNNN
NNNNNNNNNNNNNNNNNCCTCCCTCCCTCCCTCCTTCCTTCCTTCCTTCCTTCCTTCCTTCCTTCCTTCC
TTCCTTCTTTCTTTCTTTCTTTCCTTTCTTTTTGAGACAGACTCTTGCTCTGTCACCCAGGCTGCCAGGG
TGGAGTGCAGTGGTGTGATCTTGGCTCACTGCAACCTCCACCTCCCAGTTTCAAGTGATTCTCCTGCCTT
AGCCTTCTGAGTAGCTGGGATTACAGATGCATGCCACTATGCCCAGCTAATTTTTGTATTTTTAGTACAG
ACAGGGTTTCACCATGTTGGTCAGGTTGGTTTTGAACTTCTGACCTTGTGTTCCACCCACTTCGGCCTCC
CAAAGTGCTGGGATTACAGGTGTGAGCCACCGTGCCCAGCATTATGGCTGCTCTTCTGTGAAAGTAATTT
TTATTCTGTGCTTCTACATGTGCTATTTCATCTGCCTGGAATGCATTTGTCACCCAGCATTGCCATGATA
GAATTTCTATCTCTCTTTAAAACCAGCTGAAATATTAACAACATCTGGGTTTTGCTATCCATCTGACCCA
GTACTAATTAATATCTTTTTTCTTTGTACTGCTATGACACCTAACAATTTCAAAAAGCATCCTTGCTAAT
TTGTTTGAGTTCATTGTAGATTCTGGATATTAGTCCTTTGTCAGATGTATAGAGATTGTGAAGATTTTCT
CCCACTCTGTGGGTTGTCTGTTTACTCTGGTGACTGTTCCTTTTGCCGTGCAAAGCTTTTTAATTTAATC
AAGTCCCAGCTTGATTAAATCTTTGTTTTGATTGTATTTGCTTTTGGGTTCCTGCTCATGAAATCCTTGC
CTAAGCCAATGTCTAGAATGGTTGCAAAAATGTGGAACCAACCCAAATGCCCATCAACCAATGGATGGAT
AAACTGTGTGTGTGTGTGTGTGTGTGTGTGTGTGTGTGTGTGTATATATATATATATATATATATGATGA
AATACTACTCAGCCATAAAAAGGAATGACTTAGTGACATTCACAGCAACCTGCATGAGACTGGAGAATAT
TATTCTAAGTAAAGTACATCAGGAATGGAAAACCAAACATCATATGTTCCCATTTATAAGTGGGAGCTAA
GTTATGAGGATGCAGAGGCATAAGAATGACACAATGGATTTTGGGGACTCAGGGGGAAAGGGTGGGCAAT
GGGTGAGGGATAAAATAGTACAAATTGGGTGCAGTGTATACTGCTCTAGTGATGGGTGCACCAAAGTCTC
ACAAATCACCACTAAAGAACTTACTCATGTAACCAAACACTATCTGTTCCCCAATAACCGATGAAAATGA
AAACATTTAAAAAAAAAATCCTTGTTCCTTATGCTTCCTCTTGGGTAGATATTTATATACCTGTTTTGTA
TATAAATGTATGCATTTCCTATTTCAATGTTTCTGAAATTGGAGTATGTTTTTAAAAACTCTATGTATAG
TTAGATTTTCTTTTTTCTATGAATTTCTTATTTTGGTTTAACTTAAATTCATGGTGCCTTATGTCCAGTA
AAATATAGTCTGTGCCTCGTCATCCTTTGCTGTAATGTGAGTTTCTTAGGAGGAAAGTACCATGTCTTAC
ACAATTTTCTATTTTCCACAGCTCCTTGCACAGAATAGGTAATCAATAAATTCTTTTTAAAGGAGCAAAA
TACATAAGATGATATAAAAATGAAAGATATACTATTCTGTGGACTCTCTGTGAAATAAGATCCTGCAAGG
TTCTCTGTAAGTTCAAATAAAAATCCCTCTCCATTGCTCATGTCATTTGTGTGTATTGTACCCTTGTCAT
GATTTACTGGAAGAAATATGATAGACTTTGTTTCCTGTGATGTTTTGTGCATGCTCTGTTTATTTTTTTC
TCTGAAGTCCAGCTTCTGTGTTAATTTTTATGCCAGAATATTTAAGTAGCCAATAGTACCTTTTGCCTTG
CTTTACTAAAGTAATCTTGCTCAGCCAGCAGGGAAGCCTATTAGTAGCTTTCTTTGAATCTATTTACAAC
AAATTCTTTCTATTTATTAAGTAAAACTCTTTGCTGAAGTCATCCAAACACATTTTGATGCTACTTTCTG
GGCCTAAGTTAGAAGAAACATCAATTCAAATTGCCTCAAAAAGATTTCCAATTATTTATGTGCTTAGAAT
ATTGAGAGATTTACCTGGAAACTTTAATTGCCCTCTCTTTTGTACCTTTAAGTTTCTTCCTCTGTTTTTG
AAAAAAGACTTTACTGTTTCAGAAATTTTCTTCACTTGACCTTTGAGCTAAAGCATATCCTTGTTATTTC
TCTTTCTCCCCTTGGGTTATTGATCTAATTTTTGAAGGATAAAAGCAAAATTAAAAAATAAGAAACCTAA
TCTATAATATCGTACAACAACTTCATTTTTGATTATGCTTTTCTAATCTCTATCTAGATAACAAAAATAG
AGCAGTGAATATTTTATGTTTACCTTTTGCCATGCTCTGAGGGAAGCATTTTACATCAATCAGTTTTCTT
ATTTCATCTTTCAGTAAACCTATGGGGATGAATTATTATTATTTCTATAAAATGTAAGCTGGATCATATC
ACTTCTCTTCTCAAAGACCTCCAAGGCTTTTTCATTTCCTCTGAGATTCTCTCTGTGTATTTTGAGGCCT
TCACAGCCTGTCCGCTAGCCCCACCCCACCATTTTATGACCCCTCTGCCACTCTGCTCTTCACCTTTCTG
TGCTTGCCATTTGCACCTCTTTTCTTGTCAGGCACATTCTTGCCTCAGAGCTTTTGTATTTGCTGCCTTT
GGAATGCCCTTTCCCTGGATGGTTATCCGCATGACTTGCCCCCTCACTTCCTTCAGTTTATCATGCAAAG
TCATCTTCAGGTGGGGGACACCTTACCTGGCTCTATCTAAAATGCTATCCCTCAGTAATTCATAACCCAT
TCTCTGCTTTCCTTATTTTGCTTTCTAACATTTTTCATGTTTTAATATACTGTATATTTGTCTGCAATCT
CTTTTATTAACTCACTTATTTAAAAGTGAAAGTCAGGAATTGGAGCCTCTTTTTTGACTTCTGTATTCCA
GACCTTAGGACAGTGGCTCAAACATAATAGGCAAATGATAAATATCTGTTGAATGAATAAATGTCGGAAT
CAGAGATGTCAGGTAATTCAGGATCTTTTAATTGGTGGAGCTAGAATTAAACACAGATGATTTTATTTTT
ACACACTCAACTTTTAAATATATATTAAGAATTTGCTGGCCAGGTGCAGTGGCTCACGCCTGTAATTCCA
GAACTTTGGGAGACTGAGGTGGGTGGATCACCTGAGGTCAGGAGTTTGAGACCAGCCTGGCCAACATGGC
GAAACCCTGTATCTACCAAAAATATAAAAATTAGCCTGGCATGATGGCGTGTGCCTGTAATCCCAGCTAC
TCGGGAGGCTGAGGCAGGTGAATCGATGAACCCGGGATGCAGAGGTTGCAGTGAGATGAGATGGTGCCAC
TGCACTCCAGCCGGGGTGAGAGTGAGACTCTGTCTTAAAAAAAAAAAAAGATAGTAAATAAATAAATAAA
TAAAGGTTTTAAAAAAGAATTTGTTATGTAAAAAACAGAAGTTTGCCTATAGCTTCTCCGTAAGTAATTC
ATCTATATTATATTGTTTGGCAATGTAGACCAAGACTCCGTGCAGAAGTGACTTGGAGAACTCCTAAATG
TTTTTCAGAAACATTGTTAGATGCATAATGCATTAAGTTGTCTTTTCTCAATTTGTTTTTTAATTGAAAT
ATGTCCATAATCTTCTCATCTCTGAACCACCAAATTATACTGCAGTCTGTTGATCAAGATTGATTCTGAG
CATGTGGAACACATTTTAAACAAGAAAGAATTTTGTTTGTTGTTTTTAATGTAATGGCTAATGCAGTGGA
AACAGATTCACGGACATTAAGCTTCTGTCCACACATCTATGTTCAACAAACCTAACAGTAAACATTTGCC
TTGATGACTACTTCTACTGAAGAGATACAAAGAGTCCAATTTTTTTCTAATATTCTTGCCCTTAAAAATT
ATTTTTATTATACTTAAGTTCTGGGATACATGTGCAGAATGTGAATGTTTGTTATATAGGTGTACATGTA
CATGTGCCATGGTGGTTTGCTGCACCCATCAATCCGTCATCTGCATTACGTATTTCTCCTAATGCTATCC
CTCTCCTTATCCTCCACCCCCTGACAGGCCCCAGTGTGTAATGTTCCCCTCCCTGTGCCCATATGTGCTC
ATTGTTCAACTCCCATTTATGAATGAGAACATGCGGTGTTTGAGTTTCTGTTCCTGTGTTAGTTTGCTGA
GAATAATGGTTTCCAGCTTCATCCATGTCCCTGCAAAGACATGAACTCATTCTTTTCTTTTTCGTTCTTT
TTTGACATGGAGTCTTGCTCTGTCACCCAGGCTGGAGTGCAGTGGCACAATCTTGGTTCACTGCAAGCTC
CTTCTCCTGGGTTCACGCCATTCTTCTGCCTCAGCCTCCCGAGTAGCTTGGACTACAGGTGCCCGCCACC
ACATCTGGTTAATTTTTTTGTATTTTTAGTAGAGACGGTGTTTCACTGTGTGTTATCCAGGATGGTTTCG
ATCTCCTGACCTCGTGATCCACCTGCCTTGGCCTCTCAAAGTGCTGGGATTACAGGAGTGAGCCACTGGG
CCAGGCCCTTTTTGTTTGTTTGTTTTTGAGACAAAGTCTCCTGTCGACCAGACTGGAGTGCAGTGGTGCA
GTCTCAGCTCACTGCAACCTCCTCCGCCTCTCGGGTTCAAGTGATTCTTCTCCCTCAGTCTCCAGAGTAG
CTGGAATTGCAGGCACGTGCCACCATGCCTGGCTAAATTTTGTATCATTAATAGAGATGAGGTTTCACCA
TGTTAGCCAGGCTGGTCTTGAACTCCTGACCTTGTGAACCGCCCACCTTGGTCTCCCAAAGCGCTGGGAT
TACAGGCGTGAGCCACAGTGCCCGGCCTGAACTCATTCTTTTTTATGACTATATAGTATTCCATGGTGTA
TATGTGCCACATTTTCTTTATCCAGCCTATCATTGATGGGCATTTGGGTTGGTTCCAAGTCTTTGCTATT
GTGAATAGTGCTGCAATAAACATACGTGTGGATGGTCTTTATAGTAGAATGACTTATAATCCTTTGGGTG
TATATCCAGTAATGGGATTGCTGGGTCAAATGGTATTTCTAGTGTTAGATCCTTGAGGAATCACCACACT
GTCTTTCACAATGGTTGAACTAATTTACACTCCCACCAACA
