# Supplementary material for: Genome-wide characterization of endogenous retroviruses in snub-nosed monkeys
Source: PeerJ. 2019 Mar 18;7:e6602. doi: 10.7717/peerj.6602 (PMC6428148; doi:10.7717/peerj.6602)
Supplement: File S4 — All ERV sequences found in the black and white snub-nosed monkey. [file peerj-07-6602-s004.zip › Supplemental4/153-6312.fasta]

>153NW_016809273.1:3802853-3809164 Rhinopithecus bieti 
AAGACCATTAGTCCATTCTACCTTTCCTGAAGATTGAGGACAGTAAAAGATACAAAGGTTTCACTGAATA
CCAAAAGCCTGAGAAACTGCTTGGGTGATTTGACTATTAAAGGCTGGTCCGTTATCAGACTGTATAGAGG
TAGGAAGTCCAAACCAAAGAATTATGTCTGACAGAAGGGAAGAAATGACCACGGTGGACTTCTCAGACCC
TGTGGGAAAGGCCTCTACTTATCCAGTGAAAGTATCTACTCAGACTAAAAGATATGTTAGTTTTCTGACT
TGGNCTGCTTGGGTGATTTGACTATTAAAGGCTGGTCCGTTATCAGACTGTATAGAGGTAGGAAGTCCAA
ACCAAAGAATTATGTCTGACAGAAGGGAAGAAATGACCACGGTGGACTTCTCAGACCCTGTGGGAAAGGC
CTCTACTTATCCAGTGAAAGTATCTACTCAGACTAAAAGATATGTTAGTTTTCTGACTTGGGGCATGTGA
GTAAAGTCAATTTGCCAGTCCTGGACAGGGGCAAATCCTCCAGCTTGATGTGTAGGAAAGGGAGGGGGCC
TGAACAATCCCTGAGGAGTAGTAGAATAGCAGATAGAACACTGAGAAGTGATCTCTTTGAGGACAGATTT
CTAGGATGGAAAGAAAACAAGAGGTTCTAACAGGCAGGCTAGCGGCTTGTAACCTGCATGGAAGAGGTTA
TGAAATGATGACAGAATGGAATGGGCCTGTGAGGCTGGAAGGAGATATTTTCCTTGGTCTAAGAACCATT
TGCCTGGGCCGAGTGCGGTGGCTCAAGCCTGTAATCCCAGCACTTTGGGAGGCCGAGACGGGTGGATCAC
GAGGTCAGGAGATCGAGACCATCCTGGCTAACACGGTGAAACCCCGTCTCTACTAAAAAATACAAAAAAC
TAGCCGGGCGAGGTGGCTGGCCCCTGTAGTCCCAGCTACTCAGGAGGCTGAGGCAGGAGAATGGCGTGAA
CCCGGGAGGCAGAGCTTGCAGTGAGCTGAGATCCGGCCACTGCACTCCAGCCTGGGCGACAGAGCGAGAC
ACTGTCTCAAAAAAAAAAAAAAAAAAAAGAACCATTTGCCTTGTGTGTGAAGAGCTTGATAGGTGGAAGT
CTCAGTAGGGCAGTAGGTGGGAGTGGCCGATGTGAAGGAGGAAAACTGCCATGAGGGATAGAAGTTGGAA
GCTAGCTGCTTTTTTTATCTCACTTATCAGCATAAGCATTGTCCTGAGCCATGGTTGGGGGAAGAAAATT
GATTTTGGAAGTTATGAGAACTGTAAAGAGTTGAGCATAGTTTGTGGTTTTTAGGGCCTCTAAACGTATT
CAAGCAGTGGCAGCCGCTGCGCACAGACATGAGGGCTAGGCTAAAACAGTAAGGTCAAGTTGTTTGAACA
GAAAGGCTACAGGACGCGGTCCTTGCTCTTGTGTAAGAATTCTGTCTGCACTAACCATGCCTAGGAAGCC
AAGGGGCTGTTTTGTAAAAGGGATTGGGGTTTGGGAGATTAGCTGGACACAATCAGCAGGGAGAGTAAGT
GTGTATTTATGAGAATTATGCCGAGATAGGTAACAGATGAGGAAGAAATTTGGGCTTGACTGAAGTAATG
GGGGCTGTCCATGAGGCCTTGCAGCAGTACAGCCTAGTAATTTGCTGAGCCTGATGGGTGTCAGGGTCAG
TCTAAGTGAAAACGAAGAGAGGCTGGGATGAAGGGTGTAAAGGAATTGTAACGAAAGTATGTTTGAGATC
CAGAACAGAATACTGGGTTGTGGAGGGAAGTATTGAGGATAGGAGAGTATATGGGTTTGGCACCACAGGG
TGGAGAGGCAAGACAATTTGGTTGATAAGGTGCAGATCCTGAACTAACCTGTAAGCTTTGTCTGGTTTTA
GGACAGGTAAAATGGGGAAATTGTAAGGGGAGTTTACAGGCTTTAAAAGGCCATGCTGTAGCAGGCGAGT
GATAACAGGCTTTAATCCTTTTAAAGTGTGCTGTGGGATGGGATATTGGCATTGAGTGGAGTAAGTGTGA
TTAGGTTTTAATGAGATGGTAAGGGATGCATGATCAGTCGCCAAGGAGAGGTATCCTATCTATACTTGTG
GGTTAAGGTGGGGGGATATAAGAGGAGGATGCGAAGGAGGCTTTGAGCTGGGGGAAAAGGCAGCAATGAG
GTGTGGCTGTAGCCTAGGAATAGTCAGGGAAGCAGATAACTTAAAATGTCTCCACCTAATAAGGGAGCTG
AGCAGGTGGGGATAACTAAAAAGGAGTGTATAAAAGAATGTTGTCCAAGCTGGCACCAGAGTGGGGAGTT
TTAAGAGGTTTAGCAGCCTGGCCATCAATAATACCCACATCAGTTATGGAGGCAAGGGAAACAGGCACTT
GAAAAGAAGGTGATGTGGAGTGGGTAGCCTCCGTATTGATTAAGAAGGGGACGGACTTACCCTCCACTGG
AAGAGTTACCCAGAGCATCTGTGATGGTCCAGGTGGCTTCCCAGGCAACGGGACAGCGTCAGTCTTCAGC
CACTAAGCCGAGAAGGTCTGGAAAGGAGCCAGTCAGAGACCCTTGGGCCAGAGCTCCAGGAGCTCTGGGA
GTGGCTGCCAGGCGAGTTGGACAGTCCGATTTCCAGTGAGGTCCCACACAGATGGGACATGGCTGAAGAG
GAATCCTGGGCTGCGGGCATTCCTTGGCCCAATGACCAGATTTCCGGCACTTGTAGCAAGCTCCTGGGGG
AGGAGGTTCTGGAGGAACCTGTGGCAGCTGCGGTTCAGGTGTGTGGAGTTGTGTGCTGGAGATGTGGTTG
GGGTTTGTCTCACAGTGGGGGCAAGGAATTGCAACTCAGAAATAAGTTGCTACTTGGCTGCCTCTACTCT
ATTATTGTACACCTTGAAGGCGAGGTTCATTAAGTCCTGTTGTGGGGTTTGAGGGCCGGAATTTAATTTT
TGGAGCTTTATTTAATGTCGGGAGCAGATTGGGTAATAAAATAAAATGCATATTAAGAATCAGACGGCCT
TCTGACCTTTCAGGGTCTAGGGCTGAAAAGCCTCTCAGGGTTGCTGCTAAATGGGCCATGAACTGGGCTG
GGTTTTTCATATTTGATGAAAAAGAGCCTAAACGCTAACTGATTTGGGAGAGGTCGGATAAAGAAAAAGG
AACATTAACCTTGACTATGCCTTTAGCTCTAGCCACATTTTTAAGAGGAAATTTCTGGGCAGGTGGGGGA
GGGCTAGTCGCGAAACGAAACCATAAGCTAGACCAGGTGTGAGGAGGGGAGGTGATAATAAGGACTATAG
GGTGGGGGAGCAGAGATTGAGGAAAAATTGGGACCTAGCTCTGCCTGGAGAGGAGGGGAAAGGTCAGATG
GGTCTGTAGATAGGAAGATTAGAAAGACTCAGCCATCCTTGGGGTCAGGACTGAGGGGACAGGCGGGAGG
GAAAAAAGGAAAAAGGAAGATTTGGGATGAGTTGCATTGGGAACAGAGACTAGGGAGGGACCGATGTGTA
AAAGAATGCCTGGACGTCAGGCACCTCAAACCGTTTGCCCATTTTACGACAAGAATTATTTAGATCTTAT
AGGATGGAAAAATCTAAAGTGCCGTTTTCTGGTTATCTGGAACTACTGTCGAGTTTGTATTGGGGTCAAA
CGGCCTTGTAGAAGAAAATAAGGCATTTAGGTTTTAGATCAGATGTGAGTTGAAGAGGTTTTAAGTTCTT
GAGGACACAGGCTAAGGGAGAAGACGGAGGAATGGAGGGTGTAAGGTTGCCCATAGTGAAGGAGGCAAGT
CCAGATAAAAGAGAGGGTAGAGACACAGAAAGAAGGAGTTCGGGGGTTCTTGTCCTCCAGAAAACTGGGA
AAGGGGTCAGGGAGCAGAAATAAGGTATTGGGACCCAAAAATAAGAGACGGGGCACACAAATAAGAGGGG
CACAAAATAAGACGTTGGGGTGCAAAATAAGAGGGCACACAAAATAAGAGATTAGGGTGCAAAATAAGAG
GCGACGCAAAATATGAGGTTGGGGTTCTTGCCCCTCCCCAGAAAGGCAGAGAAGGGGTAGAAACAGGGAG
AGAAGGGATCGGGGTGCTTGCCCCTCCCCCAGAAAAGCAGAGAAGGGATCGAGACAGGGAAGGTAGGGGT
TGGGATGCTTGTCTCTCCCCCAGAAAAGTGGGACTTGCCGCTTAGGATGAAGGACCAAGGCAGGTGTCCC
TGCAGCGTGGTCAGACACCCCTGAAACGTGGGTGAGTAATCAGAGAGGCGTCCCTGCAATGATTAAACAC
CAAGGGAAGGCTGCCTTCCCTAGTCCGTGACCGGTGCCGGTGTTTTGGGTCCATGGATAAAACGTGTCTC
CTTTGTCTCCACCAGAAAATGAAAGGAATTGAAATTAAGAGAAGGGGGCGATTGAAGGGTGGTGCCAAGA
TTTAAAGGAGAAAGAGGTTGAGGGATAGAGAGAGAGGTTGCAGAAGAGAGTAAAAAGAGGCCGCTTACCC
GATTTAAAATTGATGAGATGTTCCTTGGGCTGGTTGGTCTGAGGACTAGAGGTCATAGGTGAATCTTTCT
CATGGAGCAAAGAGCAGGAGGACAGGGGATTGATCTCCCAAGGGAGGTTCCCTGATCTGAGTCACGGCAC
CAAAATGTCATGTGCATCCGTGTGAAGAGACCACCAAACAGGTTTTGTGTGAGCAACATGGCTGTTTATT
TCACCTGGGTGCAGGTGGGCTGAGTCCGAAGAGAGAGTCAGCCAAGGGAGATAAGGGTGGGGCCGTTTTA
TAGGATTTGAGTAGGTAAAGGAAAATTACAGTCAAAGGAGGGTTGTTCTCTGGCAGGCAGGAGTGGGGGT
TACAAGGTGCTCAGTGGGGGAGTTTTTGAGCCAGGATGAGCCAGGAAAAGGAATTTCACAAGATAATATC
ATCGCTTAAGGCAAGGACCGGCCATTTTCACTTCTTTTGTGGTGGAATGTCATCGGTTAAGGTGAGGCAG
GGCATTTGCACTTCTTTTGTGATTCTTCAGTTACTTCAGGCCATCTGGGTGTACACGTGCAAGTCACAGG
GGATGCGATGGCTTGGCTTGGGCTCAGAGGCCTGACAATAAGAAGCTAGAAAAAAGTACAAACAATGCTG
GACTTTCTGTTTGTTTCATGGCTGGTAGTATTTCCCCCCATTTCCTTTATTCTTCATCATTACTTTTGGT
AATGAGGGTTTAAAAAATTAAGTATGAGTGTATTTACCTTGTTCTTTATTTTCTGTGTTTTGACGTTTTG
ACTTTTGGGGCCTTTCTATTCCAGCCCCTCCTGTGGTTTCTCTAGTTCGTAATTCCTAAAGAGACTGAAC
AACTCCAAGAGTGAGCTTTTCAAATGCACACCAACCAATCCAGAGTTCACACTTCAACAAACTCTCTTAC
TGGGCCCTCACACTCTGGGCCACTATCCCCCTCTCTGCCTGGCTAATCACTCCAGGGCCAGGTGCCAGAC
AATTAGGGATAGTTCCTGGGGTCCCAGAGCCCATGGCAATTATATCTACTTACCAGCCTTCCCGGTGTCC
TTCCTCTAGAAATCACTGTTAAGGCTCTTGCCCACACTTGCCACCCTCATCCCCACCCCGTGATAGACCC
CAGGGCTGCCATGCATGACCACTCTCAGTGTGAGCCTATTTCTTGGGATCTGTGAATAAAACTAACTACC
ATTTCAATGGCAATTGTGTCTTAATCTATTGGCCTTGCCATACCTGACTAATAATAAAATCTTTATTTTG
AAACAAAAGTAATTCCAGAAAAAATATAACTATAGCTCTATAGCTATCTCTGCCATTTGGCTAGAGTTCT
TGAGAACACAGAGTTTGTCTACACTAACCAACGATTCAAAGTAAATATTCTTGAATGAATGAATTTATTG
CATATCTAAAATGCACAGACATAATTTTATTTGGGAGAAATATCTGTATTTTTAAAAGTTAATGAATATA
TACTCATGAATGTCTGATCAGAATGTTCATATATATTTAAACAACCAAGCAGATTCCTATTAGGGAACAA
TCTAGGGGACATAGACTATGACTCTTCATTTTCTTGTGGGAATTCCCATGTATATGGGAAATTTCTCCTC
TGCCCTCTTAGGGTCTCCAGCTGGGCCTAAGACTTAAACTGAAATAATTCAGATGAATATGAGAATAGTA
TACAAGTTTTATTACATGTACATGTATATGGGAGTCACAAGAAAATGAAGACCCAGAGAAGTGACCAGAG
CAGAAAGCTTAAATACCTTTTAGAAAAATAATTGATACATTTGTGAAGAAATGATTTGAAGAAGGGGTTT
GGGTTAGGGGCA
