# Supplementary material for: Genome-wide characterization of endogenous retroviruses in snub-nosed monkeys
Source: PeerJ. 2019 Mar 18;7:e6602. doi: 10.7717/peerj.6602 (PMC6428148; doi:10.7717/peerj.6602)
Supplement: File S4 — All ERV sequences found in the black and white snub-nosed monkey. [file peerj-07-6602-s004.zip › Supplemental4/154-11782.fasta]

>154NW_016809273.1:4430057-4441838 Rhinopithecus bieti
TGTAGCAGGAGAAGCCACAGACAAAACTCCTCAGACACTGAGTTAAAGAAGGAAGGGGTTTATTCGGTCA
GGGGCATCAGCAAGACTCCTGTCTCAAGAGCCAAGCTCCCCGAGTGAGCAATTCCTGTCCCTTTTAAGGG
CTCACAGCTCTAAGGGGGTGCGTGTGAGAGGGTCGTGATTGAGCAAGCAGGGGGTATGCGACTCGGAACT
GCATGTACCGGTAATTAGGGCGGAACAAAACAGGATAGGCATTTTCACAGTGCATTTCTATACAATGTCT
GTAATCTATAGATAACATAACCGATTAGGTCAGGGGTCGATCTTTAACTACCAGGCCCAGGGTGTGGCGC
CGGGCTGTCTGCCTGTGGATTTCATTTCTGCCTCTTAGTTTTTACTTCTTTCTTTGGAGGCAGAAATTGG
GCATAAGATGGTATGAGGGGTGGTTTCCTCCCTTATTCCCCTGTTGAAACTCTCACTCATTTTATTAGTG
GGAGATCTCACTTTCATTTTCACTACCCATGTCTTCTTGCAAGACAGATCGATAGTGATTCATATAGTAC
AGTTGTGCTGAAGCATTTTGGTGAACTAAGGTAGCGATGAGGCTTTTTATCATTTGAAGAAGTACAGGTG
GCAAACAAGGGAGCAGTAAGCAGGTTCCCATTACTATTATAACTCTTATTACAAGAGTTTTAAATTCTCC
TAGCACTGGGAACCATTTTCCAAACATGGCCCCAGGATCAAACCCATGCCACACTTGCAAGGGCACATAT
GCCAGTTTTGTCATATCTCTAACTATGTCTTCAACTACTTGCCCTTGGTTACGTATGTGTAGGCAGCAAT
TAGTAAGGTTAAGTTTCCTACAGACCTCTCCTTCAGCTGCTAGCAAATAGTCAAGAGCTGATCTATTTTG
ATAGACAGCATTTCTCATCTGAGTTTCTTACCTGGCCAGAATAGTTAAGGCTCTGCCGGTTTTATTAGTG
ATTATTTTTAAGACAGCTTGTAACCGTATGATTCGGTTGATCATGTAAATGGGGGTCCAGTATCCCCACG
AGCCATCTTGTGCCTAAGTAGCAGGCCTATAATATTGTATGATGCTCTCAGGGGGCCATTTATCATTTTT
TCAATTTCTTATAGCTATGCTTCCCTTTTCACAGGAAGCATAGACAGGGAAGCCCAGGATTTCACCTGTT
TTTATGGGCAGTAGAAAGAAAGATGGTTTAATAGTGCCAATAACACAACTATCTGCCCACTGGTCAGGTA
ATTTGATGTAAGCTCTGTGACCACATATCCAGTATAATCCAGTGGGGACTGTCCAGTCCCAGTGGGACTC
TGGGTGGGTCTGCACGGTTTGCAACTTTGGGAATTTACTAAATGGATTTCTCTTTGTGTGATTTGAACTC
CACCAAGTGACTGTCTTTGTGGTACCATTATACAGTTTCTGTCTCAGACAACTAAGTCATCCTACGGGGT
GAGTGAATTCTTTTCCTTCTCTAGCTATGCAATATTGTCCAAGAATTGAGGCTTTTAGGACCCAGAAATT
ATCAGGGTGATTCTTTTGAGCCGGGAATTCATCAGGAACTGGGTCTGTAAGTACTAATTCTCGGGCTTCC
CATGGCCATTGATCTCTCATTACAGTTCCTCCACATACATAATATGAAGTGACATTGAGAGACTGGGCTA
CATGCTCGGCTAATTGCAAAAACAAATTTCTTGGTTTTCCTGGAATTTCTGGTACTGACACTTTTAGTTT
ATCACAGAAGTTTTGAAATACTGTCTCAGGAAAGTGTTTATAAACTTTTTCTCAAACCACGATATTTACT
TGAAGATCCAATCTAACTCCATCAATTTTTAGGGTTACATGTTCCCCTTTTTTTCCAGCGAGGATCAAGA
GGATTGGTTATTAGTAGCTCTAAGGGATTACATTGTCCCTTAGTACAGGGAGGGCCATTTTTTCCTTTCT
GAAGGTGGACTGGATCTTTTCATATTTTTTCTTTAATCCAAGTGGCCTAAATGACACAAGATCAATATTT
ACATTTATTTCCACACAGTCCTAATTTATGACAGATGTACTTATTTTCTGCCATATAATCTCCTTTCTAA
AGAAAACTACACCTTATTCCTAACCTATTACTATTAATGACAGCACAGGCATCAAATTTTAAGGTGACTT
GTTTGCGTACCCTTTTTTTTTTTTTTCTGTTTTGGCTAACACTTTACTTTTATCATTTATGAGCCCCTAC
CAGTCTTCAGTTCTTAATCTTATTTTAAAAACTGTGGTCATGGGAGACTCAGATGGTTCACAACACACAT
CAGGTTGGTCATTTCCTAGGCTACATACCATGTATAGAATAACATTATACAAACAAGCTCTTTTTAGAGT
TCCAGTACACTTATAATAACCATAATATAATAGGACCGTAGCAACCTTTTGTCCTACCTCAGTGACTTGA
TGTATACACTGGAAACAGCTCTCAGTCTGAGCAAGGTCAGTTGAAGTCCTTACTGTACAAGTCCAAATTT
TAAGGAAAATGAGTTCCATGATGAGTCTTCTCATGCTTTGGCCATGCGTAGACCAGTCAGCTTCCGGGTG
TGACTGGAGCAGGGCTTGTCGTCTTCTTCAGAGTCACTTTGCAGGGGTTGATGAAGCAGCTCCCATCCAT
GTACTGCTCACAGTCTACTGATGTTTAAGGATGGTTTTGGAGGTTGGGCCCGCTAGAATAAACTGAGTCC
AACACCTCTACACAGTTTTTTGTTCAACTGGGCTCTCTGATCCTGGGAGCAAGTGGTGGGGTTTAGGATG
TTGCAAACTTCAATGGCTATGTGGGGATTTTCACGTAGCGATCTTTGATACTTGGTTAATCTAGCATTTG
TTAACCAATGATGTGCTTTGGTGTTTATCAAAGTTACCACAGCATAGGGGGCCTTTATATTCAGGTTTTG
CCTAAGGGTTAGTTTATCTGCTTCTTGTGCTAACAGGGCCGTTGCTGCTAGGGCCCTTAGACCTGGGGGC
CACCCTTTGGAAACCCTGTCTAGTTGTTTTCAGAGATAGGTCTTGGCCAGGGCCCCACAGTCTGGGTTAA
AATTCCAACTGCCATTTTTTTCTCTTTCTGGCATATAGAGTGTAAACAGTTTTGTCAGGTCAGATAGCCT
CAGGGCTAGGGCTGACATGAGCTTTTCTTTTAACTCATGAAAAGCTCGTTGCTATTGATTGTAATCAATG
TAGTTTATCTCATCTACATTTTTATTCACTGTCACCCACCAAAATGTTGAATGAAATCCTGCAGCTATTT
GATTTCAACCTTTTAAATTGATCTGGTATTCCTGGTGGGACTCCAGTTGAGTCTAAACAGACATGAGAGC
CGAAAGACCCATAAGGAGCTTCTCTCATTTTACAATGTCTTATTTTTTTCCTTGTGGTTGATGAAATGCC
AACGTGAAAGGGATAGGCAATTGGACTAAAAGTACAAGTGCCACTCCAGTTATTTGGCAGAGTGCCCAGT
AAAGGTCCACCACAATACCACCACACATCCGCTCGGGGATGAACAAGGGCTGACTGATTGATGAGCTCTT
GAAAGTTCTTAAGCTCACTGCATCCCTTCAGGTCTCCAAGGAATGCTAAGTTTCCTCCCTGTCATGAGAG
ACACGAAGTGAACTTAGTGTTGGGAGTCGGAGGCTGGATGGCCCTCAGGGGCTGACCCGCAGGGTGCCAG
ACTTTGGGATATAACAGAGAGAGCTTGGCACGACTTATTACTCCAGGCTGTAGAATCCTGGTAAAGAGCT
ACCATGCAGCCCATGCCTGGTCGACTGGAGGACCACCTTAGTGGAAAGGGGACAATCTGGGCCTCTGGCC
TGCCATGTGCACAAGCATAATGATTGCTTTTGTTTAACGTGCAGATGGAATATTTGATCCATTTTAACCA
GGCATTTGCACCTTGGTATTCTGTCTTAATTGCTAAAGTTTGTTTTAAGTCTTTAACTTCTATGATCCTC
TAGTGAAATGAATGTATGGTTTTAGGAAATTACAAAAACCAGTTAGGGTAGTCCATCCTTGCTCTTTAGT
GGTCCACAGAACATTGGACCAACTATGGCATAAAAGCTCTACATCGAGGGGCAAGACTCCTGGTTGGCAC
TGGGGTCTTTATCAAAATCTCCCCAGATTAAATGGTCCTAGTTTACTAATGCCCAGTCTGAGGAGAGTCA
GGAAGGACAGAAGTACTTTTCTGAAGTAGAAAGCTGTCTTTGACTTGGCAAGTCCTTACAGGGTATATAA
CAAGGCAAGCATTAAATGCAATAATTTGAGGCAAAATTGACATGGTTATGTTAATAACCAGACAGTCAGC
AGTAGAATAAGGAAAGAAGAAAGAGTAATAGAATAGATGAAAAGAGTTAAATTTTTCTTAGCTTTAGTTT
GGTAGGGTTTTCCCCTGGGACTATGGCCCATGACTCTAGAGGGAGTGATGCTTTCTTGACTCGGGTGTGA
TGAATCCATCCCTTTTTTTTTGCTGTATGAACAGCAGTCTTGGTGGTTAGCAGCACAAGATAGGGTCCTT
CCCAGGCTGGCTCAAGGTTTTCTTCTTTCCACCTTTTGATGAGAACATGATCTTCAGGCTGGTGCTGGTT
TACCAGAAATTCTAGGGGGTGGTACATGTGCTAAAAGACTTCTANNNNNNNNNNNNNNNNNNNNNNNNNN
NNNNNNNNNNNNNNNNNNNNNNNNNNNNNNNNNNNNNNNNNNNNNNNNNNNNNNNNNNNNNNNNNNNNNN
NNNNNNNNNNNNNNNNNNNNNNNNNNNNNNNNNNNNNNNNNNNNNNNNNNNNNNNNNNNNNNNNNNNNNN
NNNNNNNNNNNNNNNNNNNNNNNNNNNNNNNNNNNNNNNNNNNNNNNNNNNNNNNNNNNNNNNNNNNNNN
NNNNNNNNNNNNNNNNNNNNNNNNNNNNNNNNNNNNNNNNNNNNNNNNNNNNNNNNNNNNNNNNNNNNNN
NNNNNNNNNNNNNNNNNNNNNNNNNNNNNNNNNNNNNNNNNNNNNNNNNNNNNNNNNNNNNNNNNNNNNN
NNNNNNNNNNNNNNNNNNNNNNNNNNNNNNNNNNNNNNNNNNNNNNNNNNNNNNNNNNNNNNNNNNNNNN
NNNNNNNNNNNNNNNNNNNNNNNNNNNNNNNNNNNNNNNNNNNNNNNNNNNNNNNNNNNNNNNNNNNNNN
NNNNNNNNNNNNNNNNNNNNNNNNNNNNNNNNNNNNNNNNNNNNNNNNNNNNNNNNNNNNNNNNNNNNNN
NNNNNNNNNNNNNNNNNNNNNNNNNNNNNNNNNNNNNNNNNNNNNNNNNNNNNNNNNNNNNNNNNNNNNN
NNNNNNNNNNNNNNNNNNNNNNNNNNNNNNNNNNNNNNNNNNNNNNNNNNNNNNNNNNNNNNNNNNNNNN
NNNNNNNNNNNNNNNNNNNNNNNNNNNNNNNNNNNNNNNNNNNNNNNNNNNNNNNNNNNNNNNNNNNNNN
NNNNNNNNNNNNNNNNNNNNNNNNNNNNNNNNNNNNNNNNNNNNNNNNNNNNNNNNNNNNNNNNNNNNNN
NNNNNNNNNNNNNNNNNNNNNNNNNNNNNNNNNNNNNNNNNNNNNNNNNNNNNNNNNNNNNNNNNNNNNN
NNNNNNNNNNNNNNNNNNNNNNNNNNNNNNNNNNNNNNNNNNNNNNNNNNNNNNNNNNNNNNNNNNNNNN
NNNNNNNNNNNNNNNNNNNNNNNNNNNNNNNNNNNNNNNNNNNNNNNNNNNNNNNNNNNNNNNNNNNNNN
NNNNNNNNNNNNNNNNNNNNNNNNNNNNNNNNNNNNNNNNNNNNNNNNNNNNNNNNNNNNNNNNNNNNNN
NNNNNNNNNNNNNNNNNNNNNNNNNNNNNNNNNNNNNNNNNNNNNNNNNNNNNNNNNNNNNNNNNNNNNN
NNNNNNNNNNNNNNNNNNNNNNNNNNNNNNNNNNNNNNNNNNNNNNNNNNNNNNNNNNNNNNNNNNNNNN
NNNNNNNNNNNNNNNNNNNNNNNNNNNNNNNNNNNNNNNNNNNNNNNNNNNNNNNNNNNNNNNNNNNNNN
NNNNNNNNNNNNNNNNNNNNNNNNNNNNNNNNNNNNNNNNNNNNNNNNNNNTTTTTTTTGAGGCAGCGTC
TCACTCTGTTGCCCAGGTTGGAGTGCAGTGGCATGATCTCAGCTCACTGCAAGCTCCACCTCCCAGGTTC
ATGCCTTTCTCCTGCCTCAGCCTCCCAAGTAGCTGGGACCACAGGAGCCTGCCACTGTGCCCGGCTAATT
TTTTTGAATTTTTAGTAGAGACAGGGTTTCACCGTGTTAGCCAGAATGGTCTTGATCTCCTGACCTAGTG
ATCTGTCACCCTGGGCCTCCCAAAGTGCTGGGATTATAGGCGTGAGCCACCACATCTGGCCCAGGCTTCC
TTCTAATGGCCAACCTACCTCTAATGCTGGCCAGTCTATCTGACACAAAGTTTTAAGTTTTCCTAGTGTC
ATAGTACTCCATAGTCTCCTTTAAATTCTTTTTTGAAATTTTCAACATAGTTCCTAGTAGGGTGGGCTTA
TTTGTGCTTGACCTATGCTTCTTCAAGACAAAACACCAAGCTCACACCACACGAACACCACAAAACAAAG
AATGGGTAAAAGGGGCACACACACACTTTTGCTGTTTGCACCAAACCAAAATCAAAACCAAAATCAGAGT
ATCCAGAAATCCAAGCCAGGTCAAAACTAAAACCAAAGTATGAAGCAATCCAAGTCAAGTCAAAAACAAA
AACCAAAGTGCTGGTACAGGCACACCGTGGGTGATCAGGCCACACTTCCACTCAAATGGAGTAGGCAAGT
TCCCAAGAGCAATCCTGCCAAGCAATTCAAACCAAGTCAAAACCAAAACCAAACCAAAGTGCCGATAAAG
GCATGCCATGGGTGATCAGGCCACGCTTCCACTAAAATGGAGTGGGCAAGTTTCAAAGACTAGTCTTACC
AAGTTTTAGATGTCCAGACTTCAAGTGCCTGTTCCTTCCTGGTGTTCAGCCACTGTGTTGATCCTTCACG
GGCCCTGCCACACACTGCTCTGGCGAGGCGTCCCACTGGGGCAAATGCCTACCCAGGAGCGCTCTCAGGA
TCTGCCTCGCTCGGGCTAGTCGGAGTCCTCTGCAGGAATGTTCCACAGGGGAGGGTTAAGCCGCCTAAGG
CGCCGCCTCGACCATCTGCCAATCACCTCGCTTCCCAGTCAGGGACCCAAGAAATGTAGCCGGAAGAGCC
CAGACAAAACTCCTCAGACACCGAGTTAAAGAAGGAAGGGGTTTATTCGGCCGGGGGCATTGGCAAGACT
CCTGTCTCAAGAGCGGAGCTCTCCGAATGGGCAATTCCTATCCCTTTAAAGGGCTCACAACTCTAAGCGG
GTGGGTGTGAGAGGGCCACGGTTGATTGAGCAAGCAGCGGTACCTGACTGGGGCTGCATGCACCGGTAAT
TAGGGCGGAACAAAACAAGATAGGGATTTTCACAGTGCATTTCTGTACAATGTCTGTAATCTATAGATAA
CATAACCGATTAGTCAGGGGTAGATCTTTAACTACCAGGCCCAGGGCGTGGCGCCAGCCTGTCTGCCTGT
GGATTTCATTTCTGCCTTTTAGTTTTACTTCTTCTTTCTTTGGAGGCAGAAATTGGGCATAAGACGATAT
GAGGGGCGGTCTCCTCCCTTAATGTGGTCAAAATATATCGTCTTCAGGTTTATTTTATGTATTTGATACA
CAAAGAAATGTAGTTCTCTACTACAGTTTAGTGCATTCAAGCTCTTCTTAGTTTTCCAAATAAATAAGAA
TTTAATAACTAAATTGACTTTACCAGCCTTCAGGAGCTTATCAGCTTTTCCATCAATTTACTGTGTGCTG
TTGCCCCAGTTCTTTTAGTTTTGTTCCTTATTTTTTCCTTTATAAAAGTTGATAATTAAATTACTCCGTT
AATATTTTAATTTCTTAGATGCACTGTACAAATTTGAAATAATTTTATTGTCATTATGCCTAATATCAGT
CTCTATCAGTTAAAAGGAAAAGTGTCAGTGGAAGCAATGGCTAGATGTTTTATACTCCAATGTTCTAACA
CTTCCTTAAGTTTTCAGAGATGTCTGTGCAAAGCATACATCTCAATAGGTGTCACTTCCTGATTATTTTG
TTTTCTATTGAAGAAGAGAATTATGGATAGGGCAGAAATAGAGTTTGAAACTTTCTTTAGAAGTTTTAGG
TATATATAGATTCATAGAGTGCTAGAGCTGGAAATGACCCTAGTAATAATGTGGTCCTGCTCTCTCATTT
TCAATACATTAAGCTGTGTAGGATAGTGATTAAGCAAAAGTATATGGAGACAGATACACCTGAGTTTGAA
TGCTGACTCTACAGCTGAAGATCTCTATAGACTTGGCCAAAACCTAGACCCTGATCTTTTAACTTTTATA
ATTGAATTATTTATTTCTAATTTGTCAAACCATTGGTGATAAATAAAGCAATGCATTCAAAATACTTGTA
TGGAGAATAAAAGAGGGAGGAATAGGAGATTTTAAAAGAAATGGAGTGGTGTGCTTCTTTTCCACAGACC
TACCAGGAGATTTTTTTTTTCTTTTTTTTTTTACTACTAATGTTCTTTGATTCAATTTTCCATTGCTCTT
CTCTTTCTCCTCTTCTGGACTGGGCCATGGATAAGGCGTGCGTAGGCATTGACATGTGGATATGTCTACT
TTGCCTCTGTATCTGTTAACTTCTATTGCACTAGTTTCCATTGAGAACTACAAAATGAACAAGTTTGGGG
GGTGAGCCAATTTGATAAAGATCACTGTCTCTTCCTGTGTTGCTTAATGCCCCAGCAGAGTACGGCAATC
AACTACTAATGTCTTCTTCATTAGTGCCATATTGTGTTGTAAATATCTCTGTTAGCACTTCTTTTCCTGG
ATTCTAATTATCTGCTGATGTTTCTTTTCACTAGACTGAGTTCCTTGAAGGCATATGGTATATACATATA
TTTTTTTCTTTTGAATTTCAGTATAGATTTGGGACATGATAAGTGCTCATGATGAATGGATGAAGTTTAC
ATTTCAGATTAATAATAGAAAATATGTTTATAAAGGGGAAATACAGAAAGCCTTGCATGTGATGTGTACT
GAATTGTAAATCAAGAAGCTGTGAGAGCTTGACATATATAATTTATGGTCATCATACTTGATAAGTTTGC
ATGTGTTTAGCATGCCCCTGTCTATGAGGACTCTCTTTTAAACATAATGATTACACTTGATATGAATATA
AATATTTGCTTAATATATGAAGAATGTGACACTTTCTTTGACATTGATTTATTTATGGGTACTTTGGTTT
AAAAAAACTGCATACTTCATCTCAATTGCTATTCCCAATGTGCTATAGTTTATTGAGCTCTTAATATGTG
TCAGGCACTGTAAAAGAATCTCTGTATTTTACATTTTATTCCTTATAATTATAATAAAGGAGTTTTGGTA
CCTTATTTTCAACCTAGTACATTGAAGCATTCTGGTGATAAATGGCAATACTAAATTCATAGATAATTTC
ACGAATGTATTAGTGGGTTTTTTCCTCCAATGCGACCTGCTAATGAATTTCCTAATGGTCTAATCTAAAT
CTGTTTTGATAATAATAATGAGGTAAGAGCCGGTAGATGGACAATTACTAGAAAGATGAAATAGTATGAA
TAGTGCACATACTTGGATAATAGACCCATTTGAATTGTCTGTGGGGCAATAGCAAGAACACTTGACCTTC
ATCTACTTTTCCCTACATATTGCTTCTCAATACCTAAAGTAGATTCACAAGCAGAAAGAGGGTGCATGAT
TCAGTGAGGGGAATTTGCTCTTAAGAGAGTACTGCTACAAATTCGCTAACAAAACAAGCGCCTTATGTCA
TGCGGGTCCGTGTGAAGAGACCACCAAACAGGCTTTGTGTGAGCAATAAAGCTTTTGAATCACCTGGGTG
CAGGTTGGCTGGGTCCGAAAAGAGAGTCAGCGAAGGGAGATAAGGGTGGGGCCATTTTATAGGATTTGGG
TAGATAAAGGAAAATTACAGTCAAAGTGGATTTATTCTCTGGCGGGTAGGAATGGGAGTCACAAGGTGCT
CAGTGAGGGAGCTTTTGAGCCAGGAAAAGGACTTTCACAAGGTAATGTCATCATTTAAGGCAAGGACAGG
CCATTTTCACTTCTTTTGTGGTGGAATGTCATCAGTTAAGGCAGGGGCAGGGCATTTTCACTTCTTTTGT
GATTCTTCAGTTACTTCGGGCCATCTGGGCATATACCTGCAAGTCACAGGGGATGAGATGGCTTGGCTTG
GGCTCAGAGGCCTGACAGGGGATGCAATGGCTTGGCTGGAAAATTTCAGACACATACTAAGTCACAAGTT
AATTTATTAACATTAAGAATAAACTACTTTTATTTACTTAATAATTTTAGTAGAAGTATTTTAAAGGTGT
CAGACTCTTCTGACATTTTAAATGTCACTGAAAGCTCTTTATAAAATTATTATAAAATAATATAAATTTA
GATTTTAAAAGGATTTTGGAAGTCATTAAATCAAACTCCCAAAGTATAAAGATATAGGGATGAAGGCTCC
AAGATAAGTGATTCCCTGTGGATTTACTGATCCAGACTGAGGATCTATTACAGTGCACTGATGGCATAAG
GCCATTAAGACTGCACCATTTTTCTCTTATAATGGGGGGCTGTATGCCCCCAATGCAAAATGAGTCCATA
ATTTTGAACCTGATGTTTACATTCTTTTGTCTTACTACTTCTTGTAAGCTGTCATTTCTCCTTCTGCTCT
GATTCTGAAGCCCCCCTATTTCTTTATATTTTATTCCTCTTATCCAGTTTGGGCTAAGAAACAAATCTGA
ACTAGATTTAATATATGAGTGAGTAATCTTTGAATGAGGATGTAGGGACTACTGTGAATAAAATGCTTGT
CTTTCAATTTTTTTCATTTGGGTTTATTTATTTTGACTATGTTCTACAGTTGGAGATGGTGGCAAGAGTT
GGGAAGATTCTGGTCTGAGTATAACATAATTGGTTTTCTGAAAAATTGAGAAGGGTGAACTGCAAATGAA
AGTAAGGCATTGCTGCATAAACATTTGGATAAATGTTTAAGTTAGACATTGAAAACAAGTTAGTAAACCA
CCACCAAAACAAGAGGAAGAAATAATCCCAGAATAGTGGCAAAATTATGGGATTTTAATGTGTGCAATTA
GAACAAAAATGTAGAAGTTCTACAAGAACGTAGTCTTGTCAATTTATTTTGTAATCACTGAAAAGCAAAC
AATCTAATTTTAGAAATGCTAAGAATAGATATGTGCATATTATCTTTCTGACTCTGTATGTAAAGAGTCT
AGTTTGGAAGAATCCCATTCGAACAAGCATTATGTACTTGGAGAAATACTCTCAGGTTTTCCCTCAGTGT
TTACTCAAATGCTCACTAACACATGCAGTCAGAAAGAAGAATGAAACCCAGGTTCTGGAAGATTTAAAGC
AATAATTGTCATCNGGACCCAAGAAATGTAGCCGGAAGAGCCCAGACAAAACTCCTCAGACACCGAGTTA
AAGAAGGAAGGGGTTTATTCGGCCGGGGGCATTGGCAAGACTCCTGTCTCAAGAGCGGAGCTCTCCGAAT
GGGCAATTCCTATCCCTTTAAAGGGCTCACAACTCTAAGCGGGTGGGTGTGAGAGGGCCACGGTTGATTG
AGCAAGCAGCGGTACCTGACTGGGGGCTGCATGCACCGGTAATTAGGGCGGAACAAAACAAGATAGGGAT
TTTCACAGTGCATTTCTGTACA
