# Supplementary material for: Genome-wide characterization of endogenous retroviruses in snub-nosed monkeys
Source: PeerJ. 2019 Mar 18;7:e6602. doi: 10.7717/peerj.6602 (PMC6428148; doi:10.7717/peerj.6602)
Supplement: File S4 — All ERV sequences found in the black and white snub-nosed monkey. [file peerj-07-6602-s004.zip › Supplemental4/155-8319.fasta]

>155NW_016809273.1:5089494-5097812 Rhinopithecus bieti 
TGGTATCTAGTGTAAATGAATGATGCTGTACATGTGTTGGAACTACTTAAGGAAGGACACTGTCCTCAAG
TATGCTCAAGAACTTGAGAAGTACTCAATTACATGTACAGGATGATTAACAATTGTTCTTGTTTATTCAT
TAAATCAAACTACCTCAACTGGGCAAACAGTTGAAAAACTTACATGTAATGGAAATAACTGTATTCTGAG
GTGGCAAGGGCCAAGTGCTGGCACTTAATTATCAAAGGCAAGGTGAGCACAGTTGCCATAATGGATAATA
GAGACAAAGCAACAATTAGAATAGACTGATTCATGGAGTTCTGTGCTGTTGGCTAGTTAACCATGGTGTT
CTAGAAGTGAACTAGGTAGAAAACCTACTAAGATCTCATTTAATCTCTATAAGCAGAAAATTTTCAGGTA
AAAGTCTTGCTTGAATTATAAAAACAGAGAATCATGGTCCCTCAATCAATTCCCAGACTTAAGCCACTTT
ACAGAAGCAGATTCCCTTTAATGAAGGGAAGCCTGGGTCCCCTCCAGGAAGGACCTTGGTACATTACCAA
AAATTTATACTGTTGGCCGGGCGCGGTGGCTCAAGCCTGTAATCCCAGCACTTTGGGAGGCCGAGACGGG
CGGATCACGAGGTCAGGAGATCGAGACCATCCTGGCTAACCCGGTGAAACCCCGTCTCTACTAAAAAATA
CAAAAAAACTAGCCGGGCGAGGTGGCGGGCGCCTGTAGTCCCAGCTACTCGGGAGGCTGAGGCAGGAGAA
TGGCGTAAACCCGGGAGGCGGAGCTTGCAGTGAGCCAAGATCCGGTCACTGCATTCCAGCCTGGGCGACA
GAGCGAGACTCCGTCTCAAAAAANNNNNNNNNNNNNNNNNNNNNNNNNNNNNNNNNNNNNNNNNNNNNNN
NNNNNNNNNNNNNNNNNNNNNNNNNNNNNNNNNNNNNNNNNNNNNNNNNNNNNNNNNNNNNNNNNNNNNN
NNNNNNNNNNNNNNNNNNNNNNNNNNNNNNNNNNNNNNNNNNNNNNNNNNNNNNNNNNNNNNNNNNNNNN
NNNNAAAAAAAAAAAAAAAAAAAAAAAAAAAAAAAAAAAAAAAAAAATTATACTGTTAATCTTTTTGCCA
TCTTTCCCCAAATAAACTTACAACCTTTTACCAGGGTCATTATGCATTGAGGAAAGAGAAATAATCAGAC
CTTTCGGGAACTACTGGACACTGGCTCTGAACTGACATTGATCCCAGGAGACCCAAAACACTACTGTAAC
CCTCTAGTTAGAGTAGGGGCTTATGTAGGTCAGATAATCAATTGAGTTTTAGCTCAGGTCCAACTTACAG
TAAGTCCAATGGGTCCCTAAACCCTTTCTGTGGTCATTTTCCAGTTCCAGATGCGTAATTGGAACAGACA
TTCTCAGCAGCTGGCAGAATCCCCACATTGGTTCCCTGACTCATGAAGTGAGAGCCATTATGGTGAAAAA
AGGCAAATGGAGTTGCCTCTACCTAGAAACATAATAAATCAATTACCTCATCCCCAGAGGTATTTCAGAG
ATTAGTGCCACCATCAAGGACTTGAAAAATTTTTACCACACCCCCATTCAACTTTCCTATTTGGCCTGTG
CAGAAGACAGATGCAGCCTGAATAATGATGGTATATTATTGTAAGCTTAACCAAGTGATGACTCCAAGTG
CAGCTGCTGTACCAGATGTTATCTTATTGCTTGAGCAAATTCACACATCTCATCACCAGCTATTGTGGTA
AATTCCTTTTCCTTCATACCTGTCAAGTTCCACCAAAAGCAGTTTGGTTTCAGCGGGCAAGGCCAGCAAT
ACACCTTTACTGTCCTACTTCAGTAGTATATCAAACTCTCTAGCTCAAAGCCACAATTTAACCTACAAGG
ATCTTAATCATCTTCTTCCACAAGATATCACAGGAGTCCGTTACATTGGTGTTAATTGAAACTAATGAGT
ATGAAGTAGAAAGTACTCTGGACTTATTGTTAAGATGTTTGCATGTGAGAGGGTGGGAAATAAATTCAGC
TAAAATTCAGGAGCTTCATACCATGGCGAAATTTCCAGGGGTCCAGTGGTGTGGGACATGTGAATCAGAT
ATCCTTCCTGAAGTGAAGGATAAGTTGCTGTATCTGGCCCTCCTACAAGCAAGAAAGAAGCCCAATGCCT
GGTGGGCCTATTGGGAATTTGGAGGCAACACATTCCTCATTTGGGCGTGTTACTCTGATCCATCTACTGA
GTGACTTGAAAGGCTGCTAGTTTTGAGTAGGACCCAGACCAGGAGAAGGCTCTGTAACTGTTCCAGGAAG
CCCTACCACTTGGACCACAGAATCCAACAAATCTAATGGTATTTAGGGTGACAGTGACAAATAGGAATGC
TGTTTGAAGGCTTTTGCAGTCTCCTATAGGTGAATTGCAGGGGAGGCTCTTATGAGTTGGAGGCAAGGCC
TGCCATCATCTGCAAAGTTAGTTAACTATTTTTCTTTTGAGAGAACTCTTGGCCTGCTACTGGACCTCAG
TAGAAACCAAATGCTTGCCCATGGGCCATAGAGTTACTATGCGATCTGAGCTGCCTATCATTTTTTTTTT
TTTTTTTTTTTTGATATGGAGTCTCACTCTGTCACCCAGGCTGCAGTGCAGTAGTATGATCTTGGCTCAC
TGCAACCTCTACCTCCTGGGCTCAAGCAATTCTTGTGCCTCAGCCTCCCAAGCAGCTGGGACTACAGGTG
CATGCCACCACACTCGGCTATTTTTTATATTTCAGTAGAGACGGGGTTTCATGTTGCCCAGGGTGGTCTT
GAACTCCTGTGAGCTGCCTATCATTAAACTTAGTGCTGTCTCACCCAGTTGGGTATGTGTTGCAACACTA
TGTCATCAAATGGAAGTGGTATATATGTGATCAGGCAAGAGCAGGCCCTGAAGGCACAAATAAGCCACAT
GAATAAGTGGCGTAAGTGCCCATGGTTTCTACTTCTGCTACCCTACCTTCTCTCTCCTAGCTTGCATCAG
TTGACAGAGGCAGAGAAAACTAGGACGTGGTTTACAGATGGTCAGGCATGATATTCAGGCACCACCCAAA
AATGGACAGTTGCAGAACTACAGCTCCTTTCTGGGACATCCCTGAAGGATGGTGGTGAAGGATAACCTTC
TCATTGTGTAGAGACTTTGAGCACTGCACCCAGTTGTGCTTGGAGGGAGAAATGGGCAAATGTGCAATTA
TATGTTAATTCATGAGCTGTACCCAATGATTTGGTCAGATGCTCAGGGACTTGAAAGTAATATGATCAGA
AATTTTCTGACTGAGAAAAATGAGGAAGAGACATCTGGACAGAACTCTCTGAGTGGGAAAAAATGTGTGA
AAACATCTGTGTCCCATGTGAATGCTTACCAAAGGGTGACTTCAGGAGAAGAGGACTTTAACAATCAAGT
GGAAAGAATGACCCATTTTCTGGATATCAGTCAGCCTCTCTCCCCAGCCACCTTATCATTGTCCAATGTA
CTCATGAGCAAAGTGGCCATGGTGGCAGGAATGGAGGTTCACCATGGGTTCAGGAATGTGGACTTCAACT
CACCAAGGCTGACCTGGCTATGGCCACTGCTGGGTGCTCAATCTACCAGCAGCAGAGACCAACACTGAGC
CCCTGATAATGGCACCATTCTCTAGGGTACTTCGTGGCAGGTTGGTTACATTAAACCACTTCCATCATGG
AAGAGGCAGTGTTTTGTTTTTATTGGAACATACACTTAAATAAACACAGATTTGCCTTGCATGAACAAAA
TGCTCTGACAAAACCAGCATCCATGGGGTTACAGAATGCCTTATCTACCATCATGTTATTCCATGCAGCA
TTGCTTTTAACCAAGGAACTCACTTTATAGACAAAGAAGTACAGTAGCATTCTCATGCTCATGAAATGTG
CTGGTCTTACTAAATCCCCCATCATCCTGAATCAGCTCACTTGATATAATGGAATCACCTTTTGAAGTCA
CAGTTACAGAGGCAGTTAGGTGACAATACTTTGTAGGGCTTGGATAAGGTCCTCCAGAAAGCTGTATATG
CTCTGAATTAGTGTCTGTATATAGTATTGTTTCCCTTATAGCCAGAATTCATAGATCCAGGAATCAAGGG
GTGGAAATAGGAGTGGCACCAGTCACCATCACCCCTAGTGGCCCACTAGCACAATTTTTGCTTCTTGTTT
CTCTGACTTAATGCTCTGCTAGCCTAGCGGTCTTACTTATGAGAGAGGAATGCTTTCATCAGGAATACAC
AGCAATGATTACATTGAACTGGAAGTTAAGACTGCCACCCAGTCACTTTGGTCTCTTTGTGTCTCTGAGT
TAGCAGGCTAAGACGGTGTTACAGTGCTGGCCAGGGTGATTGATTCAGACCACCAAGGAGAAATTGGACT
ACTACTCCACAAGGGAGGTAAAGAAAAGTATGTCTCCTGGAATACAAATGACCCCTTAGAGTGTCACTTA
GTATCACCATGCCCTGTGATTGTGTCAATGGAAAATATTACAACCCAATCCCAGCAGGACTACAAATGTC
CCAGACTCTTCAGGAATGAAAGCTGGAGTTACCCTAACAGGCATAACGATGACCAGCTGAGGTGCTTGCT
GAAGGCAAAGGGAATACAGAATGGGTAGAAGAAGAAGCTAGTTATTAATGTAAGCTATGACCTAACTGGT
TACAGAAACAGGACAGTAATTGTAATGAGAATTTCCTCCCTATTTTTTAAAGAATGTTTGTGTGTATGTA
TACATATATTAAGCCAATATCTTCATTTTCATTCCTCTCTTACTCCTTTATCATGTAACATAAGCTATAT
TGACTTTATATCAGTATTTAAGTATTATTAACTTTACACCACAGTATTTAATCTATGGGATATCAGAATG
ACAGTTTGGATGTCTGTCCCCTCTAAATCTCATGTTGAACAGTAATCCCCAATGTTGGAGGTGGGGCCAG
GTGGGAGGTGTTTGGATCGTGGGGGTGGATCCCTCATTAAATGCCTGGTGCCGTCCTCGTGGTAATGAGG
AGTAATGAGTGAGTTCTTGCTCTATAAGTTCACATAAGACTTGGTTGTTTGAAAGATCCTGGAATCCCTC
CCTTGCTCCCACTCTCCCACATGACATGCCTGCTCCCACTTTGCCTTTCGCCATGATTGAAAGCTTCCTG
AGGGTTCCACAGAAGCTGAGCCAATGTCAGTGCCTCTACAGGTTTCCTGTACAGCCTGCAGAACTATGAA
CCAATTAAACCTCTTTTTTTTAGAAATTACCCAGCCTCAGGTATTCCTTTTTAGCAACACAAAATGGACT
CACACACAGGAGAAGAGTAAACATCATCCAAGGACTTTACCTCCTCTTCTGGGGAAGAGATTAGTGTGTT
TTCAATTTTATGCAGAATTATGTTAGGCAAAACTACTATCTTGTTATGGACTTTATTTGGAGATTACGAA
TGGCTTAAGGAGATACATATGAGTGCCAAGTTGACACGAAGTAAACTTATGATGGTCAATTGTAGGTGTC
AGCTGGACTGGATTAAGGAATACCTAGCAAACTGGTAAAGCATTATTTCTGGTCTGTGGGGATGCTTCCA
GTGGATATTGATGTGGGAGTCAGTGGACTGTGTGGAAAAGATCCTCCCTTAACATGAGCAGACACCATGT
ACTCAGCTGGGGGCCTGCACGGAACAGAAAAGGAGAGGAAACGATTTTCTCTCTCTCTTGAAGTTAGGAC
ACTCTCCTCCTCCTAGTCTTAGACACCAGAACTCCAGACTTGGGACTCCAGGATTTACCCCAGCAACCCC
TCCAAGTTCTTAGACCTTCAGTCTCAAACTGAAAATTCACCCCAATTGAGGTGAATATCATAGGTTCCCT
GGTTCTGAGGCCTTCTGACTTGTATAAAGCCATGCTACTTGAATCCTGGGGTCTCCAGCTTGCAGCCTAT
TATGGGATTTCACAGTAATTTTGAGAGCCAAGTCCCCTAATAAATATCCTCTCATATATTGTATATCTCT
AGTATTTATGTATTTATCTAGCTATCTATGATATATCTATTATCTGTCTATCTATCTATCTTCTCTGGAG
AATCCTAATACTATAACCTGTTTTATGAGTGCTCTGACAAATTCCAATGATCACGGCTCTACCTTAATGA
TCTAATGACCTCCCGAAGATTCTGCCTCCCCAAATCATCACAGTAGGTTTCAACATATGAATTTTAGAGG
GACACAAACATTCAGTCTATAGCTTGGTTGAAAGTGGGATAGTTGAAATGTGTCAGCTACAGTCAAAGTG
ACAACTTGAGAATGCAATATGTGGATGTCATCACAGCATTCAAAACCTAAGGAAGTGTAATTTCCTCTCA
AATTTGTTAAGCTAGAGTAATAAACACACTGAGGCCAAGTATGTCATGGGAAGACAGGACACTTGCTGGG
GGCAAGGAGTTCCATACTGCCTCTGCCCTTCACAGATTAGGGCTCTTTTACCTGAATCTCGAAGTCCTAC
ACTTGACAAAATACCTCCCAATGTTTCCCAGTTTTCCTCACCCAAAATTATCCTTAAGTGTAAAGTTATT
TGACTGAATTATTCAGTTGGGAATAGGCAATTATAGCTCTTGGGAAGTATCAAAAAGTGTTTCTATAAAG
ATTTATATAAAAACATGATTGTAATGATCTTTGAGAGAAGGAGACTAGAATTTGAAGAACACATATGCAG
AATCTTTCTGTAGTCCTCTGTAAGAAACCTATCCTTAGGAGATACATGAGCAACTATTTCCTCCAGGAGA
TGTCTACACATACAAAGGAAGTAAAAGTTGGCAGATTTCTTGCTCTCCAAAGCTAACTTCTAAGCCAAGA
AAGGAATGTGGTAACCACAGAGCCCTGGTACAAAAATATCTAGTAGCCAATACCCAAATTATATAGGTGT
GATATATGATTTGGATTTGTGTTCCCACCCAAATCTCATGTTGAATTGTAATCCCCAGGGTTGGAGGAGG
GGCCTGGTGGGAGGTGATTGGATCGTGGGAGTGGACTTCCCCCTCGCTATTCTCATGATAGTGAGTGAGT
TCTCACAAGATCTGGTTGTTTAAAAGTGTGTAGCACCTCCACCTTTGCTCTCTTTCTCCTGCACCAGCCA
TGTAAAATGGGCCAGCTTCTTCGCCTTCCACCATAATTGTAATTTTCCTGAGGCCTCCCCAGCCATGCTT
CCTGTATGTACAGCCTGCCAAACTGTGAGCTAATTAAACCTCTTTTCTTTATAAATTACCGGTCTTGGGT
ATTTCTTTATAGCAATGCAAGAATGGGCTAATACAAGGTGAAATCATGTACGCGCTGTAGCTAAACAAAG
GAATTTGTTGGAAAAGAGACGAATTGGTGAGCTGAAGACAGTACTGGGTTTGGAGTCAGAGAGACCTTAT
TTAAACTCCTAGCTGTATGACCCAGAATGAGTTATTCATTCTGTCTCAACATCAACATATTTCCTTTAAA
AAAGGAAGAGAGATACCAATGTTCACTTAAGTGGGGTTTTATGAGGATTACATGAAATAATATACACAAA
TTCCCTAGACCAACTACTGGCACCAAGCAAGTGCAAATGATTGGCAGCTTCTTCCATTCTCAATTTCTTG
TGAGGAAAAAGGTATTCTTTCAAAGCACTGCAAATTTTAAAGCTTGTCCAGATTTTAAATCTCCATGTTT
CAAAGAAGCACTCAGTCTTAGGCATTTAGTGATAGAAAAGGCCCTTTGTTGAATATTTACTGCATAGATG
TATGAAGTCAAGTAATTGATATGTACTCAGACATTAACATATAATTTTATCATCACTTCCATTTGACAGA
TGAGAAAACTCAGGCTTTAGTTTGAAGCAACCCCATCAGTAACCTAGCTAGGAAGTAGTAGAATCAGGAT
GGACTCCCAGTCTACCAGAATTCAGGGCCAGTATATTTAACTGCTGTACTTTTTAGTTACAATAAATTAT
TGATTGGATAGCCTCATTTATCCCTATGCCCTATTTTTTCTCTCATGACTTCTTTTAAGTATCCTTCTCT
ACAGTAAAGTCATAACCCATTTGGGATTTGTGAGCATTTTGATGGTGAGCCTGCTGTTACACATTGTTCA
GCAAACACTTACTTGGTGTCAGGTGTAAATGAATGATGCTGTACATGTGTTTGAACTACTCAAGGAAGGG
CACTGTCCTCAAGTATGCTCAAGAACTTTAGAAGTACTCGATTACACATACGGGATGATTAACAATTGTT
CTTGTTTATTCATTAAATCAAACTACCTCAACTGGGCAAACATGTATCAGTATAACTCA
