# Supplementary material for: Genome-wide characterization of endogenous retroviruses in snub-nosed monkeys
Source: PeerJ. 2019 Mar 18;7:e6602. doi: 10.7717/peerj.6602 (PMC6428148; doi:10.7717/peerj.6602)
Supplement: File S4 — All ERV sequences found in the black and white snub-nosed monkey. [file peerj-07-6602-s004.zip › Supplemental4/156-4631.fasta]

>NW_016809273.1:5156142-5160772 Rhinopithecus bieti isolate Rb0 unplaced genomic scaffold, ASM169854v1, whole genome shotgun sequence
CTCTGCTGAGGTCACCTGCTGGTGAGCACTCACGTGGGATACAAATATCTTTAGAGTTTCTGACCACTCA
GATAGGTCCATCCACATACTTCTTCCCCAAATTTCTTTGTCACCAATTTTCCAATCATGCTTCTTCCAAA
TCTCTGACCATCCAGCCAAACCATTGGCTACAGGCCATTAATCAGTATATAATTGCATATCTGGCCATTT
CTCCTTCTATGCAAAGTGCACAACCAGATGCACTGCTCAAAGTTCTGCCCACTGGGAAGCTTTCCCTTCA
CTGCTGTCCTTCAGGGATGTCCTCGAAAGGGACTGTAGTGCTGCAGCTGTCCACTTTTGGGTGGTGCCTG
CATATTGTGCAGCACCATCTGTGAACCAGGCCCAAGTCCTCTCTTCCTCTGTCAAATGATCATAAGGAAC
TTGCCATGATGCCATCGGTGCAGGCACAGTGAGAGAAGGCAGGGTAGCAGGAGTAGAGACTATGGGGGTT
TGAGCCACTTTCTTATGTAACTTACTTGTGGCTTCAGGACCTGCTTGAGCCTGATCACGTATATACCACT
TTCATTTGATGGAATGCTGCTGTGCATGACCCACTTTATGGCTAGATGGGTCAGAAAGCACCCAGTTCAT
GATAGGCAATTCAGGTCACATGGTGACTTGATAACTCATGGTCAAACATTCAGTGTCCACCAAAGCCCAA
TAACAGGCCAAGAGCCGTCTCTCAAAAGGAGAATAGTTATCTACAGAAGATGGCAGGGCCTTGCTCCAAA
ATCCTAGAGGCCTCCACTGTAATTCACCTATGGGAGCCTGCCAAAGCCTCCAAACAGCATCCCTATCTGC
CACTGACAACTCAAGCACCATTGGATCTATTAGGTCATATGGCCCGAGTGGCAGAGCAGCTTGCACAGCA
GCCTGGACCTGTTGCAGAGTCCTCTCCTGTTCTGGACCCCAACCAAAACTGGCAGCCTTTTGGATCACTC
GATAAATGGGCCAGAGTAACACACCCAAGTGAGGAACGTGTTGCCTCCAAAATTCAAACAGGCCCGTTGG
GTGTTGTGCCTCTTTCTTGGTCACAGGAGGGAACAATTGTAGCAACTTATCCTTCACTTTAGAAGGAATA
TCTCGACAGGCCGCACACCACTTGACCCATAGAAATTTTACTGAGGTAGAAGGTCCCTGAGTTTTAGTCA
GATTTATTTCCCATTTCCCATCCTCTGGTGTGCAAATGTCTCACCAATAAGTCCAGTGTGTTTGCTACTT
CTTGCACACTGTGTTCAATCAGCATAATGTCATCAATGTAATGGACCTGTGTGATATCTCATGGAAGCAA
AAAGCAATCAAGGTCTCTCCGAATAAGACTATGATACAAAGCCGGAGAGTTGATATACCCCTGAGGTAGG
ACAGTAAAGGTTTATTACTGGCCTTGCCAGCTGAAGGCAAATTGCTTCTGGTGGGCCTTAGGAACAGGAA
TGGAGAAAAAGGCATTTGTCAAGTCAATGGCTGCATACCAGGTACCAGGAGAAGTGCTAATTTGTTCAAG
CAAATTGGTACATCTGGTACAGGAGCTGCAATTGGAGTCACCACTTGCTTAAGCTTACAATAATCCACCA
TCATTCTCCAAGATCCATCTGTTTTCTGCACAGGCCCAATGGGAGAATTGAACAGGAATGTGGTGAGAAT
CGCCACTCCTGCATCTTTCAAGTCTTCGACAGTGGCATTAATCTCCACAATCCCTCCAGAAATGTGACAT
TGTTTTTGATTTACTATTTTTCCAGTTAGAGGCAGCCTTAATGGCTTCCATATAGCCCTTCCCAACATAG
TAGCCCTCACTCTACCAGTCAGGGAGCCAATGTGAGGGTTCTGCCAGCTGTTAAGTATGCCTATGCCAAT
TATGCATTCTGGCACTGGGGAAATGACCACAGGATGAATCCAGGGACGGAGTGGACCCACTGTAAGTTGT
ATTTGAGCTAAAACTCCATTAATTACCAGACCTCCATAAGCCCCTACATTAACTGGAGTACCACAATGAC
GGAATAAATATCAGCTCAGAACCAGTGTCCAGCAGTCCCAGAAATGTCTGATCATTTCCGTTTCCCCAGA
ACACAGTTACCCTGTTAAAAGGTCGGAGGTCTCCTTGGGGAAGGATGGAAGAAAGATTCACTGCATAAAT
TGTCAGTAAGGCAGTGGGGTCCTTCCTCAAGGGGACTTGGTCTCCTCTTCATTCAAGGGGTTCTGAGTCA
GTAAACTGGCTCAAGTCTGGAATCAATTGAGGGGCCATGATTCTTTATTTTTATATTTCATATCAGTGTT
TTGTCCATTCAACCTAGAAGTATTGTTTGTGTACTATAAGTAAGAATGCAGTAGGCTTCCTATCAATTTT
ACTTCTAAGAACATCATGATTAATTAGCCAATGCCAGGGCCTTACACAAGTCATACTATTCTGATTGCCT
CTTTGCCTTTGTTTTCCATTACAGTAGCTATACCCACCTTGCCTTTGACAGTTGACTGCTGCCACTTGGC
CCCTGCCACCTCAGAATCCAATTATTCCCATTGTATTTAGATTTTGTAGTTGAGTGACTGTGGTTCCCAC
TGTTAGCTTTGACATGGAGAGAAGAGGAATTGCAGAGTTTACGAAGATTCAGGTGCTGCCCTCACAAATC
TGTTTCTCAAGGCATTGGTCAAGGGTGTATCTTCTAGACTCCCCTAGATGGGATGAATAGGTCTAAAGTG
ATTAGTCCACTCCACCATCCCAATCTCCTTCACATTAAACCAAGGGAGATCAGGCATTTTCAACTTACTC
ATGGGGGGCCATCTTTTAATCCATATTTCAGCTAACCAAGCAAATAAACTATCAGAACCTTTTTTAACTC
CCCGAGTTGCAACATTAAATGCAGAGTCCCTACTTAGTGGGCCCAAATCAATAAATTCAGCCTGATCCAA
ATCTATGTTCTTTCAACCATTATTCCACACTCCTAATATTCATTTCCATGCCTGTTCTCCAGATTTCTGT
TTTTATAAATTAGAAAAGTCAAGCAGTTCTTTTCAAGTGTAGCACACCTCCTTATGGATCACACTCTCAA
CCTCACCTTTAGGTGCCCTCCAGGACTTTAGTTATAGGTCCAGAAGCAAACAGGGGTGTTGGTGGTTGTT
CCTGAGGAGAATCAACATTATCTTGCCTGGTAAATGCCTCAGGGAAGGCCATCGCTGTTACCTCAGGCAT
CTCAGGGTTTATATCCTCAGACAAAAGTGGAAAGGTTGATTGCAGCATGGGTCAGGAAGAGGATGTTGCT
GCTACTGAGGGTGGGGAAGCTGTTTATTCTGGCAAAAAATAAAAAATAATAAGGTTCATCAGAGTTTACA
AACTCAGTATTTCCAGCTTCATCAGGGTCCTTCCTTATGCCCCCATTCCAAGTTTCAGGGTACCATTCTT
TTCCAATCGATGCCCTCACTTTAACAGTAGACACCTGGCAAAGCTGCGCATGCACCTTTCATTGCAGGTC
AGCCACTCCCATAAGAGCTTGTGATATTTTTCCACAATTTCAGCTCTTCCTCTACAGAAGACTCTCACTC
AGGGCAATCTTAGCAGATTTGAGGCTCAGTATCTGCTTCTGAAGCCAGAAGACAGAATTTCTGAATTCAT
CATTTTCTTTCATAACTTTGTTCACTGAACATAGGAGCAACCAATCAACATCATTGTGTTCCTTGGTTCT
CCACATATGGTCAAAAATGTTATGTGTAGAGTCGCTAAACTCCTTGCCTCTCATAAGCAGTGAATCAGGA
GTGTCAAATGCATTTATTTTGCATAACTCACTAAACAGTTCATGCCAAAGACTATTAATGTTCTCCATAC
TACTAGAAATAGAGTCCTTAGCATTTTGGGGTCTAATTATATTAAGCACCCACCAACTCCAGAAACCTCC
AAACCAACAAAAGAGCTCTATCTTTAATATTCTGCTCCTCTAGAACCACTTCTGATTCCAAAATCTGTAT
TAATCGGGGTTCTCTACAGGGATAGAACTAATGGAATAGATATATACATATATAAAGGGAAGCTTATTAA
GTATTAACTCACACAATCACAAGGTCCCACAATAGGCCATCTGCAGGCTGAAGAGCAAGGACAGTCAGTC
CAAGTTCCAAAACTGAAGAACTTGGAGTCCAATGTTTGAGGGCAGGAAGTATCCAGCACAGGAGAAAGTA
TAAGCTGAGAGGCTAGGCCCATCTCTCTTTTCATGTTTTGCTTCCTGCTTATATCCTAACCATGCTGGCA
GCTGATTAGATTATGACCACCCAGACTAAGAGTGGGTCTTCCTTTCCCAGCCCACTGACTCAAATGTTAA
TCTCCTTTGGCAACACCTTCACAGATACACCCAGAATCAATATTTTGTATCCTTCAATTCAATCAAGTTG
ACACTCAATATTAACCATCACAATCACTAATCGACAAAGAAATGAAAATCAAAACCACAATGAGGTATCA
TCTCACACCAGTTAGAATAGGTATTATCAAAGAGACCAAAATAATAATAATAAATTCTGGCAAGGATGTG
GAAAAAAGGAAACTCTTATACACTGTTGGTGAAAATGTAAATTACTATAGCTATTATGGAAAACAGTGTG
GAGGCGCCTCA
