# Supplementary material for: Genome-wide characterization of endogenous retroviruses in snub-nosed monkeys
Source: PeerJ. 2019 Mar 18;7:e6602. doi: 10.7717/peerj.6602 (PMC6428148; doi:10.7717/peerj.6602)
Supplement: File S4 — All ERV sequences found in the black and white snub-nosed monkey. [file peerj-07-6602-s004.zip › Supplemental4/157-7800.fasta]

>157NW_016809273.1:5218405-5226204 Rhinopithecus bieti
TGTATGCAAGCGTCCACAATTGAGTCATCCATCAAGTCAAAAATTATCCACTCTTTTGTGCCATGATGAC
TTTTCTTATCATTCACTCACAAATATTTATGGATCATAACATGCAGAACACAGGGTGCGACACTGTAGAA
GGTCACAAAGTTAAATCACAGGAGAGCACCCTCTCCATATGGAGACGATGTGCATGTGAATCATGTCATC
TCACCACATTGCAGAACCCACTACCTGTATCCTCACTGGCAGCTTCTACAGTGAGGAGACAATTGGAGCA
GAGATAATAAGAGTAGGATTCTTGTAGAAAGCAGAAGAAAATCGTGCAATGAGTTGTAAGGGGCAAAGTA
GCCATAATTTGTTGAAGAGAAATCGGGAGTGCATTCCAGGCACCAAATCCAAAGGACTAGATTTTGAATC
AGATAAGTCTTTCCCTGATGAAACCATGGGGAATTTTTTTTTAAGTTCTATTTTTAATTAGGAAACAAAT
GCAAAGTAAAAATAAGACAATATTGTCCACTGATCAAATTTGTAATGTAAAATAATTATAATCAGAGCTG
GCAAATCATGCTCTGAGGTTGTGTGTGATTGGCTACAACTCTTTTTTAGTGAGAACTGGCAATATATATC
TATGGCCTAAAATCTGTCATATCCTCTAAAATAAAAATGCCCCTTCTTAAAACTTGCATGGATGTTGCTA
AATATAAGGAACCTCATTGTGAAATTTTATAAAATGGAAAATTACAAAACCCAGATGTCCAATAGTAGGG
AATTAGTTAAATTGTGGTGCATCCATATGGTGACTAAATTATCATACAGAGAATGTTTAATAAGGTAAAA
AATACTCATAACAACTGATGAAGGTGCTCCAATTTTGCTTTTAAAATATTTGCACGAAAACATTTAAAGA
TGTATTCACCAAAATTTAAATCAACAATGGTTCTTTGAGTTGTAAAATTAAAGGTAATTTGTATTTTTTT
TTTATTCATTGGTCGTTTTGAAATTTTTTAATAATAAACAGGTATTACTTCAGAGACCAGAAAAACATGA
AAAGTAATCAGTTAACCACTAGAGAGAGACATCAGATGAGTAAAAGTCAGTGGTTTCCCACTGCTTACAG
TATCAAGGTCAGGTTTGCTCACCTGGGTTGGCCCCCATCTGCCACCCCAATCCCCTCTCTCATTATGCTT
CTACCAGCTCTCTCAGCTCTAGCCATGCAGGTCTCCAGGTATTTTGCCATTTTCCTGCTACCACAGAGCC
TTAATATAGTAAACTGTATTATTTTTTCAATTATTCATTCCCACCTGTAAGGGAAATGGCTGCACTTCAG
TCACGAATAGGCCAAGGTAGCCTTTTGGTGTAGCATGACCCAGCAGGTTTGGAGCACAATCACACAACTC
CTCCACACATTATGTAACCATTCCACGTGAGGTGCATTAGGTAATCACCCATGTAAGCTTGCGCTTGGTT
TGGAGCCACTATTATCAGTACAAAGTATAGTTACCCTGCTAATGCTGTACATATGGCTTGCGTCCAGGCT
TTCCTGTTCCCAGAGAGAGAATAAAGCCATTGAAACCATCCACAATTCCTCAAGTGTTTTCCATCTACCC
GCCACTCACCTGACTCCCCTTGGACCTCAGTTAGAATCTGACATTTGGTGTCATGAACAGATCCTGACGT
GAGTGAGCCTTTGGTCCCCACGGATTCCAGGTTGGCCATGTGGCTGCATCATGGGTTGTGGTACCCAGCA
GCAGCTATGCTGCTCAGATGGGCTCTGGTGGAAACCTGGGCAGCAGTAGATGGGTCCTCCATGAGCATGG
AGAAGGCGCTGATGCAGCTGGAAGCCCAGAGCACCAAGAAGAAGCAAGCTTTTGCTGGCAGAGTTGGATA
GCATTTTTGACTGTGCTATGAGAAGTACACACCAAGTCCCTGAGGGATGAAGCACAGGTAAGGGCCCTCC
AGGCACAGGTCAGGCCCCTGGAGGCCCAGCTACAGAACTCAGAAAAAAGAATTAGAAACTGCCATGAATG
AGAAACTCCAGGAGCAGGCGGGATGCTTGGAGGCTCACTATAGAGCTTGGAAAAGGAATTAGAGGCTGCT
GTGAATGCAGGCCTGGGTGCATCATCTTGACTGGAGACCCCTCACTTGGTCTGATACAAAGGAGGAAGAA
CCCCCATTGCAGGCTCACCCAGTGGTCCCTCAGAAGGTAGATCATAAACAGCCATTGGGGCCACAAAGGC
ACACTCAGGGACCACCCCCCACCCCCCCACTGTAATACGAAATACTTTATATACTGCCTATACCCCAACT
GATTTGCAGGAATTAGGCAAGCAGTGCCGCCAGTGTCCAGAGGAACCTCTGTCCACCTGGATGCTTCATT
TGCAGGATAAGGAAGCAGATAATATCTCCTGTTCTGCCTCTGAGGTGGAAAATCTGGCCTCTATCATGAC
TCACCCCTCCCTCCATCAGCAGTTGCAGGTGAGTAGGCAGTTGGCAAGGGCAAGGTGACCACACCCTGAT
TGAGTGGCTATGGGCAGCCATACAGACTGTGTGGATCAATGCCGTTGAAATACTCAAAACCATGAGTAAA
TGGTAGTTGTATGCCGATTTGGTGCAAGTCATCTGGGAGATGGGTATGCGGCAGGCTATGTTTGACCTGA
ATACCCGGGGACGAGATGATGAATGTTTCATCTCCCAAATGAGGGATCTTGTGTTGGGTTCTGTGCCCCC
AAATGCCTTTGGCTCCCTAGCTGCTGTCCTCACCCCAGATGTAGGGCACTGCATACATGAAGTGACCACT
GCTATGGTGGCTCTCAGGGAAGCAGAAGGCTGCCAGTTGGACCAAGGGGTCTGTGCCATACAATAGGGGT
AGATGCCCTACCTTCAGGGGGCATCCCATGGGAGAAAAGGGGGCTCCAATGAGTGACGCACTCACAGATG
TGGGTAGATTTGATTTTGGCCAGGGTTGACCAAGAGAAAATCGATAAGCAGCCCAGTGAAGTTCTCTTAA
CTTTCTGGAGACAGTTATCTCAAAGCAGCAATTCCAGAAAATACTCAAGGGGCAGAAGGATATTGCTATG
CAACCAAGTCCTACCCAGGCGTTTCAACTCAAAGACTACTTGCTGCAGCCAGGCAGAAATCTAGAACCTT
TTCTGTTTAATTAGGGAACTGGCAGGGGCACCCAGCTTGGGGGGAAATCAGATGACTGGAGGCCACATAT
GGAATTAGGGATCCACTGGTCCCCCACCAATGTGCAGTGGGTACTGGCACTGCTGGATACTGGCACAGAT
TGCAGCCTTGTTTGTGGGAACCTGGATAAGGTTCCTGGCAAACCTGCTAGCACTGACAGCTCTGGAGGCC
AGTCAGTGAAAGTGAAACCTGTATCTCTGTACCTCGACATTGGCCACTTGGCTCCCCATTTATATACTAT
GTATGTCTCTCCCATACCAGAATACATTCTAGGGGTGGACATTTTACATGGCCTGGTGTTACAAACTATG
GCCAGGGAATTCAGACACCAGGTGCATGTGGTGAAGCTCATGCTGCGCAGACATACGCATCACTAGTCTC
GGGTCCTGCCACAACCCCAACGAGTTACTTCCACTCATCAGTACCATTTGTTGGGTGGGCATACAGAGAT
AACTGAGACAACTAAAAAGCTGGAGGTGCAGATAGTGCGTGGCACCCACAACCCCTACAATTCTCCAGTG
TAGCCAGTTAGAAAGCCTGATGGAACTTGGCAGATGACAGTGGGCTATTGGGAACTGAATAAAGTAACAC
CCTCTTTGCATGCCACTGTACCATCAATCATGGATTCGATGGACCATTTGACAATGGAATTGGGACAGCA
CCACTATGTAGTGGACTTGGCCAATGCATTTTTCTCCATAGACATCACTCCAGAGAGCCAGGAACAGTTC
ACCTTTATGTAGGATAGGTGACAATGGACTTTTACAGTGTTGCTGCAGGGCTATGAGCATAGCCCTATCA
AATGTCATGGGTCATGGTCTAGTTGCCACAGATTTAGCCACCTGGCAATGTCCAGAAAGGGTCAACCTAT
TCCAATATATTGATTATATTATGTTAACTTCTGATTCTCTTGCAGATTTAGAAGCAGTGGCACCCCTCTT
GTGGCAACATTTGGCTGCATGTGGTTGGGCCATCGGCAAATCCAAGGTCCAAGAGCCTGGATTATCTGCG
AGACTCCTGGGAGTTATCTGGTCAGGTAAGACAAAGGCCATCCCAGAGGCTATCATTGATCAGATTCAGG
CATATCCCCGGCCCACCATGGTGAAGTAGCTGCAAACTTTTGTGAGACTCCTGGGATATTGGCAGGCATT
TGTGCCCCATTTAGCTGAAATAATAAAACCGTTGCACTGGTTAACAAAGAAGGGAGCTACCTGGGACTGG
GATGATGTGGCTGAGACTGCCTTCCTGGCAGCCAGGTGGGCTATTCAGCAGGCACAAGCCCTACAGGTAG
TTGACCGGGGTGCCCATTTGAGCTGGATGTGCACGTGACCACAGATGGTTCCAGTTGGGACCTGTGGGAC
TGCATGGAGTTCTTGAGAACTCCAGTAGGCTTTTGGTACCAACTATGGAAGGGAGTTGAGCTCCAGTATT
CCATGATAGAGAAATAGCTAACAGCTGTATATATTGCCCTTCAGGCTTGTTAAATTATGACAGGATGGGC
TGCAGTCATCATGTGGACAACTTACCCGATAGTGAGATAGGTGCATTCATGGGTAATAACCCCCCAGACT
GGGACAGCACAGACATCCACTTTGGCAAAGTGGGGCATCTACTTGAAGCAGCAGAGTACACTGAGTACAC
ATGTCTTAGCGGCAGAGTTGCAAGGGGTCTTGGGGCCTGTAGTACCACTGCAAGATAAGGCCATGGGGCC
TGAAGCACCCCTAGACCCTGAGCCTTCACTGTTTAAGGAAGGGCATTCCCCCATTCCCGATGGGGCATGG
TACACAGATGGATCTAGACAAGGTGCTATTGCTGCCTGGACCGCTGTTGCAGTCCAACCTAGTACTGACA
CCATGTGGTTTGAAACCAGGTATGGACAAAGTAGCCAATGAGCTGAACTCAGAACAGTGTGGATGGTGAT
CACCAAGAAGTTGACACCTGTGGTAATCTGTACCTATAGCTGGGCAGTCTATTGAGGCTTAACCTTGTTG
TTAACTATCTGGAAAATAGAGAAGTAGCTAGTCGGCTACTGACCCATTTGGGGCCAAGCCATGTGGCAAG
ACCTCTGGGAAAGGGGTCACAAGAAAAAAATAACTATTTATCATGTGTCAGGCCATATGCCTTTGACCAC
CCCTGGCAATGAGGCAGATGCCTTGGCCAAGATCCAATGGTCAGAGTAGGCACCTACATGAGATGTGGCC
TTGTGGCTACACTGGAAACTGGGACACATCGGGGGTATGCTGATGCAACAGGTCAATAAGCATTGGGGTC
TGTCCCTGCCCACACAAGACATTTGGGAGGCTTGTCAGAAATGCCCAGCATGTGCTCAGGCATACCTTAA
ACAGAGGCAGCTGCCCAGTGTTACACAGGTAATGATAGGGCAAGTGCCTTGACTTGCAAGAGTATACACA
TGCACTAACAACTGTGGGCATGGCCATAGGCCTGTTGTTCGCCTACCCTTGCAGGGTGACTGACCAACAG
AACACCATCTGGGCCCTGCAACACTCATGTGTCCTGTATGGTTGCCCTCTGGCCATTGAGAGTGATAGGG
GAACATATTTCACTGGACAACAGGTACAACAATGGGCACAACCAATGGACATAAAGTGGGGATTCCATGT
GCTGTACAACCTGCTAGCTACGGGTATGATTGAGAGATACAATGGGCTCTTGAAAAATAGGTTATGCTTG
CATGTCACACCCCCATCTTTGCGGGACCGGAGTTCAAGGTTGGACCTGGTGCTCCAAACCTTGAATGAAC
AGCCTTAGAAATGTGGCTGGTCTGGCCCTGGTGAAAGCTTTGTTACACTGGGCTGTCCACCCGAGCCCCC
CGCCCCCTCTCCCCACTGCCACCTTCAGTTGCAGATACAAACCAAGAATTACCTCCTCCAACCAGGTATG
GGGATGAATGGAAACCTGTTGTTGCCTGCCCTAATGGCCCCTGAAGGCAGGGGAACAGAAAACCTGGCTT
TGGCCATGGACCCTCCAAGACCCTACCGCCAGTGGTTAGCCATCATAGTTCTCTGGGGGAAAGGCCTACA
CTATGACTTGCATGTCACTCCTTGGGTGTTCAATGCATGGCCCTGTGGTTGATTGTTTATAGAAAAATGA
CCAGGGAAGGAACCCTTCTCCGGGGAACATATGTACTATCTGTGTGGCCTATTATGAGCTTCCCTGTGAC
TTTGGCACAGATACAAGACTCAAAGGAACCATGGGGTGCTGATAAAGTGTGGCACTATCTCCCAGGGCAA
AAGCCCTTGGCGTCTGCATTGTTATCCAGAGATGAAAGGTTAGACTGTATTTTGCTTGAGGAACGTAATT
TAACTCTGTTAGTACCTGTGCCTGCTCTGTCATTTCGACCATAGGTTAACATGCTCCAACTGCATTGTGG
ACTGGACCCACACCTTTGCTGAGGTGACCAATGTTTCCAACTGTTGGATCTGCACCACCCTTCCAGGAGC
AGTTGCAGATGGCTTGCCTTGGCACAAACCTTCAGCATCTGCAGAGAAATGGACATGGCTGGAGACTTTG
ATTCCCATGGCCGACACCTGGAATGCAACATGGCAAGCTGCAGACAAAGGATGCTGCAAGAACCACGGCA
TGCCCGCCCCCTGACTGGCCCATAGCGTTTATGATGGGAGGGGCTGGCTAGTAGGGAAACAGGTAGTACC
CCCCAGCCCAGTGCATAGAGCAACACTGGGGTAACACCACTGTGGGGTGGGTACCCAGCACAGCCTGTGT
AAACATAACACATGTCACCACACTGAAGGTATGGTGGAACATGCGACCCCACCAAGGTCAGGCCCTGATG
GATTTTATGGCCCCTGGGAGTTTATGGGTCACTGGGGACACAGGGTGTCCTTACTTACCAACAGACTGGC
CTGGACATTGTACCTGAGGTTGGCCTTGCGTACCTGGCACTGTTCTCCCTGCTTTGCCCAGATGCCTGCA
TAACTGGGAGGCACCATGCTCTCAGTTTTTGTGAGTGCAAGGAAGCCCCTGGTGGTTCTACACCTTGGAA
GTGACTATCACTGGAGTGGGTGTCATAACTGTAGAAGCAGAAGTTACTGCTTTTGCAGAGCACACCGCTC
GGGTTCTGAATCACACCCGAGGGACCCTCCTGTTAATGGATGCGGTTGATCAGATCAGAAAGGTGGTGTT
ACAAAACTGAATGGCCTTAGACATAGTCACTGCTGCCCAAGGAGGCACCTGTGCCCTTTTAGGAACACAA
TATTGTTCCTTTATCCCTGACAGTCAGCAGAACACAACAGTAGCCCTTCAAGGGACATTAAGTTTCTAGG
GAGCCTTACTGATGACCCCCTGTGGAGATGGAGGGGCATCCCTAGGCTCTGGCCTGTGCTGGGCCCTAAT
ATAAATAGCATAACTGGGATCCTAGTAGCTGTTGCTCTCTGTATTGTTGTTGTGGGTTATAGATTCAAGG
CTCTGCCCTATAGGCACACGTCTCTGCCTGGAGGACACTCTTGGCCTAGGGAGTCTAGGGTAAGGTAGAT
GGCTGCACTTTGGTCAGGAATAGGCTGAGGCAGCCTTCCAAAGCAGCATAACTCAGTGGGTTTGGAGCAC
AGGCACACAACCCTACACATTATGTAACCA
