# Supplementary material for: Genome-wide characterization of endogenous retroviruses in snub-nosed monkeys
Source: PeerJ. 2019 Mar 18;7:e6602. doi: 10.7717/peerj.6602 (PMC6428148; doi:10.7717/peerj.6602)
Supplement: File S4 — All ERV sequences found in the black and white snub-nosed monkey. [file peerj-07-6602-s004.zip › Supplemental4/15-8101.fasta]

>15NW_016814111.1:114655-122755 Rhinopithecus bieti 
TGCCCAGACCCGTGATGTCCCCAAAAGCAACCACCAGAGTCCAGAGACAACGCCAAGCGGCAGGGATCGC
TTTATTTCGAGTTCAAACTCGGTTCCCTCCAGCTAGGTATCAGATCCTAGGGAGAGACCCCGAGCTCGGC
ATTCAGCCGTCTTTTATAGTCAGACACAAACGAGTTACAGCAAGTTACAGAGTCACTGGGGATTTTTACA
GTTGTAGGTTTACAATTGGCTGACATTTCAAGTTAAACATTAGTCAGTTGTTCGTTGGTCCCCACCCTTT
GACCAAACCACAAACGGCCGCTTGCCCTGCTAGGGACTTTCCAGATAACCTTGTTGTTTTAGCATTAAGG
GGAGTTTCCTGACTTTTCTGACCTCTGATATTCAGTATTTTTCCACTCCTCATTCCCCCCTCTCTCTAGT
ATCTTGAGAGCCAATCTTGGGTCTTATATGTCTGACTCGGAAGTCTCGGTGAGTACAGGTTGGTACTGGG
CTCTCAGGACCATAAGCTGGACAGTGTTGAGTCTTTCTTTTACAAAGTTTGTTAATCTGTTTATTATACA
TGGTCCTATAGTGAGTAAGAGAAGTATACTTATGAATGGTCCTATGAGGGGCACTAGAAGGGAGTACATG
GAGGAATTCCACCAGCTGTTGGCAGCAGAGGTGAATTGTTGTTTCTGCAATTCTAGGCTGAGTTTATGTA
GTTGTTGAACTCGCGTTTCTACGAGTCCAGATTCATTTATGTAGAAACAACAATCTTCTCTGAGGAAAAG
ACAGGTCCCTCCTTTTTCGGCCGTTAACAGGTCTAGTGCACGGCGGTTTTGTAAAGTAACTTGGGCAAGG
GAAGTCAATTGTCTCTGTAATGAGGCAAGGGATTCGGCGGAAGCTTCCATAGCTATGGAGAATTGATGAG
AGAGTTTTGCAGTGCTGATAAGGGAGTGACCTAAAGCTCCCCCGGCTAGTCCTGCAGCAACTAAGGACGT
GGTGAGTGAGACTCCGGCTACTAGGGGGAGGAATATAGCTCGTTTTGGTCTAGGGAAAGGGGCGGAGTCC
CACCTGGAAAATTCTGCAGGGGTGCGCAAGGTTAGTTGGGGGACTAGCGTGACAGGGAGACACAGTAGGG
TTATAGTGGCCTGAGTGGAAAGGTTCTTATATAGGGTCCCATTGCACCAGAAGAAAGAACCGGGAGGGGC
AAAGAGGGTTGAGTTGGGAGTGGAAGTTGTATTACAGAGGGTAGTGCCGGCATTTGAATAACAAAAGGAA
ACTTGTGTCTGTCCAGGGTTTAGGAACAAGGGGACGTCAGGGATCGGGGGTGGTATGTGGCTATTGTTAG
GGTTTAGGCTGAGAGAAGCGTTAGACGGGCCTGGAAGTGGAACTGCGGTTAACGGCGGTCGCCCTAGAGC
CGCGCAGAAGAAGCATGCAGAGAGATTGCCTAGGCCAGTGGCGTTTGCGATTTCTAACCCTTCTCTTAAT
AGGGATAACCAGGAAAAGGGGCGGGTAGGAGTTAAAGTTGAAAGCTGGACATTTAATTCCCTTTCCTGGT
TCTGTATAGCCGCGTGTAGGGTGGTCTGGATCTGAACAAGGGAACGCCAGAGAAAGAGACGGCTACTAGG
CCAGGTAGTTCCTGAAGTCAAGTACATAGCCCCTTTTTGCTGGGAAGTCCAGCGGGAGTCCCAGGGGTCC
CAGATAACCCAGGTGTAGCCTGATGTGGTTTTAAAGAAATTGTGTGACTGCCACGTTTGACTGGATAGGG
ACTCAGAAGTTTTTAGGATTTTAACGGTGTGGATTTTGCAGGACCTATATGGACAGCCGACACTTTGTTC
TACCCATGAGTTATTACAATAAGAGAGTGTTTGGTCAAAGAGGAAACAAATTGCGGGTGCTGCTTTTCCT
GGCTGGTGTTTAAAATCAGTGAAATTTAGATGGATGGGAGTGCTACAACCCCCAGGGGGACAGTCAGCAG
TGCCTAATACATAGCCCTTTTGTTCTGTCTGAGCATAATTGGTCCAGTTCTCAGTCAGGAAGAAACGCCA
AGCGAAAGGGGATGTTGCCGGGTTCGCCTGGGTCTCCCCACAAGGGATCCATAAGAGTAGAAGAGTTATA
AAGGAGGTAGGTGTCATAGTTACAGTTTAGGTTGCTGACGGCGTAGAACAAGTTTTAGAGGGTTTTCTTT
GGTCCGGTCAACTGTCCAGGTTGCTGCCTCTCCCGTCGAGGATGTAACAAGGTCCGAGAGCGGGTCTATA
GGCTTGGCGTGGGTGTGATGAATCCAGGCGGCGATGCCTTCCACTTTGAGGGCCGTAGGCGTAGTCAGGA
TCACCTGGAATGGTCCTTTCCACCGGGGTTCTAGGGTTTCTTGTCGGTGGCGCTTGACGAGGACCCAGTC
TCCCGGTTTGTATTGATGTGGAATGGGTGGAGGCCCAGCTTCATATAGTTCTTTTAGCTTGGGCCAGACT
TCCTCATGAACTCTCTGTAGGGCTTGTAAGGAGAACAAAAGTTCAAGACCATTATCTGTGTCAGCTTTGA
GGAGATTGTCTTTAAGGTTAGGGAGGATAGGGGGTGGTTTGCCATACATTATTTCATAAGGGGTAAGTCC
TAGTTTATAAGGAGAGTTACGTGCCCGGAACAGAGCGTAGGGGAGGAGGACTACCCAGTTAGCGCCAGTC
TCCATGGTCAATTTAGTTAGGGTCTCTTTTAATGTTCTATTCATTCTTTCTACCTGACCTGAGCTTTGGG
GTCGATAAGCACAATGTAGTTTCCAATTAGCCCCAAGGATGGAAGCCAGTCCCTGACTTACCTTTGCGGT
GAAGGCCGGCCCATTATCCGACCCTATCATGACTGGAAAGCCGTACCTGGGCAGGATTTCTTCTAGGATC
TTTTTGGCCACAATCTGTGCAGTTTCTTTTTTTGTCGGAAAAGCTTCTGCCCATCCTGAGAATGTATCTA
TAAAAACTAGTAAATATTTGTATCCATATTTTCCTGGCTTTATTTCAGTAAAGTCAATTTCCCAATATAT
ACCAGGTCTATCTCCCCTGTGTCTTTTTCCCGTGGTCTGGGTCCCGTGACTGGCGTTATTGAGTTGACAT
ACTACACAGTTTTTAACCGTGGCGTCTACTTTTTCAGGGGCGTTTTTAATTTTTAGTCCAGCGTGTTGAA
TCAAATCTAACATCCGCCGCGGGCCCAGATGAGTGCTTCGGTGGATTTGTGCTATTACTCGCTGCCCCAA
CCTGTCCGGGAGAATGGTATTGTTGTTAGAATCTTTCCACCACTGATTACTGACCTGTGTTCCGGGGAGT
TTACTTATCCACTGGAGGTCTTCTTCTGAGTATTCTGGGTGAAAGGGCAACTCTCTGGGCCCGGGATCAG
GCAGCTGGAGGGTCAGCAGCTGAGGAGTGGTTTTAGCCACGTCTTTTGCAGTCTGGTCAGCCAGGTTGTT
TCCTCGAGTGACTGGGTTAGTGGCCTTTTGATGTCCCGGACAGTGGACGATAGCCAGCTTTCTGGGTTCC
CAAAGGGCAGCCAGAAGATTTAAGATTTCTTCTTTATTTTTAATGTCTTTTCCTTCAGCTGTGAGAAGCC
CCCTCTCTCTGTATATAGCCCCATGTATGTGGGCGGTGGCAAATGCATACCGGCTGTCAGTATACACTGT
CAGTTTACGGTCTTTGCCTAGTTTTAGGGCTTGTGCCAAGGCTATTAACTCAGCTTTTTGAGCCGATGTT
CCTGGAGGTAAAGGCTCAGCCCAAATTATCTCAGTCTCTGAGGTTACCGCCGCCCCCGCATACCTCTGTC
CTTGGTGAACGAAGCTGCTTCCATCAGTGAACCAGGTGAGATACGCATCTGGCAGCGGTCGGTCCTGGAG
GTCTTCTCTGACTCCATGCACCTGGGCTAGTATTTCAGCACAGTTGTGGAGCGTCTTACTTAAGTCTGGG
TCTGGCAGCAATGACGCTGGGTTTAGGGTTGTCGGGGGCTTAAATGTTATTCTGAGGGGGTTTAGCAACA
GCCCTTGGTAATGGGTAAGCCGAGCATTGCTGAGCCATCGGTCAGGGGGTTGTCGGAGGATGCCTTCGAC
AGCATGGGGGTGGTGACTTGCAATTCTTGGCCCATGGCCAGTTTGTTAGTGTCTTTGACCATCAGGGCCG
TTGCAGCAATCATCCGGAGGCAAGGAGGCATCCTGCAGCTACCAGGTCCAGTCTCTTTGAGAGGTATGCA
ACCGGTCTGCGCCAGGGACCTAAGTTTTGAATTAATACTGCTTTTGCTATGCCCCTGCTTTCGTCCACAT
ATAAGTGGAAAGGCTTAGAGACATCCGGAAGACCCAGCGCGGGGGCCGAGAGCAGAGCAGTTTTGATTTG
CTGGAAAGCTTGCTCAGCCTCTTCAGTCCAATTGAAGGGCTGCTGCTCTTTGGTAGCCTGATAGAGGGGT
TTTGCCAGTTCAGCGAAGCCAGGTATCCAGAGTCTGCAGAACCCTGCAGATCCCAGGAACTCTCTTACCT
GTCGCGTTGACTGCAGTCTGGGGATCTGTAGGACAGTTTCTTTCCGAGCATTTGTCAGCCAACGCTGTCC
CCTCTAAGTAGATACCCCAAGTAGGTTACCTCTGGCCGGCAGATCTGGGCCTTTTAGCTGAGGCTCGATA
ACCTAGGTTTCCCAAGGTTTTTAGGAGGTCTTTTGTTCCTTGGATGCAGGCCTCTGGGGATTTTGCCGCT
ATTAAGAGATCATCAACATACTGCAAGAGAGTTATACTGGGGTGTTGGCGTCGGTACTCACCCAAGTCTT
CGTGGAGGGCTTCATCAAACAGAGTTGGGGAGTTTTTGAATCCTTGTGGCAATCTGGTCCACGTCAGTTG
GCCACTTATGCCTCTCTCAGAGTCTGTCCACTCAAAGGCAAAAATTTCCTGGCTTTTAGGGGCTAAAGGC
AGACTAAAAAAAGCATCTTTTAGGTCTAGAACAGTATACCATTGATTTTCAGGACTCAAGGTACTCAGGA
GGGTGTATGGATTTGGCACCGTCGGGTGTATGTCCATTACCCTTTTATTGACTTCTCTTAAGTCTTGTAC
CGGCCTATATTCTTTACTGTTGGGTTTTTGTATTGGTAGCAGCGGAGTGTTCCATGGTGAGTGGCAGGGG
CGTAGGACTCCATGATCTAGGAGTCGGCGGATGTGTGGTATAATTCCCTCTTTGGCTTCCAGGGCCATTG
GGTATTGGCGCACGCGAACAGGGTCCATCCCGGGCTTAAGCTCAACAAAAATGGCGGGACGGTGCTTTGC
TAGCCCTAGCCCTCCTGTTTCTGCCCAAGCCTCCGGGAAGTTCTGGAGCCAGGAGTCTATATTTTGGTTA
GGAGGCGTTAACTCCTGGTGAAGCCGGTACTCATCCTCTAGAGTTACGGTAAGAACAGATAGTGGCCTGT
TTTGGGAGTCAGTCACTTTGGGCCCTTCTGGTTGAAAATGGATTTGTGCCCCCATTTTTGTCAACAGATC
TCTCCCCAACAGGGGACAAGGGCTGTCAGGGATGACCAGGAAGCTATGGGACACTTTCCCGGTTCCCAAG
TTTACTGCTCTCTGGGTTGTCCATGGATATTTCTTGGTTCCTGTGGCCCCTTGAACCCAGGAGGAGTTGG
AAGATAACTTTCCATAGGGCTTGACTAAGACCGAATGTTGTGCCCCGGTATCGACCAGGAACTGGACCGG
GGACCCCTCCACTTGTAAAGTTACCCTAGGTTCGGGGAGGGGATCCGAACCCCGTCTCCCCTAGTCTGTA
TCTTGGGTAACTAGTATCGGCATAGATTTGGGCTGCCATTGTCCTTGGCCTGGCTGGCGCTGTTTCTTTT
TGGGGCAGTCTTTTATCCAGTGACCAATTTCTTTACAGTATGCACATTGGTCTTTACTCAGATTGCGCCT
AGGGGCACGCGTGGATTGGGTGCTTCCTGGCGGTGGTTGTTCTTTTTGGATGACCGCCGCCAGGACTTTG
GTCATTTTCTCAGTGGCCCTAATTTGTCTTTCCTCTGGAGCATCTCTGTTGTTATAAACTCTCTGTGCTA
TGCGAAGGAGGTCCTGGACCTGTTTTCCCTCCAAATCTTCTAATTTTTGTAGCTTTTTCTTAATATCTGG
GGCCGCCTGGTTGACAAAGGACATAACGACTGCTGCCTGATTTTCAGGTGCCTCTGGATCTATAGGTGTA
TACTGTCTAAAGGCTTCCATTAGTCTTTCTAGATAAACAGCGGGGCTTTCTGTCTTTCCCTGTAAAACAG
AATATACCTTAGCCAAATTAGTGGGCTTGCGAGCTGCAGCCCGGAGACCCGCCATTAGAGTCTGGCGATA
AACGAGTAGCTTTCCCCTACCTTCTGCTGTATTGTAGTCCCACGTTGGCCTGGTCAAGGGAAATGCTGCA
TTAATGAGGTCGGGGTTTGCAGTCGGTTGACCGTCATCTCCAGGAACCAACTTTCTAGCCTCTACCTGGA
TTCTCTCCCGTTCCTCCGTTGTGAACAGAATGCGGAGGAGCTGTTGGCAGTCATCCCAGGTGGGCTGATG
AGTGAACATGACACTATCTAGAAGGGCTGTTAGGTCCTTGGGGTTATCAGAGAACCGGGCATTCTGAGTC
TTCCAGTTGTACAGGTCACTGGTAGAGAATGGCCAATACTGGAGTCTAGGGTTACCTGTGTCATCGGGGG
GTCCTATTTCCCTTAAGGGGAGCGCTACAGTGGAATCGGGAACTCGCGGAGTTGCCTCACGCTGGACACG
CCCGCGCGTTCGCCCTGCCGGCCCTCCCGAGCCATGTTCACTTTCAGTTTCTCCTGGCGCCGCGGCCGCT
TCTCGGCCCTCATGGCTTCCTGGGAGTGCGGCCGGTTGGGCTTGGGCATGGGGTCCGGGAGGGGGAGGAT
AAGGTGGGGGTTCCAAGGATGCGAGGTCCTGGCTGTCAGGCAACACAGGGGGCAAGGGGGCAGTTGGAGT
TTTTGGTCTTTTGGTGGTCCCAGTTGGTTGCGCGACTAGGGTTTTACAGGGTTCAGAGGTCAGCAGAAAG
GGAGCTAGCCACGGGGGCGGATTTTCCACCAGATCTTGCCAGACTAAAATGTAGGGGATCTGATCTGGGT
GTCCCGAACGACCTGGCAGGAAAACCCTTGATTTTACCTGGAGGATAATGGGGAGGCAAAAAGTTCCCTC
GGCTGGCCAGCCTACGCCGAAGGTGGGCCACTCAGAGCGGCAGAGGGTTATTAATTTTCCCTTTTTAAGT
TCTATACTGAGATCATGTCCCCTTGCTCTCACATCTTTAAAATTATTGACAAGGAGAGAAAGTGGTGTGG
TCTGGGAGTTGCCCATTCCGAGGAAGTCCTGTTGATAGAAGATGGGTGGTAAGGGATATTAGTGCCTGGT
ACAGGACTGGCTCCAAAGCTCCTGCAAATCAAGGTAAATTAGTAAGGGGCGAGCAACAGATAACTTCCAA
CAACCAAGATATATTGATCGCTAGCGCGTCACGGGCTTAGGACCCGACCAGAAGCAGATAGGCCACAGAA
TACAGAGCCCCAGATGAGTACCGGAGGATGTCTCCCACCGGCCTCCACTGACTGTCCTATAGCGCGTCCG
CCAGGACTAGATCAGTCTCATATACAGACCCCGCGGGATTATTCAGAGGCAGACAGACAACATATAAACA
GAGCCGGCTTACTCACTTTTGCAATGACCCGTTGGCCTGGGGTCTGGTGGGCTTAGGGGCAATCCCGGAT
GAGCCCCCAAGATGTAATGCCCAGACCCGCGATGACCCCAAAAGCAACCACCAGAGTCCAGAGACAACGC
CAAGTGGCAGGGATCGCTTTATTTCGAGTTCAAACTCGGTTCCCTCCAGCTAGGTATCAGATCCTAGGGA
GAGACCCCGAGCTCGGTGTTCAGCCGTCTTTTAGAGTCAGACACAAACAAGTTACAGCAAGTTACAGAGT
CACTGGGGATTTTTACAGTTGTAGGTTTACAATTGGCTGACATTTCAAGTTAAACATTAGTCAGTTGTTC
GTTGGTCCCCACCCTTTGACCAAACCACAAACGGCCGCTTGCCCTGCTAGGGACTTTCCAGATAACCTTG
TTGTTTTAGCATTAAGGGGAGTTTCCTGACTTTTCTGACCTCTGATATTCA
