# Supplementary material for: Genome-wide characterization of endogenous retroviruses in snub-nosed monkeys
Source: PeerJ. 2019 Mar 18;7:e6602. doi: 10.7717/peerj.6602 (PMC6428148; doi:10.7717/peerj.6602)
Supplement: File S4 — All ERV sequences found in the black and white snub-nosed monkey. [file peerj-07-6602-s004.zip › Supplemental4/158-7639.fasta]

>158NW_016803344.1:960015-967653 Rhinopithecus bieti 
ATGGGACTGGTCTTGGGAACTTGCCTACTCCATTTGAGTGGAAGCATGGCCTGATCACCCACGGTGTGCC
TGTACTGGCACTTTGGATTTTGCTTTTGACTTGACTTGGATTGCTTGATACTCTGGTTTGGTTTTGACCT
GGCTTAGATTTCTTGATACTCTGATTTTGGTTTTGATTCTGGTTTGGCATAAACTGTAAAAGTGTGTGTG
TCCCCTTTTTACCCATTCTTTGTTTTGTGGTGTGTGTGTGGTGTGAGCGTGGTGTTTTGTCTCGAGGAAA
CGTAGGTCAGGCACAAAGTAAGCTCACCCCACTAGGAACTATATTGAAAAACTTCAGAAAGGGATTTAAG
GGAGACTGTGGAGTCACCATGACACCAGGAAAACTAGAACTTTGTGTGCAATAGACTGGCCAGCATTAGA
GGTGGGTTGGCCATCAGAAGGAAGCCTGGACAGGTCCCTTGTCTTGAAGGTATGGCACAGGGTAACCTGT
AAGTGAGGGTACCCAGATCAGTTACCATATATAGATTCTCAGTTACAGTTAGCTTTGGATCCCCCGCAGT
GGTTAAGAGGACAGGCAGCAGCAGTACTAGTAGCAAAGGGACAGTTAGTTAAGGATGGTCCTCGCTCCAC
CCACCGAGGGAAGTCGGCACCAAAAGTCCTGTCCGACCCAACACCAGAAGAATCATGACAGGAACTGGTA
CCAGCAGTATCCCCTCCTTATCGGGAGGAAGGGCTCCCCACCCCTGAGCCCACAGGACCTACACCTCCAC
CAGATAACCACGCCCCTAGACCACCCAGAGTAGACAAGAGAGGAAGTGAAGCCGCGGGAGAAACTCCTCC
CTTGGCAGCTCGCTGACGGCCCAAGACTGGAGTCCAAATGCCCTGAGAGAGCAGTGATATACTGGAGTAG
ATGAGGACAGACACATGGCGGAAAGGCATGCCTTTGTGTATCAACCTTTCACCTCTGCTGACCTTCTCAA
TTGGAAAAATAATACTCCATCTTACACTGAAAAGCCTCAAGCTTTAATTGACTTGCTCCAAACTATTATA
CAGACTCATAATCCTACTTAGGCTGATTGCCACCAGCTGCTCATGTACCTCTTTAATACAGGTAAAAGGT
GAAGGGTGCTCCAGGCAGCAACTAAGTGGCTAGAGGAGCACATCCCAGCTGACTACCAAAACCCCCAAGA
ATATGTAAGAATTCAACTGCCAGAAACAGACCCCCAATGGGACCCGAATGAGGACCCAGACATGGAGAGG
CTGAGACGGTACCATGAGGCTTTAATACAAAGTCTAAAGAAAAGGGCTCAAAAGGCTACAAATGTAAATA
AGGTCTCTGAGGTCATCCAAGGAAAAGAGGAGAGTCCAGCGCAATTCTATGAAAGACTGTGTGAGGCTTA
CTGTATGTACACTCCTTTTGATCCAGATAGCCCTGAAAATCAGTGCATGATTAACATGGCGTTAGTCAAA
GCGTGGAAGATATCAGGAGAAAACTGCACAAACAGGCTGGGTTTGCTGGTATGAATACCTCACAGTTACT
GGAAATAGCCAATCAAGTGTTTGTGAATAGAGATGCAACAAGTCACGGAGAAAGCCGTAAGGAAGGCGAA
CGCCAGGCTAGGCAAAACGCCGACTTACTGGCCGCGGCCATTAAGGGAATTTCCCCGAAAGGAGAGGGAA
AGGAAGCTTCAGGGAAGAATACCCAGTCTAATCGCCCAAGCTTGCAACGTAACCAATGCACATATTGTAA
GGAAATAGGACATTGGAAAGATAAGTGTCCCCAACTGAAGGAAAAGCAAGGTGGTTTGGAACAAAAGACC
TCAGATAAAGATGAGGGAGCTTTGTTCAATCTGGCTGAAAAGCTATTGGACTGAAGGGGACTGGGTTCAA
GTGCCCCCAAGGAGTCCATGGTCAGGATTACAATTGGGGGCAAGGACATTAAGTTTTTGGTCGATACTGG
TGCTGAACATTCAGTAGTGACCACCCTGGTCACTCCCTTATCCAAGAAAACCATTGATATAATCGGAGCA
ACAGGAGTTTCTACTAAGCAGCCTTTCTGTCTACCACGGACCTGCTCAGTGGAGGGACATGAGATAGTTC
ACCAGTTCTTGTACATGCCTGGCTGTCCCTGGCCCTTGCTGGGAAGAGACTTGCTTAGCAAGCTGAGAGC
CACCATCTCCTTTACTAAACAGGGCTCTTTACACCTAAAGTTACCAGGAACAGGAGTTATCATGGCCCTT
AGGCTCCCCCAGGAAGAAGAATTGAGACTTTTTCTAACCAAGCCAGGCCAAGAGATAAAACCAGCTCTAG
CTAAGTGATGGCCCCGAGTATGGGCAGAGGATAATCCTCCGGGACTGGTGGTCAACCAAGCCCCCATACT
CATAGAAGTTAAGCCAGGGGCCTAACCAATTAGACAAAATCAGTATCCGGTTCCTGGAGAAGCTCTCAAA
GGAATCCAGGTTCATCTCAGGCACTTGAAAGCCTATGGAATTATAGTTCCTTGCCAGTCTCCATGGAACA
CCCCCCTCCTGCCTGTCCCTAAGCCAGGGACCAAGGACTACTGACCAGTACAGGACTTGCCCTTGGTCCA
CCAAGCTACAGTGACTCTGCACCCAACAATTCCTAACCCTTACACATGGTTAGAGCTGCTACCAACTGAG
GACAGCTGGTTTACCTGTCTGGACTTAAAAGATGCGTTTTTTAGCATCAGAATAGCTCCTGAAAGCCAGA
AGCTCCCAAGGGTTCAAGAACTCCCCTACTATCTTCGGGGAGACCCTGGCTCAAGACCTGCAAAGGTTTC
CTGCTAAAGACCTAGGCTGCGTCCTGCTCCTGTACGTGGACGACCTTCTGTTGGGACACTCCACGGCAGT
CGGGTGTGCAAAATGAATGGATGCCCTGCTTCAGCACCTGGAGGACTGTGTGTATAAGGTGTCCGAGAAG
AAAGCTCAGATCTGCAGACATCAGGTACGCTACCTGGGATTCACTATTCGGAAAGGGAAGCACAGCCTGG
GCTCAGAAAGAAAGCAGGTCATCTGCAGCCTACCGGAACCTAAAACCAGAAGGCAAGTAAGGGATTTCCT
AGGAGCTGTTGGGGTTTTTGCAGATTATGGATTCCAAACTTTGCAGTACTAGCCAAACCTTTGTATGGGG
TACAAAGGGGGCTGACTGGGAGCCTTTTGAGTGGGGTCTGTAGAGCAGCAAGCCTTTTGTAAGTTAAAGG
AAAATTTATATTGGCCGCAGTCCTAGGACTACCAGATTTGACAAAGCCCTTTACATTCTATGTGTCAGAA
AGAGAAAAAAATGGCAGTTGGAGTTTTAACCCAGACTGTGGGGCCCTGGCCAAGGCCAGTGGCCTATCTC
TCAAAACAACTAGATGGGGTTTCCAAAGGCTGGCCACCATGTCTAAGGGCCCTGGCAGCAACAGCCCTGT
TAGCACAAGAAGCAGATAAACTAACCCTTGGGCAAAACCTGAATATAAAGGTCCCCCCATGCTGTGGTAA
CTTTGATGAATACCAAAGGACATCATTGGCTAACAAATGCTAGATTAACCAAGTACCAAAGCTTGCTATG
TGAAAATCCCAGAATAACTATTGAAGTCTGTAGCACCCTAAATCCCACCACCCTGCTCCCAGTAGCAGAG
AGCCCAGTCAAGCATAACTGTGTAGAGGTGTTGGACTCAGTCTAATCTAGCAGACCTGACCTTCAGGACA
GCCATGGGCATCAGTAGACTGGGAGTTATACGTGGACGGGAGCAGCTTCTTTAACCCACNGCCCAGTCAA
GCATAAATGCGTAGAGGTGTTGGACTCAGTCTAATCTAGCAGACCTGACCTTCAGGACAGCCATGGGCAT
CAGTAGACTGGGAGTTATACGTGGACGGGAGCAGCTTCTTTAACCCACAGGGAGAAAGATGTGCAGAATA
TGCGATAGTAACTTTGGATGCTGTAATTGAAGCCAAACCATTGCCACAGGACACTTCAGCCGAGAAGGCT
GAGCTCATTGCTTTAACTCAGGCTCTAGAACTCAGGGAAGGTAAGACTGTAAACATCTACACTGACTCTC
GATACGCCTTTCTAACCCTCCAAGTGCATGGAGCATTGTAAAAGGAAAAGGGTCTGTTAAACTCTGGGGG
AAAAGACATAAAATATCAACAAGAAATTCTACAATTATTAGAGGCAGTGTGGAAACCTCAGAGGGTGGCA
GTCATGCACTGCAGGGGACACTAGCGAGCCTCCACCTCAGTGGCCATAGGAAACTCTCGAGCTGATTCAG
AAGCTTGAAAAGCAGGATCTACCCCTTACCCGGCATTGGTAGTAGCCCCCTTACTCCCTCAAACACCTGA
CCTGGTACCTACCTATTCTAAGGAAGAAAAGGCTTCTTCCATGCAGAAGGGGCAAGTAATAAAAGGAGGA
TGGATCAGACTGCCAGATGGGAGGGTAGCTGTGCCGCAGTTGCTGGGAGCCACAATCGTATTGGCCGTGC
ATGAAACCACTCATCTAGGTCGAGAGTCACTTGAAAAAATTGTTAGGCCGGTACTTCTACGTCTCACACT
TGCCAGCCCTTGCCAAAGCAGCAGCACAACGGTGCATTACTTGCCGACAGCACAATGTGAGGCAAGGCCC
CACTGTTCCACCCGGCATACAAGCTTATGGAGCGGCTCCTTTTGAGGATCTTCAGGTGGATTTCACAGAA
ATGCCGAAATGTGGAGGTAACAAGTATTTGCTGGTTCTTGTGTGTGCTTACTCTGGGTGGGTGGAGGCTT
ATCCAACACGAAACTGAAAAGGCCTACAAGGTAACCTGTGTGCTTCTCTGAGATCTTATTCCTAGGTTTG
GACTGCCCTTACGAATCGACTGAGATAATGGGCCAGCGTTTGTGGCTGACTTGGTATAGAAGACAGCAAA
GGCATTAGGAATCACTTGGAAGCTACATGCCGCCTACCAACCTCAGAGTTCTGGAAAGGTGGAGCGAATG
AATCGGACTGTCAAAAATAGTTAGGGAAAGTATGTCAGGAAACAGAAGTAAAGTGGATACAGGCCCTTCC
TATGGTATTGTTTAAAATTAGATGCACTCCTTCTAAGAAAACAGGATACTCCCCTTATGAAATATGGTAT
CATAGGCCTCCTCCTATACTACGGGAGCTTCCAGGCACTCCCCAAGAGTTAGGTGAAATTGAATTACAGC
GACAGCTACAGGCTTTAGGAAAAATTACACAAACAATCTCAACTTGGGTAAATGAGAGGTGTCCCATCAA
CGTATTCTCCCCAGTTCACCCTTTCTCTCCAGGTGATCACATGTGGATCAAGGACTGGAACGTAGCCCCA
TTGCGGCCACGGTGGAAAGGACCTCAGACCGTCATCCTGATCACCCCCACGGCCATAAAGGTAGAAGGAG
TCCCAGCCTGGATCCACCACAGCCGTGTGAAACCTGCAGCCGATGAAACCTGGGAGGCAAAACCAAGCCC
GGACAACCCCTGCAAAGTGACTCTGAGGAGGACGACAAGCCCTGTTCCAGTCACATCTGGAAGCTGACTG
GTCTCGCATGGCCGAAGCATGAGGAGAATCATCAGGAGACTCATTTTCCTTATAATTTGTACTTGTATAG
TAAAAACTTCCACTGATTTTCCCCGCATGGAAGACTGCTCTCAGTGTATACATCAGGTTACCCAGGTAGG
GCAACAAGTTAAAACAATCTTTCTGTTCTATATAGTTACTATGAATGCCTAGGAATTTTAAAAGGAACAT
GTTTGTATAATGACACTCAGTACAAGGTATGTAGCCCAGGAAACGACCGACCAGATGTGTGTTATGACCC
CTCTGAGCCTCCCATGTCCACAGTTTTTGAAATAAGATTAAGGACTGAAGACTGGTGGGGACTCATAAAC
GATACAAGTAAAGTGTTAGCTAGAACAGAAGAAAAAGGGGTGCCCAAACGCATAATCTTGAAATTTGATG
CCTGTGCCGTCATTAATAGCAATAAGTTAGGAAGGGGATGTGGCTCTTTCAGTTGGGAAAAAGACTATAT
GATCGAAAGTAAGTACATTTGTCATGAATTAGGACTGTGTGGAAATGAATGTGGATACTGGTCTTGTGTC
ATTTGGGCCACTTGGATAAAAAATGAAAAGGATCCGGTCCACCTTCAGAAAGGAAAAAATGGCCATTCCT
GCACTACAAGGGGCAGTGTAACCCCTTAGAGCTAGTAATAACCAATCCCCTTGATCCTTGCTGGAAAAAA
GGGGAGCGTGTGGCCTTAGGAATCGATGGGGCCGGACTAGATCCTGAAGTAAATATCTTGGTTTGAGAAG
AAGTTTACAAACGATCTCCTGAGCCAGTGTTTCAAACTTTCTATGATGAACTAAATGTACCAATAATAGA
AATTCCAGGAAAACAAGAGATTTGTTTTGCAATTAGCCGAGCGTGTAACCCAGTCTCTCAGTGTCACTTC
ATGTTATGTATGTGGAGGAACTGTAATGGGAGATCAATGGCCATGGGAAGTCCAAGAATTAGTGCCTACA
GACCCAGTTTCTGATGGATTTCCAGCTCAAAAGAATCACCCTGATAATTTCTGGGTCCTAAAAGCCTCAA
TTATTGGACAATATTGCATAGCTAGAGAAGGAAAAGAATTCACTCACCCTGTAGGACGACTTAGTTGTCT
GGGACAGAAACTGTATAATGGTACCACAAAAACAGTCACTTGGTGGAGTTCAAATCAAACAGAGAGGAAT
CCATTTAGCAAATTCCCAAAGTTGCAAACCATGTGGACTCACCCAGAGTCCCACCGGGACTGGACAGCCC
CCACTGGATTATACTGGATATATGGGCATAGAGCTTATGCCAGATTACCTGACCAGTGGGCAGGTAGTTG
TGTTACTGGCACTATTAAACCATCTTTCTTCTTACTGCCCATAAAAACAGGCAAACTCCTGGGTTTCCTT
GTCTTTGCTTCCCATGAAAAGAGAAGTATAGCTATAGGAAATTGGAAAGATGATGAATGGCCCCCTGAGA
GAATCATGCAATATTATGGGCCTGCTATTTGGGCACAAGACAGCTTGTGGGGATACTGCACCCCCATTTA
CATGATCAACTGAATCATACGGTTACAAGCTGTCTTAGAAATAATCACTAATAAAACCGGCAGAGCCTTG
ACTATTCTGGGCCAGCAAGAAACTCAGATGAGAAATGCTATCTATCAAAATAGATTGGCTCTCGACTACT
TGCTAGCAGCTGAAGGAGGGGTGTGTGGGAAATTTAACCTTACTAATCGCTGTCTACAAATAGATGATCA
AGGCAAGTAGTTGAAGACATAGTTAGAGATACGACAAAACTAGCACATGTGCCTGTGCAAGTGTGTCATG
GATTTGATCCTGGGGCCATGCTTGGAAAATGGTTCTCAGTGTCTGAGGAGTTTTGTCTGTGGCTCGTCCT
GCTACGATTTTTGTTTGTTTCCATAGATTTAATTAAACAAACAACATATGGCTAAAAATTAATTTTGGCA
TGTCTCAAGGTGGACACCTGGAATCAACTAGCTGTCTCATTACTAGTGGAAAAGATAAAAAATTCAAAAA
GCTAGAAATAATAATTGAATGACCCAACTATCTCAAAGTGAATGCTAAGAAGATACATTTTTTAAGAAAG
GAAGTGATG
