# Supplementary material for: Genome-wide characterization of endogenous retroviruses in snub-nosed monkeys
Source: PeerJ. 2019 Mar 18;7:e6602. doi: 10.7717/peerj.6602 (PMC6428148; doi:10.7717/peerj.6602)
Supplement: File S4 — All ERV sequences found in the black and white snub-nosed monkey. [file peerj-07-6602-s004.zip › Supplemental4/159-10236.fasta]

>159NW_016803344.1:4069454-4079689 Rhinopithecus bieti 
TGGAGACTGAACTCCAATACATAGGCAATCAATCAGTCAACCATGACTATGTAATGGAGCCCCAATAAAA
ACTCTGAACTCAAGGCTTGAGTGAGCTTCCCTGGCTGGTAATGAACTGTGCATACTGTCATGCACCAATA
CTGGAACAGTAATGCATTCTGGCTCCACAGGGAGAGAACAATGGAAGCTCCACATTTGGTATGTCCCTGG
ATTCCACCCAGTGAGCTCCTGCCCTTGGCTAATTTTAATCTCTCCTCCCACTATAATAAACCATAATCAT
GAATATAACAGAGTTCTCTGAATCCTAGTGAATTATTGAAACTGAGGGTGGTTTGGGGAACCACCCACAC
TTGTAGTTGCTGTCAGAAGTGAGGGTGGCCTTGTGTGGACTGTTCTTCTAACTTTGCAGTTGGCTAAATT
CTCACAGTGAGAAAAAGTAGAAACCCAACACATTGTCTCTCTTTTACCAAAGAGACCCAATGTTGTCAAC
TCTTCTCTTCACTGACTTGGAAGGAGAGCTCAGTCTTATGCTAAACTCAGGGAGTTGTTAAGAAATGAAA
TATTGGTCTGTTTAGACACGAGACTAAACTGCTTAAGGAAGTTTGTGACTGGGTTGAGATGAAAAGGACG
TGTTTCAGGGATGTTTCTTGGGGCCATGTTGAAACCAGCAATGTTCTGAGGGAAAGAATAAGGATCCAAG
AGATACTAGCTCTACCCTTGTTCCTCCCCCAAGCCCTGTTCCCTAGTCATCATCATAGGGTTTATGCCTC
CTCAGGCCACCAGCTGTCACACATATGCAACCTCGAACAGGATACTGATTAGGGTCCTCTGGATGGCATC
ACAATGTGGGTGACCTATCCTAGAGTCCCTGTTTTACTGGCGTGCACCAGCTCTCTTTCCCCAGTCTCCC
ATTCCTACACATGCCCCCCTCATCGAGTATTTATTGAGTGATAGGAATTGTCTTTGCAGACCTCCCCTCC
CACAAGGGCTTCACATGGTGCCTCTGGCCCCTTGAATACAGAGACCCACAAACCCTAGAATTCACCTCAG
GCAGTGGCCAAGTTTTTCCCGCAATTCCATTGTTTTGTTTTGATACTTAATGAAAAACACACTGAGCATA
TTTGCACAAGAATCATCTTGAAGCTAGGGGGTCACTCCTCTCAGAGTAGAAAGTCATGGGAGAGAACAGC
TTTTCTGACCCCTCCTGTTTTGGTTCTGAAATGCCTTGTCTAGCATCTCTAATTGCTAGTCACTCTTCAT
TTCTCTTTCCTCTCATCTGGCTGTAAGGATAACACATTTATAAACGCCTCCTTCCTCTTTCCTCAAAAGG
CCAGCTTATTTTTCTGTCTGTAAAGGACACATTCCAAACAAGGCAGGCTCCAAAAATCAAGAAGTCTTCC
TTTTCAGCTTTTCTCTTCCTTCTGTACCAGGAGTCCAAGTACCTTGACCTTCAGGCACCCACATACTTGG
TCCCAAATTTTCCCATGTTGAGGCTTGTCCCCTCAGGCTGGCTGCCTCCAAAGTGAGGACCATTCCATCA
ACCTTGCATTCCTGAGCCCCTGCCACAGGGGATGGGAACACCGCCAAACACTCCAAGCAGCTAAAGTTGA
CATCAGAAATACTGGTGAACACAACAGAACAAAATGCAATTAGTAGAAAAAGCAAGACACTAGAGTGGTG
CAGTCCAATGCAGTAGCCACTAGCTGCATGCAGCCATTAAAATTTCAATTAATTGAACATTTTAAAAAGC
TAACAATTCAGGTCTTCAGCTCCCCTGGCTGCATTTCAGGTGCTCAATGGCCTCACGTGGCTAGTGGCTA
CCATATTGGGCAGCACAGATATTGAACTTTTCCATGATCACAGAAAGTTCTGTGGAACAGCACTCCTCTT
CAATAAGCCTTTCCCAGTTTGTCTGGAGACCTGGATTCCAGCTCTACTGGGTTGTCTTGGGGTAACACTG
GCTCCCTTTGTGACTATCACTGTACCTATGGCTTTTTTGTCTTCTCTACGGCTATGATTATTGTTTTCAA
TATTTCAATATTTCAATATTTTGACAGGTAATTTTATTTTCAAATTCCCACTGGGAATTTACATTTGATT
CTCAATAGACCTGCTGAAATGAGAGTGAGTGCCATCCGTTGCGAGCATTGAAAACCCAGTAGATTTAAAT
GAAGATATATATGAATGTGTGATGGAAAAGTCCAGACATTCTTCTTCAAGGAACATGTTTGTTTTCCTAT
TTAGTAAGTTACCATATGAATAGAGAGGAAGTTTAGGAAATCAATGTTCTAGCGCTCAATCTGTTTATTA
GCAAGGGGCCCCATGTATGTCATTATGCCTCAAAACAGTTTGGAGAGAAACATCTGTGGGTGGCAAGAGC
AGGCTGTCACTATTGCAAGCCTTTGCCAGTGATTCTCTCAGCCTGACTTCCTCACTCTGCCCCTCTTTAT
AGGCCATTGAGACAGTGTGATGACATTTTTATTTGCTGCCCTGATTTTCTCATTCTTGGGCTTTCTTCCC
CTAGGGGATACGTGGTGATATGTCACAGTTTCTGCAGCTGGAGCAGGGTGCTGGATGGCATCTCCCTGTA
TCCTCTATCACAGCAACTGCTGCATTACTGCATTTCACTTCCTTTTTGATTTCTTGCCTTTGGAGTGTTA
CTAGCATCTCTTGGAAATGCACCAAAGTAGTCATAACAATTGCACAAGGAGCTGGCAGAAAAACAAGTAG
GAACAAAATAAGTGCCTCCTGAAGACAAGCAAGGTCTTCCATCACACATTGGTCCAGCTCCTAAAGCTGT
TATCTCAGCCAGTGGAATTCCAGCTGTGGCCTGGCTGTGTGAGAACCTGCTGTCCAAACTGTCAGAGAAA
AACGAGGCATCGTCTCCTTAAAATGGCTTGGCTGGGTTCTCTAATGTCTGCATGCTGCCATTAGAATGGG
GTGGCCAAGGATGCTTCAGGGACCAGTATCTACAGGCTGCCAGAGGCAGTTGGGGGTGGGAGGGGTGGGG
CAGAGGGAGCCAAGGGTGAAGGGCAGGGGAGCAGGTCCTATCTAGGCACTGCCTTTTCTGCAGAGTGAAC
CTGGGAGGTGCCTTAGCTCTCAGTCTCAGGAGGAAATGGAGATCTCTCTCAGGGCTCTGGCAGCCTCACA
GAATTGTGATGCTAAAATGAAGTGCACGCATAATTGTGCTTCTCAGATGGTAGATGACATTTATTGGGTA
TGTGCTGGAGAAGCACCAGCCTTTTCCCTCTGGTTCCCCAGATGGGTCTGAAAGACTAGCGAGAACGCCC
ACCTGGCAGAATGTCTCTCCTAAACTATTTCATAGTCACCCTGGTTAAACCTAGCTCTGCAATCTTTATG
CCACATAAGTAAGTAGATTTGCCCGAGTAGTCACTCATTCACTTTATCTCCAGCTGCAGAAGGAAGGCAC
TGATTAAGTTTTAAAAATAGGAGTCAGAATTAGCAAAGGGGTACTGGGCATGTTACCCCTGGGATAATGT
GATTCATTAACAGCCCTGATTCTTCACCTCTCTCCATAGCTACACTTTTCAGCACATAAGTTTCCAGTTT
CTTTCATTAAATAGGTGGAGTCTTTTTTACCTAGATAATTGGTGATCTGGGTTCCATTTTGATCTGGGTT
CCACCGTGAGACTTACTTTAGTCAACAGACTGTTGCAGAAGAGACAGTGTTGCAGTTTTGGGCCTAGGCC
CCAAGAAGCTCTGAACAAAACAGATCTCGTTGTCCCAGGTGTCCCAGCCAAGGCCAGCCTTTACCAGCTG
ACAGTCAGCCAGCCCCAGCCCCACAGCAAGCCCTGCCAAGATCAGCAGTGCTGCCTAGCTGACCCCAGCT
GACCCCACACACATGAGCAGAATAGATGCCTGTTGCAGAATGTCACTGAGGTTCAGTGGCTGTCTATTAT
GCAGCATTAATTGTGGCAACAGATAACTAATATCCCCTTATAGAATGAAGGGTGACCCCTTCTTAGTATT
GAGGATGAACTGAGAGTCTGTATCTCAGAGGGAAAATAAGATTTTGTTAGCTTTTCTAGAAAGAAGTGCA
GGCTTTAACATCACAGTCTCTTTATGCCACTGGAAGTTTTTAATTCTCAAAGATGATGCTAGTGACTTTA
CTTTAGGGCCATCCTTGCCTCAGGCCCTGGGTCAGTCCTTGTCCCATTTTAGTAGGATTCGGGAAGCCCT
ACAGCACGAGCTCAATGATTCAGAGGTCAGCACTTGGCTGCAGGGTCTGTTCTATTCCTTTACGGGGTCC
TCATCGTGCCTCTAGTGACTAACGTCTTGCTTTTCTGGGCTTAGTCAGCTGTGGCCATTTCCATTCTCAA
AGTACACATTCTCTCCACTCCTTTAGGTTGCTGGAGCCCTTTTGCTTAAGTTTGGTTTCTGGAATAAAAG
CACCACACAGCTACATGACTAGGGTGTATGTAATAAAAACAAACCCCGAAACAAACAAGCAAATAATCAG
AAGTCTTTACTTGTCACTGTATGAGGCTCATGCATTGTTCACACCACCCCTACCTCCTATCCCAGGCTGC
CTTTACTCTATAAATCCCTTTCTACTTTCACAACTGACTTCTCTCATCACCACGCCCCAAGTGCTTGCTC
CACTCTGGAGGAGTGATTTTTCTGTCTTAGGTCTTAGCCTACCACCAACTCAAATATGCCAGAAAAAGGA
AGACACAGGGAATCTGGCTGCTGGGGACAGCTGCTGTGACACTGATAAATGCCAGGGAAAGATGGTGTCC
AGCATCAGGCCAGTGGCCTTTTGCAATAAATACTGGCTTAGAATAAAAGGTTAAGAGACCTCTGATCTCA
TCAGAGCCTAGAAACCACCTTAGCAGCTGGAGAGTGATTCTGTTTTAACCAAACTCAACAGAAGAGAGAG
AAATCAGAGTGGAATTTCCCCAAGTATAATACTGGGGGATATTAGGTGTACAGAAAAAATGAGGGGATTC
TATAATAAAAAATACGGGGAACACTGAGCTAAACAGTTAAACATGCTTCTTTGTTGTAGCTCTTCCTGGA
ATATTTTATAAGTGATTACACACTCTCAGTCTCCAAAAGGCAGGTTTTGAAAGTGCAATTTTTTCAGGGA
CTTTATCACAGAGCCTTTCACAGGACATTGTGGAACACTGATGTAGAGAAGAGGTTTTTGAGACCCGACA
TCCCAGCAAGGGCCCAAAGGGTCTATGCAGAGCAGCCTGGACTTCAGGAAAGAACTCAGGCTCTGGAGGT
GCCAGGGATAAGGTGGAGCAGAGCCAGCATGCAGGGCAGCCTGGGGACACTTGGGAGAGGCAGGACATCT
TCCTATAGCCAGGACTGGCAGCATCCTTGTGCCCTGGAGATCTAGTCAAAACCAGACCATGGTTCTAGAA
AGGCTGAGGCTTTCACTTGCCTGGGGAGTGGATGCAACTCTAATCTCTCTTGAACCAAAAGCTAGAGCAT
CTGTGTGGCATCAGGAGACATCCCAGAAAGGCTGAACTATAAAACAGGCTGTAACTCGCCACCTCCTACC
ACTTCCAGGAAGCCTCAAAAATCAAGTCAGATTTTGTTATCTGCTAAAAGCCAGGATCAGAAATCTGTAT
CCTACAAGTGCTTGGGAGTTGCAGCCTCCACCAAGTCTTAACTCTTTTCCTTTGATCTTTTTGTCTTCTC
AGCTTAGAATTTTTGTGATGGAGAAGCGTATCTCTAATTCTTTCTCTTTTTTTGAGACGGAGTCTTGCTC
TGTCACCCAGGTTGAAGTGCAGTGGTGCGATTTCGGCTCACTTCAACCTCTGCCTCCCGGATTCAAGTGA
TTCTCCCACCACAGCCTCCTGAGTAGCTGGGATTACAGGCACCTGCCATCATGCCCGCCTAATTTTTGTA
TTTTTGTAGAAATGGAGTTTCACCATATTGGCCAGGCTGGTCTCAAACTCCTGACCTTAGGTGATCCACC
CACCTCAATTTCCCAAAGTGCTGGGATTACAGGTGTGAGCCACCACACTCGGCCTCTAATTCTCTTTTTT
AAACAACCTTAAAGGATACTTAGGGGATATTTACAATTCTTTATGAAAATTGAGGACAGAGACTTATTCT
TCTCTATCGATAGGGCAACATGTAACTTACTACTCACACTGAGATGCTTTTGAGAAAAAAGGGGGCACTG
TGAATAACTGTCTAAAACAGTATACTGGAGCCAGGACTGACCCAGCAAACTGCAATGTGCAGTCACCTTG
TCCATAGGTATATACAGATCTGTGCGACATGGGAATTTTAGTAACAGATAGCAGACTTCAATGAGGCTGT
GGTAATGAGGGGCCAGGAAGAACAGATGGGTTAATGGCACGGAGGGACAGAAATCCTTAACAAAAAGTGG
ACGAGTTCTGGTTATTAAGGGAAAGTAGATTGATACAGTGAAGGAAAGGTCAACTTGGGAGAACATTGGA
GATAATGTTAAAATGCAGAGAAAGGGTTCTGCTTCAGTAAATTTTGGAGAAAGTTTATCTTTGAATTAGG
CTCAAGTTGTAGCATAGCCTATTCTGAGGCTGATAAAATGTCCTGCTCTTGGTAAGGCAAGTGGGCGCTG
GCTTCTGTAGTTCAATATGCTAACAGGCCTTTGCCATAAGGGACTAGGGATGCCCAGGAAGAGTAAGAGT
TTGCTTTGGGATTCTATGATGTTTTAGTGTTGTTAAAATACCTCCCATTTTTCTACCATGTGATATTAGG
AACCAAGCGGTATTAGAATTTGTAAATTGCTTTTCACAGAATGACTACTTTCTGTAAAGCATACTCGTAT
GATGACAGTTTAAAAATAAACTGGGGTAATTAGATATATGGCATATGTCTAGGGTTAGAAAACAGAAAAT
TTCTTTAAGTAGAAGAAATGTAAGACTAATTTCAGATAGATTGGTTATTTAAAAAAATTTTGTGTTCTCT
TCCTCTTTCTTCTTCATATTATTATTTGTAGTTGTACTGTATTGTTTTGCTAATGTTCATGAACACCATG
CTAAGCATTGTTAAGTTCCCATTTTACAGATGAGAAAACTGAGGTTTAGATAGGATACATGACTTGTCTA
AAATCAGACAACCAGTAAATAGGCTTAACACCCAAGTCTATCCTTCTCCAAACCCCATGCTAGTATTAAC
CTCAACACACCAACTAAATTAACATGCCTAGGACAACCTGTCATTGACTATTTGGTCAGCATTTCCCAAT
TTTGAAAGTATAAGAAATCAGAACCTGTCTTTTCCATGATTCTTTGAATTTAGGAAATGGTAGTGGCTTC
CAGACTAATAGAAAGTAACAAGAGGACATGAATCTGTGACTTGCAACAGTGGTATAATTAATACCTTGTA
TACTTGAAACCCCAAACAGATCATTTTTAAAACTTCTCCTTGAGCAACAATTTTTTCAGTAGCAATCATG
TACTCATCAGTAATAATCACCATTTTCTTGATTTATTCTTTAGTTTTTAAAAAAATTTGAAAATACTCTA
TTTGCACTTTAAAAACATTATTCAAATTTGGTAATGTATTTCATGATGAATTAAAATTTGCATGTATCAA
ACAAAACATGACCCCTTGATGTTTGTATACTGTTTTACTGTTTTAAAATTTAAACACGAGTACAACTCCA
AGGGGTTTCATAAAATGACAATTGAAATAACTCATTTGGTTTTGTCCTCTTTAGAGTCACTGTGCTATGG
TTGTTATTTTGCATCCACTGTTGAAATACAGGAACATGGAGAACCAACAGTGTTGGATACGAGAAAAACG
CTGGAAGTCAGTTCAAACTATCTGGAACTTTTAGGATCTGACTTTTGAAATGAATGGGTGAGGCTGAGCC
CACATATGTGTTGAGGCTGACTCTATAACTGGGAGTGCTTCAAATGAACTCCTGTGTAGAATACAATGTT
TATGAAGGATAATAAAAATGTACTAATAAGAGGCTTACATATGCATTATTAAAACTCAATAGCAACCATC
GCTGTTGTTTAGAAAGTGGTCTAACAAATGATTTTTTGGAGGAGAAAAATTGTATCACAGCCATTGTTTA
GAATTGCTGGCACACATGATAATAAAAAGCACCTTTTTAGCATTGACTTGATATTCTCTACAGACAATGC
ACCCCTTTACTGCCTTTACCTGGGTAGACCACTCCCACCGCCCACCACCTATTCTTAGTATCCCACTGCT
TTGGGGGGGACCCCAATCTGGTATGGGGGCCACTTGCTTCCCTCAGGGAATGTCTACACTGTTGAGATGC
TTTCGGACATTCATATTTTAATTAAAAAATAGTTCTTTGTGGCAAGTTCTCAGTCAAGTCAAGGAGACAT
GGCTCCCCTCTACAGAGGGCTGAGGTCAGGAGAATAAGGTTGTTCTTGAAAACCTGAGTCCGGTTTGGAA
GGGCACCTGCTCTGAAACAGAGCTACAAGAAAGGAATGGTGCCGTCAAAAAGAGTGTGCCTTTTAGAGAA
GGTAGACAGGAGCTCCCTGAAAGTGATTCCAGGATGCAGCTCTAAGGGCTCCCCAGGGACCATAGGCGGG
TGATAAAAGATAGGGGCTTATCATCAAACCACCCTTTAATTGCCTTGCAGAGCTAAGTGGGTTGAGGGGC
CCCAGGTGCAGAAGATATGTTCTGCCAAGCACTGACTGTCACGTATTCCTGTGAGCTTGCCAGAGATGAG
AGCAGGCAAAAATTTCATAATTCTGAACAAATTATGGAGAGGGACAGCTTGTGAAAACTCACATGAAATT
TGGAAAGGTTGGAAGCTTTATTGTTCTCAGCTATAAACTGGTCTCTTAAATTAATGTCGAAGGAACTGGT
GCCAAGTAAAGGTCTTGCCAGATGTACTTTAATGAATGAGAAAGAATAATTTGTGATTATAATTCATAGT
TCTATTCAACTAGGCCCCGAGTGGTTTAAGGAGGGTTTTCTTTACAATGTCATTTTTTTTCTGATTATAA
AAATAATACAATCATTACAGAAATGGCAGAAAAATATTAAAAAATAATAATCACCCACAATGTTATCTCC
AAGAATTAGCCACTATTAATATTACCATATACAGATTTTTAAATCTTTTTTTTTTTACTTAATAGTATGC
TAAAACATGTTCCTCTGTCATTAATCATCTGTGGAATGCTTTTAATAGACACATATTATTTCATTGTGTG
AAGTTACCATAATTTATTCATCCTAGCATTTTTCCTGACACTTAGAAGGAACGTTAACATTTTATTATCA
CTGGAATTTGACATTTTCATTTTTTTCACATAATAAATAACACTGTGACAAACATACTTGCAGATAAATT
TTCCTATATATTTCTGGATACTTCCCTATTATAGATTCCAAATTATGGGTTACTGGGGAAGGGCATAAAC
ATGTTAAGACTCAGTACATATTTCCAGGTTGCTTCCATAATAGAGGTTTTGATCAACTTACCTCCCACCA
GCAGTGCTAGAGAGGGCTTCCCTCTGCCCACTCCCACCATCATTGAAGTGTCCCAAATTCCCCCAGTTTT
AATGAAACAAAACAGCATTGTTTTGCTGTAATTTTGTTTATGATGATTGTGGAATAATAAATGATACCAG
TTTTTATCCCTAGTTCCTGGCACAGTTTCAAAAACCCTTGCAACGTCCTGAGTGAGAGAAGTATCTTTGC
TATGCTAATGAGGTGACTCAGGAAAGGAAGGAAGGAGGAAGGGAAGGGAAGGAAGGAAAAGAAGGAATGG
TTAGGAAGGAAGAAAGGAAGGAAGGAAGAAAGGGAGGGAGGGAGGGAGGAAAGAAGGAAGGAAGGAAGGA
AGGAAGGAAGGAAAGAAAAGAAGGAATGGTAAGATAGGAAGGAAAGAAGAGAGGAAGGGAGGGAGAGAGG
AAGGAAAGAAGGAAGGAAGGGAGGGAGGGAGAGACGGAGGGAGGGAAGGAGGAAGGAAGGAAGGAAAGAA
GGAAGGAAGGAAGGAAGGAAGGAAGGAAGGAAGGAAGGAAGGAAGGAAGGAAAAGAAAGAATGGTAAGGT
AGGAAGGGAGGGAGGGAGGAAGGAAGGAAGGAAGAAAGGAAAGTAGGAAGGAAGGAAGGAAGGAGAGACT
GGAAATTTGGGTCAGAAGGACCTCTGAGGAGGGGAGAGAGGCTGGAGATTGAGTTCAATGATGTAGCCAA
TAATTTACTCAATCTTGCCTATATAATGAAACCCCAGTAAAAACTCTAGACCAAAGCTCAGTGGAACTTC
CTTGTTGGTGAACGCA
