# Supplementary material for: Genome-wide characterization of endogenous retroviruses in snub-nosed monkeys
Source: PeerJ. 2019 Mar 18;7:e6602. doi: 10.7717/peerj.6602 (PMC6428148; doi:10.7717/peerj.6602)
Supplement: File S4 — All ERV sequences found in the black and white snub-nosed monkey. [file peerj-07-6602-s004.zip › Supplemental4/160-14290.fasta]

>160NW_016803344.1:5417966-5432255 Rhinopithecus bieti 
TGTTCTGCTTTGAAGATGCTTTAACCTGTGATCTTGTTCCAACCCTGTGCTCACAAAAACATGGGTGCCC
CTGGATTGACTCAAGGTTTAAGGGATTTAGGGCTGTGCAGGATGTGCTTTGTTAAAAATGTGTTTGCAGC
CAGGCACAGTGGCTCACGCCTGTAATCCCAGTACTTTGGGAGGCTGAGGTGGGCGGATCACGAGGTCAGG
AGATCAATACCATCCTGGATAACACGGTGAAACCCCGTCTGTACTAAAAATACAAAAACTTAGCCAGGCG
TGGTGGTGCGCACCTGTAGTCCCAGCTACTCGGGAGGCTGAGGCAGGAGAATGACATGAACCCAGGAGGC
AGAACTTGCAGTGAGCCTAGATTGCGCTACTGCACTCCAGCCTAGGTGGCAGAGCGAGACTCCCTCTAAA
AGAAAAAAAAAGTATTTTCAGGCAGTGTGCTTTGTGAAAGTCATCACCATTCTCCATTCTTTATTAACCA
GGGATACAATGCACTGTGGAAGGCCGCAGGGACCCCTGCCCAAGAAAGCCTGGGTATTATCCAGGTTTCC
TCCAACTGAGACAGCCTAAGATATGGCCTCATGGGAAGGGAAAGACCTTATAGCCCCCAAACCCGACACC
CGTAAAGGGTCTGTGCTAAGGAGGATTAGTGAAAGCGGAAGGCCTCTATGAAGTTGAGATAAGAGGAAGG
CACCTGTCTCCTGTACGTCCCTGGGAATGGAATGTCTCGGTGTAAAATCCGGCTGTACATTCTATTCTGA
GATAGGAGAAAACCGCCTTATGGCTGGAAGCAGTACTGCCTCATGGCACTGAGGTGTTAATGTAAGGTTA
AACATAAATCTAGCCTATGTGCACAGCCAGGCACAGCACCTTTTCTTCAACTTATTTATGACACAGAGTC
TTTGCTCACATGTTTTTCTGCTGACCCTCTCCCCACCTTCACCCTATAGCCCCACCACATTCCCCTCATG
GAGATAGTAAAGAAAGTGATCAATAAATATTGAGGGAACTCAGAGACCAGCGCAGGTGCAGGTCCTCACT
TGCTAAGTGCCAGTCCCCTGGGCCCACGTTTCTTCCTCTATACTTTGTCTCTGTGTCTTATTTCCTTTTC
TTAGTCCCTCGTCTCCACCTTGTGAGAAATACCCACAGGTGTGGAGGGGCAGGCCCCCTTCATCTGGTGC
CCAATGTGGGTTCCTTTCTCTATGGTGAAGATATGCTACAGTGTGATCATTGAAGGCAAATCGACAAGAG
ATTCCTGAGTATGTCCACCGTCAGCCTTGCGGTAAGCTTGTGCACTCAGAGAAACCTAGGGTAACAATGG
GTCAAACTGAAAACAAATATGCCTCTTAGCTTTATTAAAATTCTTTTAAGAAGAGGGGGAGTTAGAGCCT
CTACAGCAAATCTAATCACGGTATTTCAAACAATAGAACAATTCTGCCCATGGTTTCCAGAACAGGGAAC
TTTAGATCTAAAAGATTGGGAAAAAATTGGCGAAGAATTAAAACAAGAAAATAGGGAGGATAAAATCATC
CCACTTACACTATGGAATAATTGGGCCATTATTAAAATAGCTTTAGAATCTTTAAAACAGAAGAAGATGG
CGTTTCAGTTTCTGATGCCCCTGAAAGCTGTGCAATAGATTGTGAAGAAGAGGCAGGGACAGAATTCGAG
AAAGGAACAGAAAGTTCACAGTATGAAAAGGTAGAAGAGCCTGTAATGGTTCGGTCAACGCAAAATGTTG
ACTACAGTAAATTACGGGAGGTAATATTTTCCGGACCATCAAAATTGGGGGGAAAAGGTCTAGAACTATT
GGGGCCATCATAGTCTAAACCACGATGGCCAACTCTCCAATCTCAAATGCAAGTTAGACAAGTACAACCC
CCAAGAGAATATCAGAAAAGGATAGTCTCTATCACGGCAATGACAATCCAGATACAGTATCCACAATATC
AGCTGGTAGAAAGTAAGACCCAACGGCCAGTACCCTGCCAATACTGGTCGCCAGCCGAACTTCGGTATCG
GCCGCCCCCAGAAAATCAGTATGGACAGCCAGGAAGTTTCCAGCACCACAGGGCACGGTGCTAGAGCCTC
AGCCGCCCACTATGAGACTTAATCCTACAGCACCACCTAGTGGACAAGATAGTGCATTACATGAAATTAT
TGAGAAGGCAAGAAAACAAGGAGATACTGAGGCATGGCAGTTTCTAGTAATATTTGAGCCCATACCACCT
GGAGAAGGGGCCCAAGAGGGAGCGCCTCCCTGAGCTGATGCCAGATATGAGTCATTTTCTATGAAAATGC
TAAAAGACATGAAAGAGGGAGTAAAACAGTATGTACCCAATTCTCCTTATATGAGAACATTACTAGATTC
CATTGCTCATGGAAATAGACTTATTCCTTATGACTGGGAAATTTTGGCCAAATCGTCACTTTCACCTTGT
CAATTTTTGCAATTTAAGACCTGGTGGATTGATGGGGTACAACAACAGATCCAAAACAATAGGGCCGCCA
ATCCTCCAGTTAACATAGATGCAGGTGAAAAATAGAAAAATTAAACCACAAAAAATAGAAATAAGAAAAG
ACACATTAAAAACATTAAGTGACTTTCAAAATTGCTAGGAGATATTAATTGGATTCGGCCAACTCTAGGC
ATTCCTACTTATGCCATGTCAAATTTGTTCTGTATCTTAAGAGGGGACCCGGACTTAAATAGTAAAAGAA
TATTAACCCCAGAGGCAGCAAATGAAATTGAATTCGTTGAAGAGAAAATTCAATCAGCACAAGTAAATAG
AATAGATCTCTTGTCCCCACTCCAACTTTTGATTTTTGCTACTGCACATTCTCCGACAGGCATCATTGTT
CAAAACACTGAGCTTGTGGAGTTCTCCTTTCTTCCTCACGGTACAATTAAGACTTTTACATTGTACTTGG
ATCAAATAGCTATGTTAATTGGTCAGGCAAGATTATGAATAATAAAATTGTGTGGAAGTGACCCAGACAA
AATCATTATTCCTTTAAACGAGGAACAGGTTAGACAAGCCTTTATCAATTCTTGTACGTGGCAGACTGGT
CTTGCTGATTTTGTGGGAATTATTGCCAATCATTACCCAAAAACAAAAACCTTCCATTTTTTAAAATTGA
CTACTTGGATTTTACCTAAAATTACCAGACATTAAACCCTTAGAAAAGTGCTCTGACAGTGTTTACTGAT
AGTTCCAGCAATGAAAACGTGGCTTACACTGGGCCAAAAGAACAAGTCATTGAAACTCAATATCACTAGG
CTCAAAGAACAGAGTTGGTTACAGTCATTACAGTGTTACAAGATTTTAATCAGCCTATTAATATTGTGTC
AGATTCTGCATATGTAGTACAGGCTACAAGGGATGTTGCGACAGCCCTAATCAAATATAGTATGGATGAT
CAGTTAAACCAGCTGTTCAATTTATTACAACAAACTGTGAGAAAAAGAAATTTCCTATTTTATATTACTC
ATATTGGAGCACACACTAATTTACCAGGGCCTTTAACTAAAGCAAATGAACAAGCTGACTTACTGGTATC
CTCTGTATTCGTAAAAGCACAAGAACTTCATGCTTTGACTCATGTAAATGTGGCAGGATTAAAAAATAAA
TTTGATATTGTTATGCCCAGACCGTTTATTCCCCGAAGAAGACCACCAGAGTCCAGAGTCAAAGCCAAGC
GGCAAGGATCTTTAATGCAAGTTCGAACTTGGTCCCTCCGTTCCACAACATACAAGAGGGCCCGGAACAA
TGCGTGCGCTTGCTTTTTATAGCTCGAGGTAAACAGGACTTGTCAGGTTACAGAGGAACAAGGCATTTCT
CTAGGCTACAGCATTACAATTGGTTTACATTTTAAATTATACTTTTAGCAGCTTTCTTATTGGTTCCTGC
GCTTTTACAAATGGTTGTAACCTTATCGGAGATTCTCCAGGTGTTGTTTTTCTTTGAGATATATGGAGGA
ATGTGTTTGTGTCGGGCCCAGGAAGTGGAGGCATTGCTCAAGGCTGTGATGTGTTNNNNNNNNNNNNNNN
NNNNNNNNNNNNNNNNNNNNNNNNNNNNNNNNNNNNNNNNNNNNNNNNNNNNNNNNNNNNNNNNNNNNNN
NNNNNNNNNNNNNNNNNNNNNNNNNNNNNNNNNNNNNNNNNNNNNNNNNNNNNNNNNNNNNNNNNNNNNN
NNNNNNNNNNNNNNNNNNNNNNNNNNNNNNNNNNNNNNNNNNNNNNNNNNNNNNNNNNNNNNNNNNNNNN
NNNNNNNNNNNNNNNNNNNNNNNNNNNNNNNNNNNNNNNNNNNNNNNNNNNNNNNNNNNNNNNNNNNNNN
NNNNNNNNNNNNNNNNNNNNNNNNNNNNNNNNNNNNNNNNNNNNNNNNNNNNNNNNNNNNNNNNNNNNNN
NNNNNNNNNNNNNNNNNNNNNNNNNNNNNNNNNNNNNNNNNNNNNNNNNNNNNNNNNNNNNNNNNNNNNN
NNNNNNNNNNNNNNNNNNNNNNNNNNNNNNNNNNNNNNNNNNNNNNNNNNNNNNNNNNNNNNNNNNNNNN
NNNNNNNNNNNNNNNNNNNNNNNNNNNNNNNNNNNNNNNNNNNNNNNNNNNNNNNNNNNNNNNNNNNNNN
NNNNNNNNNNNNNNNNNNNNNNNNNNNNNNNNNNNNNNNNNNNNNNNNNNNNNNNNNNNNNNNNNNNNNN
NNNNNNNNNNNNNNNNNNNNNNNNNNNNNNNNNNNNNNNNNNNNNNNNNNNNNNNNNNNNNNNNNNNNNN
NNNNNNNNNNNNNNNNNNNNNNNNNNNNNNNNNNNNNNNNNNNNNNNNNNNNNNNNNNNNNNNNNNNNNN
NNNNNNNNNNNNNNNNNNNNNNNNNNNNNNNNNNNNNNNNNNNNNNNNNNNNNNNNNNNNNNNNNNNNNN
NNNNNNNNNNNNNNNNNNNNNNNNNNNNNNNNNNNNNNNNNNNNNNNNNNNNNNNNNNNNNNNNNNNNNN
NNNNNNNNNNNNNNNNNNNNNNNNNNNNNNNNNNNNNNNNNNNNNNNNNNNNNNNNNNNNNNNNNNNNNN
NNNNNNNNNNNNNNNNNNNNNNNNNNNNNNNNNNNNNNNNNNNNNNNNNNNNNNNNNNNNNNNNNNNNNN
NNNNNNNNNNNNNNNNNNNNNNNNNNNNNNNNNNNNNNNNNNNNNNNNNNNNNNNNNNNNNNNNNNNNNN
NNNNNNNNNNNNNNNNNNNNNNNNNNNNNNNNNNNNNNNNNNNNNNNNNNNNNNNNNNNNNNNNNNNNNN
NNNNNNNNNNNNNNNNNNNNNNNNNNNNNNNNNNNNNNNNNNNNNNNNNNNNNNNNNNNNNNNNNNNNNN
NNNNNNNNNNNNNNNNNNNNNNNNNNNNNNNNNNNNNNNNNNNNNNNNNNNNNNNNNNNNNNNNNNNNNN
NNNNNNNNNNNNNNNNNNNNNNNNNNNNNNNNNNNNNNNNNNNNNNNNNNNNNNNNNNNNNNNNNNNNNN
NNNNNNNNNNNNNNNNNNNNNNNNNNNNNNNNNNNNNNNNNNNNNNNNNNNNNNNNNNNNNNNNNNNNNN
NNNNNNNNNNNNNNNNNNNNNNNNNNNNNNNNNNNNNNNNNNNNNNNNNNNNNNNNNNNNNNNNNNNNNN
NNNNNNNNNNNNNNNNNNNNNNNNNNNNNNNNNNNNNNNNNNNNNNNNNNNNNNNNNNNNNNNNNNNNNN
NNNNNNNNNNNNNNNNNNNNNNNNNNNNNNNNNNNNNNNNNNNNNNNNNNNNNNNNNNNNNNNNNNNNNN
NNNNNNNNNNNNNNNNNNNNNNNNNNNNNNNNNNNNNNNNNNNNNNNNNNNNNNNNNNNNNNNNNNNNNN
NNNNNNNNNNNNNNNNNNNNNNNNNNNNNNNNNNNNNNNNNNNNNNNNNNNNNNNNNNNNNNNNNNNNNN
NNNNNNNNNNNNNNNNNNNNNNNNNNNNNNNNNNNNNNNNNNNNNNNNNNNNNNNNNNNNNNNNNNNNNN
NNNNNNNNNNNNNNNNNNNNNNNNNNNNNNNNNNNNNNNNNNNNNNNNNNNNNNNNNNNNNNNNNNNNNN
NNNNNNNNNNNNNNNNNNNNNNNNNNNNNNNNNNNNNNNNNNNNNNNNNNNNNNNNNNNNNNNNNNNNNN
NNNNNNNNNNNNNNNNNNNNNNNNNNNNNNNNNNNNNNNNNNNNNNNNNNNNNNNNNNNNNNNNNNNNNN
NNNNNNNNNNNNNNNNNNNNNNNNNNNNNNNNNNNNNNNNNNNNNNNNNNNNNNNNNNNNNNNNNNNNNN
NNNNNNNNNNNNNNNNNNNNNNNNNNNNNNNNNNNNNNNNNNNNNNNNNNNNNNNNNNNNNNNNNNNNNN
NNNNNNNNNNNNNNNNNNNNNNNNNNNNNNNNNNNNNNNNNNNNNNNNNNNNNNNNNNNNNNNNNNNNNN
NNNNNNNNNNNNNNNNNNNNNNNNNNNNNNNNNNNNNNNNNNNNNNNNNNNNNNNNNNNNNNNNNNNNNN
NNNNNNNNNNNNNNNNNNNNNNNNNNNNNNNNNNNNNNNNNNNNNNNNNNNNNNNNNNNNNNNNNNNNNN
NNNNNNNNNNNNNNNNNNNNNNNNNNNNNNNNNNNNNNNNNNNNNNNNNNNNNNNNNNNNNNNNNNNNNN
NNNNNNNNNNNNNNNNNNNNNNNNNNNNNNNNNNNNNNNNNNNNNNNNNNNNNNNNNNNNNNNNNNNNNN
NNNNNNNNNNNNNNNNNNNNNNNNNNNNNNNNNNNNNNNNNNNNNNNNNNNNNNNNNNNNNNNNNNNNNN
NNNNNNNNNNNNNNNNNNNNNNNNNNNNNNNNNNNNNNNNNNNNNNNNNNNNNNNNNNNNNNNNNNNNNN
NNNNNNNNNNNNNNNNNNNNNNNNNNNNNNNNNNNNNNNNNNNNNNNNNNNNNNNNNNNNNNNNNNNNNN
NNNNNNNNNNNNNNNNNNNNNNNNNNNNNNNNNNNNNNNNNNNNNNNNNNNNNNNNNNNNNNNNNNNNNN
NNNNNNNNNNNNNNNNNNNNNNNNNNNNNNNNNNNNNNNNNNNNNNNNNNNNNNNNNNNNNNNNNNNNNN
NNNNNNNNNNNNNNNNNNNNNNNNNNNNNNNNNNNNNNNNNNNNNNNNNNNNNNNNNNNNNNNNNNNNNN
NNNNNNNNNNNNNNNNNNNNNNNNNNNNNNNNNNNNNNNNNNNNNNNNNNNNNNNNNNNNNNNNNNNNNN
NNNNNNNNNNNNNNNNNNNNNNNNNNNNNNNNNNNNNNNNNNNNNNNNNNNNNNNNNNNNNNNNNNNNNN
NNNNNNNNNNNNNNNNNNNNNNNNNNNNNNNNNNNNNNNNNNNNNNNNNNNNNNNNNNNNNNNNNNNNNN
NNNNNNNNNNNNNNNNNNNNNNNNNNNNNNNNNNNNNNNNNNNNNNNNNNNNNNNNNNNNNNNNNNNNNN
NNNNNNNNNNNNNNNNNNNNNNNNNNNNNNNNNNNNNNNNNNNNNNNNNNNNNNNNNNNNNNNNNNNNNN
NNNNNNNNNNNNNNNNNNNNNNNNNNNNNNNNNNNNNNNNNNNNNNNNNNNNNNNNNNNNNNNNNNNNNN
NNNNNNNNNNNNNNNNNNNNNNNNNNNNNNNNNNNNNNNNNNNNNNNNNNNNNNNNNNNNNNNNNNNNNN
NNNNNNNNNNNNNNNNNNNNNNNNNNNNNNNNNNNNNNNNNNNNNNNNNNNNNNNNNNNNNNNNNNNNNN
NNNNNNNNNNNNNNNNNNNNNNNNNNNNNNNNNNNNNNNNNNNNNNNNNNNNNNNNNNNNNNNNNNNNNN
NNNNNNNNNNNNNNNNNNNNNNNNNNNNNNNNNNNNNNNNNNNNNNNNNNNNNNNNNNNNNNNNNNNNNN
NNNNNNNNNNNNNNNNNNNNNNNNNNNNNNNNNNNNNNNNNNNNNNNNNNNNNNNNNNNNNNNNNNNNNN
NNNNNNNNNNNNNNNNNNNNNNNNNNNNNNNNNNNNNNNNNNNNNNNNNNNNNNNNNNNNNNNNNNNNNN
NNNNNNNNNNNNNNNNNNNNNNNNNNNNNNNNNNNNNNNNNNNNNNNNNNNNNNNNNNNNNNNNNNNNNN
NNNNNNNNNNNNNNNNNNNNNNNNNNNNNNNNNNNNNNNNNNNNNNNNNNNNNNNNNNNNNNNNNNNNNN
NNNNNNNNNNNNNNNNNNNNNNNNNNNNNNNNNNNNNNNNNNNNNNNNNNNNNNNNNNNNNNNNNNNNNN
NNNNNNNNNNNNNNNNNNNNNNNNNNNNNNNNNNNNNNNNNNNNNNNNNNNNNNNNNNNNNNNNNNNNNN
NNNNNNNNNNNNNNNNNNNNNNNNNNNNNNNNNNNNNNNNNNNNNNNNNNNNNNNNNNNNNNNNNNNNNN
NNNNNNNNNNNNNNNNNNNNNNNNNNNNNNNNNNNNNNNNNNNNNNNNNNNNNNNNNNNNNNNNNNNNNN
NNNNNNNNNNNNNNNNNNNNNNNNNNNNNNNNNNNNNNNNNNNNNNNNNNNNNNNNNNNNNNNNNNNNNN
NNNNNNNNNNNNNNNNNNNNNNNNNNNNNNNNNNNNNNNNNNNNNNNNNNNNNNNNNNNNNNNNNNNNNN
NNNNNNNNNNNNNNNNNNNNNNNNNNNNNNNNNNNNNNNNNNNNNNNNNNNNNNNNNNNNNNNNNNNNNN
NNNNNNNNNNNNNNNNNNNNNNNNNNNNNNNNNNNNNNNNNNNNNNNNNNNNNNNNNNNNNNNNNNNNNN
NNNNNNNNNNNNNNNNNNNNNNNNNNNNNNNNNNNNNNNNNNNNNNNNNNNNNNNNNNNNNNNNNNNNNN
NNNNNNNNNNNNNNNNNNNNNNNNNNNNNNNNNNNNNNNNNNNNNNNNNNNNNNNNNNNNNNNNNNNNNN
NNNNNNNNNNNNNNNNNNNNNNNNNNNNNNNNNNNNNNNNNNNNNNNNNNNNNNNNNNNNNNNNNNNNNN
NNNNNNNNNNNNNNNNNNNNNNNNNNNNNNNNNNNNNNNNNNNNNNNNNNNNNNNNNNNNNNNNNNNNNN
NNNNNNNNNNNNNNNNNNNNNNNNNNNNNNNNNNNNNNNNNNNNNNNNNNNNNNNNNNNNNNNNNNNNNN
NNNNNNNNNNNNNNNNNNNNNNNNNNNNNNNNNNNNNNNNNNNNNNNNNNNNNNNNNNNNNNNNNNNNNN
NNNNNNNNNNNNNNNNNNNNNNNNNNNNNNNNNNNNNNNNNNNNNNNNNNNNNNNNNNNNNNNNNNNNNN
NNNNNNNNNNNNNNNNNNNNNNNNNNNNNNNNNNNNNNNNNNNNNNNNNNNNNNNNNNNNNNNNNNNNNN
NNNNNNNNNNNNNNNNNNNNNNNNNNNNNNNNNNNNNNNNNNNNNNNNNNNNNNNNNNNNNNNNNNNNNN
NNNNNNNNNNNNNNNNNNNNNNNNNNNNNNNNNNNNNNNNNNNNNNNNNNNNNNNNNNNNNNNNNNNNNN
NNNNNNNNNNNNNNNNNNNNNNNNNNNNNNNNNNNNNNNNNNNNNNNNNNNNNNNNNNNNNNNNNNNNNN
NNNNNNNNNNNNNNNNNNNNNNNNNNNNNNNNNNNNNNNNNNNNNNNNNNNNNNNNNNNNNNNNNNNNNN
NNNNNNNNNNNNNNNNNNNNNNNNNNNNNNNNNNNNNNNNNNNNNNNNNNNNNNNNNNNNNNNNNNNNNN
NNNNNNNNNNNNNNNNNNNNNNNNNNNNNNNNNNNNNNNNNNNNNNNNNNNNNNNNNNNNNNNNNNNNNN
NNNNNNNNNNNNNNNNNNNNNNNNNNNNNNNNNNNNNNNNNNNNNNNNNNNAACAACAAGTTATGTCAGT
CGCAGGCGCGCTCCAGAAATCTGGGTCAGAATAAATTCAGACAAGAATCAGATGAGAGCCAGGGGACGTC
TCCCACCGGTCTCCGCTGGCTGTCCTATAGCGCGTCCGCCAGGACTTATGCCAGCCTTCAGCTTCAGTTA
CAGACCTCGCGAGTCACAGATTCAGAAAGGAGTCAGACGGGCTAACAGCCTCAGATTCAGAGCGGACTTA
GAGAGCCGCGGATTCAGACAGGCTAACAGCCTCAGATTCAGAGCGGACTTAGAGAGCCGCAGGTTCAGAA
CGGACACAGACAGACAAACAGAGACGAGCCGGCTCACCTATTAGCAGATCGATCCTAGTAGATCCGTTGA
CCAGGGGTCTGGTGGGCTTGGGGAATCCCGGACGAGCCCCCAAATGTTATGCCCAGACCGTTTATTCCCT
GAAGAAGACCACCAGAGTCCAGAGTCAAAGCCAAGCGGCAAGGATCTTTAATGCAAGTTCGAACTTGGTC
CCTCCGTTCTACAACATACAAGAGGGCCCGAAACAATGCATATGCTTGCTTTTTATAGCTCGAGGTAAAC
AGGACTTGTCAGGTTACAGAGGAACAAGGCATTTCTCTAGGCTACAGCATTACAATTGGTTTACATTTTA
AATTATACTTTTAGCAGCTTTCTTATTGGTTCCTGCGCTTTTACAAATGGTTGTAACCTTATCGGAGATT
CTCCAAGTGTTGTTTTTCTTTGAGATATATGGAGGAATGTGTTTGTGTCGGGCCCAGGAAGTGGAGGCAT
TGCTCAAGGCTGTGATGTGTTTGTGTCGGGTCCAGAAAGTGGAGGCATATGGGGGGATGTGATGTGCTCA
AGGCTGTGATGTGTTGAGGAATGTGTTCTTTCAATATCACATGGAAACAGGAAAAATACATTGTACAACA
TTGCACCCAGTGTCAAGTCCTACACCTGCCCACTCAAGAGGCAAGAGTTAATTACAGAGGTCTACATCCT
AATGCATTATGGCAAATGGATGTCACACATGTACCTTCATTTGGAAAATTATCATTTGTCCATGTGACAG
TTGATACTTATTCACATTTCATATGGGCAAGACAGGAGAAAGTATTTTCCATGTTAAATGACATTTATTA
TCTTGTTTTGCTCTCATGGGAATTCCAGAAAAAATTAAAAGTGACAATGGGCCAGGATACTGTAGTAAAA
TATTCCAAAAATTCTTAAATCAGTGGAAAATTACACATACAACAGGAATTCTCTATAATTCCCAAGGACA
GGCCATAGTTGGAAGAACTAATAGAACACTCAAAACTCAATTGGTTAAACAAAAAAGAAGGGGGAGACAG
TAAGGAGTATACCACTCCTCAGATGAAACTTAATCTAGCACTCTATACTTTAAATTTTTTAAACATTTAT
AGAAATTAGACTACTACCTCTGCAATACAACATCTTACTGGTAAAAAGAACAGACCACATGAAGGAAAAC
TAATTTGGTGGAAAGAAAATAAAAATAAAACATGGGAAATAGGGAAGGTGGTAACATGGGGGAGAGGTTT
TGCTTGTGTTTCACCAGGGTTAAATCAGCTTCCTGTTTAGATACCGACTAGACATTTAAAGTTCTACAAT
GAACCCATCAGAGATGCAAAGAAAAGCGTCTCTGCAGAGACGGAGATACCACAATTGAGCACCATCGACT
TGCCAGACGAACAAAATGGTGATATTGGAAGAACAGACGAAGTTGCCATCCACCAAGAAAGCAGAACTGC
TGACTTGCGCACAATTAAAAAAAGCTGACACAGTTCTCTGAAAAAAGCCTAGAGAACACAAGGGTGACAC
AAACTCCAGAGAGTGTGCTGCTTGCAGCTTTGATGATTGCATCAACGGTAGTAAGTCTCCCCATGTCTGC
AGGAGCAGCTGCAGCTGATTACACCTACTGGGCCTATGTGCCTTTCCCGCCCTTAATTCGGGCAGTTACA
TGGATGGATAATCTGATTGAAGTATATGTTAATAATAGTGCGTGGGTACGTGGCTCCATAGATGATTATT
GCCCTGCCCAACCCGAGGAAGAAGGAATGATGAATATTTCAACTGGGTATCGTTATCCTCCTATTTGCCT
AGGGAGGGCACCAGGATGCTTAATGCCTGAAATCCACAATTAGTTAGTAGAAGTACCTACTGTCAGTACC
ACCAGTAGATTTACTTATGACATGGCAAGTGGAATGTCACTCAGGCCACAGGTAAATTATTTACAGGACC
CTTCTTATCAAAGATCGTTACAATCTAGGCCTAAGGGGAAGCCTTGCCCCAAGGAAATTCCCAAAGAATC
AAAATGCCCAGAAGTTTTAGTTTGGGAAGAATGTGTGGTGGATATTGTGGTGATACTCTAAAACAATGAA
TTCAGAACCATTATAGATCGGGCACCTCGTCCACCGCAGTTGCACAGGACAAACTCAGTCGTGTTCCAGT
GCACATATGAGTCCGGCTGTGAACAGTGACATAAGAGAAGGTTTAGATAAAAATAAGTACAAAAGGTTAG
TCTCCCTACCCTTGGGAATGGGGAGAAAAAGGAATCTCTGCTCCAAGACCAAAAATAATAAGTCCTGTCA
TTGGTCCTGAACATCCAGAATTATGGAGGCTTACTGTGGCCTCACACCACATTAGAATTTGGTCTGGAAA
TCAAGCTACAGGAACAAAAGATCGTAAGTCATCTTATACTATTGGCCTAAATTCCAGTCTGACAATTTCT
GTGCAAAATTGTGTAAAACCCCCTTATATGCTAATTGTAGGAAACTCAGTTATTAAACCAGATTCCCAAA
CTATATCCTGTGAAAACTGTAGATTGTTCATTTGCATTTATTTGACTTTTAATTGGCAGCACCGTATTCT
ACTAGTGAGAGCAAGAGAGGGCATGTGGGTCCCTGTGTCCATGGACCGACCACGGGAAGCTTCGCCATCC
ATGCATATTTTGGCTGAAGTATTAAAAGGAGTTCTAAATAGATCCAAAAGATTCATTTTTACTTTGATTT
CAGTGATCATGGGATTAATTGCAGTCACAGCTACGGCAGCTGTGGCAGAAGTTGCATTGCACTCTTCTGT
ACAGACAGTAAACTTTGTAAACAATTGGCAAAAAAAATTTTGCGAGATTGTGGAATTCACAATCTGATAT
TGATCAAAAATTGGCAAACCCAATTAATGATCTTAGACAAACTGTCATTTGGACGGGAGACAGGCTCATG
AGCTTGGAACATCGTTTTCAGTTACAGTGTGACTGGAATACATCAGATTTTGTATTACACCCCGAGCCTG
TAATGAGTCTGAGCATCACTGGGACATGGTTGGACGCCATCTATAGGAAAGAGAAGATAATCTTACTTTA
GACGTTTCAAAATTAAAAGAGCAAATTTTCAAAGCATCAAAAGCCCATTTAAATCTGGTACCAGGAACTG
AGGCAGTCGCAGGAGCTGCTGATGGCTTTGCAAATCTTAACCCTGTCACTTGGGTTAAAAGCCTCAGAAG
TTCCACTATTGTAAATTTTGTATTAATCCTTGTGTGCCCGCTCTGTCTGTTGTTAGTCTACAGCTCCGAA
GAGACAGCAACCATCAAGAACGGGCCACAATGACGATGGTGGTTTTGTCAAAAGAAAAGGGGGAAATGTG
GGGAAAAGAAAGAGAGATCAGATTGTTACTGTGTCTAATTAGAAAAAGGAAGACAAAAGAAACTCCATTT
TGATCTGTACTAAGAAGAATTGTTCTGCTTTGAGATGCTGTTAACCTGTAACTCTTGTCCCAACCCTGTG
CTCACAAAAACATGTGCTGTATTGACTCAAGGTTTAAGGGATTTAGGGCTGTGCAGGATGTGCTTTGTTA
AAAATGTTTTTGCAGGCAGTATGCTTGGTGAAAGTCATCGCCATTCTCCATTCTTGATTAACCAGGGACA
CAGTGCACTGTGGAAGGCCACAGGGACCCCTGCCCGAGAAAGCCTGGGTATTGTCCAGGTTTCCCCCCAC
TGAGACAGCCTGAGATATGGCCTCGTGGGAAGGGAAAGACCTTACAGCCCCCAGCCTGACACCTGTAAAG
GGTCAGTGCTGAGGAGGAGTAGTGAAAGTGGAAGGCCTCTATGCAGTTGAGATAAGAGGAAGGCACTTGT
CTCCTGCATGTCCCTGGGAATGGAATGTCTTGGTGTAAAATCCGACCATACATTCTATTCTGAGATAGGA
GAAAACCACCTTATGGCTGGAGGCGAGACATCATGGCGGCAGTACTGCTCTGTTACTCTTTACTTCACTG
AGGTGTTAATGTAAGGTTAAACATAAATCTAGCCTATGTGCACAGCCAGGCACAGCACCTTTTCTTCAAC
TTATTTATGACACAGAGTCTTTGCTCACATGTTTTTCTGCTGACCCTCTCCCCACCTTCACCCTATAGCA
CCACCACATTCCCCTTGATGAGATAGTAGAGACGGTGATGAATAAATACTGAGGGAATTCAGAGACCAGC
GCCGGTGCAGGTCCTCACTTGCTGAGCACGAGTCCCCTGGGCCCACTTTTCTTCGTCTATACTTTGTCTT
TGTGTCATATTTCTTTTCTCAGTCTCTCGTCTTCACCTTGCGAGAAATACCCACAGGTGTGGAGGGGAAG
GCTCCCTTCA
