# Supplementary material for: Genome-wide characterization of endogenous retroviruses in snub-nosed monkeys
Source: PeerJ. 2019 Mar 18;7:e6602. doi: 10.7717/peerj.6602 (PMC6428148; doi:10.7717/peerj.6602)
Supplement: File S4 — All ERV sequences found in the black and white snub-nosed monkey. [file peerj-07-6602-s004.zip › Supplemental4/161-9795.fasta]

>161NW_016803344.1:5523683-5533477 Rhinopithecus bieti
TGTTCGTTCCTCCCGGTGGGTTCATGGTCTCGCTGGCTTCAGGAGTGAAGCTGCAGACCTTCGTGGTGAG
TGTTACAGCTCATAGAGGCTGCACATCTGGAGTTGTTCATTCCTCCCGGTGGGTTCATGGTCTTGCTGGC
TTCAGGAGTGAAGCTGCAGACTTTCATCGTGAGTGTTATAACTCATAAAGGTAGTGGGGACCCAAAGAGT
GAGCAGCAGCAAGATTTATCATGAAGAGCAAAAGAACAAAGCTTCCACAGTGTGGAAGGGGACCTGAGCA
GGTTGCCGCTTCTGGCTTGGGTGGCCTGCTTTTATTCCCTTATCACCCCACCCACATCCTGCTGATTGGT
CCATTTTAAAGAGTGCTGATTGGTCCGTTTTACAGAGTGCTGATTTGTGCGTTTACAATCGTTTACCTAC
ACACAAAAATTCTCCAAGTCCCCATCCGATTAGCTAGACACAGAGCACTGATTGGTGCATTTACAAACCT
TTAGCTAGACACAGAGTGCTGATTGATGCATTTACAATCCTTTAGCTAGACAGAAAAGTTCTCCAAGTCC
CCACCCGACCCAGAAGCCCAGCCAGCTTCACCTCTCAATCCCCCTCTAAACAGGACACTCCAACTGCTGT
TGGGAATTTGGCCAGTGACCACTCTAGCTACTTCCTGCTGGATAGGGGCAAAGAAGGGGCCCTGCAGTTG
TATTGTCCTCCAGAGGGGAACTCTTTAGGCCAGTGGAAGGGCCAGAAGGTCAATCCAGGGGTCCTCGGTA
GAAGTCGTTAGTTGAACTCATTTGGGGTTCCATTTGTAAGACCATCTGTAGCACAATGGCCTCAATTCTA
GAGGAAACAAATTTGACAAGAAGGTTAAAGATACAGGGCCTGAAGGTAAGTAATAGCAAGATGGCTGCCA
CAGGACCTAGAAAGGGAAGAAGCCATGCTGTCTAACTCCAGAGGTTGGTATAAGAGTTTGAAAGGCGTTG
TCTGATTTCAGAAGCCTTTTCCTGTAAATGCCAGGTGGCATCCTTTACTGTCCTTGACTGGTTAGTGTAA
AAACAACACTCTTCCCCTAAGAAGGTGCAAAGTCCTCCTTTCTCAGCAGTGAGGAGGTCTGGGCCTCGGT
GGCTTTGGATAGTCACTGCTGCCAAAGAGTCTATTTGGGATTGTAGAGCAAGGATAGATTTCGTTATCTC
TTGCAAACTGTCTGAGAAATCCTTTGAGAGTGTGTGGTACTAGGATAATGAAGTAGATAAACTGGCTATT
CCGGTTCCTGTAGCAGTGGCCATTCCTAACCCTATAAGTGGGAGTATTAGTTGTGTGGCTCTGCACTGAC
GGACTTGAGCTTTGAGGGGTACTGATAGGGCCTGATTTCCTGGGGCAATGTTAATGTTGGGCCTTAGAAA
GACTAAGGTGCAGGTGCCTGTCCAGTTAGTGGGGAGGAAGATATAGGTCGATGTTCCACATAAGAAGAAT
ATACCTTGGCTGGGTAGACAGGATTGGTTGTGTATGTTAAAAAGGTGTGTGAATTTGTTGTTTTCATTTT
CCCCTACTCCTAGAGTACTTGCCAAAGTAGCTCCAATGAGCAGCTGGAAAGGGGTGTTGGAAGCAAACTG
AGTGGCTCCCTGTGTTCTATTTTCCCATTGGAGAAAAAACTGTTTTGTATCTACTAGGAACCATTCGAGA
GAGTGATTGAAAGAGGGGATGAGAAGGCATTCACTAGTGGTAGGGACGCTGCTGCAGGGGGTCCAGGGGT
GAATGGTCATGCAGGGAGTATGTTTGCCATTACAAAACGTGGACTGTTTGTTAAGAGGGGAGGAGGTGAA
GATTGTTGGAGGCCCTGAGAAGCAGACAAGCTGTTTGAATGGAGCTGTTTGGGTGGCTCGGAAGTTACTA
TGATCAGTTAGGGCTTGAAGTTGTAGGGAGTAATTACACTGACCGGGTAGAAGGTGCCCCAGGGGCAGTC
CTGATAACAGGTTGCGTTGGATGCATAAAGGGGCTTGTAAAGTTAAGATGGTATTCGTAGTTACGGGGCT
GTGTGTGGGCTTTTCATTTCTTGTGTAATAGTTGAGGTTGGAAATGTAAGAACATAAAAGTTGGGTTGCA
CGTCCTGTTAGGGTATTCTTGGTGCTATCAGAGATGGGGAAGTCAGCTAATGATTGCAAATTTAGAAGTC
AGAAAGGGTCTTTTCCTTCATAGCGAGGGTGGTAGGCTAAGTTGGTTAAGGCCCAGTTTTTTGCAGGAAT
GTGATTGGCAACGTAAGCAGAGGTTGATAGAGAGATACAAAGCCAACAGTCATTTGCCAGGGAAGGATTG
GACTGGTTTAACAGAGAGTGGGTTAAGTTGAGAGTCTTGTAGAGATAATTAGGAGCTAGTGGAAGGGGAG
GGGCAATTGTATGAGGTATCCAAGGAAGCAGGAGGGATAGATAGGCAAAGAGTAAATAGGAAGGTAAAGG
GGGTGCTCTGGAAGATGAGATCATTTTATCCAGGCTGAATTAAACGTACAAGTAAATTACTGTCCGAAGG
AAGGAAGATAGAAAGAAGGTGGATGTGATTAGGATTTTCGTCCTGGCAGGAGCTACAGTATATAGTCCTA
TCGCAAAGAGTATGGTTAGTATGTAGTATGCTGCTTAATAATATGATGAAATAGTAAAAGGATTCCATTA
AAGGGGCAAGGAGAGGTGTTAAATATAAAGATTATGTAGGTTTTCACTTATCTTTTTTAAGGAGGAAGGG
GTTTTTCCTCAGGATCAGTGGTAGGAGCCTTTTTAGTCTGGGATGTTTCCTTCTGAAATAGGAGGTGCAA
GTCCTCCATCGGTTGGCAGGTGTATTGAGGCTGGTCTGGCTGATCTTGGGACTCCTGAGCTGATGGTCCC
GCTGGGGGCTTCCTCAGGGGTGTTCCTCAGGGGTGTCCAAAATTTAACTCGGGTGTGGTGAATCCAAGAT
TCCACTCCTACCACCGTAACTGCAGTGGGGGTATAAAGGATTACCGAGTATGGTCCTTTCCACAAAGAGT
CCACAGATGGGGAGGTAGAGGGGAGAGATTTGACCAACACTAGATCTCCTGGTTGAAACAACTTTGTTCC
CTTTTGTCTGTGACATCCTTCAGGTAGGTTTTTAAGGTTTTGTTGATATTTTGCCAAAGAAGTTATATCT
TTGACCAAGTTGGCCATTTCCTGATCAAGTAGGAGGTCATTTGTGAGAAAAGGTCGTCCATACAGCATTT
CATATGGACTGAGCCCCATTTTGTGAGGAGAATTTCAGATTCTCAACAGGGCCATGGGCAAAAGAGCGGG
CCATGGGCAAAAGAGCAGGCCATAGGAGATGCGTTTCTTTTGTTAGTTTCCTTAATTGCCTGTTGAGTGT
TTCATTCGCCTTCTCATCCTTCCCTGAGGATTGTGGCCTCCAGGCGCAGTGAAGGTGATATTGTATCCCT
AGCACCCTGGAAATTCCCTGAGTTATTGTGGCTTTAAAAGCCAGACCATTGTCACTCTGTAAGCTTTGGG
GAAGCCCAAATCCAGGAATTATTTAATGAATTAGGACTTTAATCACTTCCTGAGCCTTCTCTGTCTTGCA
GGGGAAAGCTTCTATCCAATTTGTAAAGATCACAGATCAACAAGTTTTGAAATTCTTTTGACTTAGGCAT
ATGGGTGAAGTCTAACTTCCAGTCCTCTCCAGGATAGTGACCTATTCTTTGTTCCCCCAAAGGGGCCTTA
CGATGGACCAAGGGATTATTCCTTTGGCACACCTCACAGGCTTTGACTACCTGTTGGATGATCTAGAGGA
GATTTGGCCCTGTAAATAAGGATTTGGCCATTTGATGAGTGTTTTCAATACCCATATGAAAAGTTTGGTG
GAGGGTTTTAAGTATTTTCCACTGGCTAACTTCGGGTGTAAGTACCTTTCCTTCTTCTGTCATTAACCAC
CCCGAGGGGAGAAAACTATGCCCCTGTGAAAGTCCCCATTCTGTTTCAGTTGGGGAATACTGGGGCTTAA
TCTCTTGGAGGGGGTTGTTCCATGCCAAGGGTCCTTCCGTAGGTATTTCTAACGGGAGATTCTGCCTGGC
AGCGATTTTGGCCTCAGCATCTGCCTGACGGTTTCCTTCTGCCTTTGCTCCTTCACCTTTCTGATGGCTT
TGGCAGTGTAACACTGCCACCTCCTTGGGTTTTTGCACTGCATGCAATAACTCCATAATTTCTTTGTGGT
ATCTAATGGGGGTTCCCCAGAGGTTAGGAACTCCCTTTCTTTCCATATTGCAGCATGGGCATGTAGGATT
AGATAAGCATACTTGCTCTCTGTATAGACATTTATTCTTTTTCCCTTTCCCAGTTCTCAGGCTCGGGTAA
GTGCCACTAGTTCTGCTAACTGGGCGCTGGTCCCTGGGGAAAGAGGCTTACTTTCAAGTATGGTTACATC
ACTAACTATGGCATAATCTGCCCTTTGTATCCCATCCTCCACAAATGAACTTCCATCGGTATATAGGTCA
AGGTCAGGATTCGCTATAGTCAAGGTCAGGATTTGCTAAGTGTACTTCTAAGAGATCATCTCGGGCGGCA
TAAGTCTGGACTATAATTTGTTGGCAGTCATGCTCGATTGGTTGCCCATCCTCTGGGAGAAAAGTGGCAG
AGTTGAGGGCCATGCATGTACGGATTTGAATCACTGGTCCCTCAAGGAGTAGCGCCTGGTATCTAAGTAG
GCAGTTGTCTGATAGCCATAAACTTCCTTTGGCACCTAGCATGCCATTTACATTGTGAGTAGTCCAGACA
GTGAGATCCTTTCCTTGTATTATTTTGATAGCCTCTGACACTAAGGCAGCCACCGCCACAACTACCCTTA
AACAGTGAGGCCAGCCTTTTGCTACTACATCAATTTCCTTACTTAGGTATGCCACTGGTAGTGGGGTTGT
CCCATGAGTCTGAATAAGGACTCCGAGAGCTATCCCTGCTCTCTCTCTCTGACGTATAAAGAGAAGTTTT
GTCCTGTGGGAAGGTTTAAAGCTGGAGCTTATACTAGGGCCTGCTTTAAGGTTTTGAAGGCTGTTTCTGC
CTTCTAGTAGAATACTCATCCTACTAGATGAGTATTTGCCCTCTGGGTCTCCTTGATTATAGTATAGAGG
GGCCTGGCTGTCTTGCTGTATCCAGGGATCCACAGTCGGCAAAAGTTGATGATTCCAAGGAACCCCCGCA
ATTGTTTTAATGTCTTAGGGAAAGGATAAACCAGTATAGGCTGTTTTCATTCCTTGCTGAGTGCCCTGAT
TCCTCTGGCTAAGATTAGGCCTAGATATTTGACCTGCTGTAGGCAAAGCTGGGCCTTCGACCTAGATGCC
TTGTACCCTTGATTAGCTAGAAAGTTCAAGAGATCTAGAGTAGCCTGCTGGCATGAGGCTTCTGAACTGG
TAGCCAAAAGTAAATCATCCACATACTGAAGGACCAGAATGCCTGGACTTGAGAAGTGGCCTAGATCTTG
GGCCAGTGCCTGACCAAACAGGTGAGGGCTATCCCTAAACCCTTGGGGCAAGACTGTCCACATAAGTTGG
GATGTGTGGTCTGTGGGATCCTCAAAGGCAAAGAGAAACTGGGAGTCATAGTGCAGGGGAATACAGAAGA
AGGCATCCTTAGGTCCAGAACAGTGAACCATTCTGCTTCCTCTGGTATTTGAGAGAGCAGGGTATAGGGG
TTGGGTACAACTGGATATGGAGGAATTATTGCCTCATTGATGGGTCTAAGATCTTGCACTAGCCTCCACT
GACCGTTTGGTTTTTGTACTCCTAGAATTCAGGTGTTGCAGGGACTGCTGCATTTCCTTACTAAGCCTGG
AGCTTTTAAATGTTTAACAATACCCTGTAATCCTTTATGAGCTTCAGGCCTTAAGGGATATTGCCTTTGA
TAAGTAAAAGTGGTGGGGTCTTTTAGCCTGATTTGGATTAGTCGGGCATTGTTTGCCCTTCCAAATTGTC
CTTCTGATGCCCAGACTTCAGAGTTGATTCCCTCCTCAAGTAGAGGACAACAAATGGACAACTTGTTCCC
CATAGTCACGTAGATAATAGCTCCAGCTTTGGCTAATATATCTCTCCCTAATAAGGGTGTGGGACTTTCA
GACACAATAAGAAAGGCATGTGGAAAGAGCAAAGTCTCCCAATTACAACTGAGGAGGTGGGAGAAATTCC
TGGTTACAAGGAATCCCAGGATTCCTTGGATGGTAATGGACCTTGAGGACAGTCGTCCAGGACAGGAGAT
TAATACTGAGAAGGCCACGCCAGTGTCCAGGAGGAAGTCAATTTCCTGGCCCTCAATGGTCAAACGTACC
TGGGGCTCAGTGAGGGTGATGATATGAGATGGCACTTGCCCCAGGCACCCTCAGTCCTGTTGTTGGATCA
TCTGCTTGAGGGCTTCTGACCCAGAGAATCTTTGTCCTCTGAGGCAGTGCACCTTCCAGTGATTGCCTCG
GCATAGCGGACATGGACGAGGGGGTGACTTGTTTCCCGTTGGACAATCTTTTTTAAAGTGTCCTTGTAAA
CCACACTGATAGCAACCCCTACCGGGTGATTGGCCTGCTCCATTTTCTGTTCTCTCTGAACCACCAAGGT
TTGTCTGATGGCCATGACTAAGGCTGCAGCCTTTCTCTGATCTTGCTTTTCCTTTTGGGCCTGTTCCTCT
TGGTTCCTACTATAGAACACCAAGGTTGCCAGGTTTAATAATGCCTCCAGATTTTGTTCAGGGCCCAGGG
CTTCCTTCTGGAGCTTTCTCCTGATATCTGCGGCTGATTGGGTAATAAACTTATCTCTTGGAATCAATTG
ACCCTCAAGTGATTTGGGTGACAGGGGAGAATATTTTCTTAAGGCCTCCCGTAGCCACTCGAGGAAGGCA
GAAGGATTTTCTTCCTTTCCCTGAGTAATGGTGGACGTCATTGAATAATTCATGGGCTTTTTCCTCATTC
TCCTTAGTCCTTCTAGAACACAAGTCAACAGATGTTTGTGACTCCATGATCTGAGGCGAGGTCCCAGTGG
GGATCCATATTGGGGACGGCTTGCTGACTGGTAGGGAATTTGTCCCTTTCTTCAGCTGTCATTCTATCAT
TTACTTGACTAAGATACCAGGTATCTCCAAACCCTCAGGCGGCAGCTAAAGCCACATTCTTTTCATTAAA
GGCCAGGGTTTGATCTAACAATAGCATGACATTTCTCCAAGTGAGATCAAAGGTTTGCCCTAGACCCTGT
AGGACATCTGTGTACCTATCAGGATCATCTGAAAACTTCCCCAGGTCTGCCTTGATCTGCTTTAAATCAG
AGAGGGAGAAGGGGACATGTCCCCAGGTTGGGCTAAATTCCCCTCCCCCTACAGCTTGAAGGAGACATAA
CCGATAGCCTGGGGTTTTTGTGGTGCTTTGGAGATTTCTTTGCTTATTTCCTTCTGGGCAGGGGAGATTA
CAGGAGGCTTATCATTAATAGGAAGGGGAGCTATAGGGAGGCTACGATATGGGAGTAAGCTGAGAGGTCC
TCCTGTGGGATGTAAATTGTAAGCTTTGCATAGTTGTGTATTCTTCCTCAATGAAAAGAAAGCTTGGACA
TAAGGTATTTCACTCTGTTTGCCTTCCCTCTTACAGAAAAGGTCAAGTTGCAGGATAGTATTGTAATTTA
TACTTCCTTCAGGTGGCCATTTTTCCCCATCAGAGAGATAATATCGGGGCCAGGCCATAACGCAGAAAAA
AATGAGCCACCTCTTTTTCAGGATTTGCAAGTCAAATTGGTCCCAATGGCTTAGGATGCATTTCGAGGGT
GAGCCTGTTGATGCCTAAGTGTTTCCCATCTGAAAGACAAAACCACCAGTGGTTTTGGTTTGTTTTGCTT
CTTCCCCTGTCCAAGAACTCGAAAGGGTGCCTGGACCCTGCTGATCAGAATAATTGCACTCACCGACCAG
CAGCAGAATCAACACCTGCCCAAGAACCCGCAACAGTCCCTGGACCCTGCTGATCAGAATAGTTGCACTC
ACTGATGCAGCAGCAGAAACACTAGTTTTCCTCCCAGACCACAAGGAGTACCGAGGAAGGTCGGATTTAG
TAGCCCCTACCGACGCATTCTTGAAAACCTGCACCCTTGCCTGTCCTCCTGGACCACGAAAAGGACCAAG
AAAAATTGGATTTAGTGACCCTTACCGATGCATTCTCAAAAATCTGTTAGAGTCCTAAGCCTTCTGTTAG
TATTGGGACCTTACCCATGTCCTATAAAGATGTTATGCCCCAAAAATGAAGTGGAGGGCCATGCCCTGAG
GGAGGGAAGCGATCTCCAGGGTTGGAAGAGTGACACCTTTTGTCCTCACTTATATGAATAGGAAGGATAT
CATTTCTGAGGTTCCCCATATCCTAGCTTTAGGAATAGCTTTTGTTAGGCCTGCTTGTCTGAGGAGGGAT
CCTAAAATTCCAAATAGTCCCCCCTACGATGGGGCTTTGGGCAAAAATTATGTCTTTCTGATTGGTGAGC
CCGGGTGCCTAAAGAAGGGAATAGAGTCCTGCAGTTTATACTAGAAATCATTCTTATAGGAGAAACTAGA
AAAACACCAGAGACAGGGAGTGGTTTTTAGAAGTGGGGCTAGCCTCGGAGAAGAGAGGCAAGAGGAAGTT
TGTCTGGCAGGCATTAGGACCCAGGGGACAAGGGTCAGGATAGATAGCATAAATGGGTGAGTCTTGTTTG
GGCGACATGCCTTTGAGAGTTCCATTCATGGCTGCAGGGTCAACCAACTTGTTGTTGGGACCCCGGAGCT
GCATAGCTTTCCTCTCTATTGACCCTCAGCTCAGCCCAGAAGTACAGGAAAAGCAGAAGCTGGTTCCAGG
CAAACCAACGCTCCCAACTCTGAAGAGTCAGGGGTTGTTGGAGAGCCCTTTCCCAAAAAGCCTGACGCCC
ATGTCTTTAGTCCGGTGGCCGCACTAGTCGCTTTTAAACGGCCGACAGGTGCCCGGTATTTAGCCCCCAA
ATTCTAAGGAAAAATAGGACAGAATAGCAAGCAAAAGGGGTCTGATGGTACTCACTGCTTGGTGATAGGC
GATAGTCTCCCCGCTTGGCGATAGGCGATAGTCCCATCTGGGTCGCCAAAATGTGTCTGGAATTGGTGGG
TTCTTGGTCTTGTTGACTTCAAGAATGAAGCCACAGACCCTTGTGGTGACTGTTACAGTTCTTAAAGATG
GTGTGCCTGGAGTTTGTTCCTTCAGATGTTCAGATGTGTCCAGAGTTTCTTCCTTCTGGTGGGTTCGCAG
TCTTGCTGACTTCAGGAGTGAAGCCACACAGCTTCACAGTGAGTGTTACAGTTCTTAAATGTGGCACATC
CAGAGTTGTTTGTTCCTCCCGGTGGGTTCATGGTCTTGCTGGCTTCAGGAGTGAAACTGCAGACCTTCGT
GGTGAGTGTTACAGCTCATAGAGGTTGCACATCTGGAGTTGTTCATTCCTCCTGGTGGGCTCGTGGTCTT
GCTGGCTTCAGGAGTGAAACTGCAGACCTTCTTGGTGAGTGTTATAGCTCATAAAGGTAGTGTGGACCCA
AAGAGTGAGCAGCAGCAAGATTTACTGCGAAGAGTGAAAGAACAAAGCTTCCACAGTGTGGAAGGGGACC
CAAGCGGGTTGTCGCTGCTGGCTCAGATGGCCTGCTTTTATTCCCTTATTTGGCCCCACCCACATCCTGC
TGATTGGTCTGTTTTACAGACTGCTGATTGGTGCGTTTACAATCCTTTAGCTAGACACAGAGTGCTGATT
GGTGCATTTACAATCCTTTAGCTAGACACAAAAGTTCTCCATGTCCCTACCCGATTAGCTAGACA
