# Supplementary material for: Genome-wide characterization of endogenous retroviruses in snub-nosed monkeys
Source: PeerJ. 2019 Mar 18;7:e6602. doi: 10.7717/peerj.6602 (PMC6428148; doi:10.7717/peerj.6602)
Supplement: File S4 — All ERV sequences found in the black and white snub-nosed monkey. [file peerj-07-6602-s004.zip › Supplemental4/162-11843.fasta]

>162NW_016803344.1:619445-631287 Rhinopithecus bieti 
GGTGAAGCCAGCTGGACTTCTTGGGTCGAGTGGGGACTTGGAGAACATTTCTGTCTAGCTAAAGGATTGT
AAACGCACCAATCAGCACTCTGTGTCTAGCTAAAGGTTTGTAAACATGCCAATCAGCACTCTGCAAAAAC
GGACCAATCAGCACTCTGTAAAATGGACCTGTCAGCACTCTGTAAAATGGACCAATCAGCAGGACGTGGG
CAGGGCCAAATAAGGGAAAAAAAGCTGGCCACTCCAGCCAGCAGCTGCAACCCACTTGGGTCCCCTTCCA
CACTGTGGAAGCTTTGTTCTTTCACTCTTCATAATAAATCTTGTTGCTGCTAGCTCTTTGGGTCCGCATT
ACCTTTATGAGCTGAAACACTCACTGTGAAGGTCTGCAGCTTCACTCCTGAAGTCAGCGAGACCATGAAC
CCACTGGGAGGAGCAAATTACTCCAGACGTGCCACCTTCAAGAGCTGTAACACTCACTGCGAAGGTCTGC
GTCTTCACTCCTGATGTCAAGCGAGACCACAAACCCACCAGAAGGAATAATCTCCAGACACATCTGAACA
TCTGAAGGAACAAACTCTGGACACACTGTCTTTAACAACTGTGACACTCACCGTGAGAGTCTGCGGCTTC
ATTCTTGAAGTCAGCGAGACCAAGAAACCACCGGGAACCAATTTTGGACACATTTTGCCAACCATGAAGG
GACTATTAACTATCGCTAAGCGGTAAGCACCATCAGACCCCTTTCACTTGCTATTCTGTCCTACTTTTCC
TTAGAATTCAGGGGCAAAATACTGGGTACCTGTCGGCCAGCTAAAAACAACTAGCACGGCCACTGGACTA
AAGACATGGGTGTCAGGTTTTCTGGGAAAGGGCTCTGTAACAACCCCTGATTCTTCAGAGTTGGGAGCGT
TGGTTTGCCTGGAACCAGCTTCTGCTTTTCTTGTACTTCTGGGCTGAGCCGAGGGTTGACAGAGAGGAAA
GCCATTCAGCTCTGGAGTCCCGACAACAAGTTGGTTGACCCTGCAACAATTAGCGGAACTCTCAGAGTCA
TGTCGCCCAAGCAAGACTTGCCCGTCTATCCTATCTATCCTGACCCTTGCCTCCTGGGTCCTGATGCCTG
TCAGACAAACTTCTTCTCGCCTCTCTTCTCCGAGTTTAGTCCCGCTTCTAAAAACCACTCCTTGTCTCTG
GTGCTTTTCTAGTTTCTCCTGTAAGAATGATTTCTAGTATAAACTTCAGGACTCGATTCCCTTCTTTAGG
CACCCAGGCTCACCAATCAGAAACACATAATTTTTGCCAAAAGCCCCGTCTTAGTGGGGACTATCTGGAA
TTTTAGGATCCCTCCTCAGACAAGCAGACCTAACAAAAGCTATTTCTGAAGCTAGGATATGGGGAGCTTA
GAAATTGTTTCCTTCCTATTCATATAAGTGAGCACAAAAGGCATCACTCTTCCAACTCTGGAGATCGCTT
CCCTCCCTCAGGATATGGCCCTCCACTTCAGTTTTGGAGCATAACATCTTTATAGGACATGAGTAAAGTC
CCAATACTAACAGAAGAATGCTTAGGACTCTAACAGGTTTTTGAGAATGCATCGATAAGGGCCACTAAAT
CGGATTTTTCTTGGTTCTGTTTGTGGTCTAGGAGGACAGGCAAGGGTGCAGGTTTTCGAGAATGCATTGG
TAAGGGCCACTAAATCCGACATTCCTCAGTCCTCCTTGTGGTCTAGGAGGAAAACTAGTGTTTGTGCTGC
TGCGTTGGTGAGCGCAACTATTCCAATCAGCAGGGTCCAGGGACCATTGCGGGTTCTTGGGCAAGAGGTG
TTTCTGCTGCTGCGTTGGTGAGTGCAACTATTCTGATCAGCAGGGTCCAGGGACCCTCGTGGGTTCTTGG
GCATGGGGAGAAACAAACAAACCAAAACCTCAGGCAGTTTTGTCTTTCAGATGGGAAACACTCAGGCATC
AACAGGCTCACCCTTGAAATGCATCCTAAGCCATTGGGACCAATTTGATTGACAAACCCTGAAAAAGAGG
TGGCTCATTTTTTTCTGCACTATGGCCTGGCCCCAGTATTCTCTCTCTGATGGGGAAAAATGGCCACCTG
AGGGAAATATAAATTACAATACTGTCCTGCAGCTTGACCTTTTCCGTAAGAGGGAAGGCAAATGGAGTGA
AATACCTTATGTCCAAGCTTTCTTTTCACTGAAGGAGAATCCACAACTATGCAAAACTTACAATTTACAT
CCCACACGGAGGACCTCTCAGCTTACCCCCATATCCTAGCCTCCCTATAGCTCCCCTTCCTATTAATGAT
AAGCTTCCTCTAATCTTCCCCGCCCAGAAGGAAACAAGCAAAGAAATCTCCAAAGGACCACAAAACTCCC
CAGGCTATCGGTTATGTGCCCTTCAAGCTGTAGGGGGAGGGGAATTTGATCCAAACCGCATACACGTCCC
TTTCTCCCTCTCAGATTTAAAGCAGAACAAGGCAGACCTGGGGGAGTTTTCAGATGATCCTGATAGGTAC
ATAGATGTCCTACAGGGTCTAGGGCAAATCTTTGATCTCACTTGGAGAGATGTCATGCTATTGTTAGATC
AAACCCTGGTCTTTAATGAAAAGAATGCAGCTTTAGCTGCAGCCCGAGAGTTTGGAGATACCTGGTATCT
TAGTCAAGTAAATGATAGAATGACAGCCGAGGAAAGGGACACATTCCCTACCAGTCAGCAAGCCATCTCC
AGTATGGATCCCCACTGGGACCTTGACTCAGATCATGGGGACTGGAGTCGCAAACATCTGTTGACCTGTG
TCCTAGAAGGACTAAGGAGAATTAAGAAAAAGCCCATGAATTATTCAATGATGTCTAGCATAACTCAGGG
AAAGGAAGAGAATTCTTTTGTCTTCCTCAAGCGGCTACGGGAGGCCTTAAGAAAATACACTGCCCTGTTA
CCTGACTCACTTGAGGGTCAATTGATCCTAAAAGATAAGTTTATTACGCAATCAGCCACAGATATCAGGA
GAAAGCTCCAAAAGTGAGGCCTGGGCCCTGAACAAAATCTGGAGGCATTATTAAGCCTGGCAACCTTGGT
ATTCTATAATAGGGACCAAGAGGAACAGGCCCAAAAGGAAAAGCAAGATCAGAGAAAGGCTGCAGCCTCA
GTCATGGCCCTCAGACAAACAAACCTTGGTGGTTCAGAGAGGACAGAAAATGGAGCAGGCCAGTCACCCG
ATAGGGATCATTATCAAATTGTCCAACAAGAAACAAGCCACCCCTTGTCCATGTCCACTATGCCGAGGCA
ATCACTGGAAGGTGCACTGCTCCAGAGTGCAATGGTTCTCTGGGCCTGAAGCCCCCAACCAGATGATCCA
ACAACAGGACTGAGGGTGCCTGGGGCAAGTGTCAGCTCCTGTCATCACCCTCACTCAGCCCTGGGTAAGT
TTAACCATTGAGGGCCAGGAAATTGACTTCTTCCTGGACACTGGTGTGGCATTCTCAGTGTTAATCTCCT
GCCCTGGACGGCTGTCCTGAAGGTCTATTACCATCCGAGGAATCCTGGGACAGCCTGTAACCAAATATTT
CAGCCACCTCTTCAGTTGTAATTGGGAGACTTTGCTCTTTCACATGCCTTTCTTGTTATACCTGAAAGTC
CCACACCCTTATTAGGGAGGGATGTATTAACCAAGGCTGGAGCTATTATCTACATGAATATGGGGAACAA
GTTACCCATTTGTTGTTCCCTACTTGAGGAGGGAATAAACCTTGAAGTCTGGGCATTGGAAGGACAATTT
GGAAGGGCGAAAAATGCCCTCCCAGTCCAAATCAGGCTAAAAAATCCCACCACTTTTCCTTATCAAAAGC
AATATCCCTTAAGGCCTGAAGCTCCTAAAGGATTACAGGATATTGTTAAACATTTAAAAGCTCAAGGCTT
AGTAAGGAAATACAGCAGTCCCTGCAACACCCCAATTCTAGGAGTACAAAATCCAAATGGTCAGTGGAGA
CTAGTGCAAGATCTTAGACTCATCAATGAGGCAGTAATTCCTCTGTATCCAGTTGTACCCAACCCGTATA
TCCTGCTCTCTCAAATACTAGAGGAAGCAGACTCGTTCACGGTTCTGGACCTCAAGGATGCCTTTTTCTG
TATTCCCCTGCACTCTGACTCCCAGTTTCTCTTTGCCTTTGAGGATCCCACAGACCACATGTCCCAACCT
ACATGGAAGGTCTTGCCCCAAGGGTTTAGGGATAGCCCTCATCTGTTTGGTCAGGCACTGGTCCGAAATC
TAGGTCACTTCTCAAGTCCAGGCACTCTGGTCCTTCAGCATGTGGATGATTTACTTTTGGCTACCAGTTC
AGAAGCCTCATGCCAGCAGGTTACTCTAGATCTCTTGAACTTTCTAGCTCATCAAAGGTACAAGGTGTCT
AGGTCGAAGGCCCAGCTTTGCCTAGAGCAGGTCAAATATCTAGGCCTAATCTTAGCCAGAGGGACCAGGG
CCCTCAGCAAGGAATGAATACAGCCTATACTGGCTTTTCCTCACCCTAAGACATTAAAACAGTTGTGGGG
GTTCCTTGGAATCACCAGCTTTTGCCAACTATGGATGCCTGGATACAGCGAGATGGCCAGGCCCCTGTGT
ACTCTAATCAAGGAGACCCAGAGGGCAGATGCTCATCTAGTAGAATAGGAACCAGGGGGCAGAAACAGCC
TTCAAAACCTTAAAGCAGGCCCTAGTACAAGCTCCAGCTTTAAGCCTTCCCACAGGACAAAAGTTCTCTT
TATATGTCACAGTGGGAGCAGGGATAGCTCTTGAAGTCCTTACTCAGATTTGTGGGACAACCCCACAAAT
AGTAGCATACCTAAGTAAGGAAATTGATGTACTAGCAAAAGGCTGGCCTCACTGTTTACGGATAGTTGCG
GCAGTGGCCGTCTTAGTGTCAGAGGCTATCAAAATAATACAGGGAAAGCATTTCACTGTCTGGACTACTC
ATGATGTAAATGGCATACTAGGGGCCAAAGGAAGTTTATGACTATCAGACAGCTGCCTACCTAGATACCA
GGCGTTATTCCTTGAGGGACCAGTGCTTCAAATATGTACGTGTGTGGCCGTCAACCCTGCCACTTTTCTC
CCAGAGGATGGGGAACCAATTGAGCATGACTACCAACAGATTATAGTCCAGACTTATGCTGCCCGAGATG
ATTTCTTAGAAGTCCCCTTAGCTAATCCTGACGTTAAGCTATATACCAATGGAAGTTCATTTGTGGAGAA
TGGGATACAACGGGCAGGTTATGTCATAGTTAGTGATGTAACTGTACTTGAAAGTAAGCCTCTTCCCCCA
GGGACCAGTGTCCAGTTAGCATAACTAGCTAACTTACCTGAGCCTTAGAACTGGGAGAGGGAAAAAGAAT
AAATGTTACAGATAACAAGTATGCTTACCTAATCCTACATGCCCATGCTGTAATATGGAAAGGAAGGGAG
TTCCTAACCTCTGAAGGAACTCCCATTAAATACCACAAGGAAATTATGGAGTTACTGCACGCAGCGCAAA
AACCCAAGGAGGTGGCAGTGTTACACTGCCAAAGCCATCAGAAAGGTGAAGGAGAAAAGGCAGAAGGAAA
CCGTCAGGCAGATGCTGAGGCCAAAATTGCTGCTAGGCAGAATCTCCTATTAGAAATACCTATGGAAGGA
CTCTCGGTATGGAACAACCCCCTCCAAGAGATTAAGCCTCAGTATTCCCCAACTGAAACAGAATGGGGAC
TTTCATGGGGAGTTGTTTTCTCCCCTCGGGGTGGTTAATGACAGAAGAAGGAAAGGCACTTATACCCAGA
GCCAGCCAGTGGAAAATACTTAAAACCCCCCACCAAGCTTTTCATATGGGTATTGAAAACACTCATCAAA
TGGCCAAATCCCTATTTACAGGGCCAAATAGCCTCCGGACCATCTGACAGGTAGTCGAAGCCTGTGATGT
GTGCCACAGGAATAATCCCTTGGTCCATCATAAGGCCCCGTTGGGGGAACAAAGACTAGGTCACTATTCT
GGAGAGGACTGGCAGTTAGACTTCACCCACATGCCTAAGTCAAAGGGATTTCAATACTTGTTGGTCTGTG
TTGATACCTTTACAAATTGGGTAGCAACTTTTCCCTGCAAGACACAGAAGGCTCAGGAAGTGATTAAAGT
CCTAATTCATGAAATTATTCCTAGATTTGGGCTTCCCCAAAGCTTACAGAGCAACAATGGTCCGGCTTTT
ACAGCCACGATAACTCAGGGAATTTCCAGGGTGCTAGGGATAAAATATCACCTTCATTGCACCTGGAAGC
CACAATCCTCAGGCAAGATAGAGAAGGCAAATGAAACACTCAAGAGGCACTTAAGGAGCCCCACATGGGG
CTCAGTCCAAGCCCATATGAAATGCTGTATGGACGATATTTTCTCACAAATGACCTCCTACTTGATCAGG
AAATGGCCAACTTGGTCAAAGATATAACTTCTTTGGCAAAATATCAACAAAACCTTAAAACCTACCTGAA
GAATATCACAGAGAAAAGGGAACAGAGTTGTTTCAACCAGGAGATCTAGTGTTGGTCAAATCTCTCCCCT
CTACCTCCCCATCTATGGACTCTTTGTGGGAAGTACCATACTCGGTAATCCTCTCTATCCCCACTGCAGT
TAAGGTGGCAGGAGTGGAATCCTGGATTCACCATACCTGAGTTAAATTTTGGACACCCCTGAGGAACCTG
TGGGACCATCAATTCAGGAGTCCCAAGATCAGCCATACCAGCCTCGATACACCTGCGAACCACTGGAGGA
CTTGCATCTCCTATTTCGGAAGGAAACATCCCAGACTAAAAGGCTCCTACCACTGATACTGAAGACAAAC
CCCTTCCTCCTTAAAAAAGATAAGGGAAAACCTACATAATCTTTATCTTTAACACCTTTCTTTGCCCCTT
TAATGGAATCCTTTTACTATTTCATCATATTATTGAGCAGCATTCTAACCATACTCTTTGCAATAGGACT
ATATACTGTAGCTCCTGCCAGGACAAAATCCTAATCACATCAGCCTTCTTTCTATCTTCTTTCCTTCTTA
CCACAATTTACTCCTACCTTTAACTCAGCCTGAATAAAATGATCTCGTCTTCCAGAGCACCCTCTTTACC
TTCCTATTTACTCTTTGCCTATCTATTCCTCCTGTTTCCTTGGATACCTCATACAATCATCCCTCCCCTT
CCACTAGCTCCTAATTACCTCTACAAGACTCTCAACTTAACCCACTCTCTGTTAAACCAGTCCACTCCTT
CTCTGGCAAATGACTGTTGGCTTTGTATCTCTCTATCAACCTCTGCTTATGTTGCCACTCCCATTCCAGC
AAAAAATTGGGTCTTTACCAAATTAACCTACCACCCTCGTTATGAAGGAAAAGACTCTTTCTGACTTCTA
AATATGCAATCATTAGCTGACTTCCCCATCTCTGATAGGACCAAGAATACCCTAACAGGATGTGCAATCC
AACTTTTACGTTCTTACATTTCCAACCTCACCTATTACACAAGCAATGAAAAGCCCATACACGGCCCTGT
AACTACGAATACCATCTTAACTTTCCAAGCCCCTTTATGCATCCAACGCAACCTGTTATCAGGCCTGCCC
CTGGGGCACCTGCTACCCTATCAGTATAATTACACCCTATAGCTTCAAGCCCCAACTGATCATAGTAACT
TCTGAGTCACCCAAACAGCTCCATTCAGATGGTTTGTCTGCTTCTCAGGGCCCCCCAAAATTATCACCTC
CTCCCTACTTAACAAACAGTCCAGGTTTTGTAATGACAAACATTCTCCCTGTATGACCATTCACCCCTGG
ACTCCCTGCAGCAGTGCCCCCACCACTAGTTAATGCCTTCTCATCGCCTCTTTCAATCACTCTCTCGAAT
GGTGCCTAGTAGACACAAAATGATTTTTTTCTCCAGTGGGAAAATAGAACATAAGGGGCCATTCANNNNN
NNNNNNNNNNNNNNNNNNNNNNNNNNNNNNNNNNNNNNNNNNNNNNNNNNNNNNNNNNNNNNNNNNNNNN
NNNNNNNNNNNNNNNNNNNNNNNNNNNNNNNNNNNNNNNNNNNNNNNNNNNNNNNNNNNNNNNNNNNNNN
NNNNNNNNNNNNNNNNNNNNNNNNNNNNNNNNNNNNNNNNNNNNNNNNNNNNNNNNNNNNNNNNNNNNNN
NNNNNNNNNNNNNNNNNNNNNNNNNNNNNNNNNNNNNNNNNNNNNNNNNNNNNNNNNNNNNNNNNNNNNN
NNNNNNNNNNNNNNNNNNNNNNNNNNNNNNNNNNNNNNNNNNNNNNNNNNNNNNNNNNNNNNNNNNNNNN
NNNNNNNNNNNNNNNNNNNNNNNNNNNNNNNNNNNNNNNNNNNNNNNNNNNNNNNNNNNNNNNNNNNNNN
NNNNNNNNNNNNNNNNNNNNNNNNNNNNNNNNNNNNNNNNNNNNNNNNNNNNNNNNNNNNNNNNNNNNNN
NNNNNNNNNNNNNNNNNNNNNNNNNNNNNNNNNNNNNNNNNNNNNNNNNNNNNNNNNNNNNNNNNNNNNN
NNNNNNNNNNNNNNNNNNNNNNNNNNNNNNNNNNNNNNNNNNNNNNNNNNNNNNNNNNNNNNNNNNNNNN
NNNNNNNNNNNNNNNNNNNNNNNNNNNNNNNNNNNNNNNNNNNNNNNNNNNNNNNNNNNNNNNNNNNNNN
NNNNNNNNNNNNNNNNNNNNNNNNNNNNNNNNNNNNNNNNNNNNNNNNNNNNNNNNNNNNNNNNNNNNNN
NNNNNNNNNNNNNNNNNNNNNNNNNNNNNNNNNNNNNNNNNNNNNNNNNNNNNNNNNNNNNNNNNNNNNN
NNNNNNNNNNNNNNNNNNNNNNNNGACCTTTTCTCACAAATGACCTCCTACTTGATCAGGAAATGGCCAA
CTTGGTCAAAGATATAACTTCTTTGGCAAAATATCAACAAAACCTTAAAAACCTACCTGAAGAATATCAC
AGAGAAAAGGGAACAGAGTTGTTTCAACCAGGAGATCTAGTGTTGGTCAAATCTCTCCCCTCTACCTCCC
CATCTATGGACTCTTTGTGGGAAGTACCATACTCGGTAATCCTCTCTATCCCCACTGCAGTTAAGGTGGC
AGGAGTGGAATCCTGGATTCACCATACCTGAGTTAAATTTTGGACACCCCCTGAGGAACCTGTGGGACCA
TCAATTCAGGAGTCCCAAGATCAGCCATACCAGCCTCGATACACCTGCGAACCACTGGAGGACTTGCATC
TCCTATTTCGGAAGGAAACATCCCAGACTAAAAAGGCTCCTACCACTGATACTGAAGACAAACCCCTTCC
TCCTTAAAAAAGATAAGGGAAAACCTACATAATCTTTATCTTTAACACCTCTCTTTGCCCCTTTAATGGA
ATCCTTTTACTATTTCATCATATTATTGAGCAGCATTCTAACCATACTCTTTGCAATAGGACTATATACT
GTAGCTCCTGCCAGGACAAAAATCCTAATCACATCAGCCTTCTTTCTATCTTCTTTCCTTCTTACCACAA
TTTACTCCTACCTTTAACTCAGCCTGAATAAAATGATCTCGTCTTCCAGAGCACCCTCTTTACCTTCCTA
TTTACTCTTTGCCTATCTATTCCTCCTGTTTCCTTGGATACCTCATACAATCATCCCTCCCCTTCCACTA
GCTCCTAATTACCTCTACAAGACTCTCAACTTAACCCACTCTCTGTTAAACCAGTCCACTCCTTCTCTGG
CAAATGACTGTTGGCTTTGTATCTCTCTATCAACCTCTGCTTATGTTGCCACTCCCATTCCAGCAAAAAA
TTGGGTCTTTACCAAATTAACCTACCACCCTCGTTATGAAGGAAAAGACTCTTTCTGACTTCTAAATATG
CAATCATTAGCTGACTTCCCCATCTCTGATAGGACCAAGAATACCCTAACAGGATGTGCAATCCAACTTT
TACGTTCTTACATTTCCAACCTCACCTATTACACAAGCAATGAAAAGCCCATACACGGCCCTGTAACTAC
GAATACCATCTTAACTTTCCAAGCCCCTTTATGCATCCAACGCAACCTGTTATCAGGCCTGCCCCTGGGG
CACCTGCTACCCTATCAGTATAATTACACCCTATAGCTTCAAGCCCCAACTGATCATAGTAACTTCTGAG
TCACCCAAACAGCTCCATTCAGATGGTTTGTCTGCTTCTCAGGGCCCCCCAAAATTATCACCTCCTCCCT
ACTTAACAAACAGTCCAGGTTTTGTAATGACAAACATTCTCCCTGTATGACCATTCACCCCTGGACTCCC
TGCAGCAGTGCCCCACCACTAGTTAATGCCTTCTCATCGCCTCTTTCAATCACTCTCTCGAATGGTGCCT
AGTAGACACAAAATGATTTTTTTCTCCAGTGGGAAAATAGAACATAAGGGGCCATTCACTTTGCTCCCAA
TACCCCTTTCCAGCTGCTCACCGGAGCTACCTTGGCAAGTACTCTAGGAGTAGGGGAAAATGAAAACAAC
AAACTCACACACCTTTTTAATATACACAACCAATTCTGTCTACCAGTCAAGGCATATTCTTATGTGGAAC
ATCGACCTATATCTGCCTCCCCACTAACTGGACAGGTACCTGCATCTTAGTCTTTCTAAGTTCCAACATT
AACACTGCCCCAGGAAATTAGGCCCTATCAGTACCCCTCAAAGTTCAAGTCTGTCAGTGCAGAGCCATGC
GACTAATACCCCTACTTACAGGGTTAGGAATGGTTACTACTACAGGAACCGAAATAGCCAGTTTATCTAC
TTCATTATCCTACTACCACACACTCTCAAAGGATTTCTCAGACAGTTTGCAAGAAATAATGATATCTATC
CTTACTCTGCAATCCCAAATAGACTCTTTGGAAACAGTGACTCTCCAAAACCACCGATGCCTAGACCTCC
TCACTGCTGAGAAAGGAGGACTCTGCACCTTCACAGGGGAAGAGTGTTGTTTTTACACTAACCAGTCAGG
GATAGTACAAGATGCTGCCCTGCATTTACAGGAAAAGGCTTCTGAAATCAGATAACACCTTTCAAACTCT
TATACCAACCTCTGGAGTTGGGCAACATGGCTTCTCTCCTTTCTAGGTCCCATGGCAGCCATCTTGCTAT
TGCTTGCCTTCTGGCCCTGTATTTTTAACCTCCTTGTCAAATTTGTTTCCTCTAGGATCGAGGCCATCAA
GCTACAGATGGTCTTACCCCAATGAGCTCAACTAACAACTTCTACTAAGGACCCCTGGACCAATCTGCCT
GGCCCTTTCACTGACCTAAAGAGTTCTCCTCTGGAGGACACTACAATTACAGGGCCCCTTCTTCGCTCCT
TTCCAGCAGCAAGTAGCTAAAGAAGTCATCGCCCAATTCCCAACAGCAGTTGGGGTGTCCTGTTTAAAGC
GGGGGATTGAGAGGAAGCCAGCTGGACTTCCTGGGTTGAGTGGGGACTTGGAGAACTTTTCTGTCTAGCT
AAAGGATTGTAAGCACACCAATCAGTGCTCTGTGTCTAACTAAAGGTTTATAAATGCACCAATCGACACG
CTGTTAAAATGGACCAATCAAAGCTCTGTAAAATGGACCAATCAGTGCTCTGTAAAATGGACCAATCAGC
AGGATGCGGGCGGGGCCAAATAAGGGAATAAAAGCTGGCCACTCCAGCCAGCAGCAGCAACCCACTTGGG
TACCCTTCCACTCTGTGAAAGCTTTGTTCTTTTGCTCTTCACAATAAATCTTGCTGCTGCTCACTCTTTG
GGTCTGCACTACCTTTATGAGCTGTAACACTCACTGCAAAGATCTGCAACTTGACTCCTGAAGTCAGTGA
GACCACAAACCCA
