# Supplementary material for: Genome-wide characterization of endogenous retroviruses in snub-nosed monkeys
Source: PeerJ. 2019 Mar 18;7:e6602. doi: 10.7717/peerj.6602 (PMC6428148; doi:10.7717/peerj.6602)
Supplement: File S4 — All ERV sequences found in the black and white snub-nosed monkey. [file peerj-07-6602-s004.zip › Supplemental4/163-7785.fasta]

>163NW_016803344.1:788941-796725 Rhinopithecus bieti 
TGGGTATATACCCAGTAGTGGGATGGCTGGGTCATATGGTACATCTAGTTCTAGATCCTTGAGGAATTGC
CATACTGTTTTCCATAATGGTTGAACTAGTTTACAATCCCACCAACAGTGTAAAAGTGTTCCTATTTCTC
CACATCCTCTCCAGCACCTGTTGTTTCCTGACTTTTTAATGATTGCCATTCTAACTGGTGTGAGATGGTA
TCTCATTGTGGTTTTGATTTGCATTTCTCTGATGGCCAGTGATGAGCAGTTTTATTGTACATAGCAAGTG
CGTTTTTCTTTTTTATTCAGTCTGGAAATCTCTGCCTTTTAAAGGGAATGTTAGGCCATCTGTATTCAAT
ATAATTATTGATGTAAAGATGCTTAAATCTATCTTCTTGGTTTTACCTTTCAATTGTCTACAAATTTGTT
TCTCTTTTCTTTTCATACTGCTTTATTTTAGCCAATGACTAAGTTTCATACTTCATTTTGTCTCCACTAC
TGGCTTATTCTCTATATATCTTTGCTACATTTTTGAGTAGTCATTGTCTAGCATGTATAATTTGCATTTT
TATTTACAGTGTTCCTTCAAATAATGTCACATCCCTTCAAGTGTAATGTAATAACCTTGTAAATGGTATA
CTCCCACATCTCTTCTCCTGTTCTTTGTGTGACTTTCCATACATTTTATTTTTACATATGTTGCAAACTC
TACACTGGATTGTAGTTATTGTTCTTTAAATTAGTGGTCTGCCATTTTTTCCCTAAAGGGCCCGATAGTA
AATATTTTAGGCTGTGCAGACCACTCTGTCTCTGTCAAAACTGTTGAATTCTGCCACTGTAGTGTGAAAG
TAGTCATAGATAATATGTAAATAAATAGGTGTGCCAGTGTGCCAATTAAATTTTATTTACAAAAGGAGGA
AGGGGGACATATCCGATAGGAAACAGTTTTCTGACCCCTGCTTAAATTAATTAATCAATTATCTTCTGTT
GACACTAAAACAAAATAAACAACAACAACAACAACAACAACAAAACCCTCACAAAACATATTCACCACTT
TTAGCTCTTTTTATTTCTTTGAATGAGTCTGAGTTTCAATCTGACATAATTTTTCTTCTTCACGAAGAAT
TTATTATGCCATTTTTCTGGAAAATAGTCAATAAACAACAAAACTTGTCAGAATACAAACAAATGACAAG
TTTTCAGCATTCTAATGTTGAAAATGTTTTTATTTTATTTTAGTTTTGAAAGATACATTCAGGGATAAGG
ATATTTTATGTAGTAAAAAAGCATCATTTTCTTTCAATATTTCAAATATTCTTTAAGTTTTGTTTTGTAT
TGTTTCTGGCAAAAAGTCTGTGGAAATTATAATCTTTGTTTCCCTGTAAGAAATGTGCCTTCCCTCCTCT
CTCATGTTCACTTTCCTCTGGCTGCTTGTAAGATTTTCTCTTTGTCACTGCTTTTCAAAAATTTGATTAT
GATGTTTCTTGATGTTGTTTATCCTTCTTAATTTATTGTACTTGTTGGGGTTTTTGAGTTTACATTTTTT
ATCAAATGAAGAAAATTGTATGGCCAGGCATGGTGGCTCACACCTGTAATCCCAACACTTTGGGAGACTA
AGGCGGGAGGATTGCTTGAGCCCAGGAGTTCCAGAGCAGCCTGGACAATTTAGTGAGACCATATCTCTAT
AGAAAATAAAATAAAATAAAATAGCTGGATAAGTAAGTACATGCCTGTAGTCCCAACTGCTTGGGAGGCT
AAGGAGGGTAGATTCAAGCTCCAGGAGTTTGAGGCTGCAGAGAGCTATGGTTGTGCCATTGCACTCTAGT
CAGGGCCACAGAGCAAGACCCTGTCCTTTAAAAAAAAATTGTTTGGGACTTTTTTTTTTTCCAAATGTTT
TTTCTGCCTGTTCCCTCTCTCTTCTTCTGTGACTCCATAACAGACTGAGTAATGGCTCTCCCATTCCCTA
ATCCCTGGAACCTGTAAATATGTTGCTTTAGATAGTAAAGTGAACTTTTCAAATGTGATTAGCTTAAGGA
TTTGAACATGGGACAGTTATCCTGGATTATCTGGGCAAGTCCAGTATAATCACAAGGATCCCTATAAGAG
GGATACAGGAGGATGAGAGTGAGAAGGTGATGTGATGACCAAAGCAGAAGTTGGAGTGATACACTTTAAA
AATGGAAGAAGGGGTCAGAAGCCCGGAAATGCAAGTGACCTCTAGATGGAAAAGGCCAAGAAGTCGACTC
CTTTCTGGAGCCCGCGGAAGTCATGCAGCTCCCCCAATTCCTTGATTTTAGCCCAAAAGATTCATTCTGG
ATTTCTGACCTCCAGAACTCTTAATGTTTTTTAGCCATTATGTTTATTACAATTTCTTACAGCAGCAATA
GGAAACTAATACAGGCTCCAATTTTAGGTATGTTAGACTGCTTGATATTGTCTCATAGGTAACTGGCTTT
TCTCTTTTTTTGGCAGTCTTTTAAATTCTGTGTTTTATATTAAATGGCTTCTTTGACTATGCTTCAACAT
TCTCTTATCTTTTCTTTTGCAATGTCTAATCATCTGGCAAGCCCATCTCATGATTTTTAACAAAAAATAT
ATGTATGCTTCTTGTTTTATCCAAAAGTTTTATTTGATTTGTTTTATATCTTCCTTCTTTCTTTGATATA
AAACATACATATCAAAACATAACTTGGTATTTATGTTTTTCTTTAAATCTTTGAGCTTATTCAGAGGTCT
TTAAAAATCCCTCTCAGTACTATTATCTTTATTTCTACTATTTCTATTGGCAGATTTTTTTTCCTTCTGG
TTATGTGTCATAATTTCCTGATTCTTTATATGTCTCACTGTGTTTGATTATATAACAGATATTGGTAAAT
TCAATGCTTTTGAGAGTATAGATTTTGTTGTTTACCTTTAAAAAATGTTGAACTTTGTTTGGACAGTGGT
TAAGTAACTTACAAATCAGTTCAATCACTTCTCTGGTGGTTTTTAAGATTTGTTAGGACATGTCTATACT
ATCTTTTATCCTAGTCTTGAGTCTTACTCCTGAAGTTAACTCTAATGTGCTTCCTACAAAATATTTGATG
TATTCATTGAAATAACTGCATTCTTCTAGATAAAACTTTAATATCTTCCAGTCCTGTTTACACTTTTGTA
ATTGTTCAAGTTAAAACATCCTGATAATCATTTGCCAGGCATCAGGAAATACCATTCTATTCATGTGGAT
CTTAGTACTTAGAAATAGGCTTAAAAGAACCCCTATGCTGATATCTGGAACTCACTCTCTCTGTGCAGCT
CCTTCCTCTATGGTATTCTGTTCCACAAAATCAAACTGTTCCCATCATTCCAGATCTTATCTCTTTTTCT
CTCATCTGAATGGGATCTTCTAGCTCTGCTTGGGGTCTGCCTTGCTGTGTCACAGTCTGTGGTACGAATC
CAGGCAAAAAGCTGGTAGATTTTAGAGCTGATCTCATTTGTTTTACCTTCTGTTATATATCACAGTCATG
CACAGATAGTTGTTCAATGTCTGAGAGGCACTCTTTTGCATATATTTTTTAACCTTCTAGTTGTTTCCAC
TGGGAGGGCAAGTTCAGATTCAGTTACTCTAACATGGCAAGTAGTGGAGATCTCTATATTCTAACCAGTG
ATTTTTATTTCAGGTCCTTTCGAGAAGGATTTGGATTAACCATAAATTGTGTCATAATTACCTAATTTCT
TAATGTTTCAATATTCCAAAGTCAATGTGAATTATATAAGCAATATGCCTATATTTTTTCTTAAACCTTG
GTGAAGGATTTCATTTCTTGGCTCAAAAATTTTTACTATTAAAAAATTTGACACTCAAAACAATTGAAAA
TGAAGAAAATGCAAATATATGATCTTTTATGCCTTGTTTGCAGCAAGAAGCTCATCCTTCTTTAAAAGAA
GGGAATATCTTTAAAAGAGGGAGAAGAATAAACCTTTTGGCAATGTTATGCAAATACATGGCCACTTAAT
GAACTTTTAAATTGATTTTGAAAATGTGGTTTTGCCAAAGACAGATTAATTCTTCCCTAACCTTCTTCTT
CCTCTTTTGGTAAAAAGTAGTTTAAACATGGCATTCCTATCCCACTGTTCCATATAAATAAGTTTCTTTT
GAGGCCCATATTGGCTCTGTATGAGCATCACATTCTTATTTTTTTAGTCACTCAATGCTTTGTTGGTTGA
TCTGGGTCCCAATTTTCTTCATGACCTGTAAAATTGTCTTTTCCAACTTCTTGGCAGCAGCCTCTTACAG
CATTGATGATGTTTCATGTGGCCTGCCCCTTTTCGTGGCTAAGCTCAGATCATATGTCCATCATCGGAAG
TATACACAATGTGGTCTAACCACGAAAGAGACTTCCAAGACAAAATCATAAATAGAGATGCTTTACTTTA
GAAAGCCAAAATATCTGTACCATCTGTGAATACAGAATTTGCCAAAGAAAAATAAGTGGGAAATATATGG
TTTTCCTTTTGAACTTCCATATTAAAATGGGTTCAGTGTTGAGGTTATTTAGCCATAAAATATATTTTTA
AAAATAGTGTTAAGTATTGTTATGCTGGCTTTCCATACACTATTTTCTTCTGTCATCATAACACAAACAG
TTCTGTGGTTTCATTTTTTCTTACAATATCAAAAAATTCTTAAAGCATCTTCTGAGCAAAGAACAAAAAT
AATAATAGTTGTTAGTGTGATGGTCATTTACTGTGCCATGTCCTTTATATATTGCTTTATTTTATGGTAA
GAATGTTAGGGAGTTGATAAAGCACAAACCATTAGTGCCAAAGATGAGCTATAAAAAATTAATTATCTTT
TTAAAAAAATTATGGCTTGCAGTATTACACACTGGCTGACTGAAGTCAAGAAGTGCTTGAAGTAATCTGA
TAGGGAGGGCTAGCAGAAGGAATATTTCTACCTAGAAATTCTACCATAGCTATTCAGATCTGACTAATGG
CACATGGTTAGGTATCTTGGAAAATCTTGCTGTTTTTAGCTGTCAGATATTTTACATATGTTTAAAGTTA
AAAAATATTTTTAATTAAAATAAACAGGTGTAATGGCCAAAACATTTAAAAATGTAAATAGGCTGCTGCT
TAGAAAGTAAAATCTCTCCTGGTGGTTTTTGACTTATCAATTAAAAGTTTGGTTGGTGTACTATATCTCA
ATTTAAGATTTAGTTTAACTGTTTCATTAGATAAAATTTAGACAATATAAAACGATATGAAAATAATTAT
TTCTGTAGTCATTACTGCTAGCTGCTGTAACAAACAGTCTTTAGATTATAATGCACATCATAATAAATGT
TATTTCTTTCTATATCATAGTCTAACATAGGACATGCAGCTTTTCTGGCTGGCCTTTCTCCAAGTGCTAA
TTCAGGGATCTAATTAGCGAGCGAATTCAGCTTTCACTGTTATCCCTGCTCTTTCCTTGACCTCCTTAGA
ATTCAATGCAGACTCCCCACATTCAGTAGAATCCATGAGTAAAGAGAGGGGAATGTGGAAAGAAGGCACT
CTGGTTTCTTAATCACTTCAATCTGAAACGGACACACTTAGCTTCTTCTCATACATCCTTGGCCAGAACT
TGTTATATAATACAAATCTATTTAATAACTGAAGAAAGAAAAGGAATGTCTCTGTATGTGAAAGAAGTTG
AAACAGCATCTAAGAAGTCTCTGGTACCTTCCTCCTCCTCAATTCCTCAGTCCTTAATGCCCACGTGTCT
CCCTTTTAGAAGGAAATGTGTATTTGTGTATACGTGTGTATTCATATTTGTCTTTTCTTTAAACCAAAGT
AGTACCCTAGGCCGGGCACAGGGCTCCCCCTGTCACTCCAACACTTTCAGAGGCTGAGGCGGGTGGATCA
CTTGAGGCCAACATGGCAAAACCCCGTTTCTACTAAAAATGTGTAATTCATCTGGGTGTGGTGGCACACG
CCTGTAATCCTGAGAATCACTTGAACTCAGGAGGTGAAGGTTGCAGTTAGCCAAGATCGTGCCACTGCAC
TCCAACCTGGGAGACAGAATGAGATTCTGTCTCAAAAAAAAAAAAAAAAAAAAAGATAAAAGGAGTAGGA
GTACCCCAATACATTATTCTTTCTATTACAATTTCCTTTATCATTTAATTAATCATATTAATATATTGAT
CAGTCTTTATATAGACAAATATACATATATGTTATATAAATATATTTCTCTTTCTTACTCTTTTTAATGG
CCATATAGTATTACATTGTAGAAATATGGCATATTTAACTTTCACTATCGATAATCAGTTAGGTTAATTT
AACCATTAACTAACAATTTAAAATATTAATAAATAACATTTTGTAAGAGTTAATATGTGCTATGTAATGA
ACTAAGTGCTTCTCATTAATTATTTTGTTTAATCCTTAATTCTGTGATGAATTAATATTATCCCCATTTT
ATGGTAGATGAGACTGAAGTTTAGAGATTCTTAGTAATCCCGTTCAATAAATCAGAGAAAGTAGGTGGTA
GAATTGGCATATAGACCCAAAAGTCTTTTTTTTTTAATTACAGTATTAATTATAGTTACAGAAAATTAAA
ATAATCCAGAGGCCCAACAATATGGATTTAGTTAGATGAATTACTTATGTAATATATATAACACAGTATA
ACCCTATAGGGTAATATTACATAGTGGTTAAAATCACATTGCATTAGAGAGATGGAAGGGTTTTCAATTT
TGTTGTGTTTTTTTGTTTGTTTGTTTGTTTGTTTGTTTTTCTAAATTATACTTTAAGTTCTAGGGTACAT
GTGCATAACGTGCAGGTTTGTTACATATGTATACTTGTGCCATGTTGGTGTGCTGCACCCATCAACTTGT
CAGCACCCATCAACTCGTCATTTACATCAGGTATAACTCCCGATGCAATCCCTCCCCCCTCCCCCCTCCC
CGTGATAGGCCCCGGTGNNNNNNNNNNNNNNNNNNNNNNNNNNNNNNNNNNNNNNNNNNNNNNNNNNNNN
NNNNNNNNNNNNNNNNNNNNNNNNNNNNNNNNNNNNNNNNNNNNNNNNNNNNNNNNNNNNNNNNNNNNNN
NNNNNNNNNNNNNNNNNNNNNNNNNNNNNNNNNNNNNNNNNNNNNNNNNNNNNNNNNNNNNNNNNNNNNN
NNNNNNNNNNNNNNNNNNNNNNNNNNNNNNNNNNNNNNNNNNNNNNNNNNNNNNNNNNNNNNNNNNNNNN
NNNNNNNNNNNNNNNNNNNNNNNNNNNNNNNNNNNNNNNNNNNNNNNNNNNNNNNNNNNNNNNNNNNNNN
NNNNNNNNNNNNNNNNNNNNNNNNNNNNNNNNNNNNNNNNNNNNNNNNNNNNNNNNNNNNNNNNNNNNNN
NNNNNNNNNNNNNNNNNNNNNNNNNNNNNNNNNNNNNNNNNNNNNNNNNNNNNNNNNNNNNNNNNNAGTA
TATACCCAGTAGTGGGATGGCTGGGTCATATGGTACATCTAGTTCTAGATCCTTGAGGAATCGCCATACT
GTTTTCCATAATGGTTGAACTAGTTTACAATCCCACCAACAGTGTAAAAGTGTTCCTATTTCTCCACATC
CTCTCCAGCACCTGTTGTTTCCTGACTTTTTAATGATTGCCATTCTAACTGGTGTGAGATGGTATCTCAT
TGTGGTTTTGATTTGCATTTCTCTGATAGCCAGTGATAATGAGCATTTTCTCATGTGTCTGTTGGCTGTA
TGAATGTCTTCTTTTGAGAAATTAGACCCAAAAGTCTTATTCAAAGTCATCAATCATGAGTGCTGACCAC
ACTGACTCTCAAGCT
