# Supplementary material for: Genome-wide characterization of endogenous retroviruses in snub-nosed monkeys
Source: PeerJ. 2019 Mar 18;7:e6602. doi: 10.7717/peerj.6602 (PMC6428148; doi:10.7717/peerj.6602)
Supplement: File S4 — All ERV sequences found in the black and white snub-nosed monkey. [file peerj-07-6602-s004.zip › Supplemental4/165-4665.fasta]

>165NW_016825401.1:310224-314888 Rhinopithecus bieti 
CTCCCCAACAGTGTGTCTACTCCAATGCCTTCCCCTCCTTCCACTCCACCTTCCACCTCCTTCTCTCTGC
CTCTCCCCTACCTTGAACTTTTTTCTCCCCTCACATACCGGATAGGGAGCCATTTATTATCCCACTTCAG
CCCCAGGAAAAGTTTTGCTACTCTGAGAAGTGGCAAACCATTTCTAAAAACCATCAGAGTCCATGTTCCT
TTCCCATTTTGGACTTCTATCAGATACAAGCTAAATTGGCTCCCTTCGGACCAAGGCCAGGACCCTTCTC
ACTTCATAAAAGAATTTAGAGTACATTTTGTTTCCTCTGATTTCATTCGTCTGGATGTTTATATTGTCTT
TACCACCTGTTGTACTCATGAGGAAAGGTCCCACATTTTGTCTCTAGCTCAATGGTGGAAAGATGAAGTT
CATGTCCAGAGCCCTTAGGATTCTCCCCCGGGGAGAACAGAGTTCCTGATGTTGATTCTAGATGGACCTA
CCAAGAGGGAAACACTGGCAGGGAATGCCATAATCATATAATTACTTGTTTAATTGAAGGCATGAAAAAG
GCTGCCATAAAACTGGTCAACTAAACCAAGTTAAGAGAGGTAACATAGGGGTCAAATGAAAACCTAGCTC
TATTTTACTCCAAGCTGGCTGGAGCCAAGAGAAAATATACTAATGTGGACCCCAAAAGCCCAGAAAACCT
AGCTATTTTGGCTGTTTTTTGATTGTTTGTTTGTTTTGTTAGCCAGATGTCTCCAAATATTGGACACAAA
CTCCAGAAACTAGACCAAAGACCACAAACACCATTCACCGTCTTGCTGGACATGGCCTTCAAGCTCTTTA
ATAATGGGAGGAAATATCACAGTCTGAATGGGATAGGAAGGATTGAGAAAGAGATGAGTGGCAGACTCAC
TACCTGGCTGCTGCCATTGCAAACTCTCTGCCCGTACTAAGGGCCCCCGGCCAGCCATCAGCCTGGAGCC
TTATGGGCACAAAGGAGCTCACTATCTGCTATTGCTATAATCAGCCAGGGAATATCAGCCAGAACTGCCA
AAACCCTCCTCAATCATCTCTTACTGCAAATAAGTGGGGCATTGGAAATGGATTACCTCTCTCTTCCTCA
TGTAGGAGGGTCATCCCACAACCAGCAACCCAGTTTTGGGAGCCAGTTTGGGAGAACAGCAATGGCAAAT
GCCCCTAACTCTGTTCCTCAGCTATGAGGAAGCTGATGGAACAGAGAAAGCAGAAAGAGATGACTGATGG
GGCTCAGAGACCATTCAGGCCCCTGTATTTACCATTCTATGGCTGAGCCTCCGGTAACTCTAAATAGAGC
AGGAAATAAGATTGAGTTTTTATTCGACACAGGAGCTAATTATTCAGCCCTAATTAATCTTTCTGGGCTT
ACCTTTTTGGCTTTGATCCTTCTCGCCAGCATAGATGGCAGGCCACAGCAGTGATGCTTTATCTCCCCAT
AGTATGCACCCTGGGGAAAAATGTTTTCACTCAGTCTTTCCAGGTTCTACCAAGCTACTGTCCTATCCCA
TTACTTGGGACACAACAACAAACTCCAAACTAGCTTTAAATTCCCTGAGCATGCCTGCCCAATATTGGCA
TTACTAGCTCCTCCCACCAAAAGCCCCAAGGTCCTAAAATCCTCCATTTTATAAGTTCCTCCAGAGGTAT
GGAATATCTCCACTGCAGAAAGTTCTTTGTTTGCAGACTCTGTAAATATTCATCTGAATACCTAATATTT
TCCCTAGGATCCCATAACATGCCTTAAATCTTGAAGCCCAAATGGGCCTACAGACTCTAATAGAAAAATT
AGGCCGGGCGCGGTGGCTCAAGCCTGTAATCCCAGCACTTTGGGAGGCCGAGACGGGCGGATCACGAGGT
CAGGAGATCGAGACCATCCTGGCTAACACAGTGAAACCGCGTCTCTACTAAAATACAAAAAATAGCCGGG
CGCGGTGGCGGGCGCCTGTAGTCCCAGCTACTCGGGAGGCTGAGGCGGGAGAATGGCGCAAACCCGGGAG
GCGGAGCTTGCAGTGAGCTGAGATCCGGCCACTGCACTCCAGTCCGGGCGACAGAGCGAGACTCCGCCTC
AAAAAAAAAAAAAAAAAAAAAAAAAAAAAAAAAGAAAATTATTGGTCATGGGGTTATTAAGTCTTTGCAT
GTGGCCATAGAACCCTGATGGTAGCTGTTAAAAACTCAGATAGCACATATAAAATGGTACAAGACCTAAG
GACCATCAGTGAGGCAGTAATCCCTATATACCCCAGTCGTTTCCAATTCCTACACCCTTTAAGGGTAAAT
TCTCTCTGGCACTTCGTGGTTCACAGTATTAGATTTTAAAAATGCCTTATTTTGCATTCCAATACATTCA
GACTGCCAATTCTTATTTGCCTTTGAATGGGAAAACCCCTCCACCCATGTTTCTCAACAGTTAACCTGGA
CAGTCCTTCCCCAGGGATTTAGGGATAGCCCACACTTGTTTGGACACACTCTTGTTAAAGACCTGTCCAC
CCTCCAAATCTTTCCTAATAATGCCCTGCTTCAGTCTAACGGAGAGGAGCCCACAAATCTGCCCCTCTCC
TTAAACCTCTTCAAAGATGAGGGACTCTGCCAGGGGAGGACTGGCAACTAGATTTTATACACATGCTTAC
TTGCTAGTCTTTGTAGATACTGTTACTAGATGAATAAAAGCCTTTCCCACAAAAACGATGGGGCCTTCAA
AGTCATCATGGCCCTTTTGGACCAGATCTCCCCATTTTGGGCTCCCTTGTTCCCTACAGTCAGACAATGG
CTCCACTTTTATTTCTCAGATAACACAGGGAGTAAGTGAAGCTCTTCAAATTAAGTATTACTTGCATATA
TCCTGGCACCCACAATCTCCGGGGAAAGTAGAAAGAGCCAAACAAGTCATAAAAAGATTCCTTAACAAAT
TACACTATATCTCACTCTGAAATCTGACCAAATTCCCACCGTTGTGGGGGCCTTATCTCAGTTAACACAG
TACTGCTCTGAAAATCAGGATTATACTTTATTTGTGTAACTAATGCTTATGTATCCCTGCTTGTTCTCTA
GGATATGTAACTCCACCTCCCAACTCTACATTGCTAACTTAACTGAACTAATGCCAATGCTAGGCCTCCA
ATAGGCTCCCATATACTGAGATGAAAGGGCCTTTCACTTAATTTCCTTTCTTGCCAGCTTAAGTATAACT
GGTGCTGCAGTGGCAGGAATTACAGATGTTGTCCTTATCTCCTCTTTCCCCAAGAATTTGCAAAATTCCT
GGACACAATCAGAGAAACATTAAATAAAATGAATCAACAAATCAATACCCCTGCTGGAGTAGTCCTACAA
AATAGATGAGCCCTTAATCTACTCACAGTAGCCCAGGGAAGGACATGCTTTTTTCTTCAGAAAGAATGTT
GTTTCTGTGTAAATCAATCAGGAAATATCCAGCAAAAATCAAGGGAAGTACAGGAGCAGGCCACTTGATT
ATGAAGAAAACCACTTTAAAATACCTAATTTCTTAAAGAAGGTTCTAGGAGGCTCTATGAGAGCCCTTGC
GGGGACCAATTGCATCTATACTGCTACTTCTCTCCAGTACTTGCCTCTCTAATTTACTGGTTAAATTTGT
TTTTTTCCAGAATGTGGCAGTTTCATACCAAGCTTCTGATGATGCAAGGGTATCAGTGAATTGTCCCCAG
AGATCCCAGAGTCTCCTTTAGACTCTGCTAGACATCAGTTCCATAGAAACATGCTCTCTCTCCCAAGACC
CATCTTCCAGGTGTGCCCAACCTTTTAAGTCCCATAACCTGAGACAGTGGCCCATGGGGTCCCTCTACCC
ACCAATAACTGTAGGTAGAGTCAGCTTTATGCCCCAGGGCAGCAGAAAGTAGTTGGAAGATGAGACCTGT
GTTGTAATACCTAAGATTTGTCCTTGTTATTCTGTCAGAGAGGGTAGGGGAATGTGGAACCCAAAAGAGT
TAAAAGAAAATTAATAAATGGGCTTAGCTGGCAGGAAAGAAACAGCGTTGGACGGGAGTGAATGTTTAAG
AAACTGGGCCAACTGCAGATGGCTCACTTTCACCCAAACATCAAACCCAAGCACTCAGCTCACTGCCCAC
CGGCACCCAAATATCCTGTTTCAAGCATTCAGCTCAAGCAAGGACCCTTTAAAATACTCATCAAGTCCCT
GCTTTGTTGCAGACAGCCTTCCCTCTGCTGTACTGCCCACTGCTTTCTTGCAATGCATCTCCTCCTTTCT
CTAATAAATCTGCCTTTCTAAACTCATTACTGTCTTGGTAAATTCTTTAACTGCCCTTGCACGGGCCTCT
GGCAGTCACTGACCACAACAGTAACCAGATTAAAGAAAATGATAGAAGAGTAGAGTTGTGAATATATAGA
GGAACTGAAGATATAAATAAGGCTTTGGGGTACAGGTTGAATATGTGGGGATTTCAGAAGTTATACCACT
CATATATCTAATGTGCTTTCCTGTAGAAATATGCAACAGAATCATCATGATTAATTCATCACCTGATTAT
GAAAGACATAATTAATTTTTAGGGCATTGACATTTTACTACAGCAACGTTTTCCATCTTTACAGAAATAT
TTTCATTCACTGATTTTCTATTTGGAGTTCTATATAATGCCAGAA
