# Supplementary material for: Genome-wide characterization of endogenous retroviruses in snub-nosed monkeys
Source: PeerJ. 2019 Mar 18;7:e6602. doi: 10.7717/peerj.6602 (PMC6428148; doi:10.7717/peerj.6602)
Supplement: File S4 — All ERV sequences found in the black and white snub-nosed monkey. [file peerj-07-6602-s004.zip › Supplemental4/1-6650.fasta]

>1NW_016805008.1:1432898-1439547 Rhinopithecus bieti 
TGACCTAACTGGTTCTGTTATCTATAGATTACAGCCATTGTATAGGAATACACTGAAAATCCCTATCTTG
TTTTGTTCCGATCCAATTACCAGTGCCTGCAGCCCCCAGTCACGTACCCCCTGCTTGCTCAATCACGACC
CTCTCACACGCACCCCCTTAGAGTTGTGAGCCCTTAAAAGGGACAGGAATTGCTCACTCAGGGAGCTCAG
CTCTTGAGACTGAAGTCTTGCCGATGTCCCTGGCCGAATAAACCCCTTCCTTCTGTAACTCGGTGTCTGA
GTTTTGTCTGCCGATCGTCCTGCTACATTTCTTGGTTCCCTGACCAGGAAGCGAGGTGAATGGTGGATGG
AGGAGGCATCTCCTTAGGTGGCTTGAGCCTGCCCTGTGGAACATCTCTGTGGGGTACTCCAACCAGCCCA
AGCGACACGGATCCTGAGAGCGCTCCTGGGTAGGCGTTTGCCCTGGTGGGGTGCCTCGCCAGAGCAGTGT
GTGGCAGGCCCCCGTGGAGGATCAACGCAGTGGCTGAACACTGGGAAGGAACGGGCACTTGGAGTCTGGA
CATCTAAAACTTGGTAAAACTAGTCTTCGAAACTTGCCCACTCTGTTTGAGTGGAAGCATGGCCTGATCA
CCCACGGTGTGCCTTTATCGGCACTTTGGTTTTGGTTTTGATTTGTTTTGAATTACTTGACAGGATCGGT
CTTGGGAACTTGCCCACTCCATTTGAGTGGAGGCGTGGCCTGATCACCCACAGCATGCCTTTATTGGCAC
TTTGGTTTTGGTTTTGATTTGGTTTGAATTGCTTGAGGACTGGTCTTGGGAACTTGCCCACTCCATTTGA
GTGGAAGCGTGGCCTGATCACCCATGGTGTGCCTGTACTGGCACTTTGGTTTTTGTTTTTGACTTGACTT
GGATTGCTTGATACTTTGGTTTTGGTTTTGACCTGGCTTGGATTTCGGATACTCTGATGTTGGTTTTGAT
TTCGGTTTGGTGTAAACTACAAAAGTGTGTGCGCGCCCTTTTTACTCATTGTTTTGTGGTGTGCATGNNN
NNNNNNNNNNNNNNNNNNNNNNNNNNNNNNNNNNNNNNNNNNNNNNNNNNNNNNNNNNNNNNNNNNNNNN
NNNNNNNNNNNNNNNNNNNNNNNNNNNNNNNNNNNNNNNNNNNNNNNNNNNNNNNNNNNNNNNNNNNNNN
NNNNNNNNNNNNNNNNNNNNNNNNNNNNNNNNNNNNNNNNNNNNNNNNNNNNNNNNNNNNNNNNNNNNNN
NNNNNNNNNNNNNNNNNNNNNNNNNNNNNNNNNNNNNNNNNNNNNNNNNNNNNNNNNNNNNNNNNNNNNN
NNNNNNNNNNNNNNNNNNNNNNNNNNNNNNNNNNNNNNNNNNNNNNNNNNNNNNNNNNNNNNNNNNNNNN
NNNNNNNNNNNNNNNNNNNNNNNNNNNNNNNNNNNNNNNNNNNNNNNNNNNNNNNNNNNNNNNNNNNNNN
NNNNNNNNNNNNNNNNNNNNNNNNNNNNNNNNNNNNNNNNNNNNNNNNNNNNNNNNNNNNNNNNNNNNNN
NNNNNNNNNNNNNNNNNNNNNNNNNNNNNNNNNNNNNNNNNNNNNNNNNNNNNNNNNNNNNNNNNNNNNN
NNNNNNNNNNNNNNNNNNNNNNNNNNNNNNNNNNNNNNNNNNNNNNNNNNNNNNNNNNNNNNNNNNNNNN
NNNNNNNNNNNNNNNNNNNNNNNAAAAAGAACAAAAACAAAAACAAAAAACGAAGTCTTTTAGCACATGT
ACCACCCCTAGAATTTCCAGTAAACCAACACCAGCCTGAAGATCACTTTCTCATCAAAAGGCAGAAAGAA
GAAAACCTCGAGCCAGCCTGAGAAGGACCCTACCTTGTGCTGCTAACCACCAAGACTGATGTTCGTACAG
CAAGAAAAAAAAAAAAAGAAGATGGACTCATCACACCCAAGTCAAGAAAGTGCCAACCCCTCGAGTCATG
GGCCATAGTCCCAGGGGAAAACTGTCATGCGCGTCCATGTGAAGAGACCACCAAACAGGCTTTGTGTGAG
CAGTAAGGCTGTTTATTTCATCTGGGTGCAGGCGGGCTGTGTCCGAAGAGAGTCAGCGAAGGGAGATAGG
GGTGGGGCCGTTTTATAGGATTTGGGTAGGTAAAAGAAAATTGCAGTCAAAGCGGGGTTGTTCTCTGGCA
GGCAGGAGTGGGAGTCACAAGGTGCTCAGTGGGGTAGCTTTTTGAGTCAGGATGAGCCTGGAGAAGGAAT
TTCACAAGATAATGTCATCACTTAAGACAGGGACCGGCCATTTTCACTTCTTTTGTGATTCTTAGTTACT
TCAGGCCATCTGGGCGTATACCTGCAAGTCACAGGGGAGCACAGGGGATGCAATGGCTTGGCCTGGGCTC
AGAGGCCTGACAAAAACCCTACCAAACTAAAGCTAAGAAAAATTTAACTCTTTTAATCTATTCTATTACT
CTTTCTTCTTTCCTCATTCTATTGCAGACCATCTAGTTATTAATATAACCAAGTCAATTTCGCCTCAAAC
TATTGCATTTGATGCTTGCTTTATTACACCCTGTGAGGACTTGCCAAGTCAAAGACAGCTCTCTACTTCA
GAAAAGTACTTCTGTCCCTCCTGACTCTCCTCAGATTAGACGTTAGTAAACTAGGACCATTTAATCTGGG
GAGATTTCGATTAAATCCCAGTGCCAACCAGGAGCGTTGCCCCCCGATGTACAGCTTTCATGCCATAGTT
GGTCCAACATTCTGTGGACCACTAAAGAGCAAGGATGGACTGCCCCAACTGGTTTTTGTAATTTCCCTAA
AACCATACATTCATTTTACTAGAGGATCATAGAAGTTAAAGACTTAAAACAAACTTTAGCAATTAAGACA
GGATACCAAGATGCAAATGCATGGTTAAAATGGATCAAATATTCCATCTGCACATTAAACAAAAGCAATT
GTTATGCTTGCGCACATGACAGGCCAGAGGCCCAGACTGTCCCCCTTCCACTAAGGTGGTCCTCCAGTCG
ACCAGGTATAGGCTGCATGATAGTTCTTTTCCAGGATTCTACAGCCTGGAGTAATAAGTCATGCCATGCT
CTCTCTGCTATATCCCAAAGTCCCTGCGGGTCAGCCCCTGAGGGCTATCCAGCTTCTGTCTCCCAACACT
AAGTTCACTTCGTGTCTCTCACAGCAGGGAGGAAACTTAGCATTCCTTGGAGCCTTGAAAGGATGCAGTG
AGCTTAAGAATTTTCAAGAACTTATCAATCAGTCAGCCCTTGTTCATCCCCGAGCGAATGTGTGGTGGTA
TTGTAGTGGACCTTTACTGGGCACTCTGCTGAATAACTGGAGTGGCACTTGTACTTTAGTCCAGTTGGCT
ATCCTTTCACCCTGGCATTTTCATCAACCAGAAGGAAAAATAATAACAATAATAAGACATCATAAAGTGA
GAGAAGCCCCTTATGGGTCTTTTGACTCTCATGTCTATTTAGACACAATTAGAGTCCCACGAGGAATACC
AGATCAATTTAAAGATTGAAATCAAATAGTTGCAGGATTTGAGTCAATATTTTAGTAGGTGACAGTTAAT
AAAAATGTGGATTAAACTACATCTATTACAACCAACAGCAACAAGCTTTTCATGAGTTAAAAGAAAAACT
CATGTCAGCCCCAGCCCTGAGGCTACCTGACCTGACAAAACTCTTTACACTCTATGTGTCAGAAAGAGAA
AAAAAATGGCGGTTGGAGTTTTAACCCAGACTGTGGGGCCTGGCCAAGGTCAGTGGCCCATCTCTCAAAA
CAACTAGACAGAGTTTCCAAAGGCTGGCCTGCAGGTCTAAGGGCCCTAGCAGCAAAGGCCCTGTTAGCAC
AAGAAGCAGATAAACTAACCCTTAGTCAAACCTGAATATACAGCCCCCCCATGCTGTGGTAACTTTAATA
AATACCAAAGGACATCATTGGTTAAAAAATGCTAGATTAACCAAGTACCAAGGCTTCCTATGTGAAAACC
CCACATAACCACTGAAGTTTGAAACACCCTAAACCCCACTACCTTGTTCCCGGTATCAGAGAGCCCAGGT
GAACATAATTGTGTAGAGGTGTTGGACTCAGTTTATTCTAGCAGGCCCAACCTCCGAGACCATCCTTAAA
CATCAGTAGACTATAAGCGGTACGTGGATGGGAGCAGCTTCACCAACCCCTGAAAAGTGACTCTGAAGAA
GACGATAAGCCCTGCTCCAGTCACACCCGGAAGCTGACTGGTCCACGCACTGCCGAAGCATGAGGAAACT
CATCGCAGGACTCATTTTCCTTAAAATTTGGACTTGTACAGTAAGGACTTCAACTGACCTTCCTCAGACT
GAGGGCTGTTAACAGTGTGTACATTAAGTCACTGAGGTAGGACAAAAGGTTGCTACGGTCCTATTATTTT
ACGGTTATTATAAGCGTACTGGAACTCTAAAAAAAAAAAAACACTTGTTTGTATAATATTATTCTATACA
AGGTACGTAGCCCAGGAAATGACCAACCTGATGTGTGTTATGACCCATCTGAGCCTCCCATGACCACAGT
TCTTAAAATAAGATTAAGGACTAAGGACTGGTGGGAGCTCATAAATGATATGAGTAAAGTGTTAGCCAAA
ACAAAACAAAACAAAAAGGCTACCCAAACAAGTCACCTTAAAATTTGATGCCTGTGCTGTCATTAATAGT
AATAAGTTAGGAATAAGGTGTGGTTCTCTTAGTTAGAAAAGAGGCTAAATGGCAGAAAATAAGTACATCT
GTCATAAATTAGGACTGTGTGAAAATAAATGTAAATACTGGTCTTGTGTCATTTAGGCCACTTGAATAAA
AGAAAAAAAATGATGAAGAGGATCCAGTCCACCTTCAGAAAGGAAAAAATTGCCCTTCCTGTACTAAGGG
ACAATGTAACCCCTTAGAGCTAGAAACAAAAAGGGAACGTGTAACCCTAAAAATTGATGGAGCTGACTGG
ATCTTCAAGTAAATATTATGGTTTGAAAAAAAGTTTATAAACGCTGTCCTGAGCCAGTATCAAATCTTCT
ATGATAAACTAAATGTGCCAGTACCAGAAATTCTAGGAAAAACAAGAAATTTGTTTTTGCAATTAGCCGA
GCATGTAGCACAGTCTCTCAATGTCACTTCATGTTATGTATGTGGAAGAACTGTAATAAGAGATCAATGG
CCATCGGAAGCCCGAGAATTAGTACCTACAGACCCAGTTCCTGATGAATTCCCAGCTCAAAAGAATCACC
CTGATAATTTCTGGGTCCTAAAAGCCTCAATTAGTGGATAATATTGCATAGCTAGAAAAGGAAAAGAATT
CACTCAGCCCATAGGATGACTTAGTTGTCTGAGACAGAAACTGTAAAATGGTACCACAAAAACAGTCACT
TGGTGGAGTTCGAATCACACAGAGAGAAATGCATTTAGCAAATTCCCAAAGTTGCAAACTGTGTGAACCC
ACCCGGAGTCCCACCGGGACTGGACAGCCCCCACTAGACTGTATTGGATATGTGGGCATAGAGCTTACAA
CAAATTACCTGACCAGTGGGCAGGTAGTTGTGTTATTGGCACTATTAAACCACCTTTCTTCCTACTGCCC
ATAAAAACAGGCGAACTCCTGGGCTTCCCTGTCTGTGCTTCTCACAAAAAGAGAAGAATAGCTATAAGAA
ATTGAAAAAATGATAAATGGCCCTCTGAGAGAATCATACAATATTATAGGCCTGCTACTTGGGCACAAGA
CAGCACAAGACAGCTTATGGGGATACCAGACCCCCATTTACATGATCAACCGAATCACACGGTTACAAGC
TGTCTTAAAAATAATCACTATAAAACCGGCAGAGCCTTGACTATTCTGGCCTGGCAAGAAACTCAGATGA
GAAATGCTATCTATCAAAATAGATTGGCTCTCGACTACTTATTAGCAGCTGAAGGAGAGATCTGTAGGAA
ATTTAACCTTACTAGTTGCTGCCTACACATAGATAATCAAGGGCAAGTAGTTGAAAACATGGTTAGAGAT
ATGACAAAACTGGCACATGTGCCTGTGCAAGTATGGCATAGATTTGATCCTGGGGCCATGTTTAGAAAAC
GACTCCCAGCGCTAGGAGGATTTAAAACCCTTATAATAAGAGTTATAATAGTAATAGGAACCTACTTACC
GCTCCCTTGTTTGCTACCTCTACTTCTTCGAATGATAGCTTCATCGCTACCTTAGTTCGCCAAAATGCCT
CAGCACAAATGTACTATATAAATCACTATCGATCTGTCTTGCAAGAAGACATGGATAGTGAAAATGAAAG
TGAGAACTCCCACTAATAAAATGAGTGACAGTCTCAAAGAGGGGAATAAGGGAGGAGACCACCCCTCATA
TTGTCTTATGCCCAATTTCTGCCTCCAAGGGAAGAAGAAGTAAAAATTAAAAGGCAGAAATGAAATCCAC
AAGCAGACAGCCCGGTGCCACACCCTGGGCCTGGTAGTTAAAGATCGACCCCTGACCTAACTGGTTCTGT
TATCTATAGATTACAGACATTGTATAGGAATACACTGTGAAAATCCCTATCTTGTTTTGTTCCGATCTAA
TTACCAGTGCATGCAGCCCCCAGTCACGTACTCCCTGCTTGCTCAATCAATCACGACCCTCTCACACACA
