# Supplementary material for: Genome-wide characterization of endogenous retroviruses in snub-nosed monkeys
Source: PeerJ. 2019 Mar 18;7:e6602. doi: 10.7717/peerj.6602 (PMC6428148; doi:10.7717/peerj.6602)
Supplement: File S4 — All ERV sequences found in the black and white snub-nosed monkey. [file peerj-07-6602-s004.zip › Supplemental4/16-6772.fasta]

>16NW_016814111.1:312526-319297 Rhinopithecus bieti 
TGCCTGTTAACACTTAGTGCCACTGCCCTCATATTTCCCTCAATACTGTCAATAACCTGCGTGGGTTTCT
CTGTGTCTATCCTTATCACTCTCAACCTTGGGTTATCTTATCAATAGCAGCAGAATGATCATTTTAAAGA
TCAGGAAGGTCCCTATGTTTCTCCTGAAATGCTCAAAACTTTCAGTATCTGCCCATGGTTACTCAGATTA
AATCCGAAGTTTTCAAAGGCCAAATCAATATAACCACCTGTGTATAAAAGCAAATGAGGGTTTCTTAAAT
CCACTATGGCACGAGAAATTTATATTTGTCATTAAGTTCACATAGGATAATGGTTTCATCACGGTGACCT
TTTAAATAGTTGGTTTATCAGGTTTCAGGGATTTATGTAGTCATTTATTGGATTCATACTTATTAAGGAC
CTCCCCCTGTGTGAGTCAGGCACTATTCCTAGGCCCTAGCAATTAGTACAGAATCCTAATCCCGTATTCT
CAGGGAGTTACCTTCCAGCAAGGGTAAATGCAAATCAAACAAATAAGATAGAATACTATAATTTCAGGAA
ATAGTTAACATGCTAGTAAGAAAACAAATCATGGTCAATTATATAGAAATAATGGTGATGAGTTTACAAG
GTCTTGTTATATAAAGCCATCAGGGAAAGACTTCTTAGAGAGGTGACTATAAAACAGGTCCCTGAATAAA
GTATGAAGCAGGTCTCTCTCCCGAAAGCTGAGGGAAATTTTTTTAACTCACAGGGAGCAGCAAGTGTAAA
GGCCCTAAGGTTAGAAATACACTGTATGTTTGGAGGATAGCAAGAAAGTCAGTGAGATGGTAATAAAGTA
GCAGTTGTAGCACGCATATGTGTGTGTATGAGCAATGTGTGTGCATGCACACATCTTGAAAAAGGTAAAA
GATAAAGGAACAGAGAGATAGGAATAGAACAAGATATAAAAGTCCTTAGAGGAAAGAATCAGAAATGGTT
ATCTGGAGCATAATGGGAAATCATTGGAAAATTAGGGCAAATAAATGGCACGAATTGAATTACATTAAAA
AAATACCATTTGATGCTCCTTGAAAAATTGATACAAAAAGCTAAGGAAGGAAGCAGGAAGGACTTCAGAG
ACTACATAGTAACTTTAAATTTGGAGAGAGTAAAGAATTTGAAACAGATCCATTATAGGAAGAGTTGGAG
AGAATGACTAAATGTGCTTATATACGAAAGGTACATTAATGAATGAATGAAGACTAGTATAACAGATTTT
TGGATAATTAATTTTTTGTTCTAAGCAACTGCATAAACACTCATAGCAATATACAGAGATGTTAAAGGCT
GGAGTAGGAGAGATACAGGGGAAAAGGGAAGAGTTGTGTTGAGAGATGTTAAGTGTGAGTTACTACTTTG
ACAATCCATATTGAGGGAGGAGTCAACAGAACCAGTAGAAGGGTTATTAAATATTAAGTGTGGAGAACAA
AAATAAAGTTTGAAGCAAATATATTTCACCAGCTAAAACTAAAGCGTTATGTTAATTTTCTTCTCATGCC
TTGATTCAAAGAGGTGAAATTCAACTTCTGTTTATATAGAATGGAATGGAACCCCCCCCCCCCCTTTATA
ATAGCATTAAGGGAATCAAGAAAGCTCTTTAAGAATTTATTTTATAAATATTTGCTATAACTTGATCAGA
AATATGCTGTTTATTTTGGCCAGTAACTAGACCAGCAAAGCACCTTCGTAAAATGTAGAATTGTTCAACA
CTACCTATAAAATTGATATCTTTGCCCAGATTTTGCTTCATTTATTTTGCACCAAATTAAAGAAGTGAAT
ATGAAACAGAGAAAATAGCAATGCTGTAAAACCATTAATATGTCAAATCCATAGCAAAAGACTGTTTGAT
GGTATAAGCAATCAGTGATGAGAAAAACCTGCTTGATCAAACTTCCCTGTTAATCCAAGACTAATAGATG
GTAGACAATAACAATTCTCTGACAGAAAAGGCAGCCACGATTAACCAGAGATAGATTTTACAATATAGTT
GATGGATGAAGGATCAAACCTAACAACAACCCTGGAGGCCAGTTTGAATATTCATTATCAGCCCTTATTG
GATTTAACCTATAATGGGTAAACTGTCATGAACAAATGGGCTTTTGTAGAAAAGGTGATAAACACAAATC
CAATGAATTGGCAAACTGGAAAGTCTTGAAAGAGAATAAATGCTGTAAAATTAAACACTGATGGAAGCTT
GAGCTCAGATCTCTGCAGGGAAGACAAAAAGCTTCACACTGAATTCACTGTAGCTTTGGTGAACTTTTTT
TTTTTTCTTTTTTTTTTTTTTAAACATTCCTCAGAAAAGAAACATCTGCCATGCTAAGAATACATTTTAA
GAAATTTTTTGAAGAAGGCTTAAATTTTAATACCCTTATTTTCTATAGCAATTGAGAAGACAGTCTCTAT
ATAAATGGATTATTTTTTCAGTTCAAAAATGGCTAATCTCATTTCCTGGATGAGATGATTTATACAAAAT
GTACACAGACATTATTTTCTCCAAAGGCAGAGAAATAAGGGTCTTGATCAATACCAGTGGGAGAACTGAC
ACAAACAGAAACAGGGGAGTGATCCCAACTAAAATGCGAATTGGGATAAGACAGTTAACAAATGATCAGA
GCACCCTGTGTATAAAAGCAGAACAAAAGACATATAAACAAAATAAAATCTATGCCAAGAACTTCAACAC
ACTGCTGAGTGTAACTGACACTGTCTGGGACAAGAAGCGATGGAAGAATCGGGGCAGAGAAGAGCCGAAC
GTCCCGTGCCCCACCTAAAAAGACAGCCGGTTCTTGTCATCTTGGAACAGGTTCTAGTTTTGCCTCATTT
CAACTCTTTTGTTTGTTTGTTTGTTTGTTTTGAGACGGAGTCTGGCTCTGTCGGTCAGGCTGGAGTGCAG
TGGCGCGATCTCGGCTCACTGCAAGCTCCGTCTTCCAGGTTCATGCCATTCTCCTGCCTCAGCCTCCCAA
GTAGCTGGGACTACAGGTGCTCGCCATCACAACACACAAGTCAACTTGAATGTCTGCGTGAGATTTACCA
GTTATTTCAATATTGGTTATGAAATTCAAAGGTATTTAAATACTGTGTAAGCAACTATTTTATGTGTCAA
ACCACCCATGAATCTTGATAGAATTCAGCTAAGTGGGCCTCTTTTATTGCCTCAGCCTCCCAAATAGATG
GGATTACAGGCGTCCACCACCATACCTGGCTAATTTTTTTTTTTTTTTAGTAGAGATCGGGTTTCACCAT
GTTGACAAGGCTGGTCTTGAACTCCTGACGTCAGGTGATCAACCCGCCTTGGCCTCCCAAAGTGCTGGGA
TTACAGACGTGAGCCACTGCGCCCAACCTGCTTTCCTTTTTATTTTGTTATACATCCTTAAATAATTTAG
TTTGCCATATCAAATTACAAATTTTTTATGAATGAGATTATAGTATATGTATTATTTTGTTTCTTGTTTT
GTTAGCATTAGAAATCCATTGTGTTGGAGGATCTTTAGCTGTCACTCCTTCATTTTCTTTGCTATATAGT
ATTCCATGTAATGAACACACCATAATTTATTCATTCATTTATCTCTTAATGGAAAACTATATTGTTTAAA
ATTATTGGTTATTACAAAACAATCCCCTTGTTTTTCAAATGAAGAAATTAAGGCTGGTGGTCACAACTAT
TAGTGGCCAGCTAAGTTGAAATTCCCTTGTTTCATGCCTTGTAAATTAGTGGGATTTCTACCAGTCTGGT
CTGTCTTATTGGCAATTCCTACTGCAGGGAATGCAGACTCCACCCTATATCAAGATCACTGTTCAAACTG
AGGTAGGAAATCTATTTATGCTTAAACATCAGGCAGTTTAAAGTATCCCACATAACTTAATTAAATTTAT
TCTTCAGAATCTTGTTTTACTTATATTGACACTGAAAAGTCTGGGGGAGAGGGAAAAAACCTAGCATCTT
ACATATTTAAAAGATATAAATATTGCCTGAAAATTAGATTGAATGTATCATGTACAGCACACAATTTCTC
AACCTCCAACAAAGGAAGTAACAATCTGTCTTCCTCGTATGTTCAGCGAGAATAAGCATAATATATCCAT
TTGGTTGGACACAAAAGACTGTGGTAAATATCCGTGTGAAGAGCATGGTCGAATGAGAGTACTTTGCAAG
AGATCAGTTAAAATATCTGTATTTCTTGAACCTCATGACACTGGCATTAAGACACAAACTTTGAGTAAGA
TATTGTATTACATGTCTCTAAGTTTTTTTCTAATACTCATTCTTTTATTCTAAAAATATTTATTGAGACT
CAATTCTGTGCCAGATCCTTTGGAAAGCATTTGGCTAAGATGTTGAACAAAATCAAATACTGTATTTACT
CAAGTTACAGGCTTTGGAGGTTGAGATATAAACAAATGATCCCACTCAGAAATATATCATTCCTAAAAAG
TGCCCTGAAAGAAACTGATATGGTTCAATGAGAAGCACACACAGATAAAAGACAATAACTAGCCCGGGTA
GAAGAACACCAGGACTGCTTCCCCGAGGAGGTAGTACTGGAGATAGCACTAAGCATGATTTGGGGTTAAC
ATAGGCAAGGAGTAAACCAGTCCAGGGAGAAAGAGATGCTTGGATAGATGTGTATGGAAGAAACACTGGC
ATGATCAAGGAACTGATGCCTGTAGTGAAACAGATGGGCAGAGCATGGGGGAGAAATCATGCATCTTGAA
GCTTGAGAGAAAGAGACAATGTGGGCCTCCTTGGTATGTTAATGAGTTTAGAGTCTTTTCATTGCTGTCT
GGGAAGAGGACAGAGAGGGCATTGAACAGTGGTCCAAAATTGTGTGTTTTAGTTACAATAGAGGACACAT
ACAGGCAATGCCTTAGATACGTAGTAAGAAAATAGATGATAAGCAGATCTTAACGCTGGATCAGGGACAG
GGTGAGACCAGGTTTTAGGTCATGTGAAACTGGAAGAAGAGACAAGCCACTCATTTGGTTCAAGAATACT
GAACAAAACTTACATTAGTGTAGGCAGGAGGTAAAAATTGAGTTTTCTTGTTTTTTGTTTCTGTTTTTTT
TTTTTTTTTTTTTTTTTTATAGGTTTTTGGGGAATGGGTGGTATTTGGTTACATGAGTAACTTCTTTAGT
GGTGATTTGTAAGATTTTGGTGCACCTATCACCCAAGCAGTACACACTGAACCCAATTTGTAGTCTTTTA
TCCCTCACCCCCCTCCCACCCTTTCCCTGGAGTCCCCAAAGTACATTGTATCATTGTATCATTCTTATGC
CTTTGCAATCTCATATCTTAGCTCCCACTTGTGAGTGAGAACATAGGATGTTTGGTTTTCCATTCCTGAG
TTACTTCACTTAGAATAATGGTCTCCAGTTCCATCCAGGTTGCTGTGAATGCCATTAATTTGTTCCTTTT
TATGGTTGAGAAGTATTCCATCAGATATATTATATATATAATATAATAATATATAATATATAATCATATG
TATATATGGTATATGTGGTGTATATATATACCACAATTCTTTGTCAGCTCATTGATTGATGGGCATTTGG
GCGTATTTTTGAAACTGAGAATTGTTCCTTACTCCTGCAAGCATGGCATTCATAAAGAAAGAAAGAGAGA
AAGAAAGAGAGAGAGAGAGAGAGAGAGAGAGAGAGAGAAAGGAAAGAAAGAAAGAAAGAAAGAAAGAGAG
AGAGAGAGAGAAAGAAAGAAAGAAAGAAAGAAAGAGAAAGAAAAAGAAAGAAAGAAAGAAAGAAAGAAAG
AAAGAAAGAAAGAAAGAAAGAAAGAAAGAAGGAAGGAAGGAAGGAAGGAAGGAAGGAAGGAAGGAAGGAA
GGAAGGAAGGAAGGAANATATGATATATATATATATATAGTTTATTGTACATTGAGGAGGAAATTTTCAT
TAAGCACTTGGTTTATAAGACTGGAGTTTATGAGCATGATCTATACCACATAGATCCACACTATATAGAG
TTGAACATCCCATGTCCCACCCAAACAGGGATCTATCTATCTATCTATCTATCTATCTATCTATCTAGTA
TAGATCGTGCTCATAAACTCCAATCTTATCCACCAAGTGCTAATGAATATTTCTCCCTCAATGTACAATA
AACACTTCAGTACCAATCTCTGACAACCCAAAACTTGTTACACCACAGTACTCACACCTTGTTGGTGTCA
ATGCCATTATTCCAAATTTAAAGTGACCCTTAATTCCTCTCTCTCTCTAATATCTTATAGGAAATCTAAC
AGAAATTCCTGTCAGGACTATCTTTTAAATGTATCCAGAAGCCAATCACATGCCACTACCTCTGCTGTTA
ACACTTAGTGCCACTGCCCTCATATTTCACCTCAATACTGTCAATAACCTGCGTGGGTTTCTCTGTGTCT
ATCCTTATCACTCTCACCATTGGGTTATTCTTATCAAAGCAGCCAGAATGATCATTTTTAAAGATCAGGA
AGGTCCTATGTTTCTCCTGAAATCTGCTCAAAATCTTTCAGTATCTGCCCATGTTACTCAGAGTAAAATC
CGAAGTTTTTCAAAGGTCCAAAATCAATATAACCACCTGTGTATAAGCAAATGAGGGTTTCTTAAATCCA
CTATGGCACGAGAAATTTATATTTGTCATCTAAGTTTCACATAGGATAATGGTTCATACGGTGACCTTTT
AAATAGTTGGTTTATAGGTTTCAGGGATTTATGTAGTCATTTATTGGATTCA
