# Supplementary material for: Genome-wide characterization of endogenous retroviruses in snub-nosed monkeys
Source: PeerJ. 2019 Mar 18;7:e6602. doi: 10.7717/peerj.6602 (PMC6428148; doi:10.7717/peerj.6602)
Supplement: File S4 — All ERV sequences found in the black and white snub-nosed monkey. [file peerj-07-6602-s004.zip › Supplemental4/166-8609.fasta]

>166NW_016825401.1:486627-495235 Rhinopithecus bieti 
TGAAATCCACAACAGACAGCTCAGCGCCACACCCTGGGCCTGGTAGTTAAAGATCGACCCCGACCTAATC
GCTTATGTTATCTGTAGATTACAGATATTGTATAGAAAAGCACTGTGAAAATCCCTGTCCTGTTTTGTTC
TGATCTAATTACCTGTGCGTACAGCCGCAAGTCATGTACCCCCTGATTGCTCAGTCAATCACGACCCTCT
CAAGCAGACCACCTTAGAGTTGTGAGACCTAAAAAGGGACAGGAATTGCTCACTTGGGGAGCTAGGCTCT
TGAGACAGGAGTCTTGCAGATGCTCAAAGCTGAATAAACTGCTTCCTTCTTTAAATCGGTGTCTGAGGGG
TTTTGTCTGCGGCTTGTCCTGCTACATTTCTTGATTCCCTGACTGGAAAGCAAGGTGATTGATGGATGGT
CGAGGCAGCCTCTTAGGCAGCTTAGGCCTGCCCTGTGGAGCATCCCTGCAGGAGACTCTGGCCAGCTTGA
GCCATGCGGATCCTGAGAGCACTCCCGGGTAGGCAATTGCCCCAGTGGAACACCTCACCAGAGCAGCGCA
TGGCATGCCCCCGTGGAAGATCAACGCAGTGGCTGAACACCAGGAAGGAACTGGCACTTGGAGTCCAGTC
TGAAACTTTGTAAGACTAGTCTTTGGAACTTGCCCACTCCATCTGAATGGAAGCATGGCCTGATCACCCA
CAGCGTGCCTGTACCAGCACTTTGGTTTTTGTTTTTGACTTGACTGGGATTGCTTGATACTTTGGTTTTG
ATCTTGCTTGGATTTCTTGATACTCTGATTTTGGTTTTGATTCTGGTTTGGTGTAAACTATAAAAGTGTG
TGTGTGCCCTTTTTACCCGTTCTTTGTTTTGTGGTGTGATTGTGGTGTGAGCATGGTGTTTTGTCTCAAG
GAAACATGGGTCAGGCACAAAGTAAGCCCACCCCACTAGGAAAATGTTGAAAATTTCAAAAGGAATTTAA
GGGAGACTATGGAGTCACCATGACACCAGGAAAACTTAGAACTTTGTGTGAGATAGACTGGCCAGCGTTA
GAGGTGGGTTGGCCATCAGAAGGTAGCCTGGACAGGTCCCTTGTCTCAAAAGTATAGCACAGGGTAACCT
GTAAGCCAGGGCACCCAGATCACTTCCCATATATAGATTCTTGGTTACAGTTAGTTTTGGACCTCCCACA
GTGATTAAGAGGACAGGCAGCAGCAGTACTAGTAGTGAAGGGACAGTTAGTTAAGGAATTTTCTACCTCC
ACCCGCCCAGGGAAGTCAGCACCAAAAGTCCTGTCCGACCCAACACCAGAAGAATCATGGCAGGAATTGG
TACCAGCATACCCCCTCCTTATCGAGAGGAAGGGCTCCCCACCCCTGAGCCCACAGCACCTCCACTTCCA
CCAGATAAACATACCCCTAGATCACCCAGAGTAGACAAAAGAAGTGAAGCTGCGGGAGAAACTCCTCCCT
TGGCAGCTTGCTTACAGCCCAAGACTGCCAAGACTTACAGCCCAAATGCCCCTGAGAGAGCAGCAATATG
CTGGGGTAGATGAGGACAGACACATGGTGGAAAGGCGTGCCTTTGTGTATCAACATTTCACCTCTGCTGA
CCTCCTCAGTTGGAAAAATAATACTTCATCTTACACTGAAAAGTCTCAAGCTTTAATTGACTTGCTCCAA
ACTATTATACAGACTCATAATCCTACTTGGGCTGATTGCCACCAGCTGCTCTTGTACCTCTTTAATACAG
ATGAAAGGCAAAGGGTGCTCCAAGTAGCATCTAAATGGCTAGAGGAGCACGTCCCAGTTGATTACCAAAA
CCCTCAAGAATATATAAGAATTCAGCTGCCAGAAACAGACACCCAGTGGGACCCGAACAAGGGACCAGAC
ATGGAGAGGCTAAGACGGTACCCTGAGGCATTAATAGAAGGTCTAAAGAAAGAGGGTCAAAAGGTTACAA
ATGTAAATAAGGTTTCTGAGGTCATCCAAGGAAAAGAGGACAGTCCAGTGCAATTCTATGAAAGACTGTG
TGAGGCTTACCGTATGTACACTCCTTTTGATCCAGATAGCCCTGAAAATCAGAGTATGATTAACATGGCC
TTAGTTAGTCAAAGTGCAGAAGATATCAGGAGAAAATTGCAGAAACAGGCTGGGTTTATGGGTATGAATA
CCTCACAGTTACTGGAAATAGCCAATCAAGTGTTTGTGAATAGAGATGCAACAAATCGCAGAGAAAGCCA
TAAGAAAGGTGAATGCCAGGCTAGGTGAAATGCCGACTTACTGGCCATGGCCTTTAGGGGAATTGCTCCA
AAAGGAGAGGGAAAGGGGGGTTCTGGGAAGAATACCCAGTCTAATCGCCCATGCTTGCAATGTAATCAAT
GCGCATATTGTAAGGAAATAGGGCATTAGAAAGGTAAGTGTCCCCACCTGAAGGAAAAGCAGGGTGGTTC
AGAACAAAATACCTCAGATAAAGGGAGCTTTGTTCAATCTGGCTGAAGGGTTATTGGACTGATGGGGACC
GGGCTCAAGTGCCCCCAAGGACCCCTTGGTCAGGATTAGAACTGGGAGCAAGGACATTAAGGTTTTGGTC
GATACTGGTGCTGAACATTCAGTAGTGACCACCCCGGTCACCCCCTTATTGAAGAAAACCATTGATATAT
TTGGAGTAACAGGAGTTTCCAATAAGCAGGCTTTCTGTCTACCACACACCTGCTCAGTGGGGGGACATGA
GCTAGTTCACCAGTTCTTACACATGCCTGACTATCCCTTGCCCTTGCTGGGAAGAGACTTGCTTATCAAG
CTGAGAGCCACCATCTCCTTTACAAAACAGGGCTCTTTACAGCTAAAGTTACCAGGAACACGAGTTATCA
TGGCCCTTACGGTCCCCCAGGAAGAAGAATGGAGACTTTTTCTAACTGAACCAGGCCAAGAGATAAAACC
ATCTCTAACTAAGCGATGGCCCCAAGTATGGGCAAAGGATAATCCTCCAGGATTGGTGGTCAACCAAGCC
CCTGAACTCATAGAAGTTAAGCCTGGGGCCCAACCAATTAGACAAAAGCAGTATCCGGTTCCCAGAGAAG
CTCTCGAAGGAATCCAGGTTCATCTCAAGTGCTTGAAAGCTAATGAATTATAGTTCCTTGCCAGTCTCCA
TGGAACAACCCCCTCCTGCCTGTCCCTAAGCCAGGGACCAAGGACTACCAGCCAGCACAGGACTTGTGCT
TGGTCAACCAAGCTACAGTGACTCTGCACCCAACAGTTCCTAACCCTTACACATTGTTAGGGCTGCTGCT
GGCTGAGGATAGCTGGTTTACCTGTCTGGACTTAAAAGATGCCTTCATCAGACTAGCTCCTGAGAGCCAG
AAACTGTTTGCCTTTCAGTGGGAAGATCCGGAGTCAGGTGTCACTACTTGGTACACTTGGACCTGGCTTC
CCCAAGGGTTCAAGAATTCCCCTACTATCTTTGGGGAGGCCCTGGCTCGAGACTTGCAAAAGTTTCCTGC
TAAAGACCTAGGCTGCGTCTTGCTCCTATACGTGGACAACCTTCTGCTAGGACACTCCATGGCAATCGGG
TGGGCAAAAGGGACGGAGGCCCTGCTTCAGCACCTAGAGGACTGTCGGTATAAAGTGTCCAAGAAGAAAG
CTCAGATCTGCAGACAGCAGGTACACTACCTGGGATTCACTATTCAGAAAGGGCAGCACAGCCTGGGGTC
AGAAAGAAAGCAGGTCATCTGTAGCCTACCAGAACCTAGAACCAGAAGGCAAGTAAGGGAATTCCTAGGA
GCTATGGGGTTTTGCAGATTATAGATTCCAAACTTTGCAGTACTAGCCAAACCTTTGTATGGGGTTACAA
AAGGGGGCAACCAGGAGCCTTTTGAATGGGGGCCTCTACAACAGCAAGCCTTTTGTGAGTTAAAGGAAAA
ACTTATGTTGGTCCCAGCCCTAGGACTACCGGATTTGACAAAGCCCTTTACACTCTATGTGTCAGAAAGA
GAAGAAAATGGCAGTTGGGGTTTTAACCCAGACTGTGGGACCGTGGCCAAGGCCAGTGGCCTATCTCTTG
AAACAACTAGATGGGGTTTCCAAAGGCTGGCCACCATATCTAAGGGCCTTGGCAGCAACAGCCCTGTTAG
TACAAGAAGCAGATAAATTAATCCTTGGGCAAAACCTGAATATAAAGGCCTCCCATGCTGTGGTAACTTT
GATGAATACCAAAGGACATCATTTGCTAACAAATGCTAGATTAACCAAGTACCAAAGCTTGCTAGGTGAA
AATCCCTGCATAACTGTTGAAGTCTGTAACATCCTAAATCCCGCCACCCTGCTCTCAGTATCAGAGAGCC
CGGTCGAGCATAACTGTGTAGAGGTGTTGGATTCAGTCTATTGAGCAGACCTGACCTTCGGGGCCAGCCA
TGGGCATCAGTAGACTTGGAGTTATACATGGAAGGAAGCAGCTTCATCAATCCACAAGGAGAAAGATGTG
CAGGATATGCGGTGGTAACTTTGGATGCTGTCATTGAAGCCAAACCGTTGCCACAGGGCACTTCAGCCCA
GAAGGCTGAGCTCATTGCTTTACCTCAGGCTCTAGAACTCATTGAAGGTAAGACTGTAAACATCTACACT
GACTCTCGATATGCCTGTCTAACCCTCCAAGTGCATGGAGTATTATATGAGGAAAAGGGCCTGTTAAAGT
CTGGGGGAAAGGACATAAAGTATCACAAGAAATTCTATAATTATTAGAGGTAGTGTGGAAACCTCAGAAG
GTGGCAGTCATGCAGTGCAGGGGACACCAGCAAGCCTCCATCTCAGTGGCCTTAGGAAACTCTCAAGCTT
ATTCAGAAGCTCAAAAAGCAGCATCTACCCCTTACTGGGCATCGGTAGCAGCCCCCCTACTCCCTCAAAC
ACCCAACCTGTTACCTACCTATTCTAAGGAAGAAAAAGACTTCTTCCTCACAGAAGGGGGGCAAGTAATA
AAAGGAGGATGATCAGATTGCCAGATGGGAAGGTAGCTGTGCCACAGTTGCTGGGAGCCACAATCGTATG
GGCCATGCACGAAACCACTCATCTAGGTCAAGAGTCACTTGAAAATTTGTTAGGCTGGTACTTCTACGTC
TCACACCTGCCAGCCCTTGCCAAAGCAGTAGCACAACGGTGCGTTACTTGCCGACAGCACAATGCGAGGT
AAGATCCCACTGTTCCGCCCGGCATACATGCTTATGGAGCAGCTCCTTTTGAGGATCTTCAGGTGGATTT
CACAGAAATGCCGAAATGTGGAAGTAACAAGTATTTGCTAGTTCTTGTGTGTACTTACTCTGGGTGGGTA
GAGGCTTATCCAACACGAACTGAAAAGGCCTATGAGGTGACCCGTGTGCTTCTCTGAGATCTTATTCCTA
GGTTTGGACTGCCGGTACGAATCAGCTCAGATAACGGGCCGGTGTTTGTGGCTGACTTGGTACAGAAGAC
AGAAAAGGCATTAGGAATCACTTGGAAGCTACACATCGCCTACCGACCTCAGAGTTCTGGAAAGGTGAAG
CTAATGAATCGGACTGTCAAAAACAGTTTAGGGAAAATATGTCAGGAAACTGGATTAAAGTGGATACAGG
CCCTTCCTATGATATTGTTTAAAATTAGATGTACTCCTTCTAAGAAAACAGGATACTTCCCTTATGAAAT
ACCGTATCGTAGGCCTCCTATACTATGGGAGCTTCCAGGCACTCCCCGAGAGTTAGGTGAAATTGAATTA
CAGCGACAGCTACAGGCTTTAGGAAAAATTACACAAACAATCTCAACTTAGGTAAATGAGAGGTGTCCCA
TTAGCTTATTCTCCCCAGTTCACCCTTTCTCTCCAGGTGATCGCATGTGGTTCAAAGACTGGAACGTAGC
CCCTTTGCGGCCACGGTGGAAAGGACCTCAGACCGTCATCCTGACCACCCCCACGGCTGTAAAGGTAGAA
GGAATCCCAGGCTGGATTCACCACAGCCATGTGAAACCTGCAGCCAATGAAACCTGGGAGGCAAAACCGA
GTCCGGACAATCCCTGCAAAGTGACTCTGAGGAGGATGACAAGCCCTGTTCCAGTCTCACCCAGAAGCTG
ACTGGTCTACACACGACTGAAGCATGAGGAGAATCATCGTGGGACTCATTTTCCTTATAATTTGGATTTG
TATAGTAAAAACTTCTGCTGATTTTCCCCGCATGGAAGACTGCTCTCAGTGTATACATCAGGTTACCGAG
GTAGGACAACAAGTTAAAACAATCTTTCTGTTCTATAGTTACTCTGAATGCCTAGGAACTTTAAAAGGAA
CATGTTTACATAATGACACTCAGTACAAGGTATGTAGTCCAGGAAACGACCAACCAGATGTGTGTTTTGA
CCCCTCTGAGCCTCCCATGTCCACAGTTTTTGAAATAAGATTAAGGGCTGAAGACTAGTGGGGACTCATA
AATGATACATATAAAGCATTAGCCAGAACAGAAGAAAAAGGGGTGCCCAAATGCATAATCTTGAAATGTG
ATGCCTGTGTCGTCATTAACAGCAATAAGTTAGGAAGGGGATGTGGCTTTTTTAGTTGGGAAAAAGGCTA
TATGACCAAAAATAAGTATATTTGTCATGAATTAAGACTGTGTGGAAATGAATGTGGATACTGGTCTTGT
GTTATTTGGGCCACTTGGATAAAAAATGAAAAGGATCCAGTCCACCTTCAGAAAGGAAAAAAATGGCCCT
TCCTGTACTAAGGGACAGTATAAACCCTTAGAGCTAGTAATAACCAATCCCCTTGATCCTCCCTGGAAAA
AAGGGGAGTGTGTGACCTTAGGAATCCATGGGGCCGGACCGGATCTTGAGTAAATATCTTGGTTCAAGAA
CTTTACAAACGCTCTCCTGAGCCAGTGTTTCAAACTTTCTATGATGAACTAAATGTGCAAGTACCAGAAA
TTCCAGGAAAAACAAAAAATTTGCTTTTGCAATTAGCCAAGCATGTAGCCCAGTCTCTCAATGTCACTTC
ATATTATGTACGTGGAGGAACTATAATAGGAGATCAATGGCCATGGGAAGCCAGATAATTAGTACCAACA
GACCCAGTTCCTGATGAATTCTCAGCTCAAAAGAATCACCTGACGACTTAGTTTTCTGGGACAGAAACTG
TATAATGGTACCACAAAAATAGTCACTTGGTGGAGTTCAAATCAAACAGAGAGGAATCCACTTAGTAAAT
TCCCAAAGTTACAAACTGTGCAGACCCACCCGGAGTCCCACCAGGACTGGACAGTCCCCACTGGATTATA
CTGGATATGTGGGCATAGAGCTTACGCCAAATTACCTGCCCAGTGGGCAGATAGTTGTGTTATTGGCACT
ATTAAACCATCTTTCTTCCTACTGCCCATAAAAAGAGGTGAAATTCTGAGTTTCGCTGTCTATGCTTCCC
GTGAAAAGAGAAGCATAGCTATAGGAAATTGACAAGATGATGAATGGCCCCCTGAGAGAATCATATAATA
TTATGGGCCTGCTACTTGGGCACAAGATGGCTCGTGGGGATACCAGACCCCCATTTACATGATCAAACGA
ATCACACAGTTACAAACTATCTTAGAAATAATCACTAATAAAACCAGCAGAGCCTTGACTATTCTGGCCC
AGCAAGAAACTCAGATGAAAAATGCTATCTATCAAAATAGATTGGCTCTCAACTACTTGCTAGCAGCTGA
AGGAGGGGTCTGTGGACAATTTAACCATACTAATTGCTCTCTACACATAGATGATCAAGGGCAAGTAATT
GAAGACATAGTTAGACATATTACAAAACTGGCACATGTGCCTGTGCAAATGTGGCATGTATTTGATCCTG
GGGCCATGTTTGCAAAATGGTTCCCAGTGCTAGGAGTATTTAAAACTCTTATAATAGGAGTTATAATAGT
AATAGGAACCAGCTTACTGTTCCCTTGTTTGCTACTTGTACTTCTTCAAATTATAAAAAGCTTCACCACT
ATCTTAGTTCACCAAAATGCTTTAGCACAAGTGTACTATATGAATCACTATCGATCTGTCTTGCAAGAAG
ACATGGGTAGTGAGAATGAAAGTGAGAACTCCCACTATTGAGTGAGATTCTCAAAGGGGGGGGGGAATAA
GGAGGAGACCACCCCTCATATTGTCTTATGCCCAATTTCTGCCTCCAAAGAAAGAAGAAGTAAAAACTAA
AAGGCAGAAATGAAATCCACAAGCAGATAGCCCAGCACCACACCCTGGTAGTTAAAGATCAACCTCTGAC
CTAATCACTTATGTTATCTACAGATTACAGACATTATATAGAAAAGCACTGTGAAAATCCCTGTCCTGTT
TTGTTCCAATCTAATTACCGGTGCATGCAGCCCCCAGTCATGTACCCCCAATTGCTCAATTGATCACAAC
CCTCTCAAGTGGACTGCCTTAGAGTTGTGAGCCCTCAAAAGGGACAGGAATTGCTCACTCTGGGAGCTCA
ACTCTTGAGACAGGAGTCTTGCTTATGCTCCTGGCCGAATGAACAGCTTCCTTCATTAACTTGGTATCTG
AGGGGTTTTGTCTGCAGCTTGTCCTGCTACATACAATAATGGCAAAAGGCATCTCCTCACAGGCTGGCA
