# Supplementary material for: Genome-wide characterization of endogenous retroviruses in snub-nosed monkeys
Source: PeerJ. 2019 Mar 18;7:e6602. doi: 10.7717/peerj.6602 (PMC6428148; doi:10.7717/peerj.6602)
Supplement: File S4 — All ERV sequences found in the black and white snub-nosed monkey. [file peerj-07-6602-s004.zip › Supplemental4/167-8091.fasta]

>167NW_016803155.1:152922-161012 Rhinopithecus bieti 
TGGTCAGTGGATCTCATCTATACTCCCCAATCCACATTCCTCAAAGTTTATTACAGGCCCAGCGAGTTCC
TGCTTACCTCCATAGCACGCCTACAGGGTCACAAGACAATAAGTTTAGGTTGCAAGACATGTTTCTCTCA
AGATGTAAGAAATGTTGTAATGCTGCCTTTGTTTCTTGCTTCTGCAACTTGCTTCCCACTCACATAGTTG
CTGCCTTAAGATGTTTAAAAGTACGAAAAGCCCTTTGTTTGGGGCTCAGACTTTCTGGATGCATGTCCAG
CTGAACTGGTTTTCACGTTAATTTAATAAACTCTCCTCAACATTTTTTGGTCTCTCTGGTCTTTGATTGT
ACCGTATCATTTCTGGGGGCCCATCCCAGATTGGAGACAGCAGATTTTCTTTCTCCTTTTCCAGCGGGCT
AGAGTCCCAGGATGTAGGAGACCTGGGGTCCTTGGCACCACCAGGAGAGTTTCAGCCTGGAAGAATAGCC
CTCCTGCATTCTGGAGCCTTCCCCCACCAGTACAAATGGAACTGGTAAAAAGCGTTGCAGGACAGTCATG
GGAGCAGCACATGAAGATATTTGAACTGCAGTAAGGTTTGGGCCCTAAGGCAAGACCCATCCCATAAGGA
CAGAAGGGGAGCATGATCACCTCCCAGGGCATGATGACTAGTCCAACCCAAGGGGATTGAGAACGCCAGG
AGAGGCCCATTAACTCAGACAAAATTCATGCCCTAACTGACACCAGGCACGGGTGGGACTCGTGAGTCAG
AAAGGAAAACCATTTCAGGGATGGGAGAGGTGTGTGAAAGTGTGTGAAAGTGTGTGAAAGAGAGTCTCGA
GAGAGACCAACACGGGGTGTGATGTGGGGAGGCACAGATCTCTTAACATGGGCTATGTGCTCCAAGGTGA
ATGTGGGAATAAACAGACCTAGGACACTGTATACGGCCCATAGGACCAGCTCCGCAGCTGCAGCTAGCAG
TGATGGGAATTAAGGCACGCTCCTGGCTAAGCAGTGTCTGAACCTCCCGTAACAGGACCCAGTCTGGTGG
ATCCAAGAGTGAAAGTGTGCCGTGAGGGAGGAAATGGGAGGAAAAGTGTCAAAGTCTACTCCACTGGAGT
GCATGCTGAAAAACTTTTAAAAAGGTTTTAATGGTGATTATAGGTTTATGCTAACTCCACAGAAACTGAG
TGCCCTTCGTGAGATAGACTGGCCATCTTTTAATGTAGGGTGGCTGGCCGAAGGGACAACAGACAGGGAA
ATAATTGGCCGAGTGTTCTGGGTAGTCACTGGGGTTGGAGAACAGCCTGGGCACCCAGATCAGTTTCTGT
ATATCAACTCCTGGCTAAGTATAATTCAAAACCACCCTAAGTGGCTGCAGGCCTGCTTTGAGACCTATTG
TAAGACTCTAATGGCCCAGAAAAAACCAGGAACCATAGAAAGAGATTGCAAGGCATCAGAAAAAGAAAAG
GATTCACAGGAAAAGCAGAAAAAAACCTGTTCTACAGGCCCCAACTGAAGAGTTAGAAAGTCCACCCCAC
TATGCACCAATGTATCCATCCCTGACAAGGCTTAGACAGGAAACTATCCCAGCTGCCTCCAGAGGTTCAG
ACTCAGAAAAAAGCACCTCTCAGGCAACACCATGCAGAGAGGACCCAGATCCCTTGCGTGAAAAGCCAAG
GGAGGAACTCCAGGGGGATAAGGTCAGCCACCTTAGGTCGGGCCATGCCTGAGCAATGCAGATGTCCCTC
CGAGAAACATTGGGACAAATTTATTTTAATGCACAGAATGAAGTCCAAGGGGAGAATGGCTCTTCATTTG
TCAGCCCTTCTCTACTACTGATGTCTTAAATTGGATACAACATACTCCCTCCTATACAGAGAAGCCTCAG
GCTCTTATAGATCCAATGCAGTCCATTTTCCTCACTCACAATCCTACCTGGGCTGATTGAAAACAACTTC
TTCTGTCATTATTTAATACAGAAGAGCATCACAGAGTTATACAAGTCACTCTCCAGTGGCTGGAGAACAA
TGTACCTGCAGGCACAAGATATATCAGGCAGTATGCACAATAAGCACTCCCAGCAGAGGCTGACCCAGGC
TGGGACCCTAACCAGGCTCAAGGGCTACAAAGCTTGCAGCAGTATCAAGAGGCACTCCAAAATGGAATGA
AGGCTGTAGGGAAGAAGCCCACCAACACTGGAAAGGTTTCAGAGGTCCACCAGAAGCCAGATGAAAGTCC
CAGTGAATTTTATGAGAGGCTCTGTGAGGCTTACTAGCTTTATATGCCATTTGACTCAGAGGCTTCAGGT
AATCAGTGTATGGTTAATGTGACATTTGTAAGCCAGGCACAACAAGACATAAAGTGAAAGCTTCAGAAGG
TAGAAGGTTTTGAAGGCATGAATATTACCCAGGTTATCTAGGTGGCTACTAAAGTGTTTGTAAATTGGGA
TGAGGAGGCCAAGAGAGAAGCTAGACACAGAACTAAGGAAAAGGCAGACTTGCTGGTGGCAGCCTTAGTT
GGAAGAGAAACTGACTTTGTGAGAGGATGTGGTTGTGGTCATGGTCATAGTAGAGGACAAGCTAGGCAAA
ACCAGTTAGCTAAGCCAGGACAAAAGGGCCAACCTAGGCTTGAGAGAAATCAATGTGTGAGATGCAAGCA
GATGGGACACTGAAGAATGAATGCCCAGAAAGAGAAAAGGATAAAGGCAACAATCAGGGACAAAATGGCT
GGCCAGAACCCCCTGCTGCCAGTCAAGGCGTTCAGAAGTCAGACATGGATTTAATCGGACTGGAAGCAAG
CAATTATTATTATGAGGACTGAGACAGACCAGGCTCCATTTCATTAGGCCCCGAGGAGCCTATGGTCTCA
ATGGAGGTAGGGGGCTGGAAAATGGACTTTATGGTTGATACTGGTGTGGAGCACTCGGTAGTAAATCAAG
CAATTGGGCTATTGTCTAAAAATTATGTCAATAATTGGAGCTACAGGAATAACAGAAAAGAGGCCTTACT
TTAAATCTAAAAGATGTGCGATTGGAGGACAGGAAGTCCAACATGAATTTTTATATTTGCCAAATTGTCC
AGTGCCCTTGTTAGGAAGAGACTTGCTCCAGAAATTGCAAGCACAAATCTCCTTTACACCAGAAGGGGAC
ATGACTCTAAACCAGGTCAAAGAAAAGTCATCATAATGACCCTTACTGTCCCAACAACAGAGGAACGGAG
ACTCTATGAGAGATGCAAAATTTGTAAAGATGCATTTTGACAGTGGGAAAATGAGGCAATGTATAAGGAA
TTATTTCTCAAGCTGCCAGGGTCTGGGTGGAAGACAATCCCCTGGGGCTAGCCATAAATCAGGCACCCAT
AGTGGTGGAACTGCTGCGGGGCACTTACCCAGTGTGAATCCATCAATATCCCATTCCAGCAGAAGCCACC
CATGGGATTACAAGCATATAGAACAGCTCCTTTAATTCCGGATAATAGAAAGATGTGCCTCTTCTTGGAA
CACTCCATTGCTATCGGTGTTAAAGCCCCCCGGAGATTACCAGCTGGTACAGGATTTGTGGGCAGTAAAT
AAGTTTGCAGCTACATTATATGCCATTGTGTCCAACCCATATACAATGCTTGGGTGAATTCCTGCTGACA
CTGCTTGGTTTATGTGCTTAGACACAAAGGATGCATTCTTCTGCATCCGACTAGCTCCTGAAAGCCAGGG
TATCTTTGCCTTTGAGTGGGGCTCATCACAGTATACTCGGACCAGACTCCCCCAAGGATTTAAATACTCC
CCAGCCATTTTTGAGGAAGCAGTAGCCCCAGACCTGAAGGCTTTCATGCCACCAAGTGACTGCTGTGTCC
TGTTGCAGTACATAGATTATTTATTTTTGGCTGCACCCACAAAAGAAGAGTGCTTTCAAGGCACAGAAAG
CCTCCTTTGTGTTCTGTGGGAGGCTGGCTACAAGGTGTCTAAGGAAAAGGCACACATCTGTGGCCAAAGA
GCAAGGTATCTTGACTTTAACATCTCTCAAGGGCAGCGTGAGCTCAGACATGAGCAAAAGGAGACTGTGT
GTGGCATTCTTCGACCTGGTGCTGGATAACACGTGCGGGAGTTTTTAGAGGCAGCTGGTTTCTGTTGCAT
GTGAATTCCAAATTACTCACTCTTGGCAAAACCACTGTATGAGGCTACCAAAGGTAGGGGAAAAGAATTC
CTCCTGTGGGGAAAAGAGAAGGACATGACAAAGAAATCAAGAAAGCTTTGATCCAGGCCCCAGCATTGAG
ACTGCCAGACATGATAAGGCCTTTTTAGCTGTATGTCCATGAAAGAAAGGGAATAGCTACAGGAGTCTTG
GTACAAACACCAGGGTCATGGTATCAGCCCGTGGCATATTTGTCCAAGTGACTAGTCTTGGTGGCTATGG
GATGGCCACCCTGTTTCAAGGCATTGGCAGCCACTGCCCTGTTAGCAGAAGATGCTAACAAGCTCACATT
TGGACAAAGGTTAATAATTTCAGTGCCCCACATGGTCATCACCCTGATGGAGCAGAGAGGGCATCACTAG
CTTTCTAATCCTAGGATGTTAAGATATCAAGGACTTTTTTGTGAAAACCCCTACATAACCTTAGAGACTG
AATACTCTAAATCCAGCCACACTGCTGCCAATAGAGTGGGTGGAGCATGAAAAGTCCCCATCGTGTGGCC
CAGGGTATCACTGTTGTGTGGAAACAGTGGATGAGGTTTTCTCAAGCTGAAACGACTTAAAGGACCAGCC
CTTAAAAGGGCTGAGATAACTGAGATAAAAGGGGATTTAAAAGAAATCGGGGAATTAACCTTAAGAAGGC
AAATGCAAGCCTTAAGTGAGGCAATGCAGTAAATACAAGGGTGGGTAAGGGAAAGAATACCTGTTAGCCT
CACAGATGCAGTACATCCCTTCCAACCTGGAGACTCTATCTGGGTCAAATGATGGAAACCAACCACCTTA
GGGTTGGGATAGTCCTCCATATTTTATGGGATAGTCCTCCATATTGTGATCTTGTCTACCCCCACTGCTG
TTAAAGTTGCAGCTATCACACCTTGGGTTCATCATAGCCAGCTGAAACCAGCAGCGACCACAACTCAGGA
CCAGTGGACCAGTCAACAAAACCCAGACCACTTGACATGGCTGATCCTGTGGCGAGACCAAGCCACTGCT
CCCCTGCTCCAACCACACTGGAGGCTAGTCGGTCCATGCACAGCTGAAGCCTAAGGAAACATCAAGCCCT
GCTCTGTCACATAACCAGAAGATGACTAGCCTACACACGGCCAAAGCCTAAGGAAGTCAACGATAGATAA
GTAAATGTGGATTGAATTTACAAGCATAGTTATACTCTTACTTGTACTGATTATTTTCCTGTCATGTTGT
TATCTTTGCAAATGCTGCCAAGCTTGTTGCCCAGAAGGGTGCCCATGCATAGTATAAGTTTAATAATAGT
ATTAGTAATACTAAAGCCATTTACACTTTCACCAATGGTTATAAAAGGGGACCAGGATGACTGTCATCAC
TGTGTAATAGAAGCCTGGTCCAGAAAAGGTGTGACTAAAACTCTGTTATGCCAGACCTACTATGAGTATA
CAGACACTCATGCAGGAACTTGTGTCTATAACCAGACTAGTTACTCAGTCTGTGATCCTGGAAACGGGCA
TCCCCAAGTATGTTATGACCAGAGTTCTTGCCCTATGACTTCTGGTTTGAAGTCCAAATTGGCAAACTCC
TAATGCCATCATATACAAACCCCACAGAAAACAGGGTTGGCAAACTTGTAAACAAAATGGAAGTATTCAC
TTACTCACATAAAGGGCCTATCTCCATATATTCTGATGGCTGCCAAGCTGCATGTCCCAGTAAACTAAAT
AATATTGGGACCATCTGTAAAAAAATAGGATAAGAAAGAGCAGCAGAGCCACCAAGGCCATAATAGAAGA
GTCCAAAAAAGAGTGTCCTGATTGCGATAATCGGTGGACCATGATGAATTTAATCAGCACCTATAAACAG
GAAGGGTTGCTCTGTTTGCCAGCCAAGAAGTGAAGATAGGGTGCACAACTGGAACATGCAACCCACTCAG
TCTGACAATACTAAAGCCAAATATGCCTTTCTGGACTAAAGGGGATAAAGGACTACTAATCTTTGATCAG
GCAGGAGCTCTTCTAGGACTTGGTATTCCTCTGGTCATCACCCAGAAAACCCAAAGGACCCAAGTTCAAG
TTAGCCTGATGCAACAGTTTAGGTTTTATAAATCTTTCAATGAACACTTTAATCCTGAAGTATCAAAAAT
TCAAATTCCTCCTATATCAGCTGAAAATGTGTTTGCTCAGCTAGTTGAAAGTATTGCTAACAATTTAGGA
GTTACTTCCTGTTACGTATATGGAGGTACTAATCTGGGAGGTCAGTGGCCCTGGGAATCCAAAGGATTGA
TGCCATAAGACAATTTTACCTTGCCTGAATTTGTTACAAAATTCAGTGCAAATTCAGTGCAAAGTATTTG
GCTACTAAGGAATCCCATCGTTGGAAAATACTGTATCACCTGTTGGGGCAAGGCCTTTCAGAACCAGGTA
GGGGAAACAGCTTTCCTAGGTCAACAATATTTTGAAGAATCCGAAAACAGAACACAATGGAGAAGCTTTA
TAGACAATTCCTCTGTGTCAGACTGTAATCCCTTCTTGCAGTTCCCATCATTAAATCATTCATGGTACCA
ATTAGATGCTCCAACTGTTTGGAGAGCACCTGCAGGATTATATTGGATCTATGGAACAAAAGCTTATCAA
TTACTACCCGATAAACGGACAGGGGCCTGTGTATTAGGAACAATAAGGCCATCCTTTTTCCTACTCCCAC
TTCAGCAAGGGGAAGATCTAAGCTACCTGGTCTATGATGAAGGCAGAAAAAGAGTCATAAGAAATGTGTT
TACAAAAATAAATACTGTGGAAAAAATAAATACTAACATTAAAAAGGACATTGAAATAGGGAGCTGAAAA
GATAATGAATGGACCCCTGAAAGAATTATCAAATACTATGGACCAGCCACCTGGGCACAAGATGGGTCAT
GGGGATGCTGTACTCCTATTTATATGTTAAACCACATCATACGGTTGCAAGCAGTTCTGGAGATTATAGT
CAATGAAACAGCCCGAGCCTTAGACTTGCTAGCCATACAGGTGACCCAGAGGAGAGATGCCATTTATCAG
AACAGGTTAGCATTGGATTATCTTTTAGCTTCAGAAGGGTGAGTTTGTGGAAAACTTAATTCAACGAATT
GCTGCTTACAAATTGATGACAATGGAAAAGCTGTCATGGAAATTACTGCCAGGATGTGGAAGTTAGCTCA
TGGTCTGGTCCAGATGTGGTCTGGCTGGAACCCGAGTTCACCCTTTGGAGGATGATTTTCATGGTTTGGA
GGCTTCAACACTTTAATAATAGGCTTTGTGGCCATAATAGGTGGATGCTTAATGGTTCCCTATCTCCTGC
CACTTCTCATCAGAAGCATCCAAACTACCATAGAGGCAATAGTAGACAGACATATCACCACCCGAATAAT
GGTTCTGCAAAAAGTACCAACTGGTATCCTAAGATGAGTGTGTACCCACTCAAGAAGAAATAGCTAACGT
GGTGCTCTTTACTAATCTACATTAATGTCGAGCACAAAGAGGGGAAATAAAGAAGAAATTAATGAAAGCG
ACTATAACCTGCTAGTAGTAGTAACAGAAATTTTAAAATTCTCATAAAGTCGCTGCAAAGTGTGACTCCC
AACTTATACTCAAGTTAAAAGAGAATATTAACAGTCTGTCTTCTCTTTGTGGTCAGTGGACCTCATCTAT
GCTCCCCAACTCCACATTCCTCAAAGTTTATTACAGGCCCAACAAGTTCCTGCTAACCTCCCTAGCATGC
CCACAGGGTCACAGGACTGAAGTTTTGGTTGCAAGACATATTTCTCTCAAGATGTAAAGAAATGTAATGC
TGCCTTTGTTTCTTGCTTCTGTAACTCGCTTCCCACCTCATGTAGTTTCCACCTTAAGATGTTTAAAAGT
AGGAAAAGCCGTTTGTTCAGGGCTCAGAATTTCTCGACACA
