# Supplementary material for: Genome-wide characterization of endogenous retroviruses in snub-nosed monkeys
Source: PeerJ. 2019 Mar 18;7:e6602. doi: 10.7717/peerj.6602 (PMC6428148; doi:10.7717/peerj.6602)
Supplement: File S4 — All ERV sequences found in the black and white snub-nosed monkey. [file peerj-07-6602-s004.zip › Supplemental4/168-5408.fasta]

>168NW_016803155.1:277568-282975 Rhinopithecus bieti 
GTGCTTACTGATAAAGAAAGTGGCCACTGTGTTAAAGACTGCACCAAAAAGAACAGCACCACAGGCCAGG
GGACAATGGCAGCAAATCATGCCAATATTGGTTACCTCAACGATGCCAGAATAGGGAAGACGGGGTTCGG
ATCCCCCTCCCCCGAACCTAGGGTAACTTACAAGTGGAGGGGATCCCAAGTCCAGTCCTGGTCAAGTACC
GGGGGACTCACCCATTCGTCCTAACAAGCCCTATGGAAAGTTATTTCCCAATTCCATCCTGGGTTCAAGG
AGCCACAGGAATTAAAAATATCCATGGACAACTCAGAGGACAGTGACTTGGAACCGGAAAGTTCCCACAC
CTTCCTAGTCCATCCCTGAAAGCCCTTGTCCCCTGTTGGGAAGAGATCTGTTGACAAAAATGGGGGCCCA
GATCCACTTTCAACCGGAAGGGCCCAAATGATGATCCCCATAAACAAGCCACTATCTATCCTATACTAAA
CTATTAGAAGAAGGAATAATCGCTTCATCCAGGGGTTGACACCTCCTAACGCAGATATGGACTCCTGCTC
CAAAATTTCCCAGAGCTTGGGGAAACGGGTCTAGTGCTAGCAAAACCACCGTCCCGCCATTTTTGTTGAG
CCTTAAGCGAATAGACCCCTGTGCGGGTAGCCAATACACAATGGCTCTAGAAGCCAGAGAGGGAATTATG
CCACACATACGCTGACTCTCCAGATCCATGGGAGTCTGCGCCCCTGCCACTCACATGGAACATCCACTGT
TGCCAATACGAAAACTATAACAGTAAGGAATACCGGCCAGTACAAGGACTTAGGGAGGTCAACAAATGAG
TAATAGACATAACACATGACAGTGCCAACCATACATCCTCTTCAGTACCTGGCCTGAAATCAATGGTAAC
GGTCTACGACCTAAAAGGATCTTTTTTAAGCCTGGCTTTAGCCCTAAAAGCCAAGAAATTTTTGCCTTCG
AGTGGCACAGACTCTGAAAGAGGCATAAATGGCCCAACTGGACATGACCTAGATTGCCACAAGGATTCAA
AACTCCCCAACTCTGTTTAGGAAGACCTACACGATAGACTTGGGTGAGTACCAGCCAACCCAATAGTAAT
CTCTCTTCAGTATGTTGATGATCTCTAATAGCTTGCAAAGTCCCCCAGAGGCCTGCATCCAAGGAACCAA
AACCTCGCTAAAAACCTTGGGAAACCTAGTTAGTCGAGTCTCAACTAAAAAGGCCCAAATCTGCAGGCCA
GAAGTAACCTACTGGGGTAATCACTAAGAGGGAGGTAGCGTTGGCTAACAAATGCCGAAAAGAACTGTCC
TACAGATCCCCAGACCACAGCAACACGCAGGTGAGAGAGTTCCTGGATCTGCAGGTTCTGCACTTTGTGG
ATACCCTGGCCTTCGCTGAACTGGCAAACCTCTTATCAGCTACCAAAGAACAACAGGCCTTCAATTGGAC
TGGAAGAGGCTGAGCTGGCTTTCAGCAAATAAAACTGGCTCTGCTCTCAAGCCCTGCACTGGGTCTCCGG
ATGTTCTAAGCCTTTCACTTATACGTAGACGAAAGGCCGGGGCAATAGCAAAGCAGTTTTAACTCAAAAT
TTGGGTTCCTTGCGTAGGCCAGTTGCATATCCTCAAAGAGACGGACTGGTGGCTGACCGGATGGCCCTCC
TTGCCATCCGGGATGATTGCAACGACAGCCCTGATGGTCAAAGATGCTGATAAAATTGGCATGGGGCCAG
AATTACAGGTCCACCACCCCCCACACTGCGAAGGCATCCTTAGACAGCCCCCCTGACTGATGGCTCAGTA
ATGCTCAGCTACCATTACCAGGGACTGTGGCTGAACCCCCTCAGAATAATATTCAAACCCCCAATGCCTA
AACCCAGCCATCGTTACTGCCAGACCGCGGACCTACAGTAAGCCGCCCAGCAACTGCGCTGAAATACTAG
CCCAGTACATGGAGTCAGAGAAGACCTCCAGGACCGGCTGCTGCCAGATACAGACCTCACCTGGTCACTG
ACGGGAGCAAGCTTTGTTCACCAAGGACAGAGGTATGCGGGGCGGCAGTAACATCAGAGAACCGAAATAA
TTTGGGTGAGCCATTACCTCCGGGAACAGCGGTCAAAGAGCTGATTAATTGCTTGGCCAGCCCTAAAACG
GCAGGGCCGTAAACTGACAGTATATATCGACAGCCGGATACGCCTTTGCCACCGCCCACATCCCATGGTG
CTATAACAAAGAAAGGGGACTTCTCACAGCTGAAGGAAAAACATTAAAACAAAGAGAAATCTTAAATCTT
CTGGCTGCCCTTTGGGAACTCCAAAAGCTGCTATACGTACCACTGATCCGGGACATCAGAAAGCCGCTAA
CCCGGTCACCGAGGTAGACACCTGGCCGATCAGACTGCGAAAAGAAGTGCCAGACGCACCCCTCGCTACT
GACTCTTCAGCTGCCCAATCCCGGCCCCAGAAGAATTCCGCCTCACCCCAGACTACTCAGAGGACGCCTT
CGTGGATGAGTAAGCTCCCTGGAACACAGGTCCAGTAATCTGTGGTGGAAAGATCTAAACAAAATACTAT
ACTCCAGAAAAGCTAGGACAGCAGGTAATAGAAAACATCCATTGGAGCACTCATCTAGGCACACGGCGGA
TGCTAGATTTAATTCAACATACTGGACTAAAAATCAAAAATGCCTCTGAAAAAATAGACGCCACGGTTAA
CAACTATGTAGTGTGCCAACTCAGTAACGCCAGACATGGGACCCAAACCATGGGAAAAAGAAAAAGGGGA
GATAGACCTGGGATATATTGGGAAATTGACTTTACTGAAATAAAACCAGGAAAATATGGATAGAAATATT
TATTAGTTTTTATAGATACATTTTCAGTATGGGCGGAAGCTTTCCCGATGAAAAAAGAAACTGCACAGAT
CGTAACCAAAAAGATCTTAGAAGAGATCTTGCCCAGGTATGGTTTTCCAGTCATGATAGGGTCGGATAAC
GGGCCGGCCTTCGTTGCAAAGGTAAGTCAGGAATTGGCTTCCATACTCGGGGCTAATTGGAAACTACATT
GTGCCTATCGACCCCAAAGCTCAGGACAGGTAGAAAGAATAAATAAAACATTAAAAGAGACCCTAACTAA
ATTGACCATGGAGACTGGCACTAACTGGGTAGTCCTCCTCCCCTACGCTCTGTACAGGGCACGTAACTCT
CCCTATAAACTAGGACTTACCCTTTATGAAATGTTTGGCAAACCACCCCCTATTATCCCCAATCTAAAAG
ACAACCTCCTCAAAGCTGACACAGATAATGGTCTTGAACTTTTGTTTTCCTTACAAGCCCTACAGAAAGT
TCATGAAGAAGTTTGGCCAAAATTAAAAGAACTGTATGAAGCTGGGCCTCCACCCATTCCACATCAGTAC
AAACCGGGAGACTGGGTCCTTGTCAAGTGCCACCGACAGGAAACCCTAGAACCCCGGTGGAAAGGACCAT
TCCAGGTGATCCTGACTACGCCTACAGCTCTCAAAGTAGAAGGTATCGTCGCCTGGATCCATCACACCCA
CGCCAAGCCTGTAGACCCGTTCTCAGACCTTGTTAAATCCTCAACGGGTGAGACAGCGACCTGGACAGTT
GATCGGACTAACAAAAACCCTTTGAAGCTTGTTCTGCGCCGTCAACAACCCAAACTGTAACTATGACACT
TTTTCTCTTATAGCTCTTTTACTCTTATGGACACCCTGTTGGGAAACTCGGGCAAATCCAGCCACATCCC
CCTTCGCCTGGCGTTTCTTTCTGACTGAGAACTGGACCAATTATGCTCAGACAGAACAAAAGGGCTATCT
ATTAGGCACTGCCGATTGTCCCCCCGGGGGTTGTAGCTCCCCCATCTATCTAAATTTCACTGACTTTAAA
AACCACCCAGGAAAAGCAGCACCCGCAATTTGCTTTCTTTTTGATCAGACATACTCTTATTGTAATAATT
CATGGGTAGAACAAAGTGTCGGCTGTCCATATAGGTCCTGCAAAATCCACACTGTTAAAATCCTAAAAGC
TTCTGAGTCCCTACCCACTCAAACATGGCAGTCACATAATTTTTTTAAAACTACATCGGGCTACACCTGG
GTCATTTGGGACCCCTGGGACCCCCGGTGGACATCCCAACAAAAAGGAGCCATGTACTTAACTTCAGGGA
CTACCTGGCCCAGCAGCTGTCTCTTCCTTTGGCGCTCCCTCATTCAGATCCAGACCACCCTCCACACAGC
TATACAGAACCAGGAAAAGGAGTTAAACGTCCAACTTTCAACTTTAACTTCTACCCATTCCTTTTCCTGG
TTATCCCTACTAAAAGAAGGGTTAGAAATTGCAAATGCTACTGGCTTAGGCAACCTCTCTGCATGCTTCC
TCTGCGCAGCCTTAGGGCGACCACCGCTAACAGCAGTCCCACTTCCGGGTCCTCCTAACACTTCTCTCAG
CCCTAATAACAGCCAAATATCAATCCCTGATGTCCCCTTATTCCTGAACCCTGGACAGACACAGGTCTCC
TTCTGTTATTCAAGCACTGGCTCTAGCCTCTGTAATACAACTTCTACTCCTAACTCAACCCTCTTCACCC
CTCCCGGTTCCTTTTTCTGGTGCAATGGGACCCTGTCCAAGAACCTTTCCACTAAGGCCACTATGGCCCT
ACTGTGTCCCCCTGTCACGCTAGTCCCCCAATTAACCTTGCGCACTCCTGCAGAATTTTCAAGATGGGAC
TCCGCCCCTTCCCCCAGACCAAAACGAGCTATATTCCTTCCCCTAGTAGCCGGAGTCTCACTCACTACAT
CTCTAGTTGCTGCAGGCCTAGCCGGGGGAGCTCTGGGGCACTCCCTTATCAGCACTGCAAAACTCTCTCA
ACAATTCTCCATAGCTATGGAAGCTTCTGCCGAATCCCTTGCCTCATTACAGAGACAGTTGACTTCCCTT
GCCCAAGTTACCTTACAAAATCGCGGTACACTAGACCTATTAACGGCCAAAAAAGGAGGAACCTGTCTCT
TCCTCAAAGAAGATTGTTGTTTCTATATAAACGAATCTGGACTCGTGGAAACATGAGTTCAGCAGCTGCA
CAAACTCAGCTTAAAGTTGCAGAAACAACAATTCACTTCTGCCGCCAACAGCTGGTGGAATTCCTCTATA
TACTCCCTTTTAGTGCCCCTCATAGGACCGTTCATAAGTATACTTCTTCTTCTCACTATAGGACCATGTA
TAATAAACAAACTAACAAACTTCATAAAAGAAAGACTCAACACTGTTCAGCTTATGGTCCTGAGAGCCCA
ATACCAACCTGTAGTCACTGAAACCTTTGAGTCAGACACATAAGACCCAAGATTGGCTCTTGAGATACCA
GAGAGAGGGGGAAATGTG
