# Supplementary material for: Genome-wide characterization of endogenous retroviruses in snub-nosed monkeys
Source: PeerJ. 2019 Mar 18;7:e6602. doi: 10.7717/peerj.6602 (PMC6428148; doi:10.7717/peerj.6602)
Supplement: File S4 — All ERV sequences found in the black and white snub-nosed monkey. [file peerj-07-6602-s004.zip › Supplemental4/169-16311.fasta]

>169NW_016803155.1:366472-382782 Rhinopithecus bieti 
TTTTTCTTTCTTTTTTTTTTTTTTTTTTCTGAGACGGAGTCTCACTCTGTCGCTCAGGTTGGAGTGCAGT
GGTGCCATCTCGGCTCACTGCAAGCTCCGCCTCCTGGGTTTATGCCATTCTCCTGTCTCAGCCTCCCGAG
TAGCTGGGACTACAGGCGCCCGCCACCACGCCCGGCTAATTTTGGTATTTTAGTAGAGACGGTGTTTCAC
CATGTTAGCCAGGATGGTCTCGATCTCCTGATCTCATCATCCGCCCACCTCAGCCTCCCGAAGTGCTGGG
ATTACAGGCATGAGCCATGCGTCTGGCTGATAAAATTATTTTACATAACTTAATTAAAATTTAAATGCAT
TCCAAAAATGTTCTGCAGGGACTGTAGGATTAGATTAGAATATCAAAGGCCACCTTACTATGGCAGAAGT
TACCCATTCAAAACTCTTTCCATGGGCCTTTAATTGAGTACACTGAAGTATGGTCTGAAGTCACACCAGT
GAGTTGAAAACATTCTTTAAGTTACTCTGGCCTTTATTGCTCCATTGCTGCAGTCTAAATAGGTGGGGCA
TAAAGCATGAGAAGGTTAGATAATTCTACCAGGAACCTGGAGTTTTATGGAATTCTCTCAGCAGCCTTCA
AAGTCTAGAAACAGGTCAATGAAGGTAAAATTTCTGAGGTTCGAAAGCTGGCAGGACTAGCGGAATAAAA
ATTTTCCAGTAACCCCAAAGTCATCCCCAGGTTACAAAAGCACGAGAATGAGTTCTAGAGTTTGGAAGAT
GACGCATATCTGCAATAAAAAAAATCTAGGGATTTTAATCTTGCTTGATCCAAGTCTTGCTGAAGACATA
AATAATCTCATTCTCAAAAATACTGAGCTAGTGGATCATTGACTCGAAATTGAACAAAACTGAGAAACCG
CAGTTACTCGCTAGATTATCACTCAGGCTTCTCAGTTTGGCAATAGGAATATACAGGAAACATTTAATAT
TCTTAGGCAGGGCGCGTGGTCACATCTGTGGAATCCCAGCACTTGGGGAGGCGAGGCAACTCGAATCACG
GGAAGGAAGTGAGACCATCCTGGCTAACATGGTGATGAAAACACCCATCTCCCTAAAAATACAAAAATTA
ACCCGGACCGTGGTGGCGGTGCCTTGTTAGTCCCAGCTACTCATAGGAGCTGAGGCAGGAGAATGGCATG
AACCAGGGAGGCGGGGGACAGTTCGCAGTGAGGCCATAACGAGATCGCACATGGCATCCGCCTGCAGCGG
TGACAGAGCCGAAACTCCGTATCAGAAATATGGTACATAATAAAATAAATAAATAAAATATCTGAGGAGA
ATTTTTATTCTACAATGTTTGTGATTCTTACACAAGTTCAACATATAATTAAAAATTATGAGTCTCTTGA
AGATAATAAAATATGACATGTCAAGGAAGAACAGTCAGTTGGTAGCAACCGCTTAATTTGGATTCAGTGC
TACATCAATGCTATAGGCATTCTAAATAACTGTGAGTACTATACAAAAGATCTAAAGGAAAAAAGAGCAC
ATATGTGCAACACAAGGTATGCAACAAGAGAGTATTCACTATAAAATAAATTTCTGATAGACGGTGAAAC
TTAAAACATTATATCAGAAATGGAGAAGTGTAATCGAAGGGTTTAAAGAGTAAAAGCCATGGAGGAGATA
ACTGATCTGAAGGCTTTCCATAGTAATCATCTAAACAACTAAAGAAAAAGCATTATTAAGAAACAATCAG
AGCATATGATATCTATAGAATAATGACAAATGACTTCTCAACATATTATTTAGGGGGCCTCGGGGGGAAG
GATGGGAGAGTAAAAAGAGTGGAACAAAAGACTATTGAAGTATGTGTAATATTTACTAAAAATTGATAAA
AGCATTCTAATCTTTAGTTTTCTGAAGAAGCCAGTCAAGCTACAACAAGATAAAGTAAAAGATTCAGGTT
ATCATACATATATTAAAATCAAACTGCTTAGAAGCAAAGAAAATAGAAAAAATAAAAGCGAGTAGGGTGG
ATATATCACTCATGACATCAATGATAGAAATGACAATTGACTTAAGAAAGATTGGGGTTAGGAGGGACAC
TGGACAAATCTTTACAGTACTGGAAAAACTCTTTAAAAACACTCGTTTACCTAATGTCTACTGTTTTAAA
GAAAGAAGAATAAACTTTTTAGGCAGACTAAAGCTGAGATATTGGTCTTCAGCATATTTATAATATAAAA
ATTACTAAATATTTGTTTAAGCTAGTGAGAAATCATATATCAGACAAAAAATCCAGACTCTAAGAAAAAA
GCTAAGACCCAAGGATAAATATATCAGTAAACATAAAGAACATTTTTCATAAAACATATATACACAAAGA
TAAACGCTATATATGCACATGCATATGCATTTAAACATAACTTTAAAGATGGTTATTAGTAAAGCCAACA
TAACAATGTATTATACAGTTTAATATTACATGCAAAAGTAAAATATATGACAAGAGGACAAGAGACGGTA
TAGAAATATACAAACTAAATCTATGGTATTAAAAATCATAAAGTTGTTGGACGGGGTAGGTTAAATTAGA
AAAGTGGATGAAGAAACTTTTGCTTATGAGAATATTGTTCTTTTTATGTGTGTGTGTTATCATGGGAAAT
AAAATTGTCAAAATCAACAACCGAAACCACTTAGAAGTCTCTCTTAATTTTATATTAAATTAAAAAATAT
AAAAAATAAAAATTGAAAGATGCATACGAATTTAGCATGATGATCCCATATTTATTTTCTTCTTTTGTTT
TTGGTTTCAAGCATTTAATTAGCTATAATTTTTTTTAATTAATTTTTTTTTCTTGATTTTCTTTATCAAT
ATTTTCTAAAATGAATCTGTGTTATCAGAGAACATAATCTGTTCTATACGAAACAAACACATGAATAAAA
TAATAGCATTGTCTCAGCAAGAAATCTTGTGTCTCAGTAAGAACTTTCAGTTTACATTAATCATTCGGTA
AATAAGCCAACGTAAGCCAAAATCTTAGATTTTTTTTTCTGAATGTTTTTTCCCTTTTCCTTTCATTCTG
CTTCTCTGATGATTATGTATTTTCTTGTCATTGTTGCTCTTCTTCCTCTTTCTCTTTTAGTTTGACTTCT
AATCTTCGACTTGAAAATAATTTTTCATCTGGTTTTATCGACTAATACTAAAATTTGGCTGTTCCAATTA
ATTACTTTGCAACTTTGTTAGCCCTAATTCTGATACAACAAAATTTTTTCCCAATACATTGCTTAATTCA
ACACATTCTGAGGAATTTAACACCATCTTCCCCCTGCTCCCACCCCCACAATGGATAGTCATCAGGGAAT
TAGCCAATAGTGAGCTAGTTATATTGTCAAACTGATATACAATACGACTGTTCAGGCCTTTCCAGACATC
CAATTTGCACACAAAGGTGCATGCACACACCCATACACACACATACACATAACACCTATATTTTTCTCAA
TGAATCTCCTTTTTGGGTGTATCTACTAAACTTCCTCTTTAGTCTTGCCTGTCCTTGTTCATTGTCTTAG
TTTGAGATGCAGCTTATTCTACTTAGTTTTATGCTTGCATCTGACCTATTGATTATATTGCCTTCCCAAC
CTTTATGTGAGTTGGAATTTTTAGTCTCCCTTTCTTTGCACCCCAAACTCACCAACTCCCAAATTGTCTG
GGAATATTCTTTGACCAATATTGAACAAAAATTCTTTTTAAGTCTGAGAATTAGAATTCTTTAAATCTGA
CTTTAAGGCCTTAGAATACTACTGTTTCTCTTTCCTTCTGATTAATATACTCCTAAAATAATCATGAAAT
CATAAATGAACAAACCTCACTATCTCAAACCAGGCATTAAGTAACTCAAGTTGAAGAACAGAATAACATG
TATTTTGGATACTAAGTTGTTATACCAAAAACAACCTTGGGTCCACAATCACAAAATTAAAATCAGCCAG
GCACAGTGGCTCACACCTATAATCACAGCAGTTTAGGAGGTTGAGGCAGGAAGATTGCTTGAGCCCAGGA
GTTTGAGATCATCTTGGGCAACATAGTAAGACCTTGTTTCTACCAAAAAAAAAAAAAAAAAAAAAAAAAA
AAAAAAATCAGCTAGTGTGGTGGTGTGTGCCTGTATTCCCAGCTACTTGGGAGGCTGAGGTGGGAGGAAT
GCTTGAGCCCAGGAGATCGAGGCTGCAGTGAGCCAAGACTGTGCCCACTGCTCTTCAGCTTGGACAACAG
AGCCAGACCTTATCTCAAAACCAAAGAAAAAAAAGAAAAAGAAAAAAAAATTCAGTTAAATCCATTAAAA
CATTGATGGATTAAAATGATTTTTCTGTAGCTTTTAAGGGAGTATGCTATCTTAAGGAGTTAACCATTTT
TTTTTTGTCATTTTAGCTTATTAAAATGTCAATATTAAGTTCAAGAACATTGATATAAAATATCATCTTA
GATTAAGACTTGCATTATTATATTAATCATTTTACAACTTACTTCTTTAAGGCTTAGTTTTATTTTTAAT
TCATTGTTTTATTAGACTCACTGATGAGAATACAACGTTTTAAAAAGTTTGTTTGCTAATANNNNNNNNN
NNNNNNNNNNNNNNNNNNNNNNNNNNNNNNNNNNNNNNNNNNNNNNNNNNNNNNNNNNNNNNNNNNNNNN
NNNNNNNNNNNNNNNNNNNNNNNNNNNNNNNNNNNNNNNNNNNNNNNNNNNNNNNNNNNNNNNNNNNNNN
NNNNNNNNNNNNNNNNNNNNNNNNNNNNNNNNNNNNNNNNNNNNNNNNNNNNNNNNNNNNNNNNNNNNNN
NNNNNNNNNNNNNNNNNNNNNNNNNNNNNNNNNNNNNNNNNNNNNNNNNNNNNNNNNNNNNNNNNNNNNN
NNNNNNNNNNNNNNNNNNNNNNNNNNNNNNNNNNNNNNNNNNNNNNNNNNNNNNNNNNNNNNNNNNNNNN
NNNNNNNNNNNNNNNNNNNNNNNNNNNNNNNNNNNNNNNNNNNNNNNNNNNNNNNNNNNNNNNNNNNNNN
NNNNNNNNNNNNNNNNNNNNNNNNNNNNNNNNNNNNNNNNNNNNNNNNNNNNNNNNNNNNNNNNNNNNNN
NNNNNNNNNNNNNNNNNNNNNNNNNNNNNNNNNNNNNNNNNNNNNNNTCCTTAGCTGAAGACCTGTACTT
ATTAAAATATATATATATATAATTACATTTATTTCTTTACATACATAAAATATCTGTTTTGTAAATAAGT
ATAGCTCTTTAGTCAATCAGAGTATATGACTTTTAATTTAATAGACCACTTTGTCCAAGAATCTTTCTTT
CTCTCAATTAATATACATTTGTTTATGTATTACAGCTAAATTTATGCGTCTCTTTGTAAAGTTTATTTTG
TTTAACACATGGATAAATCAATACATTCTGACTTTTAAAAAAGTGGCAGTTTTAACTTCCATTTTGTTGA
TTCCTATTTCTTTGGCAGTAAAACATATATTTTTATTCATATGGCTTTTATCCCAAAATTTATCACCATA
ATATTTAACTTTCCCTTTTATAGCTGCTCAAAGTTACTTACTAGACTTCCACTTAATGCATAATCTCTTT
TGTAGAGTACACCTGAATATTTTTTAGAGACCTCATGATGAGTACTTGGTTATCCCTAAGTTTTTCTAAC
AATTTTGTTATTTTAACTTTCATTTATTTTCTTGTTCTTAACCCTCTTAAATGAAACCTCCTATTTGTGA
CAGACTTACTGTTTTGTTCTTGACTTTCCATTGCTACCACCTCTCGAGTAATATTTTTAAAAGAATGTTT
AGAAATCAAATAGGAGTTGAGCTAACTATGAATGAGAACATATTTTCATTACATGTTTGATGAATAGAAT
TTCTTACTGAGTAAGAGATCCCAGGCACAATTCTGGCTAACTAAAATACTGGCTTTAGCTACATAAGGTA
AAACATTTAATAAGTGTCAGGTCTATACAATAGATGTCATGATTAAACAAGCTACTAAGTGTATAGCTAT
GATGCATTAAAAAATTGTTCAGGAAATTTTTGGCAAAATATTATCCAGCATCAGATTTATGAATATGCAG
TAAAAGATTAAGATTTTGGCTGGTGCTTATGGTAATATGGTCTAAGGGAACCAAACTTTTATTTAAGCTT
GAGGTATGTTGATGTAATACCTAATGGTTATCAAATTTTTTTCCAGGAATAAATGATTTAGACAAATTAG
TTCATAATTCATTAGGAGAAAAATATATTACTCAAAATCTATTGATAACTAAAGTTGAATAACTTTTAAT
AACTTTGATTTCTGAATTGATCATTGGTATTTTCTTTCTGGAGTCAGAAATAGGCAAATTCTGTAATTGG
TAAGGTATATATATATTTAGTCTTTTATAAAGATGTCTTTCAAGGTTATTCAAAACTGTATAGTGTTTTT
GCTTTTCATACTATCTATGCCCTTAAATCATATTCTGTATGCTTATTTGAGATTGTTCCATTAGGTCAAG
ATTTTATAAATTTCAAGGACTCATTATCATGCTATAGTACAGAACACATTTGAAAGGCTAATGGTGATAG
TGCTTTTCACACAGAAAACAATACTAATAAATTATTTACTAAGTGCACTTACTGTGCCCAAGGACTGCAA
TAAATGCTCAGCATGCATCTCCTTTAACTATCATTAAAAGATATCTATAATGGGTTTTAATTATGACCAT
ATTACAGATTTTTTAAAATGAGGCTTAGACAACTTAAAGAAATCCCCATTATCAAATGGCTAGTAATTAG
TAGAGCTAGGATTATAAAACAGATCCATTTAACTCAAAATCTGTGTTCTTTCTACTCCACCAGGAATAAC
ATACCTAGTAATTGTGCTGCTAACCTTTTATGATGCTCATGCCCGCTGAGCCCAGATGTGCTCTAAATTA
GTGCTCTTGTGTTCAAATGAATCACCTGAGAATCTTGTTAAGACAGACTGTCTTATAAGTGAAGTCATAC
AGTAATTGTCTTTTGTGACTGGATTATTTCACTTAGTATAATGTCCTCAAGTTCTGTGCATGTTGCAGTT
GTTGTTTAATGGGTATAGATTTTCAGTTTTGCAAGATGAAAAAGTTTTGGAGCGTGGCTGCATGACAATA
TGAATATACTTAACCCTACAGAACTTCACCCTTAAAATTTAAGTTAGTAAATTTTATGTTATGTATATTT
TACCACAGGTTTTAAAAGTAGAGTCTTAGTGGCTCCTGTCTGTAATATGAGCATTTTGGGAGGCCCAGGT
AGGAGGATCGCTTCAGAACAGGAGTTTTAGACCAGCCTGGGCAACATAGCATTACCCTGTCTCTAGAAAA
TAAAATAAAAATAAAATAAAATAATCATCTGGGTGTGACAGAGAGCATCTGTAGGCCTATGTACTCAGGA
GGCTGAGGTAGGAGGATAGCCTAAACCCAGGAAAATGAGGTGGCAGAGATTATTGAACCACTGCACTCTA
GCTTGGGCAACTGAGTGAGACCCTGTCTTAAAGAAGCCAGAAATATAAAACAAAAAACGGAATCTTATTT
GGTGGGTCTGGGGTGAGCTCAAGGTGATGCTGATGCCACCGGTTCATAAACACCCTTTGCCATGCAAGGG
TATAGATATTTTTCTCCAGGGCTACCTCTAAGAAACCACTGCTATTTGATTTGAATTGGCATGTAAGCTA
TTAATAAAGCCTATTGAGTTTTTGCTACCTACTATACTTTCTTTCCAATAACATGCATGTCCTCATTCAC
ACTAATAGGACAGGTGAGCAAAAAGTGTCCATTGCTTGTGATACCCTTCAATTCCCTAGACAGTTCAGAT
TCTAATAATTTCTTTGGCCTTGGACGCATTTTTCTCTTAGACTTCTAAAATAATTGTGTCCTGAAATACC
TTTTGTGATGATAATTGTTGAAAAGTTTCTTCCTATCCTGACAGCTGAGAAGAGAGGAACCATTTCCAAG
CTGCAGCTACATATCAAAGAGTCTGTCTTTTCAGCTTCACTGACAAGTTGAATGATTTTCTGGAGTCTGA
GAAAATATCAGGCAAAATATTTTCCAGATAAAAAGCTGCTGTCAGCTGCCTGCAGCTGAGGAAGCAACTT
TAAATCCTGCGGGGAGAATTTCTATTGCAATCACAGACTCAGGTTCCAGCTTCTGTCTTATATCCTTCTT
GGCTTGACTCTGCTCAAGTAGCTCACCAAACTAAGGAAAACAAAGTTAGCAGGACCCATGGGTCTCACCT
TCACACTACCAAACTCAAAGTTTTCTGTTGAGGAAACCATGCTAACAGTCACCTGTTCAGAGAAGCAATG
TAAGGTGATTATTTATACATAATCTATTGTGCTTTGTAGCCCCACCCTCACTGATACATGATAAAGCCAA
TAGAAATTGATGCTGAAGTCCATATATAGGTTTTTCTTTTTTCTTTTTCTTTTGAGATGGAGTCTAGGTC
TGTCACCCAGGCTGGAGTGCAGTGACACAATCTCGGCTCACTGCAACCTCTGTCTCCCAGGTTCAAGCAA
TTCACCAGTCTCAGCTTCCTGAGTAGCTGGGATCACAGTCGTGTACCACCACACCCAGGTAATTTTTTGT
ATTTTTAGTAGATATGGGGTTTCACCATGTTGGCCAGGCTGGTCTCGAACTCCTGACTTCAGGTGATCCA
CCTGTCTCGGCCTCCCAAAGTGCTGGGATTATAGGCATGAACCATCATGTCCAGCCTACAGGTTCTTCTA
ATATCTAATTGAAGTGTCCTGACATGACAATTTTATGTTACATGGCAATGTGCTATGGCAATAATATCTT
CTGATTTGGGAAGTGAATGTGATAAAAAGAGAATTAGAGGAAAGCAGAGAATCAAGAGATGCCTTCTACT
AAGAAAATTATTTCCAGAGCTGAATGGACCTTGAAACTCACCTGTTGCTCCATGACTGTTGAGTTAATTT
TTCTTTACCTTCCCATGTGTCTTTCCAATATATTTGCATTCATTGGAATAATCCTGAGTTCTCTTGATTT
CTTGCAAATTGAAAATGCTTAAACACAGAATTAGTTTTGCCCATCAATCAAGTCTTAATAAATCTTACAG
ATTCTGGCCTTGACCAAGGCTATGATTTCCACTCCATCAATGACTGGCTTGAGCTGGCTCTGGAGAGGTC
ATGCCAGTCCTCTTATTAAATTATCTTTATAGTTTTCATGATACCTGTACTCAAGGGCAGCTCTGTTTTG
TGTTTAGAAATACCTCATTTTCAAGAAAAATATCTGTTTTCACTATTCCTATTATAAGTCCCAACAGCCT
TTACAAAAATGTGCTTAGCCAATCAAAATGATAATCTTAAAATTTGTCCTAAATTTACCTTTTTCTCCTA
CTTATTTCCTTAGAGAAAAGAGTGTTCATCTACCTCTCCTAACTGTATCCCACCACTACTGTGCTCTTAA
CTCATGTTTCTGATTTGTCAATTAGGAATTCCTCTCTGTTTCATTTTTTGTCAGAAACCTCAAACATACT
ATGTTTTCTATTCTTTCTTCACATATTATGATTGTATATTTTCCCTTCCCTTCCATATTTGCTATTCTTT
CAACTTTGCCATTCACCTTCCTAATCCATTAATATTTCAGAAAAGGTTCTTTTTCCATTTCTGCTATTTA
TTACCATGTGGTTTACTTCATCCTACTGAGTCATCATTTCTACATTTGTAAATGGGGATTAAAAATGCCT
GCATTTCCTACTTTGCATAGATTTGTGAGAATGAAAGATGGTCGTACAATGGAGGTGTTTTGTAGTTATA
AAGTTTTACATGAGTTTTACATATTATCTAGATAGTTACCTTGCTTTCATTTTATACAGTGAGAAACAAG
ATATTAAATGAGGAAGTGCTCTCAGAAACAAAGACTTTTGCATTTAAAAATGTGGTTCACCATTTATATT
TATTTAGTCACACACCATTTTAAAAAGTGTCATTACTTTTTTATCTGTATGATACATATTATTTTTGAAC
CTGAACTCACAGTTTGTTAAAATGCAAAGATAAATAGAAATCAGAAAACTCTGAATATTAGTTGTCAAAA
ATAATAAAATAGTCCACCTCTGAATTTTGATGAGCAAATCAACATGTTCAGTTTTCCATCAAGAAAACTA
GCTTTCTCATTCAAATACACTTTTTCATTTATATTATTATATTAATATTGCTATCACAGTGACCTTTATG
ACTTAATCTACGTAAACATCATCTAACAAAATGTACCTGAGAACTGCGTTTCATGCTTACCAATTTATTA
TTCTGCCTATTTAGAAGTTCTATTATTACTAGTATACATAGTTTATGTACTTCTTCCCTTAGGGAGGAAA
AACCTCTCAATTATATTGTTTATTAGCTAAGACAAAAACTCTAGCATTTACCTGAATATAAAGCTTTTGG
ATAGAGAAGACATATAGTTTAGTGGGAATCTGGGGCGCCTAAGATTTATTGCCAGGTATTCTTGTTAACT
TATTTGGTCTACAGTGATTGTGAAAGTAGGTTTTTGAGCCTTGTCCCTTTTGCCGTTCCAAAATTGAGAT
TAAAGCAATGCTCAATTTTGCATTTAAGATAAAGTATGACTATAAAATAACATATATAAACTGACCAAAA
ATTAATAATTAATTGTCTGATGTGGACTATTCAAGCACATCAGACACCTAACAAATAGGCTAGATGAGCA
TCCTTCATCAAAGGAAAGTTAGCACCTGTATTTTTAAGGAGGCATATGATAATAGAGACTACAGAGCAAT
TACCTTGAGAGTGATTCTACTGTCACATTTTAGAAGAGGTTCTAATGCAAGGTTTCTGCTTCTTTTCTTA
ATTTTAATCTTATCAAGAAACCCCTGAATTTGCAATTATATCCCACAACAAATAAATGCATTAGGTACCA
GTGCCTCTATGTCCTAGGAAATTGATGTCTTAGTTCAAAAGGAAATGCTGTTATAGCTCTATAATTGAGT
CATATAATTTCTATGGTTGAGTAGATGTTGGCTTTCACCAGTTCTTGTCCTTTAAAGTCCACCACCTGAC
ACATCACCACAAAGAACAGGTAATTTATTATTTTTCATTGCCATTAATTTATAGCTTTAAGTTTCAAAGG
AGAATTATAAGTTGCCACAATATCGAGCTTTTTAAGTTTCATCTTCCCCTTTGACTGCTTAGGATAATCT
AAATCACCAGAGATTAGAAAAGAATCGTGAAATAAAATGCATAATTATGGAGAAAACAGACTTTAAAAAT
ATAGTATTAAAATGCAGGCCAATTATCTTAGTGGCTTATTTATTTCAGACAGATTTTCCTATATTATAGT
TAAAGAAATTGGCTTTTTCCTTGATTTATAATGATTTTATTTATAGAAAAAATATAGTGGGACACATTTT
CTTTGGATCTATAAATTTTCTTAAAATTCAAAATTCAAATGATAGTCATGGTATTATACATTTGGATTCT
ATTTAAAATGTTGCCACCTCTGAAAATGGCTTAAAGGCTCTATCACAAAATGTTTGCTAGTAATAGTAAT
ACAATACAATCTAGTTGTATTAACAGAGAGCGCTAAACAACTTTACAAAATGCTATTTGCAAATAAACAT
TTGTAACCAAGAATTTTGGAGATTTAAAATCCATCTCACTTACACACTAGTTATTGAACTATGAGGTCCA
GAGAAGAAAACAACTTATCAGTTTCCTATCCTGTGATGTGAGAATAACAAAAGGTATATCATAGAAATTT
GTGAGGATTATCCCTCTTATACTTATATGAAAACTAAAGTCTAGAGAGGCTAAGAGATCTAAGGTATCAC
AAAGAGAAAGCTGTAGGTTTATTATTCAAACTTTATACTCCCTGCTGTAAAATGCAACATTTTCCTTGCT
AAGCACAAATCACTTACAGAGTTTCAGATTATTTAATTTCTTATTCATAGCTAGAGTATGTTGGATGTAC
AAAACATATTTCCTAGGAATTATTATCTACAAAACAGTGTTTAAAATACTCCCATCACTTAATAGGCTGA
GTTGTTTTTGATGGTTCACCAGTACCGGTAACTCTTGCAGCTTACTGCCATTTGGGTTTCTGAGACAAAA
CTACAGCCTTCTACTCAATTTGAGAATTTTTCTTTTTAACCTGTACACTTGCTAAGAGAATACAATTTGG
AATAAGTTGCCAGAAATAAGTATGATAGCATATGTAATTGCGCTTTGACTGTTTCAATCAAGGCACAGCC
AGGGAAACAAAGCATTGCAACTAAGTGAATTCAGATCAAAGATGTGGTTAAGATGGTAAAGAAGGAGCTG
AGGACCAATCAGAGAATAGTAAAGGAATCTAGATATTAGGAACTGCAGGAAAGCATCTATTCTTCCTAGA
CTGGAGAAAGAAAGGAAAATTGTGGTGTCATTTGAAGCAGCACCAGTCCCTGAACAGAAGCTGGAGTTAG
AGACATGGAGGACATGTAGCCACTATAAGAATAGCTGCTGAGGCAGAGTAAGAGGGGAAATATCTGAGCT
CCTTCCTCTCAACTGTTGCCCATCTCTAGAGGCTGACTCAGCTGGAATTCAGGCAATGTGGGAATCCAGG
GAACAGTGTCTACAGTGGTCAGCCTTCTTAATATATGATCATTACTCTACGAGCTATGGCATGTTTGATT
TGAGAAGAACTCAAATCACCTTATTCATTTTATCAAATTAGGTTCTTCCAACCAAGTATTATGTACTCAA
CAGCTACAAAAACAACCCTCCAAAGGCAGAAACAGCATCTTACACTTAGTTATTGGGGATACCCATGCTA
ATATTCCCTCAAAGCAGATTCTAACACACAGATACTCATCCATTCAATACGTAAAACCTGACCTTCACTC
TGCCTCACCATATCATAAGTACAGGATCTCAAGTGAAGAAACAAAAACTGACATGTTCCTGGAAGATGCC
AACGGTACTGCTATAATTATTTATAAAATGATGCAACCAATATTTTAGAATTTGTCCATGTCATGTTTCT
CAATTTTTTAGTTGATTTTTGTGTCACATTTCTTTTTCTATCACTATTTTAATAATAAGAGCCCCTCCAT
CCACCACCACAGGAGGAAGATTAACTGTTACATGACTAAGGAAAGTCTATGCTAATTAATGATGTGGCCA
ATTCTTTCTACAACAGTTATACACCTTTTTATATTCTGGGATAAACTTCTCCTGCCCAGTCATAAATTTT
TATTTCCTTCTCCTCTGGTTTTATGGTTAAATTAATGAAAAATAAAACTTTTCAGAAGGTAGCTGACTCT
TCACGTGATTTCAAATTTACAAACAGGAAATATTCAATATACACTCCTTATGCCTTCCTACAGCACATGA
AATCTTTGTTTTAATATTGCTTTTACTTCTAATAGTAATTACTTGAACTGGTCAGTGTTCGAGTGAGGGA
GAAAGGACAAGATGGAAGAAGGTAAAGAAGGTAAACAAGATGGTGCAGTTCCAGGTTCTTCATCAGCGAA
TTTCCCGCGCCCGGGAAAAACACTGATTGTCTGCGCCTGCGCATTGTGATGTCAAAACAAAGAAACCGAA
ACTTACCCAGCCACACCTATGAAGAGGCCTTTACCCCCTGCCCCAGTCCTGCCCACCTCAAGCCCCATCC
ATAAAAGGCCACTCCCGGAAAATATCCGCGCGAACTTCCTCAGCCTTTTTCACATGCAGACATAGGAACC
TCGCCCGAGAACATCTGAGTGACTTCCTCAGCCTCCACCGCTGGAGACCGATGAACCTTGCCCTTTCCTC
CTTCACATTGGCTAGCTAATAAAGTTTCTTTTTTACCTTGCCTACTTGCCTCTTCTCTGGCGCCTGTTCC
GGTGGTCGCATAAAACAAATCAGGTGGTGCCGAAATCCGGGAGGAGACCCCTCCTCAGGGCCCCCCAAGG
TCCGAGGAGCCTCCTCCTTCCATGCGGTGGATGGACCAGGGCCTAGACATCGCTTTCCACACCTCCAAGT
CTCCTAGGGGTGAGTACCTCTTGCCTCCCTCTCATACTCCTTGGCCAGAATTCCTGCGCAGGCCCAGAGC
TTTTTCTTTGGTCACCAGGTGACCCACAAGGAGGTTCCCAAAGGCGGAGACGTCTACCCAAAGAACCCTC
CATTCCAATCCACGGGAGACCCATCCAGGACAGAGACATCTGTCTGGAGGTATTCTCCATTCCGGCTCCA
CGAGCCTCCCATCTCTGGTGGCTCCAAAGGATGCTTTGGAGCCAGATAGAGTTTGGCTGCCGCCTACTGC
CAGAGGAAGGCAATGGGAAATCCCCAATCCAAAATACCAAGAGACACCCCTTTAGGGTGTCTCCTGGCCA
ATCTCAAAACTTTACAATTAGAACAAGATCTTAAATGGAAACGACTTACTTTCCTCTCCACTGTGGCATG
GCCCCAATATAAATTAGACAATCAATCTCAGTGGCCACCTGAGGGTGCTCTAGATGGCAATATTCTACTT
GATCTTGGCAGTTTCTGCCGGCGCCTAGGCAAGTGGTCCGAAATTAACTATATACAAGGATTTTGGGACT
TACGTTCTCGACCAGACTTGTGTAGCCAATGTTCCTTGGCCCAAGTCATGTTGGCTAAAGGCACGGACCT
AGCAAAGTCAGAAAAGGAAGTCATCCTTCCTGTCTGACTCACCCAAAGACCTCGGAAATTCCTACTCTAG
GCCCCCAGCATCAGCTTCCCCCCCCCTTCCACTCCCCGTATACTCAACCTCCCCTCCCGCTTCTGCTCCA
CCTTCCCCTNTGGCGTCTGGCTGATAAAATTAAATTTTAAACTAACTTAATTAAAATTTTAATGCATTCA
CAAATGTTCATGCAGGGACTGTGGTAGATTAGAATATCAAGGCACCCTTACTATGGAGTAAGTCTACCCA
TTCAAAACTCTTTCCCATGGGCCTTAATTGAGTACACTGAAAGTATAGAGTCTGAAGTCACACCAGTGAG
TTGAAAAACATTCTTTCAAGTCCTCTGGGCCTTTATTGCATCCATTGCTGCAGTCTCAAATAGGTGGGCA
TAAAGCATGAGAGGTAAGATAATTCTACCAGGCAACCTGGGTTTTTATGGAATTCTCTCCAGCAGCCCTC
CAAAGTCTAGAAACAAGGTTCATGACAGGTAAAGATCTTCTGAGGTTCAGAAAGTCTGGCAGGACTAGAC
GGCAATAAAATTTTCCAGTAACCCACAAAGTCATCACCCAGGCTACAAAGCAGAGAATGATGTTCTAGAG
TTTGGAAAGCTGACAGCTATCTGCAAAATATAAAAAAAAATCTTGGGATTTTAATCTTGCTCTGATCCCA
AGTCTTGCTGAAGACATCATAATCTCATTCTCAAAATACTTGAAAGCTGTGATCAATTGACTCGAAATTG
CAACAAAACTGAGAACCAGTCTACTCGCAGATTAGGTTCACTCAGGCTTCCTCAGTTTGGCAAACTAGGA
ATATTACAGGAAACATTTAAAATATTCTAGGCCGGGCGCGTGGCTCACATCTGTAATCCCAGCACTTGGG
GAGGCCGAGGCAAGCGAATCACGGGATCAGGAGTAGAGACCATCCTGGCTAACATGGTGAAACCCCATCT
CCACTAAAAATACAAAAAATTAGCCGGGCGTGGTGGCGGGTGCCTGTAGTCCCAGCTACTCAGGAGGCTG
AGGCAGGAGAATGGCGTGAACCCAGGAGGCGGAGCTTGCAGTGAGCCGAGATCGCACCACTGCACTCCAG
CCTGGGTGACAGAGCGAAACTCCGTCTCAGAAAATATAGTAATAATAAAAATAAAATAAAATAAAATATT
CTGAGGAGAAAATTTTATTTACTACAATGTTTGTGATTCTTACACAATGTTCAACATATAATTAAAAATT
ATGAGTCTCTTGAAGATACAATAAAATATGACCCATGGTCAAAGGAAGAAACAGTCAGTTGGAGCAACCC
CTTATTTTGGATTCAGTTGCTACAATCATGCTATAGGCATTCTTAAATAACTGTGAGTACTATACTAAAA
GATCTAAAGAAAAAAAGAGGACAATATGTGCAAACACAAGGTATGTCAACAGAGATTTCAACTATAAAAT
AAATTCTGATAGACAAACTAGAAACTTAAAACAATTCATATCAGAAATGAAGAATGTATCTGAAGGGTTT
AAAGAGTAAAAGCCATGGAGGAGATAACTGAATCTGAAGGCTTTCCATAGTAATCATCTAAATCAACATA
AAGAAAAAGCTTATTAAGAAACATCAGAGCATATGGTATCTATAGAATAATGACAAATAGCTTCTCACAC
A
