# Supplementary material for: Genome-wide characterization of endogenous retroviruses in snub-nosed monkeys
Source: PeerJ. 2019 Mar 18;7:e6602. doi: 10.7717/peerj.6602 (PMC6428148; doi:10.7717/peerj.6602)
Supplement: File S4 — All ERV sequences found in the black and white snub-nosed monkey. [file peerj-07-6602-s004.zip › Supplemental4/170-9888.fasta]

>170NW_016803369.1:19257-29144 Rhinopithecus bieti
CGTATCGTGGGGCAGGGGGAAGCATATTACAGAATTGAGAAACAGAGACAGTTATTCAATTAATTGAGAC
ATGCATTACATCATTTCTTAATTTTCAAGGAAAAACAGGTTTTACAACTTGAGTTTATCTGTCTAGTGAC
CTTGCAGCTGCACAGCTCGGGAAACAGGGTCTTCACAATGCCTGGGAAAGGAGGAGAGATAAGGCTCACT
GGCCACAGAAAAAAAGGCAGTTAATTTTAAAGGACTCCAGCTCTTTCTTTTCTCAGGGGAATTGGGTTTT
CTTACATACAACTGAGTTTCTGCTTACACATTCTTTAATTTCTTTTAATTCCTGTTCCATTCCCCCCTTT
GGTGCTTCTTATAACAAAGGTGTTAATAAAAAGCACTTTTGCCACCTCTTCACAGAGCTGAGCTTCTTCT
ACTGGCAGCGGCTGATATTTGGTTAATGCCATCAACTGCATGGTAGTGTATCGGGTTACTACTGCCTCTA
TAGTTGACTGAATACGCCTAATAAACAGAGGTAAAAGGCAAGGGAGGATGAGGCAGATGCCAAGAATAAG
CAAGAACCTACCAATGAGGGTTTTGAATCTTCCAAAGGTTGAGAACCATTTTCCTAACAAGGAATCCGGG
GACCACCCGGACCAAGTCTGAACTGGAACATGGGCCAGCTTGCACATTCTAGCTGCGATTTCCATAATAG
CTCGGCCATTATCAACGATTTCTAGGCAACAGTTGGTTAAATTAAATTTTCTATCAATTCCTCCTTCTGA
GGCTCAGAGGTAATCTAAAGCTAATCTGTTTTGATACACAGCATTTCTTATTTGTGTTGCTTGTATTGCC
AATAACCCTAGTGCCCTTGATGTTTCATTGGTTATAATTTCAAGGACTACCTACAACCTTATGATGCAGT
TGAGCATATAGATTGGGGTGCAATATCCCCATGACCCGTCTTGCGCCCAGGTAGCTGGCTTATAATATTT
AATGATTCTTTCAGGAGACAATTATCTTTTCAGTCTCCTATGTCCACATCTTTTTGACATTTGTATCTAT
TTTTGTGATTATGCTTCTTCTAGTTCTTTTATTTTCATTATAAACTGGATATCCTAAGAGTTCCCTTTGC
TTTAGAGGAATTAGAAAGGATGGCTTGATTGTTCCTAACACACATGCCCCTGTCCATTTAGCTGGCAGTT
GCTGATATGCCCATGCTCCACAGATCCATTATAGGACAGAGGGTACCTTCCAAGCATTTGGAGCCTCTAG
CTGATACCAAGTGTGGCTTAGAGTAGAGAATCCAGAGAAAGGGTTTGGACCTGGTAAGTAAGAGTCATTC
TGGGCGTTTCTCCATAGAGTTTTGTTTTTAGTCTCATCATAATGCTGTTGCCCTAGGCAGGTTGTTTCTC
CTACTGCCTCTGTGAAAGCCTTTCCCCATCGGGTGATACAGTACTTTTTAATTATGGAGGTTTTTAACAA
CCAAACACTGGCTGAGGCTGTTGGTTCACTGGCAGGGTTAGGTGAAGTCCACTTATCTTGTGGCATTAAT
TCCTTTGCCTCCCATGGCCACTGGTCCCCCATATGAGTTCCTCCACATACATAGCATGAGGAAATTCCTA
AGCTGCCAGTTATGTTTTCAGCTAGTTGAGCAAATAAGTTTTTAGGTGATGGGGGAAGCTCAGGCACTGG
CTGTTCAAAATGCTTATAGAATGACTTATGGACCCAGAATTACAGGATTGGACACTTTTGAGTCCTTCTA
GTCTTTTTGACAATCAGTAGTGGAACTGCAAGGCCTGCTTCTTGTCTATCAACTCATAATAGTGCTGTCT
GTCCTGTAGGCCAAAAAGGTAGCTCTGGCTTTAAGATAGTAAAATGTAAAGGATTGCATGTCCTTGTCTT
ACAATTTGGTTTGGTTGACATACTATTTAGCAGAGCAGTCCTTCCTCAATATAAGTGTTGGAGCTGTGTT
AGCATAGAACACTAAATGTTACAGTCCAGGCATCCGATTTGTGGTTCTCCATACAGATGTTTAGGACTGT
TGTTGTTAAGCCTCTCTTGTGTTAAACCATTACAGACTGCTTCTTTTTTTTTTTTTTTTTTTNNNNNNNN
NNNNNNNNNNNNNNNNNNNNNNNNNNNNNNNNNNNNNNNNNNNNNNNNNNNNNNNNNNNNNNNNNNNNNN
NNNNNNNNNNNNNNNNNNNNNNNNNNNNNNNNNNNNNNNNNNNNNNNNNNNNNNNNNNNNNNNNNNNNNN
NNNNNNNNNNNNNNNNNNNNNNNNNNNNNNNNNNNNNNNNNNNNNNNNNNNNNNNNNNNNNNNNNNNNNN
NNNNNNNNNNNNNNNNNNNNNNNNNNNNNNNNNNNNNNNNNNNNNNNNNNNNNNNNNNNNNNNNNNNNNN
NNNNNNNNNNNNNNNNNNNNNNNNNNNNNNNNNNNNNNNNNNNNNNNNNNNNNNNNNNNNNNNNNNNNNN
NNNNNNNNNNNNNNNNNNNNNNNNNNNNNNNNNNNNNNNNNNNNNNNNNNNNNNNNNNNNNNNNNNNNNN
NNNNNNNNNNNNNNNNNNNNNNNNNNNNNNNNNNNNNNNNNNNNNNNNNNNNNNNNNNNNNNNNNNNNNN
NNNNNNNNNNNNNNNNNNNNNNNNNNNNNNNNNNNNNNNNNNNNNNNNNNNNNNNNNNNNNNNNNNNNNN
NNNNNNNNNNNNNNNNNNNNNNNNNNNNNNNNNNNNNNNNNNNNNNNNNNNNNNNNNNNNNNNNNNNNNN
NNNNNNNNNNNNNNNNNNNNNNNNNNNNNNNNNNNNNNNNNNNNNNNNNNNNNNNNNNNNNNNNNNNNNN
NNNNNNNNNNNNNNNNNNNNNNNNNNNNNNNNNNNNNNNNNNNNNNNNNNNNNNNNNNNNNNNNNNNNNN
NNNNNNNNNNNNNNNNNNNNNNNNNNNNNNNNNNNNNNNNNNNNNNNNNNNNNNNNNNNNNNNNNNNNNN
NNNNNNNNNNNNNNNNNNNNNNNNNNNNNNNNNNNNNNNNNNNNNNNNNNNNNNNNNNNNNNNNNNNNNN
NNNNNNNNNNNNNNNNNNNNNNNNNNNNNNNNNNNNNNNNNNNNNNNNNNNNNNNNNNNNNNNNNNNNNN
NNNNNNNNNNNNNNNNNNNNNNNNNNNNNNNNNNNNNNNNNNNNNNNNNNNNNNNNNNNNNNNNNNNNNN
NNNNNNNNNNNNNNNNNNNNNNNNNNNNNNNNNNNNNNNNNNNNNNNNNNNNNNNNNNNNNNNNNNNNNN
NNNNNNNNNNNNNNNNNNNNNNNNNNNNNNNNNNNNNNNNNNNNNNNNNNNNNNNNNNNNNNNNNNNNNN
NNNNNNNNNNNNNNNNNNNNNNNNNNNNNNNNNNNNNNNNNNNNNNNNNNNNNNNNNNNNNNNNNNNNNN
NNNNNNNNNNNNNNNNNNNNNNNNNNNNNNNNNNNNNNNNNNNNNNNNNNNNNNNNNNNNNNNNNNNNNN
NNNNNNNNNNNNNNNNNNNNNNNNNNNNNNNNNNNNNNNNNNNNNNNNNNNNNNNNNNNNNNNNNNNNNN
NNNNNNNNNNNNNNNNNNNNNNNNNNNNNNNNNNNNNNNNNNNNNNNNNNNNNNNNNNNNNNNNNNNNNN
NNNNNNNNNNNNNNNNNNNNNNNNNNNNNNNNNNNNNNNNNNNNNNNNNNNNNNNNNNNNNNNNNNNNNN
NNNNNNNNNNNNNNNNNNNNNNNNNNNNNNNNNNNNNNNNNNNNNNNNNNNNNNNNNNNNNNNNNNNNNN
NNNNNNNNNNNNNNNNNNNNNNNNNNNNNNNNNNNNNNNNNNNNNNNNNNNNNNNNNNNNNNNNNNNNNN
NNNNNNNNNNNNNNNNNNNNNNNNNNNNNNNNNNNNNNNNNNNNNNNNNNNNNNNNNNCTTTTAGTAGCA
CCTTTGTCACCTTTCATGCCTTTTCAGTCCTGGTGGGCAAGGCCTCAACCCACCCCGAGAAGGTGCAAAG
AAACACTAGCATATACCAGTAACCTCCTGCTCAACGCAACTCAGTAAAGTCTAGAAGCAAGTTCTCAAAA
GGCACAGCTCCCATTTCCTGAATTCCTGGGGGTCGAGTAGGTCCTTGTTTTGGCTTATTCCAGGCACAGG
GTGTTCGCAAACAGCACGGGTGATGGCAGAGAGCCGTGGCACATAGAAGTGTTGACCTATCAAAGTCTCT
AGGGCCGTCTTTCCCATGTGTGTTCCTTGATAGATCTACTTCACAAATCTTGGGGCTATTGTCTCTGGGA
CGGCTAACTTCCCATCAGAGAACAGTCACCATCCACCTTTAATGTATTTCCCTGTTTCCAGAACAAACCA
AGCTTTTTCACTTGAAGAGTTAATGGGGTACCTCCAGCAAAGGGGGCTCTATAAGGAGAGGCATTGTTAG
AGTTCTTTCTTCAGGTAAAGCCTTGCTCATTGCTGCCCGCCGAGCCTCTCGGTATGCCTTTCTGTTGCCC
TGTGCCTCATAGCTTTTCCCAATTTGGTGTTCTTTGCAATGAATGACAGCCACCTTCTCTGAAGCCCATA
TGGCTTCTAATAATTGCAAAATTTCCTCTTTGTTTTTTATTTCTTTTCCTTTGGTAGTCAAAAGTCCTCT
CTCTTTGTATATCGCCCCATGGGTATGCAGAGTTGCAAAAGCATATTTAGAGTCAGTATATATGTTTACT
TTCTTCCCCTTGGCCAATAACAGTGCTCTGGTTAATGCTATTAATTCAGCCTTCTGAGTGGAGGTCCAAG
AAGGTAAGGCTTGAGCCTCGACCACCGAGTGTTGGGTCACTACTGCATACCCTGCATATTGCACCCCATG
TGTTATGAAACTGCTGCCATCAGTGAAGTATTTAACATCTGGGTTCTCCAAGGGAGTATCTCTGAGGTCT
TCCTGGCTCAAGAACACTTCATCCACAATATTTATGCAACAGTGGGAAAAGTCCTGCCAGCAGTGATGCA
ACCCACCATCCTTCCAATCAGGCTCCTCCAGAGGCAGCAGGGTAGCTGGGTTCAAGGTATTTACATTCTC
TAGTGTTATCTGGGGATTTTCACATAGAAGCCCTTGATACTTAAGCATTCTAGAGTTGGACAGCCAACCA
TGTCCTCTTTGCTCCATTAAGGTGACTACAGTGTGTGTCACCCGAACTATTAACTTCTGACCTAAGCCTA
GCTTGTTGGCATCTTCTATAAGGATTGCAGTAGCTGCCAATGCCCTGAGGCAGCTGGGCCAACCTAAAGC
CACCAAGTCCAGTCTTTTGGATAAGTATACTACCAGCTGATGCCAAGAGCCCAACAACTGAGTTAAGACT
CTGACTGCCATTCCCTTTCATTCATCCACATACAGAAAGAAGGGCTTTTTTACATCTGGCAACCCTAGTG
CCAGGGCCTGGATGAGAGCTCCCTTTATATCCTTGAAGGCCTTTTCCTGTTCCTTTTCCCATAGGAGGAG
CTCTCTTTCCTTTCCTTTTATAGCGTCATACAAGGGCCTTGCTATAAGGGAGAAGTTTGGAACCCAGATT
TGGCAGAATCCCACCACGCCTAGAAATTGCCTGACCTGCTGCCTTGTAACTGGGGTGGTCAGTGCACACA
CAGCCTCCTTGCGTGGACTTCCAAGCCTGCGCTGGCCTTGGGATATCATGAATCCTAGATATCCAACCTC
CTGAAAACAGACTTTTGCCTTGTCGTTGGACACTATAACCAGCTTCACACAGCGGGTGAAGAAGCCTCTC
TGTTCCGTGAAGTGATTCCTCCCTCATGGGGGCAGCAAATAGCAAATCATCAATGTGTTGTAATGGCCCA
TAGTTGTCACTAGGTGGCGCAAAAGCCTCAAGATCGGTAGCCAAAGCCTTGAAGACAGTGGGAGAATTCT
TACACCCCTGCGGCAGCCTTGTCCAGGTATACTGCGATTGCCCCCACTGGAGGGCAAATGTAGGCTGACT
TTAGGGAGCAAGCCTCAAGCAAAAGAAAGCAGACACGTGAACCACGTGGCCTCAGCAGGAATCTGTCCCA
ACCTTGTGTATGGGTTGGGTACTATGGCATGGATAGTGACAGTGGCCTTGTTTACCACCCGGAGTTCCTG
CACTGTCCTGTATTCACCATTTGGTTTGCGCACAGGCAGCAGAGTAGTAGTCCAGGAGGACTTGCATTTC
ACTATAACCCCATGTTCATAGAGCCGATTGAGATGTTTTGTTATGCCTTCAATTGCCTCTCTGGGTAGTG
GGTACTGACAGACTCGTACCAAGGCAGCATGAGGGTTAAGCTCTACTACCACTGGGGATCTGTTTGCAGC
AAGTCCAGGGGTGTTGTCCTTAGCCTATACACCTGATACCTTGAAAAGCATTTCTCACATATTGTGTAGG
TCCGGCTCTGGCAGCCTCCTGGTATACAGTCCGTAGAGCCGCCATTCCTCAGTTCTTGGGACAGTTAGAG
TCAATGTCATTGCCTTTGGCTTCCCTATCTCCAAGGTCATACTCCTTTTAGGTATAAAGGAAATTTGTGC
CTGCAGTTTCTGGAGTAAGTCTCTCCCCATCAAGAGCACTGGACAATTTGGCATATATGGAAACACATGC
TGCACTTCTTGTCCCCCAATAACACATCTCCTGGATTTGGAAAGGTCTCTTTTCTTTGGCCCCAGTAGCA
CCTACGATAGTAGCACAGTTCTTTGTGGGGGGCTAATTGGGTGAGTTACCAGAGAAATCAGCAGCAGTAT
CGACCAAAAAAAATCCACTAATTGGCCCCCTACTTCCATAGAGACCATAGGCTCCCCGGGGCCTAAAAAG
ATGGAGCCTGGTCTGTCTTAGTCCTCAAAATTCTCGGCCCCTGCTAGGCCGATCACATCAGGATCTGCCT
TTGAAGCACCACAACTAGCAACCGAATGCCGCACTCGGGTGTTAGACCATTGACCATCATCTCCATCCTC
TTCCTTTTCGGGGCACTCATTTTCCAATGGCCCATTTGCCTGCACCTTGCACATTCGTTCCTGTCCAACT
GGAACCGGCTTTCATCTCCCAGTCTTGTTTGCCCCCTTCCTCAGTCTCTGCCTCAGCCTTGCCCTCTAGC
AAATCCAGGATTACCTTCTGCTAGTGCAGCAGCTATAAATTGAGCTGTCTCTTTGTTTCTATTTCTGGTT
TTTCTTTCTTCCTTTCTCTCCACCTTTTCCTGGTTTATGTATATTTTGTTTGCTCTTTCCAGGGGTTCAC
TAATATTTTTCCCTGCAAAGCCTTCCAGCCTCTGAAGCTTTTGTCTTATGTCTCCCTGAGCTTGCCCGAC
AAACGCCATATTTATCATATTTTGGTTTTTAGGAGCCTCTGGAATAATTGGAGTGTACAGCCTATAGGCC
TCACAAAGCCTTTCATTAAATGCACTTGGGCTTTTGTCAGGCTTTTGGCACACTTCTGATATTTTGCTCA
TATTCATTGCCTTCCTTCCTCCCTCCTGCTTTTATCTCATTCAGGAGTGCCTTTCTACATAGCTGCAGCC
CTTCCATGTCCCTTGCCTCATTTGGGTCCCAGTTAGGGTCCTCATCTGGTTATCGCTCCATGGTGAGCTG
GCACGGGTTAGGGGTGGCCTCTGGGGCTTCCCCTTGTAACCAGCTGAGAGCTGCCTGATTAACTCTCTTA
TGCTCCTCTGTATTAAATAATGTTAGCAAAAGTTTCTGACAATCTGGCCAGGTTGGGTTATGTGTCATAA
TAATAGAATTCACCAAATCAGTGAGAGCCTGAGGTTTTTCTGTATAGGAAGGGATATGCTGTTTCCAATT
TAAGTGATCAGTAGTGGAGAAAGGCTGATAAACATAAAGCCTAGGGCCAGCTTGTATCTGCCTCTGGGCA
TCATAAACTTGTGTCCTGGTCTCTCGAAGTGGCATCTGCAAAGCCTGTGGTCGACCTGAGCAGAGGCACC
CAGCTGCCTCACCCTGTCCATCTTCCTTGTTTTTTTCTAATGGGGGCTTCTGATCCGCTGTGGGGGGAGA
TTGAGCCTCACTTTCCTCTGAGCCCAACCCTACAGACACTCCTGACTCTGCCTTCTGCCTTATTCTGGTC
AAAGACAGGTAGACTGGCACATATGGGGGCAGACATTCCATTTCCTCAGGTGGGGCCTGAAGAACTAGTT
TCGGCTGAGGCTTCAGGGATTCCTTTTCCTGGGAGACGCTAGGGGCTTTAGGTTCCCCTGCTTCCTTTGG
TTGGGCTGCACGAGCCACTAATGCCTTGCAATATCCCTCTAGGCAGAGCTGTAGCCACTTGAGGCGACTT
TGTGCCACGTGGAGCCAAGAGTCTATATAGGGAAACTGGTCTGGGTATCCTGGTTGCCCTCCAACTCCAG
TGACCACCTTAAACACATGGCCAGTTAATTCCCTGTCTATTGTACCTTCAGAGGTGCCACCCCACGTTGA
AAGCAGGCCAATCTATTTCACAGTATGTCCTTAGCTTTAGAGCATCCAGTTTCATCCCATAATCACCTCT
AAATCCTTTTTTAAAATTCTGTATCATGCACTCCAAAGGAGTTAGTTTCAATGCTTTCCCTCCCATTTCC
ACCCTTGCAGTGCACTTTCACTCTCACTTTCACTCTTGGGTCCACCAGACCAGGTCCTATTGTGGGAGTT
TCATACACTGCTTAGCCAGGAACGTGCATTCCCCTGTCACAGCCTGCTGTGGCTGTGGAGCTGGTCTTAC
CAGCCGTATGCAGTGTCCTAAGTCTGATTTCCCTCACACTCGCCTCGGAGCACACAGCCCATGCTAAGGG
ATCTGTGCCTCCCCACATCACTCCCCACATTGGCCTCTCTCTTTCTCACACTTTCACACACCTCCCCTGC
ACCAGGACTCCTCATCGGATGAAACGAGTGCCTCTCGTGTCCCGGGTGAGCCTAGTTAGGCTCCCACATT
CACACATATACACACACCACTCCTATCCCAGGACTCCTCATCAGACAAAAAGACCCTCTCTCGTGTTCCA
GGTAGGTTCACATGCACCCACACACTCCCAGTTGGGGTGGCAAGCCACTCTTGCCACCCTGCCAGCGAGC
TCTACCTTGCTACACTTGGCACTCTATTGGCCCATTTTCTCCCTTTTCCCAGTTCCATTGTTAGTGGGGA
CATGAGGTTCATCCAAATTGGCAAGCCACTCCTGCTGCCCCCAGCCACTCTGGGTTGGATTAGTGGTCGG
TCCCTGGGAGGTAACCAAGCTCTCCTTCATCCTTATGGGACAGGCTTTCCTGTCTTGGGCCCTTGCTCCT
TACCGCAGTTCCTGAAGTGCTGGTATCGTCCTGCAGCCCCGTCCCCAAATCCGTTGCACTGCCAGGCAGG
CCAGTGGGATGCAGGGAGAGCCAGTCTCTGTCCAGGTGAAGCTCCCCGGTGGCAAGTCTTAGATGCCAGG
TCTCCCCTGGTCCCAGGGCTCTAGTCCTGCAGGCAAAGGAGACAGTAAATCTGTCGTCTCCAATCCCAGG
CGAGTCCCCAGAAATGTTACAGGATGTTTTAAGGAATCAGAGACCAATGAGGTTCAGCAAGATATTTATT
ATTTAGGTGCACCGGCCCAGTCGGATTAACAACCAAAGGACTGAGCCTTGAACAAACAGTTAAGTTACCT
TTTAAGCATTTTGTGGGGTGGGTGGAGATCTGTGAAGGGGGAAGCATATTACAGGAGTGAGAAACAAGGA
CAGTTATTTAATTAATTGAGACGTGCATTACAGCATTTCTTACTTTTCAAGGAAAAGCATGTTTTACAAC
TTGAGTTTATCTGTCTAGTGAACCTGCAGCTGCACAGCTAGAGAAACAGGGTCTTCACAATGCCTGGGAA
AGGAAGAGAGATAAGGCTCACTAGCCACAGAGAAACAGGCAGTTAATTTTTAAAGGACTCCAGTTCTTTC
TCTTTCTCAGGGGCAATTGGGTTGTCTTATACAACTGAGTTTCTGCTTACGCATTCTTTAATTTCCTTTA
ATTCCTATTCCAATACCA
