# Supplementary material for: Genome-wide characterization of endogenous retroviruses in snub-nosed monkeys
Source: PeerJ. 2019 Mar 18;7:e6602. doi: 10.7717/peerj.6602 (PMC6428148; doi:10.7717/peerj.6602)
Supplement: File S4 — All ERV sequences found in the black and white snub-nosed monkey. [file peerj-07-6602-s004.zip › Supplemental4/17-17382.fasta]

>17NW_016813064.1:943973-961354 Rhinopithecus bieti 
TGTTGCTGTGCTGCACCCATTAACTCATCATTTACATTAGGTATATCTTCTAATACTATCCCTACCCACT
TCCCCCTCCCCACAATAGGCCCTGATACGTGATGTTCCCCTTCCTGTGTCCAAGTGATCTCATTGTTCAA
TTCCCACCTATGAGTGCGAACATGCGGTGTTTGGTTTTCTGTTCTTGCGATAGTTTGCTGAGAATGATGG
TTTCCAACTTCATCCATGTCCCTACAAAGGACATGACCTCATCTTTTTTATGACTGCACAGTATTCCATG
GTGTATATGTGCCATATTTTCTTAATCCAGTCTGTCACTGATGGACATTTGGGTTGATTCCAAGTCTTTG
CTATTGTGAATAGTGCCACAATAAACATACATGTGCATGTTTCTTTATAGCAGCATGATTTATAATCCTT
TGGGTATATCCCCAGTAATGGGATGGCTGGGTCATATGGTATTTCTAATTCTAGATCCTCGAGGAATCGC
CACACTGTCTTCCACAATGGTTGAACTAGTTAGTTTACAGTCCCACCAACAGTGTAAAAGTGTTCCTATT
TCTCCATATCCTCTCCAGCACCTGTTGTTTCCTGACTTTTTAATGATTGCCATTCTAACTGGTGTGAGAT
GGTATCTCATTGTGGTTTTGATTTGCATTTCTCTGATGGCGAGTGATGATGAGCATTTTTTCATGTGTCT
GTTGGCTGNNNNNNNNNNNNNNNNNNNNNNNNNNNNNNNNNNNNNNNNNNNNNNNNNNNNNNNNNNNNNN
NNNNNNNNNNNNNNNNNNNNNNNNNNNNNNNNNNNNNNNNNNNNNNNNNNNNNNNNNNNNNNNNNNNNNN
NNNNNNNNNNNNNNNNNNNNNNNNNNNNNNNNNNNNNNNNNNNNNNNNNNNNNNNNNNNNNNNNNNNNNN
NNNNNNNNNNNNNNNNNNNNNNNNNNNNNNNNNNNNNNNNNNNNNNNNNNNNNNNNNNNNNNNNNNNNNN
NNNNNNNNNNNNNNNNNNNNNNNNNNNNNNNNNNNNNNNNNNNNNNNNNNNNNNNNNNNNNNNNNNNNNN
NNNNNNNNNNNNNNNNNNNNNNNNNNNNNNNNNNNNNNNNNNNNNNNNNNNNNNNNNNNNNNNNNNNNNN
NNNNNNNNNNNNNNNNNNNNNNNNNNNNNNNNNNNNNNNNNNNNNNNNNNNNNNNNNNNNNNNNNNNNNN
NNNNNNNNNNNNNNNNNNNNNNNNNNNNNNNNNNNNNNNNNNNNNNNNNNNNNNNNNNNNNNNNNNNNNN
NNNNNNNNNNNNNNNNNNNNNNNNNNNNNNNNNNNNNNNNNNNNNNNNNNNNNNNNNNNNNNNNNNNNNN
NNNNNNNNNNNNNNNNNNNNNNNNNNNNNNNNNNNNNNNNNNNNNNNNNNNNNNNNNNNNNNNNNNNNNN
NNNNNNNNNNNNNNNNNNNNNNNNNNNNNNNNNNNNNNNNNNNNNNNNNNNNNNNNNNNNNNNNNNNNNN
NNNNNNNNNNNNNNNNNNNNNNNNNNNNNNNNNNNNNNNNNNNNNNNNNNNNNNNNNNNNNNNNNNNNNN
NNNNNNNNNNNNNNNNNNNNNNNNNNNNNNNNNNNNNNNNNNNNNNNNNNNNNNNNNNNNNNNNNNNNNN
NNNNNNNNNNNNNNNNNNNNNNNNNNNNNNNNNNNNNNNNNNNNNNNNNNNNNNNNNNNNNNNNNNNNNN
NNNNNNNNNNNNNNNNNNNNNNNNNNNNNNNNNNNNNNNNNNNNNNNNNNNNNNNNNNNNNNNNNNNNNN
NNNNNNNNNNNNNNNNNNNNNNNNNNNNNNNNNNNNNNNNNNNNNNNNNNNNNNNNNNNNNNNNNNNNNN
NNNNNNNNNNNNNNNNNNNNNNNNNNNNNNNNNNNNNNNNNNNNGCTTTCTCTTGTGGGCATTTAGTGCT
ATAAATTTCCCTCTACACACTGCTTTAAATGTGTCCCAGAGATTCTGGTATGTTGTATCTTTGTTCTCAT
TGGTTTCAAAGAACATCTTTATTTCTGCCTTCATTTTGTTATGTACCCAGTAATCATTCAGGAGCAGGTT
GTTCACTTTCCATGTAGTTGAGCGCTTTTGATTGAGTTTCTTAGAAACTCAATCAAATCCTGAGTTCTAG
TTTGATTGCACTGTGGTCTGAGAGACAGTTTGTTATAATTTCTGTTCTTTTACATTTGCTGAGGAGTGCT
TTACTTCCAACTATGTGGTGAATTTTGGAATAAGTGCCATGTGGTGCTGAGAAGAATGTATATTCTGTTG
ATTTGGGGTGGAGAGTTCTGTAGATGTCTATTAGGTCTGCTTAGTGCAGAGTTGAGTTCAATTCCTGGAT
GTCCTTGTTAACTTTCTGTCTCTTTGATCTGCCTAATGTTAATAGTGGGGTGTTAAAGTCTCCCATTATT
ATTGTATGGCAGTTTAAGTCTCTTTGTAAGTCTCTAAGGACTTGCTTTATGAGTTTGGGTGCTCCTGTAT
TGGGTGCATACATATTTAGGATAGTTAGCTCTTCTTGTTGAAATGATCCCTTTACCATTATGTAATGCTG
TTCTTTGTCTCTTTGATCTTTCATGGTCTGTTTTATCAGAGACTAGGATTGCAACCCCTGCCTTTTTTTG
TTTTCCATTGGCTTGGTAGATCTTCTTCCATCCCTTTATTTTGAGCCTATGTGTGTGTCTGCATATGAGA
TGGGTCTCCTGAATATAGCAAACTGATGGGTCTTGACTCTTCATCCAATTTGCCAGTCTGTGTCTTTTAA
CTGAACCATATGGTCCATTTACATTTAAGGTTAATATTGTTATGTGTGAGCTTGATCCTGTCATTCTGGT
ATTAGCTGGTTATTTCACTCGTTAGTTGATGCAGTTTCTTCCTAGCATTGAAGGTCTTTACATTTTGGTA
TGTTTTTGCAATGGCTTGTACTGGTTGTTCCTTTCCATGTTTAGTGCTTCCTTCAGGATCTCTTTTAGGG
CATGCCTGGTGGTGACAAAATCTCTCAGCATTTGCTTGTCTGTAAAGGATTTTATTTCTCCTTCACTTAT
GAACTGAGTTTGGCTGGATATGAAATTCTCGGTTGAAAATTCTTTTCTTTAAGAATGTTGAATATTGGCC
CCCCCCGTTCTGGCCTGAAGAGTTTCTGCCGAGATATCTGCTGTTAGTCTGATGGGCTTCCCTTTGTCTG
TAACCTGCTGTTTCTCTCTGGCTGCCCTTAACATTTTTTCCTTCATTTCAACTTTGGTGAATCTGACAAT
TATGTGTCTCAGAGTTGCTCTTCTCAAGGAGTATCTTTGTGGCGTTCTCTGTATTTCCTGAATTTGAATG
CTGACCTGCCTTGCTAGGTTGGGGAAGTTCTCCTGGATAATATCCTGCAAAGTGTTTTCCAACTTGGTTC
CATTCTCCCTGTCACTTTCAGGCACACCAGTCAGACGTAGATTTGGTGTTTTCACATAATCCCATATTTC
TTGGAGGCTTTGTTCATTTCTTTTTACTCTCTTTTCTCCAAACTTCTCTTCTCGCTTTATTTCATTCATT
TGATCTTCAGTCGCTGATACTCTTTCTTCCAGTTGATCGAGTTGGTTACTGAAGCTTGGGCATTTGTCAC
GTAGTGCTCATGTCATGATTTTCGTCTCTGTCAGTTCATTTATGGACTACTCTGCATTGGTCATTCTAGT
CATCCATTCTTCCATTCTTTGTTCAAGGTTTTTAGTTTCCTTGAGTTGGATACGTAGTTCCTCCTTTAGG
TCTGAGAGGTTTGATTGACTGAAGCCTTCTTCTCTCAACTCGTCAAAGTCATTCTCCGTCCAGCTTTGTT
CCATTGCTGGTGATGAGCTGCGTTCCTTTGGAGAGGGAGATGTGCTCTGATTTTTTGAATTTCCAGCTTT
TCTGCACTGCTTTTTCTCCATCTTTGTGGTTTTCTCTGCCTTTGGTCTTTGATGATGGTGATGTACTGAT
GGTGTTTTGGTGTGGGTGTCCTTTCTGTTTGTTAGTTTTCCTTCTAACAGTTAGGACCCTCAGCTACATG
TCTGTTGGAGTTTGCCTGAGGTCCACTCCAGACCCTGTTTCATGGGTATCAGCAGCAGAGGCTGCAGAAG
ATAAAATATTGCTGAACAGCGAGTGTTGCGGTCTAATTCTCGCTCTGGAAGCTTTGTCTCAGAGGTGTAC
CCAGCCGTGTGAGGTGTGTGGTGTCAGTCTGTACCTAAATGGGGATGTCTCCCAGTTAGGGTACTCAAGG
GTCAGGGACCCACTTGAGCAGGCAGTCTGTGCGGTCACAGATCTCACCGTCTGTGCTGGGAGATCCACTG
CTCTCTTCAAAGCTGTCAGACAGGGACATTTACATCTGCAGAGGTTTCTGCTGCTTTTTTGTTTAGCTAT
ACCCTGCCCCCAGAGGTGTAGTCTACAGAGGCAGGCAGGCCTACTTGAGCTGCGGTGGGCTCCACCCAAT
TCGAGCTTCCTGGTGGCTTTGTTTACCTACTTAAGTCTCAGCAATTGCGGGCACCCCTCCCTCAGCCTTG
CTGCCAGCTTGCAGTTAGATCTCAAAGTGCTGTGCTAGCAATGAGGGAGGCTCCGTGGGCGTGGTACCCT
CCGGGCCAGGCATGGTATATAATATCCTGGTGTGCTGTTTGCTAAGACCCTTGGTAAAGTGCAGTATTAG
GGTGGGAGTTAACTGATTTTCCAGGTGTTGTGTGTCTCAGTTTCCCTTGGCTAGGAAAAGGAATTCCCTT
CCCCCTTGTGCTTCCCAGGTGACGCGATGCCTCGCCTTGCTTCAACTCTGGCTGGTTGGGCTGCACCCAC
TGACCAGTAGCAACTGTCCAACACACCCCAGTGAGATGAACCCGGTACCTCAGTTGAAAATTCAGAAATC
ACCATCTTCTGTGTCACTCATGCTGGGAGCTGGAGTGCTAGAGCTGTTCCTATTCAGCCATCTTGGTAGC
CACCCTACTATTTCTTTTGAAAACTCATTTATTAGTCTTTCAGTCCTTTGAATGTTTCCCTTTGAGATCT
TTTATTTTTCCTTGATTTTCTGCAGTTTCACTATGGTATGTACAGTGTGTATTCTTTTTTATTTATCCAA
GTTGGGATTCATTGGGTTTCTTGACTGTTTGAATTGAGTATTTTTATCAGATATGAAAATTATTTCTCCC
AGTAAAGCCTCTACCTTCTGTCTTTAAATAAATTCAACTTTGATATATTTTACTTCTTGTCATGTTATTT
TTTATGCCTCTTCCTCTCAAGACTACATTTGGTATAATTTTTTTATTTCTCCATTCCAGTTTTCTAATTC
TCTTTTCAGCTATATTGAAGTTGCTGTAGAACTTATTCATTGACTTTTTTGCTTTAATTATCATACTTTG
CATTTCTAGAAATATGTTTTGTTTTTGAGTTCATGGTTATTTTTGCATTATTTCTTGAAATATATGAAAC
AGTTATATTGTATGTATAGTGTGTAGTAATTCTAATACCTCTATCTTCTTAGAATTGATTCTGTCATATA
TTTTTGTTTGTATGTTTTACATATAATGTCTTATTTTTTAAATGAATTTAAATGATTTTTTATATCTTGA
ACTACTCATTTTTTTAACTTTGCCTGTGAAGAGATTGTTTCTGTTTCTGTTAGATGCCTGAGAAAAGTAT
TAGTACAATACTATTAATGTAGGATAACTTTAAATTCTTAGCTTGAGGTTTTGTGGATCAAATGAGTAGT
GAGGATTCAAACTACAGACTTCAGTGAAGACTCTCTTGTGGTTACAGATTCTCAGAGAAGATTTATTTTC
CCTCTCCACTCAGTTCCAAAGTTCTGTACAGCCAATTTTCCTTGCGTTTCCTTGGGGAAAAGGGTTGGCG
GGGGGTGGAAAGGTGAGTACTGTGTCATAGTGCTTTAAAAGCATAAACTCTAGACACAGACTGTCAGAAT
TTGCATTTTGGATCTAATACTAATTCATACTAATCTATACTAATTAATACTAATTTACCATGAGCAAATT
ATTTAACCTTTCTGCGCTTCACTGTCTTGACCTCTAAGGTGAGGATTATAATGATACCTTTTTTATAATT
TTTGTGAAGATTAAACGAGTTGATATCTTTGACACACTTAAAACACGGTAAGCTTTATAAATGTTTGCTA
TTGTTATCATAATCAATATTGTGTGTCTAGTTTATGCTTCCACTAAGTAGCCTTTTGTGGTCCCAGCATT
ATGGATAGTCGGCTATTGGATGTCCCACCTTCTGAGGCAAGAAAAAAAAACAAAAACAAAAAAAGCTAAT
GCTCAAGTTCAGCTGATTCAGCAAATATTCTCAAGGTAAAAACCAATTTAAGTGCTTGCCATACCACTTT
CAGTACCAGTCTTCACTTAGTCTTGTCCTCAGTATTTCTTTTTTTGCTAGCTCCTGGGTACATTTAAGAG
TTTTTTTGTGTTTATTTTTGTTTTTTTTTACTCTATCTGGTATTTTGTTTTAAGTGGTACTCATGTTACA
GTAAACAGAAGTCCATCATACAGCTTGTAAATGCCAAAACTAAGGCTAAAATGCCAACTGATTATGAACA
TGTGCTTCAAAAAATAGCTAGACAGAGAACATATGTAGACACTTCCTAAAGAAAAAGTGTTGCATGGGCA
TTACATTTGCCAAGTCACTGGTAATACCAAAACTACCATTTTCTTATCAAATTAGGAAAAAAAGGATGGA
AGGGAGGGAGGGAGGGAAACAGAATTTGAAACCCATTATTGAACATTCAAGAATTCAAATGGCTTCCTAT
CTTTTACTAGCAAGAATGCTAATTGGAATAGCTCCTATGCAAAGCAGTTTGGCAATGTATGTCCAAATTG
TTAACATACTTATATTTGGCCACAGGCATGGTGGCTAATGCCTATAATCTCAGCACTTTGGGAGGCTGAG
GTGGGAGGATCACTTGAGGCCAGGAGATGGAGGCTGCCATGAGCCATGTTTGCACCACTGTACTCTAGCC
TGGGCAACAGAGTGAGACTCTGTCTCAAAGAAAAAAAAAAAATTATATTTGTGACATAAATTTCAAATCT
AAGAATTTATAAAAATAAAGATATGTACAAAGCTTTAACCACAGTATGGTCATTGCATCACTTTATAGAA
AATTAGAATATTAGAAACATAATTGTTTCATCATACAAGAATGGGTTGATTTTACTGTTAAATAGCCATG
ATATATAGCAATTTTAAAAGATGTCTTTGAAGGATAGGTATGCCATGAAAGAAAGTGCATGATAATTTGT
CTACTAGAAAAAGAGATGATTACAAATGAAAATATACAAATGATCAAAATTTTTTTTAAAACAATGATTA
TATATAACCATAACCAAAGAGTTTAAAGTATCCAAGCTCATCAAACTGTGTGCATTTATAATGTGCAGTT
TTGTGTGTATCAATTAGAACTCAATAAAGCTGTAGGTTTTTGTTTAAATGGTTACAAGTAACAACTCTTG
GGACAGTGGCTTAGGATGATTTTCAGAACATTCTCATTTTCCTTATTTGTATTTTCTACAATGATCTGAA
CATTATTAAAAATAGATAACATGCCATTTAATAAATTCCTCTAAGTTATATCGATAAAATTATTTTGTAT
CTATATTTTATAATCTGCCACTTTGTTGGCATGTTCTAAGTACTTTTCCATGTTTCTTCATGGTTTTGGA
ATTATCCCCCGATAACCATATCATACTCTATTTCTTTTTTTTTTTTTTTTTTTTGAGACGGAGTTTCGCT
CTGTCGCCCAGGCTGGAGTGCAGTGGCCGGATCTCAGCTCACTGCAAGCTCCGCCACCCGGGTTTACGCC
ATTCTCCTGCCTCAGCCTCCCGAGTAGCTGGGACTACAGGCGCCCACCACCATGCCTGGCTAGTTTTTTG
TATTTTTTAGTAGAGATGGGATTTCACCGTGTTAGCCAGGATGGTCTCATCTCCTGACCTCGTGATCCGC
CCGTCTCGGCCACCCAAAGTGCTGGAATTACAGGCTTGAGCCACCGCGCCCGGCCCATACTCTAAGTTAA
TATATTTTCACCACTGGTTTAAATATTTACTTTGTTGTCATTTACTATGAATAGTGTATCAATTAAAATA
ATTCTGAAGATAATAGTAACAGTTACAATTTACTAAGTACCTTTTTGTTGCTCCACAAAAGTTATCACAT
TTAATTCTTGGAATAATTCTATGAGTTAGGTATTATTAGCCTCATTACAAATGATGACACTGAGATTCAA
AGATGCAAGCGATTGATTAGAGCTAGTGAGAGGGTGAGCCAGAATTCAGTCTAGGTTTGTCTTACTGTTT
CTTGATTTGTTTAAATCTTTTCTGGTAGTGTTTCTGAAACTGTTTTGTGAATGTTGACAGGCAGTGTGAT
CGGGAATGAGAGTTTGTATTAATTCTCTTTTCGGGTTCTCATCTGTATTTCAGAATTTTTAAAACTTGTC
TTTTCCTTTAGAGTATTGTTATTAATACTGATACCTTTCAGATTCTCATCTTGTGCATCAGAGCTCTCCT
GTTGAATCTCTGGAAGCTTTTAAGATCTTTTTCCTTAGTGTTCTATTCTTTCATAATGATAAACCTTGTT
TTTTCTGTTTTCATCCTTTGGCCTATAAATTAAGTAAACTTCTTCCATTGGGGAATTGTTCATGTTTTGT
TTGTTTTTTTATACTTTCTTGTCTTCTCATTTTGTTTGTGGTGATGTTGCTGCAGGATCGTTTTTTAGCT
CTCATCTTATTTGGATGCTGGCCCTCTCAGGCTGGTCCTCTAATTGTCTTACCTTTTTTTTCCCCCTATG
GTTAATTTCTCTATCATTTAGTTCTACCCTGTAAGCGACTTCTTCAGCTTTGTCTTCTAACCCTCTTTTT
ATAAATTTATGCTATTTTTATCATTTCTCGTGAATCTTTCTTGTTCTCTGAGAGTTTCATTTCTGTAGCT
TCTGATTCTTGTTTCCTGGATACAACACAGTTTCTTATTTCTATGAGGTTTTATTTTAAAATTTTTTTGA
AGTTTATTCTGTTCTCCAGATTTAATTGGGGGATATATTGACTTCTGTTTTCAATTAGTTCATTATTTTT
TAATGTAATGATATGCTCAAAAACGGAGGAGACATGTCCAAAGGACTCGGAAGCTAGTTTAAAGGGGATT
CCCTCTGGAATATACTTACTAATTGAAAAGGAAAAGATACCTTTAAAATGGAGAAATCTGGCAGATATTG
TCTTAGCCAAAAGATTAAATTTCACAGCACCAGTAAAGCACAGCCTGATATCCTGTGCCTTCAACTATGG
TAAACTCCAGAAGGAAAAGATGCCACTTTTGTTTCTGCCAATAATGTTTAACCTAAGTCTAACCACGGGG
AATTTACCAGACACATTCAAATTGAGGAACAGTCTGCAAAACAACTGACCTGCACTCTTCCAAAATGTTA
GTGATGTGAAAAACCAAACAAGATTGTAGACTTGCTGTAGGTGAAAGGAGGATGAGAGTGAATTAATCCT
AAATTGAAGGGGAAAAAAAGCAGAAACAACAAAAGATTGTCTAGGACACTTCGCAGGCAAATGGAAAATG
CAAATATAGATTATATCACATTAAACATAAATGTTAAATGTCCTGAATTTATCATTATATTATCACTATC
ATATATGAGAATATCATTGTTCTTAGGAGATATCTACTGAAGTATATATTTTCATAGTGCACGCAACTAA
TTCTCAAATGGTTCAGCAAAAATTATAGGTATATACACAGATACACAGTAGTCCCACTTTGTCTGTGAGG
GATAAGTTCCAAGGTCCCAGTGGATGCCTGAAACCACTGATAGTTCCAAACCCTATATATACTATGTTTT
TTCTATATGTACATACCTATGATAAGTTTAATTTATAAGAGACAGTAAGAGATTAACACAAATAATGGTA
AAATAGAAAATTTATAACAATATGCTGTTATAAAAGTTGTATGAATGTGGTCTATCTCTCTCTCAAAATA
TATTATTGAACGGTACTCACCTATTTTGGGGCTACAGTTGACTTCAGGGAACTGAAACCATGGAAAAGGA
GCAGCAACTGTACATATACACAAACACATACCCAGAAATAAGGGAAGGCAAATGTGACAAGAGCCTAGAA
ATTGCTTAAACGAGATGAAAGGTAAATGTTCTCCGGGAATACTGTTATTGGAACCTTTCTTAGGTTTGAA
ATTTTTCAGAGAATTTATGGTTTTCCTAGCCTATATAAGAAATTCTGTGAATATGTGTTTGTGTACACAC
ATGCGTTTTTGAGAATATTTAGGGTATTTACTAAAATCCTATTTCCCAAGGAATCTCCTCAGCGTATGTA
TATTTTATTAGTAGCTCTGGTCTGTCATAAATATCCTAAACTAAAATGCTCTGTTCTTATCTATAAAATT
ATACCATTTATAAGATTTCTTAAAGTGTTTTCCTAAAATGGCCTAACAAACCTTTGTACCAAATACTTTC
TACTTGGTGCAAAATGAACGTCTTTATGAATTTTTAACACTTTGCAAAATAAGATAAGCCTGAGGAATTA
TCACTTGAGCCTCTTTGCAGTTCATGGTTTACAGTACTTAATAAAAATAGTCTTAGGTGCTATTTCTTCT
CTCAACAAATTTAATTTTGAATGCTTATTGTTGAGTCATTATCTCATTTGTTACCCAATTATACTTATAT
TTTATTTAAATCTAATTCCCACCATATTCTGTTAATGGCTTGTCCATCTCATTTGGTCTACTATGGTGCT
GAAATTGGGGAAAAAAAAAAAAATCAATCTGGACTCAGAAATCCCAGGAGTCCGCTTCTGGCACTTACTA
CTTCTGAAACTCCCTGTTTGATCATCTAAAAATCTCATTGGCCAGGCATGGTGGCTCATGCCTGTGACCA
GTACTTTGAAAAGCTGAAGGAGGAGGATTGCTTGAAGCGAGGAGTTTGAGTTTGAGTTCGAGACCAGCTT
GGACAACAAAGCAAGACCCTGTTTCTTAAATAAATAAATATCTCATTAGACCAGTTACTCAGATAGCAAT
CACCAATATTCTGCTTTTGCGTACAGTGAGTCAGCCATGTCCCTCATTATTATGTGGCTTCTACAGCTGT
TCACTCAGAAGCTATAGCTAAAAGCTTGTTGCTTTTATCACACAAACTCCTAATACTTGAGGTGCAGTTG
GGGTTATAAATAGGTGGTATGACCTGCAGTTTCTCTTACCCTTTGTAATCATTCATTCTATTATCTAGTG
ATCGATGCTTCCCTTTTGTTCATAAAGTTAAACTTTTGCGTAATGTTGGGTGCATTGTGTTTCATCTCCT
GGGAATATTACCTTGTGAAAAACTTTTGTTTTAAATAGTGCTTGCTCTCTAACTTATACTATTGATATTT
TTGGCATTTACTATTAACAGCTTCTAATCTCGCTCACTAAAATGTTGTTAACATCCCCAGTTTTGTTGGA
GGACTAGAAGATAGAGGAGCTTAAAATAACATGTGTAGAGAAATCACTTCATTGCTTCTTCTGTTCAAGA
GGAATGTGAGTAGTCTCAATATACCTTAATCTGTTATAAACAGCTGATTTTCAGCATGAAAGCAGCTGCT
AGGAAAAGTTAATCAGTAGGACAGAATAGTGAAACTGGAAAATGATGTGCCCATCACTTTGCCTTTCAAC
TCCATTTTTTTCTCTTTGTAAATTATCTGAACTATGTCTACTAAGTGGTTAACATAACACACAAGTTTGA
TTCTTTTATATTTTCAAACTACTTTTCTGTTACAAAGTAATATCTTTTTTAGAAAACATAGAAGAAAAGG
AAATAAAATCACATACAGAGATAATCATTTTAGCCCTCATTCTTCCAGATTTTGAAGGATTTTAAAATTA
GTTTATGTTATATTGTAACCCGATTCTTTTCATCAACAGTATATTGTGAACATCTTTCTAGGTTATTTAA
TTTTCTTCTGCACTGTTATTGGCTGTATAATATATTGTGTATTTGGCTGTATAATATTGTGTAGTTTTTC
CATGATTATTTAAACAGCTTCCCATTATTGGTTCAAATATTTTATATACTAGTGCTCTGATTATATTGAT
GAAATATATCTTTGGACACAATTTCTTTTGAATAAAAAATACAATTGCTAGGTAAAGAGTATTCCCATGG
CCAGGCGTGGTGGCTCACACCTGTAATCCCAGCACTTTTGGGAGGCCAAGGCAAGTGGGATCACAAGGTC
AGGAGTTCGAGACCAGCCTGGCCAACATGGTGAAACCTTGTCTCTACTAAAAATACAGAAATTAGCCGGG
TGTGGTGGTGTGTGCCTGTAATCCCTGCTACTCGGAAAGCTGAGGCAGGAGAATCACTTGAACCTGGGAG
GCACAGGTTGCAGTGAGCTGAGTTTACGCCACTGCACTCTAGCCTAGGCAATAGAGTGAGACTCCATCTC
AAAAAAAAAAAAAAAAAAAAAAAAGAGCATTCCAATTTTAAAGTTTTTGATACATAGTGCTGAACTACTT
TCTCTTAAGGACTCTATACCAAAACGGTTTAATTTAATTGTTAGAGAACACCAGTAAAGAATGTGGCTGG
TTTAAATACTGCCTGAGAATTCCAGATAACCTGAAAAATTGTTGATGAAACGTCTGGAGGTGAGAATAAG
TTACTTACTGTGTGCTATCATTAGAAATAACATATTAGGAATTACCAGTATAAATTGAAAGGAAGACTTT
TGTAACAGCACAGGATATTTTACCAATATATAAAAGCTACGAACTATAAGATAGGTTTGATTAATGTAGT
TTCCCCTTCTTTTTTCTTAAATTGGAAATGTCTTTATTTTTTATTCTAATAATGAAAATAATGTGTACGT
TGAAAAACAAGTCTACTAGTATACAAATATAAAACAACAGAGAATAAAAATTCCCACCTGTAGCAGTACT
CCTTATAGATAAGTACTGTTAAGCTTGTGTGTATGTATATATATGTGTATGCATATGTATAAAGTATCCA
CATATACATGCATATATACAATTATGTATATTTAATTTTTTAAATTTATACAAGTGGGATCATACTCTAA
TCCCTCTGTATAAGTTGCTTTCTAAATATCTACCAATATACTGGTAACATCTTGTCATATTACTGCATAT
AGATTTATTTCCTAATGATAATCATTTGGATCATTTTTCTTTTTTCTTTGTTACAAATAATGGGTGTATT
GATTATCATATACAAACATCTGTGTGCTTTATTATTTTCACAAAATAAATATTTCTGCAATAGTGGAATT
GTTATTGGTGAGCAGTGATAAGATTCTGATCTCTGCTAAGAGAGCTTGCATCCCAGGCTTTGCTGCCGAC
ATGCTGTGTAATTTAGACAAGCTAATTAACCTATCAAATTGATATGATTCTCAAAGTCACTTTACAGAAT
TGTTGAGAATTCTGTATTCTTTTTTAACAAGAAAATGCATGTAAGGTATTTAGTATGGGTACCTGTCACA
TAAGAAATACTAAAATATTTCCTTTTGTTAGGAATTTCCTCCTTTAGTGAATTTTCTATTTATTTCTTTC
ACTTTTCGTTTGGATAGTTTATGTTTTTTATTGATTATAGGAGAATTTTGCATACTAAGAATAGTTACTA
TTTTGTGAGCTGTAAGTATTTTTCCTAATTTATCTTATCTTTTGCTGCATTTACATTTCATATTTTTGTT
TACTCAAATGTGTCAGTCTTTCATGGTTTTTTGCCTTTGTGTCGTGTTAACAAAGAACACCTCCACTGCA
GTATTATAAAATATCTTTCTGTATTCTGTTCCAGAGATCTTATCATTTTTATTTTTTACATTTATTCATT
GATTTGAGACAGGGTCTCACTGTAGCCTAGGCTGGAGTGCAATGGCATAATCATGGCTCACTGCAACCTT
GACATCATTTTTATTTTTTACGTTTATTCATTGATTTGAGACAGGGTCTCACTGTCGCCTAGGCTGGAGT
GCAATGGCATAATCATGGCTCACTGCAACCTTGACATCATTTTTATTTTTTACNNNNNNNNNNNNNNNNN
NNNNNNNNNNNNNNNNNNNNNNNNNNNNNNNNNNNNNNNNNNNNNNNNNNNNNNNNNNNNNNNNNNNNNN
NNNNNNNNNNNNNNNNNNNNNNNNNNNNNNNNNNNNNNNNNNNNNNNNNNNNNNNNNNNNNNNNNNNNNN
NNNNNNNNNNNNNNNNNNNNNNNNNNNNNNNNNNNNNNNNNNNNNNNNNNNNNNNNNNNNNNNNNNNNNN
NNNNNNNNNNNNNNNNNCATCATTTTTATTTTTTACATTTATTCATTGATTTGAGACAGCGTCTCACTGT
CGCCTAGGCTGGAGTGCAGTGGCGTAATCATGGCTCACTGCAACCTTGACCTCTCCAGGCTCAGGTGATC
CTCCTACCTCAGCCTCCCAAGTAGCTGGGACTACAACTGTATGCCACCAGACCCAACTAACTTTTGTATT
TTTTTGTAGAGGTGGAATTTTGCCATGTTGACCAGGCTGGTCCCAAACTCCTAGGCTGAAGCCATCCGCC
TGCCTCAACCTCCCAAAGTGCTGAGATTACAGGCATTAGCCACTGCACCTGGCCCCATTTTCTATTTTTA
AATATTTACATTTACCTACATGTGTTTTAATGTGGCCAGTAGTGTTCCTTCTTCCCTCCACCAAGAGACA
TATTGGAAATTATAGGGTTCTTTATAGGTTATCACCATGACTGAGAAGTCACTACTGGTATTCATTGCTC
AGAAGCCAGAGATGTCTGCCAGAGTCCTGTAGTGCACAGGATTGTCCCTCAACAAAGAATTCCTGAGTCC
AGCGTGATGCTGAAACATCCTGCCAGACCTCAGAATCTTACTATTGCTTTCTGCCAACAACAAACATGTG
AAAACTAAGCATCTAAGAATTCTAAGTAACAAACAATGGGATTCGTCTGTTGCTTCTCAGATTAACTGAG
CTTAAAAATAATTATACTTCAGGATGTGGAGGAATTCTAAATTTCATGTACGAGGGTGGGTGTGTAGATT
AATTCAACTTTTTTTGGTTGTTTTATTATTGCTTGCTCCTTTGCTTTGGTAGTATAGTTCTGTTTTATTG
ATACAATTCCTCTCCATATAACTGAAAACAAAGTTAGAAAATTTCAGTCACCTCTTCTGATTCTTGCAGT
ATCTCTCTTCATTGAATACCATTTATACTGATTGCCCACATTGATCTTTCTCTTCTTAGCTGCTAATTCT
ACTTTTGTATCTGGTAATCCTTATTCATGTAGGTCTCCACTAATAGTATTGTTTGCTTTCTTGCCCTTCC
GCAACACGTAGGTAGGTCTGATTGCAGGGGTTCCCTGGCAGGATTGGGCTAGGGAACAATGGTTTTAACT
ACTGATTAAGTGTGTGATGAACTGGTAGAATGGAAGTTCATTCCTTTTCTATATGTTAAGATAGATCAGT
CATTCCTTGTTATTTTATATCTTTTGCTTTAATATAGATAATTACAGTAATTTGAGTTTCTGGTGGTAAA
AGTTTATTTAAAAACAGTATCTAAAAGGTTGATAAACATATAACTAACAAATAATTTCCCATAATACCAT
TTCTCTCAGTGTTTTTTTAAAAACAATTACCTGTAAGATAACCTGAAAAAAGGCATTTGTAGAATGTGAA
AGCATCTTTAGAGATTATGATGAAAAGTTAGATAGCTATAGCTTTTATAGAATTTCAATAACAAGAACAG
TAATAATCTCTTATGATTCTTTGTTCTTTCCTTTTTCAAGAAAAATAAATGGAGTTTCCGAAGAGGACTA
AGATATGTGTAGCCCAAATTTATAGCCTTTTGGAAACTATGTTTTCTTTAACAATAGAACTTAACAATAT
TTAGAATAATGAATGAATTACATCACCTTAAATAATTTCCCACATCTCATTTTTCTCCACTAGACCTTGC
ATAGATACTGTATAGAAAGCAGTTGTTCATAGATGCCAGTCCAGGACATAGCTATATATTTTTTTAAGCC
AGATGAAAAAATAGGTAAAGTTCATATCCTTTTAGAATAATTAGACTAATCAGAGCACATACCTGGATAG
AGAAAAAAATTGCCTCTCTATATAATATCCTCTTAAAATAATTAGACACAGTAACCAGAGCACATACCTG
GATGGAGAAATAATTTGCCTGTGTAGACAAAAGAACAACACTGATGCCATCTCCATCATCATAATTCTCA
TTATTATGTTTATTAAGTACTTAACTACATGGCAGACAATAATCTATATGCCTTCAATGGATTATCTCAT
TTAATTCTTGTTGGAATCCAACATAGTACATATTATTATCCCCATTTTGCAACTGTAGAAACTGAGACAA
AGAGATTTAGGTCACTTCCTCAAAGTCTGATAGCTAGAATAAGACCTAAACTGGCTGAAGTTAAAATGTA
GGCTTACAGTATCATCTTCAATAAAAAAGAACTCCAGCACGTGGGGTAAAAGTTTTGGCTGAGTCCTGGA
AATCTGCACTACAAAGCATCATAAAGCATCTTGTCCTGTGTCTTACTAGAGTAGGCATTACCAGTATTCC
ACTATAGCCCCTAAAGAATGGTCACCACCATTACCCAGAACTTATCACAGTGCCAAGCTCATAGTTGGTA
AGTAGTACATATTAACAGAAAATGAGAGAATATCTGTAATCATGTTCTCATGAACTGACTAAAATGATGG
GCGACAGAGTCTCATTCTGCCAAATAAGTTAGTGTCAAAATGTGCCCTCCAAATTACAAATATGAATTAA
TTTGCCATAGTAGCTTATTGCTGTAGGTCAATTACATTATTTTTTATTTTTTATTACACTTTAAGATCTA
GGGTACATGTGCACAACATGCAGGTTTGTTACGTATGTATACATGTGCCATGTTTCTGTGCTGCACCTAT
TAACTCGTCATTTACATTAGGTATATCTCCTAATGCTATCCCTCCCCACTCCCCCTCCCCTCTCCCCACA
ACAGGCCCCAGTGTGTGATGTTCCACTTCCTGTGTCCAAGTGATCTCATTGTTCAGTTCTCACCGATGAG
GGAGAACATGCGGTGTCTGGTTTTCTGTTCTTGTGATAGTTCGCTGAGAATGATGGTTTCCAGCGGCATC
CATGTCCCTAAAAAGGACATGAATTCAGCCTTCTTTATGGCTGCATAGTATTCCATGGTGTATATGTGCC
ACATTTTCTTAATCCAGTCTGTCACAGATGGACATTTGGGTTGATTCCAAGTCTTTGCTATCGTGAATAG
TGCCGCAATAAACATACATGTGCATGTGTCTTTATAGCAACATGACTTATAATCCTTTGGGTATATCCTC
AGTAATGGGATGGCTGGGTCAAATGGTCTTTCTAGTTCTAGATCCTTGAGGAATCGCCACACTGTTTTCC
ACAATGGCTGAACTAGATTACA
