# Supplementary material for: Genome-wide characterization of endogenous retroviruses in snub-nosed monkeys
Source: PeerJ. 2019 Mar 18;7:e6602. doi: 10.7717/peerj.6602 (PMC6428148; doi:10.7717/peerj.6602)
Supplement: File S4 — All ERV sequences found in the black and white snub-nosed monkey. [file peerj-07-6602-s004.zip › Supplemental4/172-9152.fasta]

>172NW_016811612.1:317819-326970 Rhinopithecus bieti
TGTCACAGTTTGATTAACTGCCTTCATTCTGTTTCTGTAAGCTTGCTTGCCTGCCCACGAGTTTTGTGCC
ATTAAATTTCCACCACGTCATTCAAATCAGCCAACCCTGTTTCAGAAGTGTATATAGAAGTCAAGCCCTG
TCTTTGTTCAGGGCTCAGCCTTTGGATGTTAATCTGCTGGGCCAGTGGCCACCTAATTAAATCCTCCTGT
TTCACCCATTGGTCTCTATGGTCCTCTGATTCTTGTAACATTTTATGGGGGCTCGTCCAAGATTGGAGAC
AAAAGATTTACTGTTTCTTTTGCCTTTGGTACTGGAGCCCCAAGCCTGAGAAGAACCCTGACCCCAGGTG
ACATCGGGAGAACTTCAACCTGTAGGGGGGATCAGCTCTCATGCAACCTGGCTCCCTTCCCTGACAGCAC
AGTGGAACCTAAGGGGTTACAGGATGTTTCCAAGAACAGTGCACCACAGGGCTGTGGTAAGGTTTGGGCC
CAAGGCAGGACCTGTCCCATAAGGATGGAAGGGGAGCCTGATCACCTCCCCGGGTGTACCTGGTAATCCA
ACCCAGAACACGAGAGTGACTCACTAATTAGGATGAAACCTATACCCCAGACTAGAAAGGGAAACTGGGA
ATGGGGAAGTGTGTGAATGCATGTGAAAGAGGTGGTTCCAGAAGAAACCAAAGCAGGGAGTGAAGTGTGG
TGGCCACAGGACTCTTAGCATAGACCATACACTCTAAGCGACGTGTGGGACCAACTGGGACTAATGGCAA
ATGTCCTCCAGGGCTACTGCATATGGCTTAGTGAGGCATCCCACAATTTAGTGATTGTGGTGGCCCAGGT
TTGGGACTTATACAAACCCTCCATTAAAGCTAAGTGGCATCTGAAAACTCCCACAAAGGAGGTGGACTAA
TTGGTCTGAAGCAAAAGTGGGAGTGAATGTGTTGTACCATAACTGGGAGGACGTGGGAGGGAAGTCATCA
AAACCCACTGCATTAGAATGTATGTTAAAGAACTTTATGAAAGGTTAAAGGAGGGATTATGGGATCAAGT
TGACCCCCCAGAAGTTGAGAACTCTCTGTGAAATAGAATGGCCCTCTTTTAGTGTTGAATGGCTGGCCAA
AGGAACCATAGATAGGGAAACAATTGACCCTGTATTTAAGGTGGTGACTGGGGTCGGAGGACAGCCAGGG
CACCCAGACCAATTTCTTTATATTAACTCATGGCTAAATGTAGTCCAAATTCAGCCTGTGTGGCTGCAGC
CTTGCTTAGCAGCTTACTGCAAAACACTCGTGTCCTGAGCTGAGCCTAAAGTGAAAGAACAATCAGCTTT
GCTGTCAGCCACCAAAACAAAGGGAAAGCCACCAGAAAAAACAGTTTTGCAGGGACTGCCAGAAGAGATA
GAAATTCTTCCTCCATATATCCCAATCTACCCCCCTTTACTGAGGCCAACAGCCCCCAAGGAGTCAGATT
CAGATGGTGACATGTCCTGGGTCCCACTCCAAAAGGAAAGATTGGAACCCTAAGGGGGAAAGTCAAGATG
ATCAAGTGGGCTGCCTCTGATCTGGTCATGCCCAGGCTACGCAAATGCCTCTCAGGGAGATACAGGGACC
CATATATTATGATGAACAGGGTCAAGTCCAATTGGGCCAATGGACCTTCTTCTACCAGCCTTTTTTGTCC
ACTGATCTCCTAAACTGGAAACATTATATTCCCTCCTACATAGAGAAGCCCCAGGCCCTCATAGATCTAA
TGCAGTCCATCTTCCTGACACACAATCCAACCTGGCCAGATTGCAAGCAGTTCTTCCTAATGCTGTTTAA
TACTGAGGAGCACCAAAAGGTAACCCAGGCAGCCCTCCGCTGGCTAGAAGCCAAAGCGCCAGAAGGCACA
CTTAATATCCAGACATATGCTTAAGGTCAGTTCCCAGAAACAGATCCTCACTGGGACCTGAATGATGCGA
CCCAGTTTCAGTACCTGCAGAGGTACTGGGAAGCACTGCTGCCAGGGCTGAGGGAAGGTGGGAAAAAAGC
AATCAATATAGGAAAGATCTCAGAAGTGCTTCAGGGAATTAATAAGAGCCCTAGCCAGTTATATGAGAGA
CTCTGTGAGGTGTTCCAACTTTACACCCTGTTTGAGCCTTAGGCCGCTGAAAATCAGTGCATGGTGAATA
AAGCATTTGTAGGACAAGCCCAGGGGAACATCAGGTGGACGCTGCAAAAGCTAGAGGATTTTGCAGGCGT
GAATGCCACCCAGCTTTTAGAAGTGGCCAGCAAGGTGTACGTTAACTGCGACCAGGAGGCTAAAAGGGAG
GCTGAGGGGAGGCTCAGGAAAAAGGCGCCACTGTGATCTGCTAGTGGCACCCTGACAGAAAGGGAAACTA
GCATCACAAGGGGATGCAGATGCAGATGCAGGTGCAGAAAGGGCCAGGTTGGAGAGAGACCCAAAAGTCA
CCCAGGGCTACATAGGGATCAATGTGCACAATGCAAAAAGGAGAGACACTGGAAGAACTAGTGTCCAGAA
AGCAGTGAAGAAAATGGCAGGGGCTGTGAAACGAAAAGGCCACCAGTCAAAGGCTGCTGCACGCTGAGGG
AGTCAGACACCAACTTTATTGGGCTGGTGGAGACTGAACAATATGAAGACTAGGCCAGACTGGGATCCAT
CTCCTTAGGCCCCCAGGAGCCCATGGTCACAGTAGAAATAGGGGACCAACTAATGGACTTTATGGTAGAC
ACTGGGGCTGAAACACTCGGTAGTAACCTGGCCCATAGATCATTATCCAAAAACCATATGACTGTTGTTG
GGGCCACTGGGGTCCCAGAGAAGAGGCCATTTTGTCAGCCAAGTAGGTGTGTCATAGGAGGACAAGAAAT
CCAGTATGAGTTTCTATACCTCCCAAATTGCCCGGTCCCCCGGCTGAGAAGAGACCTACTCCAAAAACTG
CAAGGGCTGATTGCTTTTGGGCTACAAGGGGATATGACTTTATATGTGACTTACCCAAAGGCCATGGTAT
TAACCTTTACTGTCCCACAGACTGAGGAATGGAGACTATACACAAAAGAGTCACTAGAACTGGGAATAAA
TGAACTGTATGAGCTACTTTATAGGATTCCTGGAGTATGGGCTGAAGATAACCCACCTGGGGTGGCTGAA
AATCAAGCGTTAGTGGTAGTAGAGTTAAAACCAGGGGCAACTCCAGTTCTAGTTCACCAATACCCTCTTT
TCCAAGAAGCCATACAGGGCATTCACAAACCCTTAGAATGGCTCTTCAAACATGGAATCTCAGTCAAATG
CCAGTCTCCCTGGAACACTCCACTCTTGCCGGTACAGAAACCATCTGGTGAATATAGGTGGGTGCAGGAC
TTACATGCTGTAACCAGGCTACTGTAACCATCCAGCCAGTGATACCAAACCCGTATACTTTAATGGGACT
TATTCCAGCAAGTGCTACCTGGTTTACTTGCTTAGACCTGAAAGATGAATGTTTCTGTCTTCACCTGGCA
CCAGTTAGTCAGCCCATCTTTGCATTTCATTGCGGTGAATCACATTTCACCCAGACAAGACTCCCACAAA
GGCTCAACAACTCTCTCACAATCTTTGAAGAAGCACTGGCTTCAGACCTCAAGGCCTACACCATGCCAGA
TTATAACTGTACCTTGCTGCAATATATAGATGACCTTCTTCTGGCAGCCCCAACCCAAGAGGACTGCTTC
CAAGGAACCCAAGACCTACTCTACCTCCTGTGGAAAGCGGGATATAAACTGTCCAGGAAAAAGGCTTAAA
TCTGCTCAAGAAAAGTCCAGTATTTAGACTTCATAGTAAGTCAAAGAGAATGCTAGCTCAGCCTTGAACA
AAAAAGCAGTCTGTTTGTGTGCTTCCAACTCCAACCACCTAGTATCAAATAAGAGAATTCTTGGGGGCAG
AAGGGTTCTGCTGTATCTGGATCCCAAATTTCTCACTAGTGGCTAAGTCCTTATATGAAGCCACAAAGCA
GAGGTAAAGGGAGTCCCTCCTCTGGGAGGCTGACCAGGAGAGGGCATTCAAGCAAATCAAGGAAGCCTTA
ACTCAGTCCCCAGCCTTAGGACTGCCAGATATAACTAAGCCTTTCTTTGTATATGTCCATGAACCAAAAG
GAATGGCTATACGTGTCCTGACTCAAGTCGTGGGATCATGGCATTGTCCAATGGTATACTTATCCAAGCA
GCTAGATACCATAGCACTAGGGTGGCCTCCTTGCCTCAGAGCACTAGCCAGCACTGCCCTATTGGCACAA
GAAGCTGACATACTGACTCTAGGGCCACAACTGACCATCTGGGTACCACACTCAGTTATAACATTAATCG
ACCAGAGAGGGCATCATCATTGGTTATCATATCCGAGGATGACCTGGTACCAGGGTCTCCTATGTGAAAA
TCCTTATATAACTCTGGAAACAGTAAATACCCTTAACCCAGCCACCTTGCTCCCAATAGAGCTGGGAGCA
CCACTTCATGACTGTGTGGAAACGGTAGACGAAGTGTTCTCAAGCCAGGGAGACCTTACAGACTAACCCC
TCAGAGACCTAGGTGTTGAATACTTCACAGATGGGAGCAGTTTTATACTGGATGGTGTCTGCTTAGCTGA
GTATATGCTGGTAACATTGGACTCAGTAGTGGAGGTTCAGCCTCTGCCTTCAGAGGCAGAGGTAATAGCC
CTGACGAGAGCTCTTTTGCTGGCAAAAGACAAAAAGGTCAATGTTTATACAGACTCCAGATATGTTTTTG
CCATGTGGCATGTTCTTGGGGCTCTATTTAAAGAAAAAGGACTCTTAACTGCTAAGGGCAAAGAAATAAA
TACAAAGAAGAAATTCTACAGCTCTTAGACACAGTATGGGCCCCAGAGAAAGTGGCCATTATGTACTGCA
AGAGGCAACAAAAGGCAGGAACACTAGAGGCCATGGGAAACAGAAAGGCAGACAGGGAGGCAAAATGGGC
AGCAATGACTACACTGCATTTTAAGAATGAAACCCTAGATATGCCTCTCCTCCCAGAGCCCTCCCTCCTG
GAGGTCCTAAGTTATTCTCCAAATGAGAAGGCCTGGTTTGCCTGAGAATCTAGAAAGTACATTGAAGGAG
AATGGTGGGAATTCTCCAATGGGAGCCTACCCATCCCTGAAATGGGAGTTTCAAGTTTTTTATTTATTTT
TTTTTTATTTTTTATTATTTATTTTTTATTTTTGACAGAGTCCTCGCTCTGTCGCCCAGGCTGGAGTGCA
GTGGGGACCGGATCATCAGCTCAACTGCAAGCTCCGCCTCCCAGGTTTACGCCATTTCTCTCGCCTCAGC
TCCCACAGTAGCTGGGACTACAGCAGCGCCGCCACTCCTCGGGGGGGGCCCGGCTACTTTTTTTTTTGTA
TTTTTTTTTTTAGTAGAGACGGGGTTTCACCGTGTTAGCAGGATGGTCTCGTCTCCTGGACCTCGTGATC
GCCCGTCTCGGCCTCCCAAAGTGCTGGGATTACAGGCTTGAGCCACCGCGCCCGGCCGGGAGTTTCAAGT
TTGTAAGACAATTCCATTAAGGAACTCATATGGGGAAAATGGCACTAGAAATGCTATTAGGACGCCATTT
CTATGTGCCATGGCTCACTGCCATCACCCGAGCCATTTGTAAACAATGTTTAACTTGTGCCCAGAACAAC
CCAAGTCAAGGGCCCACCCTGTTAAAACCTACTTGCAGATTTCATGAGATGCCCCAAGTCAGGGGCTACC
GGTACATGCTGGTGCTCATCTGCATCTTCTCATGATGGGTCGAAGGTTTCCCCACTACAACAGAGAAAGC
AAGAGAATTGACTGAAGTATTGTTAAGATACATTGTCACCGTATTTGGACTTCCCCTAACTCTAGGGTCA
GACAATGGTCTGGCATTTGTAGCCGAGATAGTTCGAGAACTAAAACAGCTGTTAAAAATAAAATGAAAAT
TACACACAGCCTACTGGCCATAGAGCTCAGAAAAGGTGGAGTGCATGAACTGGACACTCAAACAGCTACT
GAAAAACTATTGCCAAGAAACTCATCTAAGATGGGATCAGGTCCTGCTCATGGTCCTCCTCTGAGTCTGA
TGCACCTCCACAAAACAAACTGGGTATGCACTCTATGAGATCTTGCTCGGCCAGCCACCCGCATCATAGG
TCAAATTAAGGGTGATCTCTGTGAACTAGGGAAATTGGCCTTAAGGAGGCAAATGCAGGCTTTAGGGATA
GTCATGCAAGAAATCCATGGCTGAGTACAGGAAAGAATGCCCATAAGCCTAACAGACCCAGCAAACCCAT
TTAAACCTGGAGACTCTGTTTGGGTTAAGAAATTGAATCCAACCACTACTTTGGGACCCAAAGGGGATGG
GCCTCATACTATAATCTTGTCTACTCCCACTGCTGTTAAAATTGCAGGAATTGTGCCTTGTATGTACCAC
AGTTGGCTGAAACTGGAAGCTCGAGACAAATGGACCAGCCATCAGGACCCAAACCATCCCACCAGGCTGA
TCCTGCGATGAGACCGAGTTGCCAGTGGAGACAACAACAGCCCTGCTCTAGTCACCCCGGAAGCTGACTA
GTCTATGCATGGCTGAAACTTGAGTCATCATTAGGGAAGTAAATGTGGCTAGAAATCTTGAGCCTAGTAA
TTTTCCTTATAATACTAGTTGTTTTACTATTGTCCTGTCACTTTTCTCAACCCCCTCCTCTGGGTAAACA
TCTCTTTTGTACCTGCTGGGTATGAGTACGCTACTCTATAACTTAATATTGCTGGTCCCCTTATCTATGT
TAAAAGGAGAACTCTAAGAGGGACGCACTCATACTACATGGTCAGGAAGCACTATAAATCAGAACTCTAT
TATACCATACTTATTATGACTGTACCGGAACCCACCTAGGAACTTGTACTCACAACCAGACCACCTACTC
AATCTGTGACCCAGGAAATAACCAGCCTATATTATGACCCTAGATTCTTACCTGGGACCTGGTTCAAAAT
CCATGACGGGTCAGAAGAGGGAGCCCTTTTAAATGAAAACAGGGTCCCCCCTTTCCACAAAGGAACCATA
TACTTGTACTTTAATGTTTGCCAGACAACATTCAGAGACTAACCTTTCCTGTAGGAACTTGTAAAAGTGT
AAGAACTCCCCCTGCTTGCTCCACCTGGGACTGCACAACATGGGCTACTAAACAGGCAGCGCATGTTTAC
CCAAATACCAGCAGAGCCAGATTGTACAGCAAACCTTGCAGTCTTGTAAATTTCACCATCTTAAAGCCAA
ATATACAGATATGGACTCCAGGAATAGAAGAGCCAATAGCATACTCCTATTTAACCAAGAATCAAGGGGG
AAAAACTGTCTTAAAAAATGTTTTCTTTTTTATATACCTTGAAAAAAATTCAGACCTGTTCAAACCAACA
ATTCTGAGCTTTCAAGTCATTCCATGAGCATATCAACCAGAAGTTTTCTGAGCCCCCTCCTTTGGCCAGA
AATCTGTTTGCCCAACCAGCTGAAAACATAGCTAGCAGTTAACATGTCTCCTCATGCTATGGTTGCGAAG
GAACCAACATGGGGGATCAATGGCCATGGGAATCAAGAGAGCTAATGTGCCAAAATAGCTTCACTCTGTC
TCCTCTCCCGAACCAATGCTCACAAGCTCGAGCGTCTGGCTCTTAAAAACCTCTATTATCAGAAGATTCT
GCATTGCTCGCTGGGGAAAACCCTTTACACTCCCGGTAGGAGAGTTAACTTGCCTAGGACAGCAATATTA
CACTGAAACGCTAGGAAAAACTTCATGGCAGGGCAAAAATAATTCCACATCGCCTCATCCCAGCCGCTTC
TCCCGTTTCCCTTCTTTAAACCACTCTTGGTACCAACTCGAAGCTCCAAATACCTGGCAGGCACCCTCTG
GCCCCTACTGGATCTATGGGCCACACGTATATCAGCAACTGCCAGCAAAATGGACAGCAGTTTGTGTACT
AAGGACAATTAGACCGTCCTTCTTTCTAATCCCTATAAAGCAAGGAGAAGCCTTAGGGTGCCCTGTCTAC
GATGAAACTAAAAAGAGAAATAAAAGGAGTATAACCATAGGGAATCGGAAGGACAACAAATGGTCCCCTG
AAAGAATAATCCAATATTATGGACCAGCCACCTGGGCTTAAGATGGAATGTGTGGATACCACACCCCTAT
TTACATGTTCAACCACATCATAAAGTTACAGGCAGTGCTTGAAATCATTACTAATGACACTGCAAAGACC
TTGAATCTATTGGTCCAGAAAACTACAAAAATGAGAAATGCTGTTCATCAAAATAGTCTGGCCTTAGATT
ACCTCCTAGCCCAGGAGGGAGGGGTATGCGGGAAGTTCAATCTAACTAATTGCTGCCTAGAAATTTATGA
CAATGGGAAGGTCATCGAAGATAGAACTGCCAAAATCCAAAAATTAGCCCATGTTCCAGTCCAGACTTGG
AAAGGATGATCTCCCAATTCCCTCTTTTGAGGCCAGTTCTCATCCATTGGAGGATTTAAAACTCTGATAA
GAATAGTTCTGGCCATGCTAGGAAGTTGCTTAATACTCTCCTGCCTCTTATCCCTCCTTATTAAAAACAT
CCAATAGACCATAGAGGCTTGTGTAACTAGGCAAACTAACACTCAACTAATGGCTCTAACTAAATATCAA
CCTTTGCCAAATGAAGAAAACCTACCCTTACATGAAGAATTAAGTAATAGTGATGCTTTCTATTAAACCT
CATTTATAAAAAGCATCAAAGTGGGGAATTAAGCAGAAGTTAAAAGAGAAAACAAGTTTTCCTGTACTTG
ACTGACTCACTCCAAGGCCAGCAATAGGCAGCGCCCTGGCTGAGACATAATAATGCTATCCAGGAAGCCA
GAGTCCACAGGAATGAGTCCCAGAGAGTCTCCTAACACCCCATCAGAACAATGACAGGAAAAACAAATTC
CTTCACTGTCTCCTCATCCCCCTACTGTTTCTCAATTTCCCAAGTTTTCCCTTCAATACAGCTGCAAGGT
CACAAGATATGCTTGGGTTACAAAACCTGTCACAGTCTGATTAACTAACTTTGTTCTGCTTCTGTAAGCT
TGCTTGCCTGCCCAATGAGTTTTGCACCATTAAGTTCCCACCACGTCATTCA
