# Supplementary material for: Genome-wide characterization of endogenous retroviruses in snub-nosed monkeys
Source: PeerJ. 2019 Mar 18;7:e6602. doi: 10.7717/peerj.6602 (PMC6428148; doi:10.7717/peerj.6602)
Supplement: File S4 — All ERV sequences found in the black and white snub-nosed monkey. [file peerj-07-6602-s004.zip › Supplemental4/173-5139.fasta]

>173NW_016815545.1:3822-8960 Rhinopithecus bieti 
CACCCCCGCTTTGTTGCTGTGGCTTTCACCATCTGAAGTTGTTGTAACGGAGCGAGTTATGGAGAAACGC
CACACTTTGAGATGAATTCAGGAGTCCTTTATTAGCCAGCGACTGGGAGACAGCTAGTGCTCAAAATTCT
CTCGGCCCCAAAGAAGGGGCTAGATTTTCTTTTATTCTTTGGTGTAGAAAGGGGAGGGGGCAGCCTAGCT
GTAGCAATCTTATGAAAGTAAAACAGGCAATAAAAGTTCAAAGACAAATGGTTACAGAAAAGGAAACAGT
TCTAGGTGCAGGGGCTTTAAATCCATCACAATGTGATAGACGCTGGGCTTTGGGCGCTACCAACCGGACG
CAAACACAGGGGTTTGGTACCATCAACCGGGCGAATTCTTGGGAACTATGGACACAGCTTGCCACAGCAT
CTTATCGGTTAACTGCATTCTTTGATGTGCTCGGAGTCAGCTGGCACTAGTTAAGTCCTTGAGGAAGGGG
GTGGGTAAGGAGCCCTTAATGTCTCGCAAATGAAGGAGCCAAATGGAATCTGTCCGGCTTTCTCAGCTAA
GAGAGAGTCAATCAAGTTCATACAAGTTAGGGTATCACATTCCCCACTTGTGTTTTTGGAGAATCAAATC
ATTGATTCCTCGGTTATAACAAGCGGGTTATACTGGGCTTTAAGATACATAAGCTTAACAGAAGCTATGT
GTTGCTTTACAAAGTTAAGAAACCAATTTGATATACAGGGCCCGAAGACTCAACCTAACCGTAGGAGGAG
GAGAGCTCCAGTTAACTTAGTGATCAGAGTAGTTAGCCATGGATTCCAGTTAAACACGTTTTGGGACCAG
GGGGTGTTACTTTCTTGTTCTCTCTGGCGTCTATCTAGATTTTCTCAAACTTTTTGAGGAGTATCTTTTA
TGGTCTTAGATTGGCATAGAAACAACAACGCTTTCTTAGAGCCGCGCATAAACCTCCTTGGGAGAGGAAT
GGCAGATCTAAACCTTGGCGGTTTTGAAGACCTACTGCAGCCAGAGACTCCACCTGGGTATGCAGTATAT
TTATGGCTGACTGGAGGTTGCTGCCTTCTAAGTAGTATTTGCAAATGCACGTCCTGTAGTGAAAGAAGTG
AAGAGGAAAGAGTAGGGTGCAGCAGAGGGCATACTAGGCGGAAAGAAACGATAGAGGTAAATCAAAAGAA
TTCATCTGATGGCTTCACTCGACTTAGGCGCGGTTTTAAGAGGCCTGGCCCAGGCTTAGGGACCTATGTT
TCTTGTTGGGCTCTGTTGACCTTTTTGATGTGAATGATGACTCTAAGCCGGAATGCCATCCACTTTCAGA
GCTGTCAGTGTGGTGAGGATGAAGGTATGAAGTCCTTTCCAGGCAGGAGTGAGTCCTTCTTTTTGGAACT
TTTTTTTTTGTTTTTTCGAGACAGAGTCTCGCTCTGTGGCCCAGGCTGGAGTGCAGTGGCGTGATCTCGG
CTCACTGCAAGCTCCGCCTCCCGGGTTCACACCATTCTCCTGCGTCAGCCTCCCGAGTAGCTGGGACTAC
AGGCGCCCGCCACCTCACCTGGCTAGTTTTTTGTATTTTTTAGTAGAGACAGGGTTTCACCGTGTTAGCC
AGGATGGTCTCGATCTCCTGACCTCATGATCCGCCCGTCACAGGCATGAGCCACCATGCCCGGCTTTTTG
GAACTTTTTAACATACACCAGGTCACCTGACTGGAAAGTGTGGCAGGACTCCGTCTGGTCAGGACTGGAT
GGGGATGAGCTCCCTGGACAAGCGGCTGGATGATGTCTTGTACCTGTTGGGAGACTGCAGGTACTGTAAT
AAATTAGTTTGTGAGATTTCTGGTAAATGGGTATCCTTTAGCTTAGGCAAGATAGGCGGAGCCCTCCTAT
ACATGATTTCAAAAGGTGAAAACCTAGCCCTGTAAGGAGTGCATCTTACTCTAAGAAGGGCTAAAGGAAG
GAACTTTACCTAATTTTCCCCGGTCTCTAGGATTAACTTTGTAAGGGTACCTTTTAGGGTGCGGTTCACG
CGTTCTACCTGTCTAGAGCTCTGAGGTCGAAAGGCACAATGGAGTTTCCATTGAATTTTAATGCCTTTAC
TGACTGACAGAGCTATAGGCGAGGTGAAGGCCAGTCCATTATCAGACCCTATGGCAGCAGGCAGCCCATG
CCGGGGGATGATTTCATTGGGTAAAAGCCTAACTACCGTGATGGCAGTCTCGTTTTTGGTGGCGAATGCC
TCAGTCTATGAGGAAAAGGTGTCTACTAGTACCAGGAGGTATTTATAGGCTGCCCAGTGCGGTTTTATCT
CTGTAAAGTCAATTTCCCACCTTTCTCCTGGTGAGTCTCCTCGGAGGCAGTGGCCTGGGCTGGGTTTAGG
ACCTTGCTTGGCGTTTACCTGTGCACAAGCTGTACACTGGAGAGCTGCTTGGTTAACTAAGTCCTGAAGG
TGGGGGATCTCGAAATGGCTCCTTAGAAGCTGAACCGGTTTTACTCTTCCTAAACGGGTGGTAGAATGCA
GACGACTGATTAAAGTTTCCCTGAGAGCTTGGGGTACGACGATTCTGAAATCAGGAAGAATCCACCAACC
TTCCTGATTTTTACTGGCCTGAAGATCCAAAGCCTGTTTTTCCTCCTCTGGGTCCTATTCTGGGTGATCT
GGCAAGTCAGGTTGCGGCAAGGACACTGCAGGCAGCAGGGTCAGAGGCGCGACTGGGAGTCCAGCTGCCC
CCGGGCTGCAGAGTCGGCTCTTTGGTAACCACGGGCAACAGCCATGTCTTCTTTCTGATGTCCTTTGCAG
TGAATTACAGCCACCTGTTGAGGGAGCCAAACAGCTTCAAGCAGGGCCAAAATTTCTTCTTTGTTCTCGA
TAGCCTTTCCTGCTGAGGTGAGTAGCCACACTCTTGGTAGACGGCTCCGTGTACATGCACAGTAGCGAAA
GCACACCTGCCGTCAGTGTAAATGTTAATACGCTTGTTCTTACCCCATGGGAGGGCCTGAGTGAGGGCAA
TCAACTCAGCTCTCTGTGCCGAGGCACCTGCTGGCAGTGCTTGGGCCTACAGTATATCCGTGTCCGTAGT
GACGGCTGCACCAGCCTTTCAAACTCCCTGCTCCGGGAAGCTGCTACCATCTGTAAACACCGTGGCATCT
GCCTCCTTGAAAGGCACATCTTGGAGATCAGGTCGGCCAGTTTCCGTAGTCTCTAACAGTTCTTGGCAGT
CATGGACAGGTGTGGTAAGGTCTGGATCAGGGAGCAAGGTAGCTGGATTTAAACACCTTGTGGGAGAGGA
AGTTAAACGAGGCTGATCTAACAGTAAACTCTGATACTGCAAGATGCGAACATTAGACATCTATTTGCCA
GAAGCACTTCGTAGCAAAGTTTTTACGGCATGAGGAGTCATAAGGGTTAAATTTTGGCTGAGAGTCAGTT
TATCAGCCTCCTGGATCAGGCTTGCTGTTGCAGCTAGGGCTGGTAGACAACTTGGCTACCTGGAGGCCAC
AGGGTCTAGCCTCTTAGACAATTAGACGTCTGGACATCACCATGGCCCTCTACTGTGGTGGTCACCATGG
GCTTCCGGGGGCCAAGTGAGAGGGAGCCCCTGCCCTGTCAATCATCAGATTCCTCTTCTGTGGGGAGGGT
GAGCACCTTTTCCTGTTCTGGTTCTTCCTCTGGCTTTAATGGGCATTCCTTCTTCTAGTGTCCTGTTTGC
AATAAGCGCATTGGATTTTTGTACGGCTTGTACGCCCACGTTTCTGGCCTATCTGGCGTGGATCCGGGGT
CCCCTGGCTAGTGCTGTGTGATGGGGGCCCTTCCTTTTTGGCTTCTTGGAAGGCCGCCACTAACATTTTC
GCTTGTCTTTCTGATGCTTTGTCAGCAGCCTTTTCAGCTGCCTGTTTTTGCTTTTCAAACTTTCGATTGT
CACCAACTTTCTGGGCTATTTCTAAAAGTTGACTGATGTTCATTCCAGCAAATTCCTGTAGCTTTTGTAA
TTTTCTTTTAACATCAGGGGCTATCTGAGCCACATATGCCAAATTAAGAGCACGGCTATTTTCAGGCACC
GCCGGGTGAAAAGGGGTGTCAGTTCGATAGGCCTCCTGGAGGCATTCTAAAAACGCTTCTGGTGACTTAT
CAGGCCCCTCAGTTGTCTTAGACAAATTTATGGGTTTTCTAGCGGCTCCCTTGATACCCACAAGGAGATA
CCAGTGAAAATCGTCCAAAGCTCTCTTTCACTGGAGGAGTTTGGGTCCCTATTAGGCCAGGTAGAGGGAA
AAACCTCCTCGAGGAGGTCTCTCGCTTCCTCTTCTGGCCTGTCGGCTGATGGGAGGAAATGCTTTCTGGC
CTTTCTTCGGATACGTTCTCGCTCTTCAGAGGTGAAAAGGATTAAAAGGAGCTGTTGACAGTCATCCCAG
GTGGGCCGATGGGTCTGAAACGTGGACTCCATCAGTGACGACAAGACCTGGGCTTTTCAGAAAAGGGGGG
ATTATGAGCCTTCCAGTTGTACAGGTCAGATGTAGAGAAGGGGTCATAAACCAAGAATGGAGCTGAGCGC
TCATCACCCGGAGGGTCTTGTGCCTCTCTCAGCGGGAGGAGGGAGGCTACCCCCTCCTGCCGAGGCCATC
ATCAGGAGGCTATAGGTGGAGAGCCCACAGGGGATGTAGTCGAGGAGACTAGGGAAGATTTTGGGGGAGC
AGGAGAGTTATAAGGGGGCGGAAATGAGTGAGAAAAACTTTCTTCTTCTTCAGGAGGCAGTACTGGAGGC
ACTGAGGGGCTGAGGGTCGGGATGACAGTGAGGCCTGGCTCAGAAGGACCTTGGAGGTAGGATTATGAAG
GGCACATGAGTGGAGCCAAGGGGGAGGTCTCCAGGCCAAGCTCAGCCATTGCTCAATGTAGGGAAACTGA
TAGGGGTGACTGGGAGTTCCAGCAACGACCTGCCACACAGCCTGAACAGCTGTGAGATTTAGTGACCCTT
CTGGGGGCCATGAGATTCCAAACTGTAGCCATTCTACTTCGCAGAGTGTCCGGATTTTGCCTTTTTTGAG
GCAGACTCCATAATCCTCTGAGAAGCCCAGAGAGAAATTTTGTAACATACATTGGAGAGGGCTCCAATCT
TTACGAGGCCGGGAAGAAGAGTTTCCCAT
