# Supplementary material for: Genome-wide characterization of endogenous retroviruses in snub-nosed monkeys
Source: PeerJ. 2019 Mar 18;7:e6602. doi: 10.7717/peerj.6602 (PMC6428148; doi:10.7717/peerj.6602)
Supplement: File S4 — All ERV sequences found in the black and white snub-nosed monkey. [file peerj-07-6602-s004.zip › Supplemental4/174-8548.fasta]

>174NW_016806682.1:38552-47099 Rhinopithecus bieti 
TGCATGCACTGGTAATTAGATTGGAACAAAACAGGATAGGGATTTTCACAGTGCATTTCTATACAATGTC
TGTAATCTATAGATAACATAACCCTTTAGGTCAGGGGTCAATCTTTAACTACCAGGCCCAGGGTGTGGCG
CCAGGCTGTCTGCCTGTGGATTTCATTTCTGTCTTTTAGTTTTTACTTCTTCTTTCTTTGGAGGTAGAAA
TTGGACATAAGACTATATGAAGGGTGGTCTCCTCCCTTATTCCCCCCTTTTGAGACTCTCACTCATTTTG
TTAGTGGGAGTTCTCATTTCCATTTTCACTACCTATGTCTTCTTGCAAGACAGATCAATAGTAATTCATA
CAGTACACTTGTACATTATTGTGAACTAAGGTAGCGATGAAGCTTTTTATCATTTGAAGAAGTACAGGTA
ACAAACAAGGGAGCAGTAGGCAGGTTCCTATTATTATTATAACTCCTATTATAAAAGTTTTAAATCCTCT
TAGCACTGGGAACTATTTTCTAAATATGGTCTCAGGATCAAATCCATGCCACACTTGCATGGGCACATGT
GCAAGTTTTGTCATATCTCTATGTCTTCAACTACTTGCCCTTGATCATCTATGCGTAGATAGCAATTAGT
AAGGTTAAATTTCTTACAGACTTCTCTTTCGGCTGCTAGCAAGTAGTCAAGAGCTAATCTGTTTTGATAG
CATTTCTCATCTGAGTTTCTTGCCCGGCCAGAATGGTCGAGGCTCTGCTGGTTTTATTAATGATTATTTC
TAAGACAGCTTGTAACCGTATGATTCAGTTGGTCATGTGAATGGGGGGCCGGTATCCTCACGAGCCATCT
TGTGCCTAAGTAGCAGGCCTATAATATTGTATGATTCTCTCAGGGGGCCATTCATCATCTTTTCAATTTC
CTATAGTGATGCTTCTCTTTTTGCAGGAAGCATAGACAGGGGAGTTTGTCTGTTTTTATGGGCAGTAGGA
AGAAAGATGGTTTAATAGTGCTAATAACACAACTACATGCCCACTGGTCAGATAATTTGGCATAAGCTCT
ATGCCTACATACCTAATATAATCCAGTGGGGGCTGTCCAGTCCTGACAGGACTCTGGGTGGGTCCACATG
GTTTGCCACTTTGGGAATTTGCTAAATGGATCCCTCTCTGTTTGATTTGAACTCCACCAAGTGACTGTTT
TTGTGGTACCATTATACAGTTTCTGTCCTAGACAACTAATTTGTCCTACCGGGTGAGTGAATTCTTTTCC
TTCCCTAGTTATGCAATATTGTCCAATAATTGAGGCTTTTAGGACCTAGAAATTTTCAGGGTGATTCTTT
TGAGCTGGGAATTCATCAGGAACTGGGCCTGTAGGTACTAATTCTCGGGCTTCTAATGGCCATTGATCTC
CTATTACAGTTCCTCTACACACATAGCATGAAGTGACATTGAGAGACTGGGCTACATGCTCGGCTAATTG
CAAAAACAAATTTCTTGTTTTTCCTGGAATTTCTGGTACTGGTACATTTAGTTCATCATAGAAAGTTTGA
AACACTGGCTCAGGATAACATTTGTAAACTTCTCCTCAAACTAAGATATTTATTCAAGGATCCAGTCTGG
CCCCATCAATTCTTAAGGTCACATGCTCCCCGTTTTTCTAGCAAGGATCAAGGGGATTGGTTATTACTAG
CTCTAAGGGGTTACATTGTCCTTTAGTGCAGGAAGGGCCATTTTTTTCTTTTCTGAAGGTGGACTGGACC
CTTTTCATTTTTTATCTAAGTGGCTTAAATGACACAAGACCAGTATCCACATTCATTTCCACACAGTCCT
AATTCATGACAAATGTACTTATTTTCAGTCATATGGCCTTTTTCCTAACTAAAAGAGCCACATCCTTTTC
CTTACTTATTGCTATTAATGATGGCACAGGCATCAAATTTCAAGATTAGGCGTTTGGGCACCCCTTTTTC
TTCTGTTCTGGCTAACACTTTACTTGTATCATTTATGAGTCCTCACCAGTCTTCAGTCGTTAATCTTATT
TCAAAAACTGTGGACATGGGAGGTTCAGAGGGGTCATAACATGCATCTGGTCAGTTGTTTCCTGGGCTAC
ATACCTTGTACTGAGTGTCATCATATAGACGTGTTTCTTTTAAAGTTCCTAGGCATTCATAGTAACTATA
GAACAGAAAGATTGTTTTAACTTGTTGCGTTACCTCGGTAACCTGATGTATACACTGAGAGCAGTCTTCC
ATGTGGGGAAAATCAGGGGACGTTTTTACTATAATACAAGTCCAAATTATAAGGAAAATGAGTCCTATGA
TGATTCTCCTCATGCTTCAGCCATATGTAGACCAGTCAGCTTCCGGGTGTGACTGGAGCAGGGCTTGTCA
TCCTCCTCAGAGTCACTTTGCAGGGGTTGTCTGGGCTTGGTTTTGCCTCCTAGGTTTCATCGGCTGCAGG
TTTCACATGGCTGTGGTGGATCCAGGCTGGGATTCCTTCTACCTTTACAGCCATGGGGATGGTCAGGATG
ACGGTCTGAGGTCCTTTCCACTGTGGCCACAAGGGGGCTATATTCCAGTCCTTGATCCACATGTGATCAC
CTGGAGAGAAAGGGTGAACTGGGGAGAATAAGCTGATGGGACACCTCTCCTTTACCCAAGTTGAGACTAT
TTTTCCTAAAGCCTGTAGCTGTTGCTGTAATTCAATTTCACCTAACTCTCGGGGAGTGCCTGGAAGCCCC
CGTAGTATAGGAGGAGGCCTATGATACAGTATTTCATAAGGGAAGTATCCTGTTTTCTTAGAAGGAGTGC
ATCTAATTTTAAACAATACTGTAGGAAGGGCCTGTATCCACTTTAATCCTGTTTCCTGACATACTTTCCT
CAAACTATTTTTGACAGTCCAATTCATTCGTTCCACCTTTCCAGAACTCTGAGGTCCATAGGTGGAATGT
AACCTCCAAGTGATTCCTAATGCCTTTGTTGTCTTCTGTACCAAGTCAGCCACAAACGCCAGCCCTTTAT
CTGAGCTGATTCGTAAGGGCAGTCCAAACCTAGGAATAAGATCTTGGAGAAGCACACGGGTTACCTCATA
GGCCTTTTCAGTTTGTGTTGGATAAGCCTCCAATCACCCAGAGTAAGTACACACAAGAACTAGCGAATAC
TTGTTACCTCCACATTTAGGCACTTCTGTGAAATCCACCTGAAGATCCCCAAAAGGAGCCACTCCATAAG
CTTGTAAGCCGGGTAGAACAGTGGGGCCTTGCCTCGCATTATGCTGTCGGCAAGTAACGCACCATTGTGC
TACTGCTTTGGCAAGGGCTGGCAAGTGTGAGACTTAGAAGTACCAGCCTAACAATTTTTCAATTGACTCT
TGACCTAGATGAGTGGTTTCGTGCACGGTCAATACGATTGTGTCTCCTAGCAACTGCGGCACAGCTACCC
TCTTATCTGGCAGTCTGATCCATCCTCCTTTTATTACTTGCCCCCCCTTCTGCGTGGAAGAAGTCTTTTT
CTTCCTTAGAATAGGTAGGTACCAGGTCAGGTGTTTGAGGGAGTAAGGGGGCTACTACCGATGCCGGGTA
AGGGGTAGAGGTTGCTTTTCAAGCTTCCCAATCAGATCGAGAGTTTCCTAAGTCCACTGAGGTGGAGGCT
CGCTGGTGTCCCCTGCAGTGCATGACTGCCACCCTCTGAGGTTTCCACACTGCCTCTAATAATTATAGAA
TTTCTTGTTGATATTTTATGTCCTTTCCCCCAGAGTTTAACAGACTCTTTTCCTTATATAATGCTCCATG
CACTTGGAGGGTTAGAAAGGCATATCAAGAGTCAGGGCAGATGTTTACAGTATTACCTTCCCTGCATTCT
AGAGCCTGAGTTAAAGCAATGAGCTCAGCCTTCTGGGCTGAAGTGCCGTGTGGCAACGGTTTGGCTTCAA
TGACAGCATCCAAAGTTACCACCGCATATCCTGCACATCTTTCTCCTTGTGGGTTGATGAAGCTGCTCCC
ATCCACGTATAACTCCCAATCTACTGATGCCCATGGCTGGTCCTGAAGGTCAGGTCTGCTAGAATAAACT
GAGTCCAACACCTCTACACAGTTATGCTTGACCGGGCTCTCTGATACTGGGAGCAGGGTTGTAGGATTTA
GGGTGTTACAGATTTCAATAGCTATGCAGGGATTTTCACATAGCAAGCTTTGGTACTTGGTTAATCTAGC
ATTTGTTAGCCAATGATGTCCTTTGGTATTCATCAAAGTTACTGCAGCATGGGGGGCCTTTATATTCAGG
TTTTGCTTCTTATGCTAACAGGGCTGCTGCCGCCAGGGCCCTTAGACATGGTGGTCAGTGTTTGGAAACC
TCATCTAGTTGTTTTGAGAGATAGGCCACTGGCCTTGGCCAGGGCCCTACAGTCTGGGTAAAAACTCCAA
CTGCCATTTTTTCTTTTTTTGACACATAGAGTGTAAAGGGCTTTGTCAAATTTGGTAGTCCTAGGGCTGG
GGCCTAGAAAACATAAGTTTTCTTTTAACTTACAAAAGGTTTGCTGTTGTAGAGGCCCCATTCAAAAGGC
TCCTGGTCACCCCCTTTTGTAACCCTGTACAAAGGTTTGGCTAGTACTGCAAAGTTTGGAATAAATAATC
TGCAAAACCTCACAGCTCCTAGGAATTCTTTTACTTGCCTTCTGGTTTTAGGTTCAGGTAGGCTGCAGAT
GACCTGCTTTCTTTCTGACCTTAGACTGCACTCCTCTTTCCAAATAGTGAATCCTGGGTAGTGTACCTGC
TGTCTTCAGATCTGAGCTTTCTTCTTGGACACCTTATACCTACAGTCCTTCAGGTGCTGAAGCAGGGCAT
CAGTCTTTTTTGCGCACCCGACTGCCGTGGAGTGTCCTAGCAGAAGGTCGTCCACATACAGGAGCAAGAA
GCAGCCTAGGTCTTTAGCAGGAAACTTTTGCAGGTCTCGAGCCAGGGTCTCCCCAAGATAGTAGGGGAGT
TCTTGAACCTTTGGGGAAGCCAGATCCAAGTGTACTGAGTAGTGACACCTGACTCCAGATTTTCGTACTG
AAAGGCAAACAGCTTCTGGCTCTCAGGAGCTATTCTGATGCTAAAGAAGGCATCTTTTAAGTACAGACAG
GTAAACTAGTTGTCCTCAGCTGGTAGCAGCCTTAACAATGTGTAAGGGTTAGGAACTGTTGGGTGCAGAG
TCACTGTAGCTTGGTTGACCAAGCGCAAGTCTTGTACTGGTCAGTAGTCCTTGGTCCCTGGCTTAGGGAC
AGGCAGGAGGAGGTGTTCCATGAAGACTGGCAAAGAACTATAGTTCTATAGGCTTTCAAGTGCCTGAGAT
GAACCTGGATTCCTGCAAGAGTTTCTCTGGGAACCAGATACTGCTTTTGTCTAACTGGTTGGGCCTCAGG
CTTAACTTCTATGAGTATAGGGGCTTGGTTGACCGCCAGTCCCGGAGGATTATCCTCTCCCCATACTCTG
GGTCATCGCTTAGCTAGAGCTGGTTTTATGTCTTGGCCTGGCTTAGTTAGAAAAAGTCTCTATTCTTCTT
CCTGGAGGACCGTAAAGGCCATGATAACTCCTGTTCCTGGTAACTTTAGCTGTAAAGAGCCCTGTTTTGT
AAAGGAGATGGTGGCTCTCAGCTTGCTAAGCAAGTCTCTTCCCAGCAAGGGCAAGGGACAGCCAGGCATG
TACAAGAACTGGTGAACTATCTCATGTCCCCCCACCAAGCAGGTCTGTGGTAGACAGAAAGCCTGCTTAG
TGGAAACTCCCGTTGCTCCAATGATATCAATGATTTTCTTGGATAAGGAGGCAACCGGGGTGGTCACTAC
TGAATGTTCAGCACTAGTATTGACCAAAAACTTGCCCCTAATTGTCCCCTTCAGCCCAATAGCCCTTCAG
CCAGATTGAACAAAGCTCCCTCATCTTTATCTGAGGTCTTTTGTTCCGAACTACCTTGCTTTTCCTTCAG
CTGGGGACACTTACCTTTCCAATGTCCTATTTCCTTACAATAGGCGCAATGGTTACGTTGCAAGCGTGGG
CAATTAGACTGGGTATTCTTCCCATGAACCTCCATTTCCCTCTCCTTTTGGGGAATTCCTTTAATGACCA
CGGCCAATAAGTCGGCGTTTCACCTAGTCTGGTGCTCGCCTTCCTTAAGGTTTTCTCTGCAGCTTGTTGC
ATCTCTATTCACAAACACTTGATTGACTATTTCCAGTAACTGTGAGGTATTCATACTCACAAACCTAGCC
TGTTTCTGCAATTTTCTCCTGATATCTTCTGCACTTTGACTAACTAAGGCCATGTTAATCATGCGCCAAT
TTTCAGGGCTGTCTGGATCAAAAGGAGTGTACATACAGTAAGCCTCACACAGTNGTACTGGACTCTCCTC
TTTTCCTTGGATGACCTCAGAAACTGTATTTACATTTGTAGCCTTTTGAGCCCCTTCCTTTAGACCTTCT
ATTAATGCCTCACAGTACCGTCTTAGCCTCTCCATGTCTGGTCCCTCGTTTGGGTCCCATTGGGGGTCTG
TTCCTGGCAGTTGAATTCTTATATATTCTTGGTGGTTTTGGTAATCAGCTGGAACATGCTCCTCTAGCCA
CTTAGTTGCCGTCTGGAGCACTTTTCCCCTTTCATCTGTATTAAAGAGGTACATGAGCAGCTGGCGGCAA
TCAGCCCAAGTAGGATTATGAGTCTGTATAATAGTTTGGAGCAAGTCAATTAAAGCTTGAGGCTTTTCAG
TGTAAGATGGAGTATTATTTTTCTAATTGAGGAGGTCAGCAGAGGTGAAAGGTTGATACACATAGGCACG
CCTTTCCACCATGTGTCCGTCCTCATCTACCTCAGTGTATCGCTGTTCTCTCAGGGGCATTTGGATTCCA
GTCTTGGACTGTAAGCGAGCTGCCAAGGGAGGAGTTTCTCATGCAGCTTCACTTCCCCTCTTGTCTACTC
TGGGTAGTCTAGGGGTGTGGTCATCTGGTGGAGGTGGAGGTGGTGTGGGCTCAGTGGTGAGGACCCCTTC
CTCCTGATAAGGAGGGGATATTGCTGGTACCAGTTTCTGCCATGATTCTTCTGGTATTGAGTTGGATAGG
ACTTTTGGTGCCGACTTCCCTCAGCGGGTGGAGTGAGGACTTTCCTTAACTAACTGTCCTTTTGCTACTA
GTACTGCTGCTGCCTGTCCTCTTAACCACTGTGGGGGGTCCAAAGCTAGCTGTAACCAAGAATCTATATA
TGGGAACTCATCTGGGTACCCTGACTTATGGGTTACCTTCTGCCATACCTTTAAGACAAGGGACTTGTCT
AGGCTTCCTTCTGATGGCCAACCTACCTCTAATGCTGACTAGTCTATTGCACACAAACTTCTAAGTTTCC
CTGGTGTTGTGGTGACTCCATAGTCTCCCTTAAATCCTTTTTTGAAAATTTTCAACATAGTTCCTAGTGG
GGTGGGCTTACTTTGTGCCTGACCCATGTTTCCTCGAGACAAAACACCATGCTCACGCCACACGCACACC
ACAAAACAAAGAATGGGTAAAAAGGGCACACACACACACTTTTACAGTTTACACCAAATCAGAATCAAAA
CTAAAATCAGAGCATCAAGAAATCTAAGCCAGGTCAAAACCAAAACCAAAGTATCAAGCAATCCAAGTCA
AGTCAAAACAAAACCAAAGTGCCGGTTCAGGCACACCGTGGGTGATCAGGCCACGTTTCCACTCAAATGG
AGTAGGCAGGTTCCTAAGACCAGTCCTGTCAAACAATTTAAACCAAGTCAAAACCAAAACTAAAGTGCTG
ATAACGGCACACCGGTAGGGGATCAGGCCAGGCTTCCACTCAAATGGAGTGGGCAAGCTCCCAAGACCGA
TCCTGTCAAGCAATTCAAACCAAATCAAAACCAAACCTAAAACCAAACCAAAGTGCCGATAAAGGCACAC
CGTGGGTGATCAGGCCACGCTTCCACTCAAATGGAGTGGGCAAGTTCTCAAGACTAGTCTTACCAAGTTT
CCGACGTCCAGACTCCAAGTACCAGTCAGTGTTCAGCCACTGCATTGATCCTCCACAGGGGCCTGCCACA
CACTGCTGTGGCAAGGCATCCCACCAGGGCAAATGCCTGCCCAGGAGCACTCTCAGGATCCATGTCGCTC
GGGCTGGTCAGACTCCCCCACAGGGATTTTCCACAGGGCAGGCTTAAGCCGCCTAAGGAGCTGCCTCAAC
CATCTGCCAATCACCTCACTTCCCGGTCAGGGAACCAAGAAATGTAGCAGGACGAGCCACAGACAAAACT
CCTCAGACACTGAATTAAAGAAGGAAGGGGTTCATTCGGCCAGGGGCATCGGCAAGACTCCTGTCTCAAG
AGCCGAGCTCCCCGAGTGAGCAATTCCTTTCCCTTTTAAGGGCTCATGACTCTAAGGGGGTGCATGTGAG
GGGGTCGTGATTGATTGAGCAAGCAGGGTATACGTGACTGGGGGCTGCATGCACTGGTAATTAGATTGGA
ACAAAACAGGAAAGGGATTTTCACAGTGCAATTCTATACAATGTCTGTAATCTATAGATAACATAACTGA
TTAGGTCA
