# Supplementary material for: Genome-wide characterization of endogenous retroviruses in snub-nosed monkeys
Source: PeerJ. 2019 Mar 18;7:e6602. doi: 10.7717/peerj.6602 (PMC6428148; doi:10.7717/peerj.6602)
Supplement: File S4 — All ERV sequences found in the black and white snub-nosed monkey. [file peerj-07-6602-s004.zip › Supplemental4/175-6387.fasta]

>NW_016805335.1:14471-20857 Rhinopithecus bieti isolate Rb0 unplaced genomic scaffold, ASM169854v1, whole genome shotgun sequence
TGGTTCCCTGACCAGGAAATGAGGTGACTGACAGACGGCTAAGGCAGCCCCTTAGGCAGCTTAGGCCTGC
CCCACAGAGCATCCCTGTGGGGGACTCGGGCTGCCTGGGCGACGTGATCCAAAGAGTGCTCCCGGGTAGG
CAATTACCCCTGTGGAACACCTCACCAGAGCAACGTGTGGCAGGCCCCCGTGGAGGGTCAATGCAGTGGC
TGAACACCAGGAAGGAACTAGCACTTGGAGTAAAGACATCTGAAACTTGGTAAGACTAGTCTTTGAAACT
TGCCCACTCCATTTGAGTGGAAGCGTGGCCTGATCACCCACGGTGTGTCTGTATCGGCACTTTTGTTCTG
GTTTTGACTTGACTTGAATTGCTTGATACTTTGGTTCTGGTTTTGACTTGGCTTAAATTTCTTGATACTC
TGATTTTGGTTTGGTATAAATGATAAAGGTGTGTGTGTGTGTGCCCTCTTTACCTGTTCTTTGTTTTTTT
GGTAAGTGTGTGGTGTGAGCATGATATTTTGTCTTGAGAAAATATGGGTCAGGCACAAAGTAAGCCCACC
CCATTGGGAACTAAGTTAAAGAATTTCAAGAAAGGATTCAAAGAAGACTACAGAGTCACTATGACTCCAG
GAAAACTTAGAACTTTGCGTGAAATAGATTGGCCAGAATTAGAAGTAGGCTGGCCATCAGAAGGAAGCCT
GGACAGGTCTCTTGTTTCAAAGGTATGTCACAAAGTAACTGGCAAACCAGGACACCCAGATCAGTTCCCA
TACATAGTTTCCTGGTTACAGCTGGTTTTAGACATCCCACAGTGGTTAAGGGGACAGGCAGCAGCAGTAC
TAGTAGCAAAGGGACAGTTAGTTAAGGAAGGTTCTCGCTTCACCTGCTGAGGGAAGCCAGCCCCTAAAGT
TCCGTCTGACCCAGAGCCTGAAGACTCATGGCAGGAGATGGCACCAACAGTGCCCTCCCCTTACCAAGCA
GAGAGGCCCCCTACTCCTGAGCCCACAGCCCCCAGACCACCCAGAGTAGACAAGAAAGGAAGTGAAGCTG
CAGGAGAAACTCCTCCCTTGGTGGCTCGTTTACGGCCCAAGACCGGAATCCAAATGCCCCTGAAAGAGCA
GCGATATACTGGGGTAGATGAGGATGGACACATGGTGGAAAGGCATGCCTTCGTGTATCACCCTTTCACC
TCTGCTGACCTCCTCAATTGGAAATATAATACTCCATCTTACACTGAAAAGCCTCAAGCTCTAATTGACT
TGCTCCAAACTATTATACGGACTCATAATCCTACTAGGGCTGATTGCCACCAGCTATTCATGTATCTCTT
TAACAAAGATGAAAAGCGAAGGGTGCTCCAGGTGGCAACTAAATGGCTAGAAGAGCACATCCCAGCCGAT
TACCAAAATCCCCAGGAATACATAAGAATTCAGCTGCCAGGAATGGACCCTCAATGGGATCTGACTGAAG
GACCAGATATAGTGGGGCTAAGATGATACCAGGAGGCATTAGCTGAAGGTCTGAAAAAAGGGGCTCAAAA
GGCCACCAATGTAAATAAAGTTTCTGAAGTCATCCAAGGAAAGGAGGAAAGCCTAGCCCAATTCTATGAA
AGACTGTGTGAGGCCTATCGTATGTACACTCTTTTCGATCCGGATAGTCCTGAAAATCAGCATATGATTA
ACATGGCCTTAATTAGTCCAAGTGCGGAAGACATCTGAAGGAAATTACAAAAACAGGCTGGTTTTGCAGG
AATGAATACCTCACAGTTACTTGAGATAGCTAATCAAGTATTTATAAATAGAGATGCAACAAGCCGCCGA
GAAAGCTGTAAGGAGGGCGAATGCCAGGCCAGGCGGAATGCTGATTTGCTGGCTGTGGCAATTAGAGGAA
TCCCCGCAAAGGGACAGGGAAAGGGAGGTTCTAGAAGGAATGCCCAGTCCAATCGCTTACATCTGCAGCA
TAACAAATATGCCTACTGTAAAGAAATAGGACATTGGAAAGAGAAATGCCCCCAACTAAAAGAGATACAA
GGTGATGCGGAGCAAAAGACCACAGAAAAAGATGAAGGGACTTTGTTCAATCTGGCTGAAGGGCTACTAG
ACTGAAGGGGACTGGGTTCAAACACCCCCAAGGAGCCTATAGTCAGGATGACAATAGGGGGCAAGGACAT
TAAGTTTTTGGTAGACACCGGTGCCGAACACTCAGTAGTAACCACCCCGGTGGCCCCCTTATCTAAGAAA
ACCATTGATATAATCAGAGCAACAGGAGTCTCCACCAAGCAGGTTTTCTGCCTACCATGGACCTGCTCAG
TAGGAGGACATAGAGTGACTCATCAATTTCTGTATAAGCCTTGACTGCCCCCTGCCTTTGTTAGGGAGAT
ACTTGCTTAGCAAGCTGAGAGCCACCATTTCCTTTACAAAACAGGGCTCTTTATAGCTGAAGTTACCCGG
AACAGGAGTTATCATGGCCCTTACAGTCCCCCGAGAAGAATGGAGGCTTTTTCTAACCGAGCCAGGTCAG
GAGATAAAACTGGCTCTAGCTAAGCGATGGCCCCGAGTATGGGCAGAGGACAGTCCTCCAGGGCTGGCGA
TCAATCAAGTCCCCACACTCATAGAAATTAAGCCTGGGGCCCAGTCAGTCAGACAAAAGCAGTATCTGGT
TCCCAGAGAAGCTCTTGAAGGAATACAGGCACATCTTAGACACTTGAAATCTTTTGGAATTATAGTTTCT
TGCCAGTCTCCATGGAACACCCCCTCCTACCTGTCCCCAAGCCAGGGACCAAGGACTATCGACCCGTACA
GGACTTACGCTTGGTTAACCAAGCTACTGTGACTCTGCTCCCAACAGTTCCTAACCCTTACACACTATTA
GGATTGCTGCCAGCTGAGGATGGCTGGTTCACTTGCCTGGACCTGAAGGATGCCTTCTTTAGCGTTAGAC
TAGCTCCTGAGAGCCAAAAGCTGTTTGCCTTTCAGTGGGAAGACCCAGGGTCAGGTGTCACCGCACAGTA
TGCTTGAACTCGGCTTCCCCAAGGGTTCAAAAATTCCCCCACCATCTTGGGGAGGTGTTGGCTCGAGACC
TCCAGAAGTTTCCTGCTAAAGACCTAGGCTGTGTCTTGCTCCAGTACATGGACAACCTTCTGCTAGGACA
CTCCATGGCAGTCGGGTGTGCAAAAGGAATGGATGCTCTACCTCGGCACCTGGAGGACCGTGGCTATAAG
GTGTCCAAGAAGAAAGCTCAGATCTGCAGACAGCAGGTACGCTACCTGGGATTCACTATTCGGAAAGGGG
AGCACACAGCCTGGGGTCAGAAAGAAAGCAGGTCATCTGCAGCCTACTGGAACCTAAAACCAGAAGGCAA
GTAAGGGAATTTCTAGGAGCTGTGGGGTTTTGCAGATTATAGATTCCAAACTTTGTGGTGCTAGTCAAAC
CGTTGTACAGGGTTACAAAGGGGGCCAACTGAGAGCCCTTTGAAGGTTGGCCTCTACAACAGCAAGCCTT
TTGTAAGTTAAAAGAAAAACTTATGTCAGCCCCAGCTCTGGGACCACCAGATTTGACCAAGCCCTTCACA
CTCTATGTGTTAGAAAGAGAAAAAATGGCAGTTGGAGTTTTAACTCAAACTGCGGGGCCCTGGCCAAGAT
CAGTGGCCTACCTCTCAAAACAGCTAGATGGAGTTTCAAAAGGCTGGCCTCCATGTCTGAGAGCCCTGGC
AGCTACAGCCCTGTTAGCACAAAAAGCAGATAAGCTAACAATTGGGCAAAACTTAAATATAAAGCCCCCC
ATGTGGTGGTAACTTTAAAGAATACCAAAGGACACCATTGGCTAACGAATGGTAGATCAACCAAGTACCA
AAGCTTGTTGTGTGAAAACCCCTGCATAACCATTGAAGTCTGTAACACACTAAATCCTGGCACCTTCCTC
CCAGTATCAGACAGCCCTGTTGAACACAACTGTGTAGAGGTGTTGGACTCAGTCTATTCTAGCAGACCCG
ATCTTTGAGACCAGCCATGAGCATCAGTAGACTGGGAGTTATATGTAGACAGGAGCAGCTTCATCAACCC
ACGAGGAGAAAGATGTGCAGGATATGCGGTGGTAACCTTGGATAATTTTATTGAAGCCAAGACATTGCCT
CAGGGCACTTCGGCCTGGAAAGCAGAACTCTTTGCTTTAACTCAGGCTCCAGAACTCAGTGAAAGTAAGA
CTGTAAACATTTATACTGACTCTTGATATGCCTTTCTAACTCTTCAAATGATTGGGGCATTATATAAAGA
AAAAGGCCTGTTAAATTCTGAGGGAAAGGACATAAAATATCAACAAGATATTCTACAATTATTAGAGGCA
GTGTGGAAACCCCAAAAGGTGGCAGTCATGCATTGCCGGGGACATGAGCAAGTTACCACCTCAGTGAGTC
CAGGAAACTCCTAAGCAGACACAGAGGCATGAAAAGCACCATCTACTCCCTACCAGACATCAGTCACAGC
CCCCCTACTCTCTCAAAACCTGATCTGGTCCCTACTTATTCTAAAGAGGAAAAATACTTTCTTCAGGCAG
AGAGAGGACAAACAATAAAAGAAGGATGGATAAAGTTACCAGATGGGAGAATAGCTGTGCCACAGCTGCT
AGGAGCTGCAGTCGTGCTGGCTGTACATGAAACTACCCATTTAGGCCAAGAATCACTTGAAAAGCTGTTA
CGCCGGTACTTCTACATCTCACACTTGCCAGTTCTTGCTAAAACAGTAGCGCAGTGATGCGTTACCTGTC
AACAGCACAATGCAAAGCAAGGCCCTTCTGTTCCTTATGGCATGCAAGCCTATGGTGCAGCTCCTTTTGA
AAAGCTTCACATGGACTTCACAGAGATGCACAAATGCAGAGGCAACAAGTATTTACTGGTTCTAGTGGGT
ATTTACTCTGGGTGGGTAGAGGCTTATCCGACACGAACTGAAAATGCTCGTGAAGTAACCCATGTGCTTC
TTTGAGATCTTGTCCCTAGGTTTGGACTGCCTCTACGGATTGGCTCAGATAATGGGCCGGCATTTGTGGT
TGCCTTAGTACAGAAGACAGCAAAGGTATTGGGAATCACATGGACGTTACATGCTGCCTACCAACCTCAG
AGTTCCGGAAAGGTAGAGTGAATGAATTCGACTATCAAAAATAGTTTAGGGAAAGTATGTCAAGACACAG
GATTAAAATGGATACGGACCCTTCCTATGGTATTGTTTAAAATCAGGTGCACCCCCTTTAAGAAAACAGG
ATACTCTTCTTATGAAATATTATATCAAAGACCTCCTCCTATACTGCGAGGACTTCCGGGTACTCCCCAA
GAGGTAGGTGAAATTGAATTGCAGTGACAGCTACAGGCCTTGGGGAAAATTATCCAGACAATCTCAACTT
GGGTAAATGAGAGGTGCCCGGTCAGCTTATTCTCCCCAGTTCACCCTTTTTCTCCAGGTGACCGTGTGTG
GATCAATGACTGGAAAGTAGTTCCTTTGTGGCCATGGTGGAAAGGACCCCAGACCATTATCCTGAGCACT
CCCACATCTGTAAAGGTGGAAGGAATCCCAGCCTGGATTCACCACAGCTGCGTAAAGCCCGCAGCCACTG
AAACCTGGGAGGCCAAACCAAGCCTGGACAATCCCTGTAAAGTGACCCTGAGGAGGACGACAAGCCCTGC
TCCAGTCACACCCTGAAGCTGACTCGTCTACGCACGGCTGAAGCATAAGGAAAATCGTCATGGTACGTAT
TTTCCTTAAGACATGGACTTGTGTGGTAAAAGCTTCCACTGCTTCTTTTCACATAGAGGACTGCTTTCAG
TGTATACATCAGGTCACTGAGGTAGGGCAACAAGTTAAAACAATCTTTTTTTCTATAGTTATTATGAGTG
CCTAGGAACTCCAAAAGGAACATGTTTATATAATAACAGTACAAAGTATGTAATCCAGAAGGTGATCAGC
GTGATGTGTGTTATGATCCCTGTGAACCTCCCATGATCACAGTATTTGAAATAAGACTAAGGACTGGTCC
TTTTCTAGGTGACACAAATAAAGTAATAGCTAGAACAGAAGAAAGAGGGTTCCCCAAACATGTAACCCTA
AAATTTGACGCTTGTGCCACTATTAATAGCAATCAGCAAGGAATAGGATGTGGTTTTCTAGATTGGGAAA
AGAGTTACACAGCAGAAAATAAGTATATCTGCCATGAATCATATTCATGTACAAATGTGTGTTAATACTG
GTCTTGTGTCATCTGGGCTACTCGGAAAAAATTTGAAACAGATCCTGTTTGGCTCCAAAAGGAAAAATCA
GTCCCTCCTGCACAAGTGGAAGCTGTAACCCTTTAGAATTAATAATTACAAATCCCTCAGACCCAAAGTG
GGAAAAAGGAGAGCATG
