# Supplementary material for: Genome-wide characterization of endogenous retroviruses in snub-nosed monkeys
Source: PeerJ. 2019 Mar 18;7:e6602. doi: 10.7717/peerj.6602 (PMC6428148; doi:10.7717/peerj.6602)
Supplement: File S4 — All ERV sequences found in the black and white snub-nosed monkey. [file peerj-07-6602-s004.zip › Supplemental4/176-6790.fasta]

>176NW_016809546.1:328079-334868 Rhinopithecus bieti 
TTTTCACAGAAACACTGAAATAATACTTTAAAAAACAGAGGGCACTCCTCTGCACAAAATCTTTCCACAA
CTTTCCATCCTTCTAGGGTTAAATTCAACCTAAAACTTCCCTCTTACACATTTTCCATCTTCAACTATGT
ATCCAATTGAATAAAACAAATAATAATTATAAAATAGTAATAATCAATAATTTTTTTTTTTCTTTAAAGT
AGGCTAATACAGTTTCTGGTTTCCAGACTATTGTAATTTTTGCTCTCCATTCTCTCGACTTTGTACACTG
GTGATTTTAGATACTACCTCAGAATCACTAACCAGGTTAAATGATCCCAATTTTTTTGTTTGTTTTAGAT
TTGGGGGTACAAATGCAGGATTGTTACATAAATATATATTGCATGAAGTTGAAGTTTGGGCTTTTACTGA
TCAGTTTTCATACATAGACACCTGGTTACTGCTGGTATTAGACCCACCACAGTGGTTAAGAGGACAGGCA
GCAGCAATACTAGTGGCGAAGGGACAGACAGCCAGGGAAGGATCCTGCTCCACCCACCAAGGGAAGTCAG
CTCCTAAAGTTCTCTCCTACCCAGCATCAGAGGACTCATTGCAAGAAGTGGCACCAGTGGTGCCCCCCAC
CCCATTGGGAAGAGAAACTCCCTGCTCCTGACCCCAGTGACTGAGCTTCCACAAGGTCTACACACCCCTA
AGCCACCCAGCATAGAAAAGAGAGGATGTGAGGCCTCAGGAGAGACTCCACCCTTGGCAGCTCATTTGCG
ACCTAAGACCAGGGTGCAAATGCCCCTGAGAGAGCAGCGGTAATCTGGGGTAAATGAGGACGGGCATATG
GTGGAAAGGCATGTTTTTGTGTACCAGCCCTTCACCTCTGCTGAGAAAAACAGTACCCCATCCTATACTG
AAAAGCCACAAGCTCTAACTGATTTGCTCTAAACTATAATCCAGACCCACAACCCTACCTGGGCTGATTG
CCACCGGTTGCTCATGTACCACTTTAACACAGATGAAAGGAGGAGAGTGCTCCAAGCAGCAACTAAGTGG
CTGGAAGAATGTGTTCTGGCTGATTACCAAAACCCCCAAGAGTATGTAAGGGCCCAGCTACCAGGAACAG
ACCCCCACTGGGATCCAAATGAGAGACAAGATATGCAAAGACTAAGTCAATACAGAGAAGCCCTTTAAGA
GGGGTGAAAGAAGGGAGCTCAGAAGGCCACAAATGTTAACAAGGTCTCTGAGGTCATTCTGGGAAAAGAA
GAAAGTCCAACCCAATTCTACGAGACACTGTGTGAGGCCTATTGCATGTATACTCCCTTGGATCCTGATA
GCCCTGAAAATCAGGGCATGATGAACATGGCTTTAGTTAGTCAAAGCGCAGAAGACATTAGAAGAAAACC
ACAGAAACAGGCTGGGTTTGCAGGCACGAATACCTCACAGTTATTAGAGATAGCCAACCAGGTGTTTGTG
AATAGAGACACAGAAAGCCATAGAGAGAACCACAAGAAAATGAGTGCCAAGCCTGGCGAAATGCCAACTT
GCTAGCCACAGCTATTAGAGGGGACCCTGGGAAAGATAGACCATCCACGCTTGCAGCGTAACCAGTGTGC
TTATTGTAAAGAAATGGGACACTGGAAGAATAAGTGCCCTCAGCCTAAAGGAAAACAAGGCTCAGAACAA
GAGGCCTCAGACAAGGACAAAGGGGCCCTGTTCAATCTTGCAGAAGGGTTACTGGACTGAGGGGGACCGG
ACTCAGGTGCCCACAGGAAGCCCATAGTCAGGATGACAGTCGGGGGCAAAGACATTGATTTCTTAGTCGA
TACTGGTGCTGAATATTTAGTGGTGACCACCCGGTTGCCCCCTTATCCAAAAAAACTGTTGATATAGTTA
GAACAACAGGGGTTTCTGCAAAGCGAGCCTTCTCTTTGCCCTGGACCTGCACTGTAGGGGAACATGAAGT
GACTCACCAGTTCCTGTACACTGCCTCTTGCCTTTGCTAGGAAGAGACCTACTTAGCAAGCTGAGAGCCA
CAATCCCTTTTACAAAGCATGGCTCTTTACAGCTAAAGTTACCCGGAATGAGGGTCATCATGGCCCTCAT
GTTTCCTCAGGAGGAGGAATGGAGACTCTTCTTAACAAAGCCAGACCAAGAGATAGGACCAGCCCTGGCT
GAGCGGTGGCCAAAGGTGTGGGTAGAAGACAACCCCCCAGGGTTGGCAGTCAACCAAGCCCCTGTACTCA
CAGAAGTTAAGTCTGGGGCCCAGCCGGTCAGGCAAAAATAGTACCTGGTCCCCAGAGAAGCTCTTGAAGG
TATCCAGGTCCATCTTGAGTGCCTGAGGGCCTTTGGAATTATAGTCTCTTGTCAGTCTCCGTGGAACACT
CCCCTTCTGCTTGTTCCCAAGCCAGGGACCAAGGACTATAGACTGGTACAGGATTTATGCTTGGTCAACC
AAGCTGCAGTGACTTTGCACCCAACAGTACCTAACCTGTATATATTGTTAGGGTTGCTACCAGCTGAGGA
CAGCTGGTTCACCTGTCTGGACTTGAAAGACTCTTTCTTTAGCATCAGACTAGCCCCTGAGAGCCAGAAA
CTGTTTGTCTTTCAGTGGGAGGATCCGGAGTCAGGTGTCACCACTCAATACACTTGGATTCGGCTTCCCC
AAGGGTTCAAGAACTCCCCCACCATCTTTGGGGAGAAGCCGGCTCGAGATCTGCAGAAGTTTCCTGCCAG
AGACCCAGGCTGCGTGTTGCTCCAGTACGTTGACAACCTTCTGCTGGGACACCCCACAGCAGTCGGGTGC
ACCAAGGAGAGGGATACCCTGTGCCAGCACCTGGAGGACTGTGGGTGTAGGGTGTCCAAGAAAAAAGCTC
AGATCTGCTGACAGCAGGTATGTTACCTGGGATTTACTATCCAACAGGGAGAGCGCAGCCTAGGATCAGA
AAGAAAGCAACCTACCGGAGCCTAAGACCAGAAGGCAGGTGAGAGAATTCTTAGGAGTTGTGAGATTCTG
CAGGTTATGGATCCCAAACTTTGCAGTACCGGCCAAGCCCCTGTAGAGAGTCACAAAGGGGGGAGACAAG
GAAACTTTTGAATGGGGGTCCCAACAGCAACAAGCTTTTCATGAGTTAAAAAAAGAAACTCATGTTGGCC
CCAGCCCTGGGGCTGCCTGACCTGACAAAGTCATTTACACTATATATGTCATAGAGAGAAAAGATGGCGG
TTGGAGTTTTAACCCAAACCATGGGGCCTTGGCTGAGGCTGGTGGCCTACCTTTCTAAATAATTAGATGG
GGTCTCTAAAGGTTAGCCCCCATATTTGAGGGCCTTGGCAGCAACTGCCCTGCTAGCACAAGAAGTGGAT
AAGCTGACTCTTAGGCAAAACTTGAACATAAAGGCCCCCCATGCTGCAGTGACTTTAACGAATACCATAG
GACATCATTGGCTAACGAATGCTAGACTGACTAGGTACCAAAACTTGCTCTGTGAGAATCCCCACATAAC
CATTGAAGTTTGCAATACCCTGAACACCGCCACCTTGCTCCTGGTATCAGAGATCCCAGTTGAACATAAC
TGTGTAGAAGTATTAGACTCATTGTATTCTAGCACACCCAACCTCTGAGACCAGTCTTGGACGTTGGTAG
ACTGGGAGCTGTACGTGGACAGGAGCAGCTTCATCAACCTGCAAAGAGAGAGGTGTGTGGGATATGCGGT
GGTAACTCTGGACACTGTCATTGAAGCCAAACCATTGCCCCAGGGTACTTCAGCCCAGAAGGCCCAACTC
ATTGCTCTAGCTTGGGCCTTAGAGTTAAGTGAAGGTAAGACTGTAAACATTTACACTGACTCTTGGTATG
CCTTTTTAACCCTCCAAGTGCATGGGGCATTATAAAAGGAAAAAGGCCTGTTAAACTCTGGGGTAAAGAA
CATAAAACATCAGCAAGAGATCCTGCAACTATTAGAGGCAGTGTGGAAGCCCAAAAGGGTGGCAGTCATG
CACTGCAGAGGACACCAGTGAGCTTCTACCTCGGTTCCTTTAGGGAGCTCCCGAGCTGACTCAGAGGCTC
AAAAAGCTGCATCCACCCCCTACCAGGCATCAGTCACAGCCCCCCTGCTCCCTCAGGTACCTGACCTTGT
GCCTATTTATTCTAAAGAAGAAAAGGACTTTCTCCAGGAAGAGGGAGGATAAGTGGTAGAGGAGGGATGG
ATTCAGTTACCGGGAGGAAGAATAGCTGTACCACAGCTGCTAGGAGCCGCAGTTGTACTGGCTATACACG
AGATTACCCACCTAGGCCAAGAGTCACTTGAAAAGTTGTTAGGCCAGTACTTCTACATCTCACATTGTAG
ATGCCGGCAGCACAATGCTAGGCAGGGTCCAACCATCCCGCCCAGCAAACAAGCTTACAGTACAAAAAGA
TCTCCAAATAGACTTCACCAAGATGCCCAAACGTGGAGGTGATCGAGTGTGGATCACAGACTGGAACATA
GTCCCTTGCAGCCATGGTGGAAAGGATTGACCACTCCAACAGCTGTGAAGGTAGAGGGAATCCCAGCCTG
GATCCACCACAGTCACATGAAACCTGCAGCATCTGAGACCTGGGAGGTGAGACCAGACCCAGATAAACCT
TTCAAAATGACTCTGAAGAAGGCAACAAGCTCTACTCCAGTCACACCCAGAAGCTGACTGGTCTATGCAT
GGCCAAAGCATGAGGAAACTCATCCTGGGACTCATTTTCCTTAAAATTTGGACTTGCACAATAAGGACTT
CAACTGACCTTCCTCAGACTGAGGACTGTTCCCAATGCATACATCAAATTACTGAGGTAGGGCAAAAGGT
TAAAATAGTCTTTCTATTTTATAGTTATTATGAATGTACTGGAACTCTAAAAGGAACTTGTTTGTATAAT
GCCACCCAGTACAAGGTACGTAGCCCAGGAAGTGACCAGCCTAATGTGCGCTATAATCCATCTCAGCCCC
CTATGACTACAGTTTTTGAAATAAGATTGAGGACTGGCGACTGAGGAAAAGCCAATACAAGTAAAGTAAT
AACTAGAACAGAAGAAAAAGGAGTCCCCAAACAAATTATCTTAAAAGTAGATGCCTGTGCAGCAATCAAC
AGTGACCTGTATGGAAATGCAATGAGATGTGGCTCTCTGGATTGGGAAAGGGACTATATAGTAGAAAATA
AGTATGTTTGTTATGAATTAGGACTGTGTAGTAATGAATGTAGTTACTGGTCCTGTGTCATTTGGGCCAC
CTGGAAAAAGGATGCAAACAACCCTGTTCACCCTCAGAAAGGGAAGGGCAATCCCTCCTGCACCACTGGT
CATTGTAAACCCATTATAACTAGTAATTACTAACCCTCAAGACCCTCGCTAGAGAACAGGAGAATATGTC
AGCCTAGCAATCAATGGGGTTGGACTCCATTCCTGAGTTAGTATTTTAATCCAAGGGGAGGTCCACAGGC
GCTCTCCCAAACCAGTGTTTCAGACCTTTTATGATGAGCTGACTCTGCCAGTGCCAGAGCTTCTGAAAAA
GACAAAGAGCTTGTTTCTCCAGCTAGCGGAAAATGTAGCTCATTCCCTCAATGTTACTTCCTGTTATGTA
TGTGGAGGAACCACTACAGGAGACCGATGGCCTTGGGAACCCCGAGAACTGGTACCAACTGATCCAGTTC
CTGACCTAACTCTATTCCAGAAGGCCCAAACTGGCAACTTCTTGGTCTTAAAGAGTTCCATTATTGGGCA
ATGTTGCATAGCTAGAGAAGGGAAAAACTTCACTGTCCCTGTGGGAAAGCTCAGTTGCCCAGGACAAAAG
CTGTATAACAGCACAGCAAAGACAGTCACCTGGTGGGGCTTAAACCATACTGAAAAGAATCCATTCAGTA
AGTTTCCTAAGTTGCAAACTCTTTAGGCCCATCAAGAATTTCACCGGAACTGGATGGCTCCTGCTGGACT
GTATTGAATATGTGGGCATAGAGCCTACACCAGATTACCTGAAATGGGCAGGGAATTGTATCATTGGCAC
CATTACACCATCCTTTTTCCTGCTATCTGTAAAGACAGGTGAGCTTCTAGGTTTCCCTGTCTATACCTCC
TGAGAGAAAAGAAGCATAACCATAGGTAATTGGAAAGATGATGAGTGGCTCCCTGAAATAATCATACAGT
AGTATAGGCTTGCCACATGGGCCCAAGATGGTTTGTGGGGATACCAAACCCCCATCTACATGCTCAACTG
GATCATATGGTTACAGGTCATTTTAGAAATAATGACTAATGAAACAGGCAGAGCTTTGACTCTTTTAGCC
CAGCAGGAAGTCCAAATGAGAAATGCTATCTATCAGAATAGATTGGCCCTAAACTATTTGCTGGCAGCAG
AAGGAGGAGTCTGTGGAAAATTCAACTTGACCAATTGCTGTCTGCAAATAGACAATCAACGACAAGTAGT
CAAAAATATAGTTAAAGACATGAAAAAGCTGGCACATGTGCCTGTGCAGGTTTGGCATGGGTTTGATCCT
GGATCCCTGTTTGGAAAATGGTTTTCAGCTATAGGAGGATTCAAAACTCCTAACATAGGTATATTATTAG
TGCGAGGAACTTGCTTGCTGCTTCCCTGCTTGCTACCCTTGCTCCTTCAAACAATGAAAGGCTTTATTAC
CACCTTGTTCATCAAAAGACTTTGACACAAGTATACTACAGGAATCACTATCGATCTGTCTCGCAGGAAG
ACCTGGATAGCAAAGATGAGAGTGAAAACTCCTACTAGTAAGCGAGGTTCTCAAAAGGGGGAATGAGGTG
