# Supplementary material for: Genome-wide characterization of endogenous retroviruses in snub-nosed monkeys
Source: PeerJ. 2019 Mar 18;7:e6602. doi: 10.7717/peerj.6602 (PMC6428148; doi:10.7717/peerj.6602)
Supplement: File S4 — All ERV sequences found in the black and white snub-nosed monkey. [file peerj-07-6602-s004.zip › Supplemental4/177-5929.fasta]

>NW_016809546.1:512542-518470 Rhinopithecus bieti isolate Rb0 unplaced genomic scaffold, ASM169854v1, whole genome shotgun sequence
TGTAACCCCCGCCCCTGCCCACAAGAGAAAAACCCCCTTTAACTGTAATTTTCCACAACCTACCCAAATC
CTATAAAACTGCCCACCCCATCTTCCTTTGCTGACTCCTTTTTTGGACTTATTCCACCTGCACCCAGGTG
ATTAAAAAGCTTTATTGCTCACACAAAGCCTGTTTGGTGGTCTCGTCCCATGGACGTGCATGACATTTGG
TGCTGAAGACCCGGGACAGGGGCCTCCTTTGGAGACTGGTCCCCTGTCCTCGCCCTCACTCCGTGAGGAG
ATCCACCTACCTCAGGTCCTCAGACCAACCAGCCTAAGGAACATCTTACCAATTTCAAATCGGGTAAGCG
GTCTTTTCACTCTCTTCTCCAGCCTCTCTCATTGCTCTTCAATCTCCCTGTCCTTCCAATTCCAGTTATT
TTTCCTCTTTAGTAGAGACAAAGGAGACATATTTTATCCGTGGATCCAAAACTCTGACGCCGGTCACAGA
CTCGGGAAGACAGTCTTCCCGTGGTATCTGATCATCGCGGAGACGCCTGCCCTGACCGTTCACCCACATT
CCATTGGTGTCTGATCATCATGGGGATGCCTGCCTTGGTCATTCACCCACATTCCCTTGGTGGCAAGTCA
ACTGCAGGGACGCCTGCTGTGGCTACTCACCACCCCCTTCTCCGTGTCTACCTTTCTCTTTAAACTTACC
TCCTTCGCTGTGGGCAACCTTCCACCCTCCATTCCCCCTTCTTGCTTAGCCTGTGTTCTCAAGAACTTAA
AACCTCTTCAACTCACACCTGACCTAAAACGTAAATGCCTTTGTTTCTTCTGCAACACCACGAAGCCCCA
GTACAAGCTCGACAGTGGTTCTAAGTGGCCAGGAAATGGCACTTTTGATTTCTGTATCTTACAAGACCTT
GATGACTTTTGTCGAAAAATGGGCAAATGGTCTGAGGTGCCTGATGTCCAGGCATTCTTTACTACACATT
GATCCCTCTCTTGTCTCTGCCCCCAATGCAGCTCATCCAAATCTTTCTTCTTTCCCTCCTGGTTGAATCC
TTTGAATCCTGCTTTTCTACAGACCCATCTGACCTCTCCCCTCCTCCCCAGGCTGCTCTTTGCCAGGCTA
ACCCAGGTCCCAATTTTTCCGCAGTCTCAGCTCCCCCACCCTATAATCCTTCTATCACCTCCCCTCCTCA
CACCCCGTCCGGCTTACAGTTTCATTCCGTGACTAGCTCTCCCCTACTTGCCCAACAATTTCCTCTTAAA
GAGGTGGCTGCAGCTGAAGGCATAGTCAAGGTTAATGCTCCCTTTCTTTATCTGACTTCTCCCTAAGTTA
GCATTTAGGCTCTTTTTCACCAAATATACAAACCCAGCCCAGTTCCTGGCCCATTTGGCAACAATCCTTA
GGTGCTTTACTGCCCTAGACCCAGAGGGGCCAGAAGGCTGTCTTATTCTCAACATCCATTTTATCACCCA
ATCTGCTCCCGACATTAGAAAAAGCTCCAAAAATTAGATTCTGGCCCTCAAACCCCACAACAAGATTTAA
TTAACTTCGCCTTCAAGGTGTACAATAATAGAGAAGAAGAAACCAAGGGGCAACGTTTTTCTGAGTTGCA
ATTACTTGCCTCCCCTGTGGGAGAAACCCCAGCCACATCTCCAGCACACGAGAACTTCAAAATGCCTAAA
CCGCAGTGGCCAGGCATTCCTCCAGGACCTCCTCCCCCAGAATCTTGCCTCAAGTGCCAGAAATCTGGCC
ACTGGGCCAAGGAATGCCCGCAGCCTGGGATTCCTCCTAAGCCATGTCCCAACTGTGCGGGACCTCACTG
GAAATCAGACGATCCAACTCGCCCAGCAGCCACTCGCAGAGCCCCTGGAACTCTGGCCCAAGGCTCTCTT
ACTGACTCCTTCCCAGATCTTCTCGGCTTAGTGGGTGAAGACTGACTCAGCCAATCGCCTCGGAAGCCTC
CTGGACCATTACAGACACTTTGCGTAACTCTTACAGTGGAAGGTAAGTCTGTCCCCTTCTTAATCAATAC
AGAGGCTACTCAATCCACATTACCTTCTTTTCGAGGGCCTGTTTCCCTTGCCTCGATAACTGTTGTGAAT
ATTGATGGCCAGGCTTCTAAACTGTTGGGAAAAAGCTGAGTGTTGGGAGGGAAACTGAGGCAGGGCTTGC
ATAATGTCCTCTGGAATGTGTCTAGACTTGCTGGCTCCTTGCTTCTAGCCTTCCTAGGCTCCTATTCCCA
TTATCTCAAGTAGCAGAACATGTTCCATATAAATGCTAAACCATCACAGCTGTAAATCATGTACTTGATG
CAACCTGCCCTTTTGACCTCCACATTCTCACCACCTGTTTCTTTGTTGGATTACCAATAAATAGCATGGG
CTCCTAGCGCTCAGGGCCTTCGCAGACTTCACGATGGCGATGACCCTCTGGTGTCCCACCTTTCTCTCTC
AAACTGTCTTTTTCTCAATCATTTGACTCTGCTGGACTTTGTCACCCCCATGACATAATGTTGGGTCTGA
TCACCCCAACATAAACCTCTTAAAACTCCCCAACTCTGGTGCCAACTTGGACAACATTCTTTTACGCACT
CCTTTTTAGTTATCCCCACCTGCCCAGCTCCCTTACTAGGTCTAGACATTTTAACTAAATTATCTGCTTC
CCTGATTATTCCTGGGCTACAGCCACACCTCATTGCTGCCCTTTTCCCTAGTTCAAAGCCTCCTTCGCAT
CGTCCCCTTGTGTCTCCCTACCTTAATCCACAAGTATAGGATGCCTCTACTCCCTCCTTGGTGACCGACC
ATGCACCCCTTACCATCCCATTACAAACCTAATTACCCTTACCCCACTCAACACCAATATCCCATCCCAC
AACAGGCTTTGAGGGGACTAAAGCTGGCTATCACTCGCGTGTTACAGCATGGCTTTTTAAAGCCTACAAA
CTCTCCTTACAACTCTCCTATCCTACCTGTCCAAAAACTGGATAAGTCTTACAGGCTGGCCCAGGATCTT
CACCTTATCAACCAAACTGTCTTGCCTATCCACCCCATGGTGCCAAACCCGTATATTCTCCTATCCTCAA
TTCCTCCCTCCACAACCCATTATTCTGTTCTGGATCTCAGAGATGCTTTCTTTACTATTCCTTTGCACTC
TTCATTCCAGCCTCTCTCCACTTTCACTTGGACTGACCCTTACACCCATTAGTCTTAGCAGCTTACCTGG
GCTGTACTGCCGCAAGGCTTCAGAGACAGCCCGAATTACTTCAGTCAAGTCCTTTCTCTTTCTGTCATCG
GCTTCTCACCTTACTCAATATTTTGACAACCTTCTACTTTATAGCCCCTCCTATGAATCTTCCCAACAGG
ACACCCTCGTGCTCCTCCAACATCTGTTCTCAAAGGATATCATGTATCCCTTTCCAAAGCCCACATTTCT
TCCTTATCCGTTACCTATCTCAGTAAAATTCTTCATAAAAACACATGTGCTCTCCCTGCTGATCGTGTCT
GGCTAATCTCCCAAACCCCAGCCCCTTCTACAAAACAACTCCTTTTCTTAGGCATTGTCGGATTTCTGAC
TCTGGATACCAGGCTTTGCTATCCTAACCAAACCACTTTACAAGCTCACAAAGGGTAACATAACTGATCC
CATAGATCCTAAGTCTTTTCCCCATTCTCCCTTTCGCTCTCTCAAAAAGGTCCTAGAGACAGTTCCCACA
TTAGCACTCCCTGACTCGTCCCATCCTTTTTCCTTACACGCAGCTGAAATATAAGGCTGTGCTGCTGGAG
TCCTCTGATTTTTCTTCTCCTCTATCACTCCCACCTACTCTTCTGAAAACCTGCTCTACCAGTCTTTTCC
AACTCAGAGCAAGTAGTGCTTAAATCATGAAAAATTCATTCTTCCCGCCTCACAAGCTCAGTCCATTCTT
TCTTCCCTTCATCACCACTTCCATGTGGGATATAAGCCTCTGGCTTGCCTCCTGCAGACCCTCATCTCCT
TCCCTTCATGAAAATCCATTCTTAAGACCATCACCTGTCAATGCTCTATCTACCATGCCACCAGCCCCTA
ATGCTTTCTCAGACCGCCTCCTTTTCCTATACATCAAGCTCATGGATTTACTCCAATACAAGATTGGCAG
ATTGACTTTACTCATATGCCCCATGTCTATAAATTTAAGTATCTTCTGGTTTGGATTGAAGCCTTCACTG
GATGGGTTGAGGCCTTTCCCACTAGCTCCAAAAAGGCTAACACAGTCATTTCTTGCCTTCTAACAGATAT
AACCCCCCAATTTGGCCTCCCCACTTCTATTCAATCTGACAATGGTCCATCTTTTATTAGTCAAATCACC
CAAGCCATCTCTCAGGCTCTCGGTATTCCGTGGAATCTTCATATACCTTACCGTCCTCAATCTTCAGGAA
AGGTAGAATGGATTAAGGGTCTTTTAAAACACCTCACCAAGCTCAGCTTCCAACTTAAAAAGGAAGACTC
TGTATATTTTAAATGAAGAGTGTTGTTTTTACCTAAATCAACCTGGCCTGGTATATAACAACGTAAAAAA
ACTCAAGCATAGAGCCCCAAAACTCGCCAACCAAACAGATAATTAAGCTGAACTGTCAGGCCTCTGATCC
CAAGCTAAGCCATCATATCCCCAGTGACCTGCACGTATACATCCAGATGGCCTGCAGCAACTGAAGATCC
ACAAAAGAAGTGAAAATAGCCTTAACTGATGGCATCCACCATTGTGATTTGTTTCTGCCCCACCCTAACT
AATTAGTGTACTTTGTAATCTCCCCCACCCTTAAGAAGGTACTTTGTAATTCTCCCCACCCTTGAGAATG
TACTTTGTGAGATCCACTCCCTGACCCAAAACATTGCTCTTAACTCCACCGCCTATCCCCAAACCTGTAA
GAACCAATGATAATCCCACCACCCTTTGCTGACTCTCTTTTCGGACTCAGCCTGCCTGCACCAGGTGAAA
TAAACAGCCATGTTGCTCACACAAAGCCTGTTTGGTGGTCTCTTCACATGGACACAGGAGACACGAACCC
CCTTCAGTACTCTCTGATTGGATGTCCTGGCTCCTCCCAATTCTTAGTCCTTTAATACCTGTTTTTCTCC
TTCTCTTATTCGGACCTTGTGTTTTTCATTTAGTTTCTCAATTCATACAAAACTGCATCCAGGCCATCAC
CAATCATTCTGTATGACAAATACTCCTTCTAACAACCCCACAATATCATCCCTTATCCCCAAATCTTTCT
TCAGTTTAATCTCTCCAACTCTAGGTTCCCACACCACCCCTAATCCCACTTGAAGCAGCCCTGAGGAACA
TCACCCATTATCTCTCTATACCACCCCCAAAAATTTTTCACTGCCCCTTCATTGCACCACTATTTTGTTT
CGTTTTTCTTATTAATATAAGAAGACAGGAATGTCACACCTCTGAGCCCAAGGCTGCACACATGCATCCA
GATGGCCTGGAGCAACTGAGAAACCACAGGAGAGGTGAAAATAGCCAACTACCCAGTCATGCAGATTCTC
AATAGCCTCTTAGGTAGAATCTACCTAAGCCTGGGAGTTCTTTGGGGGAGGGGTGACCATCACCACAGCT
GCATCTGCCTGCTGTCTAAGCCCTCTGAGCTCCTTGGGGAAGGAGCAGCAGCCAACACTCGGACTGCTAG
CTTCCTAACACACTAAGCTCCCAGGGCCGGGGAAAACAGCTGCCAGAGTGCTTCTTCAGGTCTGACCCTG
ACCCATCCCTCCTCAGTGGGTGGGGCCTCCTGACAGGAACTCTAACAACTCCAGCCAAGGGCTCTGGGAC
AGAACTCTGATCTCTATGGGCCTGAGCCCTCAGGGAGAGGGGTGGCTGCAGTCTCCATGGACAAGCAGAC
TTAGTCTTTCCTCCTGCTAGTTCTGAGTAATCCAGGCAGCCCAGATGAG
