# Supplementary material for: Genome-wide characterization of endogenous retroviruses in snub-nosed monkeys
Source: PeerJ. 2019 Mar 18;7:e6602. doi: 10.7717/peerj.6602 (PMC6428148; doi:10.7717/peerj.6602)
Supplement: File S4 — All ERV sequences found in the black and white snub-nosed monkey. [file peerj-07-6602-s004.zip › Supplemental4/178-8173.fasta]

>178NW_016804657.1:54604-62776 Rhinopithecus bieti 
TGTCCCTTTTAAGGGTTTATGACTCTAAGGGGGTCTCTGTGAGAGGATCATGATCGATTGAACAAGTAGG
GGTACGTGACTGGGGCTGCATGTGCCGGTAATCAGAACAGAACAGAACAGGACAGGGATTTTACAGTGCT
TTTCCATACAATGTCTGGAATCTATAGATAACAGAACCAGTTAGGTCAGGGGTTAACTACGAGGGCTGGA
ATGCAGTGCCGGGCTGTCTAACTACTGATTTCATTTCTCTCTTTTCTTTAAGACAGAAACTTTTTCTTCA
AGGCAGAAATTGGGCATAAGACAATATGAGGGGTGGTCTCCTCCCTTATTGCCCCACTTTGAGAACTTCA
CTCATTAGTGGGGGTTCTCACTTTCATCCTCATTACCCATGTCTTCTTGCAAGACAGATCAATAGTGATT
CATATAATACACTTGTGCTGAAGCATTTTGGTGGACTAAGGTAGTGATGAAGCTTTTCATCATTTGAAGA
AGTACAGGTAGCAAACAAGGGAGCAGTAAAGAGGCTCCTATTACTATTATAACTCCTATTATAAGAGTTT
TAAATCCTCCTAGTGCTGGGAACTATTTTCCAAACATGGTCCCAGGATCAAATCTATGCCACACTTGCAC
GGGCACATGTGCCAGGTTTGTCATATCTCTAACTATGTCTTCAACTACTTGACCTTGATCATCTATGTGT
AGACAGCAATTAGTAAGGTTAAATTTCCCACAGACCCATCCTTCAGCTGCTAGCAAGTAGTCAAGAGACA
ATCTATTTTGATAGATAACATTTCTCATCTGAGTTTCTTGCTGGGCCAGAATAGTCAAGGCTCTGCCAGT
TTTATTAGTGATTATTTCTGAGACAGCTTGTAACCGTATGATTTGGTTGAGCATGTAAATGGGAGTCTGG
TATCCCCATGAGCCATCTTGTGCCCAAGTAGCAGGCCCATAATATTGTATGATTCTCTCAGGGGGACATT
CGTCGTCTTTCCAATTTCCTATAGCTATGCTTCTCTTTTTGTGGGAAGCATAGACAGGGAAGCCCAGGAG
CTCGCCTATTTTTATGGGCAGTAGGAAGAAAGATGGTTTAATAGTGCCAATAACACAACTACTTGCCCAC
TGGTCGGGTAATTTGGTGTAAGCTCTATGCCCACATATCCAGTATAATCCAGTGGGGGCTGTCCAGTCCC
GACAGGACTCTGGGTGGGTCCACATGGTTTGCAACTTTGGGAATTTACTAAGCGGATTTTTTTTCAGTGT
GGTTTGAACTCCACCAGGTGGCTGTTTTTGTAGTACTATACAGTTTTTGCCCAAGGTAGCTGAGTCTTCC
TACAGGAAGGGTGAAGTCCTTCCTCACCCTTGCAGTATTGTCTAATAATTGAGGTTTTTCAGGTCCCAGA
AGTTGCCAGTCTCTTAATTTATTTTGAAAACAGTAGTCATGGGGGCTCAGATGGATTATAGCACACATCA
GGCTGGTCACTTCCTGGGCTACATACCTTGTATAGCATTATACAAATCAGTTCCTTTTAGAGTCCCATTA
CACTTGTAATAACCATAAAATAATAGGACTGTAGCAACCTTTTGTTCTACCTCAATGACTTGATGTATAT
ACTGGGAACAGTCCTCAGTCTGAGGAACGTCAGTTGAAGTCCTTACTGTACAAGTCCAAATTTTAAGGAA
AATGAGTCCCATGATAATTCTTCTCATGCTTCAGCTGTGCATGGACCAGTCAGCTTCCAGGTGTGACTGG
AGCAGGGCTTGTCGTCCCCCTCAGAGTTCCAGGATGGGATTTCTTCTACCTTTACAGCCGTGGGGGTGGT
CAGGATGATGGTCTGAGGTCCTTTCCACCGTGGCTGCAAAGGGACAACATTACAGTCCCTGATCCACAGG
TGATCACCTGGAGAGAAAGGGTGAACTGGGGAGAATAAGCTAATAGGACCCCTCTCATTTACCCAAGTTG
AGATTGTCTGTGTAATTTTTCCCAATGCCTGTAGCTGTCGCTGTAACTCAATTTCACCTGACTCTCAGGG
AGTGTCTGGAAGTCCCCATAGTATAGAAGGAGGCCTATGATACAGTATTTCATAAGGTGAGTATCCTGTT
TTCTTAGAAGGGGTGCATCTAATTTTAAACAATACCATAGGAAGGGCCTGTATCCATTTTAATCCTGTTT
CCTGACATACTTTCCCTAAACTAATTTTGATGGTTTGATTCATTCGCTCCACCTTTCCGCAACTCTGAGG
TCAGTAGGCAGCATGTAGCTTCCAGGTGACTCCTAATGCCTTTGCTGTCTTCTGTACCAAGTCAGCCACA
AATGCTGGCCTGTTATCTGAGCCGATTCATAAGGGCATTCCAAACCTAGGAATAAGATCTTGAAGAAGCA
CATGGGTTGCTTTGTAGGACTTTTCAGTTTGTGTTGGATAAGCCTCTACCCACCCAGAGTAAGTACACAC
AAGAACCAGCAAACACTTGTTACCTCCACATTTCAGCATTTCTGTGAAATCTACCTGAAGATCCTCAAAA
GGAGCTGCTCCATAAGCTTGTATACCGGGTGGAACAGTGGGACCTTGCCTAGCATTGTGCTGTTGGCAAG
TAATGCACTGCTGTGCTACTGCTTTGGCAAGGGCTGGCTAGTGTGAGATGTAGAAGTACCAGCCTAACAA
CTTTTCAACTGACTCTTGACCTAGATGAGTGGTTTCATGCACGGCCAGTACGATTGTGGTTCCCACCAAC
TGCGGCACAGCTACCCTCCCATCTGGCAGTCTGATCCATCCTTCTTTTATTACTTGCCCCACTTCTGCAT
GGAATGTCTTTTTCTTCCTTAGAAAGGTAGGTACCAGGTCAGGTGTTTGACGGAGTAAGGGGCCTGCTAC
TGATGCCCAGTAAGGGGTAGATGTTGCTTTTCGAGCTTCTGAGTCAGTTCAGGAATTTCCTAAGGCCACT
GAGGTAGAGTCTCACTGAAGTCCCCTGCAGTGCATGACTGCCCACCTTCTGAGGTTTCCACACTGCCTCT
AATAATTGTAGAATTTCTTGTTGATATTTTATGTCCTTTCCCCAGAGTTTAACAGGCCCTTTTCCTTATA
TAATGCTCCATGCACTTGGAGGATTAGAAAGGCATATCGAGAGTCAGTGTAGATGTTTACAGTCTTAACT
TCACTGAGTTCTAGAGCCTGAGTTAAAGCAATGAGCTCAGCCTTCTGGGCTGAAGTGCCCTGTGGCAACG
GTTTGGCTTCAATGACAACATCGAAAGTTACCACCGCATATCCTGCACATCTTTCTCCTTGTGGGTTGAT
GAAGCTGCTCCTGTCCACGTATAACTCCCAGTCTACTGATGCCCATGGCTGGTCCCAAAGGTCAGGTCTG
CTAGAATAAATTGAGTCCAACACTTCTACAGTTATGCTCGAACAGGCTCTCTGATACTGGAAGCAGGGTG
GTGGGATTTAGGGTGTTACAGACTTCAGTGATTATGCGGGGATTTTCACATAGCAAGCTTTGGTACTTGG
TTAATCTAGCATTTGTTAGGCAATGACGTCCTTTGGTGTTCATCAAAGTTACCACAGCATGGGGGACCTT
TATATTCAGGTTTTGCCCAAGGGTTAGCTTATCTACTTCTTGTGCTAACAGGGCCATCGCTGCCAGGGCG
CTTAGACATGGGGGCCAGCCTTTGGAAACCCAATCTAGTTGTTTTGAGAGATACGCCACTGGCCTTGGCC
AGGGCCCTACAGTCTGGGTTAAAACTCCAACTGCCATTTTTTTCTCTTTCTGACACATTGAGTGTAAAGG
GCTTTGCCAAATCTGGTACTCCTAGGGCTGGGGCCGACGTAAGTTTTTCCTTTAACTCACAAAAGGCTTG
CTGTTGTAGAGGCCCCCATTCAAAGGGCTCCCAGTCACCCCCCTTTGTAACCCTGTACAAAGGCTTGGCT
AGTACTGCAGTTTGGAATCCATAATCCACAAAACCTCACAGCTCCTAGGAATTCCCTTACTTGTCTTCTG
GTTTTAGGTTCCAGTAGGCTGCAGGTGACCTGCTTTCTTTCTGACCCCAGGCTATACTCCCCTTTCCGAA
TAGTGAATCCCAGGTAGTGTACCTGCTATCTGCAGATCTGAGCTTTCTTCCTGGACACCTTATACCCACA
GTCCTCCAGGTACCAAAGCAGGGCATCCGTCCCTTTTGTGCACCCGACTGCCATGGAGTGTCCCAGCAGA
AGGTCGTCTGCTTACTGGAGCAAGACGCAGCCTAGGTCTTTAGCAGGCAACTTTTGCAGGTCTCAAGTCA
GGGCCTCCCCGAAGATAGTAGGGGAGTTCTTGAACCCTTGGGGAAGCCAGGTCCAACTGTACTGAGTAGT
GACACCTGACTCTGGATCTTCCCACTGAAACGCAAACAGCTTCTGGCTCTCAGGAGCTAGTCTGATGCTA
AAGAAGGCATCTTTTAAGTCCAGACAGGTAAACCAGCTGTCCTCAGTCAGCAGCAACCCTAACAATTTGT
AAGGCTTAGGAACTGTTGGGTGCAGAGTCACTGTAGCTTGGTTGACCAAGCACAAGTCCTGTACTGGCCG
TTAGTGCTTGGGGGACAGGCAGGAGTGGGGTGTTCCATGGAGACTGGCAAGGGACTATAATTCCAAAGGC
TGTTAAGTGCCTGAGATGAACCTGGATTCCTTCTAGAGCTTCTCTGGGAACTGGATACTGCTTTTGTCTA
ATTGACTGGGCCCCAGGTTTAACTTCTATGAGTACAGGGACTTGGTTGACCGCCAGTCCTGGAGGATTAT
CCTCTGCCCATACTCGGGGCCATCACTTAGCTAGAGCTGGTTTTATCTCTTGGCCTAGCTCAGTTAGAAA
AAGTCTCCATTCTTCTTCCCGGGGGACCACAAGGGCCATGATAACTCCTATTTCCAGTAACTTTAGCTGT
AAAGAGCCCTGTTTTGTAAAGGAGATGGTGGCTCTCAGCTTGCTGAGCAATTCATTTCCCAGCAAAGACA
AGGGACAGTCAGGCATGTACAAGAACTAGTGAACTATTTCATGTCCCCCCACCGAGCAGGTCCACAGTAG
ACAGAAAGCCTGCTTAGTGGAAACTCCTGTTGCTTCGATTATATCTACAGTTTTCTTGGATAAGGGGGCA
ACCAGGGTGGTCACTACTGAATGTTCAGCACCAGTATCGACCAAAACTTAACGTCCTTGCCCCCAATTGT
AATCCTGACCGTGGGCTCCTTGGGGGCACTTAAGTGTAGAGGACTACCTGCTCACAAACGAGATGTTCCC
TATAAGTCCTGCTCTTGCAAACAAAGCAGGGCATTCCTTCCCTGCAAACAGGGAGGACAAAGGAGCCAGC
TGCAAACAGCAGACCCTGAGGGCTGGTTTATGTGTAAACATCCTGAAAATCCAGAAAATCAGGGAAAGGT
CAGAAAAACAACAATGTGTCTTATGACTTGGCAACATTCCACAAATGACTGTATAAAATAAAGTAGAGCG
TGTCGTTCGGGGCGGCCGCCATGTTTGTCTCGTCCTGTGTTGTCTTGTGTGTTCATTCCTTTGTTTAGGA
AACACGCGGACCCCAACACTTAAGCCCAGTCCCCTTCAGTCTAATAGCCCTTCAGCCAGATTGTACAAAA
CTCCCTTGTCTTTATCTGAGATGTTTTGCTCTGAATCACCTTGCTTTTCCTTCAGTTGAGGACACTTATC
TTTCCAATGTCCTATTTCCTTACAATAGGCACATTGGTTACAATGCAAGTGTGGGCTATTAGATTGCTTG
TTCTTCCCAGAACCCCCCTTTCCCTCTCCTTTTGGGGGAATTCCCCTAATGGCCGTGGCCAGTAAGTCAG
CGTTTCGCCTGGCCTGGCATTCACCTTCCTTCACGACTTTCTCTGCAGCTTATTGCATCTCTATTCACTA
ACATTTGATTGGCTATTTCCAGTAACTGCGGGGTATTCATACCCGCAAACCCAGCCTGTTTCTGCAATTT
TCTCCTGCTGTCTTCCACGCTTTGACTAACTAAGGCCATGTTAATCATGAGCTGATTTTCAGGGCTATTT
GGATCAAAAGGAGTGTACATATGGTAAGCCTCACACAGTCTTTCATAGAATTGCGCTGGACTCTCTTTTC
CTTGGATGACCTCAGAGACCTTATTTACATTTGTAGTCTTTTGAGCGCCTTTCTTTAGACCTTCTGTCAA
TGCCTCATGGTACCGTCTTAGCCTCTCTATGTCTGGTCCCTCATTTAGGTCCCACTGGGGGTCTGTTCCT
GGCAGCTGAATTCTTATATATTCTTGGGGGTTTTGGTAATCTGCTGGGACATGCTCCTGTAGCCACTTAG
TTGACGCCTGGAGCACCCTTCGCCTTTCATCTGTATTAAAGAGGTACATGAGCAGCTGGTGGCAATCAGC
CCAAATAGGATTATGAGTCTGTATAATAGTTTAGAGCAAGTCAATTAAAGCTTGAGGCTTTTCAGTGTAA
GATGGAGTATTATTTTTCCAATTGAGATCAGCAGAGGAGAAAGGTTGATACACAAAGGCATGCCTTTCCA
CCAGGTGTCTGTCCTCATCTACCCCAGTATATTGCTGTTCTCTCAGGGGCATTTGGATTCCACTCTTGGG
CCATAAGTGAGCTGCCAAGGGAGGAGTTTCTCCCATGGCTTCACTTCCTCTTTTGTCTACTCTGGGTGGT
CTAGGAGTGTGGATATCTGGTGGAGATGTAGGTACTGTGGACTCAGGAGTGGGAAGCCCTTGCTCTCGAT
AAGTAGGGGTCACTGCTGGTACCAATTCCTGCCATGATTCTTCTTTTGTGGTGTGTGTGGCGTGAGTATG
GTGTTTTGTCTCAAGGAAATATGGGTCAGGCACAAAGTAAGCCCACCCCACTAGGAACTAAGTTGGTTCG
GACAGGACTTTTGGCACTGACTTCCCTCAGCAGGTGGAGCGAGAACCTTCTTTAACTAACTGTCCCTTTG
CTACTAGTACTGCTGCTGCCTGTCCTCTTAACCACTGTGGGGGATCTAAAACTAGCTGTAACCAAGAATC
TATATACGGGAACTGATCTGGGTGCCCTGGCTTACAGGTTACGCTGTGCAATATCTTCAAGACAAGGGAC
CTGTCCAGGCTTCCTTCTGATGGCCAGCTCACCTCTAATGCTAGCCAGTATATCTCACACAAAATTCTAA
GTTTTCCTGGTGTCATAGTAACTCCATAGTCTCCCTTAAATTCCTTTTTGAAAAATTTCAACATAGTTCC
TAGTGGGGTGGGCTTACTTTGTGCCTGACCCATGTTTCCTTGAGACAAAACACCACACTCACACCACATG
CATACCACAAAACAAAGAATGGGTAAAGAGAAACACACACACTTTTACAGTTTACACCAAACCAGAATCA
AAACCAAAATCAGGGTATCAAGAAATCCAAGTCAGGTCAAAACCAAAACCAAAGTATCAAGCAATCCAAG
TCAAGTCAAAAACAAAAACCAAAGTGCTGGTACAAGCACATCATGGGTGATCAGGCCACGCTTCCACTCA
AATGGCATGGGCAAGTTCCAAAGACCAGTCTTACCAAGTTTCAGATGTCTGGACCCCGAGTGCCAGTTCC
TTCCTGGTGTTCAGCCACTGTGTTAATCCTCCATGGGAGCCTGTCATGTGCTTCTCTGGTGAGGTGTTCC
ACTGGGGCAATGTCCTGCCCTCAGGGAGCACTCTCAGGATCTGCATCTTTCAAGCTGGCTGGAGTTCCCC
ACAGGGATGCTTCACAGGGTGGCCTAACCTGCCTAAGGAGCTGCCTCAACTGTCCATTAATCACCTCAAT
TCCTGGTCAGAAAACCAAGAAATGTAGCAGGACGAGCCGCAGACAAGAACCCCTCAGACACTGAGTTGTG
GAAGGAAAGGGCTTTATTCAGCTGGGAGCACTGGTGGACTCACATCTCCAAAAACCAAGCTTCCCAAGTG
AGCAATTCCTGTCCCTTTTAAGGGCTTACAACTGTAAGGGGGTCCATGTGAGAGGATAGTGGATCGATCA
AGCAAGCAGGGGGTATGTGACTGGGGGCTACATGCACCGATAATCAGAACGGAAAAGAACAGCACAGGGA
TTTTCACATTGCTTTTCCATACAATATCTGGAATCTATAGATAACAGAACTAGTTAGATCAGGGGTTGAT
CTTTAACTACCAGGCCTGGAATGCAGCACCAGGCTGTCTGACTACTGATTTCA
