# Supplementary material for: Genome-wide characterization of endogenous retroviruses in snub-nosed monkeys
Source: PeerJ. 2019 Mar 18;7:e6602. doi: 10.7717/peerj.6602 (PMC6428148; doi:10.7717/peerj.6602)
Supplement: File S4 — All ERV sequences found in the black and white snub-nosed monkey. [file peerj-07-6602-s004.zip › Supplemental4/179-9616.fasta]

>179NW_016804657.1:927524-937139 Rhinopithecus bieti 
TGCAAGTTGCCATAGGTTTGAATATTTATTAAATGGTTTTTGCTTATAATAAAAATAAAATGAATTCTTT
TATACTCATAGGTGAACAGAACTAGCTACATAATTTGCAGGCCCCAGTGCAAAAGGACCATGTGGGGCTC
CTTTTTCAAAAACTAATAATTTCAAGATGGCAGTTGCAGAGCTGTAAGCTAGAGCTGTCAGTCCAATCTG
CCCACTTCACCAGTGAGCAAACTGAGCTTATGAGCTCGAGTTCTGCTTAGAAAACTCAGAAGCATCTGCA
ATCCTGGGTTCTCCAAGCTTTAAATTAGTGCTGAGGTTACTGAACATTCAGAGGTTGGAACTAGAGAGGA
TATAGTCACAGATCTTTGTCCATTTATTTGTCCCTAGGTTTTGCTGCTCTAGCTGGAAAGTCCATTGTAC
TTCATTCATTCTTCTGTTTATCAAGCATTTTTGTTTGGGCAATCTTCTCAGTGATGGGGATACAGAGGGC
TCAGAACAGGAGCTTAGGGTTTAGTTGCAAAGACAGACAAAGAAGATACATGTTTATAGGGCACTTTGGT
AAAAGTTATGGTAGGTTTGAACTAATGGTTTAGAAAGCACAGAGGTGTAGTTGGGGAAGTGGCAGCTTTT
CTGGCATCAAGGACTGACACCTGAGTTTTGAGAAAGCCATACCTTAATAAAGAAGGTGAAGGATAGCTAG
CAGAAGAAACAACATGTTCTACAAAGCCCAACTGAGGACAGTGTGGAGATCTCCACGTAATGACTTGTTG
GAGCAATATCACACGATTGGTTAATATGGAGACAAGCCAACTAAAGCTCCAAAGTCTTTGCCTGAAGAAT
CTCTTAAGATGGACTGCGACATCTGTCCTCTCAGGTTTGATCAGCATGCTGTGCACATCCTCATCCAAAT
TGTCAGTGGGAATGCTGATCAGGACAGTGTCAACAATGGGTGCTATTGCAGCCTCCCTGACTACCCTTCA
TTGAGAGTTCTCTAAATTATCCACAGGTCTGTGAGAGAAGCTCTGCTGCATGCCTTCCTGATATCAGAAC
ATACTGATTCTTCTGGCCCATCACAAAATAGCCTTGGTAATTAGGCAGTGTTGTTTTCTGAGATCCTGTT
TGGTTTCTAGTAGATGCTTCTTACTGTTCTGAAAGCTCACATACATAGTAGCTGAGGACATGAAATGGAA
ATTGTCCATAGAGAGTTCAGAAACAAAATAGACCACCCTCTCTTCCTTCCCCCACCCTGCACCATACAGT
GTCCTGGTTACATGCTAGTCCTTAGCCCAAACTTCAGTGCCACCAGATCCCCCTAGTATGGGAAGCCCCA
GGTTCTCCAAGACTCAGTCATGACCTTGACCATTGACCTCCCCTGATGGGCTCGTGCAAATCCTTAGGGA
AGCTGGAACCAGATCGTGACCACGGGACTATTCCATTTACCTTTTTCTGGAGATGTCACATATTGTTCTT
TACTTACCCAGCTGAGTTTGTGCTTGCTATTCAGTTTTTAAAATTAATTGCCTTTTGTATTTACATGTAA
ATAGCTAGTTTTAAAAGATTTCCTTTTGAGATGGGGTCTTGGTATGTTGGCTATGCTGGTCTTGGACTTC
TGGGCTCAAACAATCCTCCAGCCTCAGCCTCCCAAGTAGCTGGGATTACGGACCTGAACCACTGCACCCA
GCTTGTAAAATAAAATATTTGATTGAGGAAAAAATCACCCTATTCATATTACCCGAAAGGAATCATCATT
AAAAATCTGTGGTAAACATTTGGTCATGTCTTTGTGTATATATGGATAGAGAGGAGTAGATGGATGGGCA
CAAAGAGATAGAGAGAGAAATAATTTCACCAGGATGGAATCATACCATATGTAGCATTTTAGCTAAAACG
TAGTAAATTTAATTTAACTGGAAGTTTTACTAGGATAATAGGAAACTCAAGGAATTGACATGGAATTTCT
GAACATCAGATAAATGTTTTTTTCACAAGAAATATTAGTTCCTAAAATAGCCCTCAGAGTTAAGAGAAAA
TAAGTATTAAGAGAGTAGAATAAATTTTAAGTGAAATTTCAAATTTTAGACACTATCTAATGACTCTCTG
CTATGAAAGAGAGTAAATTAGCATGTTGCTCTTTCCCCTTTCCTCCACAACACAAGATATTTATTAAATG
CATTACTTTCACATTGTCCAAAGTAATAACATTTACTTTCTGTTCTATGTAAATCTTTATGGACTGTGGA
TTATGGAATGCTTAATACTAGTTGTTGTTGGTTTTTGTAAACCACAAATTTGATTTTCAAGTTATTTTGG
TTCACTATTTGGTTGGCTAGATTTATAGTCAAGTAATTTTTTTCTAGGAGCCTTCTTATTTTGAACGTAT
GATGATATGTGTTCACTGGCTTTACACATGAAGGTGACATGCCTGTGTATCTTAAGCTATGCTTTTCTTC
TCTTGGAATGTTGTAGGCATCATTTCCCTGTCTTTGGGACTGTGTTGTTAAGGGGAAGTTTGAGGAATTT
CCTCTGAGATAGCTAATGGGCTGTGCAGAGTTCACATGACCAAAGCGCAACTCCCCCAAACTATTCCTCC
ATCGTTTCCCAATACAACAAATGGCACCACCATTCACCCAGTTGTCCAGGCCAAACCCTTAGAATTATCC
TTTGTGTCATATCTCACTTTCAGTCCTTCAGCAAAAAGGGTGACTCTACCTTCAAAATATATCTCGATTC
TCACCACTTCACATTTCCTCCACTGATTCCACCCTAGCATGAGCCATCACATTCCTCTCTTGCGCTGTTG
TAATTACTTCCTAACAGACTTCTTGCTTCTGTTTCATCCAATTCTGTTGTGTCCTACCCTACCCTATCCC
ACCCTACCCTCTCCTACCCTCTCCTATCCTATCCTATCCTATCCTATCCTATCCTATCCTATCCTATCCT
ACCCTACCCTATCCCATCCCATCCCATCCCATTCCATCTCATCCCATCTCACCCCACAATAGAATATTGA
GTTCTATTCTACAGGTAATTCATACAATACCAAGTTATTCTTTTAAAATTACATCATGCCACTCTCCAGT
TCTCTGCCCTCTAATGGTTTTCTATCACATTTAGTGTTTATATCCTAGAAGACTTACAAGATCTTGACTA
GATGACTTCTCTGACATCATTTCTATCACTCCCTCCCTCCCTCCCTCCCTGTTTCTAGCCACAATCTTCT
TGCTGTTCTTGAGCCTTTATGCAGATTCCCACCTCAGGATCTTTGCACGTGATTTTTTTTTTTTTTTTCT
GGGATGTTCTACCTTTCAGATATCCTTATGGCTCCATCTTCACATCCTTCAGACCTCTGTTCAAAGTGAC
TTTATCAGGGAAATCTTTTCTGACCACCTATAAAAATAAAATGTCTTTACCAGTCTTATTCCCCATATCC
TGGCTTACCATTCTTCATAACTCATACCATAACTGATAAATGTCTTTTATTGACTGTCCTTTTGCCAGAA
TTTAAGCTCCATGAGATTAGGGACTTTGCTTTATCACTCTGACACCTAACACAGTGCCTGGCACATTGTA
GGTACACCATATGTATTGGTTAAACTAATGAGTTAACTAACAAAATAATATTTTTCACATTATATTTAAC
CTTTTTTCTTTTGTAGTGTCCCTGTAATTCTTTCTTTATCCTTGAAGTTGAATACTTTCAGCAAAATGTT
TTGATATAGATTGTTCTTCATAGATTTTTTTGTTTCCTGAAACAGTGTACCCTTTTTAACATGCAGGCTT
TTCAGGAATGTTTTCTTTTACTTTAGTGTGTCCTTGAATACTTCATCTATCCTATTATCTGTTCCCTTCT
CCACAAACAGCAATGCTATTGACTCTGGATCTTCTTTGTCATTTGTATTTTTAATGTTTTCTGCAATATT
TCCATATCTTTATTCTTTTCTTTATTGTTTTATAGTTTCTTCTATCCTGTCTACCATGTTGTTGACAGCA
TTTTAGTTATGTGTATTCTATTTTTTCCATCTTTACAATATTTTTATTTTTCTTTCATTTATTTCCTGAA
CTCTGCTAGTTTATTTTTACTTTTATTACTTCTAGTCTCTTCTCTTTGTTTTTAAAAGCATTTTGTTATA
TTTAGTTTTCTAAATTGATGTGCAGTAAAATTCACTTTCTGTGGATTACAGACCTATGAATCTTGGCAAA
TGCAAAGAGTTGTATACCTACCACAATGGTCCAGACACAGAACAGTTCCATCACCCTGAATAATCTCTTC
TGTGATCCTTTTGTAGCCGATTTCGTCCCCTACTGCTATCTGTAATCCCTGGAAACCACTGATCTGTTCT
CTAACCCCATAATTTTTCCTTTTCCAGAAACTTCTATACATAAAAGGATATATTTTGGATCTGGCTTCTT
TCATTTAGCAAAATGCACTTGAGATTCATCCATGTCATTGTGTGTATGCATCGTTCATTACATTTTATTG
CTGAATGGTACTCTATTGTTTGGGTGTTCTAGTTTGTTTATCCAGTGACTAAGTTACTGAAGGACATCTG
CGTTGTTCCCAGTTTTTAGTGATTACGGTAAAGCTGCTATAAACATTCATGTAATGTTTTCTTTTGTGAA
CACAAGTTTTCATTTCTCTTGAATAATTATCTAAGAGTAGGATTACTAGGTTATATATTACATATATGTT
TCCCTTTATAAGCAACTATTAAATAGTTTTCCACAGTGGCTGTAGAAATTGGAGGCCAGGAATATATGAG
TCCAGTAGCTCTGCATTCTCACTAGTACTTGCTATTGTCAGGAATTTTTATTTTAACCATTTTAATAGGT
GTTTAGAGGTCCTCATTATGGTTTTAATTTGCATTTCTTTAATGTCCCTAGTTTCCACCCATGTGTCTTT
TTCAGTAAAGTGTCTGTTCAAATGTTTTGCCCATTTTGAGAAAAAATTGTTTGTTTTCTTAGTGTTGAGT
GTTGTTCTTTATATATACTGAATACAAGTACTTTGTCAAATATGTAATTTACAAATATTAGGTTGCCATT
ACTTTCAAGGGCAAAAACTGTAGTTACTTTTGTACCAACCTAATATTTTTCTTCCAGTCTGTGATTTGTC
TTTTCATTCTCTTAACAGTCCCTTTTGCCGAGCAAAAGTTTTTAATTTGGACAAATTTCCATTTATCATT
TTAAAAAAATGGATTGTGCTTTTGTATCATCTCTAAGAACTCTTTACCCAAGGTCATAACAATTTTTCTC
CCCAGTTTTCTTTTAGAAATTTTATAGATTTATGTTTTACCTTAAGGACTATGATACATTTTGAGTTAAA
TTTTGCATACAGTGTGAGGATTCGGGAGTGTTCTGAGGGGGTTTGCTTGAGACTAGGTTGTAGGCCTTCC
CTTGCCACATGGGGCTTTTTCTAGGGATCTAAGGAGGACAGAGAGAAGAAATCAAATCTCCATGCCAGAG
ATCCTGAGGGGTATGAGTGGCTCTAACTCTCTCACTGTTGGGCATGACACCTGGGACTGGGACATTGTCT
CCAGAAAGCCTCAGCGAAGTGAGAGCTTGGGGTGGGCATAAGAACAGAGTATCAGGGAGTGTTTGTCCAG
AAAAGCAGCTGTGGGTGTGATATCTGATGGGGAAGAGAACCTGGGATTTTAGAGGGATAAGATATTGAAA
ATAATAGCTAAAACATTAGTGGCTATCTTTTACTAAACAGGACAGCAATTTATATACATACTTTCTAAGC
CTTACAGGCACTGGGCAAGGAGGGAGTTATCCCTTTTATACAAATGAGGGAACCAAAGTTCAGAGAAGTT
GTCTGTTCAAGGCCACACAGCTACTGATTGGGAGGGCCATGATTTAAACCCAGGCTGGAAGCTAAAGCTG
GTTCTCTGTCTACTCCAACAGCTGCCCCGCATGACTCAGGGCTCAGGGGACACTGGGTGGAGGTGGAAAA
AGGGCAAGGAGGAAGGAAGGCTGAAGTTTGGTCAAACACAGGCTCCTCTGAGGCCAAAGGATAATCACCT
CTTGAATGAGGAGCTGGGAGAATCCCTGGAATTGTTCTCCCTGTGATGCTTTATGAAACAGTGTATGTAA
CTTCTCACTTACAGGAGAAGCAAGTGCAGAGGACTGGACAAAATGGCCCCAGTGGACCCTGAAGGAGAAT
CTCAGGGATACAGCCCTGGTGGAGCCATGTGTGCCTGCTGTCCTGGGTGTTTCCTCCCAAGGCTGACTTG
GCATTTTTAGGCCAGTCCCAGCCTGGAAAGCTATTTGGCTGACTAAGTGGCGAAAAGACAAGTTCCTTTC
CACCTAGGGCAGTACCTATGTCTCCCCTTGGCGTCTCAGGTGGGGCACAGCCCACAGAAGCCCCACCCAT
CATTGACTATCTGTCACGCTGAGGAATATCTACAGGGCCTGGCATTGGGCAGGAAGTGCCTGTCCTGAGA
GAATGGGGCCTAGAGTCTGGGAGAGAAGGTCTTGACAAAAGATAACAATTCTGGACCATTCTGCTGTTCT
GTGTAAAGATCTTCTTCCCTCTCCCAAATAAGGGGACTCTTTGGCCTAGGTCACAGAGCTATTCATGGAA
GGTAGGCAGTGTGCCAGTGTTCCAGGCAGGCACCATTTTTGCTCTGTAAATAAATGCAGTGGAGCCACTG
CCTCTACCCCCAGGGGAGCAGCAGTCCAGTATGCCTCCAAGCGGGGCTCCCAGAGAGGTGGAAGCAGAGC
CACAAGGGCCAGAGAGGTGGAGAACCTGGAGTCTACTCAGACCAACCTCAGGTAGCCCCTGGCAAGGGTT
CTACCCCCCTTGTTTGGTCCTTTGTCCACCCCTCCCTGAGAGTAGCAATAAAAAGAGGGGCTCTAAATTT
GCCCTTGGCTTGGTTTGGCTCCTGAGGGTGGGGATCCAGATGACAGCATCTCAGGGAGTCTGGACAGCCC
AGGCCTGACTTAGGGGGAAGCCGGACAACACAGAGGAACTGGAGCCATCCCTACAACAATGGGATCTCTC
CTTGGCCTGGAGAGACAGAAGCTGAGGGGAGAGGAAGCGAGAATCCAGTCAGTGAATTCAGGAAGGGTCT
GAGCAGCATGAACTCACTTAGCCCCGAGGTTATCATCTGGGATCCTGCAATGAGAAGCAGCAGAGCTGTG
GTGAGGGCCAGCCCCAGTCTAGCTGGGCAAGTTACATAAAACTCCAAGCTTCAGTTTCCTCTGCTGTAAA
GTTTTAAGGTTTTTGGGAGAAATGGTTGACATATGAGAAGTGTTTAACATACTGTCTGGCACACAATAAG
TGCTCAATAATTGTAGCAATGAGCATCATCATCATCATCATCATCATTGTTTGATACTTTAATTAATGCA
TTGAGAGTCAAAATACTTAGATTTGAAACTACTTCAAACATTTAGTTATTGTGTGACCCTGGTGAGGTTA
TTTGACCATTATGAGCATCAGTTTCCTAACCTCTAAAATAGGGTCAATAAGAATATTTGTCAGAAGATCG
GTGGGGTAAGTAAACATTTAGCACCTGGCACAGCGTAGGCTCCAAATACACTTAGAATGAGCAGACTCTC
ATAAAGCTTAAGAAGGACAGTTTAGGACCATTCCTGCAAAGAAGTAAGATTTTTGTGTCAGGGAGGCACT
TCATGGGATGGATCACCCCAGGAGATGATATTGATTAGTGCCTTCCCCAGGAGTATTTCAGTCACAAGGG
AACAAATCCAACCTAGACCAGCTCGAGAAAATAGGGAAACCTAAGGGAGTTCAGATGGGCTTCAGGCACG
ATTGGATCCAGACATTTCAATAATGGCATCAGTACACGGTCTCTTCACATCGAGCTCTCTTTTCCATTGT
GCCAACTTCTTTCTCAGCCAGGCTTTCTCCTCGTGGTGGCAAAGCTAGCCACAGTCCACACCGGCTTGCA
TCATTCCACAGCTCGCTTCAGAAAAAAGAGCAACACCCTTTCTCCCTGGGCAGGCATCTCACTTTCCTAA
AGGGACTGTTTGGATGACATGACTATCCCTGAACCTCCAAACAGATTCCATGCAGGTCACATGCCCAGCC
CTGCGGCAGGGTCTTAGGGCCCTTTGATGGACAGCTCCATTGGAATCAATGCAGGGGGACTGTTCCCATA
AAACAAAGATGTGCGCTATTACCAGAAGAAGAGAGAAGGCTCGCTGGGCAGGCAGATTCCAATAGCTGTC
AACTAGAGTTAAAAATACGCTCTAAGTAAATCCCTGGATGACCTAATGCATCATCTTAATGGGCCATTGT
GGGGAGTGAGGATGCTTTGCAAGATTTCATTCTGTGGGTCACTCAGTGCCCTGCCAGGGAAGGATTCATG
AACTGGATCTCCATTGATCTGTTTTGTCCTTTGCACACGGCCAGTCCCCAGCTTGCCTCCAGACCATACC
CATAGCCTTACTCCCACCTTCAAGGTAGCCTTGGAGGCCAGACTTCTCCCCTTGAGCTAAGGTGGTCCAG
GCAGCATGAGGATCTGAGGGCTGAACATTCATTCCTTGCTTGAATGAGTGCTGGGAGGGGATAGAGTGAA
ATACAGATGGCCCTGAGAAGAACCCTGCACATGGAATCAGAAGCCAAGGGTCTGATGCTGGGCCTGTTCC
TTCCCAGCTGCATGACCTTGGACCATGCCACGGCCCTCAGCATCCTCTTCTGCCAAAGGAGGGGCTGGGC
TAGATGGTCTCTGACGTCTCTTCCAGTGCTGACATTCTGGGACTCTGTGAATGTTATTAAATTCATGAAT
CGGCTTCTTTGCCTGGAACAAGTCAGCTTAAAATACATGCAAATTGCACTAAGTATAGCTGTTCCCTTGC
TGAGGAGGCAGCCTGGCATATTTACATAGTTTGAAATTGGCTGCTGCATGCACAGGGTGGGGGAGCGGTG
ACAGGCTCTGAGGCTGGGGCAGCAGCCACTGCCTCTAATGCAAGTGGGGTCCCAGACCTTTCTCAGCCTG
GAGTCCTGAGATTCACTGTTAGCAGGGACGGGGAAGAGAGCTGCTTTGTACTAGAGCCTGGATATGTCAG
GATCCTTTCTGGGTGCTTGCTTTCTATTATCTTATTTAGTCCTCACAGCAGTCCTTGAAAGCAAGTATTA
CTGTTGCCTTTTAACCAATGAGAAAACCAAGGCTTAGAACTTGCCCAAGGCCACACAACTAGTAAATGTT
GAGGTTAGGCTGACTTCAAAATTCATGCTTTCTCCACCACTAGGCCTGCAGTTTCCTCTATACATCCAGG
CAATGCCAGACTCACTGCTTTTTGGGCATGCTCTTGTTGGCCAATGTTGAAAGCCTTTGTTTGTTCATTC
AGTAAATACCTGGTGAGTGCTATGGTGTGCTAGGTTCTGTTCTAGGAATTCTGCAGTAATCAAGACAGAC
ATGGTTTTGGTCCTCTTGGGGCTTACATTCCAGTGGGAGAGAAGGAATATTTATCAAATGGTTTTTGCTT
ATAATAAAAATAAAATGGATTCTTTTATAGTCCTAGATGAAGAGAACTAGCTACATAATTTGCAGGTCCC
AGTGTAAAAGGACCATGTGGAGCTCCTTTTTCAAAAACTAATAATTTCAAGATGGCAGTTGCAGAGCTGT
AAACCAAGAGTGGGCCCTTCTGACCA
