# Supplementary material for: Genome-wide characterization of endogenous retroviruses in snub-nosed monkeys
Source: PeerJ. 2019 Mar 18;7:e6602. doi: 10.7717/peerj.6602 (PMC6428148; doi:10.7717/peerj.6602)
Supplement: File S4 — All ERV sequences found in the black and white snub-nosed monkey. [file peerj-07-6602-s004.zip › Supplemental4/180-6772.fasta]

>180NW_016804657.1:9924325-9931096 Rhinopithecus bieti
ATTTTCTTTTCTTTTCTTTTTTTTTTTTTTTTTTTTTTTTTTTTTTTTTTTTTTTTTTTTTTTTTGCTGG
TTTCTTGTGGCTAGGATGGTTTATTCCTAGAAGTTCAGGTCGCATGTCACTAGGAAGGCTTGTTCCTGGG
AGGTTATGTCTCACCTTGCTAGGAAGGTTTATTCCTGGGAAGTCTTGTCCCATGAAGATAAAAAAATTTT
TAAAAAAATAGAGGTGTGGGGTAGAAGGGAACATGAGAGGAAACCAGAAAGAGAGAGAAAGAGAAAAAAT
AAAATATATAGGGACATAGGCCAGATTTTTAGCAACAAAAGGAAAGCAAACCTGGAAGCTGGGTCAGGAT
ATATAACTGCCTCCTCAATTAGAGCAATTCTCTAGGCCTTTTAGTTGCATGTTGACTTATATGTAAGCAC
ATACCACAACAACATTGTAAGCAAAAACAGGATAGAACACAAATTATTACTATTATTACTATTATAAACA
ATAGTTTCTACCACCATGTTCCCCAGGATCCAAGCCAACCACTCAACCAATCGATTAGTGAGGGTTTTGG
ATCTGACAGGTTGGTTATCTGGGTTTTCATATCAGTCATATGTTGCATTATGTTCTTTGATTCACCTGGA
ATATACACACAACATTTAGCTTTTATGATGACACAGGTCCCCTCTTGTGCTGTCATGAGTATCTAAAGTC
ATATGATTTTGCAGCACAGCTTTCCTCGTAAGCATAACTTCATTGTTTAGCAAGGGGATACACATGAGGC
TGGCTATCAGTCAGGGCCTTTCGGGTGTAATTCATAAAGGCCTCTATATGCCATATAACATCTTCAGTAC
CTATCTGTGGTATAAAGATTGAAGCTAAATGATGATGCCATTGGAATACTGAACACATCCAGTGAGAGTG
TAAACGAAAAAGGTTTGCTGGTTTTGGCAGGGTCTGAATTACTTGTCCTTGTGCCCAAGCATAACCTCGG
GAACATCATCCCAACCACCTTGGAGGTAACTATGGCCATAAGTTAGTGCCACATAGCCAATATGTCCCAT
TTGGAGCTAGCCAATAAATATCTGGTTGCTGCACCCAATTGTTGGCATGCCAGTCAGTGTCTTATAATAT
GATAATGTGGTCTCAATGTTCTCCAGGTATCCACCCCATATCTCTCATACGGTTTTGCTAAGTTGGCCAA
AGAATGGGTGAGCCATATAAATCCATCCTAAATTTGTATTATTCCATTCTGAAAATGGGTCATTGTTTGA
GGCATGGTTACCACCTTCTCTTTTAGTTGGGGAGATGCTAAAGTGAGAACGAATGAGCTGGTCTTTTCCA
TTGAAAAATTTTTCCTATGTCCCTTGCTCTTAAGAGTGTTTTTAATGGGCCAACTATATATATATTGTAT
TTTGTTATGGCAGCACTAAGAATACCAGACTGTTTCTGTGATGCAATACATTTTTGGTATTGTATCTAGT
CCTGACCTTGGAAGGGGGATACTCATCATGGCAGGCCAGAGCCACTGAAGAGAGGCACGAGCCCACATAT
CCAGCAGGTGTCCTTTTGTAATCTGTCTGCATAATCCTGAGCCTATTGTAGAAATAGGTTTGTTTCATGG
GCATCAGTGGCAAGAAGATGTAGGGATATATAATTAATAATAGCAAGGTTGTGAAATTCATTTTAGTTAC
TAACAGATGTTAGTTAAATTAGACAAAAGCAAGTGCCCTATTCTGCATAAGACAGTAGTTGCCAGTATAT
CTAGAACAATCATTGTAATGGTTATTGTACAACGAACATAGACATTTCTTTGTATACAGGCCTGGTCCTG
TATCTTGGGTTTAAGCAGTCCACAATAGCTGTCATCTGCTTCTAATTTTGGGTTGAAGGTCAATGTTTAG
TGAACTGGAGGTGAAGGTCTTTGGTGGAAGTTACAGTCCGCTCAGGAGATTGTGCCTTTTAAAGTGAGTG
ATGTGAATCCAAGAGTCTATACGCTCTAATTTTGTGGCACATGGATTAGTCAATAGTACCTGGTATGGGC
CCTTCCATCAGGGTTGAAGGAAATTCTTTATTAGATGTCTTTTCCAATAGACAAAATTTCTGAGTTGCAG
ATTGTGACCAGGCACCTTATCCTCAGGGAGTGCATTGTGAAAGGAATTCCTTACCAAATCTTGGGTTCTT
TTAAGGTGGATAAAAAAAAATCCCTCACAATATTGCAATATATCTCCCTTGAGAAAAGTTGGATTCATTA
TGTTTGTTCCTGTACACATGGGCCTTCCCACTATAATTTCATAAGGGGACAATTGATGTTTTCCAAAAGG
GGTTGATCAGAGTATAAGCAGTACTAGGGGGAGTGCTTTGGACCAGGGAAGGAAAAATGCCTCTGTGAAC
TTAGCCGATTGGGTTTTAATTATTCCATTGGTCCTTTCCACCAGGCCTGAGGATTGGGGATGGTAGACAC
AATGGAAATGTTGAAATATGGGCCAAATTTTACAAATACTTTGAATAACCCGGCCAGTAAAGTGAGTTCC
CCTGTCATTGTGAAGTTCACCAGGGACTCCCCACAGTGGGATACTTTTTTCTAGTAGGATTTTTCCAACT
GCCATGGCTGTTGCTTGCCTGCAGGGAAAAGATTCAACCCAATGGGAAAACATGCAGACTATTACTAAAA
CATACCTGTAACCTTGAGGTGATGGCGGCTGGATAAAATCAAGGTGCCATACGTCAAGAGGTCCAATCAG
AAAGGAAAAATGACCCTGGGCCCCATGGAGGGGCTTTCGTGGGTTATATTTGGGACAAATAACATAAAGA
GTAAACTTTTTGTGCCACTGTGAAGGATGGTTTCCAGTAATATTGTTTACATCAGGGTATTATTTTATCT
GGATTCCAATGGCTTAGATTATGAACATATTCCATAAGGGGCACCTGACATCCAATTAGAATAGTGGATT
TATTATGAGGTCCACATCATATTTCAGTTTTGGGAGACAAGTGTTCCCCTGCCTGTTTCCAAGTAGATTT
CTCTTTTGTAGGAGCTATGCTCTGGGTTTCTTTCAACATGTTTCTAAGTGTTTTGGGGTTTTATGGCCAT
TTCTTGTATTGGGGCTGGTGGCTTGGATGCTGCTCATTTAGCTGTAGTGTCAGCCAGTTGGTTACCTGAC
TTTCTGTGGTGTCTAATTTTGAGTGACCTGGGATTTTTATAATTGCCAAACGTTTGGGTTTTAAAATAGC
TTCTAACAGCTCTCATAATTGGTGTCCATTATTTTATGAGTTTTCCTGAGGAGGTTCAATATCCTCTCTT
TTTCCATAGCATCCCAAAGTCATGAGCAACCCCAAAAGCATAGTGGCTGTCAGTGTAAATGTTTGCAGCC
TTGTCTTTTGCCAATTGACAAGCTTGGATCAGGGAAATCAATTCGGCCACTTGAGCTGATCTGGCTTGGG
GAAGAAGACTGGCTTCAATTACCTCTGCTACGGAAACCACAGCATAACCTCCTCTAAAATTTCCTTCCTC
TCCTCTTAAATAACACCCATCTGTATATGATTCTATCTCAGTATTATCCAGTGGGGTCTCTTATAGGTCT
GTTCTGGGGGTGAGAAGTTGGTCAATCATCAGAACATAGTCATGAGGGGTTTATTGGAAGGGCCTGTCAA
GGGAGTGGCTGCATTCGGATTATTACAGCGGGAAATAGTAATATTGGGAAATGATAAAAGCAAAATTTCA
TAAGAGGCTAACCAGTTGACAGATGTTGAGTATGATGAGAGTTGAGAAGGGTCTTAAGAGAATGTGGCAC
AAAAATGGTAATGGGGGAACCCATAATTATTTCTTCAACAGAGTTGTACAGAAGGGCCATGGCTGCCATT
GCTCTCACACAGGAGGCAGCCCTTAAGCCACAGGGTCCAGCTGTTGGCTATAATAGCCTATAGGTCTCTG
ATGATCACCATGTTTCTGGGATCAGTATCCTGCATGCAGTACTTCCAGTTTCGTGTACGAAAAGGGAGAA
AGGCAATATTTGGGGTATCCTAATGCTGGGGCATTAGTTAGAATTTCCTTTATTTGTTGTACAGCTGATT
GTCCCTCTGAAGTCCACATGATGGGATCAGGTTGTTCATTTTTCAGGTATGCATACAGAGGTTGAGCCAT
AAGGGAGAAACTTGGTATCCAGTTTCTACAACAGGTTGGCAGGCCCAAAAATCCTCTAAGTTGCTTCATA
GTGATGGGCATTGGAAAAGCTAAAATTCCTCTCACTCTGTCAGGGTTAATACTCAGTCCTTTGACTGAGA
TAATATGCCCCAAATACTTAATGTGTGGTAAGCATAGCTGAAATTTGTCTTTGGACACTTTGTGTCCTTT
GGTGGCTGTTTGAGTAAATACAGACTATCTTCCTGGGAGGAAGATAGTATGCCTGAACAAAGGAGAAGGT
CCTCCATGTACTGGGTGAAGGTTGAGCCCTGGGGAAAAATTAAATCCTCTTAATCAGCTTTTAATATTTG
GGAAAAGTAAGTGGGACTTTCTGTATACACTTGGGGCATTGTAGTCCACATATATTGCCATTTTTTCCAA
GTAAAGGCAAACAAATGCTGGCTGTCTGGATCTGCAGGAATACTAAAAAAAAAAAAAAAAAAAAAAGGCA
CCGCAGAAATCCACAGCTGAGAAATACTGGCTGGTAGTGGCTACTGCTGATAGAAGGGTATGTGGTTTGG
GGACTACTGAGTGCCTGGGTATTACAATATTGTTAATTGCCCTCAAGTCATGCACAAATCTTTATCCTCT
CCCGCTTGGATGTTTTACAGGAAAACATCCAATGGCTGTTGCAGGGGCCTATGCAGGGAATAATGAGCCT
TTTTTTTTTTTTCAGATAATCTTGTATGATAGGGGCAATTCCGTCTATGGCTTCCTGTCATGGAGGATAT
TGTTTAAAGTTGGGTAGGGGTTTCTTTGGGTTTATCTCTACCTTTATTGAAGTGGTTGAGGGTATTTTTC
CCATACCTGTATTTGACTGAGGCCATAAGTGGGAGGGGCATCTTGAGCAAGTACTCCACTTCTGGTGTTA
GCAGGAAGACTGGGGAAGCTAAAAGGAGTTTTATTGCTTCCTGCTCTTTATTCCAATGTTTACTCTTCTC
CCTTAATATTTCTTCCCCTGCCTCCATTTTATTTTCCCAGTCACAAGCTGACATTTTAACATTACTAATG
CTAAATTGTGGTACATTGTCAGGACGTTTTTTAATTTGGTATTTTTGCTCACCCGGCTCCAATTCTAAAA
AGAGTTCACCTTTTGATAACAAAAAAAAAAAAAGGGATATGAGCATTATGGATGTTGAGGAGATCATGAC
CCAGATGATTGACAGGGGCCCGAGGGCATATAAGAAACATATGGGACGTATTGAGCGTGTCATGCTTAGA
GCCTGTGGCGGGGGAGCTGAAGCCGACGAAACGGTAAGGTGTAGGTCTGAACTTAAAACATGGGATTGTT
TTATTAGACACACCCACCATGCTAATCTTTTATTACTTTAAGGAATGGAGTTTCTAAATAAGGTGGGATT
TATCAAAGGAATAGTCATGCCTGTGTCAAAACAGTTTTAAGCTCATGGTTTATTGTTATGTTAATCTCTC
CCAGTTTGTTTGTCAGGGTAGAGTATTTAAAGAGGTGAAACCCCTGTATTTCCTCAGAGCATCCCTAGTC
TTCCTAAGTTGCATTCTCTGGCCTTTTTCTTTCTCTTCAGCCTAAAGCAATCCCTCTTGAGGCATCCCAG
TCTTTTACAGTAGCAACAAACTTGGAGGAAAGAGTTCTCAGACTGAGCGAGCTTAAAGTCTTTCTGGGAC
TGAGAGGTTTGAGAAGTTAATTGCTTTAGCTGTAAATGCATAACTCAGGCAATCTTCTTTTTCCTTCTTT
ATCATAATGTGAGATAACTGTTCAGATAAGTTAACTAGTTCATTAGTTCTGGCTGTGGCCTAATTTGTCA
AGTGGTGTTTTACAAGGGTGGCTAAATCATCATCCAGTCTGTTTAAGAAATTTTCATTTAGTAATATATC
AGTTTTGGTGTTTTCAAACAATCAGCTGACATCCTGCAATATTGTCTTAAAGTTTTATCAGAACATATGA
AATAATCTAAAACTGATTCATTTGGGTTCTGGCAGCACTGTTGGATTTTATTCCAATCCACAACCCTTTG
GAACACTGAAGGACTAATATTTAACAGAGTGGTCACTTGTTCCCATGCGTCTTTACACTCGTCTTCTGGA
TTTGTGGAGCCTGATTATTGTGGCTTTATTGGGCCTTCAGGGGTCAAATCTGCTATAGGGTCTGACCATT
GTGCTTTTTCCAGCCATTCCTTAGCTTTAGCTTCTGAGACCAACATGCGGACTAGCTGATAATGGTCTGA
ATGACCTTCGTCATAGGTTCTGATAATAAACTCAACTTCTCGGGCAAACCCAGTTGGATCTTTATGGGGT
CAGGAAATTCTTTATGCCTCGTAATTCAGCCTTTGACTAGGGTTGGCAGACAATTGCTGGGGTTCCCCTA
CCTGTTACTGGTTGTTCCCAAAATGAGTAAATCATGAGAGAAGTCCCTGCGGGGTCCCACTTTCCCACAT
CTTCCAGATGAGACTCTGCCATTGGGGATGTCAGGGAATCGTCAGCGGGTGGGGTCCACGGAGTCAGATT
CCTGACTCTGTCTTCTGTTGAGCAAGCGTTAAACATGCTGGGGAAGGTGAGGACAGATCTGGCCTGGGAA
GCTCAGAGAGGTCAGGGTAGAGTGGGAGTGTAGGTGGAGGTGGGGAAGGTGC
