# Supplementary material for: Genome-wide characterization of endogenous retroviruses in snub-nosed monkeys
Source: PeerJ. 2019 Mar 18;7:e6602. doi: 10.7717/peerj.6602 (PMC6428148; doi:10.7717/peerj.6602)
Supplement: File S4 — All ERV sequences found in the black and white snub-nosed monkey. [file peerj-07-6602-s004.zip › Supplemental4/181-6331.fasta]

>181NW_016804657.1:10079682-10086012 Rhinopithecus bieti 
TGTTACAGGCCAAGAAGAATGAGGGTTGTGACCAACTCCATATACCACTGGAGGCTATATGAGCAAACAG
AAAACTGTTCTCATGAAAGCAGGATGTTGGAAAACTGACAAACTACATCTGCCGCCAGAAGGGGTGCTGA
GGGCAATCACGCCCCCAGTGCAGTGTTCCTTGTGATTATCTGTAGAAACATCTGAAGCCTATTGTACAAA
GAAAGCAATTATGTGTATCTGGGATAAATCAAGCAGCTGACCAGCCATTACCTCTCCCTCCCTGTTCTTT
CTACCTAATAACTACAAAGGGCTGTGGAAGCTCAGGGCTGCCTTTGCTCACTAGAAGCAAGGAGCCCCCT
GACCCCTTGTTTTAAAAGATATCCTTTTGTCTTTGTCTTCATTTCTGCATTCGTCCCCCTTCATTCACCC
CATAGTAACTGACAATGACAAGTGGCACATGGGACAGGGGCATGAGTAAAGAAGGTGTGCTGGAGCAGAG
AAAGTGAAACTGACAAGATGAATGAGAACCCCCAGGAAGAGTCTGCTGGCAGATAGAAGGTTAGTGCCTT
AAAGAGGTACTGGGATATAAGGTCAGTGCCCTAAATAGGTTCTGGGATATAAGGTCAGTGCCCTAAAAAG
GTACTGGTAGTGGGATGTTTTCTGAATCAGGGTAACATGAGGCAGAATTTTTCTATTCAGGAGCAACATT
ATGTGCATTTGCTTAAAGTTTTACTTAAACAATCTGGTGCTCAGGTTAGTTCTCAAACACTAAGATGCTG
CAGGAGGTTATTACGCATAACTCATGGTTTCCAGAGACAGGCACTCTTGATGCGGAAAATTGGGACAGAG
CAGAAGAAGGATTAAAACAGGCTCATCAAGAAGGTCTTAAAGTTGATCCTTCTGGAGTTTAGTCTGTACT
GTCCTCCTGCCATTATCTCTTTCTTATTCTGGTAGACAGCAGGAATCATGTTCTGAGTCTAAAAGTTTGA
AAGAATATTTTGTCTCCCACCCACAGCACCAACTGAAAATAAAAAACAGGAGGAGGATAAAAATTGGCCT
ATATCACCCCCTCCAGTAGAAGAAACATCTGTACTGCCTCCTTCAGTAGCTGAAATAGAGACCCCAATAC
AAAGAAATTTATGCTCTGCTACTATTGCTGGAGAGCCCTTAGGACCTTGCACTTTTCCCATTTCTGTAAG
GCCCGATCCAAATAATCCACAGCAGTTTACTCATGAACACACCCCACTAGAGTTTAAGTTGCTGAAGGAA
TTGAAAGCTAGTGCAGTTAATAATGGAGTACAAAGCCCATTTACTTTAGGATTGCTAGAATCTATATTTG
GCGCTATAAACCTTCCACCATTTGATGTAAAGCATTTGGCTTGCACTTGTTTGTCTGCTGGTGCATACCT
GGCATGGAATTTAAATTGGCAAGAACTGTGTGCAGACCAGGCTGGACAGAACTGTGCTGCTGGACATGGA
AACATTACAAAGGATATGCTGTAGGGTAATGGCCCTTATTCAGACCTAGAACATCAAATGGCACTCCCAG
ACGCTGCTTATAAACAGTGTGCCTTGGCTGCTAAACATGCCTGGGCCACAATTCCAGAGGAAGGAGTCCC
AGTACAATCTTTTTTACATATCATGCAAGGATCACAGGAGCCCTATGCACATTTTCTTGTAAGATTACAA
GAGGCAGTGACTTGTCAGATTCCTCATACCACTGCTGCAGAAACCCTAACCTTAACTCTAGCTTTTGAGA
ATGCAAACATGGAGTGTAAACGTGCACTGGCACCTGTGAGGTGTACAAAAAATTTGGGAAATTTTCTCAA
AGCTTGTCAAGATGTGGGAACTGAGCTTCATCGCTCTATAATGATGGCTCAACCAATGGCCAATTTAGTG
GTGGACAAATCTAAAAAAATGCCAAGGAGGCAGAAGCTGAATTACAGTTTGTAAAACAAATTCTTCAGTA
GAGACATGCCTCCTGGCTACAGGTGCAAAAGCCTTTGCTTCTGTTAATTCTTCCTACCCCCCATTCTCCA
ACAGGACTTTTGGGCTGGTTAATAGACAAGTCCGTAATGGGAATAGAGTGGCTCTTTTTATCCAGTCAGA
GAGTAAAATCTTTACAACTTTTTCTTTAATTACTCAACATTTAACAATTGGTAGGCATAGATCAAAAATG
CTTGCTGGATATGATCCAGACAAAATTATTGTTCCCTTAGATTCCCAACAACAGGTTGCAGCATGGGAAA
TGTTGACTGCATGGCAAGTAGCTCTTGCAGATTTTGTGGGAATAATAGACAACCACTACTCATCAGACAA
AGTTTTGCAATTTTATAAACTTCATCTTTTTATCCTCCCTGTAATTACTCATCACAAGCCTATTCCAAGA
AGCCAGACTTATTTTACTGATGGCTCTTCCAAAGGTCCCGCAGCTATTTATGGACCTAAGTGTACTCAAA
CAATAAAAACCCCTGGAGTTTCAGCTCAATGCTCAGAATTAATAGCAGTTATTCAGGTTTTATAGCTCAC
TGCTTCAACTCCTATTGTCTGTGATTCAGCCTATGCTGTAAATGTAGCCAGTCGCATTAAGGCTGCCACT
ATTAAAAGGACCCTAGACCCAGAGCTGTTTAACTTGTTTCAAAGACTTCAGCAAGCTTTTCACTCTCGTG
CTGCTCTTTTTCATATTTCTCATATTTGTTCCCACACACAACTTCCTGGGCACTATGTTTAGGTAATGAC
AGAGCAGGTAAACTGATTGGTTCTGTATTTCAGCAAGCTCAAGCTTCTCATGCATTACTGCATCAAAACA
CTTCTGCCCTTACTCATATGTTTCATCCACCTCACACCCAGGCTCAAGCTATTGTGCAAGCCTGCCCCAC
TTGTCAGCATGTCCCTGGTGATACACCTATAGAAGGATGTAGCCTACGAGACTTAGCTTCAAATGAAATC
TGGCAGATGATGTTACACATGTAGCAGCCTTTGGCAAACTTAGCTATGTTCATGTGACTATAGATACTTA
CTCTCATATGCTACATGCCACATGTCAAACAGGGGAAACAGCTGACCATGTCCAATGACATTGTTTATCG
TCATTTGCCCATATGGGGGTGCTTAAACAAATAAAAGCTGACAATGGACCTGATTGTGTTAGTCATGCTT
TTCAAAATTTTTTACAGTTATGGGCAATCACTCATAAAACAGGAATTCCTTACAATCCCCAAGGACAAGG
CATTATAGAGTGGGCACATCAAACATCACAATGTATTTGAAAAGACAAAAAGGGGTAGTAGGAGACCAGC
TACCACCTCAAACAAATTACATTTAGCCTTATTTACTTTAAATTTTTTGACTCCTGGTACAGATAATGAG
AGTCCAGCAGAACAACACTGGCAAATATTACAGGGAAAAAAGAAAGTTTACCAAAGGTATTATGGAAATC
CCAGGAAAAAGGACAATGGCAAGACCCAGTACATTTACTGATGTGAGGATGAGGGTATGCTTGTGTTTTT
ACAGGAGATGGATAAACCGTGTGGGTGCCCTCAAGATGTGTGCGATCATGGAATGGGAGACTGGAGGGAC
CCATGGATCCCAAATTTGGGCCTGGTTCCCCCAGGATGAGCCATGAGCCAGTTGAATCTGAATGCAAAGA
CAGAGCAAGGGCCAACCAGAGTCACACAGACATCAACCCCCATAACATGGGGACAGATCAATAAAACCAC
ATAGGAAGCTGAGAAACTGCTGGAGCATCAGGGTCAGGCAAAAACTCCTGACTCCATGTTTAAGACCATG
CTAGTTGTAATACCCTATGCAGTATGTTTTCCCTGTGTAGAGGTGAAGGCATATTGTGCATATGTTTCCA
CCACCACCCCCCACCCCCCGGTAGAATGGCCTGTACTCTGGAGTGACACTCCACCTGAGATATATCATGA
TCAAGAAACATGGGCACCAGGATCCCTAATTCCCCCTGACATAGAGCAATTAGATTATCAGAACAATGGT
ATCAATTATATGGCTCCTTTGGAGGGACTTCCTTTATGCATCACCCAGGATACATCGCTCAATCACAGTT
GCCTTACAATTCAGTCCCAGGCATGGTTGAGTTACCATGGAAAATATATGCACCTATCAGGCCTTAGCTC
TATGAATATTACTGGTGTAGCTACTAATCACTCCTGGCCCAATTGCCCAAATTGTATTAATTTTACAGAA
TGGGCTCCCTTTGATAATTCTAATACCCCTCCTTGGACCCAGTGTCTTGGCCCCCTAGCTAGAAAACAGT
CCACGCTAATGGGAGACATTATTGACTGGGGTCCCTGTGGTCATTTTGTTGGGAGAGATGAGCATCAGAC
CTCATGGCAAGAACTTCGCTGGCACTGGTGGTGAACTTTAACATCTCTTCACTACACCATCTTGGGATTC
AATCCCAATCTCCTGTGCAAATTGCTTGGCACCACGAAGGCTTTAGCCCACCTTTGCCTCAATGGCATTA
TCAAGGAAAGAGAGGTCCAATTCAGGAGCTGATATGGAAAGCAGCAGTCCCATTTATGAATGGCAGCGTT
TGGGTGAGAACACTATTCAATAATAGTAACAGTACTAAATGCAGGTCTAATGTTACCCTTGTAGAAAATA
TTACCACTCGGCCGGGCGCGGTGGCTCAAGCCTGTAACCCCAGCACTTTGGGAGGCCGAGACGGGCGGAT
CACGAGGTCAGGAGATCGAGACCATCCTGGCTGACACGGTGAAACCCCGTCTCTACTAAAAAAAATACAA
AACTAGCCGGGCGCCGTGGTGGGCGCCTGTAGTCCCAGCTACTCGGGAGGCTGAGGCAGGAGAATGGCGG
GAACCCGGGAGGCGGAGCTTGCAGTGAGCTGAGATCTGGCCACTGCACTCCAGCCTGGGCGACAGAGCGA
GACTCCGCCTCAAAAAAAAAAAGAAAAGAAAATATTACCACTCAATTTACAATTTGTGTTTTTAATCCTT
ATGTTTTTCTAGCAGCAAAAAAGGACCAATTCCAGATGAACAATGCCCAGTTGACTTGTGATTCCTGTCA
ACTGTATCATTGCCTTAATCATAGCACAGTACAATCACACAGTATATCCACCCTAATAATTCTAGGTCAC
ATTCCCGGATTATAGCTTCCTGTAAATTTGTCTGAGCCTTGGGTGGCCACCCCCACATTACATCTCATAA
AACTCTTTTTAACTCAGCTTACTCGTGGTGCTCATAGAGCCTTAGGCATGATAATTTTTGCTATAGTCTC
CTTAGTTACATTAATAACCTCTGTTGTGGTGTCCTCAGTATCAATGCACAGCTCCATTCAAACAACTCAA
TATGTAGAAAACTGGACTTGCACAGCCAACCAGGCATGGATGCTTCAAAATAAAATTAACACCGAGATAC
AAACAGAGGTGGCAATGTTAAAGACTATTATTCTGTAGCTAGGAGAACAAGTAGAAAATTTGCAGTTGCA
GCAGGAATTGCATTGTCATTTTAACCACACTCATATTTGTGTGACCAATTTGGAATATAACAAAAGTGAA
TATCCATGGGATCTTGTAAAGGCCCATTTACAGGGAGCTTTCACATCCAATGTTACTTTCGATTTAATGA
TTCACAAAGTAAAATCCTTAACTTGAATAAGCAGACTCAAGCCTTTCAGCCCTCTTTAAAAGCCTGAGCA
GAATTCCAACAATGTTTAGAAGGCCTTAACCCTCGGAACTACTTCAAACAGCACCTCAGTGTCTTTTTTA
TAACTCTTGGATTAATGTTACTATGTTTCTGTTTTTTTGTTCATAGTCTGCAATATCAGCTGGACCACCA
AATGGCAATTGAGAGCTGCACAACCTGCAATTACCTTTATTCAATTAATGCAAAACAGAAAGGGGGAGAT
GTTACAGGCCAAAAAGAATGAGGGTCATGACCAACTCAGTATACCACTGGAGGCTATTTGAGTAAACAGA
AAACTGTTCTCATGAAAGCAGGATGTTGGAAAACTGACAAACTATGTCTGCCGACAGAAGGGGTGCTGAG
GGCAGTCACACCCCCAGGGCAGTGTTCCTTGTGATTATCTATAGGAACATCTGAAGCCTGTTGAAAGCAG
CAATTATGAGAGAAAGCAATTATGTGTACCTGTGATAAATCAAGCAGCTGACCAACCATTACCTCTCCCT
ACCTGCCCTTTCTACCTAATAAATACGAAGGGCTGTAGAAGCTCAGAGTTGCCTTTGCTCACTAGAAACA
AGGAGCCCCCTGACCCCTTGTTTTAAAACATATCCCTTTGTCTTTGTCTTCATTTCTGCATTCTCCCCAC
TTCGTTCATGCCGTAGTAACCAACAGTAACA
