# Supplementary material for: Genome-wide characterization of endogenous retroviruses in snub-nosed monkeys
Source: PeerJ. 2019 Mar 18;7:e6602. doi: 10.7717/peerj.6602 (PMC6428148; doi:10.7717/peerj.6602)
Supplement: File S4 — All ERV sequences found in the black and white snub-nosed monkey. [file peerj-07-6602-s004.zip › Supplemental4/182-14037.fasta]

>182NW_016804657.1:10161552-10175588 Rhinopithecus bieti 
TGTCTTAATCTTAAATCTTAAAACTTTTCTGAACTCATTTATTAGTTCTAATAGTTTAAGTAAATTTATT
AGTATTTTCTATATGCAAGATCATGTCATCTGCAGAAAGAGTCAGTTTTACTTCTTCCTTTCCGATCTGG
ATGCATTTTATTTTATTTTATTGCCTACTTGCCCTTTCAGCACACTGCTGAATAGAAGTGGTGAGAGCAG
ACATTCTTGTCTTATTCCCGAGCTTAGAGGGAAAGCTTTCAATCTTCCATTATTAAATATGGTGTTAACA
ATTGTGGGTTTTGCATGGATTCCCTTTATCAGGTTGAGGAAGTTCCCCAGTACTCCTATCATGAAAGGAT
ATTGGATTCTATCAAATGCTTTTCCTGCATCTACTGAGATATCATATGATTTTGTCCTTTAGTCTATTGA
TGTAGTATATTACATTAATTACATTTTGGATGTTAAACTGACTGTATTCCAGGAATAAATCCCACTTGGT
CATGGTATATAATTCTTTTACATGTTGTTGGATTCAGGTTTTCAGTACTTTGCAGAGGATTTTGTGTATA
TCATCATAGAGAATATTGGTTTGGCTTTTAGTGTTGAAAATGAGTTGGGAAGTATTTACTCATCTTCTTT
TTTTTTCTGTTGGAAGAATATGTGAATAATTGATACTAATTCTTTTAAAAGGGTTTGCCAGAACCATGAG
AAAAGCTGAAAGACAATATTCTCTGTAACCTGAAAGGGATAAACTAATTGTTTTCTAGAAACTGATGTTT
TAATAGACAGAGTCCCCATTGAAATTTTAGGAGAGTGTCTCGGCGTGTTTGGAAGGCTCTGATGAACAAT
CTTCATAATCTGACAAGAGAGATTGCAATTAAACATTGAAGCCCAACCCATTCATGAGCTTGCATATGAC
AATCTTGACCAAAATACCAGTGAATCAGAAGTGACCAAAAAAATCACAATAATACAGTAGGTTTATTTCA
GGAATGCAAGGACAAAGTACTATTTTTTAAATTGTTTTAACGTTTAATTGACAGATAATACTTTTATATA
TTTGTGGGGTACAATATTGTGATACATGTATACATTGTGGAATTATTAAGTCATGCTAATTAACATATTA
ATCACCTCACATACTTATTTATCTGTGATGAGAATGTTTAAAATCCACTTTTAACAATTTTGGTATATAC
AACAATTGTTATCAACTGTAGCCACCATTCTGTGCAATAGATCACTAGAACTTATTCCTCCTAACTGAAT
TTTGTATCCTTTAATCAACATCTTCTCTTTTCTCTTCCACCTCTCCTCCCTGCCCTCTAGCCTCTGGTAA
CCACTAGTCTCACCTTCTCTATTTCTATGAGTTTGACCGATTTATTTACGTATTTGTTTTGAGACAGAGT
CTCACTGTGTCACCCAGGCTGGAGTACAGTGGCACAATCTTGGCTCACTGCAACTTCTGCCTCCCAGGTT
CAAGCCATTGTCCTGCCTCAGCCTCCCAAGTAGCTGGAAGTATAGGCACCCACCACCACACCTGGCTGAT
TTTGTATTTTAGTAGAGACAGGGTTTCACCTTGTTGGCCAGGCTGGTCTCAAACTCCTGACCACAGGTGA
TCTATCTGCCTTGGCCTCCCAAAGTGATGGGATTACAGGCGTGAGCCACCGCACCCAGTCGTGTTTGACT
TTTTTAGATTCCACAAATAAGTGAGATCATGTAGTGTGTGTCTTTCTGTGCTGCCTTATTTCACTTAGCA
TAATGAAGGAGAAAGTAATACTAAATTGTCTATTAATATCAATAATAGGCCAAAAAAGAAAATCATACAA
ACTCAAATGATGCCGAAACAGTATTTGATAGACTATTCATTCTGATACAGGCTTTAAAACTTACTCATAG
GAGAATGCTTCCTTAAAATGGAAAAGAATATATACTTCAAACCAAGAGGCAACATTGTACTCAATGGTGA
ATCATTGAAAGTCATCCCATTGTGATGCCTGTTATCTCTATTATTATTTATTGTCATTTGAGAAGTCCTG
GCTAATATGTTAAGATATGACACACAAATAAAAGGGGTGACATTTAGGAAGCAGAGCACAAATAATTGCT
GTTTACAAGTGATAGTATCCACTAGGAACCTCAAAGAAACAAACTGAAAACAAGTTAAAATTAATACAAA
CAGAAGGTACAGTGGCCAGATCCAAGGTAAATATAATTTGATAGTTTATTTTGCAAATAATAATAAAACC
CATTTTACATGAGCACATGTTGTGTGGTAGGCACTGTGCCAAATACTTTACATGTACCATCTGATTTAAC
CTTCTTAAAGTCCTTCAGCCATTAATTAATGAAACTTTACAACAAATCTTATGAGGTATGTGTTACCATT
ATCTCCACTTTATAGAAGAGGAAACTGGGGCTTCGGGATACAACTTAACTTGCTTAAGGCCACAAAGCTA
GTATAAAACAAAGCTAGAATCCACTAAGCTTCACTCTTCATTATTCTTTTTTCATATCAATAATCATTGT
TATTATTATCATGACTGATATTATTATATGTTGAAAGCGTGGGGCAATTTTTTATGGGTCTCTCCCATTG
CTCATCTTGTGAGCAGGGGCACCACTGATAGCCTTTGTTCCTGACTGTCTTTTCCAGGCTGTTTGTATAA
TGAATAGCCTTGGAAGCTAGAAGTGGTATCTCTATCTGTATCAGGACAAGCCACAGACAAAACCCCTCAG
ACACCGAGATAGTAAAGGGAGTGGCTTTAATCAGCTGGGAGCATCGGCAGGCTAGCGTCTTAAAATCCCA
GCTCGTCAGGTGCTCCACTTCTATCCCTTTTAAGGGCTCACAACTCTAAGGGGTCAGTGTGAGAGGGTCC
TGAGAGTTCTCACTCTTATTTTGCTACTTATGTCTTCTTGTGCAACAGATTGATAATGATTCGTATAGTA
CACTTGTGCTGAAGCATTTTGGTGAACTAAGGTAGTGATGAAACTTTTATCATTTGAAGAAGTACAGGTA
GCAAACAAGGGAGCAGTAAGCAGGTTTCTATTACTATTATAACTCCTATTATAAGAGTTTTAAATCCTCC
TAGTGCTGGGAACCGCCTTCTAAACATGGCTTCAGGGTCAAATCCATGCTATACTTGTACGTGCACATGT
GCCAGTTTTGTCATATTTCTAATTATGTCTTTAACTACTTGCCTTTGATTATCTATGTGTAGACAGTAAT
TAGTAAGGTTAAATTTCTTATAGACCTCTCTTTCAGCTGCTAGCAAGCAGTCAAGAGCTAGTCAATTTTG
ATAGATAGCATTCCTCATCTGAGTTTCTTGCCAGGCTAGAACAGTCAAGGCTTGACAGGTTTTATTAGTG
ATGATTTCTGAAACAGCTTGCAATCGTATGATTCGATTGAGCGTGTAAATGGGGTCTGGTATCCCCATGA
GCCGTCTTGTGCCTAAGTAGCAGGCCTATTATATTGTATGATTCTCTTGGGGAGCTATTCATTATTTTCA
ATTTTTTTATAGCTATGCTTTTCTTTTGTGGGAAGCATAGACAGGGAAGCCCAGGAGTTCACCTGTTTTA
TGGGCAGTAGGAAGAAAGATGGTTTAATAGTACCAATAACACAATTACCTGTCCAGTGGTCAGGCAGCTT
AGTGTAGGTTCTATGTCCACATATCTAGTATAGCCTAGTGGGGGCCGTCTAGTCCTGGTGGGATTCTGGT
TGAGTTTAAGTGGTCTGCAACTTTGGAAATTTACTGAATGGATTTTTATCTGTGTGGTTTGAACTCCACC
ATGTAACTGCTTTGTGGTACTATTATACAATTTTGTTCTAGGCAACTAAGTTGTCCTACAGAATGAGTGA
ATTCTTTCCTTTTTTTAGCTATGCAATATTGTCTAATAATTGAGGAATTTCAGAACCTAGAAATGATCAG
GGTGATTCTTTTGGGCCGGGAATTTATCAGGAACTGGGTCTGTAGGCACTGATTTTCACACTTCTTATGG
CCATTGATCTCCTATTACAGTTCCTCCACAAACATAACATTGTGGCCTACATAGCATTATACAAACAAGT
TTCTTTTAGAGTCCTGGTACACTTATAATAACCGTAAAATAATAGGACTGTAGCAATCTTTTGTCCTACC
TCAGTGACTTGATGTATATACTGGGAACCTTCTCAGTCCGAGGAAGGTCAGTTGAAGTCCTTACTGTACC
AGTCCAAATTTTAAGGAAAATGAGTCCCGTGATGAGTTTTCTTATGCTTCGGCCATGTGTGGATCAGTCA
GCTTCCGCGTGTGACTGGAGCAGGGCTTGTCGTTTTCTTCAGAGTCACTTTGCAGGGGTTGGCGAAGCTG
CTCCCATCCACGTACAGCTTCCAGTCTACTGATGTTTAAGGATGGTCTTGGAGATGGGGCCTACTAGAAT
AAACTGAGTCCAATACCTCTACACAGTTATGTTTAACTGGGCTCTCTGATACCAGGAGCAAGGTGGCGGG
GTTCAGGGTGTTGCAAACTTCAATGGTTGTGCGGGGATTTTCACAGAGCAAGCTTTGGTATCTAGTTAGT
CTAGTATTCGTTAGCTAAGGATGTCCTTTTAAAGTCACCACAGCATGGGGCACTTTACGTTTAGATTTTG
CCTAAGCGTTAGCTTATCTGCTTCTTGTGCTAACAGGGCCATTGCTGCCAGGGCCCTTAGATATGGGGGC
CAGCTTTGGAAACCCCATCTAGTTGTTTTCAGAGATAGGCCACTGGCTTTGGCCAGGGCTCTACAGTCAG
GGTTAAAACTCCATCTGCCATTTTTTTTTTTTTTAGACCCATAGAATGCAAAAAGTTTTGTCAGGTCAGG
TAGCCCCAGGGCTGGGGCCGACCTGAGTTTTCCTTTTAACTCATGAAAAGCTTGTTGCTGTTGGTTGTAA
TAGATGTAGTTTATCTAATTTACATTTTTATTAACTATCACCCACTAAAATATTGACTTAAATTCTGTAG
CTACTTGATTTCAAGCTTTAAACTGAGCTGGTATTCCTCGTGGGACTCCAATTGCATCTAAATGGACGTG
AGAGTCGAAAGACCTGTAAGGGGGCTTCTCTCGCTTTATGATATCTTACTATTCCTCCCTCTGGATGATG
AAATGCCAGGGTGAAAGGGATATCCAATTGGACTAAAGTATAAGTGCCACTCCACTTATTCAGCAGAGTG
CCCAGTAAAGGTAAATTTTTACCACCACACATCTGCTCGGGCATGAACAAGGGCTGATTGATAAGCTCTT
GAAAATTCTTAAGCTCGTCGTATCCCTTCAGGTCTCCAAGGAATGCTAAGTTTCCTCCCTGTCGTGAGAG
ACACGAAGTGAACTTAGTATTGGGAGATGGAGGCCGGATGGCCCTTGGGGGCTGACCCGCAAGGTGCTGG
ACTTTGGGATAGAGCAGAGAGAGCTTGGCACGACTGATTACTCCAGGCTGTAGAATCCTGAAAAAGAGCT
ACCATGGAGCCCATGTTAGGTTGACTGGAGGACCACCTTAGTGGAAAGGGGACAATCTGGGCCTCTGGCC
TGCCATGTGCACAAACATAATAATTGCTTTTGTTTAACGCGCAGATGGAATATTTGATCCATTCCCACCA
GGCGTTTGCATCTTGGTGTGCTGTCTTAATTGCCAAAGTTTGTTTTAAGTCTTTAACTTCTATGATCCTC
TAGTAAAATGAATATTTCCTTTAGCACCTATTTTTATTAGTCTTTAGACCACAGAAAGCTAAACACCATT
TTATATTTAATAATGCTTCTTGTATGATTTTTATACCAGATAAGCTAAATTTCACCTTTATATTAGTGTG
CTATTAAGGTTAATCTTAGTTTTAATAAAGCTTTGTGTACATATTTATCCAATTTTTAATGTTTGACCAT
AAGGTAAGATTTTATAGACTCTTTTTAACCTTTTATAATTTTTGTTAAAGAGCAGGTTGGTGCTTTAAGA
AAAGCCTGCTATGCTCTTATTTTAATGTCCAATTTACAGAAAAACTGGATTATACCTCTTTAACTTTAGC
CAATGTTTATACACAGAATTTTCTTTCCAATTAACATTTTAAAACTTGATTAAACCTTTAAAACAAATAT
ACATATTTTTAACCTTTTAATGTAGGTAAAAATTTATATTCTTATGCCTCCTTATAATTCTTTTATCAAA
GGTGTATTTTATTTTCCTTATACGCCTTGCACATAAACTGTTCCTTCAATAGTACTCAGAAGGCCTTATT
ACTTTTAAATTATACAACATTTTTTGCATAAAAATTTTTTTATAACTTTTTTTCTTTCACGACTTTCGCA
GAGAATTCTTCGACATGTCTCAACTTTCTGACCTATTACAAACATTTCTTTCTTTAAACAACCAGTTAAT
TTATTTCAGGACAAGAATTTACTATATGACACTCTTTTTATGTAAATTCTGCCTCCCCGCTTCCCCCCCC
CCCTTTTTTTTTTGAAGATAACCATTNNNNNNNNNNNNNNNNNNNNNNNNNNNNNNNNNNNNNNNNNNNN
NNNNNNNNNNNNNNNNNNNNNNNNNNNNNNNNNNNNNNNNNNNNNNNNNNNNNNNNNNNNNNNNNNNNNN
NNNNNNNNNNNNNNNNNNNNNNNNNNNNNNNNNNNNNNNNNNNNNNNNNNNNNNNNNNNNNNNNNNNNNN
NNNNNNNNNNNNNNNNNNNNNNNNNNNNNNNNNNNNNNNNNNNNNNNNNNNNNNNNNNNNNNNNNNNNNN
NNNNNNNNNNNNNNNNNNNNNNNNNNNNNNNNNNNNNNNNNNNNNNNNNNNNNNNNNNNNNNNNNNNNNN
NNNNNNNNNNNNNNNNNNNNNNNNNNNNNNNNNNNNNNNNNNNNNNNNNNNNNNNNNNNNNNNNNNNNNN
NNNNNNNNNNNNNNNNNNNNNNNNNNNNNNNNNNNNNNNNNNNNNNNNNNNNNNNNNNNNNNNNNNNNNN
NNNNNNNNNNNNNNNNNNNNNNNNNNNNNNNNNNNNNNNNNNNNNNNNNNNNNNNNNNNNNNNNNNNNNN
NNNNNNNNNNNNNNNNNNNNNNNNNNNNNNNNNNNNNNNNNNNNNNNNNNNNNNNNNNNNNNNNNNNNNN
NNNNNNNNNNNNNNNNNNNNNNNNNNNNNNNNNNNNNNNNNNNNNNNNNNNNNNNNNNNNNNNNNNNNNN
NNNNNNNNNNNTTTTTTTTTTTTTTAAAGCAAACTTTCTTTATGTCTGTGGACTAGACTGTCTAAGGCCA
CAAGATTAAAAGTTACTATAATACATGTTACCCTGTTAACTTTTAGCAAACTTTACTTTTGTTGAAAACC
TTGTAAGTTTGGGATTTCAATTATCCTTTGCTATTAATAAGACCTTGTTTAGTCCAAATTAACTTAGAAT
TGGTATAGATGGCCCTTTTTTTTCTCTCTCTCTCTTTGACTTTCTGTCTCTCTCTCTCTCTTTGACTTTC
CTTTTGCCTCTGTCTCTTCTTCTCCTTCTGCTTCTTTCTTTTTCTGTCTCTCTCTTTTCTTGACTCCTTC
TTTGTCTCTCTGTCTCTTCCTCTCTGTCTTTTCCTCTCTCTCTTTGCCTCTTTTTCTCTCTGTTTCTTTC
TTCTCTTTCTCTCTGCTGGTCTTTCCTTGCCTCTTCCAGTCGCCTATGTTGCTGTTCTCTTAACTACTGT
CGGGGTGGGGAAGGGAGTCTAAAATCGGCTGTAACTGTCTATGTAGGGAAACTGGTCTGGGTGCCTTGGC
TTACAGGTTACCTTGTGCCATACCTTTGAAACAAGGGACCTGTCCAGGCTTCCTTCTGATGTCCAACCCA
CCTCTAATGCTGGTCAGTCTATTTCACAAAACGTTCTAAGTGTTCCTGGTGTCATAGTAACAACGTAATC
TCCCTTAAATCCTTTCTTGAAATTTTTCAACATAGTTCCTAATGGGATGGGCTTACTTTGTGCCTGACCC
ATGTCTCCTCAAAACAAAACACCATGCTCACACCACACGCACACTACAAAACAAAGAACAGGTAAAAAGA
GGTGGGTTGGACATCAGAAGGAAGCCTGGACAGGTCCCTTGTTTCAAAGGTATGGCACAAGGTAACCTGT
AAGCCAAGGCACCCAGACCAGTTTCCCTACATAGACAGTTACAGTTTTACAGTTGATGCCAAACCAGAAT
CAAAACCAAAATCAGAGTATCAAGAAATCCAAGCCAGGTCAAAACCAAAACCAAAGTATCAAGCAATCCA
AGTCAAGTCAAATACAAAACCAAAGAGCCAGTACAGGCACACGGTGGGTGATCAGGCCACGCTTCCACTC
AAATGGAGTGGGCAAGTTCCTAAGACCAGTCCTGTCAAGCAATCCAAAACAAGTCAAAACCAAAACCAAA
GTGCCGATAAAGGCACGCCATGGGTGTTCAGGCCACACTTCCACTCAAATGGAGTGGGCAAGTTCCAAAA
CTAGCCTTANTAGTTGGAGTTTCACTCTTGTTGCCCAGGCTGGCGTGCAATGGTGTGATCTTGGCTTACT
GAAACCTCCGCCTCCCAGGTTCAAGCAATTCTCCTGCCTCAGCCTCCCAAGTAGCTGGGATTACAGGTGC
CTGCCACCATGCCTGGCTATTTTTTATTTTTGTATTTTTGTATTTTTGGTAGAGATGGTGTTTCACCATA
TTGGTCAGGTTGGTCTTGAACTCCTGACCTCAAGTGATCCACCCTCCTTGGACTCCCAAAGTGCCGGAGT
TATAGGCATGAGTCACCGTGCCCAGTCAGTGAGACCACGTTTCTAGAAGAAAAAAGAAAAGAAACGACAA
ACTGGCCAGGTGCGGTGGCTCAAGTCTGTGATTCCAGCACTTTTGGAGGCCGAGGCGGGCGGATCACAAG
GTCAGGAGACCGAGACCATCGTGGCTAACACGGTGAAACCCCGTCTCTACTAAAAATATTTTAAAAATTA
GCTGGGCATGGTGGCGGGCGCCTGTCGTCCCAGCTACTCGGGAGGCTGAGGCAGGAGAATGGCGTGAACC
CGGGAGGCGGAGCTTGCAGTGAACCGAGATCACGCCACTGCACTCCAGCCTGGGTGACAGAGTGAGACTC
TGTCTCAAAAAAAAAAAAAAAAAAACCAAGAAAAAAAGAAATGACAAACTAAAATACATGACTGTGTAGA
CGAGGAAGGACATGAAATGAAACAGGAAAAAGGTGACCTGAAAACTTTTAAGAATTTTATGTTATCATTG
GTATTTTCCTCAAAATCACTTAAGTATCATAAAGCTTTGCAGGAAACTTTGGTTTGGCTGAAAGGAGAGA
ATTCAGGACATACTCACCCAGTTGTTATCTGAGGGACTTCCTCTTAACAGCTCTTAATTTCAAAGATTAT
GTATCATAGCCTTGTTCCTCAACCAGACTGTAATCCTCTGGAGGGCAGGGACCACCGATTCACTCAAACA
TTTTTGTTAGGCACCTGCTAGATGCTGGGGATGGTAAGTTGATACTTCCTGCCATCAAATCTTCCTACAC
CAGCCACCTGCCTGCATCCCTGAATAGCGCCTGTTCGCCAGCTCCTGGGAACTACACTCTCCTCTTCTAG
AGACACCCTGTACTTTTTGCTGAGCCCTCATGATGCCAACTGTCTGTTTGGATTAGCACCTGTTGTTTGC
CTCAACGTATGTTCTGCCTAATAGACCTTTCTCCCCGTCCTTGTAGCCAGTCTACCACCCCCACTTCTAA
CTGCCCCTCTCTATTGGTGTGTCTCCTTCAAGGTTCTAGACCCTATTAGGCTTCCCATCCAACTCCTTTC
TGGGCTATGTTACTTCACTCATAAAGATTTTCATTCCATAAGTGTTCATTGAGCTTCTGCTTAGTGCCAG
GAGCTGTGCCAGGTGATAAAGATACATGTTAATGGTTATCAGGCTGCTAAGAAAAATATAGGCATGTGAA
TAAGAATGTATAAGAAAATTCTACAAATGCCTCAAGAGATGTGTGAATGAGATAGAGGGGCACCAAAACG
CAGGTGATCAATTTTTCCATGAGGTTAGGGGTGGGCAGGTAAGATTTCATGAGTAAACATTAGATAAAGT
AGCTTCAACTAGATCTCTGCTTCTACAGCAGTTCTTGACATTCTCACTTGACCACACTGCATTGCTGGTT
AGAGATCCGGCAGCACTGGACAGAAGAGAGGGCAAGACAAGCTATCTGAGGGTATCTAGGTCTCATCTCC
AAATTGGGTTATTTATTCTTGTATTGTTGAGTAGTAAGGGTTCATTATGTGCTATGGGTACATGTAATGA
ACTATTATTTCATTATGTGTTTTCCTCCAAATTAGCGGGGTTTTTTTGTTTTTTGTTTTTGACAGGGTCT
CACTGTGTTGCTGAGGCTGGAGTGCACTGGTGTGATCATGGCTCACTGCAGCCTCAACCTCCTGGTCTCA
AGCCATCCTCCTGCTTCAGCCTCCCATGTAGCTGGGATTACAGGTGCACTCCACCACAGGTGGCTAATTT
TTGTATTTTTAGTAGAGACAGAGTTTCACCATATTGCCCAGGCTGGTCTTAAACTCCTGGGGTCTAGCCT
CCTAAAGTACTGGGATTACAGGCATGAGCCACCATGCCAGGGCCTTCTAATTTAGTCTTGATGTCTCTCT
TAGGATAGAGGCTATAAACTCTAGCCCTGGGCTTTGGGGAATTTGGTCATGACTGCTTACAGTGTACCTT
TCATGAGATACTTCTTTATCCTGACAGATGCTTTTGTTGCTGTCTGATCTGTGTCCAGTTTATTCCTGCC
AAGATGGCCACTCTCTAGGAGATCCCTGTCTAGTAAAGAAGTTAGATTTGAGTGTGTCAGTCAGGGGAGC
CATGTAAGAGGCAGCACAGTAAAATGCATGAAGTAGCAGAAGCAGTGTATTGCTCATAGGTCCCAGTGGG
AGGAGGGGAGCATACCAATAGGAATGGAGAGCCACCTGGTACAAAAAAGCCCAACTTGTATTTAAAATGG
ATGCTGAGACAACATAAAACTATAAGAATTCAGTATCATCCCTTACAAATTATGATTTGTAAATATTTTC
TCCCATTATGTAAGCTATCTTTTTACTTTCTTGATGATATTCTTTGAAACACAAAATTTTTTATTTAAAG
AAGTCTAATTTATTTTTGTTGCTGTTGTTGCTTATACTTTGAATGTTGTATGTAAGAAGGGTTTGCCTGC
ACCAAAGTCACAAAGATTTTCTCCTATATTTTCTCCTAAGAGTTTTATAGTTTTAGCTCTTAAATTTAGA
TCTCTGGTCTGTTTTAATAAACTTTTATAAATGGTATGAGGAAGACTCCAACTTCGCTCTTTTACATGTA
GGTACCCAGCAGTTCCAGCATCAGTTTTTGAAAAGATTATTCTTTCTCTCATTGAATTGTCTTGACTCCC
TTGTTGAAAATCAATTGAACATAATTATAAGGGGTTATATCTGAACTCTTAATTCTGCGCTATTGATTTA
TAAGTCTGTCTTTAGGCCAGCACCACACTGTCTTAATTACTATAGTTCCGTAGTAGGTTTTAAAATCAGG
AAGTGTGGATCCTCTAACTTTTTCCTTTATTTCAAGATTATTTTGGCTATTCTGGGTGCCTCCCATTTGT
ACATGAATTTGTGTTTAGTTTGTCGATTTTTGCATTTAAGCCAGCTGGGATTTTTAGGGATTGTGTTGAA
TCTGTAAATCAATTTAGGGAAAATTGTCATTTTAACAATATCTAGTCTTCTGATCCATGAGCATGTATGT
CTTTCCATTTATTTGGATCTTCTTTAAGTTATTTCAAAAATGTTTTATAATTTTTAGAGTACAAGATTTA
CCCTACTTTGGGAGGCTGGGGCTGGAGAATCACTTGAGCCCCATAGTTCGAGGCTACAGTGAGTTATGAT
CATGCCACTGTACTCCAGCCTGGGTGACAGAGAGAGACTCTGTCTCTAAAACAACAACAGGCCGGGCGCG
GTGGCTCAAGCCTGTAATCCCAGCACTTTGGGAGGCCGAGACGGGCGGATCACGAGGTCAGGAGATCNNN
NNNNNNNNNNNNNNNNNNNNNNNNNNNNNNNNNNNNNNNNNNNNNNNNNNNNNNNNNNNNNNNNNNNNNN
NNNNNNNNNNNNNNNNNNNNNNNNNNNNNNNNNNNNNNNNNNNNNNNNNNNNNNNNNNNNNNNNNNNNNN
NNNNNNNNNNNNNNNNNNNNNNNNNNNNNNNNNNNNNNNNNNNNNNNNNNNNNNNNNNNNNNNNNNNNNN
NNNNNNNNNNNNNNNNNNNNNNNNNNNNNNNNNNNNNNNNNNNNNNNNNNNNNNNNNNNNNNNNNNNNNN
NNNNNNNNNNNNNNNNNNNNNNNNNNNNNNNNNNNNNNNNNNNNNNNNNNNNNNNNNNNNNNNNNNNNNN
NNNNNNNNNNNNNNNNNNNNNNNNNNNNNNNNNNNNNNNNNNNNNNNNNNNNNNNNNNNNNNNNNNNNNN
NNNNNNNNNNNNNNNNNNNNNNNNNNNNNNNNNNNNNNNNNNNNNNNNNNNNNNNNNNNNNNNNNNNNNN
NNNNAACAACAACAACAACAAAATGACTTACTTTTCTCTTACTAAATTTATTCCTATTTCTATTTTATAA
TTCCTGTTTTCTTGATGCTGCTGTCAATGGAATTATTTTCTAATTTTTTCAGATTTTAATAAAGCATACA
GAAGTACAATTCATTTTGTGTATTAATCTTTTATTTTATTTCCTTTTTTTGTTTTAGAGACATGAGCTCA
CTATGTTGCCCAGGCTGCTCTCAAATTTGTGGCCTCAAGAGATCATCCTGCCTTGGCCTTCCAAAGCTCT
GGGATTACAGGCACAAACTAATATACCTGGCCCATTTTGTGTCTTAATCTTAAATCTTAAAACTTTTCTG
AACTCATTTATTAGTTCTAATAGTTTAAGTAAATTTATTAGTATTTTCTATATGCAAGATCATGTCATCT
GCAGAAAGAGTCAGTTTTACTTCTTCCTTTCCGATCTGGATGCATTTTATTTTATTTTATTGCCTACTTG
CCCTTTCAGCACACTGCTGAATAGAAGTGGTGAGAGCAGACATTCTTGTCTTATTCCCGAGCTTAGAGGG
AAAGCTTTCAATCTTCCATTATTAAATATGGTGTTAACAATTGTGGGTTTTGCATGGATTCCCTTTATCA
GGTTGAGGAAGTTCCCCAGTACTCCTATCATGAAAGGATATTGGATTCTATCAAATGCTTTTCCTGCATC
TACTGAGATATCATATGATTTTGTCCTTTAGTCTATTGATGTAGTATATTACATTAATTACATTTTGGAT
GTTAAACTGACTGTATTCCAGGAATAAATCCCACTTGGTCATGGTATATAATTCTTTTACATGTTGTTGG
ATTCAGGTTTTCAGTACTTTGCAGAGGATTTTGTGTATATCATCATAGAGAATATTGGTTTGGCTTTTAG
TGTTGAAAATGAGTTGGGAAGTATTTACTCATCTTCTTTTTTTTTCTGTTGGAAGAATATGTGAATAATT
GATACTAATTCTTTTAAAAGGGTTTGCCAGAACCATGAGAAAAGCTGAAAGACAATATTCTCTGTAACCT
GAAAGGGATAAACTAATTGTTTTCTAGAAACTGATGTTTTAATAGACAGAGTCCCCATTGAAATTTTAGG
AGAGTGTCTCGGCGTGTTTGGAAGGCTCTGATGAACAATCTTCATAATCTGACAAGAGAGATTGCAATTA
AACATTGAAGCCCAACCCATTCATGAGCTTGCATATGACAATCTTGACCAAAATACCAGTGAATCAGAAG
TGACCAAAAAAATCACAATAATACAGTAGGTTTATTTCAGGAATGCAAGGACAAAGTACTATTTTTTAAA
TTGTTTTAACGTTTAATTGACAGATAATACTTTTATATATTTGTGGGGTACAATATTGTGATACATGTAT
ACATTGTGGAATTATTAAGTCATGCTAATTAACATATTAATCACCTCACATACTTATTTATCTGTGATGA
GAATGTTTAAAATCCACTTTTAACAATTTTGGTATATACAACAATTGTTATCAACTGTAGCCACCATTCT
GTGCAATAGATCACTAGAACTTATTCCTCCTAACTGA
