# Supplementary material for: Genome-wide characterization of endogenous retroviruses in snub-nosed monkeys
Source: PeerJ. 2019 Mar 18;7:e6602. doi: 10.7717/peerj.6602 (PMC6428148; doi:10.7717/peerj.6602)
Supplement: File S4 — All ERV sequences found in the black and white snub-nosed monkey. [file peerj-07-6602-s004.zip › Supplemental4/183-13962.fasta]

>183NW_016804657.1:1084768-1098729 Rhinopithecus bieti 
TGCCTGTGTAACCACCCAATGGTTTCACCTTGCCTGCTGCCTAGGCAGAGCCTGTTTATCAAGACAGGGG
AACTGCAATAGAGAAAGAGTGATTCACGCAGAGCTGGCTTTGTGAGAGACTGGACTTTTATTATTACTCA
AATCAGTATCCCTGAGCATTTAGGGATCAGAATTTTTAAGGATAACGTGGTGGGTGGGGGGCAGCCAATG
AGTCAGAAGTGCTGATTGGTCAGGTCAGAGATGAAATCATAGGAAGTCAAAACTGTCTTCTTGTGCTGAG
TCAGTTCCCGGGTGGGGACCACAAGATCAGATGAGCCAATTTATCGATCTGGGTGGTGCCAGCTAAGCCA
TAAAGTGCAAGGTCTCTAGCACTCAACCGTAATTTCTAATCTTTTGGTTAATTTGTTAGTCCTGCAAAGG
CAATCTAGTCCCCAAGCAAGAAGGACTAGTTGTCCTTCTTGGTGGTGGTGGCTCACATCTGTAATCCCAG
CACTTTGGGAGGCTGAGGCAGGCAGATCACGTGAGGTCAGGAGCTTGAGACCAGCCTGGTCAACATAGTG
AAACTCCATCTCTACTAAAAATACAAAAAGTAGCCAGGCATGGTGGCACACACGTGTAGTTGCGCTTGGG
AGGCTGAGTCAGGACAATCGCTTGAATCTGGGAGGCAGAGGTTTCAGTGAGTTGAGATTGCGCCACTGCA
TTCCAGCCTGGGTGACAGAGTGAGGCTCTGTCTCACCAAAGAAAAAAGAGAAGGGAGTTTGCTTTGCGAA
AGGCCTGTTACCCTCTTTGTTTTAACTATAACCTTTCCTCCTATAGTTAGTTCAGCCTACACCCAGGAAT
GAACAAGAACAGCTTGGAGGTTAGAAGCAAGGTGGAGTTGGTTAGGTCAGATCTCTGTCACTGTCTTAGT
TACGATTTTGCAATGGCAGTTTCACCTGTGTCCGTATTCCCTTGACACTCATGATATAAGCTGCTGGCTA
CTCACTGAAAGTGATAGGGACAGGAGGCAGAGAAATTCTAGGCAGAAAAGAATGGGGTCCCTGGTGAATC
CCCACCCTTAAGCCTAGAATTGTAGCCCAAGGTGAAAACATGCATTCCTGTTTTCCTGCTTGAATGTTGC
CTTTTCCAAAACCACCCATGACCCATCCTGCCCCCCATCCTGTACCCATAAAAACCCCAGCCTCCACTGG
AAGAGAGCAGAGAAGGGGAGAAGAGGAGAAGCCGCTGGATGTTGGAGACTGCAGTTTGATGTCAGAGGGA
AACAGCTTGACTTCAGAGGTATGGCTTGACTGCGGGACTTTGGAGGAGTCCAGCTGCAGATGGCCAGACT
TCAGGGGAAGAATACCGTCCCACTCCATCCCCTTTCCCATTCTCCCTCCCACTGAGAGCCACTTCCATTA
GCAATGAAATCCCCTGCATTTTCTATCCTTCAATTGGTTTGTGTGACCTGATTTTTCCCAGATGCCAGAC
AAGAGCTCAGGGTACAGAAAGCTGCCACCCTGACCCTCTGCCCTCGTGAAAAGGTGGAGGGTCCACTGAG
CTGTTAAACATTTAATCTGTCCATGGACAGGAAAGCTAAAAGAGCACTGTAACACACACCTTCTGGGGCT
TCAGGGGTTGCAAGCATCTCCTAGACATGACTGTGGGACCTCATGGAGTTTTGCTTCTGCCAGCACTCAA
AAGCACTTCCTTTGGCTCCTGTACCAGCTCACCTGGATGCTCCCCATCCTGTGAGGGGTTGAGAGCTGTG
GGCTAAGTGAGGCACCTCTGCCAGGGGGTCCGTAAAGGGGTCAAAGAAAATTTCCTGTTTCAGAAGCATC
TGTGGCTCTCTTGATCTTGTGGATTTATTTGGAGGCAGGAGCATGCTCAACCTGTGCACAGTTCAGGTTT
GAAGTGCAGGGAGTTGATGCTCCTGGGAGAAGTCTTCAACTAATGACAGATGGGAGTTAGGGGTATTTAT
CCCCTGACTTCCTTATCCCTCCACTGGAACAACTCCGAGGCTATTTTGCACAGTCTCCCAGAGGATCCCA
GTGGAATTGAGCCCCAGTTTCCCATAGCAAACCTGTGTTGACTTCCTGTCCTCCATTCCTCAGTCCCATA
TTGGTGCTTCCTGAGATCTTCCAAATAAACTACTTGTAGTCAAATCTTTATTTTAGGGTCTGCTTTCAGG
AAAGCCTAGCTTAAAAGACACAGTCTATAGTAAGTATAATTAAACAGGATCAGAAAGGATGGGAGGAAAT
TTCTACCATTGAGCAGTTGGCAGCAGAGGTGGGAGGAGGGAGATGAATGGTTGGTAAGCCTTTATGATTA
CAGCTGAATACCTGCCTAAAAAGGGCTACTTAGAAGACAAGACTGCTAGCAGTAATACTGTAGTGGGTTG
ATAAGTGTTCTTCAACATATATGATTACCCTGAACCTCAGAATGTAACCTTATTTGGAAATAGGGTATTT
GCACATGTAATTAGTTAAAGTGAAGTCATATTGGATTACAGTAGGCCCTAAATTCAATGTCTGGTGGCTT
TATAAGAAGAGTTGAACACACAGAGTTTCACACAGTGAAGAAAGCCATGTGATAACAGAGTCAGAGACTG
GAGTGATGCAGCTACAAGCAGAGGAGTGCTAAAGATTGCTGGGAGCCACCAGAAACTAGGAAGAAGCTAG
GAAGGATTCTTCCCTGGAGTCCTTAAAGGGAGCATGGCCCTGCTAACACCTTGACCTTGGATTTCTAGCC
TCCAGAATTGTGAGAGAATAAATTCCTGTTGTTTTAAGCCACCCAGTTTGTGGTACTTTGTTACAGCAGC
TTTAGGAAACCAACACAGATATAAAAACAAGAAAAGAAATGTGGGAAATATAAAGTGCTATATAAATACA
AAGTGGTGTTTTATTCTTTCCTACCATTATATTTCTTTCAATTCCCTTCTTCTCTAGGCTACCTGTAGAG
TTCATTAATTAGATGAGAAGCTCCAAAAGAAATCTAGCAGGCTCTGTTTCTTCTTTCTTTTTGTCTCACA
TTGGGCTGCCCTGCAGACCTGAGTCTGCAGAGGCCAGCTCCATGCTTGGTGAGATAGATGCCTGTTCTGA
GCTTCGGGGTGAGGAGGGTGGAGGTGGGTACTGCAGTAAATGTGGAAGTGCTGAAAAATGTCAGTGTGAT
GCTCTCTCAGTGGGTAGGGGGAATGTGCTGCTGCCTAATGAGCTTTGAAAAATCAGTCGGATCTTTGTCT
ACACGGGTTCTGCATCTGTGGATTCAACTAGCCATGGGTCAGAAATATTTGTTTTTTTAATTGCATCTGA
ACATGTACAGACTGTTTTCCTTGTCATTATTGTCTAAACAATACAGCATGATGACTATGTACGTGTAATT
TGCATTGTATTAGTTATTATAAGTAATCTAGAGATGACTTAAAGTAAACAGGTGGATGAGCATCAATAAT
ATGAAAATACTATACCATTGTATATCAAAGACTTAAAATCTGAGAATTTTGGTGTCCTACGGTGGGGTTT
GGGGTCCTGGAAACAATCCCCCATGGATACCTAGAGACGACTGTATTTATAAGGTAGATTTAAAGCTAGT
TATTAGAAGATTGGGTAAGAAGCACAAAGAAAGAGAGAATATGATAGGTTAAGAGAGCAGTGATGATTAG
GAATGGGGATGGAGACTGCTTGAGTTCTCCAATCTTACCCCAGAGCCACCTCAGTATTTCCTCTCTTTAT
AGCCTTTGATGAGGTAATGGAGGTGCCTACTCTGATTTTAGGCATCTGGATCTACCTTCTTTTGGTCTCA
GGTCATATACACCCTATCACCATAGGGTATGATTCAATGAGGGAACACTTCCTGTCTTTAAATACTTTCC
CCACTTGCAACCTTAATCTGTTTTTAATAGTTGACCAATTTGCATAGAAAAACCAAAACCAAAACAAAAC
ACCAAGGAGTTCATGTGCAAGTGACCTGAGGCCAATAATATATTAGCTTAAATTCTGACTTAAGTGTCAA
CAATTGTCATTGAAGCAAGTTTTGAGGAGGAAGAGGAAAGAGAGCAGGCAAAGTCTCAAACTACTCTGAC
TCTTCTCAGTAACAGGTTTGAGCCCGGTACTCCCTGGAGGCTAAGCACTCCAGACCAGCTACCTCTGTCT
TTCTGTCATCAAACTTCTCTTCCATAGCAACTCTTCCTTCATACAGTTGTCTTCTATGCCCCTTGCCAGG
AAAGTTCTCTTATGTTTTGCATACAACTGAATGCATAGACAGCACCTCTATTTCGCTGGAGACAGAAGCC
ATCTTTAGAAGATCCTTTTTACTGAAAAGTTTATGTGAATTCATTTGTGATGGTCTGGATTTGGAACTAT
AATCCCAAGCCATGGCCCAAAGAGGAGACTCTTCTTGCTTCCTTAAGGCTTCCAAAGCGACAGCAGAATT
GGTAGCTGGGAAAGCAGGGAATCCTTGCATAGTGCCCCAGAGTGCCTGTCACACCTGGCCCAGCTTTCCA
GTAAACCTATTGATGCCCTCTCATCTAGAGTCTCATCTAGAGCAGGCATACCATCTCAGATAATAATAAC
AAACACTCATTGTTGGCATATTATCTCAACTGATCCTCAAGGCATTCTACAAAGTAGATAATCCATTTTA
CAGATGAGGAAATAGAAGCTTACAGAGGTTAATGTTCCTAAGGTTACATAATTCATATGTAGCACAATCA
GGATTTGAATCCACACCTCTTTACATGGCTCTACTTCATGAAGTTCTTCCAGTTCTTTCCCCCATCATTC
TCCAGACACCTCCTTCCCCTTTTCTCTTTCCAGCCTGATGAATAAATGCAGAGCAAGAGCCATCATTGCT
TCATCTTCTCAGGATCTTGGAATCACTTGCATAAGTCAAAGAGAAAGGCAGGATAGGGAGAGATAGTTAA
TTTTGCTTCAGTCTCTTTTCTAACCCCAAATTGCTCTTTCCAAGTATTTTATCGAGTTGCTGGGCTACCT
CCTAGAGTGAGACCCTTCATGGCATCTCTCTGGCCTCTCTGGCAGCTTCTACTTCCATGCCCAGAATGGT
CTCTCTTTGAAAGGTAATGGAGACATAGTTTCAAAATAATTCTTCTGTAGATCTTTATATAAATATGTAT
GAGGGCTTTTAAGAGGAGAGTTATGACTTCCAGCAAGAGTTTGACCTCCTTTCTTTCCTTTTCCTCCCAA
GGTAGTTACACCCCGGATACCAGACAAGTAGTTAGCTCATCTTTGGCTCATGAACCCCACTGGGGCTAGA
AAGGATGTTATGTTTATAAATATGATCTCTACCCTTAAAATCCTGATCCTGATTCTGTCCCCACCACCCT
GCACCTTTTTTTTTTTTTTTTGTGGCCTGGCTGTTCCCTTTTGAAAGCATCACTATTGGGCATGGATGAG
GAGGTAGAGAGGAGAAGGACTAGGTTACTGGTGCCTGATTCTCTAGGGCTGGTCTGGCCATGCTCAGAGG
CACAGGAAGAATCAGGGACACTGAGAGAAATAAGGGCTCAAGCTAAAGAGCTGACAGCTGGGCTTGTGAC
TGATACAGCAGTAGCCCTGAGGGATGCCCCTATAGGAAGCCACTATCCTGTAGGGAAAGGGTCAGTCAGT
TCTAAAATCAAAGCTAGATTTGTAGACTGGAGCTGTGGGAGCCAGAGCCCTCTATGCCTGTGAGGCTGCT
TGGAGCTCCGTGATGTAAGTCAGAGTGGTAATGCCCTGCCAAGCCTTTTCAGGACAGGAATGGCTCAGGG
TCAAAGTTACCTCCCACCCCTCTCTCTGCCAGTTCTCCTCATCCATTTCCATGACTACGGAAAAGGGTAG
AAATACACAGTCACTTGATCATCCTTCATCTTGCCACCCCAGGTCATATCCAAAAGGAGCAGAGGAAGAT
ACTGAGTGGGTGGGCAGTGCCAAGTAATTGGCTTTAGGCTGCTGAAAACACTGGCTCTGGGGGAGTGATG
CTCTAGTCCCCTGCACAGCTAGAGTCAGTCCCTGGTCCATCCTCCATCTCCCCTTTCCCATGAACAATGT
TTTGATGCTCTTCATAGGTTCCACATTTCTGTGCTGTGACCTAGGGTTCCCTGCACAGGACCCTGCAGCC
CTCCTTCCAGCTGTCCTTAGTGCCTTGTTTTCCTTAGTCAAGTCCTGCTCTCAGGTAATGTTTTTTTGCA
GCTGAGGGCTGCAGAGATGGTGAGATGACCTCTTCTCTGGTGGGAAGGAAAGAGAACGGCAGTTATTGGC
CAGGCAAAATGATGGCTTGTCCTCTGGCTTAACAAAGGGCAAGTGGCTGGGGTGGCAATGGGAGATCAGG
AACCATTTTCAGAGAGTGTGGGGCATGTGTGGCCATGTGTCCCAGGGTACTTTGACAAGCAGGGTGTTAT
TGGTGCTGGGGGCTGCAGAACTGTTAGCACTTAAAGTAGGAAGTAGCTGGGTACTGTCTCCAGGAGAAGG
AGCTGAAGTCTCTTGTAAACATCCTGGAGGACTTCTTGAGGGCTAGGCAGACATTGTTGCTGATGACGGT
GATGATAATGATAACAAAATCTTCCTTCCAGGGGCCTACTGTATGTATACCTACTGTATACTTTAAAATA
TTTCTTCATTGGACCATTAGCAACTTGAAATTAGGATGTGGTCTCCATCTCTGTGTCCTCAGTGCCTAAT
CCTAAGAAGGTGGTCAGTAAATCCCATTTCTACACTCGCCAAGCTTCTGCTCTGAGACTGACAGTGCTGG
GTGCCAGGAGTTCAGGCATAAATGGAACCCCATTCTCTGCCCTCAGGGTGCCCAGAGTACCAGGAGGACA
CAAACATGAGAACAAAAACAAACAGTGCAGCTGAGAGATTGTAATGCAAACGAAGCACAGTGGGGCCCCA
ACTCTGTCCTGGACTGAGGAGGGACTTTGGAGAGGGGACATTGCAGAGTTGGGTCTCAAAGGATGTTCGT
TGGCTTCGGCGGAGGATGACAGGCAGGGAGCAGTGGTCTAGGCTGGGTATGGAAAGCTGACTCTGTTTGC
ACGGCTACCCTTCCCTTTTCTGGCTTTGCTCAGGAAACCTCCTGTGTGGCCAGAACAGTTCTTAAGTAGC
AGTGTGAGAAGAAAAGCAGGAAAGACAGGAGGGCCTCCTGCTAGATTCAAAACTTAAAGGAGAGCAGAGA
TAAGAAAAGTCCTCAAATCTGATTCCTCCATTCTACAGTCCTGTTGGCTTGGGTGTGCCCTGTCTGTATC
CCCACACTCCACAATGGTTTGTGCCTGTTTCTTCCACCTGCTTCTGAGAGGGAATAAAGAGGAGTCACTT
ATTGCTTTCTGTCCACCCACTCAGTTCCTCGTAGCTGCAGGGCACTGAGAGTCCTGGACTGCTGCATTCA
CAGCAGCCATAGGCAATCCTGCTGCAGCCATACTGGGAAGCCTGAAGGTACACTGAACCTACGTGTGAGG
AGTGCACATGTGCGCTGGCCTCTCTGCTTCCCTATAGCTTCAGAGCCTCATTCCCCATACTCTGTCCTCC
CTAAAGCTCTTCCTGAACTTTTCTACCTTACTCATTCATTTTTTTTCCCCACGCACACCCTCATATCCTT
CCAAGCCCCTTTTTAACTTATTTTCCCATCCTCTTATGATGCACCAGGATATCATTTTAACAAACATGGG
CTTTGGGGCAGGCTGTGTGATTTGGGACAAGTTACTCACTTAGCAGATGCTCAGCATCCTCAACATTTTT
TACTGTTGGGGTTCCTTTGAGGATAAATAATAGGCATCAACAAATGCTTGCTCTTAGCAATACTCACTTC
CAACCACTTCCTGCTCCTCAAACCTTCCTTGCTTCCCATGCCTTAACTGACCCACGAGTTAAGCTGGGAA
GAGAGAGAGTGAGGGCCCTGGTATAAATAGATTCAACGATTTTGTTCTTTGGGAAGACTAAATGCTGGGA
AAGCATTGGAGAAAAGTAGAGAATCCCCAGGACAGAAGAAGTCTGACCCTCCTCATTCTCATCCTTGTTC
TGACATGCATCTTTACTCAATTCTTACAGCAATCCTACAAGGTGGATGCTATTCTTGCCATTTTCCAGAG
GGTAAAGGAGAGAGTAATTAACATCCCCAGAATCAGACAAAGAATAAGTGCAAAGTCAGCTCTTTACCTC
AGGTGGTTTTTGTTATCTATAAATCAGGGATGATTAGAGCTAAAAGAGAAGAGGTGCTGGCCCATTCTAT
CCTTGCCCCGCTGCCTTGCAGTCCTCACTATGCTTGGCTTTCCACTGGAATCTCAGCATCTGGTCAGGCT
CACGCCAGGCTCCTGGACTCCACCTCAGGGTCTTAACAGGGATGGGTAGAGGATGTAGAGGAGAAAGGAG
GACCTGTGAGAATAGTTACTGCAACAATACAAGATTTAAAAATTAATCAAAAGTAGGCAGAAGGCCAACG
ATACGGCAGACAGCTGGCCAAAACGCTTACACAGGAGCATTTGCTGCAGGTGATTAGCAGGATGCACGCA
GATGAGCACACATAAAAGCTGACCAGGAGTGCAATTTTCTAGAGTTAGGATAATTGGTCAGAGGCCAGAG
AAGAGCAGAAATGGTCAAATTAAAGGAAGTGCCCTGCTCCCAACCCACAAAATGACTAGCAGATGCCAGA
GATGTGGAGTCATGAGGAGGTCCTGGCTAAGAGGCCATTCATTTCTCTAATATCTGAAAGAGCAGGATAA
TTTTGCCACTTCATGATAAACCCTCCCCGGAGTTCTGCATATGTCTCTCTGATGCCTTTAAAGGGCATCC
AGGTTCCTGGGAAGAGACTCGTGCTGTTTCTTACATTCCCCCTGGCTGGGCCAGCACTGGGAAATTCCAC
AGGGGAGAAGAGAGGATACAGAACAAGATAGTCTGGTTTTGAAGACCTGCTTCAGAATGAGAAATGGAGA
TAGAGGTTGTGCCTTGTTGACAACCGCCTGAAAATACCTCCAACCAGGTTTCTCTGTCTTCTAGGGGTGG
TGGGAATGTTGGGAAACTGGTGCCAGATGGTGAAGTGAGGGGTTCTTTGGGGCCTGCCGAGCCAGCAGGG
GAATTACCCTAGGCCCAGTGAGGGTGCATTGCCAGGGCAGGAGGCATCATCATTGTCAGAAACAGCACCT
CATGCCCAGGCAGGCATTGGGGGCACATCTGAACTGAAAGGCAAAGCTAGGCCAGAAGTGGATATCTGAG
AAGTGCAGAGGCAAATAGTGAGGGGGTTGGGGATGTGCTCATGGGGTCTGGTTAGCTGGAGCTGTGTCCA
GGAATGGGAATATGGGTCACAGGCAGAATCTGAAAATCTTAGGAAATTACCTTTTTACTGACCACACAAG
TCCTAATTTTCTCAGTATGATATGATTATTTTGGAGGAAGAAAACCTGCCTTTGATAGAGCTTCTAAGAG
TTCCCTGAGCAGGACAAAGAAAGTTCACCCATGAGGGGTCCCTGACAGCATGGCCGTCCATGTGGGCGCT
GCTTAGAAAAGCTTGGCCAGGGGATCCTGGGACACAGCCCCCAGCAGAGCCTCCCTCCCATCTCCTGCAG
GTGAGGCCTTGTCTTTACCTCTGCTCTGCAGTTTCCCCACAGGGCCAGGTGCCAGTGGGCAGAAAGGAGC
CAAGTGGAAGAGAGAATGCAGTGGGCCTCTTTGACCCCAAGCATGTTTCTACCTCTTGACGCTGAGTCCT
GCAGAGAACTGACTCCAAACCCAAATCCTTTATCTCTAAGCATGCTGTTGGAAGCTTGTTTGTGTTCTCT
TAGGGTTGGGCCCGCCTCATCCTGCCCAGAGGGCACCTAGCAGCCTCTGAAGAGTGACATAAAGCCTCTT
TCTAAGGCAAGTTTTCTTCCCAGAGCACAATTGTAACCAGATTGGGAAAAGCAGAAGCTGTGAGGNNNNN
NNNNNNNNNNNNNNNNNNNNNNNNNNNNNNNNNNNNNNNNNNNNNNNNNNNNNNNNNNNNNNNNNNNNNN
NNNNNNNNNNNNNNNNNNNNNNNNNNNNNNNNNNNNNNNNNNNNNNNNNNNNNNNNNNNNNNNNNNNNNN
NCCCGCCTCATCCTGCCCAGAGGGCACCTAGCAGCCTCTGAAGAGTGACATAAAGCCTCTTTCTAAGGCA
AGTTTTCTTCCCAGAGCACAATTGTAACCAGATTGGGAAAAAGCAGAAGCTGTGAGGTCAGTTAAGGGAT
GAGGGGTTGCAGGGTGGGGGTGGGGTGGTGGGGGAATTGGGACAGGTTCTTCATTGGCCAAGTCCTTTTG
GTTTTTGAGGATCTTAATCATTCTTAAAGGTCAGCTCAATTCTGCAGCCTTTGGAGCCTTTGGTTCGTTC
CCACTACCCAATTTTTATTGATACATACGTTTCCTTCTCTTCTGGCTTCAGGGTGCTGTTAGACCTCTAA
ACTCTCAGAACATCATTTTCAGGCCTGTCACCACCTAAGGATGACATGGAAACAGAGCAATGGCCTAATG
ACTGCTAGAGCAGTGCTATTGCTTTTCTTTTCCTTTTCTTTTTTCTTTTCTTTTCTTTTTTTTTTTTTTG
AGACAGAGATGGAGTCTCGCTCTGTCACCCGGGCTAGAGTGCAGTGGTGTGATCTCTACTCACTGCAAGT
TCTGCCTCCCAGGTTCACGCCATTCTCCTGCCTCAGCCTCCTGAGTAGCTGGGACTACAGGCACCCACCA
CCATGCCTGGCTAATTTTTTTAATTTTTAAAAGAGATGGGGTTTGGCCGTGTTAGCCAGGATGGTCTCGA
TCTTCTGACCTCATGATCCACCTGCCTCGGCTTCCCAAAGTGCTGGGATTACAGGCGTGAGCCACCGTGC
CTGGCCGTGCTATTGCTTTTCAAACTTCCATGTGTGTAGGAATTCCTTAGGGATCTGAGTGGGCACTGAG
ACTCTGCACTTTTAATGAGCTCCTAGCCAGAAGTTGGCAAAAAAAAAAAATTTTCTGTAAAGAGCCAAAT
AGCAAATATTTTCAGCTTTGTAGGTCATATGGTCCCTGTTGCAACTACTGAGCTCTGTTACGCTAGGGCA
AAAGCAGTCCTCGACAATTCATAAACCAATGGGTGTGGCTGTGTTCCAATGAAACTTTACTGACAAAAAT
GGGCAGTGGCTATGGCAGGCTGGATTTGGCTCTGAACTCATTCTAGATGATGTGGACATTGCTGGCTCAT
GGTCCTCACTTTGAATAGTGAGGCATGGGAAGGTTCAGCCCACTGAAGACTGTTAGACTTTTGTGGAGAG
GACCCCAGAAGAGCCATTTCCCTGCAGAGGGTACTACAGGCATCCACAGAAGCATGGGACCCTCTGGGTT
AGAGGGACCTAGTTGCACTTATTTTTATCACAAAAGGCCTGGGGGAGACTCAACGAAGATGGAAATTTTG
ACCTATAAATTTTTCAGTGGCATTTATATTTTTTCTTCAGTCCAGGAAAGTTCTTCCTTGAGGCTGATTT
ATGTTAAATGACCCAAAGGAACCTAACCTGCTTTCATTAATTTTTTTTCTTGGATCTTTCTCAGTATTGT
GAGAAACGGGAAGAATGAAAGATTACAGTCTGTGTGGGGATCTAGAACCCTGATTATGACCGTCCCCTAC
ACCTAGACACCTGCACACACTTCCAGAAGACTTCCACATAGCCCTGTCCCAGGCCTGCTTGTCCTAAATA
GATCATCGTGGAGAGGAATTAATCCATGACTTCTTGTTCTTTTCCAGGAGGAAGTTCACTCAACTCAGAA
AAATGGGGCATTAGTGCTATTATTTAATGTCATTTATCAATTCAGCATTATGATTAAGAGTTCAGATTTT
AAAGACAGTCAAACCTAAGTTTCCCTAAGTTTCACTGTGCCACTTACTTAGCTGCGTGGGCAACTTATGT
AGACCATTTATTTTCTCTGACTGAGAGTGGAACAGTGGTTACCAGAGACTGAGGAGGGGTTAAAAGAGGG
GTACATAGGGAAAGATTGATCAACAGGTACAAAGTCACAATTAGATAGGAGTAATAGGTTAAGTTCTGAG
GTTCTAGTGCACAGCAGGGTGACGATGATTAACAGTGAGACATGATATATTACAAATAGAAGACGGGCTT
TTGAATATCCTCACCAGAAAGAAATGATAAATATGTGATTTATCATGCTAAATACCCTAATTTGATCATC
ATACCACATATATATGTATAATATAAAAACATCAAATTATACTCCATAAATATGCACAATTACAATGTGT
CAATTAAAATTTTTTAGGTAAATTAAAAAAATAAATGTAAAACTCCTTTTTTGACTAAAATGTAACACAC
ATTAGAATGAAAATATTTAAAATTATAAAATATTTAACATAAAAGTTAAAAGTTCTCTACCTAAAATTTC
TATTCTCATCCCAGGATAGCCACTGTTGATGACTTCATATATATATTCTTCCAGTATTTTAAATAATGAA
TATTGTAAAATAAAAAACATTTTTCTCAAGTGGTCATATGCTGTTATTACTATTACTATCATTACTGAAC
TTGCTTTTTCCTAATACTATATCCTATATATCTTTCTGTGTCAGTATGTGAAGATATTTTTTCTTTTTAA
CTGGCATAAGGGATACTACTGTGCCATAATTTAATCAGTTTAGGACATTTGTTTAGCCCCATTAAGTCCC
AGTTTCCTCATAGTTTCAATAAGAATAATTACAGTACCTACTTCATAGGGTTGTTGTGAGGATTAAATAA
GTTTTTTTTTTTTTTTTTTTTAGACAGAGTTTCGCTCTTGTTGCCCATGCTGGAGTGCAATGGTGCGATC
TCAGCTCACCGCAACCTCCACCTCCCAGGTTCAAGCGATTCTCCTGCCTCAGCCTTCCCAAGTAGCTGGG
TTACAGGCATGTGCCACCAAGCCTGGCTAATTTTGCATTTTTAGTAGAGATGGGGTTTCTCCATGTGGGT
CAGGCTGGTCTCAAACTCCCGACCTCAGGTGATCCACCCACCTCGGCCTCCCAAAGTGCTGGGTTTACAG
GCGTGAGCCACTGCGCCTGGCTGGATTAAATAAGTTTTTAATTGAAAAAGATTGAATGTAGTGCCCACCC
TATTTAAAACAGTCCATAATATATCATTTATGTCTTGTATGTGTATCCAAAGGGTTTAAGAGTCACACAT
CCTACCAACTCATGGAATTAAGTTTACAAACGAAACACAAACACAGAAGGAATGAGTGAGCCCTAAATGC
TCATATCACTGCAAAGTGGCCTAGCATCTTAAGTTTCCAGATGTGAACACTATTCATTGAATCTGGCCAA
TGGACAAGATATAGTTGAAAGGTAAATATCACTTTGGCCTGAATCTTGACTGCATTTCTCACTTATGCAT
TGCAGACATAGCCAAAGGTGTGATAGGGCTGGCTGCTTGCTTTGTGCTGTGCTCAATTCATTGACATAAC
GAACTGGGGGGGTTATAAAAAATAATTTTGATGTAGTGACACAATGCAATGAAAAGTGCACCTGGCTTGG
AATCAAAGACATAGGCTCGAAGCCAGGCTCTGCTGCCCACAGGTCTGTGACCAAACAGTCTCCCTAAACC
TCAGTTTTCTGATCAGTAAAGTAGGACCAAAAATGACTCTACCTCCCAGACTTTCTATGAATATTAAGAT
AATAAAAGAACCTAAAAAAGTTCTTATTGAGATCAATAAATTGAGTACATGAATTAATCATGATGCATAA
TTGATCAAGTGTACTCAAACCGGAAGAGAAGATAACTGTGCAGAAGAAAAGTCAGACTAGACAAATGAGA
GTTAACATAATCTCAGACCATGTTCACAGAAACTTGTTGATATGATGTGGCTGTTCTGTAACCGCCAAAT
GGGTTCACCTTGCTCGCTGCCTAGACAGAACCAATTTATCAAGACAGGGGAATTGCAATGAAGAAAGAGT
AATTCACGCAGAACTGGCTGTGTGGGAGATGTGAATTTTATTATTACTCAAATCAGTCTCCCCGAGCATT
CAGGGATCAGAGTTTTTAAAGGTAATTTGGCA
