# Supplementary material for: Genome-wide characterization of endogenous retroviruses in snub-nosed monkeys
Source: PeerJ. 2019 Mar 18;7:e6602. doi: 10.7717/peerj.6602 (PMC6428148; doi:10.7717/peerj.6602)
Supplement: File S4 — All ERV sequences found in the black and white snub-nosed monkey. [file peerj-07-6602-s004.zip › Supplemental4/184-5175.fasta]

>184NW_016804657.1:1396563-1401737 Rhinopithecus bieti
TTTTTCTGCCACACATGGGGTTCCCTCTCTTGGCTTGGAGCCCCCGTCCTTCTGTCTCTGTACAGGGGAG
CTTCTTCATTCTTTCTTGCCTAATAAACAGTCTCCACTCCTTAAAACCACTCCACATGTGTCCATGCCAT
TTTATCTAAATCGGTGCAAGTCCAAGAACCCTGGTATTCCTCTAGTCATTGGAGCTGTATCATTTTGATG
CATTGGCTGGGAATTCATTCATCAGAGCAGTGAGTATTAGGTGTGAATCTTAACCTCAAATCTGTCCTTT
ATTCTTGAGCCTGTCTTCCTGCTATCTTGTTGCCAAACTTTCTCTTTCTGTCTGTGGTCTCTTATTCTCT
CTGTATGAAATGTTTGGAAATTTTTACAGTTCAGGGAAACAGGAAAGATGGCAAATTGTGGCAGGTAGTA
ACTCAATAAGCATCTCTCTCTCTATGGTTTCTCTGTCAAGAACATGGTATTTCTAAGACAACAGTGCCTA
AATTAATTCATTAGTAAGGGGATTTTAAGTATGGAACTTAACTAGAACCACGTTTCTAATGGTAAATGCT
TTAGCATGGGCCATAATAAGTAGCCAGTCTAGCACATTGCCCCATTAAAGTAACCTTGCCCAAAAGTGAC
ACGGTCTCTCTGGAGATCTGGTTTTCAGGGAGTCAGGCAGATCACACAGGTTTAGGAATTCAAAGGGGAA
TCACACAAGGCAGATAAACTAAGGCTGCATGGGTAAAGCGTGGTTAGTCCCACCACTTAGTCCATCCAGT
CCCATGGCTTGGAGGACCACGACTTCAATCATGCCAGCACATTTAACATGGTGCTAGAATCCAGGAACCA
GGGAGGGAAAACAGTTGGAGGATGCTCTCACAGTCTTCTTCTCTACCCTGGGTTGTATGGAAAGGAAGGA
GACTAAGAGGACACTTTTATTCTCGATTCTTTTTCTGGATGAGTAACAGATTATCTTCAGCTTGCACCCC
TCTGGACTACAGTCTGAAACACTGTAACTTCCTTAACATCAGGACTTTGAAGAGAAAAGCAACTCATTTT
CTTTTGGACAAGGACATGGTATGTTTACTAAATCTTTGCAAGCACTGTAAGATCAACCCAGTTCTTTTAG
CAATCATATTAGGCAGACCTGGGGAAAAGAGTTCCCCAAAAGTTAGGGAAGCAACTTTCTGGGGAGCCAT
CTGAGGATCCCCCTTATTTGGGGCCCCTTCAAGTTCCCTTATCATTACAGAACCTTAGGCAAATAAAGCA
AAACTTAAGCTGATTTTCTGATGACCCCAGTAGGTATATAGAAGTTTTCCAAAATTTAATTCAGGTGGCA
ATATATCTCTTATAATATACCAAAAAGAAAGAAAGCAGATGGGGAAAGCAAAGAGAAAGCAGGAACACCA
TTCCCAATTGGGAGAGAAGCAGTTCCCCTTAGCAACCCTAACTGGAATCCCAATAACTCAGGGGATGAAT
GGAAAAGGAAGTACTTTTAATATGAATTCTAGAAGGCCTACAAAAAACCAGGGCCAAACCTCTCAATTAT
TCTAAACTGTCTATAATAAACCAAAAGCCAGATGAGAATACTGTAGCCTTTATGGAAAGGCTGAGAGAGG
CACTAATGGAGCACACCTCTTAACCCCTGATTCAGTTGAGGGACAGCTCATCCTGAAGGACAAGTTTATT
ACACAGGCAGCTCCTGATATTAGGAAGAAATGACAGAAGCAAGCTATAGGACCAAAGAGCACCTTAGAAA
ACCTCCTGAAGGTGGCCATTACAGTCTTTTATCATAGGGACCAGGAGGAGACCCAAAAGAAAAAGAGAAA
GCTCAGGAGAAGGACAAAGTCTCTGGCAGCAGCTTTGCAGGCCTGCAAAGTCCAGGACTCCCAAGGTGCA
TCCACCAGTTGCTATCATCGTGACAGCCCAGGGCATTTTAAAAAGGAATGCCCAGGTAGCAAGATGAAGC
CACCTCAATGCTGTCCAGCCTGTAACGGAAACCACTGGAGATGGAACTGTCCCCAGAGATGGAGGTCACT
GGGTGCAGGACCAGTCTCACAGATGATCTAGCAGAACTGATGGGTCCTGGGGCTCAAACCCCAGGTCCAG
TGGCTCAAACTGCCATTATAGCACAGGAGCACTGGGTGATTCTGGAAATTAAAGGAAGGGAAGTAATCCT
CCTGCTAAACTCTAGAGCCAGTCTCTCTCTTTTCTCCTCTATAATCAGGCCTCCACTCTTCCCATACCAC
GACCATAAGGAGTATCTCAGGAATAACTCTAATCCAATATTTTTCTCAACCTTAGTTGCAATTAGGAGGA
CCTATTGTTTACACATGCTTTGAAGCCATTGTCATGATAGCTTTACTAGTCAGAAAAGCCTCCAAGTCAA
CCCTAGGAAATAATTTCACTGTTTACACTCCACATGATGTGGCAGAATCACTGTCCTCTAAGGGGAGCTC
TTAGCAAACAGCCAGTAGAGCAAGAAGTACATAAGGCAGGATAAGTAGTAAGTCACTTTTTCCAAACACA
GTGCTCAATTAGCTGAGCTAATAGCTCTTACAAGACCACATGAATTAAGCAAGGGAAAGAGTTAACATTT
ATGCTAACTCCAAGTATGCTTTCTAAGTTCTCCATACTCATGCTGCTATTTAAAAGAAAAAATATTTTCT
TACCACCAATGGATCTCCTATAAAATATCACCAGAAAATTAACAGGTTATTATCCTCAGTTTTTGTTCCA
TGACAGGTAGCAGGGATGCATTGTAAGGAACATCAAAAGGGAACCAATGAGGTAGCCAAAGAAAATAGAT
TAGGCTAATCAGGCAGCTAAGTTAAAGGCAAGGAAGCCTTAAGGCTTCAACGCACTGCAAGCTCCTTCTA
ATCTAGGAAGGCTCCATAAGAGAAATTAAAGCTCAGTATTCCCCTGCAAAAATAAAATAGGCCGCTTGTA
GAGGGCATTCTTCCCAGCCCTTAGAATGGCTACAGTCAAAGGATGGCAAACTCCATTTGCCAGCCTCCAG
CCAATGAGGCTGGCAATAACTTAAAATCCTTCACCAAGCTTTTCACTTGGGAAAGGACAAAACTTATCAA
TGTGTTCAAAGGTTGTTTTCAGGCAGGAAATCTCCAAATTCGTTAAGCATGTAACCTCTCTACCTCACTT
GCAACAGAAATTAGCACAACTGGCAGAAGTCCAACCCCAGGAAATAGAACAACCTTTATTTAACCCTGGA
AATTTGGTATTAAGAAAAATTCTCATCTCCATCTCCTTCCCTAAGCCAAGCTGGGAAGGGCCCTACACTG
TTCTTTCAACTCCCTGGGCAGTAAAGGAATCAACTCCTGGATACATCACACTCAAGTCAAAGCCCAAAGA
GCTGAATATCAATGTTAAGAAATAGAAGATCTTAAGTTGAAAATTATAAAAGGTAAGTAACTGAGTGAGG
TCTACTCATCTTATTCAGTCCCACTCTTACCTCACCAGATACCTTTTATTATTTCTACCCTTTCCTCTCA
AAATTTGCCACTAAATAGTAAGACTTCTTTTTAATTCATATTTGCAGGGAGATTTAATTATACATGGAAT
TGCATTTGTAACTTTGTAGATCCCCAGAGGGAAATGTTATATCCTGGCAAGTAAAGTTTTCAACAGAAAT
TATTTACTATGCCACTTTTGTGGTATAGTAGGATTAATAATTGCAAGAAAAATTTAGTAAAGGTTGCTTT
GCTTATAGCAGGAGTAATAGTTATGGATAATAAGCAAGCATAAAAGTTTTACTATCATTAAGTTTAATAA
GACTTTTATTGAAAATTAATAATATAATGCACTCTAAATTATGGAAAGAAGGTTATAAAGAAAAGATTTT
ATATAGGAAATGATTTGGTATGGTAGACACTTGTCCTAAAAGGAAATAACTGGTAGTTTAAAGGATGGAT
GTTTAGGACAAGTCATAAAGTTTAAGTGTGTTGTTAGAGGGTCTGTGAAAGTCATAAAAGATTTTAATAA
TTAAAGGAAAGGAATTGTCAAGATTAACGCTAAAGGTATTTTAGCGACCCAATAATGTATCTCTCCCAAG
CATATTGCAAGTTATAAAAATGGCTAAGCCTAAAGTTATTCTCTAATGGTAAGCCAAGGAGAAATGTATG
CTTTTCTCAAGGAAAATGTTACTTTTATGTTAACGTTTCTGGTAATGTACAGGGACATCTAGTGGAGGCA
AACCGGTATTGCAATTCATTGGTGCAACTGTACAGGTGTCAAACTCTACTGTCAGTTACGGCCTATGGGA
CACCCACTAGCAGTGGTCATCTTAATGCTCATATTCTAACCCTATGTTTTAAACCTTCTTGTAAAATTTA
CCTCTTTTTGCCTAGAAGCAATAAAAATTCAAACAGTGCTGCAAGCAGAGCCATACATGGACATGCCATT
CTTCCAAAACTCTTAAATCAACCTAGGAGAAGGCCCGACTGCTGTTCCCCACATGACACCCCTTTTCAGC
AGGACGTAGCCGGAAAGAATCATCACCCAACACCCGCTAAAAGCAGTTAGGTTTGCTTCTCTTGAGGGAG
GGAATAAGACAGGAGTAATTAAGAAATAATTTTTAGGCAGGTAGAAAGGGCAAAGATTCTTGGTGGAAAT
TTTCCTGTAATAAGAAGCGACCTCCGAACAATTTCTTTTCTAACAGAAAAGTGGCTTAAAGAGCTAGGCT
GGCAAGCTTTGATATGCAAATGCTAACCATTAAAAACTGGGTTCACTCAATATAGCCATTCCTGCCTTCT
TCTTCTTGTCACCAGGTGTGCCAAGTGTCATGGCCACCTCCAGATAACACTATGTGTTCAAAACATCATG
GTCCTCTGCATTTGCATATTAAAAGGCTGAGGTGGGAGGGCCAGGTTTTTCCACAGGCTACATAAATGAC
ACACCTAGTCAAACCAATCCCCTGGGCCCTATGCAAATCAGGCACTGTCTCCTCACGCCTCCAATAGAAC
AATAGACAATTTTCCAACACACACAAGGTTCCCTCTCTTAGCTTGGAGCTCCCCTCCTTCTGTCTCTGTA
CAGGGGAGCTGCTTTATTCTATCTTGCCTATTAAACACTCTCCACTCTTTAAAACCACTCCACGTGTGTC
CGTGTCATTTTATCTAAATCAGTGCAAGACCAACTACCCAGGTGTTCCTCCAGTCATCAGAGCCA
