# Supplementary material for: Genome-wide characterization of endogenous retroviruses in snub-nosed monkeys
Source: PeerJ. 2019 Mar 18;7:e6602. doi: 10.7717/peerj.6602 (PMC6428148; doi:10.7717/peerj.6602)
Supplement: File S4 — All ERV sequences found in the black and white snub-nosed monkey. [file peerj-07-6602-s004.zip › Supplemental4/185-9508.fasta]

>185NW_016804657.1:1694055-1703562 Rhinopithecus bieti 
TGCTTGGGATGCTGTCCACCAAAAGTTTAGAAATCTCTGCTCTGGGATCTGGGGACCCTGAGAGACACAC
TGCACTCACTTTTTGATCTCTGCAATTTCATATCCTGCATCAGTGGTCTCCTTGCCAGCAGATACAGCTG
CTGTGATACGCAGCCTGGGGTGTCCTGTTCCTTTAGCCTCTTCTTCAAAAGCCTCATTTCCTAGCGAGAG
AGTGAGGGTGGATTTGAGTGGCTGTCTTTATTTTTATTTTTTTCTATAATGAGCACCTCTTGGGCTTCTT
TCCAGCTCCTAGCAATTCCCCTTTTCTAGAAATAGTCCCCAATATACAGGTATGGGTCTTGATAAAGTAT
AACTTGGAACAAAGAGATAGTACACATACTAGTTGTCCTTGGGTTCACGTTACAGTTAATGAAAATTCCA
AAGAAAAAACCTAGGAGGTCCTTGGCAGAGTTCACTCTTCCTTCTAAAGTGCTAACCTTTGGATTTGTCT
CTTTCTGCCTCTAAGCTTTTGCTAATTAGCCACGCTAAGGTTTTTCTTGCCTCCAGGCTTTTGCTAATAC
TGTTTCAACTTCCTTAGAACAATTTTCTCTCTATTCTTTTTGTGGCTTGTTACTGTTAATTATTCATATA
ACAGCTTAAATGTCACTTCCTCAGAGAAGACTTCCCTGACCATCCTATTTGCTTCCATCGTAGCTCTTAT
CACAACTTATGATTATTTGATAGTTTTTTTGAAGTCTGTATCCTCTTTGCAAGCCCCACAAGAGCAAGGG
TCATGTTTGTGTTGTTAACTGCCCTAGCTACCGTGTGAAGCACAGTGCCTAGATGACAGTAGATGCTCAA
TAAACATCTACTGAATGAATGACTGAGATAATGAATGATTCCTCCTTCTCAGTCCAAGGATTTCTCCCTT
GTGTTTCTTCTGATACCTATATCCTTCCAATAATTCCCTTTGGGCTTACACTAGCCCCAGAGTCTGTTTC
TATTGCTAACAACTCCCAAACACCTTAACCAGTGTACTGCCTGTGGGCAACACCCTTTACTATCCCCAGG
AAATTCTGCCCTTACAGAAAATCCATTAAGGCACAAGCTTCCATACAAGATGACACAAAGCTGGTGATCC
ATTCTGTTGGAAATAATGCTCAAAATCCTAAGGCAATTGAACACTCAAACAAAGGATTTTCAGCAAAGCA
ATTTTACTTCTGCGCAGAGGGGGTGCTTCTGCTTGGTCAGTCGCCATGAGAGCACACCTGAACAAAGGGG
CATGAGAGCCTTTATTCCTGATGCAAGTACTGCCCTGTGCCCTTTTCCCATTGGCCAGAGTCGAGCTGCA
CAATCTAAACTAGTCCTGGTTGGCTAAACATTTGAACTTTCTTTAGATAAGGTGGGGAGAGAGGGGAAAG
GGAAAGGGTGTCTGCAATGAGCTAGAGAGCTAGTCTTCTTTCCAAATAAGGAAAGGAATGTGAGCTGGTA
CTGATGACACCTGGTACTGTAGCATGTCTGGGCATGTAACAAAGGCAGAAAGGAAGAAAGATGAGAAAAG
GGAAAGGGGGAGTGCTATGAATTAAAGATTAAAGGATTGATCAGGCTGTTTGAAGAGAAACCTCATCAAA
CCCACAGCTTTCCCCTTCTTTTTTTATAACTCTTTCTCTTCAAACCTTGTTAGCATAATTTGGCTCTGTT
GTTCTACTTGGCCTTCAAGAAGGAAAAGCACATTTGAATAAGGGGTAGGAGGATCGTCAGAGCTTTTAAT
GAGAGCTGTTTCAATAAGTCTTCGTATTAGTCCTCAGGCACAGGTGTAATACAACACCCTACAAGAATAA
GCAACCCTATTCCGATGGCAAGATAAATGAGGATTGAAGGCATAAGTCCCTTCCATCTACCGAGCTAATT
TCCTGTTACATTTGTGAAGGGATCGTTTAGTCCAGAATTTTTGGCTAGCTCATTTGATAAGGCAGTAAGA
CCTTGTAATGCTTTAGTTATGGTCCCGCCGGGAGCAGTATTGTTAGAGATATAAGTACAGCATTGGTTCC
CAATCATGACACAAATTCTGCCCTCCTTTGCTAGTATCATGTCTAATGCTATCCTATTTTCCCAGGCCAT
TTGACTGGTGGTTCCTAATTGTTCAGCTATCCTTTTAATAGCATCTCTAGTATAATTCATAAATCATTGT
TGATTGTAATAAATGTAATTTATCCAATTCACATTTTTATTCATTGTTAGCCACCAGAAGAACGTAGATT
CAAATCTGGCAGTTATTTGATTTCGGGCCTTAAATTCATTTGGCACTCCTTGTGGGACCTCAATGGTATC
TACATAAACATGAGAATCAAAGGACCCATGGGGGCCTCTCTTGTTTGACGATGTTTGGTTCCTATCCTTT
CCGGTTGATGAAATGCCAGGGTGAAAGGGATGGCCAATTGAATTAGTACACAAATTCCGCTCCAGTTACT
TGGCAAAGTGTCCAGTATTGGTCCACCACAATACCACCACACATCTGCTCGAGGATGGTTAAGGGCAGAC
TGATGGGTAAGCTCTTGGAAGAGTTTAAGCTCACTGTATCCTGTTAAGGCTCCCAGGAAAGTCAAGTTTT
CTCCCTGTCGTGAGAGACACGAAGTAAAATTGGCATTGGGAGATGGATGCTGGATGACCCTCGGGGGCTG
GTCCGCAGGGTGTCGAATTTCAGGGAAGAGCAGAGAAAGAGCTTGGCATGATTTTTGCCCCAGGCTGAGG
AGTTTTGGAAGAGAGCTACCATACAGCTCATGCCTGGCTGGCTGGAAGAACATCCAAGTGGAAAGGGAAC
AATCTGGGCTTCTGGTCTACCATGTGCACAAGCGTAACATTCGCTTTTGTTTAAAGTGAGGACAGAATAT
TTAATCCATTCCAGCCAAGCATTTGCATCTTGATATCCTGTCTCTAGAGCTATAGTTTGCCTTAAGTTTT
CTACCTCCACAACTGTTACCTTGTTTGGGTCATTTTGTAGATGGGAGGAGGATGTTGGACTCACTATACT
TGGAGAGAGCATTGGGTTCCACCTGTCTCCCGGACTCTGGGTCCGAATTTCTTTATTATTGTTAACCAGT
GGTTTAACTAACCTTAGAGAGAAGATACCGACAGGGTCTTGTCCTGCAACGTCTGCTCCTAACCCATACC
GTTCGAATATAGAGGGTTCTTGCGCCATTGTCCGGGGATTATTTATAATCAGCAATAAAGGGTTACAGTG
CAATGACTTGCAATTTGGTGGGGTGGGACCACGGACTAGTTGGAGTTTTCGTTTTAGTCCCCGTAACCTA
TTTGAAACCGGGGGCCTAGCTGTCCATCCTTTGTACTTAGTGGTCCACCAAACATCTGCCCAGTCACTAC
AGGGACTTTTTAAAGATCCATACTTATACTTGGTTGACTCTTTGCGGTATGGACATAGATACTTATCAAC
ATGGGAGCGCTTCCTTTGAGCTTGCTCGTCTCCACACAGGATGACTGAACAGGCGTTGAACTGAAGGGTT
AAAGGATGGCTAGCCTGAGTTACATTGATGACAAGATGACCTTCTGTTGAAAAGAAAAAAGAAAATAAAC
AAGTGATTATTAGCCTCTTTTTAGAGTTAGTTTGGTGGGGGTGAGCTCTGGAGTGACAGTCCATGATTCT
GGGGGTGGTGGCGCCTTTTTGACTCCGGTGTGATGAGTTCATCCTCTTTCTGCTGTCCGGGCTGCAGTCT
CAGTAGTTAGGAGAACTAGGTAGCATCCTTCCCAGGCTGGTTTGAGCTTCCCTTCCTTCCACCCTTTAAT
GAGGACGTGGTCTCCAGGCTGATGCTGATGTGCTGGAAACTCCAGGGGCAGCGCCTGTGCTAGGAAACCT
TTAGTCTTAAGGAAAGAGAAGGTAGAGGATAGAACAAGTATGTAATTTTTGAGGAACTGATCTTTTGTCT
CAAATGTAGGGATGTCAGCAGTGGAATGTAAGTAGGGCAATCCATAGAGCATTTCATAAGGGGAAAGGTC
AATATCTCTCCAAGGGGCACTCTGGATTCTTAACAAAGCAATAAGAAGACCTTTAGTCCATGGCATTCGA
GTTTCTAAAACTAACTTAGTTAAGTGTTTTTTTAAGAGTCTGATTCATCCTCTCTACTCTTTCTGAGGAG
GATGGATGCCAAGGGTTATGGTATTCTTAATTTATATCTAGTACCTGGGCTAACTTCTTAATGACATGTG
CAGTGAAATGAGTTCCATTATCTGAATCAATATTTTCTATTAGTCCAAATCTGGGTACGATGTTTTCAAT
TAATGCCTTAGTTACATTATTGGTGGCTGCACTTGAGAATGGGATAGCCTCTACCCAGTGGGTAAAGTGG
TCTATTATTACTAATAAGTGTTTTAAATGACCAATTGGGGGCATTTCAGTAGATCAATCTGAACACTTTG
AAATGGTCTCAGCCCTGGATTCCTTCCTCCAAGGGACAATTTCCTTAGAATCTGCTTATTAGTCTTTTTA
CATATTAAGCAACTATCTGTAATTTGTTTGGCCAGGGTGTAAATTTTTATACACCCATAAACCTGGAGAA
CTGCATTGCACATTGCTTGGGGTCCCCAGTGGGTCCCTGATGTAATTGAGACAAGACCTCCCTCATGAGA
GATTTTGACAACATCTCTCTTTGATCTGGTAATATCCATTTCCCTTCTGTGTTCTCTTTAGCTCCTATTC
TTATTAACTTCTCTTTTTCAATGGAAGAGAAAATGGGAGTTGCAGTAGGAGAAGGAAGGCATTGAGTTAA
ATGAAAAGCAGGTGTTTCAGAAGAAACTGCAACTAGCTTTGCTATCTGATCTGTGAGATTATTTCCCTGA
CTTGTGAAAGACAAGTCCTTTTGATGCCCTGGGACATGTACAATAGCTATCTCTTCTGGCAATTGGAGAT
TGCTGAGGACAGGAATAATTAGTTCTCTATGAACTAAATCTTGGCCTCTACTATTGATAAGACCCCTCTC
TGTCTAAATTTTTCCAAATGTGTGTGCCACCCTAAAGGCATACTTAGAGTTGGTATAGATAGTTCCTTCT
TGGTTTTGTAAACGTTCTAAAGCTTGGCTGAGTGCAAACAGTTCACACATCTAGGCAGACCAATTATTAG
GCAGTCTTCCTGATTCTACTTCTTCAAGCATTTCTCCATCAATTACTGAATACCTATTATGTCTTTACCC
TTCAATTTCCCAGGAGGACCTATCTATATATAAGTGCCACCCTGTCTTGAAGGGAGTTTCTCCTAAGTCT
GGTCGAACTTTTGTATGGCAATCAATCAAATCTAAACATGTATGCTCTCTTTTTAAGTTTGGATCCCCTG
TTAAAAAGCCTACTGGATTAAGTGAATTATCAGTAGTTAATATTAAGTCATCTTTTTCTAGTAGGATAGC
CTCATATTTTAAAATCCTTGAGTCAGTAATCCACTTTCCTGCTTTCTGATTTAAAATAGTTATAACTTGG
TGGGGCGTGCTTACTGTTAATTTTCTTCCAAAGGTTAACTTCCTACTTTCTTCAACTCATACTGCTGTAG
CCATGATGGACTGGATACCTAGGGGCCACCTACGAGTCACTGGGTCTAAGACTTTTGACTGGAAGGCCAC
AGGCTGTCAGCGGCCTCCTTGCTCTTGGGTAAGCACTCCTAGAACTACCCCATTATTCACGTTAACAAGA
AGGTGAAATGGCTTTTCTAGGGAGGGTAGAGCTAGAACATGATGATTATGAGCATCTTTTTTAATTCTTC
AACTTGCTGGATTTCCTCAGAAGTCCACAATACGATCAGGCTTCCACTGGGTAAGTTTCTCATATAGAAG
TTTACTTTTTAATACATATTAATCAATCCATAAATGTCAATGTCCAATTAGTCCTAAAATTTTCCTGAGT
TCTTGTTTAGTTTGATGCAGGGGTACGGAAACAATTCCCTCACTCTTTCAGGCCATATTCTTCATTTACC
TGCACTGATTAGGTGACCTAAGTATTTAACTTCAGGTTCTACATGCTGAAGTTTCCCTTTTGAGACCTGC
AACCCCTCACATTGCAAGTGATTGAGAATGTGTGTAGAGAAGTCACCTACTTCCTTTATATCTTTACTAG
ATATAAGGAGATCATCCACATACTGAAGCAGACGTATTTGCTTAGGGACTATGACTTTCTCTAGTACTTA
TTCTAGAATCTGATCAAAAAGGTTGGGGGAATCTGTGAACCTTTGGGGCAAGACTGTCCATCGATATTTT
TGTCTCTGCCCCGAATGGGGATCTTCCTACTCAAAAGCAAATATATCTTGACTATCCTCAGCTGAGGGGA
ATGCCCAGAAGACATCCTTTAAATCTGTCACTGTAAACCCCTGATGATTGTACGGAATTTTGCTAAGAAT
GGTGTAAGGGTTAGGAACAATGGGGTGAGTAGTCTGGACTATTTGATTAATAGCTCTAAGGTCTTGCACT
AATCGATATGACCTATCTGATTTCTTGACAGGCAGGATTGGGGTATTGTAAGGAAACATACAGGGTTCAA
GAAACCCATCTTTAATTAGATTTTCAATTGCAGGCTTTAGCCCTACCCTGCCCTCTAAAGGAATGGGGCA
TTGCTTTCTCCTTACTATTTCCCCAGGAGTTTTTAGTTTGATATATATTGGAGGGATTATGAATTTTCCT
CCATTTCCTTCCTTTGACCAGATATCAGAATTAATATATTTCTCATTCACAGCAGTAAGTGTAGTGAAAT
GAGGAATCCCTTAGGGCTCACCTGAACGTCTATATTTAGCCTTAGCATTAAGTCTCTTCCTAATAGATTA
GTTCCTGCTTCAGGAATTAATAAAAATTGAATATGAGTAAATCAATCTTGATATCTGACTTCCATGCTTT
CTAAAATTTTTGCCTTAAATTCTTCTCCTTTTACCCCAGAGACTAAAAGTTCTTCTGAAGAGCAGGTAAG
ACCAGGTGGAGGGACACAAACAGGAGCGTGAAGCCCCTGAATCGACTAAAAAGGTGATAAATTCACATTT
AGGTCCCACCTCCAAANTTTCATAAGGGGAAAGGTCAATATCTCTCCAAGGGGCACTCTGGATTCTTAAC
AAAGCAATAAGAAGACCTTTAGTCCATGGCATTCGAGTTTCTAAAACTAACTTAGTTAAGTGTTTTTTTA
AGAGTCTGATTCATCCTCTCTACTCTTTCTGAGGAGGATGGATGCCAAGGGTTATGGTATTCTTAATTTA
TATCTAGTACCTGGGCTAACTTCTTAATGACATGTGCAGTGAAATGAGTTCCATTATCTGAATCAATATT
TTCTATTAGTCCAAATCTGGGTACGATGTTTTCAATTAATGCCTTAGTTACATTATTGGTGGCTGCACTT
GAGAATGGGATAGCCTCTACCCAGTGGGTAAAGTGGTCTATTATTACTAATAAGTGTTTTAAATGACCAA
TTGGGGCATTTCAGTAGATCAATCTGAACACTTTGAAATGGTCTCAGCCCTGGATTCCTTCCTCCAAGGG
ACAATTTCCTTAGAATCTGCTTATTAGTCTTTTACATATTAAGCAACTATCTGTAATTTGTTTGGCCAGG
GTGTAAATTTTATACACCCATAAACCTGGAGAACTGCATTGCACATTGCTTGGGGTCCCCAGTGGGTCCC
TGATGTAATTGAGACAAGACCTCCCTCATGAGAGATTTTGACAACATCTCTCTTTGATCTGGTAATATCC
ATTTCCCTTCTGTGTTCTCTTTAGCTCCTATTCTTATTAACTTCTCTTTTCAATGGAAGAGAAAATGGGA
GTTGCAGTAGGAGAAGGAAGGCATTGAGTTAAATGAAAAGCAGGTGTTTCAGAAGAAACTGCAACTAGCT
TTGCTATCTGATCTGTGAGATTATTTCCCTGACTTGTGAAAGACAAGTCCTTTTGATGCCCTGGGACATG
TACAATAGCTATCTCTTCTGGCAATTGGAGATTGCTGAGGACAGGAATAATTAGTTCTCTATGAACTAAA
TCTTGGCCTCTACTATTGATAAGACCCCTCTCTGTCTAAATTTTCCAAATGTGTGTGCCACCCTAAAGGC
ATACTTAGAGTTGGTATAGATAGTTCCTTCTTGGTTTTGTAAACGTTCTAAAGCTTGGCTGAGTGCAAAC
AGTTCACACATCTAGGCAGACCAATTATTAGGCAGTCTTCCTGATTCTACTTCTTCAAGCATTTCTCCAT
CAATTACTGAATACCTATTATGTCTTTACCCTTCAATTTCCCAGGAGGACCTATCTATATATAAGTGCCA
CCCTGTCTTGAAGGGAGTTTCTCCTAAGTCTGGTCGAACTTTTGTATGGCAATCAATCAAATCTAAACAT
GTATGCTCTCTTTTAAGTTTGGATCCCCTGTTAAAAGCCTACTGGATTAAGTGAATTATCAGTAGTTAAT
ATTAAGTCATCTTTTCTAGTAGGATAGCCTCATATTTTAAAATCCTTGAGTCAGTAATCCACTTTCCTGC
TTTCTGATTTAAAATAGTTATAACTTGGTGGGGCGTGCTTACTGTTAATTTTCTTCCAAAGGTTAACTTC
CTACTTTCTTCAACTCATACTGCTGTAGCCATGATGGACTGGATACCTAGGGGCCACCTACGAGTCACTG
GGTCTAAGACTTTTGACTGGAAGGCCACAGGCTGTCAGCGGCCTCCTTGCTCTTGGGTAAGCACTCCTAG
AACTACCCCATTATTCACGTTAACAAGAAGGTGAAATGGCTTTTCTAGGGAGGGTAGAGCTAGAACATGA
TGATTATGAGCATCTTTTTTAATTCTTCAACTTGCTGGATTTCCTCAGAAGTCCACAATACGATCAGGCT
TCCACTGGGTAAGTTTCTCATATAGAAGTTTACTTTTAATACATATTAATCAATCCATAAATGTCAATGT
CCAATTAGTCCTAAAATTTTCCTGAGTTCTTGTTTAGTTTGATGCAGGGGTACGGAAACAATTCCCTCAC
TCTTTCAGGCCATATTCTTCATTTACCTGCACTGATTAGGTGACCTAAGTATTTAACTTCAGGTTCTACA
TGCTGAAGTTTCCCTTTTGAGACCTGCAACCCCTCACATTGCAAGTGATTGAGAATGTGTGTAGAGAAGT
CACCTACTTCCTTTATATCTTTACTAGATATAAGGAGATCATCCACATACTGAAGCAGACGTATTTGCTT
AGGGACTATGACTTTCTCTAGTACTTATTCTAGAATCTGATCAAAAGGTTGGGGAATCTGTGAACCTTTG
GGGCAAGACTGTCCATCGATATTTTGTCTCTGCCCCGAATGGGGATCTTCCTACTCAAAAGCAAATATAT
CTTGACTATCCTCAGCTGAGGGGAATGCCCAGAAGACATCCTTTAAATCTGTCACTGTAAACCCCTGATG
ATTGTACGGAATTTTGCTAAGAATGGTGTAAGGGTTAGGAACAATGGGGTGAGTAGTCTGGACTATTTGA
TTAATAGCTCTAAGGTCTTGCACTAATCGATATGACCTATCTGATTTCTTGACAGGCA
