# Supplementary material for: Genome-wide characterization of endogenous retroviruses in snub-nosed monkeys
Source: PeerJ. 2019 Mar 18;7:e6602. doi: 10.7717/peerj.6602 (PMC6428148; doi:10.7717/peerj.6602)
Supplement: File S4 — All ERV sequences found in the black and white snub-nosed monkey. [file peerj-07-6602-s004.zip › Supplemental4/186-4717.fasta]

>NW_016804657.1:1700018-1704734 Rhinopithecus bieti isolate Rb0 unplaced genomic scaffold, ASM169854v1, whole genome shotgun sequence
TGACCTAAGTATTTAACTTCAGGTTCTACATGCTGAAGTTTCCCTTTTGAGACCTGCAACCCCTCACATT
GCAAGTGATTGAGAATGTGTGTAGAGAAGTCACCTACTTCCTTTATATCTTTACTAGATATAAGGAGATC
ATCCACATACTGAAGCAGACGTATTTGCTTAGGGACTATGACTTTCTCTAGTACTTATTCTAGAATCTGA
TCAAAAAGGTTGGGGGAATCTGTGAACCTTTGGGGCAAGACTGTCCATCGATATTTTTGTCTCTGCCCCG
AATGGGGATCTTCCTACTCAAAAGCAAATATATCTTGACTATCCTCAGCTGAGGGGAATGCCCAGAAGAC
ATCCTTTAAATCTGTCACTGTAAACCCCTGATGATTGTACGGAATTTTGCTAAGAATGGTGTAAGGGTTA
GGAACAATGGGGTGAGTAGTCTGGACTATTTGATTAATAGCTCTAAGGTCTTGCACTAATCGATATGACC
TATCTGATTTCTTGACAGGCAGGATTGGGGTATTGTAAGGAAACATACAGGGTTCAAGAAACCCATCTTT
AATTAGATTTTCAATTGCAGGCTTTAGCCCTACCCTGCCCTCTAAAGGAATGGGGCATTGCTTTCTCCTT
ACTATTTCCCCAGGAGTTTTTAGTTTGATATATATTGGAGGGATTATGAATTTTCCTCCATTTCCTTCCT
TTGACCAGATATCAGAATTAATATATTTCTCATTCACAGCAGTAAGTGTAGTGAAATGAGGAATCCCTTA
GGGCTCACCTGAACGTCTATATTTAGCCTTAGCATTAAGTCTCTTCCTAATAGATTAGTTCCTGCTTCAG
GAATTAATAAAAATTGAATATGAGTAAATCAATCTTGATATCTGACTTCCATGCTTTCTAAAATTTTTGC
CTTAAATTCTTCTCCTTTTACCCCAGAGACTAAAAGTTCTTCTGAAGAGCAGGTAAGACCAGGTGGAGGG
ACACAAACAGGAGCGTGAAGCCCCTGAATCGACTAAAAAGGTGATAAATTCACATTTAGGTCCCACCTCC
AAANTTTCATAAGGGGAAAGGTCAATATCTCTCCAAGGGGCACTCTGGATTCTTAACAAAGCAATAAGAA
GACCTTTAGTCCATGGCATTCGAGTTTCTAAAACTAACTTAGTTAAGTGTTTTTTTAAGAGTCTGATTCA
TCCTCTCTACTCTTTCTGAGGAGGATGGATGCCAAGGGTTATGGTATTCTTAATTTATATCTAGTACCTG
GGCTAACTTCTTAATGACATGTGCAGTGAAATGAGTTCCATTATCTGAATCAATATTTTCTATTAGTCCA
AATCTGGGTACGATGTTTTCAATTAATGCCTTAGTTACATTATTGGTGGCTGCACTTGAGAATGGGATAG
CCTCTACCCAGTGGGTAAAGTGGTCTATTATTACTAATAAGTGTTTTAAATGACCAATTGGGGCATTTCA
GTAGATCAATCTGAACACTTTGAAATGGTCTCAGCCCTGGATTCCTTCCTCCAAGGGACAATTTCCTTAG
AATCTGCTTATTAGTCTTTTACATATTAAGCAACTATCTGTAATTTGTTTGGCCAGGGTGTAAATTTTAT
ACACCCATAAACCTGGAGAACTGCATTGCACATTGCTTGGGGTCCCCAGTGGGTCCCTGATGTAATTGAG
ACAAGACCTCCCTCATGAGAGATTTTGACAACATCTCTCTTTGATCTGGTAATATCCATTTCCCTTCTGT
GTTCTCTTTAGCTCCTATTCTTATTAACTTCTCTTTTCAATGGAAGAGAAAATGGGAGTTGCAGTAGGAG
AAGGAAGGCATTGAGTTAAATGAAAAGCAGGTGTTTCAGAAGAAACTGCAACTAGCTTTGCTATCTGATC
TGTGAGATTATTTCCCTGACTTGTGAAAGACAAGTCCTTTTGATGCCCTGGGACATGTACAATAGCTATC
TCTTCTGGCAATTGGAGATTGCTGAGGACAGGAATAATTAGTTCTCTATGAACTAAATCTTGGCCTCTAC
TATTGATAAGACCCCTCTCTGTCTAAATTTTCCAAATGTGTGTGCCACCCTAAAGGCATACTTAGAGTTG
GTATAGATAGTTCCTTCTTGGTTTTGTAAACGTTCTAAAGCTTGGCTGAGTGCAAACAGTTCACACATCT
AGGCAGACCAATTATTAGGCAGTCTTCCTGATTCTACTTCTTCAAGCATTTCTCCATCAATTACTGAATA
CCTATTATGTCTTTACCCTTCAATTTCCCAGGAGGACCTATCTATATATAAGTGCCACCCTGTCTTGAAG
GGAGTTTCTCCTAAGTCTGGTCGAACTTTTGTATGGCAATCAATCAAATCTAAACATGTATGCTCTCTTT
TAAGTTTGGATCCCCTGTTAAAAGCCTACTGGATTAAGTGAATTATCAGTAGTTAATATTAAGTCATCTT
TTCTAGTAGGATAGCCTCATATTTTAAAATCCTTGAGTCAGTAATCCACTTTCCTGCTTTCTGATTTAAA
ATAGTTATAACTTGGTGGGGCGTGCTTACTGTTAATTTTCTTCCAAAGGTTAACTTCCTACTTTCTTCAA
CTCATACTGCTGTAGCCATGATGGACTGGATACCTAGGGGCCACCTACGAGTCACTGGGTCTAAGACTTT
TGACTGGAAGGCCACAGGCTGTCAGCGGCCTCCTTGCTCTTGGGTAAGCACTCCTAGAACTACCCCATTA
TTCACGTTAACAAGAAGGTGAAATGGCTTTTCTAGGGAGGGTAGAGCTAGAACATGATGATTATGAGCAT
CTTTTTTAATTCTTCAACTTGCTGGATTTCCTCAGAAGTCCACAATACGATCAGGCTTCCACTGGGTAAG
TTTCTCATATAGAAGTTTACTTTTAATACATATTAATCAATCCATAAATGTCAATGTCCAATTAGTCCTA
AAATTTTCCTGAGTTCTTGTTTAGTTTGATGCAGGGGTACGGAAACAATTCCCTCACTCTTTCAGGCCAT
ATTCTTCATTTACCTGCACTGATTAGGTGACCTAAGTATTTAACTTCAGGTTCTACATGCTGAAGTTTCC
CTTTTGAGACCTGCAACCCCTCACATTGCAAGTGATTGAGAATGTGTGTAGAGAAGTCACCTACTTCCTT
TATATCTTTACTAGATATAAGGAGATCATCCACATACTGAAGCAGACGTATTTGCTTAGGGACTATGACT
TTCTCTAGTACTTATTCTAGAATCTGATCAAAAGGTTGGGGAATCTGTGAACCTTTGGGGCAAGACTGTC
CATCGATATTTTGTCTCTGCCCCGAATGGGGATCTTCCTACTCAAAAGCAAATATATCTTGACTATCCTC
AGCTGAGGGGAATGCCCAGAAGACATCCTTTAAATCTGTCACTGTAAACCCCTGATGATTGTACGGAATT
TTGCTAAGAATGGTGTAAGGGTTAGGAACAATGGGGTGAGTAGTCTGGACTATTTGATTAATAGCTCTAA
GGTCTTGCACTAATCGATATGACCTATCTGATTTCTTGACAGGCAGGATTGGGGTATTGTAAGGAAACAT
ACAGGGTTCAAGAAACCCATCTTTAATTAGATTTTCAATTGCAGGCTTTAGCCCTACCCTGCCCTCTAAA
GGAATGGGGCATTGCTTTCTCCTTACTATTTCCCCAGGAGTTTTAGTTTGATATATATTGGAGGGATTAT
GAATTTTCCTCCATTTCCTTCCTTTGACCAGATATCAGAATTAATATATTTCTCATTCACAGCAGTAAGT
GTAGTGAAATGAGGAATCCCTTAGGGCTCACCTGAACGTCTATATTTAGCCTTAGCATTAAGTCTCTTCC
TAATAGATTAGTTCCTGCTTCAGGAATTAATAAAATTGAATATGAGTAAATCAATCTTGATATCTGACTT
CCATGCTTTCTAAAATTTTGCCTTAAATTCTTCTCCTTTTACCCCAGAGACTAAAAGTTCTTCTGAAGAG
CAGGTAAGACCAGGTGGAGGGACACAAACAGGAGCGTGAAGCCCCTGAATCGACTAAAAAGGTGATAAAT
TCACATTTAGGTCCCACCTCCAAATTTCGAGGGCTCCTGGTGGGACTCAAAATAAAAGTGGCAGAGCCCT
TGACTCCCCTATTGTTTTTCACAAGTCATGAGTGTGAAAGTTGCTCTCTCTTTCTTTAGTTCAGGACATT
TTCTCTTGAAGTGTCCTGTTCTTCTACATTTGTAGCATCTATCTTGTCCTTCCTTCTCAGTTTTAGTATT
CTCTGCCTTTGCTCCCCTATACCCCTTAGAGGGCTTGTTAAACGAGGGCCTCAACCCTCCAGATGGAGGC
TTGGGTCCTCTAAAGGAGGCTTTAGGTCCCTTATAATCTCTGGTCCCTTGAAAGCCCTGCTTAGAGATAT
ATGGGTTTGGAGTCATCTGTTGGAAGGTGGATAATATGTTTTGTCTTTTGTTTTTGTTTTTCCTCATCTC
TTCTCACACATACTTTTTGAGCCTCCCTGAGAAGTTCACTCAGGGGACGGTCCTCCTAATTTTCTGTCTT
TTGTAGTTTTTTGGAAATGTCTGCCAACTTTTAGTAATGAAGTGAAGTTTTAACATTCCTTGTTCAAGGG
GGTTTTCTAAATCGAGGACTGCATATTGTCTCATTTGCTCCCTCGATCTATTGAAGAATCTAGTGGGTCC
TTCATCTTTTTCCTGTTGAATAGCAAA
