# Supplementary material for: Genome-wide characterization of endogenous retroviruses in snub-nosed monkeys
Source: PeerJ. 2019 Mar 18;7:e6602. doi: 10.7717/peerj.6602 (PMC6428148; doi:10.7717/peerj.6602)
Supplement: File S4 — All ERV sequences found in the black and white snub-nosed monkey. [file peerj-07-6602-s004.zip › Supplemental4/187-6508.fasta]

>187NW_016804657.1:186184-192691 Rhinopithecus bieti 
TCACGGAAGAGAACCATGGAACCCAGTGACTAGTGTTCAGCTTGATTAGGAAGAACCCAGGCACTTAGCC
ATGCTGGAACAATGGCGATCCTTTAGCCCGATCAGGAGCAGCAATGGGTGCCTCACTGGATCAGGAGTGC
AGTGAACACCCTGCCGGATCCGGAGGGGTGGAAATCAGCAGTGGGTCTGTGACAGTGGCAAACAGCAGTG
GTGGATGGTGAGACAAAGCTCAGCTCAAGCTGTAACAAACATGGACCAGAAGAGTGTTCAGTTGCAAGAT
GTAATAGAGTGAAAACAGAGCTCCCATACAATGGGAGGGGACCCAAAGGGGGTTACCATTGCCGGCTCGA
ATGCCTGGGTTTGTATCCCAATCATTGTCCCTCCCGCTATGCTCTCAGGTGATAGATGATTGGCTATTTC
TTTACCTCCTGTTTTTGCCTAATTTGTATTTTAGTGAGCTCTCTTTACTACCTGATTGGTTGGGTGTGAA
CTAAGTTGCAAGCCCCATGTTTAAAGGTGGATGCGGTCACCTTTCCAGCTAGGCTTAGGGATTCTTAGTC
GGCCTAGGAAATCCAGCTAGTCCTGTCTCTCAGTACCCCCTCTCAACAGGAAAACCCAAGTGCTGTTGGG
GAGGTTAACCGATGACTACTCTAACTGCTTCCTGCTGAATTGGGGCATAGTAGGGGTGATGCAGTTGAGA
TTTCCTCAGGGGGGTGCCTTCGATGTCATCAACGTCGGCGCATGGGCTAGCAGACTGGTCCAGGGGTCCG
CAGTAGATCTTAGTCATGGACTGCTTCTGGGGCTCCATTTGAAGAACAATTTGTAGTTTTACAGCTTCGG
TTCTGGAAGAGACAAACTTAATAAGGATGTTAAAGATACAAGAATTGAAATGTATGGCCTGCAGTGCAGG
TGATTATTTCTTTGGCACACTTCACAGGCCCTGACTATCTGCTTGATAGTTTTGAAAAGGCCTGGTCCAG
TAAATAATAATTTGGCCATCTGGTGGGTGCTATCAATGCCTAAGTGAAAGGTTTGGTGAAGAGTTTTAAG
TAATTTCCATTGGTTAGCTGCAGGCAAAAGTATTTTTCCTTCTTCAGTGGCTAGCCATTCTGAGGGGAGG
AAACTATGTCCTTGTGAGGTTCCCCATTCTATTTCTCCTGCTGAGTACTGGAGCTTGGTTTCCCGGAGGG
GATTACCCCATCCTAGGGGTCTTTCTATAAGCATTTCTAACGGAGGGTCCTGCCTTGCAGCTCTTCTGGC
TTCAATATCGGCTTAGCAGTTCCCTTCTATTTCCCTTTCCTTTCCTGTCTGATGACTCCAGCAATGTAAG
ACTGCCACCTCTTTAGGTTTCTGTACAGCCAATAATAATCTCCTAATGGCTTCCTGATGTTTGATAGGTG
TTCCCTCGGAAGTTAGGAATTCCCTTTCTCTCCATATTGCTGTGTGGGCATGGAGGACTAGGTAAGCATA
CTTAGAGTCTGTGTATATATTTACCCTTTTTCCTTCTCCTAATTCTGGTGCCCGAGTGAGGGCTATTAGT
TCTGCCAGCTGAGCGCTAGTTCCTTGAGTGAGGGGATTATTTTCAAGTATTCCATTATCACTCACCACTG
CATACCCCGCTTTTCAAAGTCCTTTTTCTACAAAGGAACTTCCATCAGTATACAAGTTGAGGTCAGGATC
AGTCAAGGGAACCTCTAGAAGGTCCCCTCAAGTGGTGTAGGTTTGAGCAATCACCTGTTGAACGTTATGT
TCTATCTTTTCTTCATTGTCTAGAAGAAATGTGGCTGGGTTAAGAGTTGCACAAGTGTGCAGTTCTCAGC
ACTGGCCCTTCAAGTAATAGTGCCTGATATTTAAGCAAACAGTTGTCTGACAGGCACAAGTCTCCTTTAG
CAGCGAGTATGCCATTTACATCATGAGATGTCCACACAGTAAGATCTCTTCCCTGTATTATTTTAACTGC
TTCAGATACTAAGACTGCTACTGCTGCCACTACTTGTAAACAATGAGGCCAGCCCTTTGCCACTAAATCA
ATTTCCTTAGTCAGGTGTGCCACGGGTTGCAAGCTCGTCCCTCGGACCTGTGTAAGGACTCCTAGAGGTA
TTCCTGTTTTTTCTGTGACATATACAGAAAAGTCTTGCCCTGTTGGCAAACTTAACACTGGGGATTGGGT
TAGGGCCTTATTTAGGGCCTGGAAAGCTGCTTCTGCTTCAGGTATATATCTTACTAATTGGATATTGGCT
TTCTGAGTTTCCTTAATTAGCGCATATAATGGCTTGGCTATTTCACCATACCTGGGAATTCATATTCGGC
AGAAGGCTGTTATGCCAAGGAACGCTCTTAGTTGTTTTAGAGATTTGGGATGAGGATAAGCCAGTATAGG
CTGGATACGTTCCTCACTGAGGGCCCTGGTGCCTTTGGACAATTTTAGCCCTAAGTATTTAACCTGCTGT
GAGCAGAGCTGAGCCTTTGGTTTGGAAACCTTGTAGCCACAGGTGGTGAGGAAATTTAAGAGTGCTTGGG
TGGCTTGATGGCACAAGGTTTCTGAACGGGTGGCTAAAAGTAAATCATCCAGGTACCAAATGACTACAGT
GTCCAGGTATGAGAATTGGCTCAAGTCTTGGGCTAATACCTGGCCAAATAGATGGGGGCTGTCCCTGAAC
CCTTGGGGTAAAACGGTCCAGGTAAGTTGAAATGTTGGGTTTGAAGGATCTTCAAAGGCAAACAAGAATT
AAGAGTCAGGATGTAGACTATCCTTAAGGTCCAGGGATGTAGAAAAAGACATCCTTAAGGTCCGGGACTG
TAAACCACTCTGCTTCCTCTGGTATTTGGGAGAGCAGAGTATAAGTGTTAGGTACAGCTGGGTATAGAAG
GGCAACGGCCTCATTAATAATCCTGAGATCTTGCACTAACCTCCACTGTCTGTTGGGTTTCTGTACTCCT
AAAATTGGAGTATTGCAGGGGCTATTGCATGGTTTTACTAGGCCTTGGGCTTTTAGGTCTTAATAATCTT
TTGGAGTGTTTTTTGGGCCTCAGGTCTAAGAGGGTACTGCCTTTGTAGAGAAAGGAGGTGGAATCCTTTA
GTTTAACTTAAACAGGATGGGCATTCTTTGCCCATCCATATTGTCCTTCTGTTGCCCAGACTTCAGGATT
AATTCCTTCCTCAAGCAGGGGACAACAAACAGGTGTTCCTTCTCCTATGTTCGAGCGTAAAATGGGCCCT
GCTTTTGCTAGAATGTCTCTCCCTAACAAGGGAGTGGTGCTTTCAGGCATAATTAGAAAAGCATGTGAGG
AGTAAAGTTCCCCAGTCACAACTTAGTGGCTGGGAGAAGTATCTAGTGACTGGCTGTCCTAGGACCCCTT
GGCCAGTGACAGATCTGGAGGACAGTTGTCTGGGACAGGACAGTAAGACTGAGAAGGCCACGCCAGTGTC
CAAGAGACAGTTAACCTCCTGGCCTTCAATGGTCAAGCATACCCGGGGCTCTGCGAGGGTGACGGCATGG
ACTGGCACTTGCCCCGGGCACCCTCAGTCCTGCTGCTGGATCATCTGGTTAGTGGCTTCTGACTCAGAGG
ACCTTCATCCCCTGGGGCAGTGGGCCTTCCAGTGATTCCCTTGACATAAGGGGCATGGACAAGGGGAAGG
CTTATTTCTATTCGGACAATCTTTTTTAAAGTGTCCTTGTCGACTGCACTTGAAGCAAGCCCTATCAGGC
ATTCGATGTGCCCAGCCTTTCCATGTTCCAGAGCCTCCAAAGTCTGCTTACCTGAGGGCCATGACTAAAG
TGGTGGCCTTTTTCTTATCTCATTTGTCCTGTTCCTCCTGCTCTTCCTGATCTCTATTATAAAAAACCGA
GGTTGCCAAGTTCAATAGGGTTTTTAAGTTTTGCTCCAGGCCTAATGCGGACTTTTGAAGTTGTTTTCTA
ATGTCTGCTGCTGACTGAGTGATAAACTTATCCTTTTTTTTTTTTTTTTTTTTTTTTTTNNNNNNNNNNN
NNNNNNNNNNNNNNNNNNNNNNNNNNNNNNNNNNNNNNNNNNNNNNNNNNNNNNNNNNNNNNNNNNNNNN
NNNNNNNNNNNNNNNNNNNNNNNNNNNNNNNNNNNNNNNNNNNNNNNNNNNNNNNNNNNNNNNNNNNNNN
NNNNNNNNNNNNNNNNNNNNNNNNNNNNNNNNNNNNNNNNNNNNNNNNNNNNNNNNNNNNNNNNNNNNNN
NNNNNNNNNNNNNNNNNNNNNNNNNNNNNNNNNNNNNNNNNNNNNNNNNNNNNNNNNNNNNNNNNNNNNN
NNNNNNNNNNNNNNNNNNNNNNNNNNNNNNNNNNNNNNNNNNNNNNNNNNNNNNNNNNNNNNNNNNNNNN
NNNNNNNNNNNNNNNNNNNNNNNNNNNNNNNNNNNNNNNNNNNNNNNNNNNNNNNNNNNNNNNNNNNNNN
NNNNNNNNNNNNNNNNNNNNNNNNNNAAGGATTTTGATAGGAAGGCTACTGGTTGTCAGTGGTCTCAGTG
TTTTCAGGCTAAGCCCTTGTTTACACTGACAACAAGGTGGTACTGGAGTGTTACAGGGTCAAGGAGAAGA
CCTTCAATTATCAAGTACAGGTTTTGAATTTGCCCTGGCTTTTAAAGGAATAGGGCACACTGTTTTTTCT
TTACTACTTCTATCTCTCTTTTTCTCTCTCTCCCTCTCTTTTGTCTATCTCTGTCTCTGTCTCTATGTCT
CTTCTCTCCTTGACTTACTCAATTCACTTTCATCCTGATCCATTATGTTGTCGTAGACCCAGTTCCAGTT
GTTAAATTACTGGGTCATCAGTTCTAAGGTCCTGGCCAAGGAGCCAAGGCTTGGAGATTGTATTGCAGAG
GGGAAAGCTGGGTAGAAATTGGGGGAGGAGAGCATCTTACGCAATGGGAGAGCAATCCTCCTAGCCACTT
ACAAACTTGGGGCTCTGGCAAGGGTGGTAGGGAATAGGTCCCACATAACTGCCCATGTTGAAAGCTATAT
GGCTAACTTGGGAGGGACACCGGGGACAAGACTCTCTGGGTTCATAGCTTAGGGGCATAAGGACGCAGTG
TAGAGCTTCCTTAGATTCCTTTGGGGATAGAACTTGCTAGAGGAAATGAAAGTCTGAACCATTAGTACCT
AGGAGGCAGGGATCAGAGGAAGTAGATTCAAAGGTAAGGAGAATTTTGGGGCTACACTTTCAAGAAAGCC
ATGGTTGGGACCCAGGAGGTGTGGGTCAGAAGGAAAGGTAGGGGCACACACGTGGGCAACTGTTGAGTAG
AGACTTCTGGCTGTGCCATGATCTCAACCGGCTAACGTCAGGAGTTCAGGACAACAGCTTTCTGCCTCTA
TTCGGCCCTTGGCTTCCCTAGGAAAATTGAAAGTGGAATCTGGTTCCAGGCTGACCAATGCTCCCAACCC
AGAAGGGTTGGGGTTTGATAGAAAGCCCTTTCCCAGACAGCCTCACACCTGAGTCTTAAGTCTGGTGTCC
ACACTAATCATTTTTAACTGGCTGACAGGTGCCCAGTATTTTCTTCCAATTCTAAGGAAGGCTAGGACAC
AATAGCAAGTGAAAGTTGTCCAATATTACTCACAGCTTTGGAGGTCCCTTCGTGGTCACCAAAATGTTAC
TGGGAGGCCCTTGTTCTTAGAGCTCCCAAGATGGTGGCAGGTCACTTCCAAGATGGTGGCAAACCTCTTG
TTCTCTGACCTGGGGTTCTTGGCCTCAGGGATTCCAAGGAACGGAATCTTGGGCCTTGTGGTGAGTGTTA
TAGCTTTATTAGAAGCTATGGGTCGTGGAAGAGAACCATGGAACCCAGTGACTCGTGTTCAGCTCCCCCA
ATTTCTACCCAGCTTTCCCCTCTGCAATACAATCTCCAAGCCTTGGCTCCTTGGCCAGGACCTTAGAACT
GATGACCCAGTAATTTAACAACTGGAACTGGGTCTACGACAACATAATGGATCAGGATGAAAGTGAATTG
AGTAAGTCAAGGAGAGAAGAGACATAGAGACAGAGACAGAGATAGACAAATTAGGAAGAACCCGGGCACT
TAGTCATGCAGGAACAATGGCAAGCCTTTAGCCTGATTGGGAGCGGCATGGGCACCTCACTGGATTAGGA
GCACAGCGAACACCCTGCCGGACCGGAGGGCTGGAAGTCAGCAGCAGGTCTGGGACAGCGGCAAACAGCA
GTGGTGGACAGCGAGCAAAAGCTCAGCTCAAGCCGTAACAAACACGTACCAGAAGAATGCTCAGTTGCAA
GATTTAATAGAGTGAAAACAGAGCTCCCATACAATGGGAGGGGACCCAAAAGGGGTTGCCATTGCCAGCT
CGAATGCCTGGGTTTATATCCCAATCATTGTCCCTCCTCCTGTGCTCTCAGACGTTAGATGATTGGCTAT
TTCTTTACCTCCTGTTTTTGCCTAATTAGCATTTTAGTGAGCTCTCTTTATTACCTGATTGGTTGGGTGT
GAGCTAAGCTGCAAGCCCCGTGTTTAAAGGTGGGTGCGGTCATCTTCCCAGCTAAGCTTAGAGATTCT
