# Supplementary material for: Genome-wide characterization of endogenous retroviruses in snub-nosed monkeys
Source: PeerJ. 2019 Mar 18;7:e6602. doi: 10.7717/peerj.6602 (PMC6428148; doi:10.7717/peerj.6602)
Supplement: File S4 — All ERV sequences found in the black and white snub-nosed monkey. [file peerj-07-6602-s004.zip › Supplemental4/18-7711.fasta]

>18NW_016813064.1:1033589-1041299 Rhinopithecus bieti 
GCTTTTGCCCTTCCTTCCACCACTGCTGAGTCGAGAATTCATGTTTGACTCAACGTTGAAGTCAGATGCA
TGTCTGGACTCAAAGTTGGAGTCTAAATTCCCAGCAGATTTTTGGCAGATCCAACCCAGTCCAAATCTAC
TGTGGCTGTATAGTGTGGGACACCGGCTCAGCTGAAGGGATCTGATGGTGTTAAACCCCTGCTCTCTGCA
CTGGCTTATCCTTCCCAAGTACTTCCTGTCTCTGAGTGGTTCTTTGGCTATAAAATGGCATTATATTTCC
TGTTCCTGAGGTGGTTGTGAGGATTAATTGAGGTAACATATAGAAAGGTCTTTACAGTGCATGGCAGATC
GAAAACAGAAATGTTCATTATTATCGATACTCAATACAGCAATTTTTAAAAGGAAAGGAAAGGAGGGAGA
GGAGAACTAATGCTTTTAAGTCCATAACTACATTCTACATTTGTGCAGTGGTTATTTTCACTTTATTTTT
AAGCTATGTTCAGAACGTAACTTTTGCTCTTGTTTTTCTTTGTTAGGTTTAACCCCATGTTTAACATACA
TATGAGTCTGTTTTGTGTTTTTATAAAGGAATGCCTTGGGCTAGGTAATTTATGAAGAAAAGAGGCTTCT
TTGGTTCATAGTTCTGTAGGCTGTACAAGAAGCTTGGCTCCAGCCAGCATCTGCTTCTTGTGAGGACCTC
AGGAAATTTTCAATCATGGCAGAAAAGGAAGAGGAGCTGGCTGGCAAGAAAGGAAGCAAGAGGGGGTGGT
GCCAAGTTCGTTTTAACATCTAGCTCTCCTGTTAACTAATAGAGCAATAACTTACTCATCGGCATGGGTA
AAGCACGAAGCCATTCATGAGGGTTCTGCCCACTGATCCAAACACCTCCCGCTAGATCCCACCTCCAACA
TTAGGGGTCACATTTCACCATGAGATTTTGAGGGGACAATTACCCAATCTGTATCAGTCTGACATCTGCA
AATTTAATTGGCTTTTATGCTTCTCAGTCAAGGTAAAAAAAACAGAAACAATAAACAAATAAAAGACAAC
CACTACTTTGAGAACAAAGTCAGGGAAAGCCACAAGCGTGTAAGTATGCAACTAGAAAACTTCCCTGAGG
ATACTGGTTGTCAACCTTGACTGTATAATTTGGACTGACATATGGCCTAGGTGTTGAGATTTTAAATAAT
TCACCAAGTGATTTTAATGGGAAATAGGGTCAAGAACTACCAAATATAAGGAATACATTCAAGTAGAACA
AATATTACTATAATTTTCTTTAATTCTCTGTGAAATCCAGATACACTTGTCTGCAGAATTCATCTGTTAG
GAAGAAACTTTTCCTCTATGATCTTAGGTTCAAGTGGTTGGGGTCCTGAGAGTTAACTGACAATAGATAG
ATTAGGAGAAGAAAAGACAGTGTTTATGTATATGTACATTGCAAACCCTCAGGAGTAACTCACTGAATCC
TCAAAAATAGCAGTTTATGTACCATTTTAACAAAATTTATTTTTTTAAAGGGCATCAATGGAAACGTATG
GAAAGTTTATGGGGCTTTTTGATGCTAATGAGAATAGGAAGCCTGTCTCCATGGCAGCTGAATTCACAGG
AAACCCCTTGCAGGGGGGTTAATGGGAGCTGTATTTTCAGGACATTCTGCTTTAATCAGATAAGGGAAGT
TCAGATAAGAATTCTTTTTCATTTTCTGTAGCTCAAGTGTTTTCACTTTAAAATAATCTTTATCCTCAAC
TGTGATCTCTTTACATTTGGTAACTCTTAAAATGAGAAAATGACACATAACGACATCAAAAAAGCAAATA
ATTTAAACATGTCATTACATAATGACATGGCTCATTATGTCCCAGTTTTGTTCACCAGGGCCAAGTAACG
TGTCCAAAGTTAACAGCTAATACATAGCAGAGCTTGGAGTATGCCCAGGTTTACCTGACTCCAAGGTCAA
CATTCTATTATACCACACTGTTCTTAATATGCCCTAGTGGTAACTACCTCTCTTTAGACTTCAACTGAGG
TTAATAAGCTATCATACAGTTCTTTCACTCATGTCCGTGTGAAGAGACCACCAAACAGACTTTGTGTGAG
CAACAAGACTGCTTATTTCACCTGGGTGCAGGTGGGCTGAGTCTGAAAAGAGAGTCAGTGAAAGGAGATA
GGCATGGGGCCGTTTTATAGGATTTGGGTAGGTAAAGGAAAATTACAGTCAAAGGGGGTTGCTCTCTGGC
TGACAGGGGTTGAGGGGGGATCATGAGGTGCTCAGTGGGGTAGCTTTTGAGCCAGGATAAGCCAGAAGGA
ATTTCACAAGGTAATGTCATCAGTTAAGGCAGGAACAGGCCATTTTCACTTCTTTTGTGATTCTTCAGTT
ACTTTAGGCCATCTAGATGTATAAGTGCAGGTCACAGGGGATATGATGACTGAGCTTGGGCTCAGAGGCC
TCACATTCCTGTCTTTTTATATTAATAAGAACNNNNNNNNNNNNNNNNNNNNNNNNNNNNNNNNNNNNNN
NNNNNNNNNNNNNNNNNNNNNNNNNNNNNNNNNNNNNNNNNNNNNNNNNNNNNNNNNNNNNNNNNNNNNN
NNNNNNNNNNNNNNNNNNNNNNNNNNNNNNNNNNNNNNNNNNNNNNNNNNNNNNNNNNNNNNNNNNNNNN
NNNNNNNNNNNNNNNNNNNNNNNNNNNNNNNNNNNNNNNNNNNNNNNNNNNNNNNNNNNNNNNNNNNNNN
NNNNNNNNNNNNNNNNNNNNNNNNNNNNNNNNNNNNNNNNNNNNNNNNNNNNNNNNNNNNNNNNNNNNNN
NNNNNNNNNNNNNNNNNNNNNNNNNNNNNNNNNNNNNNNNNNNNNNNNNNNNNNNNNNNNNNNNNNNNNN
NNNNNNNNNNNNNNNNNNNNNNNNNNNNNNNNNNNNNNNNNNNNNNNNNNNNNNNNNNNNNNNNNNNNNN
NNNNNNNNNNNNNNNNNNNNNNNNNNNNNNNNNNNNNNNNNNNNNNNNNNNNNNNNNNNNNNNNNNNNNN
NNNNNNNNNNNNNNNNNNNNNNNNNNNNNNNNNNNNNNNNNNNNNNNNNNNNNNNNNNNNNNNNNNNNNN
NNNNNNNNNNNNNNNNNNNNNNNNNNNNNNNNNNNNNNNNNNNNNNNNNNNNNNNNNNNNNNNNNNNNNN
NNNNNNNNNNNNNNNNNNNNNNNNNNNNNNNNNNNNNNNNNNNNNNNNNNNNNNNNNNNNNNNNNNNNNN
NNNNNNNNNNNNNNNNNNNNNNNNNNNNNNNNNNNNNNNNNNNNNNNNNNNNNNNNNNNNNNNNNNNNNN
NNNNNNNNNNNNNNNNNNNNNNNNNNNNNNNNGAGAGAAGATAGTAGGAATGACAAGTTTTTTGAGGTGC
AGTCCAAGTTGGTCTGGTGTCTGGAATGAGACTGGGGCCTAATAAAAAGGAGAGTCCCTATAGGAGCTCA
AATGGGCTGTACCCTGTAGCATTCCAAGGACAGGCCCAAATTCTGAGAATGTAAAGTTGTAAAAGTATTG
TCCAGTCTTTTTTAAGTCAGTGGCTGAGCTTGGAGAGGTCTTTTAAAAGACCATTAGGTCACTGAATACC
AAGAGCCTGAGAAACTGCTTGGGTGATTTGACTAATAAAGGCTGGTCCATTATCAGACTGTATAGAAGTG
GGAAGGCCAAACCGAGGAATTATGTCTGACAGAAGGGAAGAAATGACTGTGGTGGCCTTCTCAGACCCTG
TGGGAAAGGCCTCTACCTATCCAGTGAAAGTGTCTACCTAGACCAAGAAGTATTTTAGTTTCCTGACCTG
AGGCATGTGAGTAAAGTCAATTTGCCAGTCCTGGGCGGGGGCAAATCCCTGAACTTGATGTGTAGGGAAG
TGGGGGGAGCTGAACAATCCCTGAGGAGTAGTAGAATAGCAGATGGAACACTGAGAAGTGCTTTCCTTAA
GGATAGATTTCCGTGATGGAAAGGAAATGAGAGGTTCTAATAGGTGGGCTAACGGCTTGTAACCTACATG
GAAGAGGTTATGAAATGATGACAGAATAGAATGGGCCTGTGAGGCTGGAAGGAGATATTTTCCTTCATCC
AAGAACCATTTGTCTTGTGTGGGAAGAGATTGATAGGTGGAAGTTTTAGTGGGGGAGTAGGTGGGAGTGG
CCAGATGAGAAGGAGAAAAACTGCCATGAGGGATAGAAATTGGAATGCTAGCTGCTTTTTTAGCTACCTT
ATCAGCATAAGCATTGCCCTGAGCAATGAGATCTGATGCCTTTTGATGGCTGCTTTTTTAGCTACCTTAA
CAGCATAAGCGTTGTCTTGAGTGATGGCGTCTGATGCCTTTTGATGGCCCTTGCAGTGAATGACTCCAGC
TTCCTTCGGAAGTAAAGTGGCCTTGAGAAGAGTTTTTATTAAAGAGGCATTAATGATGGAAGACCTTTGT
GTAGTGAGGAAACTTCTTTCTGCCCATGTAACAGCATGGTGGTACAGAAAATGGAAGGCATATTTAGAGT
CAGTACAAATAGTGACATGTAGTCCCTTTGCAAGAGTGAGGGCCTGAGTTAAGGCAATGAGTTCGGCTTG
CTGAGCGGTAGTGGAGGGGGGCAGAGCGGTAGCCTCAATGATAGATGTGGAAAATATTATAGCATAGCCT
GCCTTTGCTGGTGTGTGGCGATTAGGCCTGGTGGAACTGCCATCAATAAACCAAATGTGATCAGGGTGAG
GAAAAGGAAAGATGGAAATATGGGGAAATGGGGTGAATGTCACGTGGATCAGAGAGATACAGTCATGGGG
GTCAGGTGTGGTATCCGGAATAATGTGGGAGGCCGGATTGAAGTCCCGGCTGGGAACAATGGTAATTGTG
GGAGACTCCACAAAGAGTGAGTATAGCTGGAGGAGCCAGGGAGCAGAAAGTATATGTGTCAGGTGTGAGG
AAGAAAATAGATTTTGGAAGTTATGAGAACTGTAGAGAGTGTGTTGAGCATACTTTGTGATTTTGAGGGC
CTCTAAAAGTGTTAGGGCAGCAGCAGCTGCTGCATGGAGACATGATGGCCAGCCTAAAACAGTAAGGTCA
AGTTGTTTGGACAAAAAGGATACAGGGTGTGGTCCCAGTCCTTGTGTAAGAATTCTGATGGCACAGCCCT
GCACTTCGGCTGTGTGTAATGAAAAAGGGTTGGGATGAGTTAGGGAGAACTAGTATGGAAGCAGCTTCTA
GGGATGTTTTTAAGGAACGGAAAGGAGTATATAATGGTTTAGTCAGGATGGTAAAACTAGGTACCTAAAG
GTGGAAGTACCTAACCATGACTAGGAAGGAAAGGAGTTGTTTTGTAGAAGGGATTGGGGTTTGGGAGATT
AGCTGGACACAATCAGCAGGGAGAGCACGTGTGTTTTCATGAGAATTATGCTGAGATAGGTAACAGATAA
GGAAGAGATTTGGACTTGACTGAAGTAATGGGGGCTGTCTGTGAAGCCTTGTGGCAGTACAGCCCAGGTA
ATTTGCTGAGCCTGATGGGTGTCAGGGTCAGTCCCAGTGAAAGCGAAGAGAGGCTGGGATGAAGGGTGCA
AAGGAGTAGTAAAGAAAGACGTTTGAGATCCAGAACAGAATAATGGGTTTGATCCTGAACTAACCTCTAA
GGCTTGTCTGGTTTTTGTACAAATAAAATGGGGGAATTGTAAGGAGAGGTTATAGGCTTTAAAAGGCCAT
GCTGTAATAGGCAAGTGATAACCGGCTTTAATCCTTTTAAAGCATGCTGTGTGATAGGGTGTTGGCATTG
AGTGGGGTAAGGGTGATTAGGTTTTAATGGGATGGTAAGGGGTGCATGATCAGTCACCAAGGAGGGAGTA
GAGGTGTCCTATCCTTGTGGTTTAAGGCGGGGAGATACAAGGGGAGGATGTGAAGGAGGCTTTGAACTGG
GGGAAAAGGCGGCAATGAGGTGTGGCTGTAGCCCAGGAACAGTCAGGGAAGCAGATAATTTAGTTAAAAT
GTCTTTGCCTAATAAGGGAACTGGACAGGTGAGGATAACTAAAAAGGAGTGCATAAAAGAACGTTGTCCA
AGTTGGCACCAGAGTTGGGGAGTTTTAAGAGGTTTAGAAGCCTGGCCGTCAATATCCACAACAGTTATGG
AGGCAAGGGAAACAAGCCCTTGAAAAGAAGGTAATGTGGAGTGAGTAGCCTCCATACTTATTAAGAAGGG
GACGGACTTACCCTCCACTGTAAGAGTTACCCAAAGCTCAGCGTCCGTGATGGTCCAGGGGGCTTCCGAG
GCAATCGGACAGTGTCAATCTTCAGCTGCTAAGCCAAGCAGATCGGAGAAGGAGTCAGCCAGAGAGCCTT
GGGCTCTGGGAGTGGCTTCCGGGCAAATTGGACAGTCTGATATCCAGTGGGGTCCCGTACAGATGGGACA
TGGCTTAGGAGGAATCCCAGGCTGTATGCATTCCTTGGCCCGGTGGTCAGATTCCTGGCACTTGAAGCAA
GCTCCTCGGGGAGGAGGTTCTGGAGGGACCCCTGGCAGCTGCGGTTTAGGCACCTAGAGTTCTTGTGTGC
TGCAGATGTGACTGGGGTTTGTCTCACAGTGGAGGCAAGGAATTTCCACTCAGAAATACATTGCTGCTTG
GCTGCCTCTACTGTATTATTGTACAGCTTGAAAATGAGGTTAGTTAAGTCCTGATTTGGGGTTTGAGGGC
TGGAATTTAATTTTTGGACCTTTATTTAATGTCAGTAGCAGGTTAGGTAATAAAATAAAATGCATATTGA
GAATAAGATAGCCTTCTGACCTTTCAGGGTCTAGGGCTGTAAAGCGTCTCAGGGTTACTGCCAAACGAGC
CGTGAACTGGGCTGGGTTTTTCATATTTGTTGAAAAAGAGCCTAAACGCTAACTGATTTGGGAGAGGTCA
GATAAAGATAAAGGAGCATTAACCTTGACTATGCCTTTAGCTCCAGCCACCTTTTTAAGAGGAAATTGCT
GGGCAGGTCGGGGAGGGCTAGTGGTGGGAAAGAAACTATAAGCTGGCCCAGGTGTGAGGAGAGGAGGGGA
TAAAAGGATTATAGGGTGGGGGCACGGAGGCTGAGGAAAAATTGGGACCTGGCTCGGCCTGGTGAGGAGC
AGCCTGGGGAGGAGGGGAGAGGTCAGATGGGTCTGTAAAAAAGGAAGATTGGAAAAGACTCAGAGACATT
TGGGGTTGGGACTGAGGGGACAGGCGGGAGGGAAAGAAGGAAGATTTGGGATGAGTTGCATTGGGAACAG
AGACTAGGGAGGGACTGATGTGTAAAAGAATGCCTGGACATCAGGCATCTCAGGCTGTTTGCCCATTTTA
CGAAAAGAATTATTTCAGTCTTGTAGGATGGAGAAATCGTAAGTGTCATTTTCTAGCCATGTAGAGCCAT
TATTGAGTTTGTACTGGGGATAAGCAGCATTGCAGAAGAAAATAAGGCCTTTAGGTTTTAGGTCAGGTGT
GAGTTGAAGAGGTTTTACGTTTTTGAGAACACAGGCTAAGGTAGAAGAAGGAGGAATGGAGGGCGGAAGG
TTGCCTATAGTGAAGGAGGCAAGTCCAGAGAAAAGAGAGGGTAGAGACACGGAGAGAAGGTGTGGGGAGG
CGCTTGCCCCTGCAAAAAGCGGTGCTTGCCGCTAAGAGTGAAGGACCAAGGCAGGCGTGCCCGCGTGGTC
AGACACCTCTGAAACATGGTTGAATAATCAGGCAGGTGTCCCCGGGTAATTAAACATGGAAAGACTGTCT
TTCTGAGTCAG
