# Supplementary material for: Genome-wide characterization of endogenous retroviruses in snub-nosed monkeys
Source: PeerJ. 2019 Mar 18;7:e6602. doi: 10.7717/peerj.6602 (PMC6428148; doi:10.7717/peerj.6602)
Supplement: File S4 — All ERV sequences found in the black and white snub-nosed monkey. [file peerj-07-6602-s004.zip › Supplemental4/188-4533.fasta]

>188NW_016804657.1:2487990-2492522 Rhinopithecus bieti
TGCCAAGATCAAAAGACATGTGTCCATGCCCTCTCCAGGTCACTACTATCTGTATATCATTTGAGGAACC
CCTTTATCTTTCTGAGTCTATGTGCTGTATCAGATGGTTGTGGGAAGCACTACATAAGGCTGGAGTTGAG
ACTGACCAGAGAATGTGAGGAGCTAATGTCCATGTCTTGACTTTAATACACTAACTTTAATTTTCCAGCC
TTTCTTGAAGATAGGAGGCTGAGGCCCAGCAGTGGTCTGAGGTCTTGCACATTGTGTTTGTGAATCTTCA
TTGTAGGATTTTCCCTGCCTGCTTTGTGGAGGACATCACCTAAACCACAGACTCCTGGGTAAAAGAAATA
TTCCTCTGCTTTCAATACAGTGGGCCTAGAAGAAATGCATAATAAAACCTATAACATGGAAATAGCCATT
CCTTTCCAGACTATTTCCCAAGATTGTCATGATACTAAAAAAAAAAAGATATGAAAGTGCTTTGTAAACA
GCAAAGTGTATACAAAGGTGACGGGCTTATTGTCATTATGCTGATTTATCTTAAAATCACCTCTCATTTC
TCCCTTCTGAGTTATCAGCAAAATGCCTTTCTCAGATTGACCTTGTTAGGGTACGGGAGACATCACATGT
AGAGCACAGGTAAACTGCATGGCCAATACATACTAGACGTATTTGTCAGGGTTCGCTAGAGGGACACAAC
TAATCAGAAATACATAAATATAAACAAATATACATATATATTTATAAAGGGAAGTTTATTGAGCATTAAC
TTACACAATCACAAGGTCCCACAATAGGCTGTCCACAAGCTTGAGGAGCAAGGAGAGCCAATCTGAGTCA
CAAAACTGAAGAACTTGGAGTCTGATGTTTGAGGACAGGAAGCATGCAGCATAGGAGAATGATGTAGGCT
AGGAAGCTAGGTCAGTCTGGCCTTTTTGTGTTTTTCTGCCTGCTTTGTATTCGCTGGGAGGTGATTATAT
TGTGACCACCAAATTAAGGGTGGTCTGCCTTACCCAGCCCACTGACTAGGGAAGTGTTAATCTCCTTTGG
CAATGCCTTCACAGACACACCCAGGACCAATACTTTGCATCCTTCAATCCAATCACTTGAACACTCATTA
TTAACCATTGCAAATCCACCCCTTGTCAATTTGAACCCATATGCATCCCCTGAGATCATACATAATCTTC
AAATAAAGACAATAATAAGGTTATAATTAAGCCTAACATAATACAACTATCCTTCGTACAACTGGAAACA
CACCAATCCCCAATCCAAACACTATTACATAAAGTTAACAATACTTAAGTGCTGATATGAAGTCAATAAA
TCTTATGTCACGTGATAAAGAAGAAAGGAAATAAAATGAAGATATTTTCTTAGCATAAGTGTCTGTATGC
ACAAACATGTTTTTAACAAAAGAGGTAAGAAATACTCATAACAATTACTATCCTCATTTCTACAGTTGGT
CACATGGTCATAGCTGGTGTTGGTGACTACCTTCTTTTAACCTATTCTGTATTCCCCTTGCCTTCAGCAG
GCACCTCAGCAGGTCATGTTTTTTTTCCTAGTGGAGTGACCCAAACCTTCATTCCTGAGGGGTCTGGAGC
ATTTGTAGTCCTGCCTGGATTGGGCTGTTGTAGTTTCCCATTGACCTTAATCACAAGACATGGTAATACT
AAGAGATGCCGTAATGGATCTGCTGTATTCCATTCACAGTCTTTCTTTCCTCCGTTGTGGAGTAGTAGAC
TGATTTCATCTTGATAGTCCAGGTTAATCACACCAGCCAACACTGTAATTCCCTTTTAGCCTGTTGACTT
AAAGGTGGGAGGAGCACAAAGTGTTCAGGTGGCAATCTTAACTTGCAGTTTAATGGAATTGTTGTTGTGT
CTCCTGGCGACAACATTCCTCCCTCTGGAAAGAAGACCTCTAGGCCAGCAGAACATAATGTAGCAAGAAC
AGGAAGCAAAAATTGTGCCANNNNNNNNNNNNNNNNNNNNNNNNNNNNNNNNNNNNNNNNNNNNNNNNNN
NNNNNNNNNNNNNNNNNNNNNNNNNNNNNNNNNNNNNNNNNNNNNNNNNNNNNNNNNNNNNNNNNNNNNN
NNNNNNNNNNNNNNNNNNNNNNNNNNNNNGTTTTCTGGAGAACTTTGCCCCAGCCCTCCAAAATATTGTC
ACCTAGTTGGCATTGTAATTGTGACTTCAAAAGGCCATTCCACCATTCTGTCAATCCAACTGCTTCAGGA
TGATGGGAAACATGGTAAGACCAGTGAATTCCATGAGCATGAGCCCACTGCAACACTTCTTTAGCCATAA
AGTGAGTGCCTTGATCAGAGGCAATGCTGTGTGGAATACCATGATGGTGGATAAGGCATTCCATGAGTCC
ACAGATGGTAGTCTTGGTGGAAGCATTGCATGCAGGATAGGCAAACCCATATCTGGAGTAAGTGTCTATT
CCAGTGAGGATAAACCTCTGCCCTTTCCATGATGGAAGAGGTCCAATATAATCAACCTGCCACCAGGTAG
CTCGTTGTTCACCCTGAGGAATGGTGCCATATCAAGGGCTCAGTATTGGTCTCTGCTGCTGGCAAATTGG
GCACTCAGCAGTGGCCATAGCCAGGTCAGCCTTGGTAAGTGGAAATCCATGTTGCCAAGCCCATGTGTAA
CCTCCATCCCTGCCACCATGGCCACTTTGTCCATGGGCCCATTGGGCAATGACATGGTGGCTGGGGAAAA
AGGCTGAATGGTGTCCACAGAATGAGTCATCCTGTCCACCTGATTATTAAAATCTTCCTCTGCTGAGGTC
ACCCATTGGTGAGCACTCACACGGGATACAAATATCTTCAGTTTTCGACTACTCAGGTCCATCCACATAC
CTTTTCCCCAAATTTCTTTGTCACCAATTTTCCAATCATGCTTCTTCCAAGTCCCTGACCATCCAGCCAA
ATGATTGGTTACAGCCCGTGAATCAGTATATAATCGCACATCAGGCCATTTCTCCTTCCATGCAAAGTGC
ACAACTAGGGGTACTGCTTGGAGTTCTGCCCACTTGGAAGATTTCCCTTCACCACTGTCCTTAAGGGAAA
GGAGCTATAGTGCTGCAGTTGTCCACTTTCTGGTGGTGCCTGCATATGGTGCAGGGCCATCTGTGAACCA
GGCCATAGTCTTCTCTTCCACTGTCAACTGATCATAAGGAATTCACCATGGGGCCATTGATGCAGGCTGA
GGAAGACAAGGCAGGGTGGCAGGAGTGGAGATCAGGGCATTTGAGCCACTTCCTCATGTAACTTACTTGT
GCCTTCAGGACCTGCTTGAGCCTGATCACGTATATACCACTTCCATTTTGATGACGGAATGTTACTGTGC
ATGGCTCACTTTATGGCTAGATGGGTCAGAAAGCACCCACTTCATGATAGGCAACTCAGGTCATGTGACT
TGATGACCCCTAGTCAAACGTTCAGTTTCCACCAAAGTCCAGTAACAACCCAAGAGCTGTCTCTCAAAAG
GAGAGTAGTCATCTGCAGAAGATGGCAGCACCTTGCTCCAAAATCCTAGAGGCCTCTGCTGTGATTCACC
TAGAGGGGCATGTCAAAGGCTCCAAACAGCATCCCTATCTGCCACTGACATCTCAAGCACCATTGGATCT
GCTAGGTCATATGGCCCAAGTGGCAGAGCAACTTTCACAGCAGCCTGGACCTGTTGCAGAGCCTTCTCCT
ATTCTGGACCCCACTTAAAACTGGCAGTCTTTCAGGTCACTCAATAAATGGACCAGAGTAGCACACCCAA
ATGAGGAATGTGTTGCCTCCAAAACCCAAATAGGCCCACTAAGTGTTGTGCCTCCTTCTTGGTTGTAGGA
GAGGCCAAATGCAGCAACTTATCCTTCACCTTAGAAGAAATATCTCCACAGGCCCACATCACTGGACTCT
TAGAAATTTTACTGAGGTAGAAGGTCCCTGAATTTTAGTCCGATTTATTTCCCATCCTCTGGCACACAAA
TGTCTCACTAGTAAGCCCCACGTGTTTACTATTTCTTACTTACCGGGTCCAATCAGCATAATGTTATCAA
TGTAATGGACCAGTGTGATATCTTGCAGAAGCAAAAAGTAATCAAGGTCTCTCCAAATAAGATTATGACA
CAAAGCTGGAGAGTTTATATACCCCTGAGGTAGGACAGTAAAGGTATATTGCTGGCCTTGCCAGCTGAAG
GCAAATTGCTTCTGGTGGGCCTTATGGACAAGAATGGAGAAAAAGGCATTTGCGAAGTCAATGGCTACAT
ACCAGGTACCAGGAGATGAGTTAATTTGCTCAAGCAATGAAACCACATCTAGTACAGCAGCTGCAACTGG
GGTTACCACTTGGTTAAGCTTACAATAATCCACTATTATTCTCCAAGATCCATCTGTCTTCTGCACAGGC
CAAATGAGAGAGTTGAACAGGAATGTGGTGGGAATTAACACCCGTGCATCTTTCAAGTCCTTGATGGTGG
CACTAATCTCCGCAATCCCTCCAGGGATGTGATATTGTTTTTGATTTACTATT
