# Supplementary material for: Genome-wide characterization of endogenous retroviruses in snub-nosed monkeys
Source: PeerJ. 2019 Mar 18;7:e6602. doi: 10.7717/peerj.6602 (PMC6428148; doi:10.7717/peerj.6602)
Supplement: File S4 — All ERV sequences found in the black and white snub-nosed monkey. [file peerj-07-6602-s004.zip › Supplemental4/189-8019.fasta]

>189NW_016804657.1:2831014-2839032 Rhinopithecus bieti 
TCTTTTCCAGAGGAAACTGGGCAAAACGTAGCTGCCCTAGTGACTGTTCGAGGAGCGCCTCGAGTGACTG
CTCTTAGTTCTGTTCAGGCAGGAATTCAGCAACCCAGACAAGAGGGTGATTTAGAGGCTTGGCAGTTCCC
TGTTAGAATACACCTCCCAGATCAACAGGGAAATATTGTAGCTACATTTGAGCCTTTTCCTTTTAAATTG
CTCAAATAATTTAAACAAGCTATAAATCAGTATGGACCAGGTTCTCCTTTTGTAATGGGACTGTTAAAGA
ATGTTGCTCTTTCCAGTCGGATGATTCCTACTGACTGGGGCACTCTTACTCGAGCTTGTCTAACTCCTGC
TTAGTTCTTACAATTTAAAACTTGGTGGGCAGATGAAGCTTCCATTCAGGCTGCTTGCAATGCCCAGGCC
CAACCTCAAATTAATATAACTGCAGACCAACTTTTGGGGGTTGGCAGCTGGGCTGGTTTAAATGCACAAC
TGGTCATGCAGGATGATGCTATAGAACAGCTTAGAGGAGTGTGCATTAGAGCTTGGGAAAAAATCACTTC
AAGTGAAGAACAATACCCTTCCTTTGGTGCTATAAAACAGGGACCCAAAGAACCACACATTGATTTTATA
GCTTGGTTATAGGAGTCTCTTGAAAAGATGATTGCAGATTTGGCTGCTCAGGATATAGTGTTGCAGTTAT
TAGCTTTTGACAATGCTAATCCCGATTGCCAGGCTGCTCTGCGACCTATCAGAGGGAAAGCACATTTAGT
TGATTATATCAAGGCCTGTGATGGTATTGGAGGTAATCTGCATAAAGCTACTTTGTTGGCACAGGCAATG
GCAGGACTGAGAGTGAATAAAGGAAATACTTCATTTCCTAGAGTTTGTTTTAACTGTGGGAAGTATGGTC
ATACTAAAAAAGAATGTAGAAAAAAATCAGCAAGTCAGTCCGCCAGTAAGGGGAAAAAAGAAAACTGCTG
AGCCTGTAATATATCCAAAATGTAAAAAAGGAAAACATTGGGCTAATCAGTGTCACTCTAAGTTTGATAA
AGAAGGGAACCCGATTTTGTGAAATGCCATGAGGGGTCCATCCCGGGCCCCATTCTAAACCGGGTATTTC
CAGCTCAGGCCATTCCCTCACCCCTATACAATGTCTGTCCCCTGCCACAGCTGGTAGTGCCACAGTAGAT
TTATACTGCACGAAAGCTGTGAGCCTTCTGCCTGGGGAACCCCTGCCAAAGGTCCCAACAGGAGTCTTTG
GACCCTTGTCAGCAGGGACAATAGGATTACTTTTAGGAAGGTCTAGTTTAAGTTTAAAAGAGGTACAAAT
ACATACATGAGTCACTGATTCAGATTACAATGGGGAAATTCAAATTGTTATATCTACTTCTGTTCCCTGG
AAAGCAGGAGAGCATATAGCACAGCTCCTGATTGTGCCATATGTGGGAATGGGAAAAAGTGAAATTAAAC
GAAGAGGAGGAATTGAAAGCACAAATAAACAAGGCAAAGCAGCTTATTGGGTAAATCAAATTACTGATAA
ACATCCTACCTGTGAAATAACTATTCAGGGAAAGAAATTTAAAGGTTTGGTAGATACAGGAGCGGACATT
TCAATCATTTCTCTACAGCACTGGCTGCCTGCACGGTCAATTCAACCTGCTCAATTTAACACAGTTGGAG
TTGGTAAAGCCCCTGAAGTATATCAAAGTAGTTGTATTTTGCATTGTGAAGGGCCTGATGGACAACCTGG
GACTATTCAACCAATTAAAACTTCTGTACCTATAAATTTATGGGGAAGAGATTTATTACAACAATGGGGA
GCACAAGTTCTAAATCCAGAACAATTATAAAGCCCTCAAAGTCAACACATGATGCATGAAATGGGGTATG
TCCCTGGTATGGGACTAGAAAAAAATTTGCAAGGTTTGAAAGAACCGCTTCAAACGGAAAGACAGAATTC
CCGCCAAAGATTAGGATATCATTTTTGATGGCGGCCATTGTTAAGCCTCCAGAACCTATACCTTTAAAAT
GGTTAACAGATGAGCCATTTGGATAGAACAATGGCCATTAAGTAAAACTGGGGGCTTTAGAGAAATTAGT
TACTGAGCAATTAGAAAATGGGCACATAGCTCCAACATTTTCCCCTAGGAATTCTCCAGTTTTCCTAATT
AAGAAAAAATCAGGTAAATGGAGAATGTCAACTGACTTAAGAGCCATCAATTCAGTTATACAACCTATGG
GAGCATTACAGCCAGGATTGCCTTCTCCTGCTATAATTCCAAAACATTGACCTTTAATAGTCATAGATTT
AAAAGACTGTTTCTTTACTATCCCTTTAGCTGAGCAAGACTGTGAACGGTTTGCATTTACAATTCCTGCA
GTAAACAACCTGCAGCCTGCCAAGCATTTTCATTGTTTTACAGATGGGTCTAGTAATGGTAAAGCTTCTT
ACTCTGGATCAAAAAGTGATGTTTTCCAGACACCCTATACTTCAGCTCAAAAAGTGGAGCTTGTAGCTGT
AATTGAGGTATTGACTGCTTTTGATATGCCTATTACTGTGATTTCTGATTCTTCATACATGGTTCATTCC
ACACAGTTAATTGAAAATGCTCAGTTATGATTTCATACAGATGAACAACTGATGACTTTATTTACCTAAT
TGCAAACAGCATTTAGAAGTACAATGCACCTTTTTTACATCACTCACATTAGGGCTCATACAACTCTTCC
AGGACCTCTGACTGAAGGGAATCAAATGGCTGATCGCCTAGTTGCTAATACAATATCTAATGCTAGGCAC
TTTCACAATTTAACCCATGTTAATGCCTCTGGTCTCAAATGCAGATACAGCATTACCTGGAAAGAAGCTA
AAAATATTATCCGATGATTCCCAACTTGCCAAATGGTACATTCCTCACCTTTTACAGGAGATGTTAATCC
TGGAGGATTGGAACCTAACTCTCTTTGGCAAATGGATGTCACACATATTCCCTCGTTTGGGAGACTAGCT
TATGTACATGTATGTGTGGACACCTTTTCTTACTTTGTCTGGGCTACATGCCAATCAAGAGAGTCTTCTG
CCTGTGTTAAACATCACCTTTTGCAGTGTTTTGCGGTGATGGGCATTCCAGCTTCTATTAAAACAGATAA
TGCCCCAGGCTATACTAGCCAAGCTCTAGCTATATTTTCTCTAAGTGGAATATTAAAACACATTACTGCT
ATCCCATACAATTCTCAAAGATAAGCCATAGTGGAAAGAATGAATCTCTCCCTAAAACAGCAGTTGCAGA
AGCAGAAAGGGAGAGACAGAGAATATGGAACACCATGGATACAAATGAATCTAGCATCATTAACTTTAAA
ATTTTGAGCCTGCTCAAAAGCCAGATGTTATCAGCACCTAAACAGCATCTACAGAAACCAGCTGCAAAGA
CAGAAGCAGAACAATTGGTTTTGTGGAGAGATCCAATAACAAAAGTTGGGAAATAGGTAAAATAATAACT
TGGGATAGAGGTTATGCTTGTGTTTCTCCAGGCCAAAATCAACAGCCAATCTGGATACCATCAAGACATG
TGAAACTTTATCATGAGCCAGATGCCGAGGAAGAGATTCTGGGAGGATCCGAGGACCCCCCCAGTTGCAG
CCATGTCGAGGCTGACACTGAGGAGGACCCCAACTGTCACGAGCAACACCCGTCAAACACAGCCACCCAG
CTGGAGACAGATCAAGAAGCTGTCACAGATGGTGGAAGAAAACCTGAGGAAAGTGGGACAACCAGTCACA
ACGAGTAATTTAATGGTAGCTATGATAGCGGTGATCACCACTGCCATGAGTGTTCCTTCAACAAGGGCTG
ACACAGAGAACAATTTATACTTATTGGGCATATTTATCAATCCTGGCTGGTAATAATGCCTGGATATAAT
CACTCTATGACACAGTTACACTTGTTTTCTGATCTTGGTATTTACCATGATAAATCTGCTCTTATAATTG
AGGCACACTGCCCTCAAAACCTATTTGTGAACAAAATTGAACCTGGCCAGAAAAAATGAACATACTTGTT
TGGGAAGATTGCATTGCAGAACAGGGAGAGGTGCTGCACAATGATTCCTATGGAATCACTATTGATTGGT
CCCCTAAGGGATGTTTAGCTTAAATTGCACCTCTCAGTCTGCGTGCCATGGTCACACTATGTTCAGCTGG
TCTGAACAAAACAGTCAGATGGTAGAAATGGCAAGAAGCATGGCAAGAGTACCTATTATCTGGAGCCATG
GTGGTATAGTGGCACCTCCACCTCAAATGATATGGCCCGCTCTAGGAGCTTAACATAAGGATTTGTGGAA
ACTATTAAATGCTCTTAATAAGATCAAAATTTGGGAAAGAATAAAAAAGTATCTGGAAGGACACTCTACA
AACTTGTTTTGTATATAGCAAAATTAAAAGAACAAATATGTAAAGCATCCCAGGCACACCTGACCTTAAT
GCCAGGAACTGGAGTGCTTAAAGGAGGTNGGGAATGAGGGCAAGGAACACCTGGCCAGCCCAAGGTGGAG
AACTGCTTAAAGGCATTTTTTTTTTTTTTGAGACAGAGTCTTGCTCTGTCGCCCAGGCTGGAGTGCAGTG
GCCGGATCTCAGCTCACTGCAAGCTCTGCCTCCCTGGGTTCATGCCATTCTCCTGCCTCAGCCTTCTGAG
TAGCTGGGACTACAGGTGCCCGCCACCTCGCCCGGCTAGTTTTTTTGTATTTTTTAGTAGAGACAGGGTT
TCACCGTGTTAGCCAGGATGGTCTCGATCTCCTGACCTCATGATCTGCCCATCTCAGCCTCCCAAAGTGC
TGGGATTACAGGCTTGAGCCACTGCACCCAGCCGAAGACATTCTTAAGCCACAAACAATAGCATGAGCGA
TCTGTGTCTTAAGGGCATGTTCCTGCTACAGTTAACTAGCCCAGCCTATTCCTTTAATTCAGCCCATCCC
TTTGTTTCCCATAAGGGATACTTTTAGTTAATCAAATATCTATAGAAGCAATGCTCATGACTGACTTGCT
GTTAATAAATTCGTGGGTATATCTCTGTTCAGGGCTTTCAGCTCTGAAGGCTGTGAGACCCCTGATTTCC
CACTTCACACCTCTGTATTTCTGTGTGTGTGTGTCTTTAATTCTTCTAGCACTGCTTGGTTAGGGTCTCC
CCAACCAAGCTGGTCTCAGCAAGTGGCGCCCATTCATGGGGCTCAAATCCAGGTCAAAGGGTCACCGGAG
CAGCAGTTGGAGAATGTGGAACTAGCTGGAGGACACCCGAGTACTCTTAAAACAATCCCTGTGGTGAGTA
AGAAGGGCAGCTTGGAAGCGTCAGGGTAACCATGGGACAAGTGTGGGGTCTGGTTTGTTCCACCTTGGAA
CTTTTCACACTGATGATGAGGAGGAAGGAGAGTATAATGAAGTAACAGAAGAGGTTACAAAGCAGGTTTA
TTTGCCAGCTAAAGCTAAAGCAGCAAAGGAGGGAGAGGTTCATCCCTACCCTTCTGCACCACCTCATTAT
TATTTTGAAGAAAAGACCCTCCAGATCTTTCTTTTCCAGAGGAAACTGGGCAAAACGTAGCTGCCCTAGT
GACTGTTCGAGGAGCGCCTCGAGTGACTGCTCTTAGTTCTGTTCAGGCAGGAATTCAGCAACCCAGACAA
GAGGGTGATTTAGAGGCTTGGCAGTTCCCTGTTAGAATACACCTCCCAGATCAACAGGGAAATATTGTAG
CTACATTTGAGCCTTTTCCTTTTAAATTGCTCAAATAATTTAAACAAGCTATAAATCAGTATGGACCAGG
TTCTCCTTTTGTAATGGGACTGTTAAAGAATGTTGCTCTTTCCAGTCGGATGATTCCTACTGACTGGGGC
ACTCTTACTCGAGCTTGTCTAACTCCTGCTTAGTTCTTACAATTTAAAACTTGGTGGGCAGATGAAGCTT
CCATTCAGGCTGCTTGCAATGCCCAGGCCCAACCTCAAATTAATATAACTGCAGACCAACTTTTGGGGTT
GGCAGCTGGGCTGGTTTAAATGCACAACTGGTCATGCAGGATGATGCTATAGAACAGCTTAGAGGAGTGT
GCATTAGAGCTTGGGAAAAAATCACTTCAAGTGAAGAACAATACCCTTCCTTTGGTGCTATAAAACAGGG
ACCCAAAGAACCACACATTGATTTTATAGCTTGGTTATAGGAGTCTCTTGAAAAGATGATTGCAGATTTG
GCTGCTCAGGATATAGTGTTGCAGTTATTAGCTTTTGACAATGCTAATCCCGATTGCCAGGCTGCTCTGC
GACCTATCAGAGGGAAAGCACATTTAGTTGATTATATCAAGGCCTGTGATGGTATTGGAGGTAATCTGCA
TAAAGCTACTTTGTTGGCACAGGCAATGGCAGGACTGAGAGTGAATAAAGGAAATACTTCATTTCCTAGA
GTTTGTTTTAACTGTGGGAAGTATGGTCATACTAAAAAAGAATGTAGAAAAAAATCAGCAAGTCAGTCCG
CCAGTAAGGGGAAAAAAGAAAACTGCTGAGCCTGTAATATATCCAAAATGTAAAAAAGGAAAACATTGGG
CTAATCAGTGTCACTCTAAGTTTGATAAAGAAGGGAACCCGATTTTGTGAAATGCCATGAGGGGTCCATC
CCGGGCCCCATTCTAAACCGGGTATTTCCAGCTCAGGCCATTCCCTCACCCCTATACAATGTCTGTCCCC
TGCCACAGCTGGTAGTGCCACAGTAGATTTATACTGCACGAAAGCTGTGAGCCTTCTGCCTGGGGAACCC
CTGCCAAAGGTCCCAACAGGAGTCTTTGGACCCTTGTCAGCAGGGACAATAGGATTACTTTTAGGAAGGT
CTAGTTTAAGTTTAAAAGAGGTACAAATACATACATGAGTCACTGATTCAGATTACAATGGGGAAATTCA
AATTGTTATATCTACTTCTGTTCCCTGGAAAGCAGGAGAGCATATAGCACAGCTCCTGATTGTGCCATAT
GTGGGAATGGGAAAAAGTGAAATTAAACGAAGAGGAGGAATTGAAAGCACAAATAAACAAGGCAAAGCAG
CTTATTGGGTAAATCAAATTACTGATAAACATCCTACCTGTGAAATAACTATTCAGGGAAAGAAATTTAA
AGGTTTGGTAGATACAGGAGCGGACATTTCAATCATTTCTCTACAGCACTGGCTGCCTGCACGGTCAATT
CAACCTGCTCAATTTAACACAGTTGGAGTTGGTAAAGCCCCTGAAGTATATCAAAGTAGTTGTATTTTGC
ATTGTGAAGGGCCTGATGGACAACCTGGGACTATTCAACCAATTAAAACTTCTGTACCTATAAATTTATG
GGGAAGAGATTTATTACAACAATGGGGAGCACAAGTTCTAAATCCAGAACAATTATAAAGCCCTCAAAGT
CAACACATGATGCATGAAATGGGGTATGTCCCTGGTATGGGACTAGAAAAAAATTTGCAAGGTTTGAAAG
AACCGCTTCAAACGGAAAGACAGAATTCCCGCCAAAGATTAGGATATCATTTTTGATGGCGGCCATTGTT
AAGCCTCCAGAACCTATACCTTTAAAATGGTTAACAGATGAGCCATTTGGATAGAACAATGGCCATTAAG
TAAAACTGGGGGCTTTAGAGAAATTAGTTACTGAGCAATTAGAAAATGGGCACATAGCTCCAACATTTTC
CCCTAGGAATTCTCCAGTTTTCCTAATTAAGAAAAAATCAGGTAAATGGAGAATGTCAACTGACTTAAGA
GCCATCAATTCAGTTATACAACCTATGGGAGCATTACAGCCAGGATTGCCTTCTCCTGCTATAATTCCAA
AACATTGACCTTTAATAGTCATAGATTTAAAAGACTGTTTCTTTACTATCCCTTTAGCTGAGCAAGACTG
TGAACGGTTTGCATTTACAATTCCTGCAGTAAACAACCTGCAGCCTGCCAAGCATTTTCATTGTTTTACA
GATGGGTCTAGTAATGGTAAAGCTTCTTACTCTGGATCA
