# Supplementary material for: Genome-wide characterization of endogenous retroviruses in snub-nosed monkeys
Source: PeerJ. 2019 Mar 18;7:e6602. doi: 10.7717/peerj.6602 (PMC6428148; doi:10.7717/peerj.6602)
Supplement: File S4 — All ERV sequences found in the black and white snub-nosed monkey. [file peerj-07-6602-s004.zip › Supplemental4/190-8413.fasta]

>190NW_016804657.1:3185216-3193628 Rhinopithecus bieti 
TGTAAGCCCTTAAAAGGGACAAGAATTGCTCACTTGGGGAACTCAGCTTTTGAGGTTCAAGTCTGCCAAA
GTTCCCGGCCGAATAAAGCTCCTTCCTTCTTTAACCCGGTGTCTGAGGAGTTTTGTCTGTGGCTCCTCCT
GCTACATTTCTTGGTTCCCTGATGGGGAAGTGAGGTGATTGGTGGATGGTCAAGGCAGCCCCTTAGGTAA
CTTAGGCCTGCCCTGTGGAGCATCCCTACAGGGACTCCAACCAGCCTGAGTGATGCAGATCCAAAGAGCG
CTCCCAGGTAGGCAATTACCCCAGTGGGACGCCTCGCCAGAGCAGCATGTGGCAGGCCCCCATAGAAGAT
CAATGCAGTGGTTGAACACCGGGAAGGAACTAGCACTTGGAGTCTGGACATCTGAAACTTGGCAAGACTG
GTCTTTGGAACTTGCCCACTCCATTCGAGTGGAAGCGTGGCCTGATCACCCTCAGTGTGCCTCTACCAGG
ATTTTGGTTTTTGTTTCTGACTTGAATTGGATTGCTTGATACTTTGGTTTTGGTTTTGACCTGGTTTGGA
TTTCTTGATACTCTGATTTTAGTTTTGATTCTGGTTAGGTGTAAACTGTAAAAGTGTGTGTGTGCGCTTG
TTACCCGTTCTTTTTGTGGTGTGCTTGTGGTGTGAGTGTGGTGTTTCGTCTCAAGGAAGCATGGGTCAGG
CACAAAGTAAGCCCACCCCACAAGGAACTATGTTGAAAAATTTCAAGACAGGATTTAAGGGAGATTACGG
TGTTACTATGACACCAGGAAAACTTGGAACTTTGTGTGAAATAGACTGGCCAGCATTAGAGGTGGGTTGG
CCATCAGAAGGAATCCTGGACAGGTCCCTTGTTTCAAAGGTACAGCACAAGGTAAGCTGTGAGCCAGGGC
ACCCAGCCCAGCTCCCATACATAGACCTTGGTTACAGCTGGTTTTAGACGCCCGCCACAGTGGTTGAGAG
AACAGCAGCATAAGTGGCTGGCAGAGGCAGCTCTCTCAGCAGAGAGAGAGAGAGAGAGAGAAGAGACAGA
AAGGAAAAGAGGCAAAGAGAGAGAGGAAGAGACAGAGAGACAAAGAGGGAGTCAAGGAGAGAGAGAGAAA
AAGAGAGAGAGAGAAAGAACCAGAGGCAAAAGGAAAGGCAAAAGGAAAGAGAGAGACAAAGTCAAAGACA
AAAAGAAAGAAAAAAAGGGAGAGATATACAAGTTGTTAAGAAAAAAAACAGTGGACCCTATTCCTTTAAA
AGCCAAGGTATATTTAAAACCTATAATTGATAATTAAAGGTATTCTCTGTAACCCTATAACACTCCAATA
CCACTTTGTTGTCAGTGTAGACAAGGGTGTATCCTGAAAGCACTGAGGCCACTGATAACCAGGAGCCTTC
CTATCAAAAATCCTTGACCCAGTAACTTGTGGATGGCCCAAGTGCATTCAATCTGTAGCAGCAACTGCTT
TGCTAACAGAAGAAAGTAGAAAAATAGCTTTTAGAGAGAAACCTCATTTTTGGAGCACACCCTCACAGTT
CAGAGAGTATACACTAAGTAAAAAAAAAAAAAAAAAAAAAAAGGCCAAAAATCGGTAGGCTTACTAAGAT
TCAAAAATACTTACGTATAGCGGCCCTATCTCTGTTAAAAAAAAAAGAAAGAAAGCAAAGAAAAGAAAAG
GAAAACGCAAAAAAAAAACGGATGGTTGTACACTTAACACTGAAAATTCCCTTTAACCCAGCAGGTTTGC
CATACCCCGCCAGGGTTATCTAAATCATATAATTACGCATACAAAGGGTACGACGCAGACTTAGGGAGCG
AACTCCCTTTAAGGACAGGAGGATAGCATGGGTCTCCTCTGGCTAAATTTGAAGGGAAAAAAGAAAAAGA
AAAAGCACGTCTATACCATCATTCTAAGTTTAAATTTGGGGACCTAAACAAGGTCTTATTAATAGCAAAG
GGATAAACTGAAATCCAGAATTACAAAGTTTTCAACAAAAGTAATAAATTTGTTATAAGTTAACGATGAA
CATACATTTTATAGTAACTTCTAATCTTGTGGCTTTAGACTGTCTAGCTCCCAGCACATTGGGAGGGAAG
TTTGCATTTTTGGAAAAGAATGGTTATCACTCTATTGAAAAAAAAGGGGAAAAAACAGGGGGCCAGAATT
TATCTAAACAGAATGTTATATTGGCGTAAATTTCTTGTCACTGAAATAAATTCACTGGCTGCTTTAAAGA
AAAGAAATGTTTTTCAATAAGTCAAAGAAAGTTGAGGCATGGTCGAACCAATTGCTCTGCCAAAAGTCAG
TGAAAAAAAAGTTATAAAAAAAAGAATTTATGCAAAGAAAATGTTGTAATAATTTTAAAGTAATTAGGTC
CTCGCTGGAATGTAAAACTATTGAAGAAAAAACAGTTTAGTGTGCAAGGTGTTATAAGACAAAAGATAAA
GTAGGGCAGGGCGCTGGCTTGCGCTCCAAGCCTGTGCATCCAGCCACTATTGGGAGGCCGAGCGCGGCGC
CGCGATCACGACCGCGTCAGGGAGATCGAGACCATCCTTGGGCTAACACGGTGAAACCCCGGTCTCTACT
AAACAAAAATACAAAAAACTAGCCGACGGCGACGGGTGGCGCGGGCGCCTGTAAGTCGCCCAGACTACCT
CGGGAGGCCTGACGGCAGGAGAACGGCCGTCTAACCCGGGAGCGGAGATTGCCAGTGAGCTGAGATCTGG
GCCACTGCCACTCCTAGCCTGCGGTGACAGAGGCGGAGACTCCCTTCTCAAAAAAAAAAAATAAAAGAAA
AAAAAAAAAAAAAAAAAAAAAAAAAAGAAAAGTAAAATAGAACCTTCTGGTTAAAAGGCATTATAAGGAG
GCATAACGACATGTGGATTCTCTTACGCTACATTAAAAGGTTTAAAGATTTTTGTTTTTGAAGGTTTAAG
GCAAGTTTTAAAAACGTTAATTGTAAAGGCAATTCTGTCTGTGCTGAACACATATTGGCATTAAAGTTAA
AGGGCGTTATCATTACAGGTTTTTCTGTGAACTGAACATTAAAACACAAACACACACACAAATGGGTTTT
CTTAAAGCAGTAACCTGCTCTATTAACTCAAAAATTATAAATGGGTTAATAAGCAGTCTATAAAATCATT
ACCTTATAGCTCTGACATCTAAAAATTGAAAAACATAGTGTCTACAACAGGTTTTATTAAAACAAAGTTT
AACATAAAATAACACACTAATATAAAGGAGAAATTTAGGCTTATCTGTTATAAAATCATACAGGAAGCAT
TGTCAAATATAAAATGGTGTTTGGCTTTCTTTGGTCTAAAACTAATAAAATAGGTGCTGAAAGAAATTTC
CCAGTAAAAAGGCCCAAGGACTATAAAGTCCACTGCTGATATCCCCACGTTTAAAACAAAAGGTCAATTT
CTTAAAAATTATATACTTGATTTAGCACATGTACCACCCCTAGAATTTCCGGTAAACCAGCACCAGCCTG
AAGATCATGTTCTTATCAAAGGGTGGAAAGAAAGAAAACTCAACCAGCCTGGGAAGGACCCTACCTTGTG
CTGCTAACCAACAAGACTGCTGTTCGTACAGAGGAAAGGGGATGGACTCATCACACCCGAGTCAAGAAAG
CTTGACCTCCTCCAGAGTCCTGGGCTATATAGTCCCAGGGGAAAACCCTACCAAATGAAAGCTAAGAAAA
ATTTAACTCTTTCATCTATTCTATTACTCTTTCTTCTTTCCTTGCTCTACTGCTGACCATCTAGTTATTA
ACATAAAGTCAATTTCATCTCAAACTATTGCATTTAATGCTTGCCTTGTTATACCCTGTGGGGACTTGCC
AAGTCAAAGACAGCTCTCTACTTCAGAAAAGTACCTCTGTCCCTCCTGACTCTCCTCAGACTGGGCATTA
GTAAATTGGGACCATTTAATCCAGGGAGATTTTGATAAAGACCCCAGTGACAACCAGGAGTCTTGCCCCC
CCGATGTAGAGCTTTTATGCCGTAGTTGGTTCAACAATCTGTGGACCACTAAAGAGCAAGGATGGACTGC
CCCAACCGGTTTTTGTAATTTCCTAAAATCATACATTCATTTTACTAGAGGATCATAGAAGTTAAAGACT
TTTTTGTTGTTGTTGTTGTTGAGACAGTCTCGCTCTGTTGCCCAGGCTGGAGTGCAGTGGCCGGATCTCA
GCTCACTGCAAGCTCCGCCTCCCAGGCTTATGCCATTCTCCTGCCTCAGCCTCCCAAGTAGCTGGGACTA
CAGGCACCCGCCACCTTGCCCGGCTGGTTTTTTGTATTTTTTTAGTAGAGACGGAGTTTCACTGTGTTAG
CCAGGATGGTCTCGATCTCCTGACCTCGTGATCCGCCCGTCTCGGCCTCCCAAAGTGCTGGGATTACAGG
CTTGAGCCACTGCGCCCGGCCAGAAGTTAAAGACTTAAAACAAACTTCAGCAATTAAGACAGGATACCAA
GATGCAAATGCCTGTTTGGAATGGATCAAATATTCCATCTGCATGTTAAACAAAAGCAATTGTTATGCTT
GTGCACATGGAAGACCAGAGGCCCAGATTGTCTGCTTTCCACTAAGGTGGTCCTCCAGTTGACCAGGCAT
GGGCTTCATGGTAGCTCTTTTCCAGGATTCTACAGCCTGGAGTAATAAGTCATGCCAAACTCTTTCTGCT
ATATCCCAAAGTCCGGCACCCTGTGGATCAGACCCCAAGGGTCATCCAGCTTCCCTCTCCCAACACTAAG
TTTGCTTCATGTCTCTCACGACCGGGAGGAAACTTAGCATTCCTTGGAGACCTGAAGGGATGCAGTGAGC
TTAAGAATTTTCAACAGCTTATCAATCAGTCAGCCCTTGTTCATCCCCGAGCGGATGTGTGGTGGTATTG
TGGAGGACCTTTACCGAGCACTCTGCCGAATAACTGGAGTGGCACTTGTGTTTTAGTCCATTTGGCTATC
CCTTTCACCCTGGCATTTCATCAACCAGAGAGAGGAAAAATAAGACATTGTAAAATGAGAGAAGCCCCTT
ATGGGTCTTTCAACTCTTACATCTATTTAGACACAATTGGAGTCCCACGGGGAAACCAGATCACTTTAAA
GCCTGAATCAAATAGCTGCAGGATTTGAGTCAATATTTTGGTGAGTGACAGTTAATAAAATGTAGATTAG
NNNNNNNNNNNNNNNNNNNNNNNNNNNNNNNNNNNNNNNNNNNNNNNNNNNNNNNNNNNNNNNNNNNNNN
NNNNNNNNNNNNNNNNNNNNNNNNNNNNNNNNNNNNNNNNNNNNNNNNNNNNNNNNNNNNNNNNNNNNNN
NNNNNNNNNNNNNNNNNNNNNNNNNNNNNNNNNNNNNNNNNNNNNNNNNNNNNNNNNNNNNNNNNNNNNN
NNNNNNNNNNNNNNNNNNNNNNNNNNNNNNNNNNNNNNNNNNNNNNNNNNNNNNNNNNNNNNNNNNNNNN
NNNNNNNNNNNNNNNNNNNNNNNNNNNNNNNNNNNNNNNNNNNNNNNNNNNNNNNNNNNNNNNNNNNNNN
NNNNNNNNNNNNNNNNNNNNNNNNNNNNNNNNNNNNNNNNNNNNNNNNNNNNNNNNNNNNNNNNNNNNNN
NNNNNNNNNNNNNNNNNNNNNNNNNNNNNNNNNNNNNNNNNNNNNNNNNNNNNNNNNNNNNNNNNNNNNN
NNNNNNNNNNNNNNNNNNNNNNNNNNNNNNNNNNNNNNNNNNNNNNNNNNNNNNNNNNNNNNNNNNNNNN
NNNNNNNNNNNNNNNNNNNNNNNNNNNNNNNNNNNNNNNNNNNNNNNNNNNNNNNNNNNNNNNNNNNNNN
NNNNNNNNNNNNNNNNNNNNNNNNNNNNNNNNNNNNNNNNNNNNNNNNNNNNNNNNNNNNNNNNNNNNNN
NNNNNNNNNNNNNNNNNNNNNNNNNNNNNNNNNNNNNNNNNNNNNNNNNNNNNNNNNNNNNNNNNNNNNN
NNNNNNNNNNNNNNNNNNNNNNNNNNNNNNNNNNNNNNNNNNNNNNNNNNNNNNNNNNNNNNNNNNNNNN
NNNNNNNNNNNNNNNNNNNNNNNNNNNNNNNNNNNNNNNNNNNNNNNNNNNNNNNNNNNNNNNNNNNNNN
NNNNNNNNNNNNNNNNNNNNNNNNNNNNNNNNNNNNNNNNNNNNNNNNNNNNNNNNNNNNNNNNNNNNNN
NNNNNNNNNNNNNNNNNNNNNNNNNNNNNNNNNNNNNNNNNNNNNNNNNNNNNNNNNNNNNNNNNNNNNN
NNNNNNNNNNNNNNNNNNNNNNNNNNNNNNNNNNNNNNNNNNNNNNNNNNNNNNNNNNNNNNNNNNNNNN
NNNNNNNNNNNNNNNNNNNNNNNNNNNNNNNNNNNNNNNNNNNNNNNNNNNNNNNNNNNNNNNNNNNNNN
NNNNNNNNNNNNNNNNNNNNNNNNNNNNNNNNNNNNNNNNNNNNNNNNNNNNNNNNNNNNNNNNNNNNNN
NNNNNNNNNNNNNNNNNNNNNNNNNNNNNNNNNNNNNNNNNNNNNNNNNNNNNNNNNNNNNNNNNNNNNN
NNNNNNNNNNNNNNNNNNNNNNNNNNNNNNNNNNNNNNNNNNNNNNNNNNNNNNNNNNNNNNNNNNNNNN
NNNNNNNNNNNNNNNNNNNNNNNNNNNNNNNNNNNNNNNNNNNNNNNNNNNNNNNNNNNNNNNNNNNNNN
NNNNNNNNNNNNNNNNNNNNNNNNNNNNNNNNNNNNNNNNNNNNNNNNNNNNNNNNNNNNNNNNNNNNNN
NNNNNNNNNNNNNNNNNNNNNNNNNNNNNNNNNNNNNNNNNNNNNNNNNNNNNNNNNNNNNNNNNNNNNN
NNNNNNNNNNNNNNNNNNNNNNNNNNNNNNNNNNNNNNNNNNNNNNNNNNNNNNNNNNNNNNNNNNNNNN
NNNNNNNNNNNNNNNNNNNNNNNNNNNNNNNNNNNNNNNNNNNNNNNNNNNNNNNNNNNNNNNNNNNNNN
NNNNNNNNNNNNNNNNNNNNNNNNNNNNNNNNNNNNNNNNNNNNNNNNNNNNNNNNNNNNNNNNNNNNNN
NNNNNNNNNNNNNNNNNNNNNNNNNNNNNNNNNNNNNNNNNNNNNNNNNNNNNNNNNNNNNNNNNNNNNN
NNNNNNNNNNNNNNNNNNNNNNNNNNNNNNNNNNNNNNNNNNNNNNNNNNNNNNNNNNNNNNNNNNNNNN
NNNNNNNNNNNNNNNNNNNNNNNNNNNNNNNNNNNNNNNNNNNNNNNNNNNNNNNNNNNNNNNNNNNNNN
NNNNNNNNNNNNNNNNNNNNNNNNNNNNNNNNNNNNNNNNNNNNNNNNNNNNNNNNNNNNNNNNNNNNNN
NNNNNNNNNNNNNNNNNNNGCCACATCGCCCGGCTAGTTTTGAATTTTGAGAAGAGACGGGGTTGCACCG
TGATAGCAAGGATGGTCTCGATCTCCTGACCTCGTGATCCGCCCGTCTCGGCCTCCCAAAGTGCTGGGAT
TACAGGCTTGAGCCACCGCGCCCGGCTGAGCTTTAACTGTTTTAGCCCGGCAAGAAACCCAGATGAGAAA
TGTTATCTATAAAAATAGACTAGCCCTAGACTACTTGCTAGCAGCTGAAGGAGGGGTCTGTGGAAAGTTT
AACCTGACCGATTGCTGTCTGCACATAAACGACCAAGGGCAAGTAGTTGAAGCTATAGTTAAAGATGTAA
CAAAGCTGGCACATGTGACTGTGCAGGTGTGGCATGGGTGCAATCCTAGGTCCACGTTTGGAAAATGGTT
TCCAGCACTAGGAGGATTTAAAACTCCTATCATAGGAATTATAATAGTAATAGCAACCTGCTTGTTGCTT
CCCTGTGTGCTGCCTTTGCTCCTTTAAGTAATGACAAGTTTTGTTACTACCTTAGTCCATCAAAATACTA
CAGCACAAGTGTACTATATGAATCACTGTCGATTTGTCTTGCAAGAAGACATGGGTAGTGAGGATGAAAG
TGAGAACTCCCACTAAGGAGTGAGGTTCTCTAAGTGGGGGAATAAGGGAGGAGACCACTCCTCGCATTGT
CTTACGCCCGATTTCTGCCTCCAAAGAAAGAAGAAGTAAAAACTAAAAGGCAGAAATGAAATCCACAGGC
AGATAGCCCAGCGCTGTGCCCTGGGCCTGGTTAAAGATCGACCCCTGACCTAACCGGTTATGTTATCTAT
AGATTCCAGACATTGTATGGAAAAGCATTGTGAAAATCCCTGTCCTGTTCTCTTCCATTCCAATTACTGG
TGCATGCAGCCCCAGTCACATACCCCTGCTTGCTCAGTCAATCACGACCCTCTCACGCCAACCTTCCCCC
TTAGAGTTGTAAGCCCTTGAAAGGGACGGGAATTGCTCACTTGGGGAGCTCAGCTTTTGAGACGCAAGTC
TGCCAAAGTTCCTGGCCGAATAAAGCTCCTTCCTTCTTTAACCCAGTGTCGGAGGAGTTTTGTCTGTGGC
TCGTCCTGCTACA
