# Supplementary material for: Genome-wide characterization of endogenous retroviruses in snub-nosed monkeys
Source: PeerJ. 2019 Mar 18;7:e6602. doi: 10.7717/peerj.6602 (PMC6428148; doi:10.7717/peerj.6602)
Supplement: File S4 — All ERV sequences found in the black and white snub-nosed monkey. [file peerj-07-6602-s004.zip › Supplemental4/191-6694.fasta]

>191NW_016804657.1:4454867-4461560 Rhinopithecus bieti
TGAAGAATCACAAAAGAATCACAAAAGAAGTGAAAATGGCTGTTTCCTGCCTTAACTGATGACATTACCT
TGTGACATTTCTTCTCCTGGCTCATCCTGGCTCAAAAGCTCCCCAACTGAGCACCTTGTGACCCCCCACC
CCTGCCCACCAGAGAACAACTCCCTTTGACTGTAATTTTCCACTACCCACCGAAATCCTATAAAATGGCC
CCACCCCTATCTCCCTTCGCTGACTCTCTTTTCAGACTCAGCCCGCCTGCACCCAGGTGAAATAAACAGC
CTTGTTGCTCACACAAAGCCTGTTGGGTGGTCTCTTCACATGGACGTGTGTGACATTTGGTGCCGTGACT
CGGATCGGGGGACCTCCCTTGGGAGATCAATCCCCTGTCCTCCTGCTCTTTGCTCCGTGAGAAAGATCCA
TCTATGATCTCCGGTCCTCAGACCAACCAGCCCAAGGAACATCTTACCAATTTTAAATTGGGTAAGCGGC
CTCTTTTTACTCTCTTCTCCAACCTCTCTCACTATCCCTCAACCTCTTTCTCCTTTCAATCTTGGCACCA
TCCTTCAATCTCTCCCATCTGTTCATTTCAGTTCCTTTCCTTTTCTGGTAGAGACAGAGGAGACACATTT
TGTTCGTGAACCCAAAACTTTGGTGCCGGTCACAGACTCAGGAAGACAGTCTCCCCTTGGTGTTTAATCA
CTGCGGAGACACTTGCTTGATTATTCACCCACGTTTCAGAGATGTCTGATCACTGTGGGGATGCCTGCCT
TGATCCTTCACCCTTAGTGACAAGCACCACTTTCCTGGCGGGCAAGTACCCGCACCCCTTCTCTCCGTGT
CTCTACCCTCTCTTTTCTCTGGGCTTGCCTCCTTCACTATAGGCAACTTTCCACCCTCCATTCCTCCTTC
TTCTCCCTTAGCCTGTGTTCTCAGAACTTAAAACCTCTTCAACTCACACATGACCTAAAAGCTAAATGCC
TATTTTCTTCTGCAGTGCTGCTTAACCCCAATACAAACTCAACAATGGTTCCAAATAGCCAGAAAATAGC
ACTTTTGATTTTTCCATCCCATAAGATCTAGATAAATCTTGTCATAAAATGGGCAAACGGTCTGAGGTGG
CTGACGTCCAGGCATTCTTTCACACATCGGTCCCTCCCTAGTCTCTGTTCCCAATGCAACTCATCCCAAA
TCCTCCTTCTTCCTTCCCGCCTGTCCCCTCAGTCCCAACCTCAAGCATCGCTGAGTCTTTTCAGTCTTCC
TTTTCTACCGACCTATCTGACCTCTCCCCTCCTCCCCAGACTGTTCCTCCTCAGGTTGCTACCTGCCGGG
CTGAATCAGCCTCCAATTCTTCCTCAGCCTCTGATCCCCAACCCTATAATCCTTCTATCACCTCCCCTCC
TCACACCCAGTCCGGCTTACAGTTTCATTCTTTGACTAGCCCTCCCGCACCTGCCGAACAATTTCCTCTT
AAAGAGATGGTTGGAGCTAAAGGCATAGTCAAGGTTAATGCTCCTTTCTTCTTTATCCGACCTCTCCCAA
ATCAGTTAGCATTTAGGCTTTTTTTTTTTTTTTTTTTTAATCAAGTATAAAATCCAGCCCAATCCATGAC
TCATTTGGCAGCAACCCTGAGACACTTTACTGCCCCAGATCCTGAAAGGTTAGAAGGCCGTCTTATTCTC
AATATACATTTTATTACCCAATCTGCTCCTGACGTTAAATAACGCTCCAAAATTAAATTCCAGTCCTCAA
ACCCCACAACAGGACTTAATTAACCTTGCCTTCAAGGTGTATAATAAAAGAGAAAAGTTACAAATACTTG
CTTCTGCTGTGAGACAAAACCCAGCCTCACCTCCAGCACACAAGAACTTCAAAATGCCTAAGTTGCACAT
GCCTAGGCCACAGAAGCCAGGCTTTCCTACAGGACGTTCTCCATCAGGATCTTGCTTCAAGTGCCAGAAA
TCTGGCCACTGGGCCAAGGAATGCCCGCAGCCCAGGATTCCTCCTAAGCCATGTCCCATCTGTGCAGGAC
CCCAGTGGAAATCGGACTGTCCAACTCATCTGGCAGTCACTCCCAGAGNTCCGACCTCTCCCAAATCAGT
TAGCATTTAGGCTTTTTTTTTTTTTTTTTTTTTAATCAAGTATAAAAATCCAGCCCAATCCATGACTCAT
TTGGCAGCAACCCTGAGACACTTTACTGCCCCAGATCCTGAAAGGTTAGAAGGCCGTCTTATTCTCAATA
TACATTTTATTACCCAATCTGCTCCTGACGTTAAATAACGCTCCAAAATTAAATTCCAGTCCTCAAACCC
CACAACAGGACTTAATTAACCTTGCCTTCAAGGTGTATAATAAAAGAGAAAAGTTACAAATACTTGCTTC
TGCTGTGAGACAAAACCCAGCCTCACCTCCAGCACACAAGAACTTCAAAATGCCTAAGTTGCACATGCCT
AGGCCACAGAAGCCAGGCTTTCCTACAGGACGTTCTCCATCAGGATCTTGCTTCAAGTGCCAGAAATCTG
GCCACTGGGCCAAGGAATGCCCGCAGCCCAGGATTCCTCCTAAGCCATGTCCCATCTGTGCAGGACCCCA
GTGGAAATCGGACTGTCCAACTCATCTGGCAGTCACTCCCAGAGCCCCTGGAACTCTGGCCCAAGACTTT
CTGACTGACTCCTTCCCAGATCTTCTTGGCTTAGTCGCTGAAGACTGACGCTGCCCGATCACCTCAGAAG
TCTCCTGGACCATCACAGATGCCTTGGGTAACTCTTATAGTAGAGGGTAAGTCTGTCCCCTTCTTAATCA
ATACGGAGGCTACCAACTCCACATTACCTTCTTTTCAAAGACCTATTTCCTTTGCCTCCATAACTGTTGT
GGGTATTGACGGCCAGACTTCTAAACCTCTTAAAACTCCCCAACTCTGGTGCCAACTTGGACAATATTCT
TTTATGCACTCTTTTTTAGTTAACCCCACTTGCCCAGTTCCCTTATTAGGTCGAGACATTTTAACTAAAT
TATCTGCTTCCCTGACTATTCCTAGGCTACAGCCATACCTCATTACCGCCCTTTTCCCCAGTTCAAAGCC
TCCTTTGCATCCTCCCCTTGTATCTCTCCACCTTAATCCACAGGTATGGGACACCTCTACTCCCTCCCTG
GCAACTGATCACATGCCCATTACTATCCCATTAAGACCTAATCACCCTTACCCCACTCAATGCCAATATC
CCATCCCACAGCACACTTTAAAAGGATTAAAGCCTGTTATCACTTGCTTATTACAGTATAGTCTTTTGAA
GCCTATAAACTCTCCTTACAATTCCCCCATTTTACCTGTCCTAAAACCGGACAAGCCTTACAGCTTAGTT
CAGGATCTGCGCCTTATCAACCAAATAGTCTGGCCTATCCACCCCGTGGCACCAAACCCATAGACTCTCC
TATCCTCAATACCTCCCTCCACAACCCATTTTTCTGTTCTAGATAAACCTAGTTGACCCCATAGATCCTA
AATCCTTTCCCCACTCCCCTTTCTGTTCCTTAAAAAACAGCTCCCACACTGGCTCTCCCTAACTCATCAC
TCCCTTTTCATTACACACAGCCAAAGTGCAGGGCTGTGTGGTCGAAATCCTTACACAAGAGCTGGACTGC
AGCCTTTTTGTCTAAACAACTTGACCTTACCATTTTAGGCTGGCCATCATGTCTCTGTGCAGCGGCTGCC
GCCACACTAATACTTTCAGAGGCCCTCAAAATCACAAACTATGCTCAACTCACTCTCTACAGTTCTCATG
ACTTCCAAAATCTATTTTCTTCCTCACCCCTAACAATATACTTTCTGTCCCCTTCCACTACCTCTCAGCA
AGCCGAACTCATTGACTTAACTTGAGCCCTCACTCTTGCAAAGGGACTATGCATCAATATTTATACTGAC
TCTAAATATGCCTTCCATATCCTGCACCACCATGCTGTTATATGGGCTGAAAGAGGTTTCCTCACTACCC
AAGGGTCCTCCATCATTAATGCCTCTTTAATAAAACTCTTCTCAAAGCTNNNNNNNNNNNNNNNNNNNNN
NNNNNNNNNNNNNNNNNNNNNNNNNNNNNNNNNNNNNNNNNNNNNNNNNNNNNNNNNNNNNNNNNNNNNN
NNNNNNNNNNNNNNNNNNNNNNNNNNNNNNNNNNNNNNNNNNNNNNNNNNNNNNNNNNNNNNNNNNNNNN
NNNNNNNNNNNNNNNNNNNNNNNNNNNNNNNNNNNNNNNNNNNNNNNNNNNNNNNNNNNNNNNNNNNNNN
NNNNNNNNNNNNNNNNNNNNNNNNNNNNNNNNNNNNNNNNNNNNNNNNNNNNNNNNNNNNNNNNNNNNNN
NNNNNNNNNNNNNNNNNNNNNNNNNNNNNNNNNNNNNNNNNNNNNNNNNNNNNNNNNNNNNNNNNNNNNN
NNNNNNNNNNNNNNNNNNNNNNNNNNNNNNNNNNNNNNNNNNNNNNNNNNNNNNNNNNNNNNNNNNNNNN
NNNNNNNNNNNNNNNNNNNNNNNNNNNNNNNNNNNNNNNNNNNNNNNNNNNNNNNNNNNNNNNNNNNNNN
NNNNNNNNNNNNNNNNNNNNNNNNNNNNNNNNNNNNNNNNNNNNNNNNNNNNNNNNNNNNNNNNNNNNNN
NNNNNNNNNNNNNNNNNNNNNNNNNNNNNNNNNNNNNNNNNNNNNNNNNNNNNNNNNNNNNNNNNNNNNN
NNNNNNNNNNNNNNNNNNNNNNNNNNNNNNNNNNNNNNNNNNNNNNNNNNNNNNNNNNNNNNNNNNNNNN
NNNNNNNNNNNNNNNNNNNNNNNNNNNNNNNNNNNNNNNNNNNNNNNNNNNNNNNNNNNNNNNNNNNNNN
NNNNNNNNNNNNNNNNNNNNNNNNNNNNNNNNNNNNNNNNNNNNNNNNNNNNNNNNNNNNNNNNNNNNNN
NNNNNNNNNNNNNNNNNNNNNNNNNNNNNNNNNNNNNNNNNNNNNNNNNNNNNNNNNNNNNNNNNNNNNN
NNNNNNNNNNNNNNNNNNNNNNNNNNNNNNNNNNNNNNNNNNNNNNNNNNNNNNNNNNNNNNNNNNNNNN
NNNNNNNNNNNNNNNNNNNNNNNNNNNNNNNNNNNNNNNNNNNNNNNNNNNNNNNNNNNNNNNNNNNNNN
NNNNNNNNNNNNNNNNNNNNNNNNNNNNNNNNNNNNNNNNNNNNNNNNNNNNNNNNNNNNNNNNNNNNNN
NNNNNNNNNNNNNNNNNNNNNNNNNNNNNNNNNNNNNNNNNNNNNNNNNNNNNNNNNNNNNNNNNNNNNN
NNNNNNNNNNNNNNNNNNNNNNNNNNNNNNNNNNNNNNNNNNNNNNNNNNNNNNNNNNNNNNNNNNNNNN
NNNNNNNNNNNNNNNNNNNNNNNNNNNNNNNNNNNNNNNNNNNNNNNNNNNNNNNNNNNNNNNNNNNNNN
NNNNNNNNNNNNNNNNNNNNNNNNNNNNNNNNNNNNNNNNNNNNNNNNNNNNNNNNNNNNNNNNNNNNNN
NNNNNNNNNNNNNNNNNNNNNNNNNNNNNNNNNNNNNNNNNNNNNNNNNNNNNNNNNNNNNNNNNNNNNN
NNNNNNNNNNNNNNNNNNNNNNNNNNNNNNNNNNNNNNNNNNNNNNNNNNNNNNNNNNNNNNNNNNNNNN
NNNNNNNNNNNNNNNNNNNNNNNNNNNNNNNNNNNNNNNNNNNNNNNNNNNNNNNNNNNNNNNNNNNNNN
NNNNNNNNNNNNNNNNNNNNNNNNNNNNNNNNNNNNNNNNNNNNNNNNNNNNNNNNNNNNNNNNNNNNNN
NNNNNNNNNNNNNNNNNNNNNNNNNNNNNNNAAAAAAAAAAAAAAGGACACTGTATATTTTTAAATGAAA
AGTGTTGTTTTTACCTAAATCAATCTGGCCTGGTATATGACAACATAAAAAAACCCAAGGATAGAGCCTA
AACTTGCCAACCAAGCAAGTAATTACTCTGAACCCCCTTAGGCACTCTCTAATTGGATGTCCTGGGACCT
CCCAATTCTTACTCCTTTAATATCTGTTTTTCTCCTTCTCTTATTTGGACCTTGTGTCTTCCGTTTAGTT
TCTCAATTCATCCAAAACCGTATCCAGGTCATCACCAATCATTCTATATGACAAATGTTTCTTCTAACAA
CCTCGCAATATCACCCCTTACCACAAAATCTTCCTTCAACTTAATCTCTCCTATTCTAGGTTCCCATGCT
ACCCCTAATCCCGCTCAAAGCAGCCCTGAGAAACATCACCCATTATCTCTCCACACCACCCCCCAAAATT
TTCACCGCCCTAACACTTTACCACTATTTCATTTTATTTTTCTTATTAATATAAGAAGACAGGAATGTCA
GGCTCTGAGCCCAAGCTAAGCCATCGTATCCCCTGTGACCTGCACATATACATCCAGATGGCCTGACGCA
AGTGAAGAATCACAAAAGAAGTGAAAATGGCCGGTTCCTGCCTTAACTGATGACATTACCTTGTGAAATT
CCTTCTCCTGGCTCATCCTGGCTCAAAAGCTCCCCAACTGAGCACTTTGTGACCCCCACCCCTGCCCACC
AGAGAATAACCCCCTTTGACTATAATTTTCCACTACCCACCCAAATCCTATAAAATGGCCCCACCCCATC
TCCCTTCGCTGACTCTCTTTTCAGACTCAGCCCGCCTGCACCCAGGTGAAATAAACAGCCTTGTTGCTCA
CACAAAACCTGTTTGGTGGTCTCTTCACACGGACCCGTGTGACA
