# Supplementary material for: Genome-wide characterization of endogenous retroviruses in snub-nosed monkeys
Source: PeerJ. 2019 Mar 18;7:e6602. doi: 10.7717/peerj.6602 (PMC6428148; doi:10.7717/peerj.6602)
Supplement: File S4 — All ERV sequences found in the black and white snub-nosed monkey. [file peerj-07-6602-s004.zip › Supplemental4/192-6584.fasta]

>192NW_016804657.1:4788176-4794759 Rhinopithecus bieti 
TGTAGCAGGATGAGCCACAGACAAAACCTCTCAGACACCAAGTTGAGGAAAGAAAGGGGTTTATTTGGCT
GGGAATGTTGGCAGACTTATGTCTCAAAAAACTGAGCTCCTTGAGTGAGCAATTCCTGCCCTTTTTAAGG
GCTTACAACTCTAAGGGGGTCTGTGTGAGAGGGTCATAATCGATTGAGCAAGCAGGGAGTACATGACTGG
GGGCTGCATGCACTGGTAATCAGAATGCAACAGAATAGGACAGGGGTTTTCACGATGCTTTTCCATACAA
TGTCTGTAATCTATAGATAACACAAGCAGTTAAGTCAGGGGCTGCTTCTAACCACCAGGCCCAGGGCACG
GCGTCAGGCTGTCTTCCTGTGGATTTCATTTCTGCCTTTTAGTTTTTACTTCTTTTTTCTTTAAAGGCAG
AAATTTGGGCGTAAGACAATATGAGGGGTGGTCTCCTTCCTTATTCCCCCCTTTGAGAACTTCACTCATT
AGTGGGAGTTCTCACTTTCATCCTCACTACCCATGTTTTCTTGCAAGACAGATTGATAGTGATTCATACA
GTATACTTGTGCTGAAGCATTTTGGTTAACTAAGGTAGTGATGAAGCTTTTTATTATTTGAAGGAGTACA
GGTAGCAAACAAGGGAGTAGTAAGCAGGTTCCTATTACTATTATAATTCCTACTATAAGAATTTTAAATC
CTCCTAGTGCTGGGAACCATTTTCCAAACATGGCCCCAGGATCAAATCCATGTCACACTTGCACGGACAC
ATGTGCCAGTTTTGTCATATCTCTATGTCTTCAACTACTTGCCTTTGATCATCTGTGTGTAGACAGCAAT
TAGTAAGGTTAAATTTCCCACAAACCCCTCTTTCAGCTGCTAACAAGTAGTCTAGGGCTAATCTATTCTG
ATAAATGGCATTTCTTATCAGGGTTTCTTGCCAGGCTAAAACAGTCAAAGCTCTGCCAGTTTCATTAGTG
ATTATTTCTAAGACAGTTTGTAACTGCATAATCCAGTTGAGCATGTAGATGGGGGTTTGGTATCCCTACA
AGCTGTCTTGTGCCCATGTGGCAGACCCATAGTACTGTATGATTCTTTCAGGGGAACACTTGTCATTTTT
CCAGTCGCCAATGGCTATGCTCCTCTTTTCGTGGGAAGCACAGACAGGGAAGCCTAGGAGCTCACCTGTT
TTTATGAGCAGTAGGAAAAAGGATGGCTTAATGGTGCTAACAACACAACCACCTGCCCATTGGTCAGGTA
GCTTGGTGTGGGCTCTATGCCTGCATATCCAGTATAGTCCAGCTGGAGATGTCCAGTCCCGGTGAGACTC
TGGATGGGCCCAAACAGTTTGCAACTTAGGAAACTTACTAAATGGATTCTTCTTAGTACGGTTTAGACCC
CACCAGGTGACTGTTCTTAATCTTATTTCAAAAACTGTGACCATAGGGGCTCAGATGGGTTACAACACAC
ATCAGGCTGGTCACTTTCTGGGCTACATACCTTGTACTGGGTGACATTATACAAACAAGTCCCTTTTAGA
GTTCTAGCACATTTATAATAACTATAGAACAAAAAGACACTTTTAACTTTTTGCCCTATCTCAGTGAGCT
GATGTATACACTGGGAACAGTCCCCAGTCTGAGGAAGGTCAGTTGAAGTCCTTACTGTACAAGTCCAAAA
TTTAAGGAAAATAAGTCCCACAGTGAGTTTCCTCATACTTCGGCTGTGTGTGGACCAGTCAGCTTCCAGG
TGTGACTGGAGCAGGACCTGTCGTCTTCTTCAGAGTCACTTTGCAAGGATTGTCTGGGCTTGGTCTCGCC
TCCCAGGTCTCAGGTGCTGTGGGTTTCACATGACTGTGGTGGATCCAGGCTGTGATTCCTTCTACTTTCA
CAGCTGTGGGAGTGGTCAAGATGACGGTCTGGGGTCCTTTCCACCATGGTTGCAAGGGGGCTACATTCCA
ATCCTTGATCCATACCTGATCACCTTTGCTGTCTTCTGTACCAAGTCAGCCACAAACGCCGACCCATTGT
CCAAGCCGATTTGTAAGGGCAGTCCAAACCTAGGGATGAGATCTCCACACTTGGGCATCTTGGTGAAGTC
TACCTGGGAGTCTTCAAAGGGGGCTGCTCCATAAGCCTATATGCCGGGTAGCACTTGCCTAGCATTGTGC
TGCTGGCAGGTGACACACTGCTGCGCCACTGTTTTGGCAAGGGCTGACAGATGTGAAATGTAGAAGTACC
AGCCTAACAACTTTTTAAGAGACTCTTGGCCAAGTGGGTGGTCTCATGCACAGCCAGTACGACTGCAGCT
CCTAGCAGTTGTGGCATGGCTGTTCTTCCATCTGATAACCGGATCCATCCTTTTTCTATCACCTGCCCTC
CCGCTGATGAAATGCCAGGGTGAAACGGGTAGCCAATTGGACTAAAGCACAAGTGCCACTCCAGTTATTT
GGCAGAGTGTCCAGTAAAGGTCCATCACAATACCACCACACATCTGCTTGGGGATGAACAAGGGCTGACT
TATTGGTAAGCTCTTGAAAGTTCTTAAGCTCACTAATCCCTTCAGGTCTCCAAGGAATGCTGAGTTTCCT
CCCTGTTGTGAGAGATATGAAATGAACTTAGTGTTGGGAGACGGAAGCTGGATGGCCCTCAGGGGCTGAT
CCGCAGGGTGCTGAACTTCGGGATATAGCAGAGAGAGAGTTTGGCATGACTTATTACTCCAGGCTGTAGA
ATCCTGGAAAAGAGCTACCATGCAGCCCACGCTTGGTCGACTGGAGGACCACCTTAGTGGAAAGCAGACA
ATTTGGGCCTCTGGCCTGCCACATGCACAAGGATAACAATCACTTTTGCTTAACGTGTGGACAGAATATT
TGATCCATTCCAATAAGGCATTTGCATCTTGGTATCCTGTCTTAATTGCCAAAGTTTGTTTTAAGTCTTT
AACTTCTATGATCCTCTAGTAAAACGAATGTATGGTTTTAGGAAATTACAAAAACTGGTTGCGGCAGTCC
ATCCTTGCTCTTTAGTGGTCCACAGAATGTTGGACCAACCATGGCATAAAAGCTCTACATCTGGGGGCAA
GACTCCTGGTTGACACTGAGGTCTTTATCAAAATCTCCCCAGATTAAATGGTCCCGATTTACTAATGCCC
AGTCTGAGGAGAGTCAGGAGGGACAGAGGTACTTTTCTGAAGCAGAGAGCTGTCTTTGACTTGGCAAGTC
CCCACAGGGTATAACAAGGCAAGCATTAAATGTGATAGTTTGAGATGAAATTCACTTGGTTATGTTAATA
ACTAGATGGTCAGCAATAGAGCGAGGAAAGAAGAAAGAGTAATAGAATAGATGAAAGAGTTAAATTTTTC
TTAGCTTTAGTTTGGTTGGGTTTTCTCCTGTGACTATGGCCCACGACTCTGGAGGGGGTGGCACTTCCTT
GACTAGGATATGATGAGTCCATCCCTTTTTCACTGTACAAACAGCAGTCTCAGTGGTTAGCAGCACAAGG
TAGGGTCCTTCCCAGGCTGGCTCGAGTTTTTCTTCTTTCACCCTTTGATGAGAACGTGATCTTCAGGCTG
TCACTGGTTTACCGGAAATTCTAGGGGTGGTACATGTGCTAAAAGACTTTTAGTTGTGAGGGAAAGGAAA
GTGGAAGATAAACCAAGTATATAATTTCTAAGAAATTGACCTTTTGTTTTAAACATGGGGACATCGGCAG
CAGACTTTATAGTTCTTGGTGCCTTCTTACTGAGAAATTTCCTTTAGCACCTATTTTACTAGTTTTAGAC
CAAAGAAAGCCAAACAACATTTTATATTTGACAATGCTTTCTATATGATTTTCATACCAGGTAAGCTAAA
TGTCACCTTTATGTTAGTGTGTTATTAATGTTAAACTTAGTTTTAATAAAACTTTGTAGACATATTTATT
CAATTTTAATGTCTGACCATAAGGTAAGATTTTATAGACTCTTTTAGCCTTTTATAATTTTGTTAAAGAG
CAGGTTAGTGCTTTAAGAAAACCTGTTGTATATTTATTTTAATGTCCAGTTCACAGAAAAACTGGATGAT
GCCCCTTTAACTCTAGCCAATATGTTTACACACAGAATTTCCTTTACAATTAACATTTTAAAACTTGCTT
TAGCCTTCAAAGCAAAAATTTTTTTAACCGTTTAATGTAGGTAAAATCCACATTTTATGCCTCCTTATAA
CCCTTTTACTACAAGTATATTTTACTTTTCTTATACACTTTGCACATAAACTTTTCTTTCAGTAGTTTTA
CATTTAGGAGGCCTAATTACTTTTCAATTATACAACATTTCTTGCACAAATTCCTTTTTTATAACACACT
TCTTTTTCTTCTTTCACAACTTTCACAGACAATTCTTCGACATATCTCAACTTTCTGACTTATTGCAAAC
ATCCCTTTCTTTAAACAATCAATTTATTTTATGACAAGAGTTTACTACTATATAACATTTTTTTCACATA
AATTCTCCCCTGCCTTTCTCTCTCTCTCTTTTTTAAAACTTAGGATAGTTCTGAACTGGTAAGGTGTGCT
CACAGTGAGGTTTCCTTTAAAAGTTAGTTTTCTACTTTTTTCTGTTAGCAAAACCATTGCCGCTACAGAT
TGAATGTATTTGGGCCATCTGTGGGTTACTGGGTTAAGGAATTTTGATAGGAAGGCTACGGGTTGTCAGT
GGTTTCAGTCCTTCCAGGCTATGCTCTTGTTTACACTGACAACAAAGTAGTATTGGAGTGTTATATGGTC
ATGGAGAACACCTTTAATTATCAATTATAGGTTCTAAATTTACCTTGGCTTTTAAAGGAATAGGATACAC
TGTTTTTTTCTTAACTACTTGTATGTCTCTCTCTCTCTCTCTTTCTTTCTCTCTTTGACTTTCTGTCTCT
GTCTCTTCCTCTCTCTCTCTGCCTCTCTCTCTCTTTGACTCCCTCTTTGTCCTTCTGTCTCTTCCTCTCT
CTCTCTCCCTTTTCTCTTTGCCTCTTTTCCTCTCTCTTTCCTCTCTCTCTCTCTCTTTTAGCTCTCTCTC
TCTCTCTCTTTCCCCTCTCTCTCTTTCTCTCCTCTCTCTCTCTCTTCTCTCTGCTGGTCTTTCCTTGCCT
CTGCCAGCCGCTTATGCTGCTATTCTCCTCTCTCCTTCCTCTTCCTCTAGGGGAGGGACCGGCGGGAGTG
GAGCTACTCTTTCTTCCTTGGCTGTCTGTCCCTTTGCCACTAGTACTACTGCTGCCTGTCCTCTTAACCA
CTGTAGGGGGTCTAAAACCAGCTGCAACCAAGTATCTATATATGGAAACTGACCTGGGTGTCCTGATTTA
CCAGTTACTTTGTGTCATACCTTTGAAACTAGGGACCTGTCTAGGCTTCCTTGTGATGGCCATCCCACCT
CTAATGCTGGCCAATCTATCTCACACAAAGCCTTAAGCTTTCCAGGTGTGATAGCAATTCCATAGTCCCC
ATTGAATCCTTTCTTGAAATTCTTTAACATCATTCCTAATGGGGTAGGCTTACTTTGTGTTTTACTCATT
TTCCTCTCTGGAAACAGAACAACACTCTTACCACAAAGAGGGAAGGGAAAAGGGGGCAAAAAGCCACTCA
CTCCACTCACTCACCAAGCAATTCACACTAAAACCAAAGCATGGATAAGGAGTTACTCGTTCATCAAGCA
ATTTGAGCCAAGTCAGAACCGAAATCAAAGCCAAAACAGTTCAAAACCAAAAGTCAATACCGAAATCGAA
ACCAAAACAGTACAAATCTAGTCAAAATCAAAACCAAAACCAAGTTGCTGATAAAGGCATGCTGTGGGTG
ATTAGGCCATGCTTCCACTCAGATGGAGTGGGCAAGTTCCAGGACCGGTCTTACCGTGTTCCAGATGTCC
GGACTCCAAGCGCCGATGCCTTCTCGGTGTTCAGCCACTGAGTGGATCCTCCACGGGGCCCTGTTGTGCA
CTGCTCTGGTGAGGTGTTCCACCAGGGCAATTGCCTACCCGGGAGTGCTCTCAGGATTCATGTTGCTAAA
GCTGTCTGGGGTCCCCCACAGGGATGCTCCACAGGGCAGGCCTAAGCCGCCTAAGGGGCTGCCTCGACCA
TCCGCTAATCACCTCGCTTCCTGGTCGGGGCACCAAGAAATGTAGCAGGATGAGCCACAGACAAAACCCC
CCAGACACCGAGTTGAGGAAGGAAAGGGCTTTATTTGGCCTGAAGCGTTGGCAGACTTACATCTCAAAAA
ACTGAGTTCCTTGAGTGAGCAATTCCTGTCCCTTTTAAGGGCTTACAACTCTAAGGGGGTCCATGTGAGA
GGGTCGTGTTCGATTGAGCAAGCAGGGAGTACATGACTGGGGGCTGCATGCACCTGTAATCAGAACAGAA
CAGGACAGGTTTTTCACGATGCTTTTCATACAATGTCTGGAATCTATAGGTAACACAAGCAGCTAAGTCA
GGGGTTGATTTTTAGCTACCAGGCCCAGGGCACAGCTCTGGGCTGTCTTCCTGCGGATTTCATTTCTGCC
TTTTAGCTTTTACTTCTTTTTTCTTTGGAGGCAGAAATTGGGCATAAGACAATATGAGGGGTGGTCTCCT
CCCT
