# Supplementary material for: Genome-wide characterization of endogenous retroviruses in snub-nosed monkeys
Source: PeerJ. 2019 Mar 18;7:e6602. doi: 10.7717/peerj.6602 (PMC6428148; doi:10.7717/peerj.6602)
Supplement: File S4 — All ERV sequences found in the black and white snub-nosed monkey. [file peerj-07-6602-s004.zip › Supplemental4/193-11419.fasta]

>193NW_016804657.1:4904504-4915922 Rhinopithecus bieti
TGAGGCGGGTGAATCACGAGGTCAGGCGATCGAGACCATCCCAGCTAACAGGGTGAAACCCCATCTCTAC
TAACAATACAAAAAATTAGTCGGGCATGGTGGCAGACGCCTGTAGTCCCAGTACTCAGGAGGCTGAGGCA
GGAGAATGGCATGAACCCGGGAGGCGGAGCCTGCAGTGAGCCGAGATCACGCCACTGCACTCTAGTCTGG
GTGACAGAGCGAGATTCCGTCTCAAAAAAAAACAAACAAAAAAAATTCTTTTTTCCTCAGCTAGGCAATA
TACTTTTATAGAAGGGTACACCCTCACAGATGGAGCAATGGTGAGTGCACACCTGGACAAGAGAGAGGAA
GGTGTTCTTATTCCTGATGCAGGTGGCCCCTACTGCTGTGTCATTCCCCTACTGGCTAGGGTTAGACTGC
AAAGGCTAAACTAATTCTGATTGGCTAATTTAAAGAGAGTGACGGGGTGAGAGGTTTGGCAGGAAAAATG
GTTATGGCAGAGCAGGAAATCGGAATGAGTCAGGATGGAGAATGAGTTAGGGCGGAGCAGGTAATCGGAA
TGAGTCAGGGTGGAACAGGTGATTGGAATGAGTCAGGGTGGAGCAGGTAATCAGAATGAGTTAGGGTGGA
GCAGGTGATTGGAATGAGCTAGGGTGGAGCAGGTAATTGGAATGAGTCAGGGTGGAGCAGGTGATTGAAA
AAAGTTGTTTTACGAGGAAGTTTAAAAGTAGAAGGCAAAGAATTGAACATACTGACATTGATTCTTCAAA
GCGAAATTTAGAACTCATATTTAACAAGTAGAACGACATAATTCAAAGTAGTTTTTAAAATTCTTCCTGT
ATCAATTTAAGAACTTTGGTAACTTGGCCTAAGTGGAAACCAATTAAAAATGAAAGAAAAAAATAAAACA
AAGAAAACACTGCCAACCAAGAATTCTATATCCATCAAAACTAACCTGCAAAAATGAAAATTAAATAAAG
ACATATTCAGATAAACACAAACTGGGAGAATTCATTGCTACTCAACCTGCCTTACAAAAAACCCTAATGA
AAGTTCTCCAGATTTAAAAGTGACATCAAAGATCATATCAAATGCCTATAAAGAAGGCTAACCATATAAG
TAAATGTCTAACACATACAAACCTACTTTTTCACTTTCCTTATTTAAAAGAAAGTTGCTTCAGACAATAA
TAGCAGAAAGAACAGGAGAAGGAATGGAGGTATATTAGACAGAACAAGGACATGCCACCAAACCATAACT
GGAATCCACAGCAATTAAAGAGTACTAGAAATGGTAAATAAATGCAGACTAATATAAGAAATTCTATAAA
TATATTTTTCCTTTCTTCTCTTAACTTCTTCAAAAACAATAAAAGTATATAGAACTGTAACTCCAGCACA
GTATTGCTGAGTTTATAACACATAGATGTAACATACATAACATACATAACAATCACAAAAGGGCGGGGGT
GGGGGAAGGAAGAGAGCCACACTGGAGCAAAGGTTCTGGGTTTTATTGAAGTCAAGTTGAAGTAGAATGT
GATAAATTAATATGCATACTGTAATCACTAAGAAATTAACTCAAAAATCATAGAGAAAACATCAATGAAG
CAGTTAAAATTATACACCAGAAAACAGGTATATAACGCAAAAGAAGGCAAATAAGTGTTAAAAATAAAGT
TTCGGTGCCACAAAATAAATAGCACTCGAATACGAAATTTTTTTTTCTTCTTCTAAGCAAAGTGATTTAC
TGCTATAGAAGGGTGCGCCCTCACTGACGGAGCAATGGTGAGTGCACACCTGGACAAGGGAGGGGAAGGT
GTTCTTATTCCTGATGCACATGGCCCCTGCTGCTGTGTCGTTCCCCTATTGGCTAGGGTTAGACCACAAA
AGCTAAACTAATTCCAATTGGCTAATTCAGAGAGAGTGACGGGGTGAGTGATTTGGCAGGAAAAATGGTT
ATGGCAGAGCAGGAAATCGGAATGAATCATGGTAGAGAATGAGTCAAGGCGGAGCAGGTAATCAGAATGA
GTCAGGGTGGAGCAGGTAATTGGAATGAGTCAGGGTGGAGCACATGATCGAAAAAGATTGCTTTACGAGG
AAGTTTAAAAGTAGAAGGCAAAGAATTGAACATACTGACATATTGATTCTTTGAAGAGAAATTTAGAACT
CATATCTAACATAAGGAGGAACCAATGAACAACAATAAATACATGAGCTATACAGAAAACAAAGAGCAAA
ACAATCACCATAGATCTAACCATATCAATAACAATAGTAAATGAGAATGAATTAAGCACCCCAATGAAAA
TAAAGAGCAGATAAAATTAACTATATACTGTTTGCCAGAGACACACTTTATTTTTTCCAGATATAGTCTC
TGTAGCCCAGGCTGGAGTGCAGCGGCACAATCATAGCTCACTGCAGCCTCAACCTCCTGGGCTTATGCAT
TCCTCCTGCCTCATCCTCCCAAGTAGTTAGGACTACAGGCATACACCATCACACTCGATTAATTTGCTTA
AAATTTGTGTAGGGTCTCACTATGTCACCCAGGCGGGTCTCAATCTCCTGGCCTCAAGCAATCCTTCCGC
TTCAACCTCCCAAAGTGCTGGGATTACAGGCATACATCACTGCACCACAGAAACACACGGTAAATCAAAG
ACACATACAGGATGAAAGAAAAAAGACAGAAAGTCAAATCATGGAAACAGTAATTACGTAAGAGCTGGAG
TCTCGGTGCGATGGCTCACACCTCTAATCCCAGCACTCTGGGCTGAGGTGGGAGGATCAGTTGAGGCCAG
GAGTTCAAAACTAGCCTGGGTGACACAACAAGCTATTTCTACAAATAAAAAAAAAAAAATTAAGCCAGAT
GTGGTGGTATTTGCCTGCAGGCCCAGCTACTTAAGAGGCTGAAGCAGGAGGACTGCTTGAGCCCAGGAGT
TCAAGGCTGCAGTGAGCTATGATCATGCCACTCTACTGTAGCCTGGGCAACTGAGCAAGACCTTGTCTCT
ATTTACAAAAAAAAAAGGCCAGAGGCAGTGGCTCATGCCTGTAATCCCAGCACTTTGGGAGGCCAAGGCA
GGCAGATCACCTGAGGTAGGGAGTTCAAGACCAGCCTGACCAACATGGAGAAACTGCATCTCTACTAAAA
ATAAAAAAATTAGCTGGGTGTGGTGGCACATGCCTGTAATCCCAGCTACTCAGGAGGCTGAGGCAGGAGA
ACTGCTCGAACCCAGGAGGTGGAGGTTGTGGTGAGCTGAGATCCCACCACTGTACTCCAGCCTGGGCAAA
AGGAGCGAAAATTCCACCTCAAAAAAAAAAAAAAAAAAAAAAAAAAAAAAAAAAAAAAGGGGGGCCTTTT
TTAAAAAACAAAAAAAAAAGCAGGAGTGCCTATTCTAATATCAGATAAAATAATTGAAGAGCTATTTATT
ATATATTCCTGGAATATATACATTTTTGGGTATGTCTGTGAAATACTTAAAAATTTGATCTTGTATTCGG
CTACCAAAAACAAGAAAAAAAAAAACTTCTCAATTAAAAAGATACTGATTTTTACAGTCCATCCTGTAAA
AGTTTAAAACTTTACAAAGTGAAAGTGAATAAAAACATCACTACACACAACCCAAAATAAAAATGGATTC
CAGCTGGAAATCCAAACTAAAATTACAAGCTATCTAGAAAAAAATGCAGCAGAGACAGTTCATACTCAAC
TCTATTATTTCTATCTGTAGCTTTAAATGTTTAAAAATAAAACTAATAAAACTTAGTTCTTTCCTTGACA
AATTAAAAAAAAAAAGTATGAGCACAGAATTAAATATAAAAGCTGAAATATACGCATTACTGAAAACAAA
ACTGATAACCTAAAAATAATTTTTTGAGAAAAAAGTAAAATAAATCTTTAGGAGTATAATGAAGAAGAAA
AAAACACACAGAAGTCAGAATGAAAACGGAGAAAGCAAAAAAATTTTAAAAGATTACTAAGCCTATATCA
GAAAATATTCCATGTAATTCTAAAGCAAGCAATATTAAAATCTAGCAAAAATGGACAATTTTCTAGTAAA
ATATGATTCATCAAAAGCAAAACAAAAATTAAACTTGAATAGACATATTAGCATACAAAGATTAGAAGTT
GCCATTTAAAAAAAAAATACAAAATCCAGATAGTTATACAGGACAGTAATGCTTAAAGAACAAACCAGCA
TTCCATTATTATTTGAACCAATCTAGAACAAAAGAGTGAAAATCCGAATTCATTTTATATAGTCCAACAT
TGATTTACTGTTAAAACCTACCAAAGACAATGCAAAAGAAGAAAACTGCAGACCACTCTAGCATATTGAC
TCTACATTTCTAAATGAAATATTAGCAAACATTCTGTCAATCTGTCAAAAAAAATTATGATCAATTAAGG
TTTACCAGGAATGCAAAGATTATTCAACGGAAAGAAATTTAACAAAACAATCATACCAAAACAACTGAAG
GAGATAACTATATGGTTATATAAACAATGTTAAAGTGGCATATGATAAAATTCAGACATTTTTAGTAAGA
ACACTAAAAAAGAGAAGCAAACAACTTAAATACGAAAAGAATCATTTACCAAAACATTAAACAGCATTTA
AAGCTACCAAAACCTTTAAAAAAAAAAAAAAAAAAAAAAAGCTTCTCTAGTCAAGTCAGAAATCAGGCAT
CATTTATCAAAGAGGCAATATACAAAATTATTAATGGCACAGATTCTGGAGCCAGACTACACAGATTTAA
ATCTCAACCCCTTCAAAGCTGTTAATTCCTTAAGCTTTGTATTAATTCCTTAATCTTTGACTCTTAGTTT
CCCATTTGCAAAACAGGGATAATAGTACCTACCTCAAAGGTTGTTGGGAAGATCACATGTTTATACACAT
AAAACGTGACACACATAAGTACTCAGAAAATATAAGCTATTATTACAAGTTACTGTTTGTCTCAAAGATT
TTAGAGTACCACTGTGTAACAGAATTTTCTGCAATAATGGATAAGTGCTGTATGTGCACTGTTCAATGCA
GTACTCAATACAACACTGGCCACTGAGCACTTGGAAAATGGCTGGTGGAACCAACCAACTAAATTTTAAA
ATTTCATTTTAGATAACTAAAAATTAAATCACCACCAGTGACTAGTTGCTATGGTACAGGACATAGCAGT
TCTAGAAAACGCAGAATACCTGAGATGTCACTTACTTTTTAAGACTACTGAAATTTAAAAGCTAAGTTTA
CAACAAAATGAAGGTACAAAAGAAAAAATTAATAGCTGCCCCACTTCCAATAATGGCACAATGGAAAGCA
AATCCTCTCTTCAAAGACAAAAGTATAAAACTGTACAAAACTGTCAAAAAGAAAAAAAGGCAAACAACTA
ATTCAGACCACTGGGAATCAAATGAGACATGCAAAATGAGACACACTTATTCTACAAAAACTGCTAAAGT
TTCAGGTAAAAGCAATGAAAGGCACTGGCCCTCTTGTTTGAGGGCCCTCTTGCTTGAGGATTCCCATTCT
CTCCAGAAGTCTGGTCTAAAAAATCAGTAGTTTTACTAGAATTGGGCTGACCACAAAAAACAGCAACTTT
GCTGTCATACATGGCAGCATCAACTGGGGAGAGAGGTGAATGCGAAAACATGAGATCTGCCAGCTATAAA
CTGGTATCTGTTTGGAAAGAACAGGTTTTGCTATACCTGGGTTGGGGTCACAGAGCAAGCAGAGGACTAA
CCACATTAATACAAAGAAACTTGAAATTAGAGAGTCACAGAAGGGCTAAGATCAACTGTCTATACAGATA
TGGCTAATTGGGACACTGCGCATACCAAATGGAGACACAAGAAAGCCCTAAAAAAACTAAAGGCCAAGTG
AGAATAAAAACAAAGACTTCAAAGCAGCTATTATAAATATTTTCAAAGAATAAAAAGGAACAAGTGTTCA
AATAATAAAATACTATGGCAAAGCCTCAACAAATAAGAAGTCTCAAGAGCGAACTATAAAACCAAAAAAC
AAAATTTGAGAGAATGTCACACAGATTAAAAGTACATGCAAAATAAAAAATTCAGTACATATCTTGGCTT
CAATAATACACTTAAGGCTGGGTATGGTGGTTCACTCCTGTAATCCCAGCACTTTGGGAAGCCAAGGTAG
GTGGATCGCCTGAGGTCAGGAGTTCGAGACCAGCCTGGCCAACATGTGAAACTCTGCCTCTACTAAAAAT
ACAAAAAATTAGTCAGGCGTGGTGGTGGGCACCTGTAATCCCAGCTACTCCAGAGGCTGAGGCAGGAGAA
TTGCTGGAACCTGGGAGGCAGAGGTTAGAGGTGAGCCAAGGTTGCACCATTGCACTCCAGCCCGGGCAAC
AAGAGTGAAACTCTATCTCAAAAAAAAAAAAAGACTTGAGTGAACTTCTAGATGGATGAATTAAAATTTA
ATTTCAATCCAATCAAAAAAATCAGAGAGGAAAAAAGACTAACAAGAAAAGAACAGATCCTCAGAAACCA
GCAGAACAATGTCAACTACCCAACATAAATGTAATAAAAATTACAGAAGAGCACAGAAATAGAAAAAATG
TTTGAAGAAATAATGGTGGAAAATGTCAAAACCTGATGATAATACATTAATCTGCAGATTCAAAAAGGGG
AGAGAACCACAAACAAACACAAAATGAATCAAACCAAACACATCACAGTCAAACTGCTGAAAACCAGGAG
AAAAACAATTCGTCAAGGGAACCAATACCATCAACATCTGACTTTTCATTAAAAATATGGAGGCCAGGAA
GCAATAAAATGACATATTCAAAGTACAGATTATAAACCAAGAATTGTATATGCAACAAAATATCCTTCAA
AATGAAGGCAAAATAAAGACAGCCACAGGTAAACAAAATTTGAGAGAATGTCACACTTAGCATATTTGTA
CCACAAAATATTCTAAAAGAAGTCTGCCAGGATGACAGGAAATAAAACCAGACTATATAAATGTAACAAT
TATGACAATAACAGTACAAAAGATAGAAATGGAGCTACAGTGGAACAAAGTTGCTATATTTTAACAAAAT
GAAGGCAGTATTGCCCTGAAGTGAATTGTGGTGTTAAAGATATACCATAATTGCAAGAGTTACAACTAAA
ACAAAAACTAAAAGAAAATTTTAAGGTACACTAAAAATATTGGTTAACACAAAAGTCTCAGTGAAGGAAA
AGAACAAAAATGACATGACACACAGAAAACAATTAGCAAAATGGCATACCTAAATCCAACTATATCACTG
AAAACACTCCAATGAAGAGATTGTCAAACTGAATAAAAAGCAAAATACGACTGTGTATCCTCTGAAAGAA
ACATTTTTAGATTCAAAGATATAAACAGAGTTAAAGTAAAAGTAAAGAAGATAAATCATGAAAGCAGTTG
CCATAAGACAGCTGGAGTAGTCACATTAACATCAGAAAAAAAAAGATTCTTGGTGGATCACCTGAGATCA
GGAGTTCGAGACCAGTCTGGCCAACATGGTGAAACCCTGTCTCTACTAAAAATGCAAAAATTAGCCAGGT
GTGGTGGCACATGCCTATAATCCCAGCTACTCGGGAGGCTGAGACAGGAGAACAGTTTGAACTCCAGGAG
ACGGACGCTGCAGTGAGCCAAGATCGTACCACTTCACTCCAGCCTGGGCAACAGAGTGAGGCTCTGTCTC
CAAAAAAGAAAAAAAGAAGAAAAAAAGATTCTCAAAGCATATTACGACGTACAATGAAGCATTTTATATG
TTAAAGAATCAACACATCACATATATGAACCAAACACAAAATTTAAACTATAGGCCAGGTGTGGTGGCTC
ACACCTATAATCCTAGCACTTTGGGAGGCTGAGGCGGGTGGATCACAAGGTCAGGGGTTCAAGACCAGCC
TGGCCAAGATGATGAAACCCCGTCTCTACTAAAACTACAAAAAGTAGTTGGGTGTGGTGGCAGGCGCCTG
TAATCCCGGCTGCTTGGGAGGCTGAGCCAGAAGAATCGCTTGAACCTGGGTGGCAGAGGTTGCAGTGAGC
TGAGATCGCACCACCGCACTCCAGCCTGGGCAACAGAGTAAGACTCTGTATCAAATCAAATCAATCAAAT
CAAATCAAATCAAATCAAATCCTACATACATATTTTTTGTTTTGTTTTGTTTTGTTTTTTTCCTCCCCAT
GGAATACGGCTGAAAGAGTGCTTAAACTTTTTTTTTTTTTTGAGACGGAGTCTCACTCTATCACCCAGGC
TGGAGTGCAATGGAGTGATCGTACCTCACTGCAACCTCCGCCTTCCCAGTTCAAGTGTTTCTCCTGCCTC
AGCCTCCTAGTAGCTGAGGTTTCAGATGTGCACCACCATGCCCAGCTAATATTTTTGTATTTTTAGTAGA
GATGGGGTTTCACCATGTTGGCCAGGCTGGTCTTGAACTCCTGACCTCAGGTGATCTGCCCACCTCGGCC
TTCCAAAGTGCTGGGATTACAGGCATTAGTCCAACAAAACTTTCTGCCATGACAAAATGTTCTATATCTG
CACTAATATGGGAGCCATCAGCCACACATGATTACTGAACACCTGAAATGTGACTACAGTGACTGAGGAA
GTAAACCGTCAATTTCATTTACCCTTAATTTTGTCACATGTGGCTATTAGGTACCACATTTAACAGCCTG
AGCTCAGAGAGAAATTCATAGCTTTAAAGACATATATTAGAAACGGAAAAAAACATCTAAAAGCAATCAT
CTCAACATGCCCCTCATTAAGCTTGAAAAAGAAGACCAAATCAAAACATTAAGCAGGATGAAATAAAGAT
CAGAGTAGCTATGAATAGGGAGGAAAGGGAAACGAAACTCAAAGTGGTTCTTTGAAAACAACTGATAAAC
AATTACCTAGATGGGAAAGTGCAAGCAGGGAGGGAGATGGGGGGAGAGAGAGGAGACAGATTGACATTGA
TCTAAAAAGAAAAGAGAGCACATTGTGCCAAAACCAAAAATGAAATATAAGACTTAACAAGAGATTCTGC
CAAAATGTTACTGATATGGTTTGGATTTGTGTCCCCACCCAAATCTCATGTTGAATTGTAATCTCCAATG
TTGGAGGAGGGCCCTGGTGGGAGGTGATTATATCATGGGGGCAGATTTCCCCTTTGCTGTTCTCGTTATA
GTAACTGAGGTCTCACGAGATCTGGTTGTTTGAAAGTCTGCAGTACTTCCCCCTTCACTCTCTCTTCCTC
CTGTCAGGCGTGTGAAGATGTGCTTACTTCCCTTTCACTTTCTGCCATTACTGTAAGTTTCTTAAGGCCT
CCCAGAAGCAGAAGACTGTACAGCAGGCAGAACCAGAGAAATCTCTTTTGTTTATAAATTACTTAGTCTC
AGGCATGTCTTTGTAGCAGTGTCAGAATGGACTAATGTAACTATGAACCTCTTATGCCAAGTTAGACCAC
TTAATAAAATGGGTCAAATTCTTTAAAAATACAAATTACCAGCTAGGCATGGTGGCTCACGCCTATAATC
CCAGCACTTTGGGAGGCTGAGATAGGAGGATGACTTGAGCTCAGGTGTTCGAGACCAGCCTGGGTAACAC
AGTGGGACCCTGTCTCTACAAAAATAATTTTTTAATTAGCTAGGTACAATGGTGCACACTTGTAGTCCCA
GCTACTCAGGAAGCTGAGGCAAGAGGACTGCTTGAGCCTATGAGATGAAAGCTGCAGAGAGCTGTGATGG
TACCACCGTACTCCAGCCTGGGCTACAAAGCAAGACCCTATCTCTGGGGAAAAAAAAAAAATTTAACAAA
ACTGACTCAAGAAGAAATAAAAAACCTGAATCTGAATATTGGATCAGTAATTTAAAATCTTCTACAAAAA
AGAAAGTCCAGACCCAGTTGGGTTTTTTTTTTTCTTTTTGAGACAGAGTCTCCGTCTGTCGCCCAGGCTG
GAGTGCAGTGGTATGATCTCACTGTGACCTCCACCTCCCGGGTTCAAGTGATTCTCCTGCCTCAGCCTCC
CAAGTAGCTGTGACTACAGGTGCCCCCATGTTCAGCTAATTTTCTGTATTTTTAGTAGAGACAGGGTTTC
GCCATATTGCCCAGGCTGGTTTTGAAGTCCTGAGCTCAGGCAATCCGCCTGCCTCAGCCTCTCAAAGTGC
TGGGATTCCAGGTGTGAGCCACCGTGCCCGGCCCCAGTTGGTTTTAATGGTGAACTCTCTCAAGGAAGAA
ATAATACAAACCTCAAACAAACTCTTTAGAAATGAGAGAAGAAAAAACCATATTTTTTTCTTCTCTAATT
TTCCTGTTAGCAAAGACATAAGACAAAGACATCACAGATAAAAATTACTAGAAAACTACAGACTGAGGAG
TAGGAGTATTAGAAGAGGAGATGAGAATGATGCCCAAATTTCTGGTTTAGGAAACTGAAGCAATGAGATG
ATTGTTCCAGTTGTAAGTGGAGGTTTGGAAACTACAATTAGTTCAAGTTTAGAGACAGTAAATTTGAGAT
GCATCTGGGTCATTCAAGAAAAGATGTTAAGGAGGCAGTTGTGCTAAATAAAAATGTACATAACCGAGTT
TGCACAAAGATGTCTTATTTTGAAATAATGGTCTACCAGACAAAATTCAAGGAGCCTCTTAAGAGCTTGT
TAGTCAGTGTGTTGTTTTAAATTTTATAATAAAGATGAGATAATCAGCATTTCATACTTTGGAAACTTAC
AGACTTAAATGAGTTATTTTATATTCTTTTATATTGTTTGAAATTCTAACCATGTCCACATTTTCCTTTT
TCTAAATAATTTTTTTTAATTGAACTGGTTAAAAAAAAAAAAACAAAAAAACTTGGCTAACCGTCAAGAC
TCTGACCTGCAAATTGTTTCATTTGCAAGAATTATATTGGTCATCCTTTTCATCTTTAAAAATGTGTGTT
TAGGCTGGGCATGGTGGCTCACACGTGTAATCCCAGCCCTTTGGGAGGCTGAGGCAGATGAATCACCTGA
GGCCAGGAGTTCGAGACCAGCCTAGTCAACATGGTAAAACCCCATCTCCATTAAAAATACAAAAATTAGG
CTGGGCGTGGTGGCTCATGCCTGTAATCCTAGCACTTTGGGAGGCCCAGGCAGACAGATTGCCTGAGCTC
AGGAGTTCGAAACCGGCCTGGGCAACACAGTGAAATCCCGTCTCTACTAAAATTAAAAAAAAAAAAAAAA
AATAGCCAGGCATGGCAGTGTGCACCAGTAGACCCAGCTACTCGGGAGGGTGAGGCAGGAGAACTGCTTG
ATCCCGAGAGGTGGAGGTTGCAGTGAGCCCAGATTGCACCACTGCACTCCAGCCTAGGCGACAGAGACTC
CACCTCCAAAAATGTATATATATAAATGTACAAAAATTAGCCAGGTGTGGTGGCACACGCCTATAATCCT
ACCTACTCA
