# Supplementary material for: Genome-wide characterization of endogenous retroviruses in snub-nosed monkeys
Source: PeerJ. 2019 Mar 18;7:e6602. doi: 10.7717/peerj.6602 (PMC6428148; doi:10.7717/peerj.6602)
Supplement: File S4 — All ERV sequences found in the black and white snub-nosed monkey. [file peerj-07-6602-s004.zip › Supplemental4/194-5942.fasta]

>194NW_016804657.1:5328021-5333962 Rhinopithecus bieti
TAGAGAAGACACAATCCTAGTCTGAAAAATGCTATAGTTTAGAGACATTGCATAAAAACACATCAAAAGT
ATAATTAAAATACAAGACCCTGGACAGGTGCCAACAGGGTTGTTTAGGTAATAAATCAATAGTTCTAAGA
ATTGAAAGAATAGTGTGGCTGAGTTGGCTAGGAAGGCTCCATGGAGGAGTTGGAACTGTAGGTGGGATTT
GGAGAACAGTGAATTGAAATAAGAGTAGTGGGTGGGCATTTGAGGGTAGGGAGGAGGAATAATAGTTAGG
AAAATATGAGGGTGGGAAAGGGGTAGTAAATGTATAGAAGCAGATAAGTTCAGCTTTTTTGGTTAAGGCC
TTTGGATCATTGCTCTTATTTTATACTTTATTTCATTTAGAGTACTCAAAAGGCTTTAGAGGAAGATTTA
CAGATAGCAACAAAAACAATTTGTCAGCTAACTGAAGAAAAAGAAGCTGAAATGGAAGCATTTAATAAAG
CTAGAGCTGCTCATTCATTTGTGGTTACTGAATTTGAAACTACTATCTGCAGCTTGAAAGAATTATTGAG
AACAGAACAGCAAAGGTAAAATATTTATTATTTTTAATACATAAAATAAGTGAATAAAAAACAATTTACT
TTTAATATTCAATGCCATTTTCTTTGCATTGCCAACTGACGTGTTATTCATATAACAACTGTAGTCAGGT
CTCTTATGTATAAAGTGGGAATACATTTTAAAAGTTTCTTTGGATAGACAGATATCTTAGGAAAAGATGT
AAAAGAAGATGTTCTCTAGGATAGTTCCCATGTGTGCTTTGCCATAGAATTCAGTTATATACAAAAACTC
ATGAAGGGTTGATGTGGTGATTTATTTAATGACTCTGTAGATTATTATTAGCTTCCTAGAAGTAACTTCC
AGACTGTAGAGTTTATCTTACTGAGGTCTGTAGACCTTTCTGATTTATAAGTTTAGCAGCTAGCCTGGTA
TAGGTACTACTCTATATTTATTAAATTAACCAATTAATCTGTATCAATTTAATTAATATAATTATTATTA
ACTTAATAAATGGTTTAATAAATGTGATTACAGAAAAAAACTAGTATTATCATTTCATCTAAATAGCGGT
TTTTCTAACACTTGAGTGTTAAAGACTCTATTTTTCACTACTTTATATTAAGGAAATATTTATATAAAGC
TGTGTTAGGAGGCCTAGATAATTATTTTTTGTCTCATTAGCATTAGGGTTAATTAAGTTTGGTAGGATAA
AGGAGAACACGTTTCTCTCTGAAGCCATAGCCGGGGCCTAGCAATATTTTTTTCTCCGTTGCTTGTGCAT
GGTGAGGGAAAAGCTAGCCTTTCTAGCTCCCCTAATTTATATATTTTTGATTGACCTATCCAGTGATTTT
TCATTTTTAAAATGGTAAGTTACCTAAGATTCATCTATCCCTATTACCTCAGTGTTATACTTTGAGGAAA
CAGAAAGCCAGAGAAGTTAACCAAATTATACATGTTCTCATAATTATATTGTTCCTAAGGCAGAATTCAG
TATAATAGTAGTTACATACTCAATCTCTTTCAGAATTCTAGGATGTGTTAATCTGATTATCATCAACAGC
TAAGAGAAAGCTTATACCATAAGCTTTAAGATATATGTGTATATTACATAAATGTAATATACGATTATGT
ATTTATAATAGTAATATCTTATTTTAAAATGTTACACTATATAGCACAGAGTAGGTACTTAATAAATGTT
TAAGAATCCAGTGGGTGAATCTATTTTAAGATGTATCAGTTGCTAAATTGCACCAATTTTAGTTATGAGA
TGAATTCTGACTAAAATAATATTTTGTATTGAAAATGATATATTTTACAAGATTGGAAAAAAATGAAGAT
CAATTGAAAATACTTACCGTGGAGCTTCAAAAGAAATCAAGTGAACTGGGTAAGACTTAGAGAATAATGT
GTGTTCCTTAATAATACTAGCTTATTATAAAATCATGAACACTGTTTTGAAATAAAATATAATTTCCCCT
CTATCATTTGCCAGTAGAGATTGCTTGATAATATTTTTATTTCAATATTTGAAGGTAGAAAATTTAAACC
TTAAGAAAGACTATTTTATTATGCAGTTAATAGATATTTAGAAGTGTGGGGAGCCTAAGAGAGGCCTGAG
GCTCCTAACAGAATACAACTAAGAGAAGTTGATATTCTGTTTTTTTAATTTTAGGATTCAGAGATCTTAA
TAATTCTTAGTGAGAAATGTCTGTTATTGTTTAATTGAATTTTGAAATTTAATTGCTTTGTTGTGTTAGA
TTATGTACTACTTACAGGAAAATGTGATCCTATTTCATCATAAGGTGTTATTAAGATTCAACAACTTTCA
TGGCCAAAAGAGAGAGATATTCTCTACAGTAGTTATTTTATAATTTATGGCCATGTAATTACATAATTCT
AATAACCTATGCTTCATATTCATAAATCTTCATATCTATAAATGTAGAAAATTACAAAGAATAAAATATT
TTCCAATTTTAGTGAAAACAAAATTTTATAAATTAAAATATTCATGAATTGGCAAATATTTTATAAAATA
TTTTCATAACTATGTAAGCTTTATTATTAGATTTAACTACTTATATAATTAAAATAATTGTCAACTGAAA
TATTATCTAGTATCTGAAATGTGTGCTTTACATTTCACAAGTAGTTAGGTTGTTTGGTTGAACTTTTGGA
CCATATTTATGCTTTTTTTTGGTAAGGCTTAATTTTCCACTATAGATTAACCCTTTATCATCTAAAATTG
TACTATCAAATGCAAATAATTTTATCTTCTTAGGATAAGTTTAAAGTAGAATGGTTATAATATAAACCAT
TCCATTTTTTATTCTTCCTTCGAGCATAAAGTACTGTTTTAAATCATCATATATACCTATACTTACTTTA
AAAAAATTATTACTATACTTTAAGTTCTAGGGTACATGTGCACAACACATAGTTTTGTTATGTAGGTATA
CATGTGCCACGTTGGTTTGCTGCACCCCTCAACTCGTCATTAACATTAGGTATTTCTCCTAATGCTATCC
CTCCCCCAGCCCCCCACCCTTCAACAGGTCCTGGTGTGTGATGTTCCCCTGCCTGTGTCCATGTGTTCTC
ATTGTTCAACTCTCACTTATGAGTGAGAACATGCAGTGTTTGGTTTTCTGTCCTTGTGATATTTTTGCTG
AGAATGATGGTTTCCAGCTTCATCCATGTCCCTGCAAAGGACATGAATTCATCCTTTTTTATGGCTGCAT
GGTATTCCATGGTGTATACGTGCCACGTTTTCTTTATCCAGTCTATTATTGATGGAGATTTGGATTGGTT
CCAAGTCTNAGGAGATAAATTACTTTTCATATTTTAGTGTGTATATTTTCCTTTTGCATGCAGTATTTAA
ATATCATTTTAAACCCACTCTTTTATTCTACATTTTGTGAATATCCAAATTAGTAATCAATCAATAAAAT
TTGTATTAAAAAATGTAAATCCTTAAATATTTATTTTGAGTTATTGGGAGATAATGGTCTTGAAAAGTCA
GTAAAGCTTGATGGTGACCAATATTTGTGTGTTTATATTTGCATATTTCCCCTCATTTTGTACTATTATC
TAATGGAGGAAAAGACTAATTGTCACAAATAATAATTAGTTTTCTTGGTATATATCTTCTGCTAAGTACG
ATCTATTTATAACTTTCTCTTTTAGAATTACAGAGTGAAAACTTAAAACAATCAATTGAGAAGCAGCATC
ATTTGACTAAAGAACTAGAAGATATTAAAGTGTCATTACAAAGAAGTGTGGTATGATTTAAAACTCAGTA
GTGTGTAATAAGTCTCACACTATCAATCAGTCAACAAATATTTATTAAATACTAATACAATGTACAAGGA
CCTGGAGTTTCAAATAGATAGAGAAGACACAATCCTAGTCTGAAAATGCTATAGTTTAGAGACATTGCAT
AAAACACATCAAAAGTATAATTAAAATACAAGACCCTGGACAGGTGCCAACAGGGTTGTTTAGGTAATAA
ATCAATAGTTCTAAGAATTGAAAGAATAGTGTGGCTGAGTTGGCTAGGAAGGCTCCATGGAGGAGTTGGA
ACTGTAGGTGGGATTTGGAGAACAGTGAATTGAAATAAGAGTAGTGGGTGGGCATTTGAGGGTAGGGAGG
AGGAATAATAGTTAGGAAAATATGAGGGTGGGAAAGGGGTAGTAAATGTATAGAAGCAGATAAGTTCAGC
TTTTTTGGTTAAGGCCTTTGGATCATTGCTCTTATTTTATACTTTATTTCATTTAGAGTACTCAAAAGGC
TTTAGAGGAAGATTTACAGATAGCAACAAAACAATTTGTCAGCTAACTGAAGAAAAGAAGCTGAAATGGA
AGCATTTAATAAAGCTAGAGCTGCTCATTCATTTGTGGTTACTGAATTTGAAACTACTATCTGCAGCTTG
AAAGAATTATTGAGAACAGAACAGCAAAGGTAAAATATTTATTATTTTAATACATAAAATAAGTGAATAA
AAAACAATTTACTTTTAATATTCAATGCCATTTTCTTTGCATTGCCAACTGACGTGTTATTCATATAACA
ACTGTAGTCAGGTCTCTTATGTATAAAGTGGGAATACATTTTAAAAGTTTCTTTGGATAGACAGATATCT
TAGGAAAAGATGTAAAAGAAGATGTTCTCTAGGATAGTTCCCATGTGTGCTTTGCCATAGAATTCAGTTA
TATACAAAACTCATGAAGGGTTGATGTGGTGATTTATTTAATGACTCTGTAGATTATTATTAGCTTCCTA
GAAGTAACTTCCAGACTGTAGAGTTTATCTTACTGAGGTCTGTAGACCTTTCTGATTTATAAGTTTAGCA
GCTAGCCTGGTATAGGTACTACTCTATATTTATTAAATTAACCAATTAATCTGTATCAATTTAATTAATA
TAATTATTATTAACTTAATAAATGGTTTAATAAATGTGATTACAGAAAAAAACTAGTATTATCATTTCAT
CTAAATAGCGGTTTTCTAACACTTGAGTGTTAAAGACTCTATTTTCACTACTTTATATTAAGGAAATATT
TATATAAAGCTGTGTTAGGAGGCCTAGATAATTATTTTTTGTCTCATTAGCATTAGGGTTAATTAAGTTT
GGTAGGATAAAGGAGAACACGTTTCTCTCTGAAGCCATAGCCGGGGCCTAGCAATATTTTTTTCTCCGTT
GCTTGTGCATGGTGAGGGAAAAGCTAGCCTTTCTAGCTCCCCTAATTTATATATTTTGATTGACCTATCC
AGTGATTTTCATTTTAAAATGGTAAGTTACCTAAGATTCATCTATCCCTATTACCTCAGTGTTATACTTT
GAGGAAACAGAAAGCCAGAGAAGTTAACCAAATTATACATGTTCTCATAATTATATTGTTCCTAAGGCAG
AATTCAGTATAATAGTAGTTACATACTCAATCTCTTTCAGAATTCTAGGATGTGTTAATCTGATTATCAT
CAACAGCTAAGAGAAAGCTTATACCATAAGCTTTAAGATATATGTGTATATTACATAAATGTAATATACG
ATTATGTATTTATAATAGTAATATCTTATTTTAAAATGTTACACTATATAGCACAGAGTAGGTACTTAAT
AAATGTTTAAGAATCCAGTGGGTGAATCTATTTTAAGATGTATCAGTTGCTAAATTGCACCAATTTTAGT
TATGAGATGAATTCTGACTAAAATAATATTTTGTATTGAAAATGATATATTTTACAAGATTGGAAAAAAA
TGAAGATCAATTGAAAATACTTACCGTGGAGCTTCAAAAGAAATCAAGTGAACTGGGTAAGACTTAGAGA
ATAATGTGTGTTCCTTAATAATACTAGCTTATTATAAAATCATGAACACTGTTTTGAAATAA
