# Supplementary material for: Genome-wide characterization of endogenous retroviruses in snub-nosed monkeys
Source: PeerJ. 2019 Mar 18;7:e6602. doi: 10.7717/peerj.6602 (PMC6428148; doi:10.7717/peerj.6602)
Supplement: File S4 — All ERV sequences found in the black and white snub-nosed monkey. [file peerj-07-6602-s004.zip › Supplemental4/195-5626.fasta]

>195NW_016804657.1:5946065-5951690 Rhinopithecus bieti 
GTAAGTAAAGTCAATTTGCCAGTCCTGGGCAGAGGCGAATTCCCGAGCTTGATGTGTAGGGAAGGGAGGG
GGCCTGAATAATTCCTGAGGAGTAGTAGAATAGCAGATGGAACACTGAGAAGTGATTTCCTTAAGGATAG
ATTTCCACAATGGAAAGGAAATGAGAGGTTCTAAGAGGCAGGCTAGCAGCTTGTAATCTACATGGAAGAG
GTTATGAAATGATGACAGAATAGAACAGGCCTGTGAGGCTGGAAGGAGATATTTTCCTTGGTCCAAGAAC
CATTTGCTTTGTGTGGGAAGAGATTGATAGGTGGAAGTTTCAGTGGGAGAATAGGAGGGAGTGACCCATG
AGAAGGAGAAAAACTGGCCATGAGGGGCAGAAGTTGGAACGCTAGCTGCTTTTGTAGCTACATTATCAGC
ATAAGCACTGCCCCGAGCGATGGGATCCGATGCCTTTTGATGGCCCTTGCAGTGAATGACTCCAGCTTCT
TTTGGAAGTAAAGAAGCCTTGAGAAGAGTTTTTATTAAAGAAGCATTAATGGTGGAGGACCCTTGCATAG
TGAGGAAACCTCTTTCAGCCCATATAACAGCATGGTGGTGCAGGATATGAAAAGCATATTTACAGTCGGT
ATAAATATTGATGCGTAGTCCCTTTGCAAGAGTGAGGGCCCAAGTTAAGGCAATGAGTTCGGCTTGCTGA
GAGGTAGTGGAGGGGGACAGAGTGGTAGCCTCAACGATAGATGTGGAAGATACTATAGCATAGCCTGCCT
TTACTGGTGAGTGGCGATTAGGCCTGGTGGAACTGCCATCAATAAACCAAGTGTGATCAAGGTGAGGAAC
AGGAAAGAAAGAAATGTGGGGAAATGGAATGAATGTCAGGTGGATCAGAGAGATACAGTCATGGGGGTCA
GGTGTGGCATCAAGAATAATGTGGGAGGCTGGATTGAAGTCCAGGCCAGGGATAATGGTAATTGTGGGAG
ACTCAACAAAGAGTGATTATAGCTGAAGGAGCCAGGGAGCAGAAAGTACATGTGTCAGGTGTGAGGAAGA
AAATAGATTTTGGAAGTTATGAGAACTGTAGAGAGTGAGTTGAGCATAGTTTGTGATTTTGAGGGCCTCT
AAAAGTATTAGGGTGGCAGCAGCTGCTGCACAGAGGCATGATGGCCAGCCTAAAACAGTAAGGTCAAGTT
GTTTGGACAAAAAGGCTATAGGGCATAGTCCCAGTCCTTGTGTAAGAATTCTAACTGCACAGCCCTATAC
TTCAGCTGTATGTAATGAAAAGGGTTGAGATGAGTTAGGGAGAGCTAGTCTAGGAGCAGTCTCTAGAGCT
ATCTTCAAGGAACGGAAAAAGGAGTGGGAAAAGGATTTAGGATCTATGGGGTCAGATAGGTTTCCTTTTG
TGAATTTATATAATAGTTTATTTAGGATGACAAAACCAGGTATCCAAAGGTGGAAGTATCCAACCATGCA
CAGGAAGGAAAGGAGTTGTTTTGTAGAAGGGACTGGGGTTTGGGAGATTAGCCAGGCACGATCAGCAGGG
AGAGCATGTGTGTTTTTATGAAGAATTATGTCAAGATAGGTAACAGATGAGGAAGAAATTTGGGCTTTGG
AGGGGGATGTATGATGTCCTTTTGAGAACAGATGTTGGAGGAGGAGGAGCATGTCCTATTGGGAAGATTT
GTAGGAGGGGCTATAAACTAGAAGGTTATCAAAATATTGAATAAGGTGAGAAGCAGATGGATGGAAAGGA
AGTAAATCATGAGACAGGGCTTGACTGAAGTAATTGGGGCTGTCCCTGAAGCCTTGTGGCAGTACAGCCC
AGGTAAGCTGCTGGGACTGATGGGTATCAGGGTCAGTCCAAGTGAAAGCGAAGAGAGGCTGGGATGAAGG
GTGCGAAAAGGAATAGCAAAGAATGAATGTTTGAGATCCAGAACAGAATAATGGGTTGTGGAGGGGTTGT
GGAGGGAGGTATAAGTAGCTCAGGGTTGCTGCCAAATGAGCCATGAACTGGACTGGGTTTTCGTCTTTAC
CTTGGGTAGTTTCTTTAAGTTTGTCATATTAACAGCTTTGTAAGCTGCCTTTTTAAGCCCTTCAACTAGG
TAGGAAATCATGTAATCTCACCTAGCCATACTTGGGGAAACTGCCTGATAGTTCCATTGGGGATCCTCTT
GGGGAACTGCTCTAATGCCTTCCTGGAGGTCTGGCTCATGAAGCCAGCAGCTGTAAGAGTGAGATTGGGC
TAGAGAAAAAACTCTTTCCCGTTCATCTGGGGAGAGGGTAGAAGTTAGGATGGCATTTAAGTCACTCCAG
GTAAAATTGTAGGACAGAGTTAGATATTGGAATTCCTGTATATATTTAGTGGGGTCTGATGAGAAAGATC
CTAAGCACTGACTGATCTGGGAGAGGTCCGATAGAGAAAAAGGCACATGCACCCTGATTATGCCTTCAGC
TCCAGCCACCTCTCTAAGAGGAAATTGTTGGGCAGGTGGAGGAGAGCTAGTCACAGAATGATACTGTAAG
CCAGACCGGGTGTGAGGAGGGGAGGTCATGGAAGCATTATAGGGTTGGGGAACAGAGGCTGCGGAAGAAT
TGGGACCCGGTGAGGGGCGGCCAGGGGAGGAGGGAGAGGTCAGAGGGGTCAGTGGAAAAGGAGGATTCAG
AGGACTCTGAGCTTGGAGTGGAGACCAAAGGAGGGGACGAGAGAGAAAGAAGGAAAATCTGGGACAAGGC
ACATTGGGAGCAGAGACTAGGGAGGGAGCGAAGTGTAAAAAAGGCCTGGATGTAAGGCACCTCAGACCAT
TTGCCCAATTTTCAACAAAAATTATCTAGGTCTTCTAGGATAGAGATATTGAAAGTGCCATTTTCTGGCC
ATTTAGAACCATTGTCAAGTTTGTATTGGGGCCAAGCAGTATTGCAGAAGAAAATAAGGCATTTACATTT
TTTGGTCAGGCATGAGTTGAAGAGGTTTTAAGTTCTTGAGAACACAGGCTAAGGGAGAAGTGGGAATGGA
AGGCAGAAGGTTGCCCATAGAAAGGTGGAGACATGGAGAAGTGGGGGCAGGGGATGAGTAGCCCTGGGCT
GCAATGTGGGTGAGCAGCCAAAGCAGGCATCCCCGCAATTGACTTGCCACCAAGGGAATGTGGGTGAATG
ACCAAGGTAGGTGTCCCTGCAGTGATCAGACACCAATGAAAGGTGGGTGAATAATCAGGCAGGCATCCCC
GCAGTGATTAAACACCAAGGGAAGACTGTTTTCCCGAGACCGTGAACGGCGCCAGAGTTTTGGGTACATG
GATAAAATGTGTCTCCTTTCTCTCTACTAGAGAGGAGAAAGAACTGGAATTGGAAGGACAGAGAGATTGA
AGGGTGGTGAAAGAGGCTGGAGAAGAGAGTGAAAAGACCGCTTACCTGATTTGAAATTGGTGAGATGTTC
CTTGGCTGGTCTGAGGACCCAAGGTTATAGGTGGATCTCCTCACAGAGTGATGGTGAGGACTCCTGAAGG
AGTCCCCCTTTCCTGGGTCTTCACCACCAAATGTCACGTGTCCATGTGAAGAGACCACCAAACAGGCTTT
GCGTGAGCTTTTAATCACCTGGGTAATAAAGCTTTTTAATCACCTGGGTGCAGGTGGGCTGAGTCCAAAA
AGAGAGTCAGCAAGGGAGATAGGGGTGGGGCAGTTTTATAGGATTTGGTGGGGAGTGGAAAATTACAGAG
AAAGGGGGGTTTTCTCTTGCAGGCAGGGGCAGGGGTCACAGGGTACTGGGTCAGGGAGCGTCTGAGACTT
ATTGTCCAGGAGAAGGAATTTCACAAAGTCAATAGATCAGTTAAGATGGGGCAGGAATGAATCACAGTGG
AGAAATGTTATCTGTTAAGGGAGGAACCGATCATTTTAATTTCTTTCGTGATTCTTCAGTTGCTTCACTC
CATCTGGATGTATACGTGCAGACTTGGGCTCAGAGGCCTGACAGCTATATTGTCCAGGTAGATCTCAATC
TCCTGGGCTCAAGCTATCCTTCTGCCTCAGCCTCCTGAAGTGCTGGAATTACAGGCATGAGCTGCTAGAC
CCAGCCCAAATAATCTTCTGAGAGCTTTGAATATATCATTAACCCATTTAACCCTCATAGTAACTCTTAG
AGCAGGGTTTCTCAAGTGGGGTTCCATGGACTCCTAGTGCTGTTGTTGCAGGTTTTATATCTTGATTAAA
CAAAAAGAAGCATCACTTTTAAAATCTGATCATGTAAGCCAATGCTAGCACTCACAGTGATGGATCGTGA
CAGAGCAGCCCAGTTTGCAGTTTCATTAAAGGTCTTTCAGCCCCATGTGGTAGCGTGCAGTAGGATCAAG
TCCATTTGAATGAATCCATTCTCAGGGTTTGGCACTGTTGATAATTGGTGAGTGCTGTATTGCACTGAGA
AAATGAGAGTCTGCTGGCCTCAGGCTCTCCCTCCTGAATGACATTCTGCAGACTTACCCTTCCCCCAACC
ACTGTACCTGAGCAAATGAGCCCTCCTGGGGTGAAAGCAATTCCCTGGAAAATTTTCATTTTAAGAAGGA
ATTTTTATGTGCTCATTTACCTGCCTGTTGCTATGCTGTTGTTGTAAACATTATAAACCCATGAATCTTG
TAGGACCCAAGTGAATTGCATTGTGATGTTTTTGTACTCTTTGTATTTTTCTCATTTTAAGTATTTCTTC
TTAGTGTTTCACACGTCTGACCATCCAATATGGCCATATATGAAGATGAGTTATAAGATGAGAGAGGAAA
ATACTAAGTCTAGAATGCAACATACGTGTATAAGAATCTTGTAAGTATGGGGCCTATTTTGAGTCTGATC
ATGTCTCAGTAAGAAAATATTTTTTCAAAATCTCAAATAAAATTGTCTTTTGGGCTATGCTTTTATTAAT
GTGGCTTTGGCTTATGATTTGGGTAGCTTTACTATTCAATATAGTCAATGATACTTCACTATGTCAACAT
GATGATTAAGTTTAATATACAGTATTTTATTAAATTAAATCTACCCATAGTCTTATTTTTTTTCAAATCA
AATATGCCAAGCCAGTTATTTAAAAAGAGAATTTATTCTGCGGTTTCCCGTGAGAGACTTTTTTTTAATT
ATAAAAGAGAAAAATAGTTTTCACAAAACGGTAAGCTGGATCTTAAACTTACTTTTTTTTTTTTTTAAAG
ATAAGTATGTCCCCAAAGTTTACTTTATGGCCAGGCTCATGCCTGTGATCCCAATAACTTTTAGGAAAGC
AGGAGCAGGGGGCATCACATACAGCCCCAGGATTTGAGACTAAGGCCTGAGCTGAAGAATGGCAAGAGCT
CTTGTCTCTTACAAAAAATTAAATAAATAAATAATAAATAAATAAATAAAAGTAAAATAATAAAATAAAT
ATTTTAAAGCTTTTTCAGATTTAGAATAGGGGGAGAAAATCAGTACTCTGCAACATTCTTAATAACTATA
CTCATTAAGCATATTATATTTATAGACATTTATGATAAGGTTTCTAAAGCCTATTTAAATAAGATTTTCT
TTTAAGTAGAACATTTTAAGTAGGAAAAACTGATATTTTCTCTAGCTACACTACTGACCTACAGAGTTAA
TATCCTTTGTGGAGAGGCAGAAATCA
