# Supplementary material for: Genome-wide characterization of endogenous retroviruses in snub-nosed monkeys
Source: PeerJ. 2019 Mar 18;7:e6602. doi: 10.7717/peerj.6602 (PMC6428148; doi:10.7717/peerj.6602)
Supplement: File S4 — All ERV sequences found in the black and white snub-nosed monkey. [file peerj-07-6602-s004.zip › Supplemental4/196-1712.fasta]

>NW_016804657.1:7198141-7199852 Rhinopithecus bieti isolate Rb0 unplaced genomic scaffold, ASM169854v1, whole genome shotgun sequence
ATGGGAAATACCCCAAGCAGGACAGGCAATATAAAGGACAAGACAGATAATAAAATTCTGTCTGATAGCC
CTCTAGGTCTCATGTTAAAATATTGGAGGGATAATGAAAGGACTAAACATAAGAAGCAACAAATAAATTA
TTGTTGCTTTATTTTGACCAAAGAACCTATTCTTAAACCTTCAATTTTCTGGCCAAGGTTTGGGTCAAAT
GACAATTGGATTTGTCAACTTTTAATAGAATATGTCAATGATAAAATCCTGTCTCCCAAGAGGAAACAGA
ATATGCCCTGTGCTGGCGGCAGGGGCCTGTCCTCCTCTACCTGCTGAAAGCTACAGGAAATAAGCCAGAA
ACTACCTCCCCTAAAGAAATTGAGACTCCTACCCCCAAACAGTCCATTAACACATGAGACCCTTTAGACC
ACCTTCCCCTGCCAAACACCACCAACTTCCCTCCCCTTCAATCAGATGTAGCTGCCCCAAATCCTTCCCC
TACTCACGTTGTTCCCTCCCCTTATAATCCCGACTCTTGGGGCCATTCCCAGTCTGAATGCCCTGCCCCA
GGAAAGTTTCACCGTGAAATAGAACCATGTAAAAAGGATATTTAAAACTTCCCTTTCCCCTTCTCCTCAA
AGGAGTCTGCCCCAACCCTTTTTCCCTTAAGAGAAGTACCACTTGGAGGAGGGGAATTGGCTTTGAAAAT
GCCCCCTTAACTAGTTCAGAGGTCAGAAACCTGAAGAGGGAACTTAAAACGCTATTAGATAATCCTTTTG
GGGTCACGGATCAAATTGACCAATTTTTAGGACCCCAAGTATATACTTGGGCTAATGTCCATCTTAAGTA
TTTGCTTTCTGGGGGAGAAAAAAGCCATGATCTGCAGGACTGCTGTGATAGTCTGGGAGCATGAACATCC
TCCCTGTCAAAATATCCCTGCAGCCCAAGACCCCCAAAGGGATAATGACAATGCAGTCCACTGAGAAAAC
ATGAAAGACCTTAGGGAAATGATAGTTAAAGGGAGTTGGGAATCAGTGCCTCAAACCCCAAATATTTCCC
AAGCATTTAATATACAGCAGGGAAAAAACGAAGGGCCCATGGAGTTTTTAAACAGACTAAAGGAACAGAT
GAGAAAATATGCAGGCTTAGACATAGAGGATCCCCTTGGGCAGGGGATGTTAAAGCTCCGTTTTGTCACT
AATAATTGGCCAGATATCACAAAGAAATTACAAAAAAATAGAGGACTGGAAAGATTGACCTGTAGAGGAA
CTTTTGAGGGAGGCCCAAAAAGTGTATGTAAGAAGGGATGAAGAAAAGCAAAACAAAAAAGCAAAATCAT
GCTCTCTGCTCTACAACAACATACCCAAGGGGCCAAAACCTGTAAGGAATTTAAGCCCCACTTGCTAGGC
CATATAAATGGCATGAAAAAGCAAAGCAAGGGAATTTAAAAATAAGGAGAGAAAGAGAGCCGAACAAATG
TTTCAAATGTGGGTGAATAGGTCACTTCGAAAGGGAATGTCCTGAATGGGAAAAAGAAAAGGAAGTCATC
CCATTTATGGCCTTCGAGGAAGAATAGAGAGTCAGGGACTCTGTTTCTTTTATCTTGAGTCCCACCAAGA
ACCCTTGATAAATTCAGAGGTGGGACCCAAACCCGAGCTCATTACCTTTTACACTCGATCTTAGCCAAAG
GCCGAGAAGCCATAGCTCATTACCTTTTTAAT
