# Supplementary material for: Genome-wide characterization of endogenous retroviruses in snub-nosed monkeys
Source: PeerJ. 2019 Mar 18;7:e6602. doi: 10.7717/peerj.6602 (PMC6428148; doi:10.7717/peerj.6602)
Supplement: File S4 — All ERV sequences found in the black and white snub-nosed monkey. [file peerj-07-6602-s004.zip › Supplemental4/196-5233.fasta]

>196NW_016804657.1:7197275-7202507 Rhinopithecus bieti 
TGGTAATGGACAGCCTCTCTGTTCCCGCCTAATTGGCCTTACTCAATTTCAAACACTAGCCAATCAGATC
AGCTTAGACTGTGCCTGACTCCACCCAGTGGGGAAAGGACACAGAAACAGGAACTGTGTTAGGGATAAAA
ACCCCTGCCCTACCCCACTTGGCATGCTCTTGCAATCAGAGGGATATAGGCAGCACCCCTCTGCAGAAGT
AAATGTGCCTTGCTGAGAAATTTTTTGTGCTGTTTTTTGCTTGTGGCATCAAGCACTTGTTTCTAACAGT
TTCTCCAGGATCCCATTCTCCTTGGGGGAAGTGTCACCAATCATCTCTTGTGAGGAGATGCCTCTGCTGC
CTCATTGCGACTGCCTCAGGAGTGAGGGATTGAGACCCACCTGGCATGATGAATAAACCCGGATTCTCAG
CAACGTGGGAGGAAAAGGCCTACAGATACCACAGCGACCAGGTAATTCTGTGCACAGACCAATGTAAGAA
AAGCTGCGGGGGTGGTGAAGTACTTCCTTGGTGTTTGGGATGTCCTAGAGGTTGAAAGTGTATGAATGAG
ATGCACAATTAAGTGCAAAGTAAGTGTGGAGTCCAGATTTGCAGTTCTGGGGTCACCTCATATGGCTTAA
AGTGGCTTTCCTGTCAGGAGTTTATACTGACCCACCAATGCTAAGAAGGACTTAAATTCCCACGAGGGAA
GCAGCCAAAGAAGGATGAAAGGAAAGCAGTCGAGTGCAAGAAACCTCCAGTGGGGTGAGGTGTTGGGGGA
GTTAAACCTCCAGGGAAAGGGGGCAAGAAATCTCTACTAAGAGAGATTGAACCACACACAGCCAGGAAAC
TCAGGGAAATGCCTAAAACTTCCAGGATGGGAAATACCCCAAGCAGGACAGGCAATATAAAGGACAAGAC
AGATAATAAAATTCTGTCTGATAGCCCTCTAGGTCTCATGTTAAAATATTGGAGGGATAATGAAAGGACT
AAACATAAGAAGCAACAAATAAATTATTGTTGCTTTATTTTGACCAAAGAACCTATTCTTAAACCTTCAA
TTTTCTGGCCAAGGTTTGGGTCAAATGACAATTGGATTTGTCAACTTTTAATAGAATATGTCAATGATAA
AATCCTGTCTCCCAAGAGGAAACAGAATATGCCCTGTGCTGGCGGCAGGGGCCTGTCCTCCTCTACCTGC
TGAAAGCTACAGGAAATAAGCCAGAAACTACCTCCCCTAAAGAAATTGAGACTCCTACCCCCAAACAGTC
CATTAACACATGAGACCCTTTAGACCACCTTCCCCTGCCAAACACCACCAACTTCCCTCCCCTTCAATCA
GATGTAGCTGCCCCAAATCCTTCCCCTACTCACGTTGTTCCCTCCCCTTATAATCCCGACTCTTGGGGCC
ATTCCCAGTCTGAATGCCCTGCCCCAGGAAAGTTTCACCGTGAAATAGAACCATGTAAAAAGGATATTTA
AAACTTCCCTTTCCCCTTCTCCTCAAAGGAGTCTGCCCCAACCCTTTTTCCCTTAAGAGAAGTACCACTT
GGAGGAGGGGAATTGGCTTTGAAAATGCCCCCTTAACTAGTTCAGAGGTCAGAAACCTGAAGAGGGAACT
TAAAACGCTATTAGATAATCCTTTTGGGGTCACGGATCAAATTGACCAATTTTTAGGACCCCAAGTATAT
ACTTGGGCTAATGTCCATCTTAAGTATTTGCTTTCTGGGGGAGAAAAAAGCCATGATCTGCAGGACTGCT
GTGATAGTCTGGGAGCATGAACATCCTCCCTGTCAAAATATCCCTGCAGCCCAAGACCCCCAAAGGGATA
ATGACAATGCAGTCCACTGAGAAAACATGAAAGACCTTAGGGAAATGATAGTTAAAGGGAGTTGGGAATC
AGTGCCTCAAACCCCAAATATTTCCCAAGCATTTAATATACAGCAGGGAAAAAACGAAGGGCCCATGGAG
TTTTTAAACAGACTAAAGGAACAGATGAGAAAATATGCAGGCTTAGACATAGAGGATCCCCTTGGGCAGG
GGATGTTAAAGCTCCGTTTTGTCACTAATAATTGGCCAGATATCACAAAGAAATTACAAAAAAATAGAGG
ACTGGAAAGATTGACCTGTAGAGGAACTTTTGAGGGAGGCCCAAAAAGTGTATGTAAGAAGGGATGAAGA
AAAGCAAAACAAAAAAGCAAAATCATGCTCTCTGCTCTACAACAACATACCCAAGGGGCCAAAACCTGTA
AGGAATTTAAGCCCCACTTGCTAGGCCATATAAATGGCATGAAAAAGCAAAGCAAGGGAATTTAAAAATA
AGGAGAGAAAGAGAGCCGAACAAATGTTTCAAATGTGGGTGAATAGGTCACTTCGAAAGGGAATGTCCTG
AATGGGAAAAAGAAAAGGAAGTCATCCCATTTATGGCCTTCGAGGAAGAATAGAGAGTCAGGGACTCTGT
TTCTTTTATCTTGAGTCCCACCAAGAACCCTTGATAAATTCAGAGGTGGGACCCAAACCCGAGCTCATTA
CCTTTTACACTCGATCTTAGCCAAAGGCCGAGAAGCCATAGCTCATTACCTTTTTAATTGACTCAGGGGC
AGCTTGCTCCTCTGTTTGTTATCCTCTTTCTGGTGTACTTTGTTCACAAGAACTCCTGATCTCAGGAGTA
AAAGGAGAAGGATTTAAAGCAAAAATCTTAGAAGAAACAAAAGTCATGAACTGTCACCCCAGGACCAACA
TTACCAGAGTAATGTTAAAGAAAAAAGCTGAATCTGACTGTCCCTTTTTCCTCTTCTCTTTCCCTTAGCT
ACCCCACATCTCATTATTAATGTAACCAGGTCAAAGTCACCCCAAATCATTACTTTTGATGCTTGTCTTG
TTATACCCTGTGGAGACTTGCAAAGTCAAAGGCAGCTCTTTACTTCAGAAAAGTATCTTTGCCCTTCTTG
GAAATTCTCAGATTGGGCAGATTCAATTAACTGGACAGTTCCCTCAGACTTGGGATATTATAAAGAAAAT
TCTATTAACTGGGAATCTTGTCCTCTGAAAACAGAGCTTCTCTGCCATAGCTGGTCCAATATTCTATGGA
CTACCAAAAATCGGGGTTGGACCTCCCCAACAAGTCTGTGTGTCCCTAAAACCATACATTCCTTTCACTA
AAGGAAGCACCCCCCCGCAATTGCCAGCAAAACCAAAATAATCCAGTACAGATTTCCATTACTATCTCAA
CTTCTCAAAATTCCTCCCCTTCATTAAGTCGTTTCTATGGTATAGGAGCAGAGGTCACAGGAGCAGACTC
TATAGGATTTTTCGAAATGCATTTCATCGCCCCCTCATCCCCTCCACCCTCTCCTTCTAAACCTTCTAAT
CAAACTATTAGTTTCTCCCTACCCAATACTAACACCAAAGTAGCCACTGTAGAAGTTAAAGATTTAAAAC
AAACCCTAGCTATTGAAACGGGCTACCAAGATGCAAAAGCCTGGTTAGAATTGATTAAATATTCCATTCA
CACACTAAACAAAAGCAATTGTTACGCTTGTGCAACAGGCAGGCCAGAGACCCAAATTGTCCCCTTTCTA
CTTGGATGGTCCTCCGACCAACAGAGTATGAGTGGTATGGTAACTCTCTTCCAAAACCCCACAGCCTGGG
GCAATAAGGCATGCCGAACTCTAGTGGGATGCAGTAAGTCTAAGCCTTTTCAGGAGCTTACGAATCAGTC
TGCCCTTGTTCATCCCCATGCAGATGTATGGTAGTATTCCAGTAGACCAGTACTAGGTACTTTGTCAAGT
GACTGGATCGACACTTGCACCCTAATTCAATTGATCATCCCTTTCATCCTGGCGTTTCATTAACCAAGCA
AAAAAGACAATCATAAAAAAGAAGTACCCCCCCTCCACAGGTCCTTTGACTCTCACATTTATATAGATGC
CATCAGAGTTCCACAAGGAGTGCCAAATGAATTTAAAATTCAAAATCAAATAGCTGCAGGATTTGAACCT
ATATTGTTCTCATGGGTGACTGTAAACAAAAATGTAGACTGGATAAATTACATTTACTATCATCAACAGT
GGTTTGTCAATTATACTAGGGATACCATTAAAGGAATAGCTGAACAATTAGGCCCTACCAGCCAAATGGT
CTGGGAAAATAGAATAGCCCTGGACATGATATTGGCTGAGAAAGGTGGGGTCTGTGTCATGACTGGGGTC
CAATACTGTACTTTTATCCCTAACAACACAGCCCCTGATGGAACAATTACAAAAGCCTTACAGGGCCTTA
CCACCCTAGCAAATGAATTAGCTGAATTCTGGAATAGATGACCCCTTCTCTGGTCTCATGGAAGAATGGT
TTGGAAAATGGAAGGGAATCATAACCTCAATCTTTACCCCCATTGCAATCGTTATAGGTGTACTCATTCT
TGTAGGTTGCTGCATCATACCTTGTATTCATAGATTAGTGCAAAGACTTATAGAAAAAGCCCTCACAAAA
CCCCTCGATTCTCCCNNNNNNNNNNNNNNNNNNNNNNNNNNNNNNNNNNNNNNNNNNNNNNNNNNNNNNN
NNNNNNNNNNNNNNNNNNNNNNNNNNNNNNNNNNNNNNNNNNNNNNNNNNNNNNNNNTAGGTTGCTGCAT
CATACCTTCTATTCATAGATTAGTGCAAAGACTTATAGAAAAAGCCCTCACAAAACCCCCTCGATTCTCC
CTTGTCCTACTCAGATAAGCTCCTACTCCTAAATGACCAAGAGGACTAACAAAACCAGGATATGTCAAGG
AAATTTGAAGAGGAAGAACTATAAAGTCAAGAGGGGGAAATTTGCCAAAAATAATAAGTTCCTCTTCAAA
GCTTCCTTTGTCTTTCTTAATCTATAATGAGCACTTGTTACTCTGCTTAATCTGTAATGAGCACTTGTTT
CTCTGCTTAATCTGTAACCAGCAAACCTCTTACTCTGTAAACAACCCTTCTGGCCTAGTTGGTAATGGAC
AACCTCTCCCTTCCTGCCTAATTGGCCTTATTCAATTTCAAACACTAGCCACTTGGGTCAGCTTAAACTG
TGTGGTCTGACTCCAGCCAGTGGGGAAAGGACACAGAAACAGGAACTGTGTTAGGGATAAAAACCCCTGC
GCTACCCTGCTCAGTGTGCTCTTACAATCGGAGGGACACAGGCAGCACCCTTCTGCAGAAGTAAATGTGC
CTTGCTGAGAAATCTTCTGTGTAAGTGCTGGTTTTTCCTTCTGGCACGGAGCA
