# Supplementary material for: Genome-wide characterization of endogenous retroviruses in snub-nosed monkeys
Source: PeerJ. 2019 Mar 18;7:e6602. doi: 10.7717/peerj.6602 (PMC6428148; doi:10.7717/peerj.6602)
Supplement: File S4 — All ERV sequences found in the black and white snub-nosed monkey. [file peerj-07-6602-s004.zip › Supplemental4/197-11035.fasta]

>197NW_016804657.1:7321062-7332096 Rhinopithecus bieti 
TGACTTGCAAGAACTGATGGTTAAATTTTCAGGAATGTTGCCAGCTGGTTGTATAATACAGCCATTAATA
AATATATGTTTCTAAACTTTTTGTTATATCATAGTTGTACATATTTGGGAGATACATTTTTTAGAATGTT
TTAATTTTTAATTTTTTGTGGGTCTACGTTAGGTATATATTTATGGGGATACATGAGATATTTTGATACA
GGCATGCAATGTGAAATAAGCACGTTGGGCCAGGCGCAGTGGCTCATGCCTGTAATCCCATCACTTTGGG
AGGCTGAGACAGGTGGATCACAAGGTCAGGAGATCGAGACAATCCTGGCTAACACGGTGAAACTCCGTCT
CTACTAAAATTACAAAACATTAGCCAGGCACCTATAGTCCCAGCTACTCAGAAGGGTGAGGCAGGAGAAT
GGCGTGAACCCGAGAGGCGGAGCTTGCAGTGAGCCGAGATCGCTCCACTGCACTCCAGCCTGGGCGACAG
AGCGAAACTCCGTCTCAAAAAACAAAAAACAAAAGAAATAAGCACATCACACATGGGATATTTTGATACA
TGTATATAATGTAATAAATATTAAATTATATCAACTTTCAGTAAAATCATTATATTTAAAACAAAGGTAA
TAATTACTCAAAATTTACCAGTAATTATTTTACCATATTTTCCTATTATCTATGCTTTTGAGGTTATTTA
TATCTGTCAGGCCTCTGAGCCCAAGCTAAGCTATATGCCTGTGTCCTGCACGTATACATTTAGATGGCCT
GAAGCAAATGAAGATCCACAAAAGAAGTGAAACTAGCCTTAACTGATGACATTCCACCATTGTGATTCGT
TGCTGCCCCACCCTAACTGATCAATGTACTTTGTAATCTCCCCCACTTTAAGAAGGTTCTTTGTAATTCT
CCCCGCCCTTAAGAATGTACTTTGTGAGATCCACCCCGTGACCGCAAAACATGGCTCCTAACTTCACCTA
TCCCAAAGCCTATAAGAACTAATGATAATCCCACCACCCTTTGCTGTCTCTCTTTTCGGACTCAGCCCAC
CTGCACCCAGGTGAAACAAGCAGGCTTGTTGCTCACACAAAGACTGTTTGGTGGTCTCTTCACATAAATG
TGCATGACATTTGGTGCCAAAGACCTGGGTCAGAGGGAATCCTTCAGGAGACCAGTCCCCTGTCCTCACC
CTCACTCCATGAAGAGATCCACCTATGACCTTGGGTCCTCAGACCAACCAGCCCAAGGAACGGAACATCT
CATCAATTTCAAATCGGTTAGGCTGTCTTTTCACTCTCTTCTCCAGCCTCTCTTGCTACCTTTCAATCTC
CCTCTCTCGCTACCCTTCAATCTCCCTGTCCTTCCAATTCCAGTTCTTTTTCCTCTCTAGTAGAGACAAA
GGAGACACATTTTATCCGTGGACCCAAAACTCCGGGGCCGGTCACGAACTTGGGAAGACAGTCTTCCCTT
GGCGTTTAATCACTGCGGGGATGCCTGCCTGATTATTCACCCACACTCCATCGATGTCTGATCACCGCGG
GGTCGCCTGCCTTGGTCATTCACCCACATTCCCTTGGTGGCAAGTCAATTGCGGGGACGCCTGCTTTGGT
TGCTCACCCACATTGCAGCCCAGGGCTGCTCACCCACCCGCTTCTCCGTGTCTCTACCTTTCTCTTTAAA
CTTACCTCCTTCACTATGGGCAAACTTCCGCCCTCCATTTCCCCTCTTCTCCCTTAGCCTGTGTTCTCAA
GAACTTAAAACCTCTTCAACTTACACCTGACCTAAAACTTAAATGCCTTATTTTCTTCTGCAATACCGCG
TGGGCCCAGTACAAACTCGACAGTTGTTTCAAGTGGCCAGAGAATGGCACTTTTGATTTGTCTATCCTAC
AAGATCTAGATAATTTTTGTTGAAAAATGGGCAAGTGGTCTGAGGTGCCTGACGTCCAGGTATTCTTTTA
CACTTTGGTCCCCCCCAGTCTCTCCTCCCAATGTGACTCGTCCCAAATCTTTCTTCTTTCTCTCTTGTCT
GTTCCTTCAGTCTCCACCCCAAGCTCTGAGTCCTTTGAATCCTTGTTTTCTACGGACTCATCTGACCTCT
CCCCTTCTCCCCAGGCTGCTCCTCACCAGGCCGAGCCAGGTCCCAATTCTTCCTCAGCCTCTGCTCCCCA
ACCCTATAATCTTTCTGTCACCTCGCCTCTTCACACCCAGTCTGGCTTACAGTTTCATTCTGTGACTAGC
CCTCCCCCACCTGCCCAGCAATTTCCTCTTAAAGAGGTGGCTGGAGCTAAAGGCATAGTCAAGGTTAGTG
CTCCTTTTTTCTTTGTCCAACCTCTCCCAAATCAGTTAGCATTTAGGCTCTTTTTCATCAAATATAAAAT
CCCAGCCCTGTTCATGTCCCATTTGGCAACAACACTTAGACGCTTTACTGTCCTAGACCCCAGAGGAAGG
CTGTCTTACTCTCAACATGCATTTTATTACCCAACCCACTCCCAACATTAAAAAAAGCTCCAAAAATTAG
ATTCCGTCCCTCAAACCCCAGGACTTAATTAACCTCGCCTTCAAGGTGTACAACAGTAGAGTACAGGCAA
CCAAGTAGCAACATATTTCTAAGTTGCAATTCCTTGCCTCCCCTGTGAGACAAACCCCAGCCACATCTCC
AGCACACAAAAACTTCCCAACACCTGAACCGCAGTGGCCAGGCGTTCCTCCAGGACCACCTACCCCAGGA
TCTTACTTCAAGTGTCAGAAATCTGGCCGCTGGGTCAAGGAATGCCCGCGGCTCGCGATTCTTCCTAAGC
CATGTCCTATCTGTGTGGGATCCCACTGGAAATCGGAGTGTCCGACCCGGCAGCCACTCCCAGAGCCCCT
GGAACTCTGGCCCAAAGCTCTCTGACTGATGCCTTCCCAGATCTTCTTGGCTTAGCAGCTTTAGACTGAC
ACTGCCCGATCACCTCAAAAGCCTACAGGACCATCACAGACATTTTGAGTAACTCTTACAGTGAAGGGTA
AGTCTGTCCCTTTCTTAATCAATACAGAGGCTACCCACCCACATTACCTTCTTTTCAAGAGCCTGTTTCC
CTTGCCTCCATAACTGTTGTGGGTATTGACGGCCAGGCTTCTAAACCTCTTAAAACTCCCCAACTCTGAT
GCCAACTTGGACAATGTTATTTTATGCACTCCTTTTTAGTTAACCCTACCTGCCCAGCTCCCTTATTAGG
TCAAGACATTTTAACTAAATTATCTGCTTCCCTGACTATTCCTAGGCTACAGCCATATCTCTTGCCGCCC
TTTTCCCCAGTTCAAAGCCTCCTTCACGTCTCACTCTCATATCCCCCCAGCTTAACCCACAAGTATAGGA
CACCTCTACTCCCACCCTGGCAACCGATCACATGTCCATTACTATCCCATTAAAACCTAATGACCCGGCT
GGGCACAGTGGCTCAAGCCTGTAATCCCAGCACTTTGGGAGGCTGAGACGGGTGAATCACAAGGTCAGGA
GATCCAAACCATCCTGGCTAACACGGTGAAACCCCATCTCTACTAAAAATACAAAAAAATTAGCTGGCCG
AGGTGGCGGGCGCCTGTAGTCCCAGCTACTCGGGAGGCTGAGGCAGGAGAATGGCATGAACCCGGGAGGC
GGAGCTTGCAGTGAGCTGAGATCCGGCCACTGCACTCCAGCCTGGGGCAGAGCGAGACTCTGTCTTAAAA
AAAAAAAAAAAAAAAAAAAAAAAAAACCTAATGACCCTTACCCCACTCAACACCAATATTCCATCCCATA
GCATGCTTTAAAAGGATCAAAGCCTGTTATCACTCGCCTGTTACAGCATGGCCTTTTAAAGCCTATAAAC
TCTCCTTACAATTCCCCCATTTTACCTGTCCTAAAACCGAACAAGCCTTACAGGTTAGTTCAGGGTCTGC
ACCTTATCAACCAAATTATCTTGCCTATCCACCCCGTGGTGCCAAACCCATATACTTTCCTATCCTTAAT
ACGTCCCTCCACAACCCCTCCACAACCCATTATTCTGTTCTGGATCTCAAACATGCTTTCTTTACTATTC
CTTTGCACCCTTCATCCCAGCCTCTCTTCACTTTCACTTGGACTGACCCTGACACCCATCAGTCCCAGCA
GCTTACCTGGGCTGTACTGCCACAAGGCTTCAGGAACAGCCCCAATTACTTCACTCAAGCCCTTTCTCAT
GATTTACTTTCTTTCCACCCATCTGCTTCTCACCTTATTCAACATATTGATAACCTTCTACTATGTAGCC
CTTCCTTTGAATCTTCTCAACAAGATACCCTCCTGCTCCTTCAACATTTATTCTCCAAGGGATATCAGGT
ATTCCCCCTCCAAATCTCAAAATTCTTCTCCATCCATTACCTACCTCAGCATAATTCTTCATAAAAACAC
ATGTGCTCTCCCTGCTGATAATGTCAGACTGATCTCTCAAACCCCAATCCCTTATACAAAACAGCAACTC
CTTTCCTTCCTGGGCATGGTTGGATACTTTTGCCTTTGGATACCTGATTTTGCCATCCTAACAAAACCAT
TATATAAACTCACAAAAGGAAACCTAGCTGACCCCATAGATACTATATCCTTTCCCCACTCCTCTTTCTG
TTCCTTGAAGAGAGCTTTAGAGACTGCTCCCACACTAGCTCTCCCTGACTCATCCCAACCCTTTTCATTG
TTGGGTTGTGCACAGCCAAAGTGCAGGGCTGTGCAGTCAGAATTCTCACACAGGGACTGGGACCACACCC
TGTAGCCTTTTTGTACAAACAACTTGACTTTACTGTTTTAGGCTAGCCATCATGTCTCCATACAGCGGCC
ATCGCTGCCGCTTTTACTTTTAGAGGCCCTCAAAATCACAAACTGTGCTCAACTCACTCTCTACAGTTCT
CATAACTTCCAAAATCTATTTTCTTCCTCACACCTGACACATATACTTTCTGCTCCCTGGCTCCTTCAGC
TGTACTCACTCTTTGTTGAGTCTCCCACAGTTACCATTTCTCCTGGCCCAGACTTCAATCCCTCCTCCCA
CATTATTCCTGATACCACACCTGACCCCCAAGACTGTATCTCTCTGATACACCTGGCATTCACTCTATTT
CCCCATATTTCCTTCTTTCTCATTCCTCACCCTGATCACACCTGGTTTATTGATGGCAGTTTCACCAGGC
CTAATTGCCACACACCAGCAAAGGCAGGCTATTCTATAGTATTTTCCACACCTATCATTGAGGCTACCAC
TCTGCCCCACTCCACTACCTCTCAGCAAGCCAAACTCATTCACTTAACTCGAGCCCTCACTCTTGCAAAG
GAACTACGTGTCAGTATTTATACAGACTCTAAATATGCCTTCCATATCCTGCACCACCATGCTGTTATAT
GGGCTGAAAGAGGTTTCCTCACTTTGCAAGCGTCCTCCATCATTAATGCCTCTTTAATAAAAACTCTTCT
CAAGGTTGTTTTACTTCCCCAAAAAAGTCAATCACTGCAAGGGCCATCAAAAGGCATCAGATCCCATTGC
TCAAGGCAGTGCTTATACTGATAAAGTAGCTAAAAAAAAAAGCAGCTAGCGTTCCAACTTCTGAACCTCA
TGGCAGTTTTTCTGTTCTCCCACCTACTCCACCACTGAAACTTCCACCTATCAATCTCTTCCCACACAAG
GCAAATGGTTCTTGGACCAAAGAAAATATCTCCTTCCAGCCTCATAGGCCAATTCTATTCTGTCGTCATT
TCATAACTTCTTCCTTGTAGGTTACAAGCCGCTAGCCCACCTCTTAGAACCTCTCATTTCTTTTCTATCG
TGGAAATCTATCCTCAAGGAAATCACTTCTCAGTGTTCCATCTGCTATTCTACTGCTCCTCAGGGATTGT
TCAGGCCCTGTGACCTCCCTTCCCTACACACCAAGCTCGGGGATTTGCCTCTGCCCAGGATTGGCAAATT
GACTTTACTCACATGCCCTGAGCCAGGAAACTAAAATACCTCCTGGTCTGGGTAGACACTTTCACTGGAT
GGGTAGATGCCATTCCCACAGGGTCTGAGAAGACCACCGCGGTCATTTCTTCCCTTCTGTCAGACATAAT
TCCTGGGTTTGGCCTTCCTACGTCTATACAGTCCAGTAATGGACTGGCCTTTATTAGTCAAATCACCCAA
GCAGTTTCTCAGGCTCTTGGTATTCAGTGGAATCTTCATACCCCTTACTGTCCTCAATCTTCAGGAAAGG
TAGAATGGACTAATGGTCTTTTAAAAACACACCTCACCAAGCTCAGCCTCCAACTTAAAAAAGAGGACTC
TGTCAAGGATAGAGCTCAAAAACTCACCAACAAAGCAAGTAATTATGCTGAACCCCTTTGGGCACTCTCT
AATTGGATGTCCTGGGTTCTCCCAATTCTTAGTTCTTTAATACCTGTTTTTCTCCTTCTCTTAATCGGAC
CTTGTATCTTTCATTTAGTTTCTCAATTCATACAAAACTGCACCAGGCCATCACCAATAATTCTATAAAA
CAAATACTCTTTCTAACAACCCCACAATATCACCCCTTATCACAAAATCTTTCTTCAGTTTAATCTCTCC
CACTGTAGGTTCCCATGCCACCCCAATCCTGCTCAAAGTAGCCCTGAGAAACATCGCCCATTATCTCTCC
ATACCACTCCCCAAAATTTTTGCCACCCCAACACTTCACCACTATTTTGTTTTGTTTTCCTTATTAATAT
AAGAAGACAGGAATGTCAGGTCTCTGAGCCCAAGCTAAGCCATCATATCCCCTGTGACTTGCACGTATAC
ATCCAGATGGACTGTTGCTGCCTTAACTGGTGGCATTGCCTTGTGAAATTCCTTCTCCTGGTTCAGAAGC
TCCCCCACCGAGCACCTTGTGACCCTCGCCCCTGCCCTCCAGAGAACAACCCCCTTTGACTATAATTTTC
CATTACCTACCCAAATCCTATAAAACAGCCCCACCTCTATCTCCCTTCACTGACTCTTTTCAGACTCAGC
CCGCCTGCACCCAGGTGAAATAAACAGCCTTGTTGCTCACACAAAGCCTGTTTGGAGACCTCTTCACATG
GGCATGTGTGACAATATCTATTGCAACTGATAAAAATTTTATAGATAATGGTGAGATACTATGCATTTCC
AACTTCACATTGAGTGATGTCACATTAGTAGCTTGAAATCAGTCATGATGGGTGTATTTACACCAAGAAA
ACTGGCCAGCTCTATCAGTCAGGGTTTCTTCCCTTCATCCTCCAGGGAAGCCAGTGGTTAAACATTTTTG
CAGCACACTCCTGACTGTAATCCTTAAGACTTACTCACTATTTGATATTTACTGGCTAAGACCAGCTATG
GTATAAGGTCCTATTAAAAGCACCTTTCCTCAAAGATCCACCATAAGGTGGCTGGAGCATGGGGCTCAGG
TATTCCTTCTATTTCCAGACTTGATGATGTTGAATTGCTTCAACTTACTGAAATTCTTACCTTCCACCAG
AAAGGCTCAACCACTATGAATTTTCTAACCTACCTTTTCTTCTACCAAGGTTCTAAATCATCTTGTGGCT
ATATTGCTCCTCAGCCCAGATATCTGCTGTTGTGTGTCCATAAGATGCCTAACACTGCTTGAGAAAGCAA
CAGAATGAGGGAACCGAAGTATCCTTCTCCTGAGCAGACCTAGAGATTGGGTTGTGTGTAGGTCATTGAG
CATAACATTGGGGAATGGATCAGTTCTTAGAATGATGCTGCTGTCAAGGCCAGACACGTTATCCTAAGTG
TCAGTAGCTGTTACAAGAGGAGGAGACTACCCAACTGCCATGTTTGGAACATGACCCATGTTGGCCAAGT
ATCTCTCTGCCCAGCAAGTACACTAAGGTAAGACCAAACAGGACTGGACACTTTGCACTCAAGTTTCCCT
GGACCTAAAATAGGGGCTATGGATTCGGAGGGGGAAAAGCTAGCTTCACTTTTTGGACTTCCTGCAATTA
CTAACATGGTGGGGGGTCTTGAATAATGTGCTGTAGGAAATGACTGGGTACATTATTTGCATCTCAAACT
GGGTAATGTGCTGTAGGAAATGACTGGGTACATTATTTGCATCTCAAACTTTCATTCCAGTTCAATGAAA
CAGAACAAGATGAAAAGGCCGGGCATGGTGGCTCATGCCTGTAATCTCAGCACTTTGGGAGCCCAGGAAG
GTGGATCACAAGGTCAGGAGTTCAAGAGCAACCTGGCCAACATGGTGAAACCCCATCTCTTCTAAAAATA
CAAAAATTAGCTGGGCGCAGTGGCAGGCACCTGTAATCCCAGCTACTTGGGAGGCTGAGGCAAGAGAATC
ACTTGAACTCGGGTGGCAGAGGTTTCAGTGAGCCAAAATCATGCCACTGCACTCCAGCCTGGGCGACAGA
GTGAGACTCCATCTCAAAAAAAAGGAAAAAAAAAAAAAGAAGAAGAAGGAGATGAAAACGAAGGGAAAGA
GGAAGAGGAAGAAGGAGGAGGAGGAGGGGAAGGAGGAGAAGAATAAAGGAAAGGAAGAAGGAAAGAGAAG
GAATGGCACAGATTAGACAATGAAGAACAAACCCCAACTATTCCACCTCAGACTGTCTCTTCTGCTGCAT
TCCCCAACTCATTTAATGTGATTTTCATTTTCTAGTTTCTCAGATCTTCATTTTTGACTTCTCTCACAAC
CCAAATTTAATCTATTATCATCTATACTTTCTCTCTCTCTCTCTCTCTCTCTTTTTTTTTTCTGAGGCAG
AGTCTCTCTCTGTTGCCCAGTCTGGAGTGTAGAGGCTCAACCTCACCTCAATGCAACCTCTGCCTCCTGG
GTTCAAGCAGTTCTCTTATCTCAGCCTCCTGTGTAGCTGGGACTACAGGCATGCACCACCATGCCTGGCT
AATTTTTGTATTTTTAATAGAGACAGGGTTTCACCATGTTGGCCAGGTTGAGTTCAAACTCCTGAGCTCA
GGTGATCTGCCTGCCTTGGCTTCCCAAAGTGCTGGGATTACAGGTGTGAGCCACTGCACCCAGAAGTTTA
TCAACCATACTTTCAAAATAAACCTAGAATGTACCCTTTCCCTCACCATTTACCCCTGCCACCCCAGATA
GCAGTCACCATCATCTCTCTCCTGCATGATCACAAATGCTGCTAATGAGTCCGTTTCTGTCCTGGCTTTC
TCTTGTTTCAACAGAACAACCAGAGGAATCTTTTAAAATCATGAGCCAAATGACATCACTCATCAGCTCA
AAGTCTTCCAGAGGCTCTCCTCTTATCCAGAATGAAGGCCAAAGCCCTTCCTCTGTCCTGCGGGGCCCTA
CTGATCTGCACCCCCAGCCTCTTTAACCTCATTGCCAACTACCTGCCCGTTGTTCACTCTGCCCCATCTA
CACTGGCCTCTGTGCTGTTCCTTGACTATATACCAGACAGATGCCCACACCAGGACCTTTGCAGTTACTA
TTTGCTCCCCCAAGACACTCTTGCCCCAGATAACCACATGCCTGATTCCCCACTTCTCTTAGTTTTGTAC
TCAAAAATCATCTTCTGAGTGAGTCCTTTCCTGGCTACCTAACCAAAACATCTCCATCATCTCCATGCTT
TGTATTCCCTCTCTTTGTTTTTTTTTCTCCTTCGCTTTTATTACCCTTTGTATATTTATCTTTTTTATTG
ACTATCTCTCACTAGCATATGAGTATATGAGGGCACAGATTTTTGTTTTGTTGACTCTCCAGATTCTAGA
ACAGTGCCTGGCCCATAGTAAATGCTCATTTCAATAATCTATTGCTGCATCATAAGCCATCCTAAAATAT
ATGGACTTGAAACAAAGTTTATTAGAATCTCACAATCTCTTAGGTTGATTGGGCTCAACTGGGTGGTTCT
TCCTTGTGAATCTCTTATGTGGTTGGAGTCAAATGGCAGCTGGGACGGGAGTCATCTGATAGACTTGGCT
GACACAGGATGCTGGCTGCTGGCTAGGAGTTCAGCTCCGCCCATTGTCTGGAGTGCCTACATGTGACCTC
CTCCAAGTTCACTGGGGGCACCAACTTTTTTTCTTTGAGACGGAGTCTCTTTCTGTCACCAGGCTGGAGT
GCAGTGGCGTGATCTTGGTTCACTGCAACCTCCGCCTCCTGGGTTCAAGCGATTCTCCTGCCTCAGCCTC
CCGAGTAGCTGGGATTACAGGAGCTCGCCACCACACCTGGCTAATTTTTTGTATTTTTAGTAGAGACTGG
GTTTCACTACGTTGGGCAGGCTGGTCTCGAACTCCTGACCTCGTGATCCACCTGCCGCGGCCTCCCAAAG
TGCTGGGATTACAGGCATGAGCCACGGCGCCTTGCAGGACACCATCTTTAAAGATTGACTACCACGGTAT
TCAGTGAATATTTGTGGGATGAAGGAAGGCAGAAAGGGAGGGGAGATGGTGGGAGGGAAGGAACTGGAAA
ATTTAGAAAGAAGAAAATGAGGAAGGAAAGGAGACAGAAGAAAAGGAAGGAGAAAAGGAGATGTGGATTT
CTGAATAGATGAAAGTATTATAGCCCAGGAATAAAATCCATCCTTTCCTGCCTGATGCTTGTTTCCCATC
TCCCTCAAGTTGCATAATGACCTGGCTTGGAAGCAGAAATTCATCTAACACCACATATCAGAACTGGAGC
GCTCTTGGCAGAATCTTCTACAATTTATACCCCAAGTTCAAATTTGAGCCAAGGCATATTTCCAAGGAAA
GAACAACACAGTGCTTTATCTTGATGTTGCTCCTTACCCTTGGTGATTTCAAAGCAGTTTTATAAACAAG
CACTGTCATTGTACAAGAGAGGAAACGGAAGGGAACTAGTAATATTTAGGTAACCAATAACAAAATCTTT
GAGTCAATATTATAGTGAAATGATTAAGTAATTATGTGGAATCAGAGGCAGGCTACAACTGCATCAAATT
AGTAAAGTAGAATTTGAAAGAAATGAGATATAAAATTTCCACATAAAACTGAAGTCAGTTGAGGCTGTAA
GGAGCTAGAAATTAAAAATAGATTTATACCAAACTAGGTAGAACA
