# Supplementary material for: Genome-wide characterization of endogenous retroviruses in snub-nosed monkeys
Source: PeerJ. 2019 Mar 18;7:e6602. doi: 10.7717/peerj.6602 (PMC6428148; doi:10.7717/peerj.6602)
Supplement: File S4 — All ERV sequences found in the black and white snub-nosed monkey. [file peerj-07-6602-s004.zip › Supplemental4/19-7832.fasta]

>19NW_016813064.1:1637153-1644984 Rhinopithecus bieti 
TGAGTTACAGCAAGTTACAGAGTCACTGGGGATTTTTACAGTTGTAGGTTTACAATTGGCTGACATTTAA
AGTTAAACATTAGTCAGTTGTTCATTGGTTCCTGCCCTTTGACCAAACCACAAATGGCAGCTTGCCCTGC
TAGGGACTTTCCAGATAACCTTGTTGTTTTAGCATTAAGGGGAGTTTCCTGACTTTTCTGACCTCTGATA
TTCAGTATTTTTCCACTCCTCATTCCCCCCTCTCTCTAGTATCTTGAGAGCCAATCTTGGGTCTTATATG
TCTGACTCGGAAGTTTCGGTGAGTACAGGTTGGTACTGTGCTCTCAGGACCATAAGCTGGACAGTGTTGA
GTCTTTCTTTTACAAAGTTTGTTAATCTGTTTATTATACATGGTCCTATAGTGAGTAAGAGAAGTATACT
TATGAATGGTCCTATGAGGGGCACTAGAAGGGAGTACATGGAGGAATTCCACCAGCTGTTGGCAGCAGAG
GTGAATTGTTGTTTCTGCAATTCTAGGCTGAGTTTATGTAGTTGTTGAACTCGCGTTTCTACGAGTCCAG
ATTCATTTATGTAGAAACAACAATCTTCTCTGAGGAAAAGACAGGTCCCTCCTTTTTCGGCCGTTAACAG
GTCTAGTGCACGGCGGTTTTGTAAAGTAACTTGGGCAAGGGAAGTCAATTGTCTCTGTAATGAGGCAAGG
GATTCGGCGGAAGCTTCCATAGCTATGGAGAATTGATGAGAGAGTTTTGCAGTGCTGATAAGGGAGTGAC
CTAAAGCTCCCCCGGCTAGTCCTGCAGCAACTAAGGACGTGGTGAGTGAGACTCCGGCTACTAGGGGGAG
GAATATAGCTCGTTTTGGTCTAGGGAAAGGGGCGGAGTCCCACCTGGAAAATTCTGCAGGGGTGCGCAAG
GTTAGTTGGGGGACTAGCGTGACAGGGAGACACAGTAGGGTTATAGTGGCCTGAGTGGAAAGGTTCTTAT
ATAGGGTCCCATTGCACCAGAAGAAAGAACCGGGAGGGGCAAAGAGGGTTGAGTTGGGAGTGGAAGTTGT
ATTACAGAGGGTAGTGCCGGCATTTGAATAACAAAAGGAAACTTGTGTCTGTCCAGGGTTTAGGAACAAG
GGGACGTCAGGGATCGGGGGTGGTATGTGGCTATTGTTAGGGTTTAGGCTGAGAGAAGCGTTAGACGGGC
CTGGAAGTGGAACTGCGGTTAACGGCGGTCGCCCTAGAGCCGCGCAGAAGAAGCATGCAGAGAGATTGCC
TAGGCCAGTGGCGTTTGCGATTTCTAACCCTTCTCTTAATAGGGATAACCAGGAAAAGGGGCGGGTAGGA
GTTAAAGTTGAAAGCTGGACATTTAATTCCCTTTCCTGGTTCTGTATAGCCGCGTGTAGGGTGGTCTGGA
TCTGAACAAGGGAACGCCAGAGAAAGAGACGGCTACTAGGCCAGGTAGTTCCTGAAGTCAAGTACATAGC
CCCTTTTTGCTGGGAAGTCCAGCGGGGGTCCCAGGGGTCCCAGATAACCCAGGTGTAGCCTGATGTAGTT
TTAAAGAAATTGTGTGACTGCCACGTTTGACTGGATAGGGACTCAGAAGTTTTTAGGATTTTAACAGTGT
GGATTTTGCAGGACCTATATGGACAGCCGACACTTTGTTCTACCCATGAGTTATTACAATAAGAGAGTGT
TTGGTCAAAGAGGAAACAAATTGCGGGTGCTGCTTTTCCTGGCTGGTGTTTAAAATCAGTGAAATTTAGA
TGGATGGGAGTGCTACAACCCCCAGGGGGACAGTCAGCAGTGCCTAATACATAGCCCTTTTGTTCTGTCT
GAGCATAATTGGTCCAGTTCTCAGTCAGGAAGAAACGCCAAGCGAAAGGGGATGTTGCCGGGTTCGCCTG
GGTCTCCCCACAAGGGATCCATAAGAGTAGAAGAGTTATAAAGGAGGTAGGTGTCATAGTTACAGTTTAG
GTTGCTGACGGCGTAGAACAAGTTTTAGAGGGTTTTCTTTGGTCCGGTCAACTGTCCAGGTTGCTGCCTC
TCCCGTCGAGGATGTAACAAGGTCCGAGAGCGGGTCTATAGGCTTGGCGTGGGTGTGATGAATCCAGGCG
GCGATGCCTTCCACTTTGAGGGCCGTAGGCGTAGTCAGGATCACCTGGAATGGTCCTTTCCACCGGGGTT
CTAGGGTTTCTTGTCGGTGGCGCTTGACGAGGACCCAGTCTCCCGGTTTGTATTGATGTGGAATGGGTGG
AGGCCCAGCTTCATATAGTTCTTTTAGCTTGGGCCAGACTTCCTCATGAACTCTCTGTAGGGCTTGTAAG
GAGAACAAAAGTTCAAGACCATTATCTGTGTCAGCTTTGAGGAGATTGTCTTTAAGGTTAGGGAGGATAG
GGGGTGGTTTGCCATACATTATTTCATAAGGGGTAAGTCCTAGTTTATAAGGAGAGTTACGTGCCCGGAA
CAGAGCGTAGGGGAGGAGGACTACCCAGTTAGCGCCAGTCTCCATGGTCAATTTAGTTAGGGTCTCTTTT
AATGTTCTATTCATTCTTTCTACCTGACCTGAGCTTTGGGGTCGATAAGCACAATGTAGTTTCCAATTAG
CCCCAAGGATGGAAGCCAGTCCCTGACTTACCTTTGCGGTGAAGGCCGGCCCATTATCCGACCCTATCAT
GACTGGAAAGCCGTACCTGGGCAGGATTTCTTCTAGGATCTTTTTGGCCACAATCTGTGCAGTTTCTTTT
TTTGTCGGAAAAGCTTCTGCCCATCCTGAGAATGTATCTATAAAAACTAGTAAATATTTGTATCCATATT
TTCCTGGCTTTATTTCAGTAAAGTCAATTTCCCAATATATACCAGGTCTATCTCCCCTGTGTCTTTTTCC
CGTGGTCTGGGTCCCGTGACTGGCGTTATTGAGTTGACATACTACACAGTTTTTAACCGTGGCGTCTACT
TTTTCAGGGGCGTTTTTAATTTTTAGTCCAGCGTGTTGAATCAAATCTAACATCCGCCGCGGGCCCAGAT
GAGTGCTTCGGTGGATTTGTGCTATTACTCGCTGCCCCAACCTGTCCGGGAGAATGGTATTGTTGTTAGA
ATCTTTCCACCACTGATTACTGACCTGTGTTCCGGGGAGTTTACTTATCCACTGGAGGTCTTCTTCTGAG
TATTCTGGGTGAAAGGGCAATTCTCTGGGCCCGGGATCAGGCAGCTGGAGGGCCAGCAGCTGAGGAGTGG
TTTTAGCCACGTCTTTTGCAGTCTGGTCAGCCAGGTTGTTTCCTCGAGTGACTGGGTTAGTGGCTTTTTG
ATGTCCCGGACAGTGGACGATAGCCAGCTTTTTGGGTTCCCAAAGGGCAGCCAGAAGATTTAAGATTTCT
TCTTTATTTTTAATGTCTTTTCCTTCAGCTGTGAGAAGCCCCCTCTCTCTGTATATAGCCCCATGTATGT
GGGCAGTGGCAAATGCATACCGGCTGTCAGTATATACTGTCAGTTTACGGTCTTTGCCTAGTTTCAGGGC
TTGTGCCAAGGCTATTAACTCAGCCTTTTGAGCCGATGTTCCTGGAGGTAAAGGCTCAGCCCAAACTATC
TCAGTCTCTGAGGTTACCGCCGCCCCCGCATACCTCTGTCCTTGGTGAACGAAGCTGCTTCCGTCAGTGA
ACCAGGTGAGGTCTGCATCTGGTAGCGGTCGGTCCTGGAGGTCTTCTCTGACTCCATGTACCTGGGCTAG
TATTTCAGCACAGTTGTGGAGCGGCTTACTTAAGTCTGGGTCTGGCAGCAATGATGCTGGGTTTAGGGTT
GTCGGGGGCTTAAATGTTATTCTGAGGGGGTTTAGTAACAGCCCTTGATAATGGGTAAGCCGAGCATTGC
TGAGCCATCGGTCAGGGGGTTGTCGGAGGATGCCTTCGACAGCATGAGGGGTGGTGACTTGTAATTCTTG
GCCCATGGCCAGTTTGTTAGCGTCTTTGACCATCAGGGCCGTTGCAGCAATCATCCGGAGGCAAGGAGGC
CATCCTGCAGCTACCGGGTCCAGTCTCTTTGAGAGGTATGCAACCGGTCTGCGCCAGGGACCTAAATTTT
GAGTTAATACTGCTTTCGCTATGCCCCGGCTTTCGTCCACGTATAAGTGGAAAGGCTTAGAGACATCCGG
AAGACCCAGCGCGGGGGCCGAGAGCAGAGCAGTTTTGATTTGCTGGAAAGCTTGCTCAGCCTCTTCAGTC
CAATTGAAGGGCTGCTGCTCTTTGGTAGCCTGATAGAGGGGTTTTGCCAGTTCAGCGAAGCCAGGTATCC
AGAGTCTGCAGAACCCTGCAGATCCCAGGAACTCTCTTACCTGTCGTGTTGACTGCGGTCTGGGGATCTG
TAGGACAGTTTCTTTTCGAGCATTTGTTAGCCAGCGCTGTCCCCCTCTAAGTAGATACCCCAAGTAGGTT
ACCTCTGGCCTGCAGATCTGGGCCTTTTTAGCTGAGGCTCGATAACCCAGGTTTCCCAAGGTTTTCAGGA
GGTCTTTGGTTCCTTGGATGCAGGCCTCTGGGGACGTTGCCGCTATTAAGAGATCATCAACATACTGCAA
GAGAGTTATACTGGGGTGTTGGCGTCGGTACTCACCCAAGTCTTCGTGGAGGGCTTCATCAAACAGAGTT
GGGGAGTTTTTGAATCCTTGTGGCAGTCTGGTCCACGTCAGTTGGCCACTTATGCCTCTCTCAGAGTCTG
TCCACTCAAAGGCAAAAATTTCCTGGCTTTTAGGGGCTAAAGGCAGGCTAAAAAAAGCATCTTTTAGGTC
TAGAACAGTATACCATTGATTTTCAGGACTCAAGGTACTCAGGAGGGTGTATGGATTTGGCACCGTCGGG
TGTATGTCCATTACCCTTTTATTGACTTCTCTTAAGTCTTGTACCGGCCTATATTCTTTACTGTTGGGTT
TTTGTATTGGTAGCAGCGGAGTGTTCCATGGTGAGTGGCAGGGGCGTAGGACTCCATGATCTAGGAGTCG
GCGGATGTGTGGTATAATTCCCTCTTTGGCTTCCAGGGCCATTGGGTATTGGCGCACGCGAACAGGGTCC
ATCCCGGGCTTAAGCTCAACAAAAATGGCGGGACGGTGCTTTGCTAGCCCTAGCCCTCCTGTTTCTGCCC
AAGCCTCCGGGAAGTTCTGGAGCCAGGAGTCTATATTTTGGTTAGGAGGCGTTAACTCCTGGTGAAGCCG
GTACTCATCCTCTAGAGTTACGGTAAGAACAGATAGTGGCCTGTTTTGGGAGTCAGTCACTTTGGGCCCT
TCTGGTTGAAAATGGATTTGTGCCCCCATTTTTGTCAACAGATCTCTCCCCAACAGGGGACAAGGGCTGT
CAGGGATGACCAGGAAGCTATGGGACACTTTCCCGGTTCCCAAGTTTACTGCTCTCTGGGTTGTCCATGG
ATATTTCTTGGTTCCTGTGGCCCCTTGAACCCAGGAGGAGTTGGAAGATAACTTTCCATAGGGCTTGACT
AAGACCGAATGTTGTGCCCCGGTATCGACCAGGAACTGGACCGGGGACCCCTCCACTTGTAAAGTTACCC
TAGGTTCGGGGAGGGGATCCGAACCCCGTCTCCCCTAGTCTGTATCTTGGGTAACTAGTATCGGCATAGA
TTTGGGCTGCCATTGTCCTTGGCCTGGCTGGCGCTGTTTCTTTTTGGGGCAGTCTTTTATCCAGTGACCA
ATTTCTTTACAGTATGCACATTGGTCTTTACTCAGATTGCGCCTAGGGGCACGCGTGGATTGGGTGCTTC
CTGGCGGTGGTTGTTCTTTTTGGACGACCGCCGCCAGGACTTTGGTCATTTTCTCAGTGGCCCTAATTTG
TCTTTCCTCTGGAGCATCTCTGTTGTTGTAAACTCTCTGTGCTATGCGAAGGAGGTCCTGGACCTGTTTT
CCCTCCAAATCTTCTAATTTTTGTAGCTTTTTTTTAATATCTGGGGCCGCCTGGTTGACAAAGGACATAA
CGACTGCTGCCTGATTTTCAGGTGCCTCTGGATCTATAGGTGTATACTGTCTAAAGGCTTCCATTAGTCT
TTCTAGATAAACAGCGGGGCTTTCTGTCTTTCCCTGTAAAACAGAATATACCTTAGCCAAATTAGTGGGC
TTGCGAGCTGCAGCCCGGAGACCCGCCATTAGAGTCTGGCGATAAACGAGTAGCTTTCCCCTACCTTCTG
CTGTATTGTAGTCCCACGTTGGCCTGGTCAAGGGAAATGCTGCATTAATGAGGTCGGGGTTTGCAGTCGG
TTGACCGTCATCTCCAGGAACCAACTTTCTAGCCTCTACCTGGATTCTCTCCCGTTCCTCCGTTGTGAAC
AGAATGCGGAGGAGCTGTTGGCAGTCATCCCAGGTGGGCTGATGAGTGAACATGACACTATCTAGAAGGG
CTGTTAGGTCCTTGGGGTTATCAGAGAACCGGGCATTCTGAGTCTTCCAGTTGTACAGGTCACTGGTAGA
GAATGGCCAATACTGGAGTCTAGGGTTACCTGTGTCATCGGGGGGTCCTATTTCCCTTAAGGGGAGCGCT
ACAGTGGAATCGGGAACTCGCGGAGTTGCCTCACGCTGGACACGCCCGCGCGTTCGCCCTGCCGGCCCTC
CCGAGCCATGTTCACTTTCAGTTTCTCCTGGCGCCGCGGCCGCTTCTCGGCCCTCATGGCTTCCTGGGAG
TGTGGCCGGTTGGGCTTGGGCATGGGGTCCGGGAGGGGGAGGATAAGGCGGGGGTTCCAAGGATGCGAGG
TCCTGGCTGTCAGGCAACACAGGGGGCAAGGGGGCAGTTGGAGTTTTTGGTCTTTTGGTGGTCCCAGTTG
GTTGCGCGACTAGGGTTTTACAGGGTTCAGAGGTCAGCAGAAAGGGAGCTAGCCACGGGGGCGGATTTTC
CACCAGATCTTGCCAGACTAAAATGTAGGGGATCTGATCTGGGTGTCCCGAACGACCTGGCAGGAAAACC
CTTGATTTTACCTGGAGGATAATGGGGAGGCAAAAAGTTCCCTTGGCTGGCCAGCCTACGCCGAAGGTGG
GCCACTCAGAGCGGCAGAGGGTTATTAATTTTCCCTTTTTAAGTTCTATACTGAGATCATGTCCCCTTGC
TCTCACATCTTTAAAATTATTGACAAGGAGAGAAAGTGGTGTGGTCTGGGAGTTGCCCATTCCGAGGAAG
TCCTGTTGATAGAAGATGGGTGGTAAGGGATATTAGTGCCTGGTACAGGACTGGCTCCGAAGCTCCTGTA
AATCAAGGTAAATTAGTAGCAACAGATAACTTCCAACAACCAAGATATATTGATCGCTAACGCGTCTCGG
GCTTAGGACCCGACCAGAAGCAGATGGGCCACAGAATACAGAGCCCCAGATGAGTACCGGAGGACATCTC
CCACCGGCCTCCACTGACTGTCCTATAGCGCGTCCGCCAGGACTAGATCAGTCTCATATACAGACCCCGC
GGGATTATTCAGAGGCAGACAGACAACATATAAACAGAGCCGGCTTACTCACTTTTGTGATGACCCGTTG
GCCTGGGGTCTGGTGGGCTTAGGGGCAATCCCAGACGAGCCCCCAAGATGTAATGCCCAGACCCGCGATG
ACCCAAAAGCAACCACCAGAGTCCAGAGACAAAGCCAAGCAGCAGGGATCGCTTTATTTTGAGTTCGTAC
TCGGTTCCCTCCAGCTAGGTATCAGATCCTAGGGAGAGACCCCGAGCTCGGTGTTCAGTCGTCTTTTATA
TTCAGACATAAATGAGTTACAGGAAGTTACAGAGTCAGTGGGGATTTTTACAGTTGTAGGTTTACAATTG
GCTGACATTTAAAGTTAAACATTAGTCAGTTGTTCATTGGTTCCTGCCCTTTGACCAAACCA
