# Supplementary material for: Genome-wide characterization of endogenous retroviruses in snub-nosed monkeys
Source: PeerJ. 2019 Mar 18;7:e6602. doi: 10.7717/peerj.6602 (PMC6428148; doi:10.7717/peerj.6602)
Supplement: File S4 — All ERV sequences found in the black and white snub-nosed monkey. [file peerj-07-6602-s004.zip › Supplemental4/198-3407.fasta]

>NW_016804657.1:7740942-7744348 Rhinopithecus bieti isolate Rb0 unplaced genomic scaffold, ASM169854v1, whole genome shotgun sequence
TGCTCCAGATGACCACCAGAGTAAGTGCCAGAGAATAGGCAAGTAAGCAGGGTAAAAGAAAACTTTATTA
ACTTGCCAATGTGACGGAGGGGCGAGGTTCACTGGTCTCTGGCGGTGGAGGCCGACGAAGTCGCTCCAGC
GTTCTCAGGCGAGGTTCCTAGGTCCGCACACGAGCAGGGGCCAAGGAAGTTCGCGCCGCGCGCCCGCCGG
GAGCGGCTTTTATGTCCTGGGCCCAGGAGTGGGAGGGCAGTGGGCGGGACATAGGCGGGTCGGGGGCAGG
GCTGTAGGCGCAGCTAGGTAGGTTTCAATTTTCTTCGTCAGATGTCAGACTGCGTCTGCGCAGTCAACCT
GTGTCTTTCCCGGGCGCAGGAAAGTTGACAATGAAGAACCTGGAAATGCGCCATTTTAGTCCCTTTGTTC
TTTCGTTCCCTCCCTCCCTCCGTCCAGACAGTCCAACCTTTTATTGATTATAGTGATGGGGGCGTCGTTG
TCTGTCTAGCTGCTTCCTGCTGTTAGGGGGCGTTGTTATGAGGGTCTATGGTTGGCACCTGGACATAGGG
ATGTAGGAGCATCTGGTTGAAGGCGACACGGGTGATCTCTTGAACTTTGGCTCAGAGAAATTTGATTAAA
ACAGTAGCGAAACATAAGACAAGACAGAGGATTAGTATGGGAATTAGGAGCATCTGCTGTATTACAGGCA
GCAGCCATACCAGTGGTCCGGGGGTGAAGGGGGTATTGTAGGTTTTTAATTCTGCTTTAATCCTGTTTAG
GGTTTGGATGTTAGTGTCTACTAGGCCTGACTCATTTACGTAATAGCAGCATTCTTCTCCTAAGAAGAGA
CATGTTCCTCCTTTTTCGGCAGTAAGTAAATCTAATGCTCGCCTATTTTGTGCTGCTACCTGGGCCACTG
AGGTAATTTGACGCTGCAGAGAGGCCAGGCTTTCAGCTGAAGCCTCTATGGCCTCTCGGATTTGAGCTGC
TAGAGATTGGGTAGACTGTACCGAGTGGGCAAGTGCCCCAGTTCCAAGCCCTGACGCCACTAAGGAGGTN
NNNNNNNNNNNNNNNNNNNNNNNNNNNNNNNNNNNNNNNNNNNNNNNNNNNNNNNNNNNNNNNNNNNNNN
NNNNNNNNNNNNNNNNNNNNNNNNNNNNNNNNNNNNNNNNNNNNNNNNNNNNNNNNNNNNNNNNNNNNNN
NNNNNNNNNNNNNNNNNNNNNNNNNNNNNNNNNNNNNNNNNNNNNNNNNNNNNNNNNNNNNNNNNNNNNN
NNNNNNNNNNNNNNNNNNNNNNNNNNNNNNNNNNNNNNNNNNNNNNNNNNNNNNNNNNNNNNNNNNNNNN
NNNNNNNNNNNNNNNNNNNNNNNNNNNNNNNNNNNNNNNNNNNNNNNNNNNNNNNNNNNNNNNNNNNNNN
NNNNNNNNNNNNNNNNNNNNNNNNNNNNNNNNNNNNNNNNNNNNNNNNNNNNNNNNNNNNNNNNNNNNNN
NNNNNNNNNNNNNNNNNNNNNNNNNNNNNNNNNNNNNNNNNNNNNNNNNNNNNNNNNNNNNNNNNNNNNN
NNNNNNNNNNNNNNNNNNNNNNNNNNNNNNNNNNNNNNNNNNNNNNNNNNNNNNNNNNNNNNNNNNNNNN
NNNNNNNNNNNNNNNNNNNNNNNNNNNNNNNNNNNNNNNNNNNNNNNNNNNNNNNNNNNNNNNNNNNNNN
NNNNNNNNNNNNNNNNNNNNNNNNNNNNNNNNNNNNNNNNNNNNNNNNNNNNNNNNNNNNNNNNNNNNNN
NNNNNNNNNNNNNNNNNNNNNNNNNNNNNNNNNNNNNNNNNNNNNNNNNNNNNNNNNNNNNNNNNNNNNN
NNNNNNNNNNNNNNNNNNNNNNNNNNNNNNNNNNNNNNNNNNNNNNNNNNNNNNNNNNNNNNNNNNNNNN
NNNNNNNNNNNNNNNNNNNNNNNNNNNNNNNNNNNNNNNNNNNNNNNNNNNNNNNNNNNNNNNNNNNNNN
NNNNNNNNNNNNNNNNNNNNNNNNNNNNNNNNNNNNNNNNNNNNNNNNNNNNNNNNNNNNNNNNNNNNNN
NNNNNNNNNNNNNNNNNNNNNNNNNNNNNNNNNNNNNNNNNNNNNNNNNNNNNNNNNNNNNNNNNNNNNN
NNNNNNNNNNNNNNNNNNNNNNNNNNNNNNNNNNNNNNNNNNNNNNNNNNNNNNNNNNNNNNNNNNNNNN
NNNNNNNNNNNNNNNNNNNNNNNNNNNNNNNNNNNNNNNNNNNNNNNNNNNNNNNNNNNNNNNNNNNNNN
NNNNNNNNNNNNNNNNNNNNNNNNNNNNNNNNNNNNNNNNNNNNNNNNNNNNNNNNNNNNNNNNNNNNNN
NNNNNNNNNNNNNNNNNNNNNNNNNNNNNNNNNNNNNNNNNNNNNNNNNNNNNNNNNNNNNNNNNNNNNN
NNNNNNNNNNNNNNNNNNNNNNNNNNNNNNNNNNNNNNNNNNNNNNNNNNNNNNNNNNNNNNNNNNNNNN
NNNNNNNNNNNNNNNNNNNNNNNNNNNNNNNNNNNNNNNNTTAAAATGTTACGGTCTAGAGTGCCCTCAG
GCGGCCATTGAGACTGATTGTCTAATTTATATTGTGGCCACGCCACAGTGGAGAGGAACACCAGTCGCTT
TCGCCTGAGATCTTGTTCTAATTGCAAAGTTTTGAGGTTTTTTAGAAGACATCCTAAAGGGGAGTCTCTA
AGTATTTTGGATTTGTGGTTTCCCATTGCCTTCCTCTCGCCTATAGGCTGAAATGGAAACCGAACTCTAC
CTGGCTACAAAGCGTCCTTTGGAGCCACTAGAGACCAGCGGGAGGCTCCTGGAGCCGGAATGGAGATTAC
CTCCAGGCAGACGTCTCCGTCCTGGACGGGTCTCCCACGGAACGGAATGGAGTTCCTTTGGGCAGACGTC
TCTGCCTTTGGGAACTTCCCTGGGTCACCAGGTGACCGGAAAAAAAGCCATGGGCCTGCGCAGGACTTCT
GGCGAAGGGATATGAGAGGGAGGCAAAAGGTACTCACCCCTAGGAGTCTTGGAGGTGGGGAAAGCGATGT
CCAGGTCCTGGTCTGTCTGGGGCGTGGAAGGAGGAGGCTCCTCAGACCTTGGGGGACCCTGAGGAGGGGT
CTCCTCCCGGGTTTCGGCACCAGCTGATTTGCTCCAGACGACCACCAGAGTAAGTGCCAGAGAATAGGCA
AGTAAGCAGGGTAAAAGAAAACTTTATTAACTTGCCAATGTGAAGGAGGGGTGAGGTTCACTGGTCTCCG
GCGGTGGAGGCCGACGAAGTCGCTCCGGCGTTCTCGCGCGAGGTTCCTAGGTCCACACAGGAGCAGGGGC
CAAGGAAGTTCGCGCTGCGCGCCCGCCCGCCGGGAGCGGCTTTTATGTCCTGGGCCTGGGAGTGGGAGGG
CAGTGGGCGGGACATAGGCGGGTCGGGGGCGGGACATAGGCGGATCG
