# Supplementary material for: Genome-wide characterization of endogenous retroviruses in snub-nosed monkeys
Source: PeerJ. 2019 Mar 18;7:e6602. doi: 10.7717/peerj.6602 (PMC6428148; doi:10.7717/peerj.6602)
Supplement: File S4 — All ERV sequences found in the black and white snub-nosed monkey. [file peerj-07-6602-s004.zip › Supplemental4/199-6504.fasta]

>199NW_016804657.1:8288389-8294892 Rhinopithecus bieti 
TGGATTGGGGGCAGGGAGCTGGAAGAACTCTCACAAGACAGCAGGTAGATGAGACATGGCTTTATTCAGT
AGCTCTTTCACAGTGTCAGTGTTACATTCATACACCTCACAAACAGTAGTGGCTGAGAGCCAGGTCATGA
GCATCTCTATGTTATGTCTACATAGCTGTGATTATATAAGGCATGGGAATGGGCACCTGCACTCTAATCC
TGCTGAGCCATGCAGGATGTTTACCTCGGCCTATGACTGCTTGGCTGCAGTGCAGCCGTGTTTCCTACGC
TCCACCCACTAGGCCAAGGGGATCCTCTTAGTGGTCACCTGAGCACACAGGCAAGCCCCCTGGACTTATA
GGCCGCAACAACAATACAGAGAGCAACAACCTACTACCGATATTCCTGCTATGCTATCTATGATTATGAG
AGCCCAACTTAGACCGTAGCTCAGAGATGCCCACTGTCTCTGCCTGGGGTTGTCAGTAAGGTTCTCAATC
ACCTTAATCTCCTGTGACACCACTTGTAAAGCTGTCCTTATGTTCTGGTAGTTGTCAGGGATGAATGTAC
AACATTGTGTCCCTACAAGGGCACAGATGCTAGCTTAGGCAGCTGTAACTATGTCTAAGGCCATCTGGTT
TTGCAGCACCACTTTCCTGATCTGATTAACTTCATCAGTTAGCAAAAGGAGGGCAATTCAGGTGTAATTT
AGGGCCCAAGCTGCGTGCTCTACAAGGCTGTAACCTGCATTTCTACAGTGATGACACTTGCCCCAGGGAT
AGTTATTGCTAAGGGATAGAACCACCAAGGGGCCTACCACACTCGCAAAAAACGAAAATGCAGCACCTCC
CAGTTATGCGGGTGACTAGGCAGTGTGGGAGCACAGTGGCAGGCATATTCGGTCACCCCCAGCTACAATG
TCCAGTCCAGTTGGCTGGCAGATACGGCCATCCTGTGTCCCCATAGACTCATAAACTCCCAGGGGCTACA
AAGTCCATGGGGGCCTAGTCTTGGCAAGGTGTGTGGCATGTGTTATGTTTGCACAGGCCTCAGCCAGCAG
CCTTGACTTTATCCCAGTGTTACTCGATCCATCATGGTACTTGCAATGGGGGCACCGTGCGTTCTCCCAT
TAGCCAGCCCTCATGGACGTTATGAGTCAGCCAGGGGGCAAGTTTGCCATGGGTTTTGTGATGTCCCCTA
TCCAAAGCCTACCATGTTGGATCCCACCCATTGTCCGTGGGACCCCAAGTCTTTAGTCATGTCCAGTTCT
GCACAGAAGCTGGATGCACGTGCCAGGGCAAGCTGTCTGCAGCTGCTGTTGGAAGGGTGGTGCAGATCCA
GCAGTTGGAGACAATGGTCACCTCGGTGTAGGTGTGGGCCCAGTCCATGATGCTGCTGGAGCATGCCAAC
CTACGGCCGAAATGACAAAGCCTACAGCGGTAAATAACATCACTCAGGCAAAATATAGGCCAACTTTTTA
TCTCTGGATAACAATGCAGCCACCAAGGGCTTCTGCCCTGGCTGATGATACCACACCTTCTTAGCTCCCA
TGGTTCTTTTGGGTCTTATAGCCGTGCTAAAATCACAGGGGAGCTCATAATAGGCCACACAGACAGTACA
TATGTTTCCCAGAGGAGGGTCCCTTCCCTACTTTTCCCCTACCAATGGTCAATCACGAAGGCCACACATT
AAATACCCAAGGAGTCACATGTAAGTCACTGCATGCCCTCCCTCAAGGGGGCTACAATAGCTAACCATCT
GTGATGGGGGGCTTGGAGGGTCCATGGCCAACACCAGATTTTCTGTTCCCCTCCCTTCAGGGGCATCAGA
GCAGGCAACAACAGATGACCATTTGTCCCCATACCTGGTCAGAGGAGGTCATTCTTGGTGTGTATCTATA
GCAGGATGGTGGGGCGGCGGGCTGCTGTAACAGTGCCTCTGCCAGGGCCGGGCTCCCTTTCTGTGGTCAC
TTATTCAAGATTTGAAGCACCAGGTCCAACCTGGAACTCTAGCCCCTAAAGACAGGGGAGTAACATGCAA
ACATAACCTGTTCTTTGGGAGTCCGTTATATTGCTCAATCATGCCGGTGGCTTGTGGGTTATAAGGAAAG
TGGAACTTCCATTGTATGTCCATCTGCTGTGCTCCCTGTTGTACTTGATGTCCAGTAAAATGTGTTCCCC
TATCACTTTCAGTGGCCAGAGAGAAGCGCGGTTAACGCACATAAGTGTTGCAGGGCTCAAATGCTGCTGC
TGACTGCGTTGTCCACCTGCCCAATGGTAGGTGAACAACAAGCCTGTGCGCTATGTCTACAGCCATTCAG
TGCATATTGCTGTAGCCCTGCCAATTTTGGCCAGTGCGCAGTGTACATCCTATTTGCCATCTGGTCAAAG
GTATCTGCCCTAAAACTCTCACTGGTTGTGTTACATTGTGGGCCCCAGTTGTCTCTGCTCTTGCGGTATG
CCTGAGCACATGCTGGCCCACTTCTGGCAGGCCCTCCAAAATGTCCTCGTGAAGCAAAGATAGGCGCCAG
CACCTATTGACCTGTGCCATCAGTTAACCCCGCTGTGTCCCAGTTTCCGATAGTCACAAGGTACATCTCA
TGCTAGGTGCCACTCTAACCACTGGACCTTGCCAAGGACATCTGGGCCTCATCATTCGGGTGGCCAAAGA
CAATGGCTGACAACATGATAGTTACATATTTCTGATGACCTGTTTCCCAGAGCGTCTTGCACATAGTTTG
GCCCCCAAATGGGGCCGATGGCCTACAAGCCAATTCTGCTGAACTTCCAGCGTAGTCAAACATAAGTTAA
ACCTTCGATAGGACGCCTAAGTATTGGTGCAAAGTACCATAGGCTGACTCCTCTCTGAGAATCACCATCC
ACACCACTCTGAGTTCGCCCATTGGCTGCTTTGTCCACACCCGGTATCAAACGTATATGGTGTCAGTGCA
CGGCTGGGTTTGCCACAGCAGCTACAGGAAGCCATAATACCCTGGCTGGACCCATCTGTATATCATGCGC
CATCAGGAATGGGAGGATACCCTTTCTTTAACAGTGATGGCTCAGGGTCTAGGGGTGTCTCAGGCCCCAT
GGCCTTATCTTCCATTAGGACTATAGATCCCAAGACTTCTTGTAACTCTGCTGCTAAGGGACTTGTACTC
AGCATACTCTGCTGTTCCAAGTAGGCACACCACTTCGCTAAAGTGGATGTCTGTACTGTCCCAGTCTGAG
GGTTCATTACTCAGGAATGTACTCACCCCACTATTGGGTAAGTCATCTGCATGATGATCGTAGCCCATCC
TGTCACACTCTCATAAGCCTGAAGAACAGCATATGCAGCACCTAATTGATTCTCTATTAATGAATATTGG
AGCTCAGCTCCCTTCCACAGCTGGAACCAAAAACCTACTGGTGTTCTAAAGCACTCTGTGTGCTGCCATA
GGACCCAGCCAAAACCATTTCTGGTTACATGTACATCAAGTTCAAATGTGTGCCCCTGACCAATTACTTG
TAAGACCTGTGTTTGCTGAATGGCCCACGTGGCAGCCAGAAAGGCTGTTTCAGCCTCATTATCCCAATCC
CAGATAGCCCCTTTTTTGATAACCTGTACAATGGTTTTATCATTTGAGCCAGATGGGGCACAAATGGCCG
TCAATTCAGGCTTACAAAAGTCTGCAGCTGCTTCACCATGGTGGATTGGGGGTATGCCTGGATTTTATCA
ATGATGGCCTCTGGTATGGCCTTTGTCTTACTCGACCAAATAACTCCCAAGAATTTGGCAGACAATCCAG
GCCCTGGACCTTGGATTTGTTGATGGCCCAACCACATGCTGCTGCCAAATGTTGCCACAAGAGGGGTGCT
GCCCCTTCTAAATCTGCAAGAGAATCAGAGGTTAACATAATATTATCAATGTAATGAAACAGGAGGACCC
CTTTTGGACATTTCCAGGCAGCTAATTCCATAGCAACAAGACCATGACAAACGGTGGGGTTATGCACATA
GCCCTGTGGCAGCATGGTAAAAGTCCATTGTCATCCTTCCCATGTGAAGGCGAACTGTTCCTGGCTCTCT
GGAGCAATGTCAATGAAGAAGAATGCATTAGCTAAGTTCACCACAAAGTGATACTGTCCTAGTTCCATTG
TCAAGTGGTCCATCAAATCCATGATGGAGGGTACAGCTGCATGCAGAGGAGGTGTCACCTTATTCAGTTC
CTGATCATCCACTGTCATCCACCAAGTTCCATCCAGCTTTCTGACTGGCCATACCAGGAAATTGTAGGGG
CTATCAGTGCTACACACTATTTACACCTCCTCTAACTTCTTAGTAGTCTCAGTTATCTCTGTATGTCCCC
CTGGCAAATGGTATTGATGAGTGGAGGTAACCAGTCAGGGTTGTGGCAGAGCTCGGGACTGGTGATGTGT
ATGTCCATGCAGTACCAGCTTTACTATACAAACTTGGAGTCTGAATTCTGTGGCTGTGATGTGTAAATCA
AGACGATGCAAAATGTCCACCCCCAGAAAATATTCACGTATAGGAGAGACATAAACAGCATATAGGTGGG
GATCCAAGTGGCCACTGCCAAGACGCAGAGACAGGTTTCACCTTCACTGATTGGTCCCCATAACTGTCAA
TGTATGCAGTTTTGCCCAGAAACTTACCTGGGTTCCCAAAAACTAGACTGCAGTCTGCACCATTATCTAC
CAGCGCCAAGACCCGCTATACATTAGTTGGGGAGCAGTGGATTGCCAGCTCCACATGTGCCCTCTGGTCA
TCCACCCCCCTCACCCCCACAAAGCCAGGCATCTTGGCCAGTTCCCTAGTCAAACAAGAAAGATTCCATA
TCTTCGCCTGTCTGCAAATAGCCCTTGAGCTGCAGCGTCTAGACAGGGTTAGGTTGAACAACAGTGTTTT
GCCCCTTCTTGGGCATTTTCCAGAATTGTTGCTCTGGGGACAATTGCCTCCAGAGAGCCAACAGCATTTC
ACTGGGTTGCCTGTCAATTGTCTCTTGAGCAACCCTAGCTGAAAGTAAATCAGACCACATTTGCTTGTGG
GTCACCCACTGGGCCCATTGTTATCTCCTGGGGTAGTTACTTGTGGAGGGGGCACCTTCCTCTTCTTTAT
GGCATGGACTCCCTGGTCCTGCCAATGGCCTTCTGCCTCCCCAAGGACTGCCATAGCAGTAGTCACTTCA
TGGATACAGTGCGCCACATATGGGGTGAGGACAGAGGCCAGAGAGCCAAGAGAGTTTGGGGGTGCTGAGA
TCAGCACAAGATCCCTTATGTGGGAGGTAAAGCATTCATCATCTGGTCCCCAGGTATTCAGATCAAACGC
AGCCTGCTACATACCCATCTCCTAGAGTATCTGCACCAAATCAGTCTATGATTGCCATTTACTCACAGTT
TCGGGTATTTCTCTGGCATCATTCCAAAGAGTCCATATGGCTGCCATTAGCCACTCAATTCAAGTGTGGT
CATCTTGTCCCTATGCTGACCATTGGCACAGCTGCAGCCACTGATGAAGGGAGGGATGAGTTGTGACAGA
AGCCAGCTTCTCTATCTCAGAGATGGAGCAGGGAATGTTGTCAGCTCCTTTGTCCCAAAGATGGAGTAAC
CAGGCAGGGAGGGGCTGCTGGCACTGTTTACCTAACTACCACAACTCAGTGGGGGTAGAAGCACTATAAG
AGGTGTATTCCACCACTGTGGGGATTCCCTGGGCTCTCCCCTGGGGTTCCACTGGCTGCTCATGTTCTAC
CTTCTGATGGATCATGGGGCGAGCCAGCAGCAGAAGAGCCTCCTCCTCGGCATCAGACCAAATGAGAGTG
TCCAGCTGGGAGGATGTGCTCACGCGCGCACTAACAGCTGTTGCTAACTCCTGTTCCAGGCTGCTTATTT
GGGCCTCTAAGCACCCTGCTTGAGCCTGGAAGTCCTTCATCCCCAGGCTGTGCTCCAAGCTGTGGGTTTG
GGCCCCCAGGCACTCAGTTTGTGCCTGAAGATCCCTTACCTGCACTGTGGCCTGCAAGGACTGAGTATGT
ACTTCATACAGTGCAGTCAGAAATGACCATCGACTCTGCCGGCAAAAGTGCATTCCTTCTTGGAGCTGTG
TGCTTCCAGCTGCTCCAGTATCTTCTCCACACTCGTGGGAGATCCATCCACTGCCTTCTACATTTCCACT
GGGGCCCATCCAAGCAGCACCTCTGCCACTGGGTACCACAACCCATGCTGTGGCCACAGAGCTGACCTGG
GAGCCTCAGGGAATGAAGACCCACTCACCTCATCCTGCCGACTACGCCAGTTGTCAGGTTCAAGCCCCAG
CTGAGGTCTGAGGGGAGTGGGTGGATTGGGGGTAGGGAGCTGGAAGAACACTTGAGAGACAGCAGGTGGA
TGAGACATGGCTTTATTTAGCAGCTCTTTCACAGTGTCAGTGTTACATTTATACACCTTACAAACAATAG
TGGCTGAGAGCCAGGTCATGAGCTTCTCTACGTTATGTTTCAATATCTGTGATTATATAAGGCA
