# Supplementary material for: Genome-wide characterization of endogenous retroviruses in snub-nosed monkeys
Source: PeerJ. 2019 Mar 18;7:e6602. doi: 10.7717/peerj.6602 (PMC6428148; doi:10.7717/peerj.6602)
Supplement: File S4 — All ERV sequences found in the black and white snub-nosed monkey. [file peerj-07-6602-s004.zip › Supplemental4/200-7638.fasta]

>200NW_016804657.1:8738530-8746167 Rhinopithecus bieti 
TGTAAAACACATCAATCAGCGTTCTGTAAAATGCACCAATCGGCAGGATCCCAAAAGTAGCCAATCGCAG
AGAGGATTGAAAAAAGGGCATTCTGATAGGACAGAAACGGAACGTGGGAGGGGACAAATAGGGCATAAAA
GCTGGTCACCCCAGCCAGCAGTGGAAACCTGCTCAGGTCCCCTTCCAAGCTATGGAAGCTTTGTTCTTTC
ACTCTTCACAATAAATCTTGCTGCTGTTCACTCTTTGGGTCTGTGTCACCTTTAAGAGCTATAACACTCA
CCGTGAAGGTCCACAGCTTCATTCTTGAAGTCAGCGAGACCATGAACTCACCAGAAGGAACCAACTCTGG
ACACATCTTAGGGGCTCGTCCAGGATATCACCACCTGGTGAGTACCATTGGACGCCTTTCGCTTGCTATT
CTGTCCTACTTTTCCTTGGAATTCAGGGGCTAAACACCGGCCACCTGTCAGCCAGTTAAAAGTGACTAGC
ATGGCTGCCGGACTAAAGACACGGGTGTCAGGCTTTCTGGAAAAGGGCTCTTCCGAAGAGTTGGGAGCAT
TGGTTTGCCTGGAACCAGCTTCTGCTTTTTCTGTACTTCCAGGCTTAGTGGAGGGTTGACTGAGAGAAAA
GCCATTCAGCTCTGGGATCCTGATAAAAAGTTGGTTGGCCCTGCAGCCATGAGCAGAACTCTCAAAGTTA
CATCTCCCGAACAAGATTCATCCATCTAGCCTATCTTTTCTGACCCTTGTCTCCTGGGTCCTAATGCCTG
TCAGAAAAACTTCCTCCTGCCTCTCTTTTCTGAGGCTAGTCCTGCTTCTAAAAACCACTCCCTGTCTCTG
GTGCTTTTCTAGTTTCTCCTATAAGAATGATTTCTAGTATAAATTTCATGACCCTGTTCCCTTCCTTAGG
CACACAGGCTTACCAATCAGAAAGACATAATTTTTGCCCAAAGCCCTATTGGTGGGAGTACTATCTGGAA
TTTTAGGATCTCTCCTCAGACTAGCAGGCCTAACAAAGGCTATTCCTGAAGCTAGGATATGGGGAGCCTC
AGAAATTATAGACTCCAGAATTGGGGGAGGCATCCTTTCTATTCATATGATGAGAAGTGAGGACAAAAGG
CATCACTCACCCCTGGAGATCCTTTCCCTCCCTCAGGTATGGTCCTCCACTCCATTTTAAGGCATATCAT
CTTTATAGGACAAGGGTAAGGTTCCAGTACTAACAAGAGAAAACGTTGAGGACTCTAACAGATTTTCGAG
AATGTGTCAGTAAGGGCCACTAAACCTGATTTTTCTCAGTCCTTTTTGTGGTCTAAGAGGAAAGGCAAGA
GTGCAGGTTTTGAAAAGCGTTGGTAAGGGCCACTAAATCCGACCTTCCTTGGTCCCTTTGTGGTCTAGGA
GGAAAACTAGTGTTTCTGCTGCGGCTTTGATGAGTGCAACTATTCCAAACAGCAGGTTCCAGGGACCATT
GCAGGTTCTTGGGCAGGGAAAACAACAACAACAACAACAACAACAACAACAACAACGACGACAAAACCAT
GGGTGTTTTCTTCTTTCAGATGGGAAACACTCAGGCATCAACAGGCTAACCCTTGAAATGCATTGTAAGC
CATTAGGACCGATAACCCACAAACCCTGAAAAAGAAATAGCTTATTTTTTTCTGCACTATGGCTGGCCCC
AATATTCTCTCTCTGGTGGGGAAAAATGGTCACCTGAGGGAAGTATAAATTATAACACTATCCAGCAGCT
TGACGTTTTCTGTAAGAGGGAAGGTAAATGGAGTGAAATACCTTATGTCCAAGCTTTCTTTTCATTGAAG
GATAATCCACAACTATGCAAAGCTTGCAATTTACATTCTACAGGAGGACCTCTTAGCTTACCTCCATGTC
CTAGCCTCCCTACAACTCCCCTTCCTATTAATGATGAGCCTCCTCTAATCTCCCCCACCAAGAAGAAAAT
GAGCAAAGAAATCTCCAAGGGACCATAAACCCTCCTGGGCTATCAGTTATGTCTCCTTCTAGCTGTAGGG
GCCGGGGGGCAGGGGGTGTGGAATTTGACCCAACCTGGGTAAATATCCCCTTCTCCCTTTATGATTTAAA
GCAGATCAAGTAGACCTGGGGAAGTTTTCCAATGATCCTGATAAGTATATAGATGTCCTACAGGGTCTAG
GGCAAACCTTTAACTTCACTTGGAAAGATGTCATGCTATTGTTAGATCAAAAGAGTTTGGAGACACCTGG
TAACTTAGTCAAGTAAATGATAGAATGACAGCTGAAGAAAGGGACAAATTCTCTACTGGTCAGCAAGCCA
TCCCCAGTATGGATCTCCACTGAGACCTTGACTCAGATCATGGGGACCGGAGTCGTAAACATCTGCTACC
TCTGTTCTAGAAGGACTAAGGAGAATTAGGAAAAAGCCCATGAATTGTTCAATGATGTCCACCATAACTC
AGGGAAAAGAAGAAAAGTCCTTCTGCTTTCCTTGAGCAGCTATGGGAGGCCTTAAGAAAATATACTCCCC
TGTCACCTGACTCTCTCGAGGGTCAATTGTTCCTAAGAGATAAGTTTATTACCCAATCAGCTGCAGATAC
TAGGAGAAAGCTCCAAAAGCAAACCCTGGGCTCTGAACAAAATCTGGAGGCATTATTAAACCTGGCAACC
TCGGTGTTCTATAATAGGGACCAAGAGGATCAGGCCGAAAAGGAAAAGGGAGGTAAGAGAAAGACCGCAG
CCTTAGTCATGGCCCTCAGGCAAACAAACCTTGGTGGTTCAGAGAGTACAGAAAATGGGGCAGACCAATC
ACCCAGTAGGGCTTGTTATCAGTTTGGTTTGCAAGGACACCTTAAAAAAGATTGTCCAATGAAAAACAAG
CTGCCCCCTCGCCCATGTCCACTATGCCAAGGCAATCACTGGAAAGCACACTGCCCCAGAGGACAAAAGT
TCTCTAGGCTGGAAGCCCCCAACCAGATGATCCAACAATAGGACTGAGGGTGCCTGGGGCAAGTGCCAGC
TCATGTCGTCACCCTCACTGAGCTGGGATACATTTAAACATTGAGGGCTGGGAAACTGACTTCCTCCTGG
ACACTGGTGCAGCCTTCTCAGTGTTAATCTCCTGCCCCAGATGACTGTCCTCGAGGTCCATTACCATCTG
AGGAATCCTGGGACAGCCTACAACCAGGTATTTCTTCCATCTCCTCAGTTGTAATTGGGAGACTTTGCTC
TTTTCACATGCCTTTCTTGTTATGCCTGATAGTCCCACATCCTTATTAGGGAGGGACATATTAGCCAAAG
CTGGAGCTATTATCTATATGAATATGGGGAACAAGCTACCCATTTGTTGTTCCCTACTTGAGGAGGGAAT
CAACCCTGCAGTCTGGGCATTGGAAGGACAATTTGGAAAGGCAAAAAATGCACCCCCCCACCCCTCGTCC
AAATCAGGCTAAAAGACCGCACTGCTTTTCCTTATTAAAGGCAATATATCCTTTAAGGCCTGAAGCTCAT
AAAGGATTGCAGGATATTGTTAGAATTTTAAAAGCTCAAAGCTTAGCAAGAAAATGCAGCAGTCCCTGCA
ACACCCCAATTCTAGGAGTACAAAAAACAAACGGTCAGTGGAGACTAGAGCAAGATCTTAGACTCATCAA
TGAGGCAGCAATTCCTCTATATCCAGTTGTACCCAACCCCTATACCCTGCTGTCTCAAATACCAGAAGAA
GCAGAATGGTTCACTGTTCTGGACCTCAAGGATGCCTTCTTCTGTATTCCCCTGCACTCTGACTCCCAGT
TTCTCTTTGTCTTTGAGGATCCCACAGAACACATGTCCCAACTTATGTGGACGGTCTTGCCTCAAGGATT
TAAGAATAGCCCTCATCTGTCTGGTCAAGCACTGGTCCAAGATCTAGGCCACTTCTCAAGTCCAGACACT
CTGGTCCTTCAGTATGTGGATGATTTAGTTTTGGCCACAGTTCGGAAACCTCATGCCAGCAGGCTACTCT
AGATGTCTTGAACTTTCTAGCTAATCAAGGGTACAAGGCATCTAAGTTGAAGGCCCAGCTCTGCCTGCAA
GAAGTCAAATATCTAGGCCTAATATTAGCCAGAGGAACCAGGGCCCTCAGCAAGGAACAAATATAGCCTA
TATTGGCTTATCCTCACCCTAAGACATTAAAACAGTTGCGGGGGTTCCTTAGAATCACCAACTTTTGCCA
ACTGTGGATCCTTGGATACAGTGAGATGGCCAGATCACTCTATACTCTAATCAAGGAGACCCAGAGGGCA
AATACTCATCTAGTAAAATGGGAACCAGAGGCAGAAACAGTCTTCAAAACCTTAAAGCAGACCCTAGTAC
AAGCTCTAGCCTTAAGCCTTCCCACAGGACAAAACTTCTCTTTATACATCACACAGAGAGAAGGAATAGC
TCTTGGAGTCCTTACTCAGACTCGTGGGACAACCCCATAACAGTAGCATACCTAAGTAATGAAACTGATG
TAGTAGCAAAAGGCTAGTCTTACTGTTTATGGGTAGTTGCAGCAGTGGCCATCTCAGTATCAGAGGCTAT
CAAAATAATACAAGGAAAGGATCTCACCATCTGGACTACTCATGATGCAAATGGCATATGAGTTGCCAAA
GGAAGTTTATGGCTATCAGACAACTGCCTGCTTAGATACCAGGTGCTACTCCTTGAGGAACCAGTGCTTC
AAATATGCACCTGTGCAGCCCTCAACCCTGCCACTTTTCTCCCAGAAGATGGGGAACCAATCAAGCATGA
CTTCCAACAAATTGTAGCCCAGACTTATGCCTCCCAAGAGGATCTCTTAGAAGTTCCCTTAGCTAATCTT
GACCTTAACCTAAATACCAATGGAAGTTCATTTGTGGAGAATGAGATATGAAGGGAAGATTATGCAATAG
TTAGTGATGTAACAGTAGTTGAAAGTAAGTCTCTTCCCCCAGGGACCAGAGCCCAGTTAGCAGAACTAGT
AGTGCTTACCCAAGCCTTAGAATTGGGAAAGGACAAGAGAAGAAATGTGTATACAGATAGCAAGTATGCT
TACCTAATCCTACAGGCCCATGCTGCAATATGGAAAGAAAGAGAGTTCCTAACCTCTGGGGGAACTTCCA
TTAAATACCACAAAGAAATCATGGAGTTATTGCACACAGTGCAAAAACCCAAGGAAGTGGCAGTCTTACA
TTGCTGAAGCCATTAAAACAGTGAAGGAGAAAAGTCAGAAGGAAACTGTCAGGCAGATGCTAAGGCCAAA
ATTGCTGCCAGGCGGAACCTCCTATTAGAAATACCTATGGAAGGATCCTTGGTATGGAACAACCCTCTCC
AAGAGATTAAGCCCCAGTACTCCCTGACCGAAATAGAATGGGAATTTTCACTGGGGCATATTTTTCTCCC
CTCAGGGTGGTTAATGACGGAAGAGGGAAAGGTACTCATACCCGAAGCCAGCAGTGGAAAATACTTAAAA
CCCTCCACCAAACTTTTCGTATGTGTATTGAGAACACTCATAAAATGGCCAAATTCCTATTTACAGGGCC
AAATCTCCTCTGGACCATCCGACAAGCAGTCAAAGCCTGTGAAGTTGCCAAAGGAATAATCCCTTGGTCC
ACCATAAGGCCCCTCTGGGGGAACAAAGAATAGGACACCATCCAGGAGTGGACTGGCAGTTAGCCAACAT
CACCTATTACACGAGCAACGAAAAAACCATACACTGCCCTGTAACCATGAATACCATCTTAAATTTCCAA
GCCCCTTTATGCATCCAATGCAACCTGTTATCAGACCTGCCCCTAGGACACCTACTATCCCATCAGTGTA
GTTACACTCTGCAACTTCAAGCCCCCACTGATCATAATAACTTCCAAGTTACCCAAACAGCTCCGTTCAG
ATGGCTTGTCTGCTTCTCAGGGCCCCCAAAAATCATCACTTCCACCTTGCTTAACAAACAGCCTGTCTTT
TGTAACAGCAAACATACTCCCTCTATCACCATTCACCCCTGAACCCCCTGCAGCAGCACCCCCACCACTA
GTGAATGCCTTCTCATCTCCTCTTTCAATTACTCTCTTGAATGGTTCTTAGTAGATACAAAACAGTTTTT
TCTCCAATGGGAAAATAGAACACAGGGAGCCACTTGTTTGCTCCCAATACCTCTTTCCAGCTGCTCACTG
GAGCTACCTTGGCAAGTACTCTAGGAGTATGGGAAAATGAAAACAACAAACTCACACACCTTTTAAACAT
ACACAACAAGTTCTGTCTTCCAGCCAAGGCATATTCTTCTTATGTGGAACTTCAAGCTATATCTGCCTCC
CCACCAACTGGACAGGTGCCCGGACCTTAGTCTTCCTAAGTCCCAACATTGACGTTGCCCCAGGAAATCA
GACCCTGTCAGTGCCCCTCAAAGCTGAAGTCCATCAGCGCAGGGCCATACAACTAATGCCCCTACTTATA
GGGTTAGGAATGGCCACTGCTACAGGAACCAGAATAGCAGGTTTGTCCACTTCACTATCCTACTACCACA
CGCTCTCAAAGGATTTCTCAGACAATTTGTGAGAAATAACAAAATCTATCCTTACTCTAGAATCCCAAAT
AGACTCTTTGGCAGCGGTGACTTTCCAAAACCACCGAGGCCTAGACCTCTTCACTGCTGAGAAAGGAGGA
CTTTGCACCTTATTAGGGGAAGAGTGTTGCTTTTACACTAACCAGTTAGGGATAGTACAAGATGCCAACT
GGCATTTACAGGAAAAGACTTCTGAAATCAGACAATGCCTCTCAAACTCTTATACCAACCTCTGGAGTTG
GGTGACACAGCTTCTCCCCTTTCTAGGTCCTGTGACAGCCATTTTGCTATTACTTGTCTTTGGGCCCTGT
ATTTTTAACCTCCTTGTCAAATTTGTTTCCTCCAGGATCAAGACTATCAAGATACAGATGGTCTTACAAA
TGGAACCCCAAATGAGCTCTACTCACAACTTCTACCAAGGACCCCCGGATCGACCCACTGGCCCTTTGAC
TGCCCTAGATAGTTCCGCTCTGGAGATTAGTACAGCTGCAGGACCCCATCTTTACTCCTATCCAGCAGGA
AGTAACTAGAGTAGTCATCACCCAATTCGCAACAGCAGTTGTGTTCTGTTTAGAGGGGGGATTGAGAGGT
GAAGCCAGCTGGGCTTCCTGGATCGAACAGAGACTTGGAGAACTTTTCTGTCTTACAAGAGGACTGTAAA
AACGCACAAATCAGCACTTGTAGCTAGCAAAGGGAGTTGTAAAATGCACCAATCAGTGCTCTGTAAAAGG
CACCAATCAGCACTCTATAAAATACACCAATCAGCACTCTGTAAAACACACCAATTAGCAGGATCCTAAA
AGTAGCAAAGCACAGGGAGGATTGAAAAAAGGGCATTCTGATAGGACAGAAACAGAACATGGGAGGGGAC
AAATAGGGAATAAAAGTTGGCCACCCCAGCCAGCAGCGGCAACCTGCTTGGGTCCCCTTCTGTGCTGTGG
AAGTTTTGTTCTTTTGCTCTTCACAATAAATCTTGCTGCTGCTCACTCTTTGGGTCTGTACCACCTTTAA
GAGCTGTAACACTCACTGTGAAGGTCTGTGACTTCATTCTTGAAGTCAGTGAGACCACGAACCCACCGGA
AGGAACCA
