# Supplementary material for: Genome-wide characterization of endogenous retroviruses in snub-nosed monkeys
Source: PeerJ. 2019 Mar 18;7:e6602. doi: 10.7717/peerj.6602 (PMC6428148; doi:10.7717/peerj.6602)
Supplement: File S4 — All ERV sequences found in the black and white snub-nosed monkey. [file peerj-07-6602-s004.zip › Supplemental4/20-12006.fasta]

>20NW_016813064.1:123332-135337 Rhinopithecus bieti 
AGCAAGACCACAAAACCACCAGAAGGAAGAAACTCTGGACACATCTGAACATCTGAAGGAACAAACTCCG
GACACACCACCTTTAAGAACTATAACACTCACCGTGAGGGTCTGCGGCTTCATTCTTGAAGTCAGCAAGA
CCAAGAATCCACCAGAAGGAACCAACTTCAGACACATTTTGATGACCACGAAGGGACAATCACCAAGCGG
TGAGTACCACTGGATCCCTTTCACTTGCTATTCTGTCCTATTTTTCCTTAGAGTTCAGGGGCTAAATTCC
AGGCACCTGTTGGCCAGTTAAAAGTGACTAACACGGCCACCGGACTAAAGACATGGGTGTCAAGCATTCT
GGGAAAGGGCACTCTAACAACTCCCAACTCCTCCGAGTTGGGAGCATTGGTTTGCCTGGAACCAGCTTCT
GCCTTTCCTGTACTTCTGGGCTGAGCTGAGGGTCAACAGAGAGGAAAGCCATTCAGCTCCAGGGTCCCAA
AAACAAGTTGGTTGACCCTGCAGCCATGAGTGGAACTCTCAAAGTCATGTCACTCAAGTGAGACTCGCTC
ATCTATCCTATCTATCCTGACCCTTGCCTCCTGGGTCCTAATGCCTCCTGGGTCCTAATGCCTGTCAGAC
AAACTTCCTCTCACCTTTCTTCTCTGAGGCTAGTCCTTCTTCTAAAAACCACTCCCTGGCCGGGCGCGGT
GGCTCAAGCCTGTAATCCCAGCACTTTGGGAGGCCGAGATGGGCGGATCACGAGGTCAGGAGATCAAAAC
CATCCTGGCTAACACAGTGAAACCCCGTCTCTACCAAAAAATACAAAAAACGAGCCGGGCGACGTGGCAG
GCGCCTGTAGTCCCAGCTACTCGGGAGGCTGAGGCAGGAGAATGGCGTAAACCCGGGAGGCGGGGCTTGC
AGTGAGCTGAGATCTGGCCNNNNNNNNNNNNNNNNNNNNNNNNNNNNNNNNNNNNNNNNNNNNNNNNNNN
NNNNNNNNNNNNNNNNNNNNNNNNNNNNNNNNNNNNNNNNNNNNNNNNNNNNNNNNNNNNNNNNNNNNNN
NNNNNNNNNNNNNNNNNNNNNNNNNNNNNNNNNNNNNNNNNNNNNNNNNNNNNNNNNNNNNNNNNNNNNN
NNNNNNNNNNNNNNNNNNNNNNNNNNNNNNNNNNNNNNNNNNNNNNNNNAAAAAAAAAAAAAAAAAAAAA
AAAAAAAAAAAAAAAACACTCCCTGTCTCTGGTGCTTTTCTAGTTACTCCTATAAGAATGATTTCTAGTA
TAAATTCCAGGACTCTAGTCCCTTCTTTAGGCACCCAGGCTCACCAATCAGAAAGATATAATTTTTGCCC
AAAGCCCCATCAGCGGTGGGGGGACTATCTGGAATTTTAGGATCCCTCCTCAGACTAGCAGGCCTAACAA
AAGTTATTCCTGAAGCTAGGATATGGGGAACTTCAGAAATGTTATCTTTCCTATTCATATAAGTGAGGAC
AAAAGGCATCACTCTTCCAACTCTGGAGATCCCTTCCCTCCCTCAGTGTATGGCCCTCCACTTCATTTTT
GGAGCATAACATCCTTATCTTTATAGGACAGCGGTAAGGTCCCAATACTAACAGGAGAATGCTTAGGATT
CTAAAAGGTTTTCGAGAATGCATCGGTAAGGGCCACTAAATCCAACCTTTCTCGGTCCTCCTTTTAGTCT
AGGAGGAAAACTAGTGTTTCTGTTGCTGCGTTGGTGAGCACATCTATTCCGATCAGCAGGCTCCAGGGAC
TGTTGTGGGTTCTTGGGAAAGGGGAGAAACAAACAAACCAAAACCACAGGCAGTTTTGTCTTTCAGATGG
GAAACACTCAGGCATCAACAGGCTCACCCTTGAAATGCATCCTAAGCCATTGGGACCAATTTGACGTGCA
AACCCTGAAAAAGAGGTGGCTCATTTTTTTCTGCACTATGGCCTGGCCCCAGTATTCTCTCTCTGATGGG
GAAAAATGGCCACCTGAGGGAAGTATAAATTACAATACTATCCTGCAGCTTGACCTTTTCTGTAAAAGAG
AAGTCAAATGGAGTGAAATACCTTATGTCAAAGCTTTCTTTTCATTGAAGGATAATCCACAACTATGCAA
AGCTTGCAATTTTCATCCCACAGGAGGACCTCTCAGCTTACCTCCATATCCTAGCCTCCCTATAGTTCCC
CTTCCTATTAATGATAAGCCTCCTCTAATCTCCCCACCCAGAAGGACACAAGCAAAGAAATCTCCAAAAA
CCCTCAGGCTATCGGTTATGTCCCCTTCAAGCTGCAGGGGGAGGGGAATTTGGCCCAACCCAGGTACATG
TCCCCTTCTCTCTGATTTAAATCAGATCAAGGCAGAGCTACGGAAGTTTCCAGATGACCCTGATAGGTAC
ACAGATGTCCTACAGGGTGTAGGGCAAACCTTCTATCTCACTTGGAGAGATAGCATGCTATTGTTAGATC
AAACTCTGGCCTTTAATGAAAAGAATGCAGCTTTAGCTGCAGCCTGAGACTTTGGAGATACCTGGTAGCT
TAGTCAAGTACATGATAGAATGATAGCTGAAGAAAGGGACAAATTCCCTACCAGTCAGCAAGCCGTCCCC
AGTATGGATCCCCACTGGGACCTTGACTCAGATCATGGGGACTGCAGTCATAAACATCTGTTGGCCTGTG
TGCTAGAAAGACTAAGGGGAATTAGGAGAAAGCCCATGAATTATTCAATGATATCCACCATAATTCAGGG
AAAGGAAGAAAATCCTTCTGCCTTCCTTGAGTGGCTACGGGAAGCCTTAAGAAAATATACTTCCCTGTCA
CCCAACTCCCTAGAGGATCAATTGATCCTAAAAGATAAGTCTATTACCCAATCAGCCACAGATATCAGAT
GAAAGCTCCAAAAGCGAGCCCTGGACCCTGAACAAAATCTGGAGGCATTATTAAACCTGGCATCCTCAGT
GTTCTACAATAGGGACCAAGAGGAACAGGCCCAAAAGGAAAAGCAAGATCAGACAAAGGCCGCAGCCTTA
GTCATGGCCCTCAGATGAACAAACATTGGTGGTTCAGAGAGGACAGGAAATGGAGTAGGCCAATCACCCA
GCAGGGCTTGTTACCAGTGTGGTTTGCAAGGACACCTTAAAAAAGATTGTCCAATGAGAAGCAAGCCGCC
CCCTTGTCCATGTCCACTATGCTGAGGTAATCACTGGAAGGCACACTGCCCCAGAGGGCAAACGTTCTCT
GGGCCAGAAGCCCCCAACCAGATGATCCAATAACAGGACTGAGGATGCCCAGGCAAGTGCCAGCTCATGT
CATCACCCTCACTGAGCTCTGGGTACATTTAACCATTGAAGGCCAGGAAATTGACTTCCTCCTGGACTGG
CGTGACCTCAGTGTTAATCTTCTGTCCCAGACGACCGTCCTCAAGGTCCGTTACCATTGGAGAAATCCTG
GGACAGCCTGTAACCAGGTATTTCTCGCACCTCCTCAGTTGTAATTGGGAGACTTTGCTCTTTTCACATG
CCTTTCTTATCATGCCTGAAAGCCCCACACCCTTATTAGGGAAGGATATATTAGCCAAAGCTGGAGCTAT
TGTCTACTTTAATATGGGGAACAAGTTACCCATTTGTTGTCCCCAACTTGAAGAGGGAATCAACCCTGAA
GTCTGGTCACTGGAAGGACAATTTGGAAGGGCAAAAAATGCCCCCCCAGTCCCAATCAGGTTAAAAGACC
CCACCACTTTTCCTTATCAAAGGCAAGATCCCTTAAGGCCTGAAGCTCATAAAGGATTACTGGATATTGT
TAAACATTTAAAAGCTCAAGGCTCAGTAAGGAAATGCAGCAGTCCCTGCAACACCCCAATTCTAGGACTA
CAAAAACTGAACGGTCAGTGGAGACTAGTGCAAGATCTTAGAGTCATCAATGAAGCAGTAATTCCTCTAT
CTCCAGTTGTACCCAACCCCTATACCCTGCTCTCTCAAATACCAGAGGAAGCAGAATGGTTCACTCTTCT
GGACCTCAAGGATGCCTTCTTCTGTATTCCCCTGCACTCTGACTCCCAGTTTCTTTTTGCCTTTGAGTAT
CCCACAGACCACACATCCCAACTTATGTGGACAGTCTTCCCCCAAGGGTTTAGGAATAGCCCTCATCTGT
TTGGTCAGGCACTGGCCCAAGATCTAGGCCACTTCTCAAGTCCAGGCACTCTGGTCCTTCAGTATGTGGA
TGATTTACTTTTGGCTACTAGTTCAGAAGCCTCATGCCAGCAGGCTACTCTAGATCTCTTGAACTTTCTA
GCTAATCNNNNNNNNNNNNNNNNNNNNNNNNNNNNNNNNNNNNNNNNNNNNNNNNNNNNNNNNNNNNNNN
NNNNNNNNNNNNNNNNNNNNNNNNNNNNNNNNNNNNNNNNNNNNNNNNNNNNNNNNNNNNNNNNNNNNNN
NNNNNNNNNNNNNNNNNNNNNNNNNNNNNNNNNNNNNNNNNNNNNNNNNNNNNNNNNNNNNNNNNNNNNN
NNNNNNNNNNNNNNNNNNNNNNNNNNNNNNNNNNNNNNNNNNNNNNNNNNNNNNNNNNNNNNNNNNNNNN
NNNNNNNNNNNNNNNNNNNNNNNNNNNNNNNNNNNNNNNNNNNNNNNNNNNNNNNNNNNNNNNNNNNNNN
NNNNNNNNNNNNNNNNNNNNNNNNNNNNNNNNNNNNNNNNNNNNNNNNNNNNNNNNNNNNNNNNNNNNNN
NNNNNNNNNNNNNNNNNNNNNNNNNNNNNNNNNNNNNNNNNNNNNNNNNNNNNNNNNNNNNNNNNNNNNN
NNNNNNNNNNNNNNNNNNNNNNNNNNNNNNNNNNNNNNNNNNNNNNNNNNNNNNNNNNNNNNNNNNNNNN
NNNNNNNNNNNNNNNNNNNNNNNNNNNNNNNNNNNNNNNNNNNNNNNNNNNNNNNNNNNNNNNNNNNNNN
NNNNNNNNNNNNNNNNNNNNNNNNNNNNNNNNNNNNNNNNNNNNNNNNNNNNNNNNNNNNNNNNNNNNNN
NNNNNNNNNNNNNNNNNNNNNNNNNNNNNNNNNNNNNNNNNNNNNNNNNNNNNNNNNNNNNNNNNNNNNN
NNNNNNNNNNNNNNNNNNNNNNNNNNNNNNNNNNNNNNNNNNNNNNNNNNNNNNNNNNNNNNNNNNNNNN
NNNNNNNNNNNNNNNNNNNNNNNNNNNNNNNNNNNNNNNNNNNNNNNNNNNNNNNNNNNNNNNNNNNNNN
NNNNNNNNNNNNNNNNNNNNNNNNNNNNNNNNNNNNNNNNNNNNNNNNNNNNNNNNNNNNNNNNNNNNNN
NNNNNNNNNNNNNNNNNNNNNNNNNNNNNNNNNNNNNNNNNNNNNNNNNNNNNNNNNNNNNNNNNNNNNN
NNNNNNNNNNNNNNNNNNNNNNNNNNNNNNNNNNNNNNNNNNNNNNNNNNNNNNNNNNNNNNNNNNNNNN
NNNNNNNNNNNNNNNNNNNNNNNNNNNNNNNNNNNNNNNNNNNNNNNNNNNNNNNNNNNNNNNNNNNNNN
NNNNNNNNNNNNNNNNNNNNNNNNNNNNNNNNNNNNNNNNNNNNNNNNNNNNNNNNNNNNNNNNNNNNNN
NNNNNNNNNNNNNNNNNNNNNNNNNNNNNNNNNNNNNNNNNNNNNNNNNNNNNNNNNNNNNNNNNNNNNN
NNNNNNNNNNNNNNNNNNNNNNNNNNNNNNNNNNNNNNNNNNNNNNNNNNNNNNNNNNNNNNNNNNNNNN
NNNNNNNNNNNNNNNNNNNNNNNNNNNNNNNNNNNNNNNNNNNNNNNNNNNNNNNNNNNNNNNNNNNNNN
NNNNNNNNNNNNNNNNNNNNNNNNNNNNNNNNNNNNNNNNNNNNNNNNNNNNNNNNNNNNNNNNNNNNNN
NNNNNNNNNNNNNNNNNNNNNNNNNNNNNNNNNNNNNNNNNNNNNNNNNNNNNNNNNNNNNNNNNNNNNN
NNNNNNNNNNNNNNNNNNNNNNNNNNNNNNNNNNNNNNNNNNNNNNNNNNNNNNNNNNNNNNNNNNNNNN
NNNNNNNNNNNNNNNNNNNNNNNNNNNNNNNNNNNNNNNNNNNNNNNNNNNNNNNNNNNNNNNNNNNNNN
NNNNNNNNNNNNNNNNNNNNNNNNNNNNNNNNNNNNNNNNNNNNNNNNNNNNNNNNNNNNNNNNNNNTGA
CTCCCAGTTTCTTTTGCCTTTGAGTATCCCACAGACCACACATCCCAACTTATGTGGACAGTCTTCCCCA
AGGGTTTAGGAATAGCCCTCATCTGTTTGGTCAGGCACTGGCCCAAGATCTAGGCCACTTCTCAAGTCCA
GGCACTCTGGTCCTTCAGTATGTGGATGATTTACTTTTGGCTACTAGTTCAGAAGCCTCATGCCAGCAGG
CTACTCTAGATCTCTTGAACTTTCTAGCTAATCCAGGGTACAAGGCGTCTAGGTCGAAGGCCCAGTTTTG
CCTACAGCAGGTCAAATATCTAGGCCTAATCTTAGCCAGAAGGACTAGGGCCCTCAGCAAGGAATGAATA
CAGCCTATACTGGCTTATCCTCACCCTAAGACATTAAAACAGTTGCGGGGGTTCCTTGGAATCACCAGCT
TTTGCCAACTATGGATCCCCAGATACAGCAAGACAGCCAGGCCCCTCTATACTCTAATCAAGCAGACCCA
GAGGGCAAATACTAGTAGAATGGGAACCAGAGGCAGAAACAGCTTCAAACCTTAAAGCAGGCCCTAGTAC
AAGCTCCAGCTTTAAGCTTTCCCACAGAACAAAACTCTTCATGTGTCACAGAGAGAGCAGTGATAGTTCT
TGGAGTCCTTATTCAGACTCGTGGGACAATCCCACAACCAGTGGCATACCTAAGTAAGGAAATTGATGTA
GTAGCAAAAGGCTGGCCTCACTGCTTATGGGTAGTTGCAGTGGTGGCTGTCTTAGTGTCAGAGGCTATCA
AAATAATACGAGGAAAGAATTTCATTGTCTGGACTACTCATGATGTAAATGGCATACTAGGTGCCAAAGG
AAGTTTATGGATATCAGACAACCACCTACTTATATACCAGGCACCACTCCTTGAGGGACCAGTGCTTCAA
ATACATATGTGCGTAGCCCTCAACCCTGCCACTTTTCTCCCAGAGGATGGGGAACCAATCAAGTGTGACT
GCCAACAAATTATAGTCCAGACTTATGTTACCTGAGATGATCTCTTAGAAGTCCCCTTAGCTAATCCTGA
CCTTAACCTATATGCCAATGGAAGTTCATTTGTGGAGAATGGGATACGAAAGGCAGGTTATGCCATAGTT
AGTGATGTAACCATACTTGAAAGTAAGCCTCTTCCCTCAGGGACCAGTGCCGAGTTAGCAGAACTAGTGG
CACTTACCCGAGCCTTAGAACTGGGAAAAGGAAAAAGAATAAATGTGTATATAGATAGCAAGTATGCTTA
TCTAATCCTACATGCCCATGCTGCAATACGGAAAGAAAGGGAGTTTCTAACCTCTGGGGGAATCCCCATT
AAATACCTCAAGGAAATTATGGAGTTATTGCACGCAGTGCAAAAACCCAAGGAGGTGGCAGTCTTACAGT
GCCAAACCGCCATCAGAAAGGTGAAGGAGAAAAGGCAGAAGGAAACCGTCAGGCAGATGGTGAGTCCAAA
ATTGCTGCCAGGTGGAACCTCCCATTAGAAACACCTATGGAAGGACCCTTGGTATGGAACAACCCCCTCC
AAGAGATTAAACCCCAGTACTCCCCAACTAAAACAGAATGGAGACTTTCATGGGGGCATAGTTTTCTCCC
CTTGGGGTCGTTAATGACAGAAGAAGGAAAGCTACTTATACCTGAAGCCAGCCAGTGGAAAATACTTAAA
ACCAATCCTTCCCTGGCAAATGACTATTGGCTTTGTATCTCTCTATCGACCTCTGCTTATGTTGCCACTC
CCATTCCCGCAAAAAATTGGGTCTTTACCAACTTAACCTACCACCCTCATTATGAAGGAAAAGACCTTTT
CTGACTTCTAAATATCCAATCATTAGCCAACTTCCCCATCTCTGATAGGACCAAGAATACCCTAACAGGA
TGTGCAATCCAACTTTTACATTCTTACATTTCAACCTCACCTATTACACAAGCAATGAAAAGCCCATACA
CGGCCCTGCAACTATGAATACCATCTTAACTTTCCAAGCCCCTTTGTGCATCCAATGCAACCTGTTATCA
GGTCTGCCCCTGGGGCACTTACTACCCCATCAGTGTAATTACACCCTACAACTTCAAGCCCCAACTGATC
ATAGTAACTTCCGACTCACCCAAACAGCTCCATTCAGATGGCTTGTCCGCTTCTCAGGGCCTCCAAAAAT
CATCACCTCCTGCCTGCTTAACAAATAGTCCAGGTTTTGTAATGGCAAAAAACTCCCTGCATGACCATTC
ACCCCTGGACCCTCTGCAGCAGTGCCCTCACCACTAATGAATGCTTTCTCATCCCCTCTTTCAATCACTC
TCTCGAATGGTTCCCAGTAGATACAAAATGATTTTTTCTCCAATGGGAAAATAGAATACTGGTAGCCACT
CAGTTTGCTCCCAACACCCCTTTAGAGTTGCTCACCGGAGCTACCTTGGCAAGTACTCGACGAGTATGGG
AAAATGAAAACAACAAATTCACACACCTTTTTAACATGCAAAACCCGTTCTGTCTACCCAGCCAAAGTAT
ATTCTTCTTATGTGGAATGTCAACCTATATCTGCCTCCTCACTAACTGGACAGGCACCTGCACCTTAGTC
TTTCTAAGTCCCAACATTAACATTGCCCCAGGAAATGTTAATCAGTACCCCTCAAAGCTCAAGTCCATCA
GCGCAGAGCCATACAACTAATGCTCCTACTTATAGGGTGAGGAATGGCTACTGCTACAGTAACGGAAATA
GCCAGTTTCTCTACTTCATTATCCTACTACCACACACTCTCAAAGGATTTCTCAGACAGTTTGCAAGAAA
TGACGAATCTATCCTTACTCTACAATCCCAAATAGACTCTTTGGCAGCAGTGACTCTCCAAAACCGCCGA
GGCCTAGACCTCCTCACTGCTGAGAAAGTAGGACCCTGCAACTTCTTAGGGGAAGACTGTTGTTTTTACA
CTAACCAGTCAGGGAGAGTAAGAGATGCCACCCGGCATTTACAGGAAAAGACTTCTGAAATCAAACAACG
CCTGTGTCTGTGCTTCAGACTCAAGGTCCTGCTGGCATGGGCTCATGAAGAGATCTCCTGCTCCATGGGT
TGCAAAGATCCGTAAGAAAAGCAAGGAAAAGCAATGAGTAACTGTGTGACTCTGTCTCACTTGGCTGGAG
ATAGGAGTTTTCCTCATTCCATGCCCTACCCTGTTTTTCCTTGCTCTTGGGGTCACATTGACTTTCTAGT
CAGTCTCAGTGTGAGAACCTGGATACCTCAGCTGAAGACGTAGGATTCACTTGCTATTTTCTTTCTTCTC
TGTGAGAGCTGTGAACCTCATCTGCTTCTAATCAGCCATCTTGGACTAGAATCTATCACAATGTACATTT
GTAATGCACAAAGTCTCTATTAATTTAAACATTACCTTACCAATAGAAATTTAGAGAATTTCTATTTTGT
GTGAGATATGGTTTGGCTCCCTATCCTCACCCAAATTTAATTTCAAACTTTCATCTCCATGTGTCAGGGG
AGGGGCCTGGTGGGAGGTGACTGAATCATCAGAGAAGATATCCCCCTTCTTGGTCTTGTGATTGTGAGTT
CTCATGAGAGCTGGTTGTTTGAAAGCATGTGGCACTTCCCCCTTCTCTCTCTCTCTCTTTCTCCTGCTGT
GCCACGGTCAAACATGCTTGCTTCTCCTTTGCCCTCCACCATGATTGTAACTTTCCTGAGTCTTCCCAGT
CATGCTTCCTGTTAAACCTGCAGAACTGTGAATCAATTAAACCTTTTTTCATAAATTACCCAGTGTCAGG
TAGTTCTTCATAGCTGTGTGAAAACAGGCTAATACAGAAAATTGGTACCTGGAGAGTAGGACACTGCTAC
AAAGGTACCTGAAATGTGGAAGCAACTTTGGAACTAGGTAAGGAGTAGAGGTTGGAACAGTTTGAAGGTC
TCAGAAGAAGATACGAAGACGCAGGAAAGTCTGGAAACTTCCAGAGACTTGCTGAATGGTTTTGACCAAA
ATGTTTATGACATGGACAGTAAAGTCCAGGCTGAGGAGGCCTCAGATGGAATTGAGGAACTTATTGGGAA
ATGGAGTAAAAGTCACTCTTGCTATGCTTTAGCAAAGAGACTGGTGGCATTTTGCCCCGCACTAGAAATC
TGTGGGTCTTTGAACTTGAGAGATATGATTTAGGGTATCTGGTAGAAAAAATTTCTAAGCTCAAAGCATT
CAAGAAGTGACCTGGCTATTTCTAAAAGTGTATGTTCATATGCATGAAGAAATAGATGGTCTGAAATTGG
AACTTAGATTTAAAAGGAAAGCAGAGCCTAAAAGTTTGGAAAATTTGCAGTCTGACCATATGGTAGAAAA
TTAAAACTGATTTTCTGGGGAGAAATTCAAGCTGGCTGCAGAAATTTGTATAAGTAATGAGAAGACTAAC
GTTAACAGCCAAGACAATAGGGAAAATGTCTCCAGGGCATTTCAGAGATCTTCATGGCAGCCCTTCCCAT
CACAGGCCTGAAGGCCTAGGAGGGAAAAATGGCTTCATGGGCCAGGTGCAGGGCTCTGCTGTTCTGTGCA
GCCTAAGGACATGGCACCCTGTGTCACAGACACTCCAGCTCCATCCATGGCTAAAAGGGTCCAAGGTACA
GCTTGGGCCATACCTTCAGAGGGGCGGGCCCCAAACCTTGGCAGCTTCCATGTGGTGTCAGGCCTGCAGG
TGTGCAGAAGCAAGAACCAAGGTTTGGAAACCTCCAAGTATATCTCAGAGGACATACGGAAACACCTGGA
TGTCCAGAAAAAAGTCTGCACTGGTGGGGAGCCCTCATGGAGAACCTCCACTAGGGTAGTGTGGAAAGGA
AATGTAGGGTTGGAGCCCCCAGAGTCCCCACAGGGGCACTGCCTAATGGAGCTGTGAAGAAAGGGCCACC
ATCCTCCAGACTCCAGCTTGCAACATGAACCTGGAAAAGCCACAGGCACTCAATGCCAGCCTGTGAAAGC
AGCTGTGGATGCTGTACCCTGCAGAGCCACAAGGGTAGAGCTGCCCAAGGTTGTGGGAGCCCACCTTTTG
CATCAGCATGCCCTGGATGTGAGACATGGAGTCAAAGGAAACTATTTTGGAGCTTTAAGATTTAATGATT
GCCCTACTGGGTTCTCGAATTGCACTGGGCCTGTAGCCCCTTTGTTTTGGCCAATTTCTCCAATTTGGAA
TTGAAGCATTTACCCAACGCCTATACCTCATTTTATCTTGTATCCTGTACCCTCATTTTATCTTGGAAGT
AACTAACTTGTTTTTGATTTTACAGGCTCAGAGGCAGAAGGGACTTACCTTGTCTCAGATAAGATTTTGT
ACTGTGGACTTTTGAGTTAATGCTGAAATGAGTTAAGATTGGGAGACTGTTGAGAAGGGATTATTGTATT
TAGCAATGTGAGAAGGACATGAGATTTGGGAGGGGCCGGGGTGGAATGATATAGTTTATATTTGTGCCAC
AGCCCAAATTTCATGTCAAACTGGAGGAGGCACCTGACAGGAGACGACTGGATCATGGGGACAGATTTCC
CCCTTGCTATTCTTGTGACAGTGAGTTCTCATGAGATCTGATCATTTAAAAGTGTGTGGCACCTCTCCCA
CCTCCTGCTCTGCCATGGTAAGACGTGCTTGCTTTCCCTTCACCTTCTGCCATGATTGTAAGTTTCCTGA
GGCCTCCTAGTCATGCTTCCTGTACAGCCTGAGGAACTGTGAGTCAATTAAACCTCTTTTCTTCATAAAT
TACCCAGTCTTATGCTTAAAAACACAGCTTCAATTATCATTTTCTTATGTGCATATTTTTGCATGAATGA
ATTTCCATTAGGTTAGAGCTAGAATTGCTGAATATATACATACATTTTTATAGACAGAGTCAAATTACTC
TCAGAAAAGACAAGGCTTACTTATAAAACTATCACA
