# Supplementary material for: Genome-wide characterization of endogenous retroviruses in snub-nosed monkeys
Source: PeerJ. 2019 Mar 18;7:e6602. doi: 10.7717/peerj.6602 (PMC6428148; doi:10.7717/peerj.6602)
Supplement: File S4 — All ERV sequences found in the black and white snub-nosed monkey. [file peerj-07-6602-s004.zip › Supplemental4/201-3433.fasta]

>NW_016804657.1:9674430-9677862 Rhinopithecus bieti isolate Rb0 unplaced genomic scaffold, ASM169854v1, whole genome shotgun sequence
GTGCAGGGGATTATTTCTTTGGCACACTTCACAGGCCCTGTCTATCTGCTTCATAGTTTTGAAAAGGCCT
GGTCCAGTAAATACTAATTTGGCCATCTGATGGGTGCTATCAATGCCTAAGTGAAAGGTTTGGTGAAGGG
TTTTAAGCAATTTCCATTGGTTAGCTGCAGGCAAAAGTATTTTTCCTTCTTTGGTGGCTAGCCATCCTAA
GGGGAGGAAACTATGTCCTCGTGAGGTTCCCCATTCTATTTCTCCTGCTGAGTACTGGGGCTTGGTTTCC
CGGAGGGGATTACCCCACACTAGGGGTCCTTCTATAAGCATTTCTAATGGAGGGTCCTGCCTTGTGGCTT
TTTTGGCTTCAATATCCACTTGGCAGTTCCCTTCTATTTTCTTTTCCTTTCCTTTCTGATGACCCCGGCA
GTGTAAGACTGCCACCTCTTTAGGTTTCTATACAGCCAGTAATAATCTCCTAATGGCTTCCTGATGTTTG
CTAGGTGTTCCCTCCAAACTTAGGAATTCTCTTTCTCTCCATATTGCTGCGTGGGCATGGAGGACTAGGT
AAGCATACTTAGAGTCTGTATATATATTTACCCTTTTTCCTTCTCCTAATTCTAGTGCCTGAGTGAGGGC
TATTAGTTCTGCCAGCTGAGCGCTAGTCCCTGAAGTGAGGGGATTACTTTCAAGTATTCCATTATCACCG
ACCACTGCAAAGCCCACTTTTGGAAGTCCTTTTTCTACAAAGGAACTTCCATCAGTATACAAGTTGAGGT
CAGGATCAGTCAAGGGAATCTCTAGAAGGTCCCCTCAAGTGGCGTAAGTTGAGCAATCACCTGTTGACAG
TTATGTTCTATCTTTTCTTCATTGTCTGGAAGAAATGTGACTGAGTTAAGAGTTGCACAAGTGTGCAGTT
GCACCACTGGCCCTTCAAGTAACAGAACCTGATATTTAAGCAAACGGTTGTCTGACAGCTACAAGTCTCC
TTTAGCAGTGAGTATGTCGTTTACATCATGAGATGTCCACACAGTAAGATCTCTTCCTTGTATTATTTTA
ATTGCTTCAGATACTGAAACTGCTACTGCCGCCACTACCTGTAAACAATAAGGCCAACCCTTTGCCACTA
TGTCAATTTCTTTACTCAGGCATGCCACGGGTTGCAAGCTGGTCCCTCGTACCTGTGTAAGGATTCCTAG
AGCTATTCCTGTTTTTCTGTGACATATAAAGAAAAATCTTGCCCCGTTGGCAAGCTTAACACTGGAGCTT
GGGTTAGGGCCTTCTTTAGGGCCTGGAAAGCCGCTTCTGCTTCAGGTGTCCATCTTACTAAATGGGTATT
GGCTTTCTGAGTTTCCTTAATTAGTGTATATAACGGCCTGGTTATTTTGCCGTACCTGGGAGTCCATATT
TGGCAGAAGCCTGTTATGCCAAGTAACCCTCTTAGTAGCTTTAGGGTTTTGGGATAGGCTGGATACGTTC
CTCACTGAGGGCCCTGGTGCCTTTGGATAATTTTAGCTCTAAGTATTTAACCTGCTGTGAGCAGAGCTGA
GCCTTTGGTTTGGAAACCTTGTAGCCATGGAAAGGAAATTTGTTGAGGAAATGTAAGAGCACTTGGGTGG
CTTAATGGCACAAGGTTTCTGAACGGGCAGCTAAAAGTAAAGCATCCACTTACCAAAGGACAAGAGTGTC
CAGGTATGAGAACTGGCTCAAGTCTTGGGCTAATGCCTGGCCAAATAGATGGGGGCTATCCCTGAACCCT
TGGGGTAAAACAGTCCAGATGAGTTGAGAGATTGGGTTTGAAGGATCTGCAAAGGCAAACAAGAATTGAG
AGCCAGGATGTACAGGGATGCAGAAAAAGGCATCCTTAAGGTCCAGGACTGTAAACTACTATGCTTCCTC
TGGTATTTGGGAAAGCAGATAAGGGTTAAGTACAGCTGGGTATAGAGGGGCAAGGGCCTCATTGATAATT
CTGAGATCTTGCCCTAACCTCCACTGTCTGTTGGGTTTCTGTACTCCTAAAACTGGAGTATTGCAGGGGC
TATTGCATGGTTTTACTAGGCCTTGGGCATTTAGGTCCTTAACAATCTTTTGGAGTCCTTGTTGGGCCTC
GTGTCTAAGGGGGTATTGCCTTTGGTAGGGAAAGGAGGCGGAATCCTTTAGTTTAACTTGAACAGGATGG
GCATTCTTTGCTCCTCCATATTGTCCTTCTGTTGCCCAGACTTCAGGATTAATTTTTTCCTCAAACAGGG
GACAACAAACGGGTGTTCCTTCTCCTATGTTCAGGTATATAGTGGCCCCTGCTTTTGCTAGAATGCCTCC
CCCTAACAAGAGAGTGGGGCTTTCAGGCATAATTAGAAAAGCATGTGAAAAGAGTAAAGTTCCCTAGTCA
CAACTTAGTGGCTGGGAGAAGTATCTAGTGACTGACTGTCCTAGGATCCCTCAGATAGTGACAGATCTGG
AGGACAGTTGTCCAGGACAGGAGTGTAAGACTGAGAAGGAAGGTCAGTGTCCAGGAGACAGTTAACCCCC
GGCCCTCAATAATCAAGCATACCTGGGGCTCTGTGGGGGTGATGGCATGGGCTGGCACTTGCCCCGGGCA
CCCTCAGTCCTGCTGCTGGATCATCTAGTTAGTGGCTTCTGACTCAGAGGACCTTCGTTCCCTGGGGCAG
TGGGCCTTCCGGTGATTCCCTTGACATAAGGGGCATGGATGAGGGGGTAGCTTATTTCTATTCTGACAAT
CTTTTTTAAAAAAGTGTCCTTGTAGACCGCACTGGAAGCAAGCCCTATTAGGCATTCGATTTGCCCAGCC
TTTCTGTGTTCCAGAGCCTCCAAAGTCCACTTGCCTGAGAGCCATGACTAAAACGTGGCCTTTTTCTTAA
TCTCGTTTGTCCCATTCCACCTGCTCCTCCTTATATCTGTTATAAAAAAACGAGGTTGCGAAGTTCAATA
GGGTTTCTAAGTTTTGCTCTGGGCCTAAGGCAGACTTTTGAAGTTTTCTTCTAATGTCTGCAGCTGACTT
AGTGATAACCTTATCCTTTAAGATTAGTTGACCTTCAACAGAGTCAGGTGACAGAGAGGTATGCTTCATC
AATGCCTCCCTTAGTTTCTCCAGAAAGGCAGTAGGATTTTCTTCCTTTCCCTGTGTTATAGTGGACATGA
TTGAATAATTTATAGCCTTCTTCCTAGTTTTCCTTAGTCCTTCTAGCATGCAAGTTAGTAAATGTCTGCA
GCACCAATCTCCATGTATTCTGCGTCCCAGTGAGGGTCTACACTGGGCTTTTTGATTCTGTAAGTACTTT
AAGAGTTGGCTGAGTGCAAACAGCTCCCACGTTTGAGCAGACCAATTACTAGGCAATTTTCCTAACTCTA
CTTCCACAGGAGTCTCCCTATCAATTACTTAATACCCATTGTGTTGGGTTTTTTTTCCCTCAGTCACCCG
GAG
