# Supplementary material for: Genome-wide characterization of endogenous retroviruses in snub-nosed monkeys
Source: PeerJ. 2019 Mar 18;7:e6602. doi: 10.7717/peerj.6602 (PMC6428148; doi:10.7717/peerj.6602)
Supplement: File S4 — All ERV sequences found in the black and white snub-nosed monkey. [file peerj-07-6602-s004.zip › Supplemental4/202-9643.fasta]

>202NW_016804817.1:97330-106972 Rhinopithecus bieti 
TGTTTTTTTTTTTTNNNNNNNNNNNNNNNNNNNNNNNNNNNNNNNNNNNNNNNNNNNNNNNNNNNNNNNN
NNNNNNNNNNNNNNNNNNNNNNNNNNNNNNNNNNNNNNNNNNNNNNNNNNNNNNNNNNNNNNNNNNNNNN
NNNNNNNNNNNNNNNNNNNNNNNNNNNNNNNNNNNNNNNNNNNNNNNNNNNNNNNNNNNNNNNNNNNNNN
NNNNNNNNNNNNNNNNNNNNNNNNNNNNNNNNNNNNNNNNNNNNNNNNNNNNNNNNNNNNNNNNNNNNNN
NNNNNNNNNNNNNNNNNNNNNNNNNNNNNNNNNNNNNNNNNNNNNNNNNNNNNNNNNNNNNNNNNNNNNN
NNNNNNNNNNNNNNNNNNNNNNNNNNNNNNNNNNNNNNNNNNNNNNNNNNNNNNNNNNNNNNNNNNNNNN
NNNNNNNNNNNNNNNNNNNNNNNNNNNNNNNNNNNNNNNNNNNNNNNNNNNNNNNNNNNNNNNNNNNNNN
NNNNNNNNNNNNNNNNNNNNNNNNNNNNNNNNNNNNNNNNNNNNNNNNNNNNNNNNNNNNNNNNNNNNNN
NNNNNNNNNNNNNNNNNNNNNNNNNNNNNNNNNNNNNNNNNNNNNNNNNNNNNNNNNNNNNNNNNNNNNN
NNNNNNNNNNNNNNNNNNNNNNNNNNNNNNNNNNNNNNNNNNNNNNNNNNNNNNNNNNNNNNNNNNNNNN
NNNNNNNNNNNNNNNNNNNNNNNNNNNNNNNNNNNNNNNNNNNNNNNNNNNNNNNNNNNNNNNNNNNNNN
NNNNNNNNNNNNNNNNNNNNNNNNNNNNNNNNNNNNNNNNNNNNNNNNNNNNNNNNNNNNNNNNNNNNNN
NNNNNNNNNNNNNNNNNNNNNNNNNNNNNNNNNNNNNNNNNNNNNNNNNNNNNNNNNNNNNNNNNNNNNN
NNNNNNNNNNNNNAAAAAAAAAAAAAAAAAGCTGGAGACTAAATTGAGAACTATCTATATAAATAAAATT
GCCATTCTTATACAATCCTATGATAGATTTCTATAATTTTAGGTTTGATTTGGCATCCAATTTTAATCTC
TATCTAGCACACCAGACTCTCTTTGTACTTTTAGATGTTAATTTCTCTATCTGATTTTTCATCTGAGAGT
TGTTCCTGTAATATGAAAATGTAGGGCTATCTATCTGACAACTGCTTGAGATCCAGTTAAAAGCTGATGA
AACAGGTTATCAAGAAATCAGGAGTCTAAGATAGGAAAAAAAGAGGTCTTACAAATCTAAAAGGTCTTCT
TCGATTTGTGTGACTAATACATGTGTATATTTATGTGTCATTTTTATGTAATGTTTCACTACTAAAAAAA
TAATAAAAGAGATCTAATTAATTGGCTTAAAGGGAAAAAGCACTTAAATACTGTATCAGACAAATGCTTT
TTTAAGTTTGTGTGACTTAAGTAAATCTTTAAGAAATAAGCTGGTTTTAAAATTATTGGTAAAATAGAAT
TGGAAATGGCTTCAGAATTGTCAACACACATTATTGTCTAGATTTATTGGTCAAGTGGTTTTATATTGAT
CTCTGCTAGATGTTAGAATGTGTCAAAATTTGGCATGAGAGTTATAAAGCTATGGATACAGCCCAAAAGA
GAATTATCTTCATTTATATAATTTTTTGATAAACAAAACATTTCATATTTTTCATTTAATGAAAACAGCT
AAATCCTGAGTTATTAGTCAAGAAAACCCCATTTATCTAACCTTAAGGTTCTTACATAGAAAATCTGAAA
TTCATAGGCTATAAAAATGGTTAATAGGGAAATAACATTAAATGATAACTATCACAGTTTGCATAAGTAA
CCTAGGCAAACTATTTTTAAAAGTTAATTAATTAGGTAAATGTAATGGAATAAATGCTTATAAATAAAAT
TGTTGGCCAGGCACGGTGGCTCACGCCTATAATCCCAGCACTTTGGGTGACTGAGGCAGGTGGATCAGTT
GAGGCCAGGAGTTTGAGACCACCCTGCCCAACATGGCAAAACCACATCTCTACTAAAAATACAAAAATTA
GCTGGGCATGGTGGTACATGCCTGTAGTTCCAGCTACTTGGGAGGCTGAGGCATAAGAATTGCTTGAACC
TAGGAGGCAGAGGTTGCAATGACCCAAGATCACACCACTACACTTTAGCCTGGGTGACAGAGTGAGACTC
TGTCTCACAAACAAAAACAAAAAAACCCCTTGTCATATAATTTATAATCTAAAGTTATATAGTTAAATAA
TAGATACTCATTAAATGTCTGGGTCATTTCCAATTTTTAAAAAGTTATAGGAAAACATTTCTCTAAAATG
TGTTCTTATTTAAAGGAAAATAATTTTATCTAATTCAAAGATTATTTAAAGGCTATTTATGAAACAAGGT
AAAAGGAACCAGTAAATAAGGGTGATGTAAATAAAGTTATAAATATAAATAGGTATTTTTGGTAAGAAAG
GTTAAAAGGAAAATAATTTTATATGAGAAAGAATCTTGCATGGTAAATTTTTGTCCTAAAATAATATGAC
TGGTTATTTAAGAAAAATGAAAGTCTAGGATAAAATAGGAAGTCCAAACATGTTGTAAATGATGTGTATA
AGTCATAATAAGGTTTGTGGCTGGGTGCGGTGGCTCATGCCTGTAATCCCAGCATTTTGGGAGGCTGAGA
TGGGCGGATCACCTGAGGTCAGGAGTTTGAGACCAGCCAGGCCAAAATGATGAAACCCCATCTCTACTAA
AAACACAAAAAAACTTAGCTGGGCATGGTGGTGCACACCTGTAATCCCAGCTACTCAGGAGGCTGAGGCA
GGAGAATCGCTTGAGCCCAGGGGGCGGAGGTTGCAGTGAGCTGAGATTGCACCACTGCACTCCAGCCTGG
GCGACAGAGTGAGACTCCATCTCAAAGCAAAACAAATAAGGTTTGTAAAAGAGAACTTATGAGGAGAAAA
CTATAATAAAGTTTATAAAAGAGGATTTGTGAGGGAAAATACTTTATGTGATCAAGTTGGCAATAATTAA
AAGGAAATTATGTATAATCTTTTTAGAGATTGAGTTTTGATATAAAAAACATTAATACAGTAAATTATTN
TCTCTATAGTTGACTGAATACCCCTAATAAACAGAGGTAAAAGGCAAGGGAGGATGAGGCAGATGCCAAG
AATAAGCAAGAACCCACTAATGAGGGTTGTGAATCCTCCAAAGGTTGAGAACCATCCTGCAAACAAGGAA
TCCAGGGACCACCTGGACCATCTCTGAACTGGAACATGGGCAAACTTGTGCATTCTAGCTGTGATTTCCA
TGACAGCTCAGCCATTATCATTGATTTCTAGGCAACAGTTGGTTAAATTTTCCACATACTCCTCCTTCTG
AGGTTAAGAGGTAATCTAAAGCCAATCTATTTTGATATATAGCATTTCTCATTTGTGTTGCTTGTATTAC
CAATAAATCTAGTGACTTTGATGTTTCATTGGTTATGATTTCAAAGACTGCCTGCAATCTTATGATGTGG
TTGAGCATACAGATTGGAGTGCGGCAACCCCATGACCCGTCTTGCACCCAGGTAGCTAGCCCAAAGTAAT
GATTCTTTCAGGAGGCCATTCATTATCTTTACAGATTCCTATGTTCATATCCTTTCTGATATTTGTGTCT
ATTTTTGTAATTATGCTTCTTCTAGTTCTTCTTTTATTTTCATCACAAACTGGGTATCTTAAGACTTCCC
CTTGCTTTAGAGGAATTAGAAAGAAGGATGGCTTGATTTTTCCTAACACACATGCCCCTGTCCATTTAGC
CAGCAGTTTCTGATAGGCCCATGCTCCACAGATCCAGTATAGGCCAAAGGGTGCCTTCCAAGCATTTGGA
GACTCTAGCTGATGCCAAGAATGGCTTAGAGTAGAGAATTGAGAGAAAGGGTTTGGATCTGGTAAGTAGG
AGTCATTCTGGACGTTTCTCCATGGAGTTTTGTTTTTAGTCTCATCATAATGCTGTTGCCCTGGGCAGGT
TGTTTCTCTTACTGCCTCTGTGAAAGCCTTTCCCCATTGGGCGATACAGTACTTTTTAATTATGCAGGTT
TTTAACAACCAAACACTGGCTGAGGCTGTTGGTTTACTGGCAGGGTTAGGTGAAGTCCACTTATCTTGTG
GCATTAATTCCTTTGCCTCCCATGGCCACTGGTCCCCATATGAGTTCCTCCACATACATAGCATGAGGAA
ATTCCTAAGCTGCCAGCTATGTTTTCAGCTAGTTGAGCAAATAAGTTTTGGGTGATGGGGAAGCTCAGGT
ACTGGCTGTTCAAAATGCTTATAGAATGACTTACGGACCCTGGGTTGTGGGGTTGGACGCATTTGAGTCC
TTCTAGTCTTTTTGACAATCAGTAGTGGAACTCCAAGGCCTGCTTCTTATCTATCAACTCATAATAGTGC
TGTCTGTCCTGTAGGCCAAAAAGGTAGCTCTGGCTTTAAGATAGTAAAATGTAAAGGATTGCATGTCCTT
GTCTTACAATTTGGTTTGGCTGACAAACTACTTAGCAGAGCAGTCCTTCCTGAATATAGGTGTTGAAGCT
GTGTTAGCATAGACCACTGAATGTTATAGTCTGGGCATCCAATTTGTGGTTCTCCGTACAGATGTTTAGG
ACTGCTGCTGCTAAGCCTTTCTTGTGTCAAACCATTGCAGGCTGCTTCTGGTTTTTAAAGATTATGAACA
TACGTGGCATGGCAAAGTACAAGAAAATAGGCCCTTTATAGGAGGGAGGGGCTTCTTTGTTCGAGCTATA
AGCTCTCCTTCTTTTTCTCCCTTTGATGTAATACGTATCTCAAACCAGAATTCATAGGGTAACATCTTAG
GGTCATAACATATATATAGCTGATTATTTCCTGGGTCACAGACTGAGTAGGTGGTCTGCTTGTCTGTGCA
AGCTTCTAACTTGGTTCCTGTACATTCATAGTAGGTATGGTACAGTACAGTTTTAATTATGGCATTCCTT
ACCCAGGTAGTGTGTACACAGTGTGGGCATCCTTCTAGAGATTTCTCCCCTTTTAGTATAGGCAGAAATG
GTAACAACATCAGTGTATATAATAGAAACGTGCTTACACAACACATGGGCACGGCAAACCTTCCTCTGGG
CATAGACATTTGCAGCATTTGCAGTAATAACATAACAGAACAATCAGTATTGACAGAATTATAGCTAGGC
TTATAAATTGTATCCACATTTACTTATCTGGAGATGGTCCTCTGAGCTTCAGCTGTGCATAGACTAGTCA
GCTTCCGGGATGTGACTAGAGCAGACCTTGCAGGATCCTCAAGCTCCAGCCGTGTGTAGACTGACCAGCC
TCTGGTGTGGTCAGAGCAGGGCAGTTGTCTTTCTTACCAGTAGTTGAGTTTTGCCATAGGACTGTTTGGG
TGGGGCGATCTGGGTCTTATTGGCTAGTCCATTGGTTGTCTTCGGGAGTCACTGCTGCCGCTGGTTTCAG
CCAGGTATGATGAATCCAAGGTGTGACACCTGCAACTTTAACAGCAGTGGGAGTAGACATGATCACAATA
TGGGGCCCATCCTATAAGGGCCCCAGGGCTGTTGGATTTCACCTTTTAACCTAGACAGAATCCCCTGGCT
TTTGTGGATGCACTGGGTCTGTTAGACTTAAATGTATCCTTTCCCTTACCCAGCCTTGCACCTCCTGCAT
TGCCCCTCCTAAAGCCTGCATCTGTCTTCTATGGGTTAGCTCTCCTAACTCCTTTAAATCCCCTCTAATT
TGATTAATGATTGGGGTTGGCCTTCTGAACAATATTTTATTGCACGAATACCCAGTTTGTTTTGTAGGTG
TATACCTGACTTGGAGTAGGACCATGGGCAAGATCTGATCGTAAGTGAGTTTCCTGGCAAAACTTTTTTA
TTAGCTCTTTAAGTGTCTTGTTCATCCATTCCACCTTCCCTGAACTCTGTGGTCTGTAGGCTGTGTGCAG
TTTCCATTTGATCTTTAAAAGCTGAGTGAGCTGTTGTACTACTTCTGCCACAAATGCAGGACCATTGTCT
GATCCTAGGGTTAAAGGCAATTCAAACCCTGGTATGATGCCTTTTAGTAGCACCTTTGTCACCTTTCATG
CCTTTTCAGTCCTGGTGGGCAAGGCCTCAACCCACCCCGAGAAGGTGCAAAGAAACACTAGCATATGCCA
GTAACCTCCTGCTCAAGGCAACTCGGTCAAGTCTAGAAGCAGGTTCTCACAAGGCACAGCTCTCATTTCC
TGAACTCCTGGGGATCGAGTAGGTCCTTGTTTTGGCTTATTCCGGGCACAGGATAGACATTGTTCACAAA
CAGCACGGGTGATGGCAGAGAGCCGTGGCACACAGAAGTGTCGACCTATCAAATTCTCCAGAGCAGTCCT
TCCAATGTGTGTTCCTTGATGAATCTGCTTCACAAACTTTGGGGCTATTGTCCTGGGACAGTTAGCCTCC
TGTCAGAGAACAGTCACCATGCACCTTTAGTGTATTTCCTTGTTTCCTGACCAAACCAAGCCTTTTCACT
TGAAGAGTAATTGGGTACCTCTAGCAAAGGGGGCTCTATAAGGAGAGGCATTGCTAGAGTTCTTTCTTTA
GGTAAAGCCTTGCTCATTGCTGCCCGCCTAGCCTCTTGGTCTGCTTTCTGTTGCCCTGCACCTCATAGCC
TTTCCTGATTTGGTGTCCCTTGGAATGAATGACAGCCACCTTCTCTGGAGCCCATATGGCTTCTAATAAT
TACAAAATTTCCTCTTTATTTTTTATTGTTTTTCCTTCGGTAGTCAAAATTCTCTCTCTTTGTATTGCCC
CATGGGCGTGCAGAGTTGCAAAAGCATATTTAGAGTCAGTACATTTGTTTACTTTCTTCCCCTTGACCAA
TAACAGTGCTCTGGTTAATGCTATTAATTCAGCCTTCTGAGCAGAAGTCTCAGAAGGTAAGGCTTGAGCC
TTGACCTGTTCCTTTTCCCATAGGAGGAGCTCTCTTTCCTTTCCTTTGGTGGTCTCATATAAGGTCCTTG
CTATAAGGGAGAAGTTTGGAATCCAGATTTGGCAGAATCCCGCCACGCCTAGAAATTGCCTGACCTGCTG
CCTTGTAACTGGGGTGGGTAATGCACATACAGCCTCCTTGCGTGCACTTCCAAGCCTGCGCTGGCCTTGG
GATACCATGAATCCTAGATATCCAACCTCCTGAAAACAGCCTTTTGCCTTGTCCTTGGACACTTTGTAAC
CAGCTTCACACAGCAGGTGAAGAAGCTTCTCTGTTCCTTGGAATCATTCCTTCCTCCTGGGGGCAGCAAA
TAGCAAATCATCAATGTGTTGTAATAGCCACAATTGTCACTAGGTGGCGCCAAAGCCTCAAGATCTGCAG
CCAAGGCCTCCTAAAAAATGGTGGGAGAATTCTTACACCCTTATGGCAGCCTTGTCCAGGTATATTGCGA
TTGCCCCCACTGGAAGGCAAATATAGGCTGACTTTGGGGAGCAAGCCTCAAACAAAAGAAGACATCCTTT
AAGTCCAGACACGTGAACCAAGCAGCATCAGCAGGAATCTCTCCCAGCATTTTGTATGGGTTGGGTACTA
TGGCATGGATAGTGACAGTGGCTTTGTTTACTGCCCGCACTGTCCTGTATTCCCCATTGGGTTTGCGCAT
GGGTAACAGAGGAGTATTCCATGAGGAGTTGCATTTTACTATAATCCCATGCATATAAAGCCGATTTAGA
TGCTTTTGTTATTCTATCAATTGCCTCCCTGGGTAGTGGGTATTGATGGACTTGTACCGGGGCAGCATGA
GGGTTAAGCTCTACCACCACTGGTTGTCTGTTTGCAGCAAGTCCATGGGGGTTATCCTTGGGCCATACAC
CTGGTACCTTGAAAAGCATCCCCCACATATTGTGTAGGTCTGGCTCTGTTGGCCTTCTGGCACACAGTTC
ATAGAGCCGCCATTCCTCAGCCCTTGGGACAGTTTGGGTCCATACCACTGCCTTGGACTTTCCAAACTCC
AGTGTCATATTCCCTTTAGGTGTAAAGGAAATTTGTGCCTGCAGTTTCTGGAGTAACTCTGTCCTGAACA
AGGGCACTGGATAATTTGGCATATATAGAAACTCATGCTGCACTTCCTGTCCTCCAGTAATACATCTCCT
GGATTTGCAAAAAGGTCTCTTTTCTTTGGCCCCAGTAACCCCTACAATAGTAGCACAGTTCTTTGTTGGG
GGGCTAATTGGGTGAGTTACCACAGAGAAATCAGCACCAGTATCGACCAAAAAAAAATCAATTAACTGGC
CCCCTACTTTCATAGAGATCATAGGCTACCCGGGGCCTAAAAGGATGGAGCCTGCTCTGTCTCAGTCCTC
AAAATTCTCGGCCCCTGCTAAGCCGATCACATCAGGATCTGCCCTTGAGGCGCCATGACTAGCATCTGAA
TACTGCACTTGGGTGTTAGACCGTTGACCATCATTTCCATCCTTTTCCTTTTCGGGTCACTCATCTTTCC
AGTGGCCCATTTGCCTGCAAGTTGCACATTGGTTCCTGTCCAACCGGGACTGGCTTTCCTCTCCTGGTCT
TGTTTGCCCCCTTCCTCAGCCTCTGCCTCGGCCACGCCCTCTAGCAAATTCAGGGTTACTTTCTGCTAGT
GCAGCAGCTATACATTGAGCTCTCTTTGTTCCTATATCTGGTTTTTCTTTCTTCCTTTGGTTGGGCTGCC
TGAGCCACTAATGCCTTGATAAGGCTCGCTAGCCACAGAAAAACAGGCAGTTAATTTTTAAAGGACTCCA
GCTCTTTCTCTTTCTCAGAGGGAATTGGGTTTTCTTACATACAACTGAGTTTCTGCTTATACACTCTTTA
ATTTCCTTTAATTCCTGTTCCATACATACACTGGAATATTCTTTTGGAATGTGTTCTTTTTTTTCTTTCT
AAAGGATACAGGAAGATATTTGTGGCCTATAGCCAACTGTCCTGCTGAGAATTACTGAACTGAACTGAGC
TGGTTGAGAACTTTGTTATAACTTTCATATTTTAGTGCACTTTTGGCAAAGGGCAAAAGAAAAGTTCTGT
GTAGAATAAACCCAAAGCTATGTTTTCATAACCTTTGATTGTTTTTTTTTTTTTNNNNNNNNNNNNNNNN
NNNNNNNNNNNNNNNNNNNNNNNNNNNNNNNNNNNNNNNNNNNNNNNNNNNNNNNNNNNNNNNNNNNNNN
NNNNNNNNNNNNNNNNNNNNNNNNNNNNNNNNNNNNNNNNNNNNNNNNNNNNNNNNNNNNNNNNNNNNNN
NNNNNNNNNNNNNNNNNNNNNNNNNNNNNNNNNNNNNNNNNNNNNNNNNNNNNNNNNNNNNNNNNNNNNN
NNNNNNNNNNNNNNNNNNNNNNNNNNNNNNNNNNNNNNNNNNNNNNNNNNNNNNNNNNNNNNNNNNNNNN
NNNNNNNNNNNNNNNNNNNNNNNNNNNNNNNNNNNNNNNNNNNNNNNNNNNNNNNNNNNNNNNNNNNNNN
NNNNNNNNNNNNNNNNNNNNNNNNNNNNNNNNNNNNNNNNNNNNNNNNNNNNNNNNNNNNNNNNNNNNNN
NNNNNNNNNNNNNNNNNNNNNNNNNNNNNNNNNNNNCACCCGCCTCGGCCTCCCAAAGTGCTGGGATTAC
AGGCTTGAGCCACCGCGCCCGGCAACCTTTGATTGTTAAGGGTTGCTTTGGCA
