# Supplementary material for: Genome-wide characterization of endogenous retroviruses in snub-nosed monkeys
Source: PeerJ. 2019 Mar 18;7:e6602. doi: 10.7717/peerj.6602 (PMC6428148; doi:10.7717/peerj.6602)
Supplement: File S4 — All ERV sequences found in the black and white snub-nosed monkey. [file peerj-07-6602-s004.zip › Supplemental4/203-7478.fasta]

>203NW_016816809.1:198745-206222 Rhinopithecus bieti 
TGTGATATCCCACCTTGTTTTAACCTGATTGTTTCTCTTAGCTGAGAGAGCCCGACAGAGTCCATTTTAG
TTCCTTTACTTACAGCCCCCCCTCCCTTAAAGGCATAATGAGTGCAAGCTGACTCCAAGCACATCCAGGA
ATGCACTTACGAATAAGATATTGAGGCAAGCTGTACCAGCAACTCCTGGGGATGTACTCGGTGGATGGTA
CCCAAAGCCCCTGCATTATCTCTTTGTGATAGTTTAAGCCCCTGCACCTGGAACTGTTTATTCTTCTGTA
TATAACTATCTCTGTAACCATTAATTTTTTTAACTTTTGCCTATTCTGCTTCTGTAAAAATTGTTTCAGC
TAAACTCCCCTTCCCCTATTCAGACCAAGGTATAAAAAGAAATCTAGCCCCTTCTTCGGGGCCGAGAGAA
CTGTGAGCGCTAGCCATCTCTTGGTCACCAGCAATAAAGGACCCCTGAATTAGTCTCAGAGTGTGGCGTT
TCTCTACAGCTCACTCGGTTACAACATTTGGAGGCCCCAGCGAGATGCGCCACTGGCTGAAGACCAGACT
CTTTTCGGGCTCCACCAGACAGATGGCAGGCTTATGGGGGGGTGCCCCCTGAAGACGTTCCAGGGCCCTG
TAGTCCACTGTCTTTTTGAGGGGAGTGAATCGACTGCTGGTGTGCCCAACCAAATTCAACTCCTGAGTCC
TCAGTCTCTGGTCCCAGGAAGGTAAGTCAGATCTGACTCTATTTCTCTGGGAGGGAAACGCCCCTGATGA
GGGTCCTCCCTCAGACTCTGTCCACACTCCAGGATGCTGGAGGGCAGATTCCTGGTTTCTGTCAGGCTTC
TCTGTTAAGTCTAGTCTCTCTCTCTCTCTCTTTTTCTCTACCTCTTCTCCTCTCTTTCAGGTCTCTAAGA
GACCTCTGTTTTAGAATGGGAATAAAAAATATTGTAATAAATTCTGTGTGAGTGAGTGAGTGAATGTGGA
GTTCAAGGGCTTGTGCTTGAATTTCCAGTTTGTAGCTCCATGAACAGGGTCCTCACCTGTGGTTCTGTGG
CGACCTCATAAGGCTTAGGGCAGCATCGGGCATAGCTTGATCTGAGCCGGGGGTTTATACTGGCCTGCCA
ATGCCAAGAGGAGCCTAAGTCCCCGCAATGGGAGTGGACAGGCAGGCATCTGATTATCCCATCATGGGAT
CCCCTCCCCTTGCCTATCTGTAAAAATTGGCATAATTGTTTATATACCCTAGCGTCTATTGTCCTGCTTT
GTGTCTGTCTGAATTTCATATGTCCGTTTGCTGAAACTGCCCATGAGGACTGGGGAAGGACTTATTCAAG
GTCCTCAGCACAGATTTTCTATCCCAGGAGGTCAAATCTCTCATCAGTCATTTCGGCTGGCCATACCAGT
CCTGCCTTTTCTGTCAGAAACAAATCAGGTGTTAGGGGAGGGGTGTGGAAGACATTTGCCTGTTTGGGAT
TTCTGGCATCATAAAGATTGCTGGCATTTAGATTGTCATACTCCATGTCCCAATGACTAGTCCACCTCCT
CCTTAGACCAGTATAGATTCAAAATAGCCACTCTACAGACTTCCTTGCTCACCTTTTCTGTCATCCCGTA
ACTTTTCCTGTGCCCTTAAATAAGGCACTATGCAGAGAAACCTATGCCCATGCTGCTTTACTCTGTCTAG
ACTTTTATTCTATGGCCCCATGGCTACTCTCCTACCTTAGGAAAGATCCAAGTGGCCCCTTTCCTCCTCA
TCCCCATCCTTTACCCCACACATCTCATTTTCCTGTGTCACAGCAAGTCCAGCACCTCCAAGACTTGGCT
CTGCTGTCCCTCCTAAAACCCTTAAAAGAAAGGGCCAAATTTGAACTTTTTGCCTTTGAGTCATGGAGAC
ACCAAAGATATTTGGGCTGTAAGTCAAAAAGGAGGGGGGAATCATGTAGGGCCCACTGGCCTCGGACCCG
CCTCTTGTCCTCTGTCTAAATGTCAAAGCTTAAAGAGACAGAACTTATGTGGCAAGAAGGGTTGACTATA
TTTGTTTTCCTACTTCCTCTGGTTATAATACTTCTGTTCTTCCGTTACTACCACCCCCCAGGCCATGAAT
ATCTCTGTCCATGCTGGGTTTAATATTTCTGCTTAAACCTTGTTAATTGCCTCCAGAATGGGAAACTTCT
TCCTGGTCCCGTAGAGATTGGAGTCCTCTCCAGTGTATGTTACAGAATTTCTCTCTGTGCTTCTCAGAGG
ATTACAGAGTCCGCCTTAAGAAAGGCAAACTCCAGACACTCTGTGAAGTAGAATGGCCACAGTTTGGAAC
CGGGTGGTCCTCAGAAGGTTTGTTAAACATCACAACTGTTCAGGCTGTGTGGTGGGTCGTGGTTGGAACT
GATCAGTCTCCTTACATTGATCAATGGCTAGATTTGGTCCGGAGTCCTCCTCCATGGCTCTGCTCATGTG
CCATTCATGATCCCACCTCCAAGGTCCTTTTGAGCCAGACCGCACTTTTGCCCCAACCCTCCGTTCCCTC
GGCTCCTCCTGTACTGCCTCCTTCTGAAGAAGAGGAAAGTTCACTTCACCCATTTCTGCCACCCTATAAC
CCTCCTGCTCCCCAAGAATCTTCCCTTGTCTCCTTGACTACATCCCCTGTGGCCTCTTTGCCTATAGACA
CCTGATTATGGCATCAGCCGGAGGAGGTGCCCCCCCTCCTCCCACTGAGAGAGGCCCAAATCCCTCTGGG
CAGTGAGTACTCTGTTCCATTTTTAGTTTATGTCCTCTTCTCTACTTCTGACCTGTACAACTGGAAGACC
CATAATCCCCCCTTTTCTGAAAAGCCACAGAAATTGCCAAGACCCTGTACACTGCTACTGGAGGGAATGG
CCCACTAGTCTGGACTGACAAAGAAGAACAGGCTTTTCAAAATCTAAAGAAGGCGTTAACTGAGGCCCCT
GGTCTTGCCCTCCCAAATGTCTCAAAACCATTTCACTTTTTTGTTCATGCAAGCCAGGGAGTCACTAAAG
GGATACTCACTCAAAGTTTAGGAACTTGGTGACGCACAGTGGCCTATTTTTCTAAGAGACTGGACCCTGC
CGCCTCTGGGTAGCCAAGTTGTCTGTGAGCTGTAGTGGCAAAAGCAAGCCTCATCCACGAGGCTGATAAA
CTGACTCTGAGCGAGAATTTAACCCTTATGGCTCCTCATGCCATAGAGACTTTGCTATGAAGGGCCTCTG
GCAAACAGATGTTGAATGCTCACATCCTGCAGTATCAGTTTACTGTTAGATCAGCTTCGTTTAACTTTCT
CTCCCACAAGGTGTTTAAATCCAGCTACCTTGCTCCCTGATCCAGACCTTACCACACCTGTCCATGACTG
CTAAGAACTGTTGGAAACTGTGGAAACTGGCCGACCTGATCTCCAAGATGTGCCTCGAAAGGAGGTGGAC
TCCACCGTGTTTACAGATGGTAGCAGCCTCCTTGAACAGGGAATATGAAAGGGTGGTGCAGCTGTTACTA
CAGAGACAGATGTACTGTGGGCCTAGGCACTGCTGGTAGGTACCTCAGCACAGAAGGCTGAATTGGTCGC
TCTCACTCAGGCTCTCTGATGGGGTGAGGACAAACGTGTTAACATCTACACTGACAGTAGGTATGCTTTT
CCTACTGTATATGTACATGGAGCCATCTATCAAGAACGAGGGCTACTCACCTCAGCAGGAAAGACTATTA
AAAACAAAGAAGAAATTTCGGCTCTGCTTGAAGCTGTTTGGCTTCCTCAGCAGGTGGCTGTAATTCACTG
CAAATATCATCAAAGAGAAAGCACGGCCATTGCCCATGGTAACCAAAGAGCAGACTCGGCAGCTCGAGAG
GCAGCTCGGCTCCCAGTCATGCCTTTGACCCTGCTTCCTGCTGTGTCCTTTCCACAACCTGGCCTACCAG
ACAACCCACAATACTCCCCAGGGGAAGAAAAACAAGCTTCAGATCTTCAGGCCAGTAAATATCAGGAAGC
TTGGTGGATTCTTCCTGATTCCAGAATCTTTATGCCCCAAGCCCTCAGGGAAACTTTAATCAATCTTCTG
TATTCTACCACCCATTTGGGAGGGATAAAACTGGCCCAGCTTCTAAGAAGTCCTTTCAAGATCCTCCACC
TTCAGTACTTAACTAACGAAGCAGCTCTCCTGTGTACGGCTTGTGCTCAGGTAAATGCCAAACAAAGTCC
TAAGCCCAGCTGAGGCCACCACCTCCAGGGAGGCTCGCCAGGAGAAAGGTGGAAAGTTGACATTACAAAA
ATAAAACCGCACTGGGCAAGGTATAAATACCTCCCAGTGCTAATAGACACCTTTCCTGGATGGACTGAGG
CATTTGCCACCAAAAACGAAACTACCACCATAGTAGTTAAGCTTTTACTCAATAAAATCATCTCTTCTTG
TCATGGGCTGCCTGTTGCCATAGGGTCTGATAATGGAGCAGCCTTCACCTTCTCCATAGCTCACTTGGTC
AGCAAAGCATTAAACATTCAATGGAAACTCCATTGCGCCTATCAACCCCAGAGCTCTGGACAGATAGAAT
GCATGAACCACACACTAAAAAGTACTCTTACTAAATTAATCCTAGAGACTGATGAGAATTGGGTAAAACT
CCTTCCTTTAGCCCTTCTTAGAGTAAGATGCACCCCTTACCAGGCTGGGTTTTCACCTTTTGAAATCATG
TTTGGTAGGGCTCCGCCTATCTTGCCTAAGCTAAAGGATAGCCATTTAGCAGAAATCTCACAAGCTAATT
TGTTACAGTACCTGCAGTCTCTCCAACAGGTACAAGACATCATCCAGACGCTTGTCTGGGGTACACACTC
CAATCCAGTTCCTGAACAGACTAGGCACTACCACTCTTTCCAGCCAGGTGACTTGGTACAGGTTAAAAAG
TTCCAGAAGGAAGGACTCACTCCTACCTGGAAAGGACCTCATACTGTCATCCTCACCATGCCGACAACTC
TGAAAGTGGATGGCATTCCTGCTTGGATTCATCACTCTCACATCAAAAAGGCCAACAAAGCCCAGCAAGA
AACATGGGTCCCCAAGCCTGGGCCAGGCCCCTTAAAACTGCTCCTAAGTCAAGTGAAGCCATCAGATTAA
TTCTTTTTATTTAACCCTTTTGTTTGTTTCCACCTATTATGCCCTCTGCCCCTCTCTACTCTTTTCTCCT
CACTTCCTTCACGACAGGACGTGTGTTTGCAAACACCACCTGGAAGGCAGGAACCTCTAAGGAAGTCTCT
TTTGCAGTCGATTCATGTGCTTTGTTCCCAGAGCCTGCCCGAACCCATGAAAAACAATACAACCTGCCGG
TCATGGGAGAGGGAAACATTGACCTTGCTGCAGGGTTCGGACACACAGGAAGCCGAACTAGATGTGGAAA
CTCTAAAGGCACAGAAAAAGGACTCCAGAGGGTTGACTTTTACCTCTGTCCTGGAAATCACCCTGATTCT
AGTTGTCGAGATTCTTATCAGTTTTTCTGCCCTCACTGTTCGTGTGTAACCCTGGCCACTTACCCTGGAG
GATCAACCTGGTCCTCAACCCTTTCCATAACTTGCACCTCCCATCCTAGCCTGTGTACTATAAAAAATTG
CAACCCTCTTACTATAACTGTCTGTAACCCTAACTCAGCTCAATGGTATTACAGCATGTCATGGGGATAA
AGGCTTTATATCTCAGGATTTGATGTTGGGACTATGTTCATCATCCAGAAAAAGGTCCTGGTCCCATGGA
GGCCTCCTAAGCCAATCGGACCTTTAACTGATTTAGGTGACCCTATGTTCCAAAGACACCCAGACAGGGT
CGATTTAACTATCCCACCACCACTCCTTGTTCCCAGATGTCAGTTACAACGACAACATCTCCAACCCGGC
CTGATGTCCATTCTGGATGGGATACATCACCTCCTTAATCTCACCCAGCCTAAACTAGCCCAAGGTTGCT
GGTTGTGCCTAAAGGCCAAACTCCCATATTATGTTGGGTTAGGAGTAGAAGCCATGTTCAAAATTAACTC
TCTTTCTTGTCATACATGGCCCCATGCCCTTACACTAGGAGACGTGTCAGGAAATGCCTCCTGTATAGTT
AGCACAGGGTATAACTTATCTGCTTCTCCCTTTCAGCCTACCTGTAATCAGTCTCTACTTCCTCAAGTGC
CTCAGTCTCCTACCAGGCACCCAACAATACCTGGCTGGCCTGCACTTCAGGCCTCACTCACTGCATTAAT
GGGACTGAACCTGGACCTCTGCTGTGCATGTTGGTTCATGTACTGCCCCAGGTCTACGTGTACAGTGGGC
CAGAAGGGTGACTTTTCATTGCTCCCCCTGAATTACATTCCAGGTTTCGCCAAGCCGCCCCACTCCTCAT
ACCCCTCCTGGCCAGCCTTAGTATAGCTGGATCAGTAGCCACTGGCACAGCTCCCCTGGTTCAGGGAGAA
ACTGGACTGATGTCCCTGTCTCAGCAAGTAGATATTGATTTAAGCAATCTCTAGTCAGTCATAAATATGG
CTGCGTATTCAGCAGCTGCATACTCAGATAGAGTCTCTAGCTGAAGTAGTACTTCAAAACTGCCAAGGCT
TAGATCTGCTGTTTCTCTCCCAAAGAGGGTTATGCACAGCTCTAGGAGAAAGTTGTTTCTATGCCAATCA
ATCTGGGGTCATAAAAGATACTCTCCAAAGAGTTCAAAAAAATCTAGATAGATGCCAACAGAAATGGGAA
AATAACACCCCTTGGTACCAAAACATGTTTAACTGGAATCCATGGCTAACTACTCTAATTACTGGATTGG
CGGGATGCCTTCTCCTCTTCTTGTTTGGTTTAGTCTTTGGGCCTTGTATATTAAATTGGTTTCTTAACTT
TATAAAGCAGTGCATAGCTTCTGCCAAACTTACGTATCTTAGAACTCAATATGACCGCCTTGTTATAACT
GAGGAATCAATGATTTGATTCCCCAAAACATGAGTGGGGAGTGTGATACCCTACCTTGTTTTAACCTGAT
TATTTCTCTTAGCTGAGAGAGCCAGACAGAGTCCATTTTAGTTCCTTCACTTATAGCCCTCCTCCCTTAA
AGGCATAGAGTGCAAGCTGACTCCAAGCACATCCAGGAATGCACTTGCTGATAAGATATTGAGGCAAGCT
GTACCAGCAGCTCCTGGGAATGTACTCGGTGGATGGTACCCAAAGCTCCTGCATTATCTCTTTGTGATAG
TTTAAGCCCCTGCACCTGGAACTGTTTATTTTTCCGCAACTATCTCTGTACCCATTAATATTTTAACTAT
ATGTCTACTCTGCTTCTGTAAAAATTGCTTCAGTTAAACTCCCCTCCCCTATTTAGACCAAGGTATAAAA
GAAATCGCGTCCCTTCTTTGGGGCCAAGAGAATTTTGAGCGCTAACCGTCTCTTGGTCACTGGCAATAAA
GGACTCCTGAACTAGTCTCAGAGTGTAGTGTTTCTCTACAACTTGCTTGGTTACAACA
