# Supplementary material for: Genome-wide characterization of endogenous retroviruses in snub-nosed monkeys
Source: PeerJ. 2019 Mar 18;7:e6602. doi: 10.7717/peerj.6602 (PMC6428148; doi:10.7717/peerj.6602)
Supplement: File S4 — All ERV sequences found in the black and white snub-nosed monkey. [file peerj-07-6602-s004.zip › Supplemental4/204-9371.fasta]

>204NW_016816809.1:277208-286578 Rhinopithecus bieti 
TGTTGAGGGATAATCAGAGATAGCAGAGACTAAAAAAATTCAGGAAAGCCTTTATTAAGGTGATCACCTG
GCTCAGTACGAGTACTGTTAAGGAAAGTCTGGGCCCCAGACAAAGAAAGCAGCCACCTTTTAAGCAATCA
GTGGCCCGGAGCTACGTGATGTAGGAAGTGTACTTACAGAAGTGAGAACAAAGGCAGTTGATCAGTCTTT
TACATTTGTCTATACTACATGTTCCACATCCTTGGGAAACTACGTTTCTGTAACATGTGCTAATCAACCT
TGTAACTTTGCAGCTGTGCTACGGAGGTGACGCAGGAACTCACAGGAGGAATGTGAAACTGGTGAGTACA
GATAAGGCTCGCCTAGCACAGAAGGAAAAACAGGCATTAGTATTCTTCTCTAACTTAGACTACGGTGGTG
CGGGGGCTACACTACACTTACCTTTTGAAGTAAAAAGTAAAAATTTCTTGGTGGTCTTTGATTATACTTG
TAAAATTCATGAATTCCTTCTTCATACCCCACCTTTGGTGCTCACCATAAATATAGATTATTAAAGAGCA
CCACAATCATTTATCTCTTCCTGTGTAGGCTCATATTCTTCCAGGGGGACTGGTTGATATTTTTGTAATG
TCATTATTTTGGTGGTAGTTGTTCGGTCCACTATTGCTTCAATAGTAGACTGGATGCTTCTGATAAGGAG
AGGTAAAAGACAAGGCGGTATTAGACATCCTCCTACTATAGCTTTAAAACTAATTATCAAGGTTTTAAAG
CCTCCAAACCATGAGAACCATCTTCTAAAAAGTGAGTTTGAGCTCTACCCGGACTAAGTCTGGACTGGGA
CATGGGCTAACTATCACATTCTAGCAGTAATTTCCATACAGCTCTTCCATTATCATCGATTTGTAAGCAA
CAGTTGGTCAAATTAAACCTGCCACAAACTCTTCCTTCTGAGGCTAGGAGATAGTCTAATGCTAGCCTAT
TTTAGCATATAGCAGTCATTTGAGGGGCCTGTATGGCTAACAGATCCAAGGCTCAGGCTGTTTCATTGAC
TATGATTTCTAGTACTGCTTGCAATCTTATAAATCAGTTTAACATGTAAATAGGGGTGTGGTAGCCCCAT
GATCCATCTTGGACCCATGTAGCTGGCCCACAGTATTTGATAATTCTTTCAGGAGGCCATTCTTTATCTT
TCCAGCTACCTATCTCAATGTACTTCTTTATGTTTGTGTTTATCTTTTCTACATTACTTATCTGAGTAAA
GACATTTCTTCTGGTCTTTTTTCTTTCTTCATTACAGACTGGGTAACTAAAATCTTCCCCTTGTTTCAGT
GGGAGCAAGAAGAAGGATGGCCTTATTGTCCCTAAAACACAGGCTCCGGTACACTTCTTGGGCAAGAGTT
AACAGGCTTTTGTCCCACAGATCCAATATAGTCCTGCTGGTGCTTTCCAAACATTTGGAGCATCTAGTTG
ATACCATGACTGATTTAACACTGGAAACTGAGAGAGAGGGTTAAAATATAATACAGAGGAATTGTCTATA
AAGCTTCTCCACTGTGTCTTGTTCTTAGACTCTTCAAAATATTACTGACCTAAACAAGTCATATCTCCTA
CTTGAGTTTGAAAGTCTTTCCCCCATTGTGCTATGTAGTATCTTCCAATGATAGGGGTTTTTAATAGCCA
GACACCTGGTTTGAATTGAACCTTGTAACAAATTCTGGTATGGTAAAGTCATCTTTCCTTCTTGACTGGT
TAGCAGAGGTACTCTCCCTGCATAAAGGCATTGGCTGAACTCATGTGTGGTCCATTGAATGTTACACTCA
GGACATTCTTCTGGTTTTCCTGTAATGATCTTAGCAGCCTTGGTGCTGACTCTTTCTTGTCCGAAGTTCT
TGCAGACTACACCTAGATTGTTTAGGTTGCTGAGGTGTGCAGCCTGACAGGCATCAAAATATACAGAAAC
AGATCATTTATGTGAATAAGGGAATACCTGTGTTTTGCTTATGAGTTTCCCAGTTCTAACGTCTTTAGGA
TTGGCATATGATGGTAATAAAGGTTTCCCTATTTGAATTTCAAACTAGAAGTCATAGGGTAGGAGACCTG
GGTGATAACATACTTGAGGTTGCCTATTTCCTGGGTTACAGACAGAGTAACTGGTTTGATTATAAACACA
TGTCCCCAGGGGAGTTCCTGTACACTTATAATAAGTTTGATATAACAGGGTTTTAGTTATACCTTTACCA
GACCAACTTGCTATCATACAATGATGACAATTATTTTGGTTTCCTCCCATGCCTGTTAACATTATTGTCA
TTAGTGCAATTAAGTTTATACTATGCACGGGCATCCTCCTGGGCAACAAGTTTGATAGCAATTGCAAAGA
TACAATGACAACAAGACAATCAGTATAAGCAATGGTATAACTACACTTGCAAATTCAGTCTACATTTACT
TATCTAGTGCTGGCTTCCTCAGGCGTTGGCCGTGCATAGACTAGTCGGCTTCCGGTTGTGTGACTAGAGC
AGGGCTTGACTTTTCCTTAAGCTTCAGCCATGTGTAGACTAGTCACCTTCCAGTTGTGTGACTAGAGCAG
GGCTTGACATTTCCTTAAGCTTTAGCCATGCATTGACAGACCAGCCTCTGGTGTGGTCGGAGCAGGGTGG
TCATTTTTTCCTGCTGTGCCTTGGTTTCTCTGCAAGATCAGTTGAGTTGGATGATCTGGATCTTGCTGAC
TTGTCCACTGGTCTTGAATTGAGGCTGCAGGTTTCAGTCAGCTGTGATGGCTCCAAGGTGTAATACCTGC
AACTTTAACAGCAGTAGGGGTAGACTTGATCACAATATGGGGGCCATCCCATAAGTGCCCGAGGGTGGTA
GGATTCCAGCGTTCAACCCATTCAGAGTCCCCAGGTTGAAAGGGATGTATTGCATCTGTAAGGCTGACAG
GGTATTCTTTCTCTTACCCACCCTTGTACTTCTTGCATTCACCTAATGCCTGCATTTGTCTTCTTAGGGT
CAGTTCTCCAATTTCCCTTAAATCTCCTTTTATTTGAGATGTAAGTGGGGGTGGTGGACCATACATTATC
TCATAGGGTGAATACCCAGTTAATTTAGTAGGGGTACACCTGACTCAGAGAAGGACCATGAACAATACCT
GGTCCCCGCTTAAATGAGTCTCTTGGCTAAACTTCTTCAACAGTTGTTTCAGTTTCTGGTTCATCCTTTG
AAACTTTGCAGAGCTTTGTAGGTGATAGGCTGTATACAGTTTCCATTTAATTTTTACCATCTAAGTTAGT
TGCTGTACTACTTCTGCCACAAAAGCTGGTCCATTGTCCCAGACTAAGGTTAGAGGAAGTCCAAATCTAG
GAATAATGTCTTTTAATAATATCCTGGTTACTTCTCATGCCTTTTCTGTCCTGGTGGGGAATGCCTCGAC
CCACCCTGAAAAGGTGCAGACAAACACTAACATGTACCGATAGCCTCCAGCCTGAGGTTTCACATGGCAT
CACTCCTGTTTCCTGAATTCCTGGAAGCCAAATAGGTCTTTGCCATGGGTTATTCTGGGTGCAAGTAACA
CGCTGCTCGCAGATGGCTCGAGTGATGGCAGTTAAGAGTGGCACATAGAAATACTGCCCTATGAGAATCT
CTAAAGCTGTCTTCTCCATGTGTGTTCCTTGGTGAAACTACTTTATAAATCAGGGGGCAATGGATTCTGG
AATGGCAAGCCTCCCGTCTGAAAACTTCTACCAGCCTCCTTTCTGATAACTCCCATTTTCCTGCGCAAAC
CGCGCCTTCTTTTTGGACGAGTAGTTAGGAGTGTCTGCAAGGGAAGGCTCTAATAAGGGCATGGCATAAT
TCTCTTCTTTCTTTGTGTTTTCTATTATTGTAGCCTTTTTTGCTTCCTTGTCTGCTTTTCTGTTTCCTGT
AGCCTTATCACTTCCTCCTGTTTGATGTCCTTTACAGTGGATGACTACTACCTCCGTTGGAGCCCACAAA
GCCTCTAGGAGCTGCTCTATTTCCTTTGTGTTCTTTATTTCTTTTCCTTCAGCAGTTAACAGTCCTCTTT
CATTGTAAATGGCTCCATGAGCACGCAAGGTGGCAAAAGCATATCTTGAGTCAGTATAGATATTCACTGA
CTTTCCCTTCCCTAGAAATAGTGCTCTGGTGAGAGCTATTAGTTCTGCCTTCTGCGCTGAGGTTCCTACC
AGTAGGGGGCAGGCTTCTGTCACTGAGCTTAATGTGATGACAGCATATCCGGCCTTTTTGATACCCTCAG
ATATGAAGCTGCTTCCATCAGTAAAATAGTCAACATCTGGGTTTTTTAAGGGTTGATCCTTTAAGTCTTT
TCAGCTTGAAAAAACTTTATCCACTGTTTCTACACAGCAGTGGTACCCTGGGGCACATAACAGGGTCTTT
CCATGTTCTGCACATTCTATTGGTAACAGTGTGGCCAGATTTAGGTATTCACAGTCTCTAAGGTGATGTA
TGGATTCTTGCATGGGAGTCCTTAGTATCTTAGCATGCTAGGGTTAGAAAGCCAACGAAGTCCTCTCTGT
TCCGTCAAGGTGACAACTGTGTGGGGCACCTGAATTATCAGCTTCTGCCCAAATGTGAGCTTGTTAGCAT
CTTTGGCTAACAAGGCAGTGGCAGCCAGCACCTTGAAACAGGGTGGCCATCCCATAGCCACCAAGACTAG
TTGCTACAGGCTGCTACTACGACCCTAGCATTGGCACTTAGACTCCTGTAGCCATTCCTTTTCTTTCATG
AACATACAGGTAAAAGAGCTTTGTCATGTCTGGCAGTCCTAGTGCTGAGGCCTGGATTAAAGCTTTCTTG
ATTTCCTTGAAAGCCATGTCCTGTTCTTTTCCCCAAAGGAGGGGTTCCTTTTCCCCTCCGTTGGTTGCCT
CATATAAAGGCTTTGCTAGGAGCGAGTAGTCAGGAATTCATATGTGGCAAAAACCAGCTGCCCCTAGGAA
TTCCTGCACTTGCTGCCTTGTGTCTGGCCAAGGAATGCTACAGACAGTCTCTTTTCACTCCTGCCCAACC
TCACGCTGCCCTTGGGAGATGTAAAAGCCAGGATACCAAACTCCTTGGCCACAGATCTGTGCCTTTTCTT
TAGACACTTTATAGCTAGCTTCCCACAGCACTCGAAGGAGACTCTCTGTTTCTTGGATATATTCTTTTCT
TGTGAGTGTGGCTAACAGTAGATCATCTATATATTGCAGTAAGACACAGAGGTCACTTAGTGGTGTGAAA
GCCTCTAAGTCTGAGGCTAGTGCTTCTCCAAAGATGGTTGGGGAGTTTTTAAATCCTTGGGGAAGTCTAG
TCCAGGTATACTGAGATGGGCCCTACTCAAAGGCAAAAATGACTCGACTGACAGGGGCTAATCGGATGCA
GAAGAATGAATCTTTAATGTCCAAGCATATGAACCATGCAGCAATAGCAGGTATTTGTCCAAGCATAGTG
TGCGAGTTAGGCACAATAGCATGCATTGTAGCAGCTACCTTGTTGACTGCCCTTAAATCTTGTACAGGCT
GGTAGTCACTGGAAGGTTTTAACACCGGCAATAGAGGAGTATTCCATGAGAAGACATATCTCTCTATTAT
TCCAAACTCAAGGAGCCATTTTAAGTGTTTTGCAATCCCTTGGTTAGCCTCTATGAGAATGGCATACTGA
TGGATCAACACTGGGTAGGTTCCTTGTACTATGACAGGTGCTTTATTTACTGCTAACCCTGGGGGATTGT
GCTCCGACCAGACTCCTGGTAACTTAAGGAGTAAGTCTGTGAACAGTTTTTCTTTCTCAGCTGTGCTGTA
CTCCTTTCCACACTCCTGGAAACTACTTTCATAAAGTCTTCACTCCTCTGCCTTGGGTACCGCAAGAGTT
AGTATCATAGCCTTCTTTTGCCCTAGACTCAAGGTCATATCTCCACTCAGTGTGAAGGAAATTTGAGCCT
GCAGCTTCTGCAACTAGTCTCTCCCCAACAAGGGCACTGGAAGGTTTGGCAAGTATAAGAACTTGTGTTG
GACTTCTCAGTTTCCAATCATACATCTCTTTTATTTGAAAAAGGGTTTTTTTTTTTTTCTGTGATACCTG
TGGCCCTGATAATATTAGCATAGAGTTTTGATAACAGCCCAGTTGTTTGAGTTACAACCGAGTGTTCAGC
ACCTGTATCTACCATAAATTCTATTTTTCGGCCCCCTACTACCATTGAGACTGTGGGCTCCTCGGGGCCT
AATGAGATGAAGCCCGGCCTGTCTCAGTCTTCAAGGTGGTCACTGACTCCTTCCAGCCCAATTAGATCCA
CATCAGATCCCACTATGCCTTGCCCAGCAGTGGAAGGAGGCCTTGTTCAGCCATTCTGTCCCTGGTTGTT
GAATCATTTATCCTTTTCTTTCTCTGGACATTCATCTTTCCAGTGCCCTCTTTTCTTGCATCTCACACAT
TGATTTCTCTGTAGTCTAGACCAACCTTCCTGACCTGTCCTGGTCTCCTGACTTGGCCTAGCTTGTCCTT
TACTGTGACTGCATCCATGACCACGTCCACATCCTCTTGTAAATCCAGCCTCTCTTTCAACCAGGGCTGC
GGCCAAGAACTCTGCCTTTTCCTTCACTCTACACTTGGCCTCCCACTTTACTTCTTCATCTCGATTTACA
AACACTTTGGTTGCCACCTGAATAAGCTGGGAAATGTTCATATCTTCAAATCCCTCCAGCTTCTGCAACT
TTCACTTAACGTCATTTTGTGCCTCACAAATGCCAAATTAACCATACACTGATTCCGTGCCACTTCTGGG
TCAAAAGTTGTGTAGAGTCGGTAAGCCTCACAAAGTTTCTCATAGAACTCACTGGGGCTTTCATCTGGTT
TCTGATGGACTTCTGAATCCTTTCCAGTGTTTGTTTCCTTTTTCCCTTCAGCCTTTATTCCTTGTATCAG
AGCCTCTTGGTATCTCAGCAAGTTCAGAAGCCCTTGGGTCTGATTTGGGTCCCAGCCTGGGTCAGTTTCT
ATTGGCAAAACCTACTGAACATACTGTCTGACATCTCCTGTGCCTACCGGAGCATTGCTTTCTAGCCACT
GATGAGCCACTTGTATTACTCTGTGGCATTCTTCTGTATTGAACAGTGACAGAAGGAGCTGCTTGCAGTC
AGCCCAGGTTGGGTTGTGAGTTAAGAAGATGGACTGCATCATGTTGATAAGAGCCCGGGGTTTTTCCATA
TAGGAGGAAGTATGCTCTTTCCAGTTGAGAATGTCTGTAGCAGAAAAGAGCTGATAAACATAAAGCTGTT
CTCCTCCTTGAACCTCATTTTGTGCATCTAAATAGATCTGTACCCTAGTTTCTCTGAGGGGTATCTGCAT
GGCTCAGGCATGTCCTGACTGGAGATGGCCAACCTCATCCTGGAGTTCCTCCTTTGATTTATCAGGCAGT
GGCCCTGGCTCTTCCCTATGTGGTGAAATTTGGGGGGTACTATCCTCTGAGTCTGATCCTCCAGAGGCAG
CTGCTGTAGTGACTTCCTGCCTAAGCTTTGCCAGAAGCTGGTAAATTGGAACATAAGGGGGTGGATTTTC
TAGCTCTTCTGGCAGGGCCTGTAGGTTTTTCCTGTTTTCCTTGCTGCTTTTTCTCCTGGGCCTATACTTT
GTGGTCTTTTCTGTGCTTCGTTGTTTTGTACAAGCCACTAGAGTCTTACAATAATTTTCAAAACAGGTCT
GTAGCTATTTTGGATGGGTTTGAATCACATTTAGCTAGGAGTCTATGTATGGGAACTGATCAGGGTGTCC
AGACTGTTCTCTGACCCCAGTGACCACCGGAGACACTTGGCTAATTATTTTCCTATCTGTGGTTCCCTCG
GGTGGCACCCTACATTAAAGGAGGGGCAGTCAATTTCACAAAGTGTTCTTAGACTTTGCAGTGTTAACTT
CATTCCATAATCACCATCAAAGCCTTTCTTAAAATTCTTCAACATACATTCTAATGGAGTTGGCTTCAAG
ACTTTTCCTCCTCTTTCCTCCCTCATGGCGCACTTTCACTCTCACTTTCGCTCTCAGATTCACCAGATGG
GGTCCTATTACGGGAGATTTGGATGCTGCTTGACCAGGTCACAGCCAACTACTGCTGTGAAGCTATGAAG
TGAATCTTGTCGGTTTTATGCAGTGACCTAGGTCTGGCTTGTCCCACACTCACCTTGGAGGACACAGTCT
GCACTAAGATATCTGTACCTCCCCACTTCACTCCCTGTGTTGGCCTCTCCTGAGACTGTCTCTTTCACAC
ACTTTCACACACCTCCCCTGCCCCAGGACTCCTCATCAGATGAAATGAGCCTCTTTTGTGTCCTGGGTAA
GCCTAGTTAGGCTTCCACATTCACACACATGCACACACCACTCCTACCCCAAGACTCCTCATCAGATGAA
AATAGCCTTTCTCATGTCCCAGGTAGGTTCACACACACCCACGCACTCCCAGTTTCTGTCTCCAGATCCA
GTGAACTACTTTCACTTGTTAGTGGGGACACAAGGTTCATCCAAATTGGCAGGCCACTCCTGCCCCGCCA
GCCACTCTGGGTTGGATAAGTAGTCGTGATCAAGCTCCCCTTCCATCCTTATGGGATGGGCTTTTCCAGG
GCCCAACCTTACTGAGGTTCAGCAGTCTGCCTGCACGCTGCTCCTGTGACTGTCCTGCAACTCCCGAGTC
GGTTCCGTTTGTGCTGTCAGGGGAAGCTCCAATACACGGGAGAGCCGTTCTCCTTCTAGGCTAAGTCTTA
CCTAGTGGCACCAAGGGTCCCAAATCTCCTGCGTCCTGTGTCTCTAGCCCACAGGCAAAGGAGACAGAAA
CCTGCCATCTCCAATCCCAGAGAGGCCCCCAGATATGTTATGGGACAATCAGAGATGGGAGAGACCGAAT
AGAATTTAGGAAAGCCTTTATTAAGGTGATCACCTGGCTCAGTAGGACTAGCGTCCAGGAAAATCTGAGC
CCAGACAAAGAATGCAGCCACCTTTTAAGCAGTCAGTGGCCGGGAGCTATGAGATGTGGGAAGTGTACTT
ACAGAAGTGAAAACAAAGGCAGTTGACCAGTCTTTTACATTTATCTATACTACATTTTCCACATCCTTGG
GAAACTATGTTTCTGTAACATGTGCTTACCAACCTTGTAACTTTGCAGCTGCGCTAGGGAGTGACGCAGG
AACTCACTGAGCCTCAGCGAATGTAAAACTGGTAAGTACAGATAAGGCTTGCTGAGCACAGAAGGAAAAA
CAGGCAGTTAGTATTCTTCTCTAACTTAGACTACGGGGGTGGGTGCTACACTACACTTAACTTTTGAAGT
AAAAGTAAAATTTCTTGGTGGTCTTTGATTATACTTGTAAAATTCATGAATTCCTTCTTCA
