# Supplementary material for: Genome-wide characterization of endogenous retroviruses in snub-nosed monkeys
Source: PeerJ. 2019 Mar 18;7:e6602. doi: 10.7717/peerj.6602 (PMC6428148; doi:10.7717/peerj.6602)
Supplement: File S4 — All ERV sequences found in the black and white snub-nosed monkey. [file peerj-07-6602-s004.zip › Supplemental4/205-10386.fasta]

>205NW_016805500.1:955905-966290 Rhinopithecus bieti 
TCTTGTTTTATATTCTGTTTATATGTGCATTTTCCTTTTATTCAACATGACATTAGTTTTTGGGTTATCT
ACTTTTTAAAATTTTTTTTCCAAAGGACCAATATTTTGACTAGTTCTGTTATTTTTATTATTTCTTCTTG
TCCATTAACTAATTTTCTTTTACAAGTTTTTGAATTGAATATAGTTTTTTATTCATTATATGAGTGAAAT
TTATTATTAATATAAGTATCAAAAGCTATGAAATTTTATCTGATAATTGATTCAATTGCATCCTATAAAT
TTTAACACACTATGCTTTTATTTTCATTTTTTATTGCAGATATGTTTTGTATTTTCTCTATTACCCAAGA
ATGCTTTGATAGAGGGGTAATTTTGTTTTATAATTTATTTTGTTTTCTTTTTTTCAGTTTGTTTTGTGTC
TAGTATATTATGTTTTACAAAATATTTTATGTGTACTTAAAAAGAAGGGGTGTTTTCTATCAAAGAGTGT
ACATTTGGTATATGTCCATATGTATTCTGGTAAACTGGCCCCTAGGATAAAAGAAAAGAAAAGCCCTAAT
TATAGCATTTTGCCAATTTCTGTTGGGCACTATAGCCAGTTTCAAATGACTACCATGTGCTGTCAACTGA
ATATGGAATTGGGAAAAGATGTGTGGAATCAGTTTTCACCAGCCATACTGTATGTGCCAGTTCAAACACA
GCAGACATAACTCATTGACCTTGTGTTTAGGCTTTCAATAGGCTTACTTATTTTTTATTTTACCTGATCT
GTCTTGAACTTAGAATTAGTTCTTAAAATTTCCTACTATTATTTTTATTTGTTTTAGTCGATTTCTGCTT
ATATAGCTCCTGTAGTTTCCGCTTTATGAAGGCAAATGCCATATTAAATGATGCATCGTATTCATAGCTG
TTCTAGCATTATTTTGAATTGTTATCTTAAGTAGTATAACTATGCTCTTCTTTATCTCTTATACTGCTTT
TGGGCCTGAATTTTATATTGTCTGATATCAGGATTGCAATCCCTAGTTCTTTATTGTTTCCATTTACATG
ATACATATTTAGTCATGCCTTTATTTTCTCACATTTCTGAATCACTTTGTTTTAGGCATGTCTTTTGTTT
ATAGCATAGAGCTGAAGTGTTTCATTGTTGTTGTTGTTTCTTTTTTTGTTCATTTTTTGCTAAGTCAATT
TGAAAATTGTTTCCTTTAAGTAGTTAAAGCGTTTGTATTTATATTATTATATGACTAAAAGTTTGGTCTC
AACCTAGATGGTATTAGGTTATATTAACTACTTTTTTATATGCTTTTAGTGAGGAAAACCTAAGTTTTTA
CTTCTTGGTTTATCAGCTTTAAGTAATATCCTTTCACTTCCGGTTATAATTATCATTCAATGGAGCAATC
ACTAAGAGATGATCCTGTGTGCCCTTTTCTTCCTTCCATTCTGATTTTTAAATTGAATTATTTCTATTTT
ATTTTCTGAATACATGACATTTACTTCCTCTTCCTCCACTCATGTATCCACTTTTGAATTAACCTTACAT
GTATATTAAATATATCCAATGCTCATTACCATTCCTTTTGATGAAACTGTCCTAGTTATCTCTTGGTTTG
ATGAAGTTTTATCTGCAGTATATTCTTCAAAAATAACTCTGGAGTGAAGTATTTCCTGTGTTCCTCCAGG
TTAAGACTGTTTCGCAATAGCCCTGATTCTTGAGTGACAGAGAATGCCCTCTGGAGCGGAGTGGCTGTGG
TTTTTGGGGACTTGTGCTTCCTCAGAACCTCACATGGTGCCCGACACAAAGTAGGCAATCAACAACTATG
ACTTAAATTAAAGAACAATGTTGTCTATAAGTTTAATCAATGGTAAGATCCACTCTGCAATGTATGTTGT
CATTCATATAAAGGATCCTGGAAAATATAAGGCTGTACATGACATTTTTAGTTTAATCATATTGTGATTA
GGGCATGTGTCCTCAGCCATCCAGACAATTAAACAACTGTGTAATTGTCACTTAGAATCACAATGCAACA
GTTATACTTTGTCCTTGGAAAGGGTCTAAGTACGTATGTGTCCTTGATCAATTCATAGTATACCTTCCAC
CTAAAAGAAGGATTTTTCTCTACAGTGCATTCCCTCCTTTAAAGTAAAGATAAAACATCACTGCCTATAT
CTATGGAAGAGAGTTTCAGCTCGTGACAATTGGATCTTCATTTCTCACCAGTCAAGGACTAAGACCTGTG
CTCAGCTTTCAGCTACACTGCTTTGGAGACTATTTTCAAGGGAACATGTATTACTCAAAAAGAACAAAAA
CATTTGAGAGCAAGTGCTGTAGAATAAACATAGTGGGTCAGAAGCGTATCCAGGATGGAGAGAGCACAGC
ACATAAGGATCTGACTTTTCAATTAACTGCAAATTGGAGAGAAATCTACAGCAATGTAACAAGAAAAGAA
ACAAACACCTAGCTTACTCAGATGACTGGCACAAAAATTAGAGGAGGGTAGTTCTAGCAGGAGACATTTG
GTAAATTACAGCCTCCAGCTTGGCTGATTGAGGAAATAAAACCCCCGGCACACAATCTCCTCTGTGAAAG
GCAAAAGGGAGAGAACATATTTATTAAGCATCAATGGTATACCAGGTACTGCATTGGAACATTCGTACAC
ATTTTATTTCTTAATGCTCATGACAACCTTGTGAATTAAGTGGTACCATTAGTCCCTTTTGTAAAATAAA
GAAGCCGAAGTAACCAAACATTAATTTACTTTTCCAAGGTCACAGACCTAACAATTGTTGGCAAAGCTGA
GATTTACATTCAGCTCTGAAAAAAAGCCCTTACTTTTGTCTGGCTTACATTTCCACATTTTTACTTTTTT
TTTCTTACTCCTTCACTGCTTCTTAATTTCAGAAAGACCAGGAAGACCAATAAAATTAGGCGGTTAAAGA
TGAGGATGAAGACTGTTAACATAGATATTCATGGGCTAGAGAAGCTCTGATTGCTCCAGAGGAAGGAGAC
TGGACCACCTCCTTCTGAGTCACCAGATGGCCATCACACCAAAGCCAGAGCGGAGTATTCTTTAGGTGCA
GGATTGATAGTGGTCTCTTTTCCATAATGAGCCAGCACATTTTAAATTATGGAATTGTAGAGATTTTTAT
GTCTCCATATTTTTCAACATTTTACCAGCAAGACACTTTGTTCAAGGTAAAGATTACAAGGAAAAATATT
CAATACAGCATAGGATCAGAGGCCCTGGAGCCATATCCTACCACTTACTAGCTAGGTTACCTTGAGCAAG
TTACTTAACCTACCTCTGTCCTGCTTTCCTTGTCTGCAAATTGCAGAAAATCATGCTACTTAGTTGTAGA
GCTGTGAAGATTAAATTAAACTAAATCAGTTAATACCTATGAAGTAGGCAGGCAGAGCTTGATGCATACT
AAGGCATTCATTGGTTGAAGGAAAGTTGGCTATGCTTGGAATCCTGAATGATGACAATTCCTTTACAGAA
TCCTTTAAGATTCCACAAAACACAATTGTAAAGCATTGTTTTCAACTCTGTCACTTCCGGCTNTACTGCA
ACCCCAACCTCCTTCACTCAAGTGATCCTCCTGCCTCAGCCTCCCATGTAGCTGGGACCAGAGGAACATG
CTACCATGCTTGGCGAAAATTTTTATTTTGTATTTTTGCTAGAGACAGGTCTCACTTTATTTTCCAGGCT
AGTCTCAAACTCCTGAGCTCAAGCAATCCTCCTGCCTTGACCTCCCAAAGTGCTGGGATTGCAGGTGTGA
GCCATTGCACCCAGCCCACATTTTATTTATCTGCATACTATTGTTTTGTCTTCCGGGATACATTTTCTAA
ATAAATATGGTATGTGTATATCGTATATATGTGTGTGTATATATATATGCATTTAGTATATACATATGCC
ATACAGAGAAGGCTTATAGTATTTCACTTATTAATTCCATATGTATAATAATTTATAAAAACAGAATTCC
AATAAATACGTGGCTGGTAAGCCAGAAAAGCCTAATAAGTTATTGCCGTAAATATGCTGTAAACCTACTT
GACCCCTCATCCCTGCCAGGGTATTTATCCCCTTTTATTGCATGTATCAAACTCTGGCACCTGAATCAGT
TTCCTTAAGTGGTCAGACATAACACAGAAACAGAATAATGAACTCTTTATCCATCTTCATGCATCTAAAC
CAAAAGAAGAGCTTTCTAACACATTTAGTAAAGTTCAGGGGCACTAGGACCAGGCAGTTTTATAGGTGAA
GTTTATCAGGCTATAAAATAATAAAATAATCTCTCCTATATTAAAAACCATTGCAGAAACTGTAAAATAT
AAGATGTATTAAAATGAGATGAAAGTAAAGAAAATGTGTTAATTAATTTCAATTATTAAACTTATTACTT
ATTACATCTGGTAAATATTATTATTTATAATCTTAAATTTTATTATATACTCAAGTAATCTTTGATGTCC
TTTAAAAATGTTTTGTAGGGAGGGGGGAGGGATTGCATTGGGAGTTATAGCTGATATAAATGATGAATTG
ATGGGTGCTGACGAGTTTATGGGTGCAGCACACCAACATGGCACAAGTATACATATGTAACAAACCTGCA
CGTTATGCACATGTACCCTAGAACTTTAAGTATACTAAAAAAATTTAAAAATAAATAAATAAATAATGTT
TTGTATTTTTCTCATAGATGTCCTGCATAAATTTGTAATACTTATTCTGAGAAACGCTGTATTTTTGTTG
CAATGTTTAATGAGACTGTTAAAAATGAAAATTCTTAACATAAAGTACTCTTATGTATATTCACCATAAG
AAAAGTAAATTCATGTTCCAAACCATCAGAAATTTATTGACATCATATTAAGAGTAAAAAGGAATAATCA
TATCTTCTCAATGCACAGAGGAAAAAGTATTCAATAAAATGCAACAGCCATTTATAATAAAACTCTAAAC
TCTAAGTAAACTAAGAATGGCAAAGCAATATTTTCACCTGATAAAGGACATCGAAAGTCTTTACTTGATA
TTTGTATAACAGTGAAATTTCAAAATGTTCCCATTAAAATTAGTAAATAAAGATGCCCCCTACTCTTTCT
ATTCTGCATTCCATTTTAGAATCAATATTACACCAATGATTCTAGCCAATGCCATAAGTCAAAAGAAAGC
AAAATAACGATGTCAAAATTTAAAATTAGGACAAAATATCAATTTGTACAAATTTATGATTATTACTAAA
ACGAATTCAAGAGAATATACAGATAAACTGTTGACATTAACATTTAACAAGATCGCTACAAACCAATAAT
ATCCTTATGTATTAATAGTGGTAAAATATAACCAATTACATATAACTGATAATAACCAAGTGTCAAAACA
TAACATTAAACAAAACCCTAGGTTATAGAGTAACACATGTAATAATCTATAATTTTTTAAAGGTTTATAT
TATTTGGGGGCATATAGATAAGTAGATAAAAGTATAAAAGTGGCTGGGTGCAGTGGCTCACACTTCTAAT
CCCAGCACTTTGGGAGGCTGGGGCAGGTGGATCATCTGAGGTCTGGAGTTTGAGACCAGCCTGGCCAACA
TGATAAAACCCTACCTCTACTGAAAATACAAAAAATTAGCTGGACATGATGGCAGGTGCCTGTAATCCCA
GCTACTCTGGAGGCTGAGGCAGGAGAATCACCTGAACCCAGGAGGCAGAGGTTTCAGTGAGTCGAGATCG
CATCACTGCACTCCAGCCTGGGCAACAAGAGCGAAACTCCATCTCAAAAACAAAAAAAAAGTAAAAGCAT
GCATGAATACCATACCCAAAAAATCAGTCAAGGATCATCTGTAGGAAAGAAGAATGGGAAGGAAATGGGT
GCAGAGAGAGAAATACAGGGGGAAACTGTTTTAGTAAAACGTTATTTAAAAAGATTTGATAAAGTTAAGT
GGGGTAAACTGAGTCACTATGTTTGTCTCTATACTTCTCATATATCCATAATACTTTAGATTCTTTTACT
GTTGAAGAAAAAAGTAAAGAAGTGCTATAAGGGAAAATGTATGTTAAAATTTTTAAATAGTATTAGCCTT
TCAACACAGGTGTACATACAGATTACAAGTTCCTGCTGGAGTAGGGAATCTGTCTCATCCTCCTCAGGCG
AGAACAATCTGCAGCTTTAGAAAATGGCATAAGGCATCCTTGAAAAAGAAGATGATCATGTCCTTTGCAG
GAACACAGATGGAGGTGGAGGTCATTATCCTTAACAACATTATCCTTATCCCAGTGTAGGAATAGAAAAC
CAGGTACTGCATGTTCTCACTTCTAAGTGGAAGCTAAATGATAAGAGTACATGGACACAAACAGGGGAAC
ACCAGACACAGGGGCTTACTTGAAATTGGAAAGTAGGGAGAGGGAAAGGATCAGAAAAACTAACTTTCAG
GTAGTAGGGTTAGTACCAGGATGATGAAATAATCTATACACCAAACCCCCATGACATGAGTTTACCTAGA
TAACAAACCTGCACATCTACCCCTGAACCTAAAAAAAAAAGTTAAAAAAAAGAAAATGGCATAAAGTACA
GAGGTGTCCATACCTTCGCCCGTAATTCATCTTTCAAAGCTGCGAGAGAAACCCACAGGCCAGCACACCC
GCCAGAGCAGGTGAGATCTCTGTGTGTCCGGGGCCCCTTTCCCCTCTGACCATGGATTATTGCTTTTCTT
CCCTCCCCAGAGGAAACCAGCAGATCAATGGATACACTGCTGGATGGAGACAAATGACTTTATTGCTTAG
AAAATAAATGACTTTCACTAAATGTTCTTTGCTTCTCTAGTTTCGCATTGTTGTCATTCCTCCTGTCCTC
AGAATTTGTCGGTGTCATTAAACACTGTAAGTTTCTGAGTATTTAGAGAAGATGGAGTACATGCCCACTA
TCTCCCACTGTTTGATAGAAATACTGCAGACAAATCCATTTAGTCTGTACTGTGATCCATCATGGAGACA
CAGAGTTATCTTTCCACAGTCTTTTCTATGTGACCTTATGCACAAAATATCTCTGCCCTTGAGGTATAGG
ACAGTCCAAACAAGGCCCCTCGAGACAGACAGAATGTAGTATGTGGCATTATACTCAACAGTATTCAGAA
AGCATCCACTGGATAAAACACGCTAGATAAGCAGGATCAGAGAAGTACATCTGAGCAACCTAATGCTGAG
ATGCAAGATTTCAAGACCCTATCAGCAAGACCCACATCAGGATGATTAAGTGGTGATCAATGGATACAGT
TCTCTTGCCACTCACACTGCAATGCTTTATAAACTTGCCCTACAATATCGTTCAAATCAATCATTCGTTG
ACACCTCCAGTCAAAGTTGAAAAAAATCAGTTTCTGCCATGTTGGTTAAGTTCTATCTCACCTCTTGGCT
CCTATAGATACTCAGGCACTTAGGTGGAAGGGGGAGGGCTCTAGTTGTTTAGTCTTGGCTGTTGGTATCA
CCAGTGCTCCTGCTGCCACTGAGAATCCTGTTCCTGTCATGTTCTATTAGCTGTTGGGCCCTGATGCTCT
GGGCTGACTTGGGGATGGCTTCACTGTGGTCTTTCTTGCTGATTACAGACTAGGCAACCCAGAAGTCCAT
CCTTTTATTTCATATCCCATTGCACTATGTAGCCATCCAATTTTCCATCAGATTTCCCAGGAAATGTCCC
TCTTTCCTTCTTGGATTTAGCCACTTCTAGCCCCTGATTTTCTTTCTTCCTCATCATGGGTCTCCATTGC
CCAAATGTTTGGCCGCGCGCGGTGGCTCAAGCCTATAATCTCAGCACTTTGGGAGGCCGAGATGGCCGGA
TCACGAGGTCAGGAGATCGAGACCATCCTGGCTAACACGGTGAAACCCCGTCTCTACTAAAAATACAAAA
AATAAAAAAACTAGCCGGGTGAGGTGGGGGGCGCCTGTAGTCCCAGCTACTCGGGAAGCTGAGGCAGGAG
AATGGCGTGAACCCGGGAGGCGGAGCTTGCAGTGAGCTGAGATCCGGCCACTGCACTCCNNNNNNNNNNN
NNNNNNNNNNNNNNNNNNNNNNNNNNNNNNNNNNNNNNNNNNNNNNNNNNNNNNNNNNNNNNNNNNNNNN
NNNNNNNNNNNNNNNNNNNNNNNNNNNNNNNNNNNNNNNNNNNNNNNNNNNNNNNNNNNNNNNNNNNNNN
NNNNNNNNNNNNNNNNNNNNNNNNNNNNNNNNNNNNNNNNNNNNNNNNNNNNNNNNNNNNNNNNNNNNNN
NNNNNNNNNNNNNNNNNNNNNNNNNNNNNNNNNNNNNNNNNNNNNNNNNNNNNNNNNNNNNNNNNNNNNN
NNNNNNNNNNNNNNNNNNNNNNNNNNNNNNNNNNNNNNNNNNNNNNNNNNNNNNNNNNNNNNNNNNNNNN
NNNNNNNNNNNNNNNNNNNNNNNNNNNNNNNNNNNNNNNNNNNNNNNNNNNNNNNNNNNNNNNNNNNNNN
NNNNNNNNNNNNNNNNNNNNNNNNNNNNNNNNNNNNNNNNNNNNNNNNNNNNNNNNNNNNNNNNNNNNNN
NNNNNNNNNNNNNNNNNNNNNNNNNNNNNNNNNNNNNNNNNNNNNNNNNNNNNNNNNNNNNNNNNNNNNN
NNNNNNNNNNNNNNNNNNNNNNNNNNNNNNNNNNNNNNNNNNNNNNNNNNNNNNNNNNNNNNNNNNNNNN
NNNNNNNNNNNNNNNNNNNNNNNNNNNNNNNNNNNNNNNNNNNNNNNNNNNNNNNNNNNNNNNNNNNNNN
NNNNNNNNNNNNNNNNNNNNNNNNNNNNNNNNNNNNNNNNNNNNNNNNNNNNNNNNNNNNNNNNNNNNNN
NNNNNNNTATATTCTGTTTATATGTGCATTTTCCTTTTATTCAACATGACATTAGTTTTTGGGTTATCTA
CTTTTTAAAATTTTTTTTCCAAAGGACCAATATTTTGACTAGTTCTGTTATTTTTATTATTTCTTCTTGT
CCATTAACTAATTTTCTTTTACAAGTTTTTGAATTGAATATAGTTTTTTATTCATTATATGAGTGAAATT
TATTATTAATATAAGTATCAAAAGCTATGAAATTTTATCTGATAATTGATTCAATTGCATCCTATAAATT
TTAACACACTATGCTTTTATTTTCATTTTTTATTGCAGATATGTTTTGTATTTTCTCTATTACCCAAGAA
TGCTTTGATAGAGGGGTAATTTTGTTTTATAATTTATTTTGTTTTCTTTTTTTCAGTTTGTTTTGTGTCT
AGTATATTATGTTTTACAAAATATTTTATGTGTACTTAAAAGAAGGGGTGTTTTCTATCAAAGAGTGTAC
ATTTGGTATATGTCCATATGTATTCTGGTAAACTGGCCCCTAGGATAAAAGAAAAGAAAAGCCCTAATTA
TAGCATTTTGCCAATTTCTGTTGGGCACTATAGCCAGTTTCAAATGACTACCATGTGCTGTCAACTGAAT
ATGGAATTGGGAAAAGATGTGTGGAATCAGTTTTCACCAGCCATACTGTATGTGCCAGTTCAAACACAGC
AGACATAACTCATTGACCTTGTGTTTAGGCTTTCAATAGGCTTACTTATTTTTTATTTTACCTGATCTGT
CTTGAACTTAGAATTAGTTCTTAAAATTTCCTACTATTATTTTATTTGTTTTAGTCGATTTCTGCTTATA
TAGCTCCTGTAGTTTCCGCTTTATGAAGGCAAATGCCATATTAAATGATGCATCGTATTCATAGCTGTTC
TAGCATTATTTTGAATTGTTATCTTAAGTAGTATAACTATGCTCTTCTTTATCTCTTATACTGCTTTTGG
GCCTGAATTTTATATTGTCTGATATCAGGATTGCAATCCCTAGTTCTTTATTGTTTCCATTTACATGATA
CATATTTAGTCATGCCTTTATTTTCTCACATTTCTGAATCACTTTGTTTTAGGCATGTCTTTTGTTTATA
GCATAGAGCTGAAGTGTTTCATTGTTGTTGTTGTTTCTTTTTTTGTTCATTTTTTGCTAAGTCAATTTGA
AAATTGTTTCCTTTAAGTAGTTAAAGCGTTTGTATTTATATTATTATATGACTAAAAGTTTGGTCTCAAC
CTAGATGGTATTAGGTTATATTAACTACTTTTTTATATGCTTTTAGTGAGGAAAACCTAAGTTTTACTTC
TTGGTTTATCAGCTTTAAGTAATATCCTTTCACTTCCGGTTATAATTATCATTCAATGGAGCAATCACTA
AGAGATGATCCTGTGTGCCCTTTTCTTCCTTCCATTCTGATTTTAAATTGAATTATTTCTATTTTATTTT
CTGAATACATGACATTTACTTCCTCTTCCTCCACTCATGTATCCACTTTTGAATTAACCTTACATGTATA
TTAAATATATCCAATGCTCATTACCA
