# Supplementary material for: Genome-wide characterization of endogenous retroviruses in snub-nosed monkeys
Source: PeerJ. 2019 Mar 18;7:e6602. doi: 10.7717/peerj.6602 (PMC6428148; doi:10.7717/peerj.6602)
Supplement: File S4 — All ERV sequences found in the black and white snub-nosed monkey. [file peerj-07-6602-s004.zip › Supplemental4/206-8579.fasta]

>206NW_016805500.1:248397-256975 Rhinopithecus bieti 
TGACTTATGCCCAATTCTGCCTCCAAAGAAAGAAGAAGTAAAAACTAAAAGGCAGAAATGAAATCCACAA
GCAGACAGTCTAGCGCCACACTCTGGGCCTAGTAGTTAAAGATTGACCCCGACCTAATCGATTATTTGTA
TAAGAAAGCACCATGAAGATCCCTGTCCTGTTCTGTTCCATTCTAATTACTGGTGCATGCAGCCCCCAGT
CACGTACTCCCTGCTTGCTCAATAAATCACGACCGTCTCACATGGACCCCCTTAGAGTTGTGAGCCCTTA
AAAGGGACAGGAATTCTCACTTGGGTAGCTTGGTTGTTGGAGATTTGAGTATTGCCAAAGCTCCTGGACG
AATAAAGCCCTTCCTTCTTTAACTCAGTGTCTGAAGGGTTTTGTCTGCTGCTTGTCCTAGTACATTTCTT
GGTTTCCTGACTGGGAAGTGAGGTGATTAACAGAAAGTTGAGGCAGCTCCTTAGGCACCTTAGGCCTGCC
CTGTGGAGCATCCCTGTGGGGGACTCTGGCCAGCTTGAGCGACACAGATCTTGAGAGCACTCCTAGGTAG
GCAATTGCCCTGGTGGGACTCCTTGTCAGAGTCGTGCATGGCAGGCCCCTGTGGAGGATCAACGCAATAG
CTGAACACCAGGAAGGAACTTATTCTTGGAGTCTGGACATCTGAAATTTGGTAAGACTAGTCTTTGGAAC
TTGCCTATTCCATTTGAGTGGAAGCATGGCCTGATCACCCATGGTGTGCCTGTACCGGCACTTTGGTTTT
TTGTTTTTGACTTGACTTGGATTGCTTGATACCTTGGTTTTGATTTTGACCTGGCTTGGATTTCTTGATA
CCTTTTGATTCTGACTCTGGTTTGATGTAAACTGAAAAACTGTGTGTGTGCCCTTTTACCTGTTCTTTGT
TTTGTGGTACGCATGTGGTGTAAGTGTGGTGTTTTGTCTCGAGGAAACATGGGTCAGGCACAAAGTAAGC
CCACCCCACTAGGAACTCTGTTGAAAAATTTCAAAAGGGGATTTAAGGGAGACTATGGAGTTACTATGAC
ACTAGGAAAATTTAGAACTTTGTGTGAGATAGATGGCCAGCATTAGAGGTGGGTGGCCATCAGAAGGAAG
CCTGGACAGGTCCCTTGTCTCGAAGGTATGCCACAGGGTAACCTGTAAGCCAGGGCACCCAGATCAGTTC
CTGTATATCGATTATTGGTTACAGCTAGTTTTGGACCCCCTACAGTGGTTAAGAGGACAGGCAGCAGCGG
TACTAGTAACCAAGGGACAGTCAGCTAAGGAAGGTTCTCGCTCTATCCACTGAGGGAAGTTGGCACCACA
AGTCCTGTCCGACCCAACACGAAAAGAATTGTGGCAGGAATTGGTACCAGCAGTACCCCCTCCTTATCGA
GAGGAAGGACTCCCCACTCCTGAGTGCACAGCACCTCCACCTCCACCAGATAGCCATACTCATAGACCAC
CCAGAGTAGACAAAAGAGGAAGTAAAGCCACAGGAGAAACTCCTCCCTTGGCAGCTCGCTTACTGCCCAA
GACTGGAATCCAAATGCCCCTGTGAGAGCAGCGATATACTGGGGTAGATGAGGATGGACACATGGTAGAA
AGGTGTGCCTTTGTGTATCAACCTTTCACATCTGCTGACTTCCTCAATTGGAAAAGTAATACTCCATCTT
ACACTGAAAAGCCTCAAGCTTTAATTGATTTGCTCCAAACGATTTTACAGACTCATAATCCTCCTTGGGC
TGACTGCCAGCAGCTGCTCATGTACCTCATTTATACAGAGAAAAGGCAAAGGGTGCTCCAGGAGGCAACT
AAGTGGCTAGAGGAGCACATCCCAGCCAATTACCAAAACCCCCAAGAATATGTAAGAATTCAGCTGACAG
GAACAGACACCCAATGGGACCTGAATGAGGGACTAGACATGGAGAGGCTAAGATGGTACCGTGAGGCATT
AACAGCAGGTCTAAAGAAAGGGACTCAAAAGGCTACAAATGTAAATAAGGTCTCTGAGGTCATCCAAGGA
AAAGAGGAGAGTCCAGCACAATTCTATGAAAGACTGTGTGAGGCTTACCGCACGTACACTCCTTTTGATC
CAGATAGCCCTGAAAATCAGTGCATGATTAACATGGCCTTTGTCAAAGTGTGGAAGATAACAGGAGAAAA
CTGCAGAAACAGGCTGGGGTTGTGGGTATGAATACCTCACAGTTACTGGAAATAGTCAATCAAGTGTTTG
TGAATGGAGATGCAACAAGCTGCAGAGAAAGCCATAAGGAAGGCGAATGCCAGGCCATGTGAGATGCTGA
CTTACTGGCCACAGCCATTAGGGTAATTCCCCCAAAAGGAGAGGGAAAGGAGGGTTCCGGGAAGAATATC
CAGTCTAACTGGATGCTTGTCCTCAACTGAAGGAAAAGCAAGGTGATTCAGAACAAAAGACCTCAGATAA
AGATGAGAGAGCTTTGTTCAATCTGGCTGAAGGGTTACCGGACTGAAGGGGACCAGACTCAAGCGCCCCC
AAGGAGCCCACAGTCAGGATTACAACTGGGGACAAGGACATTAAGTTTTTGGTCGATTCTGGTGCTGAAC
ATTCAGTAGTGACCACCCTGGTCGCCCCCTTATCCAAGAAAACCATTGATATAAATGGAGCAACAGGAGT
TTCCACTAAGCAGACTTTCTGTCTACTATGGACCTGCTCGGTGGGGGGACACAAAATAGTTCACCAGTTC
TTGTACATGCCTGACTGCCCCTTGCCCTTGCAAGGAAGAGACTTGCTTAGCAAGCTGAGAGTCACAAAAC
AGGGCTCTTTACAGCTAAAGTTACCAGGAACAGGAGTTATCATGGCCCTTATGGTCCCCCAGGAAGAAGA
ATGGAGACTTTTTCTAACCAAGACAGGCCAAGAGATAAAACCAGCTCTAGCTAAGCAATGGCCTCGAGTA
CGGGCAGAGGATAATCCTCCAGGACTGGTGGTCAACCAAGCCCCCATACTCATAGAAGTTAAGCCTGAGG
CCCAACCAATTAGACAAAAGCAGTATCTGGTTCCCCAGGGAAGCTCTCAAAGGAATCCAGGTTCATCTCA
GGTGCGTGAAAACCTATGAAATTATAGTTCCTTGCCAGTCTCCATGGAACACTCCCTCCTGCCTGTCCCT
AAGCCAGGGACCAAGGACTACCGGCCAGTACAGGACTTGCGCTTGGTCAACCAAGCTACGGTGAGTCTGC
CCCCAACAGTTCCTAATCCTTGCACGTTGTTAGGGCTGCTGCCGGCTGAGGACAGCTGATTTACCTATCT
GGACTTAAAAGATGCCTTCTTTAGCATCAGAATAGCTCCAGAGAGCCAGAAGCTGTTTGCCTTTCAGTGG
GAAGATCCAGAATCTGGTGTCACTACTCAGTACACTTGGACCCGGCTTCCCCAAGGCTTCAAGAACTTCC
CTACTATCTTTGGGGAGGACTTGACTCGAGCCTTGAAAAAGTTTCCTGCTAAAGAATTAGGTTGCATCTT
GCTCTTGTACATGGACGACCTTCTGCTGGGACACTCCATGGCAGTTGGGTGCGCAAAAGGGGTGGATGCC
CTGCTTCAGCATCTGGAGGACTGTGGGTATAAGGTGTCCCAGAAAAAACTCAGATCTGCAGACAGCAGGT
ACGCTACCTGGGATTCACTATTTGGAAAGGGGAGTGCAGCCTGGGGTCAGAAAGAAAGCAGGTCATCTGA
AGCCTACCTGAACCTAAAACCAGAAAGCAAGTAAGGGAATTCCTAGGTGCTGTGGGGTTTTGCAGATTAT
GGATTCTAAACTTTGCAGTGCTCACCAAACCTCTGTATGGGGTTACAAAGTGGGATGACCAGGAGCCTTT
TGAATGGGGCCTCTACAATAGCAAGTCTTTTGTAAGTTAAAGAAAAAACTTATGTCAGCCCCAGCCCTAA
GACTACCAGAATTGACAAAGCCCTTTACACTCAATGTGTCAGAAAGAGAAAACATGGCGATTGGAGTTTT
AACCCAGACTCCAAGGGGCCTGGCCAAGGCCAGTGGCTTATCTGTCAAAACAACTAGATGGGGTTTCCAA
AGGCTAGCCACCATGTTTAAGGGCCCTGGCAGCAACAGCCCTGTTAGCACAAGAAGCAGATAAACTAACC
CTTGGGAAAAACATGAATACAAAGGCCCCCCATGCTGTGGTAACTATGATGAATACCAAAGGACATCATT
GGCTAACAAATGCTAAATTAACCAAGTACCAAAGCTTGCTCTGTGAAAATCCCCACATAACCATTGAAGT
CTATAACACCCTAAATCCCGCCACCCTGCTCCCAGTATCAGAGAGCCCAGTTGAGCATAACTGTGTAGAG
GTGTTGGACTCAGTCTATTCTAGCAAACCTGACCTTCGGGACCAGCCATGGGCATTAGTAGACTGGGAGT
TATATGTGGACAGGAGTAGTTTCATCAACCTACAAGGAGAAAGATATGCAGGACACGCGGTGGTAACTTT
GGATACTATCATTGAAGCCAAACCACTGCCACAGGGCACTTCAGCCCAGAAGGCTGATCTCATTGCTTTA
ACTTGGGCTCTAGAACTCAGTGAAGATAAGACTGTAAACATCTACACTGACTCTCCATATGCCTTTCTAA
CCCTCCAAGTGCATAGAGCATTATATAAGGAAAAGGGCCTGTTAAACTCTGGGGGAAAGGACATAAAATA
TCAACAAGAATTCTACAATTACTAGAGGCAGTGTGGAAACCTCAGAAGGTGGCAGTCATGCACTGCAGGG
GACACCAGCGAGCCTCTACCTCAGTGGCCTTAGGAAACCCTCAAGCTGATTCAGAAGCTCAAAAAGTAGC
ATCTATCCCTTACTGGGCATCAGTAGCAGCCCCCTTACTCCCTCAAACACCTGACCTGATACCTACCTAA
GGAAGAAAAGACTTCTTCCACCCAGATGGGGGGGGGGGCATGTAATTAAAGGAGGATGGATCAGATTGCC
CGATAGGAGAGTAGCTGTGCTGCAGTTGCTGCGAGCCACAGTTGTATTGGCCATGCACGAAACCACTCAT
CTAGGTCAAGAGTCACTTGAAAAATTGTTAGGCCAGTACTTCTACATCTCACACTTGCCAATCCTTGCCA
AAGCAGTAGAACAACGGTGTTTTACTTGCCAAAAGCACGACGCGAGGCAAGGCTCCACTATTCCACCTGG
CATGTAAGCTTATGGAGCGGCTCCTTTTGAGGATCTTCAGGTGGATTTCACAGAAATGCTGAAACGTGGA
GGTAACTTATTATTGGTATTTGCTGGTTCTTGTGTGTACTTACTCTGGGTGGGTGGAGGCTTATTCAACA
TGAACTGAAAAGGCCTACGAGGTAACCCATGTGCTTCTCTGAGATCTTATTCCTAGGTTTGGGATTTATT
ATTCCTAGGTTTGCCCTTATGAATCGGTTCAGATAACGGGCTGGTGTTTGTGGCTGACTTGGTACAGAAC
ACAGCAGAGGCATTAGGAATCACTTGGAAGCTACATGCCGTCTGCCAACCTCAGAGTTCCAGAAAGGTAG
AGGGAATGAATCGAAATGTCAAAAATAGTTTGGGGAAAGTATGTCAGGAAACAGGATTAAAGTGGATATA
AGCCATTCCTATGCTATTGTTTAACATTAGATGCACTCCTTCTAAGAAAACAGGATATTCCCCTGATGAA
ACACTATATCATAGGCCTCCTCCTATACTACGGGGGCTTCCAGGCACTCCCTGAGAGTTAGGTGAAATTG
AATTACAGTGACAGCTACAGGCTTTAGGAAAAAGTAGACAAAACAATCTCAACTAAATGAGAGGTGTCCC
ATCGGCTTATTCTCCCCAGTTCACTCTTTCTCTCCAGGTGATCGTGTGCGGATCAAGGACTGGAACATAG
GCCCTTTGTGGTCACGGTGGAAAGGACCTCAGACCATCATCCTGACAACCCCCATGGCTGCAAAGGTAGA
AGGAATCCTAGCCTGGATCCACCACAGCTGTGTGAAACCTGCAGCTGGTGAAACCTGGGAGGCAAAACTG
AGCCCAGACAAGCCCTGCAAAGTGACTCTGAGGAGGACAGCAAGCCCTGCTCCAGTCACACCTGGAAGCT
GACTGGTCTACACATGGCCGAAGCATGAGGAGGATCATTGTGGGACTCATTTTCCTTATAATTTGGACTT
GTATAGTAAAAATTTCCACTAATTTTCCCCACATGGAGGACTGCTCTCAGTGTATACATCAGGTTACCGA
GGTAGGGCAACAAGTTAAAACAATCTTTCTCTTCTATAGTTAATATTAATGCCTAGGAACTTTAAAAGGA
ACATGTTTATAAAAGGACACTCAGTACAAGGTATGTAGCCCAGGAAATGACCAGCCAGATGTGTGTTATG
ACCCCTCTGAGCCCCCATGTCCACAGTTTTTGAAATAAGATTGAGGAAAGAAGACTGGTGGGGACTCGTA
AATGATACAAGTAAAGTATTAGCCAGAATAGAAGAAAAAGGGGTGCCCAAATGCATAATCTTGAAATTTG
ATGCCTGTGCCATCATTAATAGCAATAAGTTAGGAAGGGGATGTGGCTCTTTTAGTTGGGAAAAAGGCTA
CATGACTGAAAATAAGTACATTTGTCATAAATTAGGACTGTGTGGAAATGAATGTGGATACTGGTCTTGT
GTCATTTAGGCAACTTGGATAAAAAATGAAAAGGATCCAGTCCACCTTCAGAAAGGAAAAAATGGCCCTT
CCTGTACTAAGGGACAATGTAACCCCTCGGAGCTAGTAATAACCAATCCCCTTGATCCTCACTGGATATA
AAGGGGAGCGTGTGACCTTAGGAATCAATGGGGCCAGACAGAATCCTCAAGTAAATATCTTAGTTCAATA
AGTTTACAAACGCTCTCCTGAGTGAGTATTTCAAACTTTCTATGATGAACTAAATGTGCCAGTACCAGAA
ATTCCAGGAAAAACAAGGAATTTGTTTTTGCAATTAGCCAAGCATGTAACCCAGTCTCAATGTCACTTCA
TGTTATGTGTATGGAGGAACTGTAATGGAAGATCAATGGTCATGAGAAGTCTGAGAATTAGTACCTACAG
ACCCAGTTCCTGATTAATTCCTGGATCAAAAGAATCACCCTGATAATTTCTGGGTCCCAAAAGCCTCAAT
TATTAGACAATATTGCATAGCTAGAGAAGGAAAAGAATTCACTCACCCCATAGGATGACTTAGTTGTCTG
AAACAGAAACTGTATAATGGTACCACAGAAACAGTCACTTGGTGGAGTTCAAATTACACAGAGACAAATC
CACTTAGTAAATTTGCAAAGTTGCAAACCTTGTGGACCCATCCGGAGTTCCACCGGGACTGGACAGCCCC
TACTGGATTATACTGGATATGTGGGCATAGAGCTTACACAAAATTACCCAACCAGTGGTCAGGTAGTTGT
GTTATTGGCACTATTAAACCATCTTTCTTTTTTTTTTTTTTGAGACGGAGTCTCGCTCTGTCACCCAGGC
TAGAGTGCTGTGGCCGGATCTCAGCTCACTGCAAGCTCCGCCTCCCGGGTTCATGCCATTCTCCTGCCTC
AGCCTCCCGAGTAGCTGGGACAAGAGGCATCTTTCTTCCTACTGCCCATAAAGACAGGTGAACTCCTGGG
CTTCCCTGTCTATATTTCACGCTAAAAGAGAAGCACAGCTATAGGAATTTGGAAAGATGATGAATGGCCC
CCGATACAATCATACAATATTATGGGCCTGCTACTTGGGCACAAGACTGCTCATGGGTATACCGGACCAC
CATTTACATGATCAACCGAATCACACGGTTACAAGCTGTCTTAGAAATAATCACTAATAAAACCGGCAGA
GCCTTGACTATTCTGGCCCAGCAAGAAACTCTGATGAAAAATGCTATCTATCAAAATAGATTGCCTCTTG
ACTACTTGCTAGCAGCTGAAGGAGGGGTCTGTGGGAAATTTAACCGTACTAATTGCTGCCTACACATAGA
TGATCAAGGGCAACTAGTCGAAGACAAAGTTAGAGATACGACAAAATTGACACATGTGCCTGTGCAAGTG
TGACATGGATTTGATCCTAGGGCCATGTTTGGAGAATGGTTCCCAGTACTAGGAGGATTTAAAACTCTTA
TAATAGGAGTTATAGTAGTAATAGGAAACTGCTTAATGCTCCCTTGTTTGCTACCTGTACTTCTTCAAAT
GATAAAAAGCTTCATCGCTACCTTAGTTCTCCAAAATGCCTCCGCACAAGTATACTATATGAATCACTAT
CAATCTGTCTTGCAAGAAGACATGGGTAGTGAGAATGAAAGTGAGAACTCCCACTATTGAGTGAGCTTCT
CAAAGGGGGGGATAAGGGAGGAGACCACCCCTTATATTGTCTTATGCCCAATTTCTGCCTCCAAAGAAAG
AAGTAAAAACTAAAAGGCAGAAATGAAATCCACAAGCAGACAGCCTGGCGTCACACCCTGGGCCTGGTAG
TTAAAGATCGACCCCTGACCTAATCAGTTATTTGTATAAGAAAAGCACTGTGAGGATCCCTGTCCTGTTC
TGTTCTGTTCTAATTACCAGTGCATGCAGCCCCCAGTCA
