# Supplementary material for: Genome-wide characterization of endogenous retroviruses in snub-nosed monkeys
Source: PeerJ. 2019 Mar 18;7:e6602. doi: 10.7717/peerj.6602 (PMC6428148; doi:10.7717/peerj.6602)
Supplement: File S4 — All ERV sequences found in the black and white snub-nosed monkey. [file peerj-07-6602-s004.zip › Supplemental4/207-12761.fasta]

>207NW_016805500.1:835514-848274 Rhinopithecus bieti 
CACATCATTCCTTTTAACCACTGAATAGTATTCCATGGTGTATATGTACCACATTTTGTTTATCCAGCCT
ATCACTGATGGGCATTTGGGTAGATTCCATGTCTTTGGTATTGTGAATAGCGCTGCAATAAACATACATG
TGTATGTATCTTTACAATAGAATGATTTATATTCCTTTGGGTATATACCCAGTAATGGGATTGGTGGATC
AAACGGTATTTCTGGTTGTAGATCCTTGAAAAGTCACCACACTGTCTTCCACAATGGTTGACCTAATTTA
CATTCCCACAAACAGTGCAAAAGTGTTTCCGTTTCTATACAGCCTCGCCAGCATCGGCTGTTTCTTGACT
TTTTAATGATCGCCATTCAGACTGATGGAAGATGATATCTCATTGTGGTTTTTATTTGCATTTATCTAAT
GATCAGTGATGTTGAGCTTTCTTCATATTTGTAGCCACATAAATGTCTTATTTTGAGAAGTGTCTGTTCA
TATCCTTTGCCCATTTTTTGATTTTTTTTTTGTCTTGTAAATTAGTTTAATTTCCATGTAAATCCTGGAT
ATTAGACCTTTGTCAGATGGGTAGATTGTAAAATTTTTCTCCCATTCTATAGATTGCCTGTTCACTCTGA
TGATAATGTCTTTTCCTGTGCAGAAGCTCTTTAGTTTAATTAGATACAATTTGTCAATTTTAGCTTTTGT
TGCAATTTCTTTTGGTGATTTCATCATAAAATCTTTGTCCATGCCTGTGCCCAGAATATTACTTTATCTC
ATTTTATTTTCACTATATCTCAGTGAGAAAAATGTTCTCATCTACATTTTTTTCTTAAATTTTTAAAATT
TTTATTTGTTATTTCCATTGATTTTGGGGGGAAGAGGCAATGTTTGGCTACATTAATGAGTTCTTTAGTG
GTGATTTATGAGATTTTGATGCACCTATCACCTAAGCATTTTACACTGTACCCAATTTGTAGTCTTTTAT
TCCTCACCCACCTCCCACTCTTTCCCCCAAGTCCCCAAAGTTCAATGTATCATTCTGTGTCTTCGCATCC
TCACAGCTTAACTTCCACTTCTGAGTGAGAAAATATTATGTTTAGTTTTCTATTCCTGAGTTACTTCATT
TAGAATAATGGTGTCCAATTCCGTCCAGGTTTCTGTGAATGCCATTATTTTGTTCCTTTTTATGGCTGAG
TAGTATTCCATTTCTTTAGAAAATTCACAATTTATTTATCAACTCATTAATTGAAGGGCGTTTGGGCTGG
TTCTAGATTTTTGCAATTGTGAATTGTGCTGCCATAAACATACGTGTACAAGTATCTTTTTCATATAATG
ATTTCTTTTCCTCTGGGTAGATAACCTGTAGTGGGATTCCTGGATCAAATGATATTTCTACTGTTAGTTT
TTTTTTTTTTTTTTTTTGAGACGGAGTCTTGCTCTGTCACCCAGGCTGAAGTGCAGTGGCACAATCTCGG
CTCACTGCAAGCTCTGCTTCCCAGGTTCACGCCATTCTCCTGCCTCGGCCTCCCCAGTAGCTAGGACTAC
AGGTGCCTGCTACCACGCCCGGCTAATTTTTTGTATATTTAGTAGAGATGGGATTTCACCATTTTAGCCA
GGATGGTCTCGATCTCCTGACCTCCTGATCTACCCGCCTCGGCCTCCCAAACTGCTGGGATTACAGGTGT
GAGCCACCATGTCCAGCCCTACTTTTAGTTTTTTAAGGAATCTCCACACCATTTTCCATACAGGTTGTAG
TAGTTTACATTCCCACCAGCAGTATAAAATTGTTCCCTTTCCTCCACATCCCCACCAACATCTATTACTT
TTTTATTTATTGATTATGGCTATTGTTGCAGGAGTAAAGTGGTATCACATTGTGGTTTTGATTTGCAATT
CCCTGATTATTAGTGATGTTGAGCATTTTTTCATATGTTTGTTATCCATTTGTATATCTTCTTTTGAAAA
TTGTCTGTTCATGTACCTAGCCTATTTTTTGATGGGATTTTTTTTTTCTTGCTAATTTGTTTGAGTTCCT
TGTAGATTCTGGATATTAGTCCTATGTTTTAAATACATAGAGCCATGCTATAAGAGTATAGGATTTGAAG
TCTATGCTTCATTTGCAGAAATAGTTTCCATGTTATTCTCACCTCTTTAACTCCCTCGCTATATCAGAAT
TACATATATAAGCCTTCAGCATACAAATTTGCAGTGCCTCTAATATGAATAGAGAATATGCTCCTATTAC
CCTAATGGCAATTGGCTTTGGCCAAGTGAATGTGGGTAGAAGTGATGGTGGGCCAGTTATAGACACAGGA
TCTATGAGCCATCACGTCACTGCTTTCTCTCTTGCACTCCTGAGACTTACCATGGGAAAAACATGTCTTA
AGTAGTAGAGACAAAGACCTGAAGTCAACCAGAAGGCTGAAGTTCAGCCCAGCCCAGACTAGCCCTGCCT
AGATCAACCAAACTACATGTACAGCATAATAAAATAAATGTTTATAAGCCATTGATATTTTGAGATTATT
TTTATTACAGAAAAAAGGACATTTATTCTGAAGGACATCAAATCATACCTACTAACACAAGAAAGTGCCT
TGATGTGGAGACTGCTAATCCAGAGCACAGCCACGTTTGACTGACAGGTGGAATATAGAAAGTCTTTGCC
CTTGTCTGAGAAGAGTGTTGGTCCTGACTGTATTACAGTGATTTTGGTTCCCATTGAGAGTCTTTTCAGC
AAGAGTGTAGGCAAGTTATTGATTGACAAGTAAGGTTCAGTGTGAAATTCAGACTCTGCTACTTGCTAAT
CATACTAATCCTTTGAAATCTTTTCTTTTCCACAAAATATGACAAATAACACATAATTCACTGGGTCCCT
GTGAGGGGTCTGTCTATGCAATGTTTATTAAATGCCTAGTACAATGCCTAGCTCAAAGCTAGCACATAGC
AAGCTGTTGCTATGCCCCTATGTTGTGTCTATCAATATCATTTCCTAAAATTATTCCCAAATAATTATTC
TGATAAGGGAACTCTCCAGTTTAGTGAAGTATAAGCAAAACAGTCACAGCATACTTGTATTTGAGCTGGA
AAATACATTTGGCAAACCTAAATTAATCCCAAGCTTTGGCTATTAGGCTAAAAAAGTGTATTTCTTCCAT
TCCTTTTATCACTCCTTTATATTTTGGCATCCCTACCAAGTACCATTTCCACCAGTTCCCACAAATATAA
CGTGATTTCAAATGTTAAGAAAGAATTGAGAGTTTTTAATTTTAGCTGAGAATACTTTTATTCTTTACCT
GTGGGGATATGTGAACTGGTGATTATGAGTGTGCTACCCTTAGAAAGAAAGATATGAAATAGGAGCAGCA
GTTACTTATCTGGCAATGACAGTAAATATCCTCCTACCAGAAACTCAAGTTTCTCCTTGAAGATGTCAAC
TTCAAATGAATTTCAAAGATTTATTTTCTTATAGTTTTATCGATTCCTTGATTTGGTTTTAACACTAAAA
AGCAAACAAGGTCAGAGGCTATATCTTCTTTGATTTTAATAAATGGCTTAGTAAAATGAGATGGTACATC
ACACAGATGAAATATCTGACAGCAGTCGTACAATAACAAAATACTACTTTATGGGCCCAGGACAGCAGGT
GGTTTACCCCATCCTGGAAGAGCAAAGGAGGGGAGGTAGCACCATTTCTATCTCCCCCTCAGAGGGTTCA
GTGTTGGGTCTGTTGTTCTTGAAGTAAAGATGCAAATTTAAGGGGCAGCAAGAACAGCAGCAGTAGCACA
GCTTTGTGACAGCATGTTCCTTTGATGGGCATCTTGAAAACTCTTTAATGATGAATCATTTAATATATAC
GACTGGTCTATAAAATCAATTGTAATCAATATAATTACACTGCCATTTGATCCCCCATATACCTTACAAC
AAATACTCTGTTTTTAAACACTTTAACATCTCTCCTTTTATTCAATTATTCTTTCAACATTTTTCTTTCC
AACCTAGCTTATTTTAAAATATTTAATTGACAAAGATTAAAGACATTTAAGGTGTCTGAAGTGGTGACTT
GATATACATATACACTGTGTAATGATTGCCACAATTAATTTACATATCAATCACTACCCATTCACTAGAT
CCCGAGAATGGAGTCATTTCATAACTGGAAGTTTGTATCCTTTGACCAATATCTCTCCATTTCCCCACCT
GCTCAGCTTCTGGCAACCACTGTTCTACACCCTGCTCTTATGATTTCAACTTTTTAAGATTCTACATACA
AGTGAGAACTTACAGAATTTACTTTTCTGTTTCTGGCTTATTTTGCTTAGCATAGTGTCCTCCAGATTCA
TCCATATTATTGTTGCAAATGTCAATGATATTACATTGTATAAATGTTCCACAATATTTTGTATCCATTC
ATTCATTGATGGAGGGCATAGGTTGTTTACCTATCTTGGTTATTGTAAGTAATGCTGCAATCAACATGGG
GTTTAGATATCTCAAGAAACTGGTTTATGTCCTTTTAATATGTAGAAAGAAATGGGGTTGCTGGATCAAA
TGGTAGTTCTACTTTTAATTTTCTGATTAACTTCCATATCATTTCAACAATGACTACACGACTTTACAGT
CCTACCAACTGGGTACAAGGGTTCTCTTTTCTCTACACCCTTGCCAATACTTGTTATCTCTTGCTTTTTT
CAATAGTAGTCATTAGAAAATGTGTGAGGTGGTATCTCATTGTGGTTTTGATTTGCATTTCTCTGAAATG
CTCAAGCATCTTTCATAGATTTGTCAGCCATTTGCATGTCTTCTTTGAATGAAATGTCTATCCGATCATT
TGTCCATTTTTAAAATATTGAGTTCTGTGAGTTCCTTATAGATTTTAGATACAAACCCTTTACCAGATAT
ATGGTTTGCAAATATTTTCTCTTATTCTGTAGGTTGTTTTATATTTTGTTGGTTGTTTTCTTTGCTGTGT
AGACACTTTTTAAATGTGACATTCATCTTGGCAATGATTTTTTGATATGACACAAAAGCACAGGTAACAA
AAGCAAAAATAAACAAGTGGGACTACATCAACATATATTCATTAAGTTTCTTCTACATGCTAAGCAAAAG
TCCTCGCTGTCATTAAATTTGCATTCTAAGAGGCATGGGGGAGACAGACAATAAATGAATAAACAATGAA
TATATTCAGATAAGAAATGCTATTGTGGGCCAGATATAGTGACTCACGTCTATAATCCCAGCACTTTGGG
AGGCCTAGGCAGGTGGATCACTTGAGGTCAGGAGTTTGGGACCAGCCTGGCCGACATGGTGAAACCCCGT
CTCTAGTAAAAATACAAAAATTAGCTGGGTGTGGTGGCGTGTGCCTGTAATTCCAGCTACTAAGGAGGCT
GAGGCAGGGGAATCCCTGGAACACGGGAGGTGGAGGTTGCAGTGAGCAGAGATCGTACCACTGCACTCCA
GCCTGGATGACAGAGAAAGACTTCGTCTCAAAAAGAAAAAAAAAAAAGAGAGACAGAGAATTGCTATTGG
GGAAAATAAAGCAAAATAAGAAGGAACAAGGAATGTAGCAGAGGGATGATGCTCTTTTAAGGGGCAGTCA
TCTTGGTGAAGATTTTGTGGGTGATAATTGAGGAGCATCTAGGGAAAATGTTGTCACCAGCCATGTAGCA
TAAGATCATCCCAGAGAAAATTGCATGTGGAAAGGACCTAAGGCAGGATCATCTATGGCATGTTCAAGAA
ACAGTGGGGAATCTAGAGTGAGCAAGTGTCATGGGAGGCAAGGTTAGAAAAGTGGTGGGAGGCAGATCAC
ATAGCCATTATTAGGATTGAGTGGTATGAGAGATCCTGGCTTGCCTGTAGAAAAGCCACGCCATGATCTG
ACTTGCATCCCAAAGGTTCAACCTGGCCTCTCTGCCAAAGACAGTGGGTAAGTGTTGAAGAAAGGAAACT
CATCAGGAGGCTATTGGAATAATCTGGGGGAAAAGGGGAATTGTGACTGCTTGTATCACTGAAATTGCAA
AAACTGCAGAATTTACTGATGGATTTCACATGGGACCTGATAATAGGAGAGTATTCAAAGATTGCTCTAA
GTTGTGGGGCTTAAGCAACTGAAATGACTAAGTTAAATATGAAGCAGTATGTGTATAGTATCAAGAGAGG
GACTAAAAGCAAAAATGCCTAGACAGCAAGGATGGAGAAGGTATGGATGAAGGGATAAGGAGATGCACAG
CAGGATGAAGAGAGAGAAGAGACAGGCCCTGAAACCATGACTTATGAGTTTGAAGATAAGGTGGTAATAG
TATGTGAGGCAATCTGTAAAAGTTCTGGATAAACCCTATTAATTTGGAACTCTGTGAATCCAAATAAAAA
GCAACTTTAGAGATAGATATAAACCAGATGGTATTATTCTATTCAAAAGATCAATAGAATAGAGTAGAAG
TGAAGATTCCCATTTATATTTTGCCATTCTCAGACGTCCACAAAAACCAGTGGTGGGCATGGTGTGCATC
TGCTTCCAGAATACCTGGTCCCACAGATGCTTGGCAGGGTGAAGGATGGGCATAGGTTAATATTAGGTTA
ACATGTGCCTTTAGGGCTCACAAGCATTTACAACGACATTTTATTATAAACCATCACTGATCAAAAACCT
TTGTTCTCCCCTGTGGATACATATTTGATTTTTATAAATATGAAGTTGTTTGGAAGCCACTCTCATGACA
AGGCCATTTAAATCATGATGAGGAATGAGGGTCAGAAAATGAGATGCCATCATAAAATAACAGAACTGCT
TTCTTTGTGTGGCTCTGAAAGTACTTCCAAACATATCTTGAGCAACAAAACAACCAGAAATGTAGCCAGT
TTCCCAAAATGATTTCTTTAAAAGATAACTCTATTATGGATACATTCATCAATGTGTTATTAAAGAAGCC
TTACATCTTAGTCACAAGTTTAATAAGATATTGCAGCAGAAGGGCAATATATTAATTAGTACAAGCTCCT
CTTGATTTTATGTCTCAATTTATTTCGATAGTTCCTCGGGTGGTGTTTTTTAACTGAACAGAAGGGTTAC
TGATGAGTCTGTTAGCAACCAGGAAATGACGGAGGATTCAGGTACAATGTAGGGTTCTTAACTTACCGTA
AAAAGACTTAGAGAATAAAGAAGATGAAAACAAAAAAGATACAGTTCCAGCCAAACTGAGAATTTGCTTT
TCATTCTTTATAAAAAGAACGTTTTCCTCCTGTATTTTATTTCCTCTTTATTTTCCTGGGAGAAAAGAGT
GTGAGAAAAACACATTACCCAAAATGAGCCTGAGAAGGAAAGAAAATAATAAAAACAAATGATAGGTTAC
AAATGAGAAAAGAGTCCAGCAAATGAAATATCTATTAACAATGAAGATAAAGAGAATGTGTAGGAGCAGA
CGAAAAGGAAAGGTAGTAGAAGAAAGACATATAGACTCAATCACAGACAGGGTCTGAAAATTAAATGCCT
TAACAAAAATGGGCTTGCAGACAGATAAAAAAGAGAATGGGAAGAGCAGATAGGAAGGGATAAGTAATGT
AGCTTGTTCCTTCTCAGACTACAATCTGGCTTTAGAGAGAAAAAGTCATTAATATAACTTATTCACTCAC
ACACTGTCAAGAAGAATCAACCAAAGAGGGCCCTTTGGTTAAATTTAGAGCAAAGTTGCTATTCACACCA
TTGGCTGTGAACCTCATTACAAAGCCAACATGTGGAATAATCTCTGGGTTGAGAAACAGGAGACCCAGAA
TCTAATTCCAGATCTGTTGTGACTCACTCATGCCCATTAGGAAGCCTCTGGGCCTCACCCTCAGCATCTA
TAGAATGGAAGAATCAGACTAAATGTCTTCTAAGTTCCCTCTGGATCCGTTGTTTAATGACTTATACAAG
TCTTCCATCAAATGTCTAGTATTTGACTCAAAAATGATAGAAGGATAAGTTAGTCAACTTCAGACTTCTT
TATTATCCTTTTTGATTTGTCTTCACTTTTATTCCTAAGGAACAGCCTTGACAAGTTTTTAAAACATATG
CTTGTTACATTATTAGTTTGACTACCTTTTAAGTCTCACAATTTATTAAATCCAATCAGTCTGGCCATAC
CCATGAAGAAAATGTGACAATTTTTCCTCTGTTTATCTAAAATAGCATCACAAGATGTACAGAATTAGCA
CTTACTAGAGCAGTATCTATGTGATGTCAGAGTCCTCTATAACTGGAACTTCTTTATTTTGAAGAATGTT
GGTAATGGAATAGATCTGAGAAATTACCTAATCATTACATCATGAAAGAATTATCAAATAACTTTTAAAA
TTTTTTAATAGTTTTTTTTTTTTTTTTTTTTTATTTCAACAGCTTTTGGGGAGCAAGTGGCTTCTGTTTA
CATGGATAAACTCTACAGTGGTGAATTCTGAGATTTTAGTGCATCTGTCCCCTCAGTAGTGTACACAATA
CCCAAGATGTAGTCTTTAATCCTTCACTCCCTCTTGCCTTTGCCAAATCCCCAAAGTCTATTATAACCCT
CTGTATTTCTTTGCGTCTTCATAGCTTAACTCCCATTCATAAGAGAGGACATAAAATATTTGGTTTTCCA
TTCCTGAGTTACTTCACTTAGAATAATGGCCTTCAACTCCATCCAAGTTGCTGGAAAAGACATTATTCTG
TTCCTTTTTATGGCTGAATAGTATGCATGGTGCATATATACCACATTTTCTTTATCCATTTATTTGTTGA
TGGGCACCAATCAAAGATTGGTTGTGCTGCTATAAACATGCATGTGCATATGCCTTTTTCGTAGAATGAC
TTCTTTTCCTTTGGGTAAGTTCCCAATAGTGGGAATGCTGAGTCAAATGATAGATCTACTTTTAGTTCTT
TAAGGAATCTCCTTAATGTTTTTCATAGAGGTTGCACTAATTTACATTCCCATCAGCAGGGCAGAAGTAT
TCCTTTTTCACCACATTCATGCCAACATCTATTGATTTTTGACTTTTTAATTATGGCTATCTTTGCAGAA
ATGACGTAGCATCTCATTATGGTTTTAATTGCCTGAAAATTAGTGATGCTTACATTTTTTCATATGCTTC
TTGGCCATTTATGTATTTTCCTTTGAGAAATATCTATTTATATCCCTTGTCCACTTTTTGATGGAATTAT
TTTGGGGGGCAGAAGGGGGAGGCTGTGATTTGTTTGAGTTCCTTGTAGATTCTGGATACTAGTTATTTGT
TGGACGCATAGATTGCAAATATTTTCTTCCATTCTGTGGGTTGCCTATTTACTCTGCTGCTTATTTATTT
TGCTGTGCTTAGAAGCTTTTTAGTTTAATTAGGTGTCCTTTATTTCTTTCTGTTTTGTTGTATTTCCTTT
TGGGGTCTTAGTCATTAATTCTTTGCTTAAGCTGATGTCTAGAAGACTTTTTCCAACATTATCTTCTAGA
ATTTTTATGGTTTCAGGTCTTACATTTAAGTCTTTCATCATGTTGAGTTGATTTTTGTATAAGGTGAGAG
AGAGGGACCAGTTTCATTGCTCTACATGTGGCTTGCCAGTTTTCCCAGCACAATTTCTTGAATAGAGTAT
CCTTTCTCAATTTATGTTTTTGTATGCTTTGTCAAAGATGAGTTGGTTTTAAGTATTCAACTTTATTTCT
GAGTTTTTTATTCTATTCCATTGGTCTAAGTACCTATTTTAAAATCAGTACCATGCTGTTTTGTTAACTA
TAGCCTTGTGTTATAATTGAAGTATGGCAATGTGATGCCTCCAGATTTGATTCTCTTTTATTAGAATTGC
TTAACTGTTTGGGCTCTTTTTTGGTTCCACAAGAATTTTAGGATTTTTTTTCTAGTTCTGTGAAAAATGA
TACTGCTATTTTTATGGAAATTGAATTGAATCTGTAGATTTCTTTGGGCAATATGGTCATTTTTACATTA
TTAATTCTCCCCATCCATGATCGTGAGATACATTTCTATTTGTGTCATGTATGAATTCTCTCAGCAGAAT
TTTTTAGTGTTCCTTGTAGAGATCTTTCACCTCCTTGGTTAAGTATATTCCTATATATTGTACTTTTGTG
CAGCTGTTGTAAAACTTAAGTTATTGATTAGATTCTCAGATTGTCATTGATTGGTCATCATAGCATAGCA
GTGCTACTGATTTTTGTACATTGCTTTTGTAACCTGAGACTTTACTGAATTTGTTTATCAGATCTAGGAA
TCTTTTGGATGAGTCTTTAGGGTTCTCTAAGTATATGATCATATCATTGGTGAACAGCAAGTTTGACTTC
CTTTTTTCCAATTTGGATGGCTTTTATTTCTTTCTCTTGCCTAATTGCTCTGGCTAGGACTTCCAGTACT
ATATTGAATAAGAGTGGTGAAAGTGAGTATCCTGGTCTTGTTCCAGTTCTCAGGGAGAATGCTTTCAACT
TTTCTTCATTCACTCTGATCTTGGCTGTGGGTTTGTCACACATGGCTTTTATTATTTTGTGGTAAAACTC
TTCTATACCTAGTTTATTGAAGGTTTTTATTATAAAGGGATGCTGGATTTTATTGGTTGTTTTTTCTGCA
TCTATTGAGATGATCATGTAGTTTTTGTTTTTAATTCTGTTTATAAGATGTATTATATTTATTGATTTGC
ATATGTTAAACCATCCCTGAGATGAAACCCACTTGATCAAGATGTATTATCTTTCTGATGTGCTGTTGGA
TTTGGTTAGCTAGTATTTTATTTTGAGAATTTTTGCATCTATGTTCATCAGGAATATTGGTCTGTAGTTT
TCTTTTTTTTTTGTTATGTCCTTTCCTGCTTTTGGTATTAAGGTGATACTGTCTTCATACAATGATTTCG
AGAGGATTCCCTCTTTCTCAATGTTTTGGAATAATTTTGGTAGGATTGGTACCAATTATTCTTTGACTGT
CTGATAGAATTTAGCTGTGAATCTATCTGGTCCTCATTTTTTTATTGGCAATTTTAAAATTAATGATTAA
ATCTTGCTGCTTATTATTGGTTTGTTCAGGATTTCTATTTCTTCCTGATTCACGCTAGGAGGTTTCATGT
TTCCAGGAATTTATCCATTTCTTCTAGATTTTTTATGTTGTGTACATAAAGGTATTCATAGTAGTTTTGA
ATGATTGTATTTCTGTGGTGTCAGTTGTAATGTCTCTAGTTCTATTTCTAATCGATATAATTTGGATCTT
CTCTCTTTTTTTTTTTGGTTAATCTCACTAATGGTCTAACAATTTTTTAATATCTTCAAAGAAGCAGCTT
TTTGTTTCATTTATATTTTCTATGTTTTTGTTTCAATTTTAATATTTATTTAATATTGAAGTTTATGTAT
TTTCTTTTGCTGACTTTGTATTTAGTTCCTGTTTCTCTAGTTTCTTGAGGTATGACATTAGATTGTCAAT
TTGTGTTACTTCAGACTTTCTGATGTAGGCATTTAACTCTATGAATTTTCCTATTTGCACTGCTTCTGCT
GTATCCCGGAGGTTTTAATAATTTACGTCACTATTATTACTCATTTCAAAGAATTTCTAAATTTTCATCT
TGATTTCATTGTTAACCAAAAATCATTCAGGAGCATATCATTTAATTTCCATGTATTTATATAATTTTGA
AGGTTCCATTTGAAGTTGATTTCAAATTTTATTCCACTGTGGTCTGAGAAGACACTCGATATTATTTTGA
TTTTCTTAAATTTATTAAGACTTGTTTTATGGCCTATCACGTGGTCTATCTTGGACAGTGTTTCATTTGC
CGATGAAAAGAATGTATATTCTGCAGTTGTTGGGTACAATATTCTGTATATATCTTTTACATTTGTTCAG
AGTGTAATTTAAGTCCATTGTTTCTCTCTTGAGTTTCTGTCTCAATGATTTTATAGTGCTGTCAGTGGAG
TATTGAAACCCACCGTTATTACTGTGTTGTTGTCAATCTCATTTCTTAGACCTATCAGTAATTGTTCTAT
AAATCTTGGATTTGCAGTGGTAAGTGCATATACATTTAGGATTGCAATGTGTTCTTGTTAGATTGATCCC
TTTCATCATTTTATAGTGATCCTCTTTGTCTTTTTTTTCTTTACTTTTGTTAGTTTTAAGTCTGTTTTGT
CTGATACAAGAATAGCTACACCTGCTCTTTTTTTATTTCCATTTGCCTGGAATAACCTTTTCCACTCCTG
TACCTTGAGTTTATATGAATCCTTCCATGTTTGGCAAGTATCTTGAAAACAGTAGATATTTGGGTTGTGA
CTTTTTTTATATACTTTAAGTTCTAGGTACATGTGCACAACGTGCAGATTTGTTACATATGTATACATAT
GCCATGCTGGTTTGTTGCACCCATTAACTCGTCATTTTCATTAGGTGTTTCTCCTAATGCTATCCCTCCC
TCATCCCCCCACCTCACGACAGACCCCAGTGTATGATGTTCCCTGCCCTGTGTCCAAGTGTTCTTCTCAT
TATTCAATTCCCAACTATGAGTGAGAACATATAATGTTTGGTTTTCTGTCCTTGCGATAGTTTGCTTAGA
ATGATGGTTTCTGGCTTCATCCATGTCCCTACAAAGGACAGGAACTTATCCTTTTTTATGGCTGCATAAC
ATTACATGGTGTATATGTACCATATTTTCTTAATCCAGTCTATCACTGATGGACGTTTGGGTTGGTTCCA
AGTCTTTGCTCTTGTGAACAGTGCTGCAGTAAACATATATGTGCACGTGTCTTTATAGTAGCATGGTTTA
TAATCCTTTGGGTATGTACCA
