# Supplementary material for: Genome-wide characterization of endogenous retroviruses in snub-nosed monkeys
Source: PeerJ. 2019 Mar 18;7:e6602. doi: 10.7717/peerj.6602 (PMC6428148; doi:10.7717/peerj.6602)
Supplement: File S4 — All ERV sequences found in the black and white snub-nosed monkey. [file peerj-07-6602-s004.zip › Supplemental4/208-4549.fasta]

>NW_016824134.1:22767-27315 Rhinopithecus bieti 
GGAAGCAAGATGATTAACGGACGGTCGAGGCAGCCCCTTAGGTGGCTTAGGCCTGTCCTGTGGAGCATCC
CTGCAGGGGACTCCAGTCAGCTTGAGCAACACAGACTGTGAGAGCGCTCCTGTGTAGGCAATTGCCCCGG
TGGAACGCCTCTTCAAGGCAGTGCACAGCAGGCCCCAGTGGAGGATCAACACAGTGGCTGAACACCAGGA
AGGAACTGGCATTTTAAGTCTGGACATCTGAAACTTGGTAAGACTGGTCTTTGGAACTTCCCCACTCCAT
TTGAGTGGAAGCGTGGCCTGATCACCCATGGTGTGCCTGTACTGGCACTTTGGTTTTTGTTTTTGACTTC
GCTTAAATTGCTTGATACTTTGGTTTTGGTTTTGACCTGGCTTGGATTTCCAGATACTCTGATTTTGGTT
TTGATTCTGGTTTGGTGTAAACTGAAATAGTGTGTGTGTGCCTTTTTCACCCATTCTTTGCTCTGTGGTG
TGTGCCCCGTGTGAGTGTAGTGTTTTTTCTCAAGGAAACATGGGTCAAACACAAAGTAAGCCCACTCCGT
TAGGAACTATGTTGAAAAATTTTAGGAAGGGATTTAATGGAGACTATGGGGTTACTATGATGCCAGGAAA
ACTTAGAACTTTGTGTGAAATAGATTGACCAACATTAGAAGTGGATTGGCCATCAGAAGGAAGCCTGGAT
AAGTCCCTTGTTTCTAAAGTATGGCACAAGGTAACTGGTAAGTCAGGACACTCAGACCAGTTTCCATACA
TAGACACTTGGTTACAGCTGGTGTTAGACCCCCCACAGTGGCTAAGAGGGCAGGCAGCAGAACTGCCAGT
AGCAAAGGGACAGATAGCCAAGGAAGGATCCTACTCCACCCACTGAGGGAAATCAACTCCTGTAGTTCTG
TTTGACCCAACATCAGAAGATCCATTACAGGAGATGGCACCAGTGATCCCAGTGGTGCCCTCCCCTTACC
ATAGAGACAGGCTCTCCACTCTTGAGCCCACAGTGCTTGTGCCTTTGCAAGACAAACATATCCCTAGGTC
ACCCAGAGTAGACAAGAGAGGAGGTGAAGCCTGGGGAGAAACCTCTCCCTTGGTAGCTCATTTACGACCC
AAAACTGGGATACAAATGTCCGAGAGAGCAGCGGTATACTGGAATAGATGGTGAAGAGGCGTGTTTTTGT
GTACCAGCCCTTCACCTCTGCCGACCTTCTCAACTGGAAAATCAATACCTCATCCTATACTGAAAAGCCA
CAAACTCTAATTGATTTGCTCCAAACTATTTTCCAGACCCATAACCCCATTTGGGCTGATTGCCACCAGT
TGCTCATGTTCCTCTTTAACACAGAGGAAATGCTTAGAGTGCTCCAAGCAGCAACTAAGTGGCTAGATGA
ACATTCACCACCTGATTACCAAAACCCCAAGAGTATGTAAGGACCCAGTTACCAGGAACTGACACCCAGT
GGGACCCAAATGAAAGTGAGGACATGCAAAGGCTAAACCGATACAGGGAAGCTTTCTTGGAAGGATTAAA
GAGGGGAGCACAGAAGGCCACAAACGTTAACAAGGTCTCCGAGGTCATTCAGGGAAAAGAAAGTCCAGCA
CAATTTTATGAGCGACTGTGTGAGGCCTATCGTATGTATACTCCATTTGATCCTGATAGCCCTGAAAATC
AGCGCATGATTAACATGGCTGTAGTTAGTCAAAATGCAGAAGACATTAGAAGAGAACTGCAGAAACAGGC
TGGGTTTGCAGGGATGAATACATCACAGTTATTAGAAATAGCTAACCAGGTGTTTGTAAACAGGAATGCA
GTAAGCCATAAAGAAAACCGTAAAGAGAATGAACGTCAGGCCTGGTGAAATGCCAACCTGTTAGCTGCAG
CAATCAGAGGGGTCCCCCCAAAGAGGCAAGGGAAGGGGGGCCCTGGGATAGAAACTCAGCATGTCTGTCA
GAGCTTGCAGCATAACCAGTGTGCTTATCGTAAAGAAATAGGACACTGGAAGAACAAATGCCCTCAGCTA
AAAGGAAAACAAGATGACTCAGAGCAGGAGGCCCCAGACGAGGAGGAAGGGGCCCTGCTCAACCTGGCAG
AAGGGTTCTTGGAATGAGGAGGACCGACCTCAAGTGCCCCTAAACAGCCTATGGTGAGGATGACAGTTGG
GGGTAAAGACATTGATTTTCTTGTAGATACCAGTGCTGAATATTTGGTAGTAACCACCCCCATCGCCCCT
TATCCAAAAAGACTATTGACATAATTGGAGACACGGGGTTTTCAGCAAAGCAAGCTTTCTGCTTGCCTCA
GACTTGAACTGTAGGAGGACATAAAGTGATTCATCAGTTTTTGTACACGCCTGACTGTCCCATGCCCTTA
TTGGGAAGGGACTCCCTTAGGAAGCTGAGAGCCACTATTTCTTCTACAGAGCATTACTCTTTGCTGCTAA
AGGTACCCGGAACGGGAGTCATTATGACCCTTACGTTCCCCCGAGAGGAGGAATGGAGACTTTTCTTAAC
ATAGCTGGGCCAAGAGATAAGACAAGCTCTGGCTAAGCGGTGGACAAGAGTGTGGGCGTAAGACAACCAT
CCAGGGTTGGCAGTCAACCAAGCCCCTGTACTTANAAGCTGAGAGCCACTATTTCTTCTACAGAGCATTA
CTCTTTGCTGCTAAAGGTACCCGGAACGGGAGTCATTATGACCCTTACGTTCCCCGAGAGGAGGAATGGA
GACTTTTCTTAACATAGCTGGGCCAAGAGATAAGACAAGCTCTGGCTAAGCGGTGGACAAGAGTGTGGGC
GTAAGACAACCATCCAGGGTTGGCAGTCAACCAAGCCCCTGTACTTATAGAAGTTAAGCCTGGGGCCCAG
CTGGTTAGGCAAAAACCGTACCCGGTCCCCAGAGAAGCTCTTGAAGGTATCCAGGTCCATCTCAAGTGCC
TAAGAACCTTTGGAGTTATGGTTTCTTGTCAGTCTCCATGGAACACTCCCCTCCTGCCTGTTCCCAAGCC
AGGGACCAAAGACTACAGGCCGGTACAGGATTTGCGCTTGGTTAATCAAGGTACAGTGACTTTACTTCCA
ATAGTACCTAACCCGTACACATTGTTGGGGTTGCTGCCAGCTGAGGACAGCTGGTTCACCTGCTTGGAAC
TGAAAGATACTTTCTTAAGCATCAGATTAGCCCCTGAGAGCCAGAAGCTGTTTGCCTTTCAGTGGGAAGA
TCCAGAGTCAGGTGTCCCTACTCAGTACACTTGGACCTGGCTTCTCCCAAGGGTTCAAGAACTCCCCCAC
CATCTTCAGGGAGGCATTGGATTGAGTAGTCCAGAAGTTTCCCACCAGAGACCTAGGGTGAAGCTCAACT
GTCCTTTACAAATGTAAGAACAGGTTTGTCTTCTATATGTTTTTCCAATTATAGAGGGACATGAGTCATT
CAGACACAAGAAAAAAGCTTCTTGGGTGAAAGAACAGAAAAAAATATATAAATAGGAAAAACCAGAGCAT
GCCCAGCAGCCTTTCCACTGAGTCAGGCACTAGGGATCCATTTTTCATGTTTTATGTCCTTCATTCCTCA
CAAAAACCATATGAGGTTCATTGTACCATTCCCTTCAGAGATGGAAACTGAGGCTCATAGAGATGCATTG
TTATTCTGAAACACAGTAGCTGGCAGAGTCACCACTGTGCCTTGGAGAAAACAGATGCTTGCCTACTGAA
CAGCTGGTCTGGGAACTGTGGAGTGGTGGTGAAGTCCTGCTAAAAGTTCAGGAAAATGAAAAAAATAGTT
CGACCCTGGAAAGCTGCTGCCAGGGACTGCATCAGCTTCTCCCTTGTGCCTGGCTGGGGGGTTGGCTTCA
TTCAAATCTGTAGGTTCAGGATACATTCATATTTTTACTTGGGTGTGTTGGGGGGTGGGTACAAGAAGGA
ACATACAGTCAGTGACGAGACCATGAAACACCAGAGGACTGGAATGTGTGGCTCAGACCTGGAGTTTCCC
ATCCTTTGGAGACTTGTGCATGTGGAGGACATAGATGTTTATGGTGAAGAATTTTTTAGGCTTCCAATGT
TGAATTTGATGTGGAGGTAAAGAATAATTAATCCATTAATACTTTCAAGGCATCTTCATCATACTGTATC
AGTTGTAGGACAACAGCACTCACCTGTATTAATAATCTTTATGAAGAGCGCTATCCCAGAGAGTTCCCAA
AAATCATTCTCAATGTAGAAATGAGAAAACACAGGCTTTGTGATGTCAAATGGCTGCTCCAAAACACACG
GGTCAGAATGAGAATCTTCCATGGTGAGGGTTGCATGAAATTTCCTCTAAGCTACCTGAGGCTCAGTCTG
TTCCTGACATAGAGGGGAAGAGCATGGAGAAGCCACATTTTCTCCTCTGGTTTTATTTATTTATTTATTA
ATAATATTATTATTATTTATTTTTGTATTTTTAGTAGAGGACGGGGTAAACCGTGAAGCCAGGAATGGTC
CTCGATCCCTGGACCCTCATATCCGCCCGTCTCGGCCCAAAGTGCGGGATTTACGGCGTGAGCCACCCA
