# Supplementary material for: Genome-wide characterization of endogenous retroviruses in snub-nosed monkeys
Source: PeerJ. 2019 Mar 18;7:e6602. doi: 10.7717/peerj.6602 (PMC6428148; doi:10.7717/peerj.6602)
Supplement: File S4 — All ERV sequences found in the black and white snub-nosed monkey. [file peerj-07-6602-s004.zip › Supplemental4/209-7743.fasta]

>208NW_016824134.1:22767-27315 Rhinopithecus bieti 
GGAAGCAAGATGATTAACGGACGGTCGAGGCAGCCCCTTAGGTGGCTTAGGCCTGTCCTGTGGAGCATCC
CTGCAGGGGACTCCAGTCAGCTTGAGCAACACAGACTGTGAGAGCGCTCCTGTGTAGGCAATTGCCCCGG
TGGAACGCCTCTTCAAGGCAGTGCACAGCAGGCCCCAGTGGAGGATCAACACAGTGGCTGAACACCAGGA
AGGAACTGGCATTTTAAGTCTGGACATCTGAAACTTGGTAAGACTGGTCTTTGGAACTTCCCCACTCCAT
TTGAGTGGAAGCGTGGCCTGATCACCCATGGTGTGCCTGTACTGGCACTTTGGTTTTTGTTTTTGACTTC
GCTTAAATTGCTTGATACTTTGGTTTTGGTTTTGACCTGGCTTGGATTTCCAGATACTCTGATTTTGGTT
TTGATTCTGGTTTGGTGTAAACTGAAATAGTGTGTGTGTGCCTTTTTCACCCATTCTTTGCTCTGTGGTG
TGTGCCCCGTGTGAGTGTAGTGTTTTTTCTCAAGGAAACATGGGTCAAACACAAAGTAAGCCCACTCCGT
TAGGAACTATGTTGAAAAATTTTAGGAAGGGATTTAATGGAGACTATGGGGTTACTATGATGCCAGGAAA
ACTTAGAACTTTGTGTGAAATAGATTGACCAACATTAGAAGTGGATTGGCCATCAGAAGGAAGCCTGGAT
AAGTCCCTTGTTTCTAAAGTATGGCACAAGGTAACTGGTAAGTCAGGACACTCAGACCAGTTTCCATACA
TAGACACTTGGTTACAGCTGGTGTTAGACCCCCCACAGTGGCTAAGAGGGCAGGCAGCAGAACTGCCAGT
AGCAAAGGGACAGATAGCCAAGGAAGGATCCTACTCCACCCACTGAGGGAAATCAACTCCTGTAGTTCTG
TTTGACCCAACATCAGAAGATCCATTACAGGAGATGGCACCAGTGATCCCAGTGGTGCCCTCCCCTTACC
ATAGAGACAGGCTCTCCACTCTTGAGCCCACAGTGCTTGTGCCTTTGCAAGACAAACATATCCCTAGGTC
ACCCAGAGTAGACAAGAGAGGAGGTGAAGCCTGGGGAGAAACCTCTCCCTTGGTAGCTCATTTACGACCC
AAAACTGGGATACAAATGTCCGAGAGAGCAGCGGTATACTGGAATAGATGGTGAAGAGGCGTGTTTTTGT
GTACCAGCCCTTCACCTCTGCCGACCTTCTCAACTGGAAAATCAATACCTCATCCTATACTGAAAAGCCA
CAAACTCTAATTGATTTGCTCCAAACTATTTTCCAGACCCATAACCCCATTTGGGCTGATTGCCACCAGT
TGCTCATGTTCCTCTTTAACACAGAGGAAATGCTTAGAGTGCTCCAAGCAGCAACTAAGTGGCTAGATGA
ACATTCACCACCTGATTACCAAAACCCCAAGAGTATGTAAGGACCCAGTTACCAGGAACTGACACCCAGT
GGGACCCAAATGAAAGTGAGGACATGCAAAGGCTAAACCGATACAGGGAAGCTTTCTTGGAAGGATTAAA
GAGGGGAGCACAGAAGGCCACAAACGTTAACAAGGTCTCCGAGGTCATTCAGGGAAAAGAAAGTCCAGCA
CAATTTTATGAGCGACTGTGTGAGGCCTATCGTATGTATACTCCATTTGATCCTGATAGCCCTGAAAATC
AGCGCATGATTAACATGGCTGTAGTTAGTCAAAATGCAGAAGACATTAGAAGAGAACTGCAGAAACAGGC
TGGGTTTGCAGGGATGAATACATCACAGTTATTAGAAATAGCTAACCAGGTGTTTGTAAACAGGAATGCA
GTAAGCCATAAAGAAAACCGTAAAGAGAATGAACGTCAGGCCTGGTGAAATGCCAACCTGTTAGCTGCAG
CAATCAGAGGGGTCCCCCCAAAGAGGCAAGGGAAGGGGGGCCCTGGGATAGAAACTCAGCATGTCTGTCA
GAGCTTGCAGCATAACCAGTGTGCTTATCGTAAAGAAATAGGACACTGGAAGAACAAATGCCCTCAGCTA
AAAGGAAAACAAGATGACTCAGAGCAGGAGGCCCCAGACGAGGAGGAAGGGGCCCTGCTCAACCTGGCAG
AAGGGTTCTTGGAATGAGGAGGACCGACCTCAAGTGCCCCTAAACAGCCTATGGTGAGGATGACAGTTGG
GGGTAAAGACATTGATTTTCTTGTAGATACCAGTGCTGAATATTTGGTAGTAACCACCCCCATCGCCCCT
TATCCAAAAAGACTATTGACATAATTGGAGACACGGGGTTTTCAGCAAAGCAAGCTTTCTGCTTGCCTCA
GACTTGAACTGTAGGAGGACATAAAGTGATTCATCAGTTTTTGTACACGCCTGACTGTCCCATGCCCTTA
TTGGGAAGGGACTCCCTTAGGAAGCTGAGAGCCACTATTTCTTCTACAGAGCATTACTCTTTGCTGCTAA
AGGTACCCGGAACGGGAGTCATTATGACCCTTACGTTCCCCCGAGAGGAGGAATGGAGACTTTTCTTAAC
ATAGCTGGGCCAAGAGATAAGACAAGCTCTGGCTAAGCGGTGGACAAGAGTGTGGGCGTAAGACAACCAT
CCAGGGTTGGCAGTCAACCAAGCCCCTGTACTTANAAGCTGAGAGCCACTATTTCTTCTACAGAGCATTA
CTCTTTGCTGCTAAAGGTACCCGGAACGGGAGTCATTATGACCCTTACGTTCCCCGAGAGGAGGAATGGA
GACTTTTCTTAACATAGCTGGGCCAAGAGATAAGACAAGCTCTGGCTAAGCGGTGGACAAGAGTGTGGGC
GTAAGACAACCATCCAGGGTTGGCAGTCAACCAAGCCCCTGTACTTATAGAAGTTAAGCCTGGGGCCCAG
CTGGTTAGGCAAAAACCGTACCCGGTCCCCAGAGAAGCTCTTGAAGGTATCCAGGTCCATCTCAAGTGCC
TAAGAACCTTTGGAGTTATGGTTTCTTGTCAGTCTCCATGGAACACTCCCCTCCTGCCTGTTCCCAAGCC
AGGGACCAAAGACTACAGGCCGGTACAGGATTTGCGCTTGGTTAATCAAGGTACAGTGACTTTACTTCCA
ATAGTACCTAACCCGTACACATTGTTGGGGTTGCTGCCAGCTGAGGACAGCTGGTTCACCTGCTTGGAAC
TGAAAGATACTTTCTTAAGCATCAGATTAGCCCCTGAGAGCCAGAAGCTGTTTGCCTTTCAGTGGGAAGA
TCCAGAGTCAGGTGTCCCTACTCAGTACACTTGGACCTGGCTTCTCCCAAGGGTTCAAGAACTCCCCCAC
CATCTTCAGGGAGGCATTGGATTGAGTAGTCCAGAAGTTTCCCACCAGAGACCTAGGGTGAAGCTCAACT
GTCCTTTACAAATGTAAGAACAGGTTTGTCTTCTATATGTTTTTCCAATTATAGAGGGACATGAGTCATT
CAGACACAAGAAAAAAGCTTCTTGGGTGAAAGAACAGAAAAAAATATATAAATAGGAAAAACCAGAGCAT
GCCCAGCAGCCTTTCCACTGAGTCAGGCACTAGGGATCCATTTTTCATGTTTTATGTCCTTCATTCCTCA
CAAAAACCATATGAGGTTCATTGTACCATTCCCTTCAGAGATGGAAACTGAGGCTCATAGAGATGCATTG
TTATTCTGAAACACAGTAGCTGGCAGAGTCACCACTGTGCCTTGGAGAAAACAGATGCTTGCCTACTGAA
CAGCTGGTCTGGGAACTGTGGAGTGGTGGTGAAGTCCTGCTAAAAGTTCAGGAAAATGAAAAAAATAGTT
CGACCCTGGAAAGCTGCTGCCAGGGACTGCATCAGCTTCTCCCTTGTGCCTGGCTGGGGGGTTGGCTTCA
TTCAAATCTGTAGGTTCAGGATACATTCATATTTTTACTTGGGTGTGTTGGGGGGTGGGTACAAGAAGGA
ACATACAGTCAGTGACGAGACCATGAAACACCAGAGGACTGGAATGTGTGGCTCAGACCTGGAGTTTCCC
ATCCTTTGGAGACTTGTGCATGTGGAGGACATAGATGTTTATGGTGAAGAATTTTTTAGGCTTCCAATGT
TGAATTTGATGTGGAGGTAAAGAATAATTAATCCATTAATACTTTCAAGGCATCTTCATCATACTGTATC
AGTTGTAGGACAACAGCACTCACCTGTATTAATAATCTTTATGAAGAGCGCTATCCCAGAGAGTTCCCAA
AAATCATTCTCAATGTAGAAATGAGAAAACACAGGCTTTGTGATGTCAAATGGCTGCTCCAAAACACACG
GGTCAGAATGAGAATCTTCCATGGTGAGGGTTGCATGAAATTTCCTCTAAGCTACCTGAGGCTCAGTCTG
TTCCTGACATAGAGGGGAAGAGCATGGAGAAGCCACATTTTCTCCTCTGGTTTTATTTATTTATTTATTA
ATAATATTATTATTATTTATTTTTGTATTTTTAGTAGAGGACGGGGTAAACCGTGAAGCCAGGAATGGTC
CTCGATCCCTGGACCCTCATATCCGCCCGTCTCGGCCCAAAGTGCGGGATTTACGGCGTGAGCCACCCA

>209NW_016812252.1:798315-806057 Rhinopithecus bieti 
CCTAATCTTTGATACTATGCCCCTCCAAAAATGTGTGTTATGTCTGAAGAACTTCCTTGCAGAGGTGGGT
ATTAGGAAGGGAGAGGCATTAACACTGCTTGAGCTTCAGATGGAGGTTTTGCCCTTACTTGGGAAGACAA
GTAAGTTTGGCAGACAATGGTGAGAAAGCCTGGCTGGATGTTTCCCAAAGGGAAGGGAGCGCCCTACCCC
CATCACCACCACCCAGTGCAGGATGGAGGTACTGTTTTCCTCTTGGCTCCTACCTGGGCATGCTGACCTG
GCCTGGGGGTTGCAGGGGGGTTCATTGTTGACCCTGACCCAGCAGATTCAGTGGGCTGTGGCACCAGGGT
GGTTAGAGAAAATGGGATCTCAGTAGCCCCAGGGGAGAAAGTGAAAGAAAAAGGAGGAGGGTTTGTGGAA
GGGCTGAGGATAAAAAACTCTTGTGAAAATTGGTCATACAAATTGTATCGTTCTTGTCATACTCAACTAA
ATCAGAGTAGAGAGTCTGGGGGAAAACACACCCAGGGAATATAACGTTGCTCCAAAAATGTAATTCTCTG
CAAGCCTGGCTGCTGAAACTGCCTGTTTTTGTAAACGGAAACCAGTTTTGTCTAATGGCTACCGAAACAG
CCTGCTGTTATTCTAAGACCAGTTTTAACCACTGCCACCACTCACCAATCAGAACTTCCCCCTGAGACAG
GGTCTCACTCTGTCTCCCAGGCTGGAGTGCAGTGGCATGATCATGGCTCACTGTAGCCTCAACCTCCTGG
GGCTCAGGCGATCCTCCCACCTCAGCCTCTCAAGTAGCTGGGACTATAGGTGTGTACCACCACGCCCAGC
TAATTTTTAAAATTTTGTAGAGATGGGGTTTCACCATGTTGCCCAGGCTGGTCTGGAACTCCTGTGCTCA
AGCAATCTGCCGGCCTTGGCCTCCCAAAGTGCTGGGATTACAAGTGTGAGCCAACACATCCAGCCATTTC
TCCTTTTTATAGAATCTCTAACCTTCTCTTTGTTCTTCTGAAGTACTGAAGATCATGGGGTCTGTGCATA
TGCCCTGAATTGCAATTCTTGCTTCCCAAATAAAATGTTAAATTTAGAGATTTATCTCTATCCTTTTATT
TTGACTTTGACACCCTGAACTTGGGCTGGGAAAGGAGAGAATAGTCAGGCTGAGTGTGTTTGGCTCTACA
CCCTATCCTTAGGAACTCCATGGTGAACTTAGCATAGGGGAGAGTATAGTGAGAGGATGAGCAGGGAATT
TGGGAATAGCCTCCTCCCCAGCTCAGAGCTCTGTAAAGGGAATTCCCCATGCGGCTCAGAATCAGCAAAA
AGATTGCATTCCAGCCACAGGCTTTTTGATGAGGTCAGGACATATTATTGAAAAAGTGGTGTTGGGACAA
CTGGCTTAACACAAAGTTAAAACATCCTTCACACCTCACTCCAGAATAAATTTCCAGTGAATTAAAGTTA
CATTAATAATAGGCTAACAATGACAGAGAAATGACTATGTGCCAGTTATTGTTTCTAAAGCTTTCCATAA
GTTAGTTTACTTAATCTTCAATATAATGGCATGAGGTATAGACAGTTCCATTCCCTTATTTTATGAATAG
AAAGTCATCTGGGTCAGGCATGGTGGCTCATGCCTGTAACCCCAGCACTGTGAACAGCTGAGGTGGGAGG
ATCCCTTGAGGCCAAGAGCTGGAGACCACCCTGGGCAACATAGTGAGACCCGTCTTTAAGAAAAAAAAAA
TAGCTGGGTGTGGTGGCACATGTCTGTAGTACCAGCTACTAGGGAGGCTGAGGCAGGAGGATTGCTTGAG
CCCAGAGGTTCAAGGCCGCAGTGAGCTATGATCACCACTACACTCTAGCCTGAGTAACAGAGTGAGACCT
TGTCTCTAAAAGAAACATTAAAAAAAAATTTTAAGGTGTAACCCTAAAGGTATTCGAAGGAAATAATAAT
AATACTTGGATGAGAAAGGCTCATTTAGCATTGTACCAAAGACAAAAACCATAAAGGAATAAATAATAGC
TTTGGACATTTAAAATTTTAAACATCTATAGTATAAAATAAATCAGTAATACAATGAAAAGGAAACTACA
TTCTAAGGGAAATTTTGCAATAAATATGACATATAAGTGGTCAATAAACTGAATACAGAAAACCAATAAA
TAAGAAAATGAAATTAACAGAAAATTGAAGAGGGCATAAATAGGCAGTTTCTATAAGGAATAAAATTGAC
AAGTCTTCAAAAGTCCAACTTTACTGGGGTCAAAGAAATAAAATAAAATAGAAACTAGATGCCCATCTTT
TGTGTTTCCATTAAGCAAAGATTTTTGAAAAGACCCTACCATCTAGGGATGATGAAAACGCAGGAACAAA
CATTTCTGCTGTTCACATTTGTGGTATAATCCTTCACGGCTACAGCATCGTTTATCTAATCATTCTCCAA
TTATTGCTCACTTAGATCCTTTAACGTTTTGTATCTTTTGAATGTGAAGATCACCTTCGTTCATCATTCT
TTGCATCTTTGATTACTTCTTTAGGAGAGGGTCCTAGGAGTGGCACTTTTAGGAAAGAGGATTTTAAGCC
TCTTGATACCAGATGCCAAATTGCTTCTGGCATCTGTTTTGTGAAGGCTGAATCTGTTTTGATTAACAAG
GGGAGCTGGGCAAGAACAGAGCTCAGAGTAGTCCTGGGACCCAGGAGAGGAAAGGGCAACAGAAGGCTGT
TTTTTGGGTAAGGATCATCTGAGGGAAGGGGAAGTGAGGCAGGCAGGGGAGAGGTAGCAGGGCAGGGGCT
ATGGTCAGAGGATGGGGGAGGTTAAGCCTCCTTGCTGAATGCCCAGCTCAGGGCCTGCCCAACAAGGGAG
GCAGAGGGGGTACCGCTGGACAGGCCAGCTTGGCCTGGGAGACAAGCACACCACTAACTAAGCAGGGTGT
GCTTGGGCAAGTCACCTAGCTCCTCTAAGCCTTAAATGATGTGACGTGTGCAAAGCACGACTGGTACGTG
CTGTTTGAGTCAATAGTGGCTAGAGTCACTAGCAGGCACTCCAGAAGCATTTACGGATTTGATTTTGGAA
TCCTGGCTAACATTTAAATAGAGTTCCAATGTGTCAGCCACTATTTTGAAAGTATATGCAGTCATGTGTT
GTTTGATGATGGATGTATGTTCTGAGAAATGCATCCTTAGGTGATTTCATCATTGTGTGAACATCATAGA
GTGCACCTACACAACCCTGGATAGTAGAGCCTACTACACACCACGGTTCTATGGGATAGCCTAATCCTTC
TAGGCTACAAACCTGGACAGCATGTTACTGGACTGAATACTGTAGGCAAGTGTAAGACAATGGCAAGTAT
TTGTGTATCTAAACATAGAAAAAGGACAGTAAAAATAGGGTATTTTAATCTATGGAACTACCTTTGTATA
TGTGGTCTGCCCTTGACCAAAAACATCCTTATATGGCACATGACTGTATCTAATTCAACAATAGCTCAAT
ATCCCTAAAATAAGTACGTTATCATCAACCCAATTTGACAAATGAGGCAATCAAGGCATAGAGAGCTTGG
ACAAGTTACCGAAGGTCATCAGCTAGCAGCATTGCTGGGCCAGACCTAGGCAGCCTGTGTTCTTACTGCA
CTCCACACATCCTCTGCACCAATAACACCAGAAATCTCAGCAATGCCAGCCACAAAGAAGGAACAAAAAG
TTTGGATGGTTTGGAGGAGGAGGGGTAGTGGGGAAGAACTGTTATATTAACAAGAAAGTCAGTGGTAGTG
CCTTGCATCACACGGTCCATTTCCAGCAGCCTCAGCCACCAGGCTGACTCTGAGGGAGCAGGGCCAAGGT
CAGGGCCGAGGGGGCTCCTGGCTGTGGGTGCTCTCCTGGGCTGCAGTCCAGAGGACCCCAGACTACACAG
GAGGCCTCCTGGGTCTCATTCACTGGGCTAACTGCTGGGTTGTCCTGGCCTCGACTTCTCAGATGGAGCT
GGGAAAGGCAGCTGGAGGAACAGAACTGGAGGTGGTGTCCAAGGCCACAGCTCAGGCTGCCCCTGGAGGA
GGCCCAGAGCAGACACTCTGGAAAATGACTGTCACTGAAGTTCAAAATGCTGCTGTTGAGTCATGCAGAG
GAAGTTGATCTGCATTCAGCTCACTCGGAAGAAGGCAGGGATGTGGGAGATGCATTGAAAGATTTTCCTC
AAACAAAGTTAAAATTAAAAAGGGGCGGGGCAGCTAGCTGGGACTAGCTCAGTCCTCAGTGTGGCGGGGT
TGCTGGTGAATGGAGCATGGGCTTCCAAGTCAGAATTCGGTGCACATGCAGGCTCAGTCACTTCTGGCTG
TCCCTGGACCTCAGTTTCCCTTTCTGTAAAACAAGCATCACATCACCTACCTCACAGGGAAGCCATTAGG
TAATATGCAGAAATAGCAGGATGCCTGGTTTAGAGTAAGTACTCAACAAAACATTAGCTGATAACTAGTT
ATTGTTGTGCATTTATTTACTGTATGCCAAGTCCTCTGTTGAATGTGTAATGTGGGTTACCTAATTCAGG
GTTCTTGAAGTGTGGTCCCAGGCTAGTACTATCACATCAACTGGAAACTTGTAAGAAATGCAATTTCTCA
GGCCCCAGACCCGCTAAATCATAAAAGCCTATGTTTTAACTCCCAGGTAATTATGATGATGATGATTGCT
AGGTTGAGAACCATCAGCTAATTTATAGTTCTTAGTACCATTATTATAGAACAAGGTGAAAATTTTATTC
TTACTGATTTGTTTTTCTAAGACCACCAGAGCGGGCACAAAAGAACCAGCGAGTAGGCAAGGGTAGGAGC
AAAACTGCAAATTTATTTTGGTCACCTAGCTTCAGGGAAGTAGGTGGGTAGGGAGAGGTCTGTCGGCCTC
CAGCAAAGGAGGCCAAGAGAGTCGCCCGGTGAGCTCTTGGGCGGAGTTCCTGATACAGTCCCGACTGGGG
GCTAGGAAGTCCATGCGGGGCGTCTGCCGGGAGCGGCTTTTCTAGGATTCGGAGGGCAATAGGCGGGACA
CGGGCGTGTCAGGGGGCGTTCCGTAGGTGCGACCAGGTAAATCTTGGTCTCTTCAGATTGACGTCACCTG
GCGCATGCCCAGTTGGTCTGCACCTTCCCGGGCGCCGGCTGCATTTTCGCACGCGTGGGAAAAGTTGGTG
ATGAAGAACCCGGAAGTGCGCCATCTTGCCTCCGTTCGTCCAAACAGTCCAACCTTTTATTGATAATAGT
GATAAGGGGCGCCGTGGTCTGTCTGGCTACTTCCTGCTGTTAAGGGGCGTCATTAAGGTCGGGGCCTATG
GTTGGTATTTGGACGTACGGATGAAGAATAAAATAAGGCACAGTATTAGTATAGGAATGAGGAATGGAAG
CATTTGTTGGAATATGGACAAAACCCAGAAGGATAGTCCTGGCAAGGCTGGGGAGTATGAGATAGTTAAG
AAAATTTAGTAAGTTTGAGGCGAGTGGGGGAAAGTTGAACTGATTTCTCGGCCTAGTAAGGGGGTAGGGC
ATGAGGGTATAATGAGGAACGAGTGCACAAAGTAGTTGTTGGCCAGGCAGCAATTAAGGAGTGGATCGGA
TGGAAGGCTAGGTCCAGAGAAGGACGGCAAAACAGAATAGGTAGCCTCGCTATCTATTAAAAAATCAATT
GTCTTACCCGCTACCAGGAGAGTTACCCGCGGCTCGGCGAGGGTGATGGGGGTCCCCGAGTCTCGGCACC
TTCAGTTGTCGTCGTCGTCCAGATGTAGGAGCTGGAAGGAGCTCCCAGGATCCTGGGAAAGGGGGTCACG
TGGAGACGCAGCACCTGTTCTCAGGGTGGGGCAATCAGACTTCCAGTGTCCTCCCTGCTGGCAAGCAGGG
CAGGGGGTTGCTGGTGGACGAGGCTTAGGACATTCATTGGCCCAATGTCCTGACGCCTTGCACTTATGGC
AAGGCTGCGTTGGGGCTCGGGGACCTTGCGGACACCTGTTGGCATAGTGTCCCGCCTTGCCGCACTTATA
GCAGGCTCCTTTCGTAGCCTTGGAGTCTGCGGAGTATGTGCTCTCTGGTCTGGGGTTACAACTGGGCCGT
AAAGCCGCTGCTAGGAGCTGGGCCTTCTGTTTGAGGCGTGCCTGTCGCACTGCCTCAGCCGTCTCCTCTC
TGGAGTTATAGACCTTAAAGGCTAATTTAACCAGGTCTTGTATTGGTGCCTGAGGACCATCCTCTACCTT
CTGAAGTTTCTTACGAATGTCAGGAGCTGATTGAGAAATGAAATAAGACGCCAAAATGGTGGCCCCTGTA
GGGGAGGCCGGATCTAACCGGGTATATTGGGTTAGAACCTCAGTCAGCCTATTTAAGAATGCGGCTGGAT
TTTCTTCTGGATTTTGAATAATTTCTTTTAATTTGTTAAAATTTACAGTTTTGTTTGAGGCTGTTTGCAT
ACCAGCCAACAAACACTGAACCATTATGTCTCGCCTACGGCGCCCAGGCTGGTTTGCTTGATAGTTCCAG
TCCGGGTCTGCCGAGGGGACTGCTTGCTCCCCTAGTGGGATGGTGGCGTCAGTTAAATGTAGTTGGTTGG
CGTGCTGCCTGGCGGCCGCTAGGATGCGCTCTTGCTCCTCAGGGTTTAGGGTGGAGGTTAGGATAACCTG
GAGGTCATGCCAAGTTAAGTCATAGGCCTGACAAAGGTATCTAAATTCCTTTATGTAGATGGTGGGATTA
GCTGAGAAATCCCCTAAACGCTTCTCAATTTTGGAAAGATCGGCCAATGAAAAAGGGACATGTACTCTGA
CTACCCCCTCCGCCCCAGCCACCTCTCGCAAAGGCGCTAACACTGTAGGAGGGTGTGGGGCAGGAGTGGA
GGCATCAGCAGGGCACTTAGAGCGGGTGTGTGCAGAGACAGGAGACTCAAGACAGCCAGTTGGGGGCCCC
GAAGGAAGCACGGGACTGAGTGGATTACTAGTAGGTAAGGAAGAGGAAGGAGGAGCCCGGGCGGAGGGAG
GAGAAGTATAGGGCGGAAGTGAGGGAAAGCCTAGATCCTCCGGCTGAACAGAAAGGAATGAAGACTCCTC
TTTTTCGGGTTCCTGTGGGCCGGCGTCCTTGGCTAGCATAACTTGGGCCAAAGAGCACCGGCTACACAGG
TCGGGACGAGAGCGTAAGGCCCAAAAGCCTTGTATGTAATTAATTTCGGACCACTTGCCTAGCCGCTGGC
AGAAATTGCTGAGGTCGATCACGCCACAGTGGAAAGGAAAATTAACTGCTTCCTCCTAAGGTCTTGTTCG
AGCTGTAAGGTTTTTAAATTGGCTAGGAGGCACCCTAAGGGGGTGCTCTTTGGAAATTTGGACTGGGGGT
TTCCCATTTGTTTCCTCTTTACTTACACAATGGACACAATGGAAATGGAAGTGGATCTCTGCCTGGCTTC
AAAGCGTCCTTTGGAACCAGCAGAGACAGACTGGAGGCTCTTGGAGCCAAGGTGGAGATTACCTTCAGGC
GGACGTCTCCGTCCTGAACGGGTCTCCCGAGCCACTTGGTGGCTCAAAAGTGGGCCTCGGACCTGCGCAG
GATTTTTGGCCGAGGGAGGTAAAGAGGAGACAAGGGCACTTACCCCAGAGAGGCCGTGAGAGTGAGGGAA
GCGGGTCTCAGGTCCTGGTCCGTCTGCGGCGTGGGAGCAGGAGGAGGTTCCTCAACCCTTAGAGGCCTGA
GGAGGGGTCTCCTCCCGGGTTCGGCACCAACTGATTTGTTTTT
