# Supplementary material for: Genome-wide characterization of endogenous retroviruses in snub-nosed monkeys
Source: PeerJ. 2019 Mar 18;7:e6602. doi: 10.7717/peerj.6602 (PMC6428148; doi:10.7717/peerj.6602)
Supplement: File S4 — All ERV sequences found in the black and white snub-nosed monkey. [file peerj-07-6602-s004.zip › Supplemental4/211-8255.fasta]

>211NW_016810019.1:61502-69756 Rhinopithecus bieti 
GGACCCAGACAGCTGTAACCATGGCTTGAAAGATACTAGGCACTGCTGCTGCTCCAGAAAATGAAAGCTA
TAAGCCTGGATGGTTTTCAGTGTCTGGAGTTGGTTCCTTCTGGTGGGTTCGTGGTCTCACTAACTTCAAG
AATGAAGCTGCGGATCTTCGCGGTGAGTGTTACAGCTCCTGAAGATGACATGGACCCAAAGAGTGAGTGG
TAGCAAGGTTTATTGTGAAGAGTGAAAGAACAAAGCTTCCACAGTGTGGAAGGGGACCCGAGCAAGTTGC
CGCTGCTGGCTGTTGGTTGACAGTTTTTATTCTTATTGGCCCTCCCATGTTCCATTTCTGTGCTATCAAA
GTATCCTTTTTTTCAGTCCTCCCTGTGAATGACTACTTTTAGGATCCTGCTGATTGGTGCGTTTTACAGA
GCACTGATTGGTGCATTTTACAATCCTCTTGCTAGCTACAGAGCGCTGATTGGTGCATTTTTACAGAGTG
CTGATTGGTGCATTTTACAATCCTCTTGTAAGACAGAAAAGTTATCCAAGTCCCCACTCTACCCAGAAAG
TCCAGCTGGCTTTGCCTCTCAATCCCCTCCTATACAGAACACCCCCCAACTGCTGCTGGGAATTGGGCAA
TGACCATTCTAGCTAATTCCTGCTGGATGGGGCAAAGGAGGGGCCCTGCAGTTGTAGTGTCCTCCACAGG
GGAGCTCTCTAGGCCAAAGGGCCAGTGAGTGGGTCCAGGGATCCTCAGAAGTTGTGAGTTGAGCTCATTT
GGGGTTCCCTTTGTAAGACCGTCTGTAGCTTGATGGCCTCAATCCTGGAGGAAACAAATTTGACAAGGAG
GTTAAAAATACAGGGCCAAAAGGTGAGTAACAGCAAGATGAGATGGCTATCACAGGACCTAGAAAGGGGA
GAAGCCATGTCGCCCAACTCCAGAGGTTGGTATAAGAGTTTGAAAGGCATTGTCTGATTTCAGAAGCCTT
TTCCTGTAAATGCCAGGTGCCGTCTCTTACTATCCCTGACTGGTTAGTGTAAAAGCAACACTCTTCCCCT
AAGAAGATCAAAGTCCTCCTTTCTCAGCAGTGAGGAGGTCTAGGCCTCAGCAGTTTTGGAGAGTCACTGC
CACCAAAGTGTCTATTTAGGATTGTAGAGTAAGGATAGATTTTGTTATTTCTTGCAAATTGTCTGAGAAA
TCCTTTGACAGTGTGTAGTAGGATAATGAAGTAGATAAACTGGCTATTCTGGTTCCTGTAGCTGTGGCCA
TTCCTAACCCTATAAATAGGGGTATCAGTTGTATGGCCCTGTGCTGACTGACTTGAGCTTTGAGGGGCAC
TGGTAGGGTCTGATTTCCTGGTGCAATGTCAATGTCGGGACTTAGGAAGACTAAGGTGCAGATGCCGGTC
CAGTTGGTGGGGAGGCAGATATAGGTTGAAATTTCACATAAGAAGAATATGCCTTGGCTGAGTAGACAGA
ATTGGTTGTGTATGTTTAAAAGGTGTGTGAGTTTGTTGTTTTCATTTCCCCATACTCCTAGAGTGTTTGC
CAAGGTAGCTCCAGTGAGTGTCTGGAAAGGGGTGTTGGGAGCAAACTGAGTGGCTCCCTGTGTTCTATCT
TCCCATTAGAGGAAAAAACATTTTTTTCTCTATTAGGAGCCATTCAAGAGACTGATTGAAAGAGGGATTG
AGAAGGCATTCACTAGTGGTGGGGCGCTGCTGCAGAGGGTCCCAGGGTGAACGGTCATGCAGGGAGTATG
TTTGCTATTACAAAACCTGGACTGTTTGTTAAGCAGGGAGGAGGTGATGATTTTAGGGGACCATGAGAAG
TGGACAAGCCGTTTGAATGGAGCTGTTTGGGTAATTTGGAAGTTACTATGATCAGCTGGGGCTTGAAGTT
GTAGGGTGTAATTACAATGATGGGATAGCAGGTGCCCCAGGGCAGGCCTGATAACAGGTTGCGTTGGATG
CATAAAGGGGCTTGTAAAGTTAAGATGGTATTTGTGGTTACAGGGCCATGTGTGGACTTTGCACTGCTCA
TGTAATAGGTGAGGTTGGAAATGTAAGAGTGTAAAAGCTGGATTGTGCATCCTGTTTGGGTATTTTTAGT
CCTATCAGAGATGGGGAAGTCAGCTAACAATTGTATATTTAGAAGTTGTAAAGGATCTTTTCCTTCATAA
TGGGAGTGGTAGGTTAAGTTAGTAATTAGGACTTTAATCACTTCCTGACCCTTCTCTGTCTTGCAAGGGA
AGGCTTCTATCCAATTTGAAAAGGTATCAACACAGACCAACAAGTATTGAAATCACCTTGACTTAGGCAT
ATGGGTGAAGTCTAAGTGCCAGTCTTCTCCAGGATAGTGCCCTATTCTTTCTTTCCCCAGAGTGGCCTTA
TGACGGACCAAGGGATTATTCCTTTGGCACACCTCACAGGCTTTGACTACTTGTCTGATGGTCTGGAGGA
GATTTGGCCCTGTAAACAGGGATTTGGTCATTTGATGAGTGTTCTCAATACCCATATGAAAAGTTTGGTG
AAGGTCTTAAGTATTTTCCACTGGCTGACTTTGGATATGAGTATCTTTCCCTCTTCTGTCATTAACCACC
CTGAGGGGAGAAAACTATGCCCCTGTGAAAGTCCCCATTCTGTGTCAGTTGGGAAATACTGGGGCTTAAT
CTCTTGGAGAGGGTTGTTCAATATCAAGAGTCCTTCCATAGGTATTTCTAATGGGAGGTTCCTCCTGGCA
GCAATATGGGCCTCAGCGTCTGCCCAACAGTTTCCTTCTGCCTTTTCTCCTTCACATTTTCAATGGCTTT
GGCAGTGTAAGATGCCACCTCCTTGAATTTTTGCACTGCGTGCAATAACTTCATGATTTCCTTGTGGTAC
TTAATGGGGATTCCTCCAGAAGTTAGGAACTCTCTGTCTTTTCATATTGCATCATGGGCATGTAGAATTA
GATAAGCATATTTGCTATCTATATACACACTTATTCTTTTTCCCTTTCCCAGTTCTAAGGCGTGGGTAAG
TGTCACTAGTTCTGCTAACTGGGTGCTGGTCCCTGGGGGGAAGAGGCTTACTTTCAAGCACTGTTACATC
ACTAACTATGGCATAACCTGCCCTTTGTATCCCATTTTCCACAAATGAACTTCCATCGGTATATAGGTTA
AGGTCAGGATTCGCTAAGGGGACTTCTAAGAGATCATCTCGGGCGGCGTAAGTCTGGGCTACAATTTGTT
GGCAGTCATACTCGATTGGTTCCCCATCCTCTGGGAGAAAAATAGCAGAGTTGAGGGCTGTACACATTCA
TATTTGAAGCACCGGTCCCTCAAGGAGTAGCGCCTGGTATCTCAGCAGGCGGTTGTCTGATAACCATAAA
CTTCCTTTGGCACCTAGTATGCCATTTACATCATGAGTAGTCCAGACAGTGAGATCCTTTCCTTGTATTA
TTTTGATAGCCTCTGATACTAAGATGGGCACCGCCACAACTACCCGTAAACAGTGAGGCCAGCCTTTGAC
TACTACATCAGTTTCCTTACTTAGGAACGCCACTGGTTATGGGGTTGTCCCGCGAGTCTGAGTAAACACT
CCAAGAGCTATTCCCGCTGTCTGTGGCATATAAAGAGAAGTTTTGTCCTGTGGGAAGGCTTAAGGCTGGA
GCCTGCTTTAAGATTTTGAAGGCTACTTCTGCCTCTGGTTCCCATTCTACTAGATGAGTATTTGCCCTCT
GGGTCTCCTTGATTAGAATATAGAGTGGCCTGGCCATGTTGCTGTATCCAGGGATCCATAGTCAGCAAAA
GCTAGTGATCCCAACCCCCCCCCCCCCATAATTGTTTTAATGTCTTAGGGTGAGAATAAGCCAGTATAGG
CTGTATTCATTCCTTGTAAAGGGACCTGGTTCCTCTGGCTAAGATTAGGCCTAGATATTTGGCTTTTTGT
AGGCAAGGCTAGGCCTTCAAGTTAGACACCTTGTACCATTGATTAGCTAGAAAGTTCAAGAGATCTAGAG
TAGCCTGCTGGCATGAGGCTTCCAAACTTGTAGCCAGAAGTAAATCATTCACACACTGAAGGACCAGAGT
GCCTAGACTTGAGAAGTGGCCTAGCTCTGGGGCCAGTATCTGACCAAACAGATGAAGGCTGTCCCTAAAC
CGTTGGGGCAAGAGCATTCACCTAAGTAGGGATGTGTGGTCTGCGGGACCCTCAAAGGCAAAGAGAAACT
GGAAGTCAGAGTTCAGGGATATGCAGAAGAAGGCATCCTTGAGATCCAGAACACTGACCCATTCTGCTTC
CTCTGGTATTTGAGAGAGCAGGGTATAGGGATTGGGTACAACTAGATATAGAGGAATTCCTGCTTCATTG
ATGAGTCTAATATCTTGCACTAGTCTCCACTGACTATTCGGTTTTTGGACTCCTAGAAATGGGATGTTGC
AGGGACTGGTGCATTTTCTTACAAAGCCTTGAGCTTTTAAATGGCTAAAAATATCCTATAATCCTTTATG
AGTTTCAGGCCTTAAGGGATATTAACTTTGATAAGGAAAAGTGGTGGGGTATTTTAGACTGAATTGGACT
GGGTGGGCATATTTTGCCCTCCAAATTGTACTTCCAATGCCTAGACTTCAAGGTTGATTCCCTCCTCAAA
TAGAGGATAACAAATGGGTAACTTGTTCCCCATATTCATGTAAATAATAGCTCCAGCTTTGGCTAATATG
TCCCTCCCTAATAAGGGTGTGGAACTTTCAGGCATAACAAGGATGGCATGTGAAAAGAACACAGACTCCC
AATTACAACTAAGAAGGTGGGAGAAATATCTGGTTACAGACTGTCCCAGGATTTTGGTGGTAATGGACCT
TGAGGACAACTGTATGGGGCAGGAGATTAACACTGAGAAGACCATACCAGTGTTTAGGAGGAAGTCAATT
ACCTGGCCCTCAATGGTTAAACTTACCCAGGGCTCAGTGAGGATGATGACATGAACTGGCACTTGCCCCG
GGCACCTTCAGTCCTGTTGTTGGATCACCTGGTTGGGGGCTCCTGAGCCAGAGAACCTTTGTCCTCTGGG
GCAGTGCACATTCCAGTGACTGCCTTGGCATAGTGGACATGGGCGAGGGGGCAGCTTGTTTCTCATTGGA
CGATCTTTTTTAAGGTGTCCTTGCAAACTGCACTGATAACAAACCCTACTGGGTGATTGTCCTGCTCCAT
TTTCTGTCCTCTCCGAACCAAGGTTTGCTTGTCTGAGGACCATGACTAAGGCTGCAGCCTTTCTCTGATC
TCGCTTTTCCTTTTTGGCCTGTTCCTTTTGGTCCCTAGTATAGAACACCAAGGTTGCCAGGTTTAATAAT
GCCTCCAGATCTTGTTCAGGGCCCAGGGCTCGCTTTTGGAACATTCTCCTTGTATCTGTGGCTGATTGGT
TAATAAACTTTTATTTTATTAAAATATTTTAGGATCAATTGATCCTCAAAGGAGTTGGGTGACAGGGGAG
TATATTTGATTAAGGTCTCCCATAGCTGCTCGAGGAAGGTGGAATGATTTTCTTCCTTTCCCTGAAGTAC
AGTGGACATCATTGAATAATTCATGGGCTTTTTCTTAATTCTCCTTAGTCCTTCTAGAACACAAGTCAAC
AGAAGTTTGTGACTCCAGTCCCCATGATCTGAGTCTAGGTCCCAGTGGGGATCAATACTGGGGATGACTT
GCTGTCCAGTAGGGAATTTGTCCCTTTCTTCAGCTGTCATTCTATGATTTACTTAAGATACCAGGTATTT
CCAAACTCTTGGACCGCAGCTAAAGCTGCATTTTTTTCATTAAAGGCCAGGGTTTGATCTAACAATAGCA
TGACATCTCTCCAAGTGAGGTCCAAGGTTTGCCCTAGATCCTGTGGGACATCTATATGCCTATCATGATT
ATCTGAGAACTTCCCCGGGTCTACCTTGATCTGCTTTAAATCAGAGAGGGAGAAGGGGATATGTACCCAG
GTTGGGCCAAATTTTGCTCCCCCTACAGCTTGAAGGGGACATAACCGATAACCTGGGGTTTTTTTGTTGT
CCCTTGGAGATTTCTTTGCTTGTTTCCTTCTGGGTGGGGGAGATTAGAGGAGGCTTATCAATTAAGAGGA
AGGGGAGCTGTAAGGAGGCTAGGATATGGAGGTAAACTGAGAGGTCCCCCTGTGGAATGTAAATTGCAAG
CTTTGCATAGTTTTGGATTATCCTTCAATGAAAAGAAAGCTTGGACGTAAGGTATTTCACTCCATTTGCC
TTCCCCCTTACAGAAAAGGTCAAGCTGCAAGACAGTGTTATAATTTATACTTTCCTCAGGTGGCCATTTT
CCCCCATCAGAGAGAGAATACTGGGGCCAGGCCATAGTGTAGAAAAAAATAAGGCACTTCTTTTTCAGGG
TTTGCAGGTCAAATTGGTCCCAATGACTTAGAATGCATTTCAAGGGTAAGCCTGTTGATGCCTGAGTGTT
TCCCATATGAAAGAAAAAACTGCCCATTTTGTTTGTTTGTTTGTTTGTTTGTTTCCCCTGCCAAAGAACC
AACAACAGTCCCTGGACCCTGCTGTTTGGAATAGTTGTGCTCACAGAACCAGCAGTGGAAACACTAGTTT
TCCTCCTAGACCACAAAGAGGACTGAGGAAGGTCGGATTTAGTGGCCCTTACTGATGTGTTCTCAAAAAC
CTGTTAGAGTCCTAAGCATTTTCTCCTGTTGATATTTGGACCTTATCCTTGTCCTATAAAGACGATATGC
CTCAAAATGGAGTGGAGGGCCATACCCTGAGGGAGGGAAGGGATCTTCAGGGTTGGAATAGTGATGCCTT
TAGTCCTCACTTCTCATCATATGAACAGGAAAGATATCCCCCAAAAGGATATCCTAGCTTCTGGAATACC
CTTTGTCTTTTTTTTTTGAGACGGAGTCTGGCTCTGCCGCCCAGGCTGGAGTGCGGTGGCCAGATCTCAG
CTCACTGCAAGCTCCGCCTCCCAGGTTTACGCCATTCTCCTGCCTCTGCCTCCCAAGTAGCTGGGACTAC
AGGTGCCCGCCTTGTCGCCCAGCTAGTTTTTTGTATTCTTTAGTAGAGACGGGGTTTCACCGTATTAGCC
AGGATGGTCTCGATCTCCTGACCTTGTGATCCGCCCGTCTTGGCCTCCCAAAGTGCTGGGATTACAGGCT
TGAGCCACCGTGCCCGGCCCGGAATACCCTTTGTTAGGCCTGTTAGTCTGAGGAGGGATCCTAAAATTCT
AGATAGTCTCCCCACTCCGACAGGGCTTCAGGCAAAAATTATGTCTTTCTGAATGGAGAGCCTGGGTGCC
TAAAGAAGGGAACAGAGTTGCAATATTTATGCGAGGAATCATTCTTATAGAATAAACTAGAAGGGCACCA
GAGACAGGGAGTGGTCTTCAGAAGTGGGAGTAGCCTCGAAGAAGAGAGGCAGGAGGAAGTTTTTCTGATA
GGTGTTAGGACACAGGAGACAAGGGTCCAGATAGAATAGATGGGTGAGTCTCTCTTGGGCGATGTAACTT
TGAGAGTTCCACTCATGGCTGCAGGGTCAACCAACTTTTTGTCGGGATCCTGGAGTTGAATGGCTTTCCT
CTCTGTTGACCCTCGGCTCAGCCCAGAAACTCTGGAAAAGCAGAAGCTGGTTCCAGGCAAACTAACGTTC
CCAACTCTGAAGAGTCAGGGTTTATTAGAGAGTCCTTTCCCAGAAAGCCTGACACGCATGTCTTTAGTCT
GGTTGCCATGCTAGTCTCTTTTAACTGGCTGACAGGTGTCCAGTGTTTAGCCCCTAAATTCTAATGAAAA
ATAGGACAGAATAGCATGTGAAAGGGGTCCAATGGTACTCACCAAGTGGCAAAATCCTGGACAATCCCCC
AAGATGTGTCCAGAGTTGGTTCCTCCTGGTGGGTTTGTGGTCTCACTGACTTCAAGAAAGAAGCCACGGA
CCTTCACAGTGAGTGTTCCACCTCTTAAAGATAGCATGGACCCAAAGAGTCACTCAAAGAATGAGCAGTA
GCAAGGTTTATTGTGAAGAACAAAAGAACAAAGATTCCACAGTGTCAAAGGGGACACAAGCAGGTTGCCG
CTGCTGGCTGGGTGTTGCCAGCTTTTATTCCCTTATTGGCCCCTCCCATGTTTTGTTTTTGTCCTATCCG
AATGCCCTTTTTTCAATCATCCCTGCCATTGGCTACTTTTAACATCCTGCTGATTGATGTGTTTTGCAGA
GTGCTGGGCTCTTGTAAGACACAAAAGTTCTCCAAGTCCCCACTTGACCCAGGAAGTCCAGTTGG
