# Supplementary material for: Genome-wide characterization of endogenous retroviruses in snub-nosed monkeys
Source: PeerJ. 2019 Mar 18;7:e6602. doi: 10.7717/peerj.6602 (PMC6428148; doi:10.7717/peerj.6602)
Supplement: File S4 — All ERV sequences found in the black and white snub-nosed monkey. [file peerj-07-6602-s004.zip › Supplemental4/212-7906.fasta]

>212NW_016810019.1:1434986-1442891 Rhinopithecus bieti 
AGAGAGATCAGCCTGTTACTGTGTCTATATAGAAGGAAGTAGACATAAAAGACTCCATTTAGTTCTGTGT
TTGAGATGCTGTTAAACTGTGACCTTACCTCCAACCTTGTCCTTGCAAGAGACATGTGCTGTGGTGACTT
AAAGTTAAAAGGATTTTGGGCGGTGCAGAATGTGCTTTGTTAAACAAGTGCCTAAAGGCTGCTTATGGTT
AAAGGTCATCACCATTCTCTTTAATCTCAAGAAAGAGAAAAACATTTGTCTCCTGCCCCTCCCTGGGCAA
CGGAACATCTCCGGGTAATACCCATTGTGTGCCTTGCTTACTGAGTGAGGAGAAACCGCCTTTAGGAATA
AGGTGGGACTTGCTGGAGCAATACTGCTAAAAGGTTTATGGAGATGTCGCATATACATCTCAAGGCACAG
CATTTTCCTTTAAACTTATTCATATTACAAGGATTTTTTCATATGTCTTACTGCTGATTTCCTCCCTACA
ATAATCCTATTGTCCAGCCACTCCCTTATCCTTTTAATGACTAAGATAATTCTCAATAAATACTAAGGGA
ACTCAGAGGCCGGTGCCGGCGTGGGTCCTCTGTAAGCTGAGCGCCGGTCCCCTGGGCCCCGCTTTTCTTT
CTCTACACTTTGTCTCTGTGTTTTATTCCTTTTCTCAAGTCTTTCGTTTCCACCTAACGAGAAACACCCA
CAAGTGTGGAGGGGCAGGCCACCCCTTCATCTGGTGCCCAACGTGGAAGCTTTTCTCTAAGGTGAAGGTA
CGCTGGAGCGTGGTCATTGAGGACAAGTCGACGAGAGACTCCCGAGTACGTCTACAGTCAGCCTTGCGGT
AAGCTTGTGCGCTCGGAAGAACCTAGGGTAACAATGGGGCAAACTAAAAGTAAATATGCCTCTTATCGCA
GCTTTATAAAAATTCTCTTAAAAAGAGGGGGAGTTAAAGTGTCTACCAAAAATCTAAATACGCTCTTTCA
AACAATAGAACAGTTTTGTCCATGGTTTCCGGAACAGGGAACTTTAGATCTAAAAGATTGGGAAAAAATT
GGCAAAGAATTAAAACAAGCAAGTAGGGAAGGTAAAATCATCCCGCTTACAGTATGGAATGATTGGGTCA
TTGTTAAAGTAGCTTTAGAACCGTTGCAAACAGAAGAAGATAACATTCCAATTTCTGATGTCCCTAAAAG
CTGTGCAGTAGATTGTGAAAAAGAGGCAGGGATAGAATCCCGGAAAAGAAAAGAAAGTTCACACTGTAAA
TGTGTAGCAGAGCCGGTAATGGCTCGGTCAACGCAAAATGTTGACAATAATCAATTACAGGAAGTAATAT
ATCCTGAAACGTTAAAATTAGAGGAAAAAGATCCAAAATTAGCAGAGCCATCAGAGTCTAAACCACGATG
GCCAACTCCTCTTACAACAGCTCAGATGCCTGCAACCTTAGAACCTCAAATGCAGGTTAAACAAGTACAA
ACTCCAAAAGAAGATCAAATAGAAAAAGATAGAGTCTCTGTCACGGCAATGCCAATCCAAATACAGTGTC
CACAATATCAGCAGGTAGAAAGTAAGATCCAGCCGCCAGTACCCTATCAATACTGGCCGCCAGCTGAACT
GCAGTATCAGCAGCCCCCAGAAAATCTGTATGGACAGCCAGGAACACTTCCAGTGCCACAGGGCAGGGTG
CCATATCCTCAGCCGCCCACCATGAGACTTAATCCTACGGCACCGCCTAGTACACAAGGTAGTGCAATAC
ATAAAATTATCGATGAGGCAAGAAAACAGGGAGATATTGAGGCGTGGCAATTCCCAGTAATATTAGAAGC
AAGACCACCTGGAGAAGGGGCCCAAGAGGGAGAGCCTCCCGTAGCTGAAGCCAGATATCAGTCCTTTTCT
ATAAAAATGCTAAAAGAGATGAAAGAAGGAGTAAAACAGTATGGACCCAACTCTCCTTACATGAGAACAT
TATTAGATTCCATTGCTCATGGACATAGACTCATTCCTTATGATTGGGAGATTCTGGCAAAATCATCACT
TTCACCCTCTCAATTTTTACAATTTAAGACTTGGTGGATTGATGGGGCACAAGTACAAGTCCGAAGAAAT
AGGACTGCCAATCCTCCAATTAACATAGATGCAGATCAACTATTAGGAATAGGTCAAAATTGGAGCACTG
TTGACCAACAGGCAATAATGCCAAATGAGGCCATTGAGCAAATCAGGGCTATCTGCCTTAGGGCCTGGGA
GAAAATCCAAGACCCAGGAACCGCCTGCCCTTCCTTTAATACAATAAGACAAGGCTCTAAAGAGCCCTAC
CCTGATTTTGTAGCAAGACTTCAAGATGCTGCTCAAAAGTCAATTACCGATGAGAATGCCCGCAAAGTCA
TAGTGGAGTTGATGGCATATGAAAACGCCAATCCTGATTGTCAATCAGCCATTAAGCCATTAAAAGGAAG
GGTTCCTGCAGGATCAGATGTAATCTCAGAGTACGTTAAAGCCTGCGATGGAATTGGAGGAGCTATGCAT
AAAGCTATGCTTATGGCTCAAGCAATCACAGGGGTTGCTTTAGGAGGACAAGTGAAAACATTTGGGGGAA
AATGTTATAATTGTGGTCAAATTGGTCATCTAAAAAAGAATTGCCTAGTCACAAATAAGCAAAATGTAAC
TACTCAAGTTACTACAACAACAGATAAAGGGCCACCTGGCCTATGTCCAAGATGTAAAAAGGGAAAACAT
TGGAGTATTCAATGTCGTTCTAAATTTGATAAAAATGGGCAACCACTGTCGGGAAACGAGAGGAGGGGCC
AGCCTCAGGCCCCGCAACAAACTGGGGCGTTCCAAATTCAACACTTTGTTCCCCAGGGTTTTCAGGAACA
ACAACCCCCACTGTCGCAAGTGTCTCAGGGAATAAGCCAGTTATCACAGTACAGCAATTATCCCCCGCCA
CAAGTGGCAGTGCAGCAGTAGATCTATGTGCTTTACAAGCAGTCTCTCTGCTTCCAGGGGAGCCTCCACA
AAAAATCCCCACAGGGGTATACGGCCCATTGCCTGAGGGGACTGTAGGACTAATCTTAGGAAGATCAAGT
TTAAATCTAAAAGGAGTTCAAATTCATACTGGTGTGGTTGATTCAGACTATGAAGGCGAAATTCAATTGG
TTATTAGTTCCTCAATTCCTTGGAGTGCCAGTCCAGGAGACAGAATTGCTCAACTATTACTCCTACCTTA
TATTAAAATTGGAAACAGTAAGATAAAAAGAACAGGAGGGTTCGGAAGCACTGATCTGGCAGGAAAGGCT
GCATATTGGGCAAGTCTGGTCTCTGAAAGCAGACCTGTGTGTAAGGCCATTATTCAAGGAAAACAGTTTG
AAGGGTTGGTAGACACAGGAGCAGATATCTCTGTCATTGCTTTAAATCAGTGGCCAAAAAATTGGCCTAA
ACAAAAGGCTGTTACAAGACTTGTCGGCGTAGGCACAGCTTCAGAAGTGTATGAAAGTACAATGATTTTA
CATTGTTTAGGGCCAGATAATCAAGAAAGTACTGTTCAGCCAATGATTACTTCAATTCCCGTTAATCTAT
GGGGTCGAGATTTGTTACAACAATGGGGTGCGGAGATCATTATGCCTGCTCCATTATACAGCCCCACAAG
TCAAAAAATCATGACTAAGATGGGATATATACCAGGAAAGGGATTAGGAAAAAATGAAAATGGCATTAAA
GTCCCAATTGAGACTGAGAAAAATCAAGAAAGAAAAGGAATAGGGTATCCTTTTTAGGAGCGGCCACTGT
AGAGCCTCCTAAACCCATTCCATTAACTTGGAAAACAGAAAAACCGGTATGGGTAAATCAGTGGCCGCTA
CCAAAGCAAAAACTGGAGGCTTTACACTTATTAGCAAAGGAACAATTAGAAAAGGGACATATTGAGCCTT
CATTCTCACCCTGGAATTCTCCTGTATTTGTAATTCAGAAAAAATCAGGCAAATGGCGTATGTTAATGGA
CTTAAGAGCCGTAAACGCTGTAATTCAACCCATGGGGCCTCTCCAACCTGGATTGCCCTCTCCGGCCATG
ATCCCAAAAGACTGGCCTTTAATTATAATTGATCTAAAGGATTGCTTTTTTACCATTCCTCTGGCAGAGC
AAGATTGTGAAAAATTTGCCTTTACTATACCAGCCATAAATAATAAAGAACCAGCCACCAGGTTTCAGTG
GAAAGTATTACCTCAGGGAATGCTTAATAGTCCAACTATTTGTCAAACTTTCGTAGGTCAAGTCCTTCAA
CCAGTTAGAGACAAATTTTCAGATTGTTATATCATTCACTATATTGATGATATTTTATGTGCTGCAGAAA
CAAGAGACAAATTAATTGACTGTTACACATTTCTGCAAGCAGAGGTTGCCAACGCAGGACTAACAATAGC
ATTTGATAAGATCCAAACCTCTGATCCTTTTCATTATTTAGGGATGCAAATAGAAAATAGAAAAATTAAG
CCACAAAAAATAGAAATAAGAAAAGACACATTAAAAACATTAAATGACTTTCAGAAATTGTTAGGTGATA
TTAATTGGATTCGGCCAACTCTAGGCATTCCTACTTATGCCATGTCAAATTTGTTCTCTATCCTAAGAGG
AGATCCAGACTTAAATAGTAGAAGGATATTAACCCCAGAGGCAACAAAAGAAATTAAATTAGTGGAAGAA
AAAATTCAGTCAGCGCAAATAAGTAGAATAAATTCTTTAGCCCCACTCCAACTTTTGATTTTTGCCACTA
CACATTCTCCAACAGGCATCATTGTTCAAAATACTGATCTTGTGGAGTGGTCATTCCTTCCTCACAGTAC
AATTAAGACCTTTACATTGTACTTGGACCAAATAGCTACGTTAATTGGTCAGACAAGATTACGAATAATA
AAATTGTGTGGTAATGACCCAGACAAAATAGTTGTTCCTTTAACCAAGGAACAAGTTAAACAAGCCTTTA
TCAATTCTGGTGCATGGCAAATTGGCCTTGCTGATTTTGTGGGAATTATTGATAATCATTACCCAAAAAC
AAAAATCTTCCAGTTTTTAAAATTGACTACTTGGATCTTACCTAAAATTACCAGACATAAACCTTTAGAA
AATGCTCTGACAGTATTTACTGATGGTTCCAGCAATGGAAAAGCGGCTTACACAGGGCCAAAGGAGCGAG
TAATCAAAACTCAGTATCAATCAGCTCAAAGGGCAGAGTTGGTTGCAGTCATTACAGTGTTAGAAGATTT
TAATCAACCTGTTAATATTATATCAGATTCTGCATATGTAGTACAGGCTACAAGGGATGTTGAGACAGCT
CTAATTAAATATAGCATGGATGATCAGTTAAACCAGCTGTTCAATTTGTTACAACAAACTGTAAGAAAAA
GGAATTTCCCATTTTATATTACTCATATTCGAGCACATACTAATTTACCAGGACCTTTAACTAAAGCAAA
TGAAAAAGCTGACTTACTGGTATCCTCTGCATTCATAAAAGCACAAGAACTTCATGCTTTGACTCATGTA
AATGCAGCAGGGTTAAAAAACAAATTTGATGTGACATGGAAACAGGCAAAAAATATTGTACAACATTGTA
ACCAGTGTCAAGTACTACACCTGCCCACTCAAGAGGCAGGAGTTAATCCCAGAGGTCTGTGTCCTAATGC
ATTATGGCAAATGGATGTTACCCATGTACCTTCATTTGGAAAATTATCATATGTTCATGTAACAGTTGAT
ACTTATTCACATTTCATATGGGCAACATGCCAGACAGGAGAAAGTACTTCCCATGTTAAAAAACATTTAT
TATCTTGTTTTGCTGTGATGGGAGTTCCAGAAAAAATTAAAACTGACAATGGACCAGGTTATTGTAGTAA
AGCTTTCCAAAAATTCTTAAATCAGTGGAATATTACACATACAACAGGAATTCCTTATAATTCCCAAGGA
CAGGCCATAGTTGAAAGAACTAATAGAACACTCAAAACTCAGTTAGTTAAACAAAAAAAAGGGGGAGACA
GTAAGGAGTGTACCTCTCCTCAGATGCAGCTTAATCTAGCACTCTATACGTTAAATTTTTTAAACATTTA
TAGAAATCAGACTACTACTTCTGCAGAACAACATCTTACTGGTAAAAAGAATAGTCCACATGAAGGAAAA
CTGATTTGGTGGAAAGACAACAAAAATAGGACATGGGAAACAGGGAAGGTGATAACCTGGGGAAGAGGTT
TTGCTTGTGTTTCACCAGGAGAAAATCAGCTTCCTGTTTGGATACCCACTAGACATTTGAAGTTCTACAA
TGAACCCATCGGAGATGCAAAGAAAAGCGCCTCCATGGAGACGGAAACACCGCAATCGAGCACCATTGAT
TCGCAAGATGAATCAAGTGGTGACAGCAGGAAAACAAAAAATATGAAGATTTCATGGACATTTTATTAGT
TCTCCGAAATTAATACTTCTGTAATTTCCTATATCTTTACTTTCATCTCTTAATCCCACCATTTTCTTTG
TAAGCTGAGGAGGATATATGTCACCTCAGGACACTGATGATTGCCTTAACTGCACAAATTGTTTGTAGAG
CACGTGTGTTTGAACAATACGAAAACTGGGCATCTTGAAAAAAGAACAGGATAACAGTGATGTTCAGGAA
ACAAGGGAGATAACCTTGAACTGGCCGCCGGTGAGCCGGACGGAACAGAGCCATATCTTTTCTCCTTTTG
CACACAAATAGGAGAGATATCGCTGAATTCTTTTTCTCAGCAAGGAATATCCCTGAGAAAGAGAATGCGC
TCTGAGGGTAGGCCTATAAACGACCCCCTTGGAGGCGTGCCGCCTTTTACGGTTGAAGCCGAAGGGATGA
AATAAGCCCCGGCCTCCTGTAGTGCTCCCAGGCTTATTAGGATGAAGAAATTCCCACCTAATAAATTTTG
GTCAGTCAGGTTGTCTGCTCTCAAACCCTATTTCCTGATAAAATGTTATCAATGACTATGCGTGCCCAAA
ATTTCGTTGGCAATTTTAACCTTAATTTTAACACCATCCTGTGATCTCGTCCAGTCTCCACTTGCTTTGT
GATATTCTATTACCTTGTGAAGTATGTAATCTCGGTGTCATGATGACAATGGTGGTTTTGTTGAAAAGAA
AAGGGGGAAATGTGGGGAAAAGAAAGAGAGATCAGCCTGTTACTGTGTCTATATAGAAGGAAGTAGACAT
AAAAGACTCCATTTAGTTCTGTGTTTGAGATGCTGTTAATCTGTGACCTTACCTCCAACCTTGTCCTTGC
AAGAGACATGTGCTGTGGTGACTTAAGGTTAAAAGGATTTTGGGCGGTGCAGAATGTGCTTTGTTAAACA
AGTGCCTAAAGGCTGCTTATGGTTAAAGGTCATCACCATTCTCTTTAATCTCAAGAAAGAGAAAAACATT
TGTCTCCTGCCCCTCCCTGGGCAATGGAACATCTCCGGGTAATACCCATTGTGTGCCTTGCTTACTGAGT
GAGGAGAAACCGCCTTTAGGAATAAGGTGGGACTTGCTGGAGCAATACTGCTAAAAGGTTTATGGAGATG
TCGCATATACATCTCAAGGCACAGCATTTTCCTTTAAACTTATTCATATTACAAGGATTTTTTCATATGT
CTTACTGCTGATTTCCTCCCTACAATAATCCTATTGTCCAGCCACTCCCTTATCTTTTTAATGACTAAGA
TAATTCTCAATAAATACTAAGGGAACTCAGAGGCCGGTGCCGGCGTGGGTCCTCTGTAAGCTGAGCGCCG
GTCCCCTGGGCCCCGCTTTTCTTTCTCTACACTTTGTCTCTGTGTTTTATTCCTTTTCTCAAGTCTCTCA
TTCCACCTAACGAGAAGCACCCACAAGTGTGGAGGGGCAGGCCACCCCTTCAGTTAGGATTACAGG
