# Supplementary material for: Genome-wide characterization of endogenous retroviruses in snub-nosed monkeys
Source: PeerJ. 2019 Mar 18;7:e6602. doi: 10.7717/peerj.6602 (PMC6428148; doi:10.7717/peerj.6602)
Supplement: File S4 — All ERV sequences found in the black and white snub-nosed monkey. [file peerj-07-6602-s004.zip › Supplemental4/213-6762.fasta]

>213NW_016810019.1:1796892-1803653 Rhinopithecus bieti 
GGTTATAGGTTTAGGTCAAATTGGACTGGGTAGTGTTTGGACGAACGGAGGCAGGATGGCGCACTTCCGG
GTTCTTCATTACCAACTTTTCCCGCGCACGCGAAAATGCAGCTGGCGCCTGGGAAGGTGCAGACCAACCA
GGCATGCGCCAGGTGACGTCAATCCGAAGAGACTAAGATTTACCTGGTCGCACCTGCGGAATGCCCCCCG
ACATGCCCGTGCCCCGCCTATTGCCCTCCCACTCCTAGAAAAGCCGCTCCGGACAGACGCCACGCGCGGA
CTTCCCAGCCCCACTCCTGTCGGGATGTCGGGACTGCGTCAGGAACCCCACCCGAGAGCCCCACCGGGGG
ACTCTGTCGGCCTTCTTTGCCGGAGGCTGACAGACCTCTCCCTACCCACCTACTTCCCTGAAGCTAGGTG
ACCAAAATAAATTTGCAGTTTTGCTCCTACCCTTGCCTACTCGCTGGTTCTTTTGTGCCCGCTCTGGTGG
TCTTTAGAAAAAAACAAATCAGTTGGTGCCGAAGACCCGGGAGGAGACCCCTCCTCAGGCCTCTAAGGGT
TGAGGAACCTCCTCCTGCTCCCACCCCGCAGACGGACCAGGACCTGAGACCCGCTTCCCTCACTCTCCCG
GCCTCTCTGAGGTAAGTGCCCTTGTCTCCTCTTTACCTCCCTCGGCCAAAAATCCTGTGCAGGTCCGAGG
CCCACTTTTGAGCCACCATGTGGCTCGGGAGACCCATTCAGGATGGAGACGTCCGCCTGAAGGTAATCTC
CACTTTGGCTCCATGAGCCTCCAGTCTGTCTCTGCTGGTTCCAAAGGATGCTTTGAAGCCAGGCAGAGAT
CCACTTCCATTTCCATTGTGTCCATTGTGTAAGTAAAGAGGAAAAAAACGGGAAACCCCCAGTCCAAATT
TCCAAAGAGCCCCCCCTTAGGGTGCCTCCTAGCCAATTTAAAAACCTTACAGCTTGAACAAGACCTTAGG
AGGAAGCGGTTAATTTTCCTTTCCACTGTGGCGTGATCGACCTCAGCAATTTCTGCCAGCGGCTAGGCAA
GTGGTCTGAAATTAATTACGTACAAGGCTTTTGGGCCTTACGCTCTCGTCCCGACCTGTGTAGCCGATGC
TCTTTGGCCCAAGTTATGCTAGCCAAGGACGCCGGCTCACAGGAACCCGAAAAAGAGGAGTCCTCATTCC
TTTCTGTTCAGCCGGAGGATCTAGGGTTTCCCTCACTTCCGCCCTATACTTCTCCTCCCTCCGCTTGGAC
TCCTCCTTCCTTTTCCTTACCTACTAGTAATCCACTCAGTCCCGTGCTTCCTTCGGGGCCCCCAACTGGC
TGTCTTGAGTCTCCTGTCTCTGCACACACCCGCTCTAAGTGCCCTGCTGATGCCTCCACTCCTGCCCCAC
ACCCTCCTACAGTGTTAGCGCCTTTGCGAGAGGTGGCTGGGGCGGAGGGGGTAGTCAGAGTACATGTCCC
TTTTTCATTGGCCGATCTTTCCAAAATTGAGAAGCGTTTAGGGGATTTCTCAGCTAATCCCACCATCTAC
ATAAAGGAATTTAGATACCTTTGTCAGGCCTATGACTTAACTTGGCATGACCTCCAGGTTATCCTAACCT
CCACCCTAAACCCTGAGGAGCAAGAGCGCATCCTAGCGGCCGCCAGGCAGCACGCCAACCAACTACATTT
AACTGACGCCACCATCCCACTAGGGGAGCAAGCAGTCCCCTCGGCAGACCCGGACTGGAACTATCAAGCA
AACCAGCCTGGGCGCCGTAGGCGAGACATAATGGTTCAGTGTTTGTTGGCTGGTATGCAAACAGCCTCAA
ACAAAACTGTAAATTTTAACAAATTAAAAGAAATTATTCAAAATCCAGAAGAAAATCCAGCCGCATTCTT
AAATAGGCTGACTGAGGTTCTAACCCAATATACCCGGTTAGATCCGGCCTCCCCTACAGGGGCCACCATT
TTGGCGTCTTATTTCATTTCTCAATCAGCTCCTGACATTCGTAAGAAACTTCAAAAGGTAGAGGATGGTC
CTCAGGCACCAATACAAGACCTGGTTAAATTAGCCTTTAAGGTCTATAACTCCAGAGAGGAGACGGCTGA
GGCAGTGCGACAGGCACGCCTCAAACAGAAGGCCCAGCTCCTAGCAGCGGCTTTACAGCCCAGTTGTAAC
CCCAGACCAGAGAGCACACACTCCGCAGACTCCAAGGCTACGAAAGGAGCCTGCTATAAGTGCGGCAAGG
CAGGACACTATGCCAGCAGGTGTCCGCAAGGTCCCCGAGTCCCAATGCAGCCTTGCTATAAGTGCAAGGC
GTCAGGACATTGGGCCAGTGAATGTCCTAACCCTCGTCCACCAGCAACCCCCTGCCCTGCTTGCCAGCAG
GGAGGACACTGGAAGTCTGATTGCCCCACCCTGAGAACAGGTGCTGCGTCTCCACGTGACCCCCTTTCCC
AGGATCCTGGGAGCTCCTTCCAGCTCCTACATCTGGACGATGACAACTGAAGGTGCCGAGACTCAGGGAC
CTCCATCACCCTCGCCGAGCCGCGGGTAACTCTCCTGGTAGCAGGTAAGACAATTAATTTTTTAATCAAC
AGCGAAGCTACCTATTCTGTTTTGCCGTCCTTCTCTGGACCTAGCCTTCCATCCAATATCTCTTTAGTAG
GAGTAAGCAGAAAGCCATCCACTCCACAAAAAACTCCACTCCTTAATTGCTGCCTGGCCAACAACTACTT
TGCACACTCGTTCCTCATTCCCAACTAAAAAGGGCCCCTACCAAAAGCAATCAGTGGAAATCAGTTTGGC
TTTCCCCCACTCGCCTCAAACTTACTAAATTTTCTTAACTATCTCATACTCCCCAGCCTTGCTGGGACCA
TCCTTCTGGGTTTTGCCCATATTCCAACAAATGCTTCCATTCCTCATTCCTATACTAATACTGTGCCTTA
TTTTATGTTTTGTCCCCATTTTGATCAAATTTATCCGTGCCGGGATTCGGGAGGTCACTCACGTCACCTT
CAACCAGATGTTTCTTCATCCGTACGTCCAAATGCCAACCATGGGCCCTGACCTTAACGACACCCCTTAA
CAGCAGGAAGTAGCCAGACAGACCACAGCGCCCCTTTATCACTATTATCAAAAAAAGGTTGGACTGTTTG
GACGAACGGAGGCAGGATGGCGCACTTCTGGGTTCTTCATCACCAACTTTTCTCGTGCGCGCAAAAATGC
AGCTGGCGCCCGGGAAGGTGCAGACCAACCGGGCATGCGCCAGGTGACATCAATCCGAAGAGACTAAGAT
TTACCTGGTCGCACCTGCGGAACGCCCCCCAACATGCCCGTGCACCACCTATTGCCCTCCCACTCCTAGA
AAAGCCACTCCGGACAGACGCCACGCGCGGACTTCCCAGCCCCACTCCTGTCGGGATGTCGGGACTGTGT
CAGGAACTCCGCCTGAGAACCCCACCGGGGGACTCTGTCGGCCTTCTTTGCCGGAGGCTGACAGACCTCT
CCCTACCCACCTACTTTCCTGAAGCTAGGTGACCAAAATAAATTTGCAGTTTTGCTCCTACCCTTGCCTA
CTCGCTGGTTCTTTTGTGCCCGCTCTGGTGGTCTTTAGAAAAAACAAATCAGGTAGGTTTTTTTACTGGT
CTTTCAAGAACAAGATAATAAAGACGTGGTTTTTACTTACAGGGCAGCTCAAAACGTTGCAAAAAGCCTT
TCACTTGGGATCAAAAGACCAAGGCTGACTCTTGGTTCTGCTTGGCTCTAGGTGATCTTGGGGACAAATC
TACCTGATTCTGCTTTTTCAGAGCTAGCATGGGCCTTAGTGGGGACAACGCAAATACTGAGGTGACGAGT
TTAAGTGACTTTAGAAATGTTGCTGAGTTAGCAGAGCAGGGACTTTCAGTCTTGACTCCTGGCCCAGGGC
TCATGGAGAACTAAGAACCCTGTGGAGTCACCATGAGTAATAAATGATTTTTCCAGATAAATTGTAACAT
GTACGCCATCGAATACATTAACTACAATGTCCGTATGTAAAGTTTCTATGGGAATTCAATCCTTATGTTT
CTGAGTCATTTCGCATTAATTCATGTAAATGTTACTCTTTTGAGAGCTATTTGATGTCCAATGTGCCCTG
TAAGCTTGGTTCTTTTTACATAAACCTCATTTATTTATTCGTTCATTTATTTATTTGGTGCAAAATCAGG
AAATTCTTCTCTGCCAAGGATAAACACATTTGAATACCAGATGATTCAAAATTCTCTCAAACTCAAGGTC
TGCCAGATGAATTAGTTCTAATCCTCTAAATAATAAATAAAAGGAGGGGTGGGGGCATTCTCAACTCCAA
CCTTCAAAATGACAAGCTGACATAAGAAAGCATACCTTAAGTCATTCAAGTGAGTTTTCTCATCTTCCTC
CAATGTTATAAGGATTTGGGAAGGGGGAGGTGGAAATTGGCATTATTATAATTGTTGGCTCAAGGCAGAG
ACCCACTGAATTTGCTCTTTTTGTGTTTTGCAAGTGGTTCTTTCAGTTTGATACCACATTTGGAAATGTG
TTTGATCACATTTAATTGCAGATAGGAGGAGGATGTAGATGGTGGTGGCTCGATGGGGATTAGGAACTTG
TGGGAGCCTTATGTAGCCTACCAATTGCATCTTTAGCTAAAAGAAATAGAAATGGAGACACAAAGAATAG
ATGCAAGTCCTAGGGTGTCTACACTATAACTCTTGTTTTGAGGAAAAAGAAAGATATGATGAATACACAG
GCATTTATACAGCTGTTCTAAAAAAGTAAACTGTAATTACTGAAATGAGGCTTTTCATCTCTAAACTTTA
GTAAGCCAAGTTGTGTCTAGCCATGAGTTCAGCTCTCCCCTTATTCTCAACTCTCAGATGCCCCTTACTG
GATTGCTATTATGGAGGAACAAGCACTGAGGATCCAGAGTTTCTGTAGATCCTTGCTACTAAAAGTGTGT
CAAGCCATCTGTCAACACTGACATTACCTGGATCATCACAAAAGATGAAGGAAGGAGAAATCTTAGAATT
TCAGAAATCTTAGAACTTCAGATCTTTAGGCTCACCCAGTCCTACTGAATCACAATCTGCATTGAAACAA
GATTCCTAGGTGATTTATATGCATATTAAAGTTTGAGAACTATTGCTTTAGGCGCGGAGAGTTGGCAAAC
ATTTTCTGTAAAGTGCTAGATAGTACATATATCAGCCTTGTAAGACCAAAAGGTCTCTGTTGCAACTACT
CAACTCTGCCTTGTAGTGCAAAAGCAGCCATGGACAATCTGCACACCCACAGGCATGGCAGTGTTCTAGT
AAGTGTTATTTACAAAAACCAAGTAGAGGCTGCACTTAGCCTGCAGGGCCCAGAGTTACAGGCTTATGTT
GTTACTGTACAAAACAGGAAACCAAGTCCTTTCCCTTACATCCTTCTCCACCCATTCACACTCTTTGGCC
TTTGTACATCTACTTTTTCCTGTCCCTAAATATCTTCTCCCTCTTCCCTTGACTCCAGGCCCCTTCATTG
TCTGGGGAATTCACATGCTACCTCTTCTCTCTAGGCTTCCTTGTCTGGGTTTCCCTAGAATCAACTGATC
CTTTTTTTTTGTGGCTTGAAATCCCTGTACATGAACATCTGATGTAAAACTTGTACTTACCTGTATTGAA
ACTTTTTTTCTTTTCCACTAACTTCTTAAAGGCTTAAGACTTAAAGGCTCGGTAATGCACTTATGTGTTT
ATATCCTTCTATCCCACTAAAACATAATGTCTTTGAGAACTGGCATTGAGTTTTATTTATGTTTGCATAT
CTAGTGGCCAGCAGAGTGACACAGCATATATTGAATAAATGTTTATTGCTTTTTTCATCTCTGATCCAGA
CTGGTCTTATCTTAAGAAATATATTAGGCCAGGCAAGTTGGCTTATCCCTGTAATCCCAGCACTTTGGGA
GACTAATGTGGGAAGATCACTTGAGCCCAGGAGTTCAAGACCAGCCTGGGCAATGTGGCAAGATCCTGTC
TCTACAAAAGAATTTTTTAAAAAGTTAGCTGGGTGTGGTGGTGTACACCTATAGTCCCAGCTACTCAGGA
GGCTGAGGTGAGAGGATCACTTGAGACCAGCAGTTGAGGCTGCAGTGAGACATGACTGCACCGCACTGCA
CTCCATTGTGAGTGACAGAACAAGATCCTGTTGAAAGTAAAAAAAAGAAAGAAAACGGAAGGAGGGAGGG
AGGGAAGGAAGGAAGGAAGGAAGGGGGGAGGGAAGGAAGGAAGGGGAAAGGAAAGAAAGAAAGAAAGAAG
GAAGAAAAGAAGGAAGGAAGGAAGGAAGGAAGGAAGGAAGGAAGGAAGGAAGGAAGGAAAGAAAGAAAGA
AAGAAAGAAAGAAAGAGAGAGAGAGAGAGAGAGAGAGAAAGAAAGAAAAGAAAAGAAAGAAAGAAGGAAG
GAAGGAAGGAAGGGAAGAAGGGGAAAGAGAAAGAAAAGAAGGAAGGAAGGAAGGAAGGAAGGAAGGAAGG
AAGGAAGGAAGGAAGGAAGGAAGGAAGGAAAGAATTGATGTAAGGAAGGAACAAGAAATATATTTAGAAT
TAAAGAGAAAAATGGACCTGGAAGAGCTGTACAACCACAGGAGTGCCAGGGGTTGATGGCACAAAGATTT
GGGCCCTGCCTCCTTGAGGAGGATGTACGTGGATGCAGAGTGTCTAAAGGATTGTGGTGATGAACACGAA
TGATGAGGAGCTTCGGGGTTTGATGTCATGAGGGAAAGAAGT
