# Supplementary material for: Genome-wide characterization of endogenous retroviruses in snub-nosed monkeys
Source: PeerJ. 2019 Mar 18;7:e6602. doi: 10.7717/peerj.6602 (PMC6428148; doi:10.7717/peerj.6602)
Supplement: File S4 — All ERV sequences found in the black and white snub-nosed monkey. [file peerj-07-6602-s004.zip › Supplemental4/214-6893.fasta]

>214NW_016810019.1:192036-198928 Rhinopithecus bieti 
CAGCCTACAGAGCTGAGAGCCCCACAGAGAGATTTATCCACATATTTATTAACAGCAAACCAGTCATTAG
CATTGTTTCTATCGATATTAAATTAACTAAAAGTATCCCTTATGGGAAATGAAGTGATGGGCCGAATTAA
ATTAATAGGTTGGGCCAGTTACCTGCAGCAGAAACACGCCCTTAAGACAGATGGCTCATGGTATTGTTTG
TGGCTTAAGGACGCCTTTAAGCGGTTTTCCGCCCTGGGCGGGCCAGGTGTTCCTTTCTCTAATACGTGTA
AACCCACAACCTTTGAGCTTGGGCATTTAGGGCCATTATGAACATATCACAGTGCTGCAGAGATTTTGTT
TATGACCAGTTTTGGGGTCAATTTATGGTCAGATTTTGGGGGGCTTGCTCCCAACATGTCTCTCTTCTTT
GATGTTCAGAGATAAAAGCAAGGGCAGCTTTGTCATGGTGAGCTACTTCTTGCAGGAATCGGGATCCGCT
TCTGCAGACTATACAAAGACAAACAACATAGATTAAAAGCACAGTCATTATTGACATCATAGAGCTTCCA
AACGTTTTTATCCATTTTAATGGGTTACTAGCTGCTAAATTGTCTGCAGCTCCTTTAAGCACTCCAGTTC
CTGGCACTAAGGTCAGGTGTGCCTGGGATAATTTAAATATTTTAATTCTTTTAATTTTGCTATATGCAAA
GACAAGTTTGTAGAGTGTCCTTCTAGATACTTTTTTATTCTTGCCCAAATTTTGATCTTTTTAAGAGCAT
TTAAATAGTTTCAAGAAATCCTAATGTTTAGCTCCTAGAGAAGGCCATATCATTTGAGGTTGAGGTGCCA
CTATACCATCATGGTTCCAAATAATAGGAACTTTTCTCATATTTCTTATCATTTCTACCATCTGACTGTT
TTGTTCAGATCATCTGAACATAGTGTGGCCGTGGCATGCAGAGTAAGAGGTGTGATTTAAGCTAAACATC
CCCTTAGGGGACCAATTAATAATGATTCCATCGGTATCGTTGCACAGCACCTCTGCCTGTTCTGCAAAGC
AATCTTCCTAAACAAATACGCTCATTTTTTCTAACTGGGTCCAATCCTGTTTACAAATAGGTTTTTGAGG
GCAGTACGCCTCAATTATAGGAGCAGATTTATTATGGTAAATACTGAGATCAGAAAGCATGTGTAACTGT
GTCATAGAGTGATTGCATCCAGGCATTATTACCAGCCCTTATCAAAGGAATACTCATGGTAGTGGTGATA
ACCCTATCATAGCTACCATTAAGTTATTCATTGTGACTGGTTGTTCCACTTTCCTCAGGTTTTATTCCGC
CATCTGAGACAGCTTCTTGATTTGTCCCCAGGTGGGTGGCTGTGTTCCACGGGTGTTGCTTATGACTGTT
GGGGTCCTCCTCAGCATCAGTCTCAAAATGGCTGCAACTCGGGGAGTCCTCGGGATCCTCCCAGAGTCTC
TTCCTTGGCATCTGGTGCATGATAAAGTTTCAGGTGTCTTGATGGTATCATAATTGGCTGTTGAGTTTGG
CCTGGAGAAATACAAGCATAACCTCTACCCCAAGTTATTATTTTATCTATTTCCCGACTTTTTATTATTG
AATCTCTCCACCAAATCAGTTGTTCTGCTTCTGTCTTTGCAGCTAGATTCTGTAGATGTTGTTCAGCAGC
TGATAACATCTGGCCTTTGGGCAGCCTCAAAAACTTTAAAGTTAATAATGCTAAGTTCAGTTGCATCCAT
CATTGTTTCTCCCATTCTGCTTTTGCAACTGCTGTTTTAGGGAGTGATTCATTCTTTCCACTATGGCTTG
TCCTTGAGAATTGTATGGGATACCAGTAATGTGTTTAATATTCCACACAGAGAAAAATGTAGCTAGAGTT
TGGCTAGTGTAGCCTGGGGCAATATCTGTTCTAATAGAAGCTGGAACGCCCATCACCACAAAACACCACA
AAAGATGACAATTAACACAGGCAGAAGACTCCCCTGTTTGGCCTATAGCCCAGACAAAGTGAGAAAAGAT
GCCACACATACATGTACATAAGCTAGTCTCCCAAACGAGGGAACATGTGTGACATCCATTTGCCAAATAG
AGTTAGGTTCCAGTCCTCGAGGATTAACTCCTCCTGTAAAAGATGAGGAATGTATCATTTGGCAAGCTGG
GCATCACTGGATAATAACTTTAGCTTCTTTCCAGGTAATGTTGTATCTGCGTTTGAGACCAGAGGCATTA
ACATGGTTTACACTGTGAAAGTGTCTGGCATTAGATATTGCAGTAGCAACTAGGTGAGCAGTCATTTGAT
TCCCTTCAGTCAAGGTCCTGAAAGAGGTGTATGAGCTCTAATGAGAGCGATATAAAAAGAGTGCATTCTA
CTCCTAACTGCTGTTTGCAGTTGGGTAAATAAAGTCATCAGTGTTCATCTGTATGAAATCATAACTGAGC
ATTTTCAATTAACTGTGTGGAATGAACCACGTATGAAGAATCAGAAATCACATTAATAGGCATATCAAAA
GCAGTCAATGCCTTAATTACAGCTACAAGCTCCGCTTTTTGAGCTGAAGTATAGGACGTCTGGAAAACTT
TACTTTTTGAGCCAAAATAAGAAGCTTTACCATTACTAGACCCATCTGTAAAATATTCTCAGCACCTTCA
GTTGGTGTAAATTTAGTTCTTTTAGGGCAAATCCAATTAGTTAATTTCAAAAACTGAAAGTTTCGTTTTA
GGAAAATGATTATCGAGAATACCCACAAAGTCAGCTAAATGGGTTTGCCAAGTAAGACTATTTATAAAAA
CTTGTTGCATTTGTGCCTTCGTGAGAGGGACAATAATTTTTCCAGGCTCATATCCATGTAATTTAACCAT
CCAAGTTCTCCCAATCCCTATGATAGTAGCGACTCGATCTAAATAAGGAGTTAGAGTCCATGAATTAGTA
TGTGGAAGAAAGCGCCACTCTACTAAGTCCTGTTCTTGGACAATAACAGCAGTAGGTGAATGCTGAGTTG
AAAAAATTAGCAAATCTAGAGTCTTCTCTGGATCTATTCTATTTATCTGAGCTTTATGGATTTGCTTCTC
AATCAGTGGTACTCTGCCTCAGCCTCTTTTGTTAATTGCCGAGGGCTAGTGAGACTAAGATTTCCTCTAA
GGTTAGAAAACAGATTACTCATAGCATAGGCAGGAATGCCTAGAGCAGGCTGTATCCAATTAATATCCCC
TAGTAATTTTGAAAATCATTTAATGTTTTAATTTATCCCTACGTATGGGTACTTTCTGTGGCACAATGGT
AGTGTTGTCTACTAAGGTCCCCAAGTAGGAATAAGGAGTAGTAGTCTGAATTTTGTCAGGAGCTATAATT
AAACCAGTGTGAGAAATTGAATTTTAAAAGTGATCATAGCATTGGAGTAATATTTCTCGGGTGGGAGCAG
CACAAAGTATATCATCGATATAGTGAATAATGTAACACTGTGAAAATTTTTTACGAGTAGGTTCAATTGC
TTGCCCCACATACATCTGGCAAATAGTTGGACTGTTTAACATACGCTGTGGCAACACTTTCCAGTGATAA
CATTTAGCAGGTTGCAGGTTGTTTACTGCAGGAATAGTAAATGCAAACCATTCACAGTCTTGCTCAGTTA
AAGGGATAGTGAAGAAACAGTCATTTAAATCTATGACTATTAAAGGCCAATTTTTTGGAATTATAGCAGG
AGAAGGCAATCCTGGCTGTAATGCTCCCATAGATTGTATAACTAAATTGATGGCTCTTAAGTCAGTTAAC
ATTCTCCATTTTCCTGATTTTTTTCTTAATTATGAAAACTGGAGAATTCCAAGGAGAGAATGTTGGAACT
ATGTGCCCATTTTCTAATTGTTCAGTAACTAATGTCTCTAAAGCCTCCAGTTTTTCTTTACTTAGCAACC
ATTGTTCTATTCAAATGGGCTTATCTGTTAACCATTTTAAAGATATAGGTTCCGGAGGCTTCACAATGGC
CGCCATCAAAAATTATTTTCTAATCTTTGGTGGGAACTTTGTTTTTCTGCTTGAAGAGGTTCTTTCAAAT
CTTGCAAATTTTTTTCTAGTCCCATACCAGGGACATACCCCATTTCATGCATTGTGTGTTGGCTTTGAGG
ACTATATAATTGTTCTAGAATTAGAACCTGTGCTCCCCATTGTTGTAATAAGTCTATTCCCCATAAATTT
ATAGGTACAGAAGTTATAATTGGTTGAATAGTCTCAGATTGTCCATCAGGCCCCTCACAATGCAAAATAT
ACTTTGATGTACTTCAGCGGTTTTACCAACTCTAACTACGTTAAATTGAGCGGGTTGAACTGGCCACGTG
GACAGGCAGTGCTGTAGAGAAATGATTGAAATGTCCGCTCCTATATCTACCAAACCTTTAAATTCCTTTC
CTTGAATAGTTATTTCACGGGTAGGATGTTTATCAGTAATTTGATTTACCCAACATGCTGCTTTGCATTG
TTTATTTGTGCTTCCAAATCCTCTTGTTCGTTTAATTTCACTTTTTCCCATTCCCACATACGACACAATC
AGGAGCTGTACTATGTGCTCTCCTGGCTCTGCTTTCCAGGGAACAGAAGTAGATATAACAATTTGAATGT
CCCCATTGTAATCTGAATCAATGACTCCTATATGTATTTGTATGCCTTTTAAACTTACATTAGACCCTCC
TAAAAGTAATCCTATTGTCCCTGTTGGCAAGGGTCCACAGACTCCTGTTGGGACCTTTTATGGGGGTTTC
CCAGGCAGAAGATTCACAGCTTTTGTGCAACATAAATCTACTGTGGCATTGTTGGCTGTGGCAGGAGACA
GACATTGTACAGGGGTGAGGGAACAGCCTGAGCTGGAAATGCCCTGGTTTAGAACAGGGTCGAGGACAGG
CCTCTTATGGCATTTCCTGAAATCAGGTTCCCCTCTTTATCAAACTTAGAGTGACACTGACTAGCCCAGG
ATTTTCCATTTTTACATTTGGACATATTTCAGGCTCCACAGTTATCTTTTTTCCCCTATCTGGCAGCCTG
ACTTGCTGACTTTTTCTACATTCTTTTTTAGTATGACCATGCTTCCCACAGTTAAAACAAGCTCCAGGAA
ATGGAGTATTTCCTTTATCCACTCTCAGTCCTGCCATTGCCTGTGCCAACAAAGTAGCTTTATGCAGATT
ACCTCCGATACCATCACACGCCTTGATATAATCAACTAAATGTGCTTTCCTTCTGATAGGTCACAGAGCA
GCCTGGCAATCGGAATTAGCATTGTCAAAAGCTAATAACTGCAGCACTATATCCTAAGCAGAAGAATCTG
CAATCAACTTTTTAAGAGACTCCTGTAACTGAGCTATAAAATCAACATATGATTCTGTGGGTCCCTGTTT
TTTAGCACTAAAGGAAGGGTATTGTTCTCCACCTGAAGTGATTTTTTCCCAAGCTCTAATGCACACTCCT
CTAAGCTGTTCTATGGCCTCATCCTACATGATCGGTTGTGCATCTAAACAAGCCCAGCCGCCAACCCCCA
AAAGTTGGTCTGCAGTTATATTAATTTGAGGTTGGACCTGGGCATTGCAAGCAGCCTGAATGGAAGCTTC
ATCTGCCCACCAAGTTTTAAATTGTAAGAACTGAGCAGGAGTTAGACAAGCTCGAGTAAGAGCATCCCAG
TCAGTAGGAATCATCCATCTGGAAACAGCAACATTCTTTAACAGTCCCATTACAAAAGGAGAACCTGGTC
CATACTGACTGATTGCTTGTTTTAATTATTTAAATAATTTAAAAGGAAAAGGCTCAAATGTAGCTGTAAT
ATTTCCCTGTGGATCTGAGGGGTGTATTCTAACAGGGAACTGCCAAGCCTCCAAATCACCCTCTCTCATC
TAGCTTGCTGAATTCCTGCCTGAATGGAACCAAGAGCAGTCGCTTGAGGTGCTGCTCGAACAGTCACTGG
GGCAACTACTTTTTGCCCAGTGTCTTCTGGAAAAAAAGATCTGGGGGAGAGTCATTTTCTTCAAAATAAT
AAGGAAGGGGTGCAGAAGGGTAGGGATGAACCTCTCCTTCCTTTGCTACTTTAGCTTTAGCTAGCAAATA
AACATGCTCTGTAACCTCTTCTGTTACCTCGTTATACTCTTGTTTCTCCTCGTCATCAATATGAAAAAGT
TCCCAGGTGGAAGGATCCAGACCCCAAACTTGCCCCATGGTTCTGACAAGACACTTCTGAGCGTCCCTTC
TTACTCACCATGGGGATTGCTTTAAGAGTACTTGGGTGTCCTCCAGCTAGTCGTCCATTCCAACCATCGC
TTTGGTGACCCTTTGACCTGGATTTGAGTCCCCATGAATGGATGGACGCCACTTGCCAAGACCAGCTCCG
TCAGGGAGACCCTAACCCAGCAGCGCTAGAGGAATTAAAGACACATACACAGAAATATAGAGGTGTGAAG
TAGGAAATCAGGGGTCTCACAGCCTTCAGAGCTGAGAGCCCCAAACAGAGATTTACCCACATATTTATTA
AGAGTAAATCAGTCATTAGCATTGTTTCTATAGATATTAAATTAACTAAAAGTATCCCTTTATGGAAAAT
GAAGGGCTGGGCCGAATTAAATCAATAGGTTGGGCTACATAACGCAGCAGGAACATGCCCTTAAGAGAGA
TCGCTCATGCTATTATTGTTTGTTGCTTAAGAATGCCTTTAAGCAGTTTTCCGCCCTGGGAGAGCCAGGT
GTTCCTTCCCCTCATTCCCATAAACCCACAACCTTCCAACTTGGGTGTTAGAGCCATTATGGACATATCA
CAGCATGGCAGAGATTTGTTTATGGCCAGTTTTGGGGCCAATTTATGGCCAGATTTGGGGGGACTTGCTC
CCAACACATGGTACCACCAGACGTGTTTTACAA
