# Supplementary material for: Genome-wide characterization of endogenous retroviruses in snub-nosed monkeys
Source: PeerJ. 2019 Mar 18;7:e6602. doi: 10.7717/peerj.6602 (PMC6428148; doi:10.7717/peerj.6602)
Supplement: File S4 — All ERV sequences found in the black and white snub-nosed monkey. [file peerj-07-6602-s004.zip › Supplemental4/215-4194.fasta]

>NW_016810019.1:2916486-2920679 Rhinopithecus bieti isolate Rb0 unplaced genomic scaffold, ASM169854v1, whole genome shotgun sequence
TGCCAGTAGACTGTAATAAGTTACATTTGTATATTGTCACACCCAGAGCAACTGCTAAGAAAATTACACA
AAAGGTACATTCAAAATACTATAAGTAAATCAAGATGGAATCCTAAAAAGTGTTCATGTAATACACAGGA
AGAAGAAAGGACCAGAGGCATAAGAAGCAGAGGAAACAAAGAGAAAACCAATAATTAAACAGAAGACTTG
AGCCCTAATAACAACTACTTTAAATGTAAATGGTTTAAATACACCAATTATAAGGCAAATATTGGCACAG
TGGATAAAAAACAAAACAAACCCAAACAAACCGTGACTCAACTATATGCTATATACAAGTAACTCATTTT
AATTTCAGTGAAATACATAGGTTTAGTCAAAGGACTAAAAATACTGTGTAAGCATTACTTATTTTTTATA
AAAGAAAGAATAGCTATATTAATATCAGATAAAGTAGATTTTATCCAAGCAAAGAAACTTCTAGAAACAA
AGGGCAATGTTACATAGTAGTAAAAGAATCAACCCACTCTAAAGGATAATTGCAAGGACAGCCGGGAAAG
GAATGAGGCCCATAGACCCAAGTTCAGGCAAGCTGATTTGTTGTCAGTCCTGTCAGGCTATCTCCTGACA
AAAGCAGAGGAGGCAGATCTGCTTACAGACTACCGCAGGGCTTTATAGGGCGAGGAACTGGGTCAGGGTG
GGGGAGCTGAGCTGGGTGTGTAGGAGGGCTAAGTCAGGGTGGGGGGAGATGAGCTGGGTGTGCAGGAGGG
CTGAGTCAGGGTGAGGGGGCTGAGTCGGGGGTGCAGGTGTCTTGACCGCATCCTGGAGATGTTTTTTGCC
AGTTTTGTTATGCAAGGTGAACAGACATGTTAACTGCATCCCGTAACTGCCTGGACAGTTACTGGAGGGG
TCAGTGAAGGGGGGGATTGTCTTTAGCCCAGGGGGAGCTGTGCAGAGGTCACAAAGGACTACATTGTAAG
ACCCATAGGAAGGGAGGGGAAACAGTCTGGTCGGGGTGACCCCAACATTCCAGCCTTTGAATAGATGATA
GGAAAGGGGGCTCTTCAGGCCCCCTGGCTGCTTCAGCCTGAGCGGGGGCGGTAACTAGGGGAAAGGCTGG
AAGGTGGTGTTGGTTTTGGTTTTGAAATTGTTGATACTCCTGGAGTAACATCATGTCGTATATGGTTCCA
TGGGTAAAGGCTTGGATATGATTCTGCAAAAACTGGGTGAAGAGGCGTATTAAGCAAGGCACGAAGATTA
GGAGGAGAAAAAGGATTATAGTGGGTACAAGGAGAGGTAGTAGCCAGGGGGCCCAGGTGCTGAGAGACCA
AGAGGGCCAAGAAGGCCAGATAGCGGAGCTGCTTTCCCTGATCTTTTGGGCTCGATCTTTGAGTTTTTTT
TACTGCATCCTGAATGAAGCCTGACTGGTTAAAATAAAAGCAGCATTCTTCGTCTAGGAAAATGCAGAGT
CCTCCTTTGTCAGCGGTAAGTAGGTCGAGACCTCTGAGATTTTCTAAGACAACTGCCGCTAGGGAGTCTA
GCTGAGCTTGTAAGGTGGATATGGAAGTTACAAGGTCATCTATACCATCTGAAAGGCCTTTTGATAAGGT
TTTATGGTGATAAGAGGAGGTTGTGATTTCTGCTACTCCTGTGCCTGCAGCCACTGTGATGCCTAGGCCT
ACAAGTAGTGGGATAAGCTATATGACCCGGCACCTGTGGTGTGAGAGTTGAGGATTTAAGGTTTGGAGGG
GCAGGTTTTCTCCTGGAGCTATGTCTATTTTAGAGCTGAGGAAGACCAGTGTACAGGTGCCTGTCCAGTT
GGTGGGGAGATAGAGGTAGGTGGAGGTGCTGCATAGAAAGAATACACCTTGGCTAGGGAGGCAGAATTGT
AAATGTATGGCAAAAAGGGAGTGTAAAAGGTTGTTCTCTGAGCGCCAGGTGTGGAGGGAAGAGGCTAGAG
CCACTCCGGTTGGGGGTTGAAGAGGGTGTGTTGAGGTGAGCTGGCTAGCTCCTACTGCTGAGTTTTCTAA
GTGTAGAAAGAAGTGTTTTGTGTGAATAAGCAGTTCATTTGAAGGTGTGTTAGGCAGTGGGATTTCCATG
CATTCGGAAGTGGGGACAGGATCTAGACAAGCGCTCCACCCTGCAATTTCTGAGCAGGGCCTGTGTCGGT
TATTGCAGAATCCTGATGTTTTTCCCGTGACTTGGGTCTGAGGGGGTTGGAAATTTTGAGAATTTGTGTG
GGGTTTGTTACTGTTGTTTGGATGCCTGTTGAGGGAGTGAGTGTTAAGATATAGTTGCATAAGCTAGAGG
AGAGGGTGCCTAGGGGGACTCCTGAGGAAAGTTCACGTTTTATGCATAGGGATGCATGTTGGCTGAGTTT
TAGTAAGTGCTCCTAAGATAACCTTGTGTTTTGAAGTATGTGCGGGAAGATTGAGTTTGTGACCTTTGAG
TGCATTTACTCCTCTGAAACTTTGGTAGCGGGGGTGGAGGGTTATACTGGTGAGAACCCAGTGTTTGAGG
GGAACTGGGAAGGCATCCTTTGATGTGGTTTCTGAGGGGTGTACACAGAACCAGCAGGCCTTGGCCAGGG
AGGGGTTATTTTGATTGAGTATCGTATGTGCCTGTTGAATGGTGTGCTGAAGGTGGAGCGGTAGTGAGAA
GGAGGAGGGGAGAAGGAGTAGATAGAGAGAGAGCAAGTGTAAAGGTAAAGAATTCGGCTTCATCTGGAGT
GAATTCCTGTAAATTCCCTTGAAATAGAAGATCGGTGATCCAATCAAGGAGTGCCGTGAGGGTGGGATGT
TCTGGGTAGGACCATGAGATGTTTTCTGTGATGCAGTGAAGGAAGAGGGTGAAACGGCAGGACAGGCAAA
GACAGGACATTAGGGAGGGGCAACTATTTGTTGGTGGCTGTTACACCTGCTATAAGCGGGATTATGAGGC
AAAAGATTACGGATATTGAGATTTTTTGTTTGAAACTCCACCCAGGAGGCAAGACAGTATATAGTCCTAT
GGCAAAGAGTAGAGTAAGTAGTGTGATTCCTGCAAGGGCAGCGTAATGGATGATTTCCATTAATAAGGGT
TTGGATACTTAATGGTAAGGGGTGACAACTTATCTGTTATGGTTCATGGGGGAAGAGTGGGGTCTTCTGG
GATGGGTGTTAGACAGAGTCGAGTTGGTCTGAGAAGGGTGCTGGAGTATTTGCAAGGAATAGCTGGTTGG
TCAGTTGGTGGCGGGTCAGCTCCAGTGGCCCTTTTTAACCTGGAAAGATGGTACCAAAAGTTGTGTCCTG
AAAGTCTGGCTGCAATGGGGGTAGTGAGAAGGACTTGGACAGGGCCTTCCCCTCTTCAGTTTGAGACTCA
TTGGAGTAAGAGTTTTTAGAAAGATGTATTCTCCTGGAAGAAGTGTTTGGTCGGTGGGGCCTTGGTGGGG
TTTTGGGAGGGCCTGCTCAGCTTGTTCATGGAGAATATGACAAATGAGGGAGAGTGTTGGGAGGTACTCT
CCTAATTGAGAGTTAGGAGGGGGCCTCTTTTGTAAGAGGAAAGGGCGTCCATACATTAACTCAAATGGAC
TGTGGAAGGAGGGAACTTTTGGACTGGCTCTGATGTAAGCCAGTGCTATGGGTAAAAGGGAGGTCCAAGG
TTTTTTGACCTCAGATGTGAGTTTGGTTAATTGAGTTTTGAAAATTCCATTTGCCCCCTCGACTTTTCCA
GATGACTGGGGCTGGTATGGGATATGGAGGCACCACTGAATGCCAAGGGATTGGGAGACTTGTTGGGTAA
TTTGGGAGATGAAGCTAGGCCCATTGTCTGATTGTATGGAGTGAGGGAGACCAAATCTAGGGATGATTTC
TGTTATGAGAATTTGGGAGACTTCTGCAGCTTTTTCTGAAGGGTAGGAAATGCTTCTACTCCACCTGAAA
AAGTGTCTATGAGGGTAAGAGGGTATTTAGTTTTTTTGACGGGAGGCATGTAGGTGAAGTTTACTTGCCA
GTGCTCCCCTGGGAGTGTTCCTCTGAGCTGGTGTGTAGGGATGAGGAGACGGCGGAGGATCCCTTGGGAG
GAATATACAACAGTTTGAGGTTATGTCCTTTAGTGAGATGAATAGTTGGGGGGAGGAGAAATAAGGGCGA
AGGAGTAGGTACAGAGGGTGTGCACCAATATGGAAGCACTGGTGAAGAGATGTTAGAATTTCCT
