# Supplementary material for: Genome-wide characterization of endogenous retroviruses in snub-nosed monkeys
Source: PeerJ. 2019 Mar 18;7:e6602. doi: 10.7717/peerj.6602 (PMC6428148; doi:10.7717/peerj.6602)
Supplement: File S4 — All ERV sequences found in the black and white snub-nosed monkey. [file peerj-07-6602-s004.zip › Supplemental4/216-7194.fasta]

>216NW_016810019.1:3610486-3617679 Rhinopithecus bieti
GAGGGCCCCCACCTCAGGAATGTCAGGTGATCATCAGGTGATGATCAGGCGGTTGTTACACTGTTTCTCT
AAAATAATAATAATGGGTCGAGGCCAGTACAAGGGAAAGACAGTCTCCCAAAAAGAGAGGAAAACACCGG
AAGCTGGTGATCAGCAACTTCCTGATAAGATCTCCGAAGCTGGGCAAGTGGGCTCAAGCATGCGCACTAA
GAAGCAAAATGACAGAGTTTAACCAGTATATGACCTTCCTCTAGGAACACTTGACTGATAAGGGAAAAAT
GTCTCAAGAAAGCATGCGTACAACTTCAGTAAACACATGCACATGTGGCTCCTCCCAAGTGTTGACAGGC
CACTGCACATGCAGACAGCCCATCCCAAGACAAAAATCCAAGGAGCAGAAACGGAAACCCCGGAACCATG
CTGATGTATAAAACCCCAAGTCAAGGGCTGAACAGGGCAGTTGGATCTCTCAAGTGGTGCAGTGACTCGG
ATACCTTCTCTAATGGTAAGACATCTCTACTCCTTGCCTTCTTTGGCTGGAGGCGTTCAACCCTCATATG
TGGTTTCCTTCTTCTCTTGCACTCTCCTGCTTACTAACCAACCCCTAGAACGATTCCTCTCAGCCACAGT
GGCTCTGCTCCCCCTGGCTGCTCTCTCTGCTCACCCTGAAGGATGGCTTGCAGGGGTGGGAAGGACCTTG
GAGTCTGCACTGAGTAGACCTGAGACACTAATGACCCCCCTGGACAGGAGGCTGATGAGTGGTAGGGCTA
AAACCTACCACCATGTAGTATCTGGGGTTTCCTCTGCTTTTTCAACTAAAATCAGCTCTTTCCCAAAAAC
CCAGCACCACCTATTCTCCTTTCTCTGTATGTATTCCAAAATGACCTTGCACACCCATTGGACCAACTGC
CTTGGGGGTAAGTCTGCCTTTTCTCCGTTCTTACTTTGCATGCCCTGCAACTTTCTTCTCTGCCTTAAAC
CCACACTCCCTGTTTCTTACTCATGCACCTGCAGCTCTTGCTGTGTTAGCCAAGAGATGGGCTCCCTTAT
GGATGTCCCTTGATATTTATACTTGTTACCCCACCAGTTCGGATGACCTCCAACCCTTTCCCTGTCTGTT
GGCTCACTGCTGGGACAGACACTAACCAGAACCTCAGCTCTGCCAGCTCCTTGACTTACCATATGCTTTT
CACCCCTGTGATGCTCCAGGGCCATGTTTTTCACTGGCTTTTGAAGTGGTTTGCTTGCTTGCATAGGACC
TCACTCTGTGGCCCTTAAGGACCCCACCCACTAGCTTTTTTGTTGAGTTAGCACCCTTTGGGAGGACAGA
ATATTCTTTCTCTGCCATTTGCAGGCCCTTATCCCAAACACCAAGTCCTCCAGAGGTTCCTCCTTTACGT
CAAGAGGGCAAATAAACATTGCGCTCTCAAATCCAAGGGCTGCTGTTTCTGCAAGCATATGAATGCTTTC
CATGAGTATTCCTCTTGCTTCCTCCCGCTTCCCCCTGTAGCAGAAGGATTGTTCTATCTATTTAAGCATT
TGTTCTGCATGTTACCCTGGGAGGATGAAGAATCCCAAATACAAATTTTCCTCCAATCCTCTCATCACCT
CCATGCCCTTCTCAGTATGTATCAGGACCTTCAAAGTTATATTTGAAGGGAGGGAAGGCCAGCCCCCTTG
CAGCAATTGGCAGAAAAACAGGCTTCTCGTCTAATTAAAGAACATGGGAAATGTGAATCTGAGAAAAGAG
ACAATCATTTTGTTGCTAGAATGCTCTGAACAAGAGTCACTATAAGGTCATGGAGACATGGATATAGGAC
GGCCCAAGGAGGCAGATGCAAGAGACCAAAGTACCCATAGAACAGAGATGAAGACTAGTTCCAGGCTACA
AACACAAAACAGGTTACCACTGCAGCACAGATGAAGGCTGGTCCAGAAATGGGATGGGACCAGGGTAGGG
GTACCCAGTTAACACTGGCTCATTCCAGAACCCCTTGGATGAATTGCGGGGGGGCACCCTGTTCATTGTG
ATCTGCCATAGGCACAGGACTAAGAGAACAAGGGGAGACACCCTCTTCTCGCCTCTTTCTTTGCAAACGG
GTAATTGTGCCTCCATAAAACAAGATGGGACCAAGGTTAGGGGTACCTGGTAAGTACCGGTTCATTCTGG
AACCCCTAGGATGAATGGGGGACACTGCCAGACGCAAAGGAAAAATGGATGAATGAGGTAACGCCCTACC
CACTCTGGTATGCTGTAAGTTCAGGAAAAAGACAGTAGGGAAATTGGAGGGGTTGCCTTCTTTTTCCCTT
CTCTCCTCTATTCTCTCTTTGTGGATGGGTAATCGAGTCTCCATACCACAGGACACACTACTCAGATACA
TCTTCAAGAACTGGGAAAAGTTTGACTCCCAAACCCTAAAAAGGAAAAGGCTTTTTTCTGTAACACAGCC
TGGCTTGAATAAAAGCGCTAGGACCAGGAATCTTGGCCAGAAAACGGAAGACGAACTTAAATATGATCCA
CCAACTAGATTTGTTTTGCTACCACCAGGGAAAATGGACAGAAATCCCCTATGTACTGGTCTTCATGGAC
TGTAAGTTTTCTTTTGGACATGAGGGCTGCCTGCTCAGTGCTTACCTCTTTTCCCAGGCAATTATCCTCC
TGGGAGAATAGGAAGTGCCCATAACCTGGAGGTTTACTCCTCCTCTGTGCTGCCCGTGGGGGAAAACCAT
CTTGTCTCATTCATTTTTAGTGATGCCAGAATACCCTACACACCTTTTGGGTAGGGATATTTTGTTCAGA
CTAGGGGCTCCGTTAACCTTTCCTCCAGGGCCAACACCCCTTTTTTCAAATGCAATCTTATGCCTCAAGG
AAACCATACACAAGGATGAACTGCTCACAGACCTTTCCATTCATCCAGAGGTCTGGGCCTCAGGAATAAC
AGGAAAGGCCATAACAGCAATGCCTATAGTAATTCAGCTCAAGAATCCTTCTAGCTATCCTTGTAGAAGG
CAGTTTCCTCTTCAGCTGAAGGCCAAAAAGGGATTTCAGCTTCTCACTGAAAAATTTCAAAAACATTGTT
AGAAAACCCATAGGTAATGGTTGAGCAGTGTTCCACCCTTAACCCAGTTTCCTTACTGCCACTACCAGGA
GACCACAACACCACATTTGTGTTGTGAGATACTTAACCAAATTTATGCCAGCCAGGAAGACTAAAGCTCT
GTCCCTGGGGATCTCTGTGCAACTAGCTAAACTCACTGCGCTGACCAAAGTCCTAAACTAGGGGAAAGAC
AAAGAGTATATACAGATTCCAAATACACATTTCTGGTGCTTCACACCCACACGGCTATCTGGAAGGAGAG
GGTGTACCTAACAGCTCCAGATACTCAAATTAAGTATGGGCCTCAAATCTTAGAGCTATTGGAGGCTGTT
CATTTGCCCCAGGAACTGGCAATAGTGCACAGTAAAGGACACCAAAGGGACTCTGATGAAATCACATGGG
GAAACAGGTTAGCTGACTAAACAGCTAAAGAGACAGGCATCTCAAAAGATACCTTCATGGGGGCCTTGCT
CCTCTCTCTCTCCAATGCAACTGCTCTCTCTCCAATACACTAAGGAAGAAACAGATTGGGCCACCCAACA
TGGGTATTGAAAAGAAACCAATGGATGGTATAGCTTGGGAGAACTTCTCCATCTACCTAAAACCTCCCAA
TGGAAATCATCAAGAGTTTACAGGACTCCTGCCACTTTAGAAAAGACAGTCTAGGGCAAATTTGTAAATG
GGTGTTCAGGAGTAAATAAAACTATTCAACAGGTTTGTCAAGCCTGCACTTTGTGCACTATAAATAATCC
CCATACGGGGAAGCCCTCTCCATCAGTAAAAGGAGAGGTACATACCCTGCAGAGGACCGACAGATGGACT
TCACTCAGCTTCCTGCACACCGCAAGTGTAAGTACCTCTTGGTCTGTGTAGACACCTTCACAGGATGGGT
AGAAGCCTGCCTCACAAGGACTGAAAAGGCACAGGAGGTAGCTAAATTCCTCCTAAAAGAACTCATTCCT
CAGTTCAGGCAACCCAGGTCATTGCAGAGTGACAAAGGTCCATCCTTCACTTCCCAGTTAACTCAACAGG
TTAGTAGTGCCCTGGACATAAAGCTTCACTCTGCCAGGAGACAGTAATCTTCAGGAAAAGTGGAAAGAAA
TAACCAAACCCTCAAACATATCCCCAACAAACTCTGCGAGGAAACAGCACAGCCATGGGTGGACCTCTTA
GCTTTAGCCTTCCTTCTGATTTGTTGCCCCTAAGGCTCCCTTGCAATTAAGCCCCTTCAAGGCTTTATAT
GGTAGGCCATTCCTATATTCTGACATTACTAGCTGAAGAAACTGCCAAAGTCACCCACTATGTTTCTTCT
TTAGCAGGCTTCTCGCAGGCTTTCTGGGAATATGGTTTACAAACAAACCCAAAATCTGAAGGGGAAAAAT
CCCCACCTCTATATCCTGTAGGCTCACAACTTCTCATTAATGTCTGGAAGGATGGAACCCCAAATTCCCA
ACAAACTCCTATCTGAAAGGGCCCCTTCACCATTCTATTATCTACCCCTACAGCCATTACAGTACTGGAG
ACTGCCAGCTAGATCCATCACACTCAAGTGAAGCCGTGGAAAAGCCCTTAAACACCAGAGCCAGAACCAG
CAACCTCAGCTCCAGAATACACTTGCGAGGCACTGGAAGATCTAAAATTCCTCTTTAAACAAAAAGATAA
GTAATGCCTCACCAACATCCTTTCGCCTCAAAGTAAGGTGATCCCGATACTAGAAATTGTATCGGCAACT
GCTCTGATTGTTATCACTATTTTAACCCTAACTTGTACACCACCAGGAGTTCCACTGGCAGCTCGTTTTG
TGACCAGTTTCTCTTAGGTCACCATGGGCCTGCTCCTGCTGGTTCTCATTCTCACGCCTTTACTAGCAGC
CTACCGCCATCCTGATTTCCCGTTACTGGAAAAAGCTCAGCAACTGCTCCAAAGTACAGGATCCCCTTAC
TCCACCAGTTGCTGGTTATGTACTAGCTCTTCCACTGAAACGCCAGGGACAGCTTATCCAGCCTCGCCCA
GAGAATGGACAAGCATAGAGGCGGAATTACATATTTCCTACCAATGGGACCCTAATCTGAAAGGATTGAT
GACGCCTGCAAATAGCCTTCTTTCAACGGTACAGCAAGATTTCCCTGATATCCGCCAGAAACCTCCCATT
TTCGGACCCATCTTTACGAATATCAACTTAATGGGAAAAGCCCCTATTTGTGTTACAGCCAAAAGGAAAA
ATGGAACAAATGTAGGTACTCTTCCAAGTACAGTCTGTAATGTTACTTTCACTGTAGATCCTAACCAACA
GACTTATCAAACATACACCCACAACCAATTCCGCCATCAACCAAGATTCCCCAAACCTCCAAATATTACT
TTTCCTCAGGGAACTTTGCTAGATAAATCCACCCAGTTTTGCCAGGGACGCCCAAGCTCATGTAGAACTC
GAAATTTCTGGTTTCGGCCTGCTGATTACAACCAATGTCTGCAAATTCCCAACCTCAGCTCTCCAGCAGA
ATGGGTTCTACTGGACCAAACTCGAAATTCTCTTTTTTGGGAAAATAAAACCAAGGGAGCTAACCAGAGC
CAAACACCCTGCGTCCAAGTCTTAGCAGGCATGACTATAGCCACCAGCTACCTGGGCATATCAGCAGTCT
CAGAATTTTTTGGAACCTCCCTCACCCCCTTATTTCATTTTCATATCTCTACATGCCTTAAAACTCAAGG
AGCCTTTTATATTTGTGGCCAGTCGATTCACCAATGCCTCCCCACTAACTGGACTGGAACTTGTACCATA
GGCTATGTAACCCCGGACATCTTCATAGCCCCTGGCAATCTCTCTCTTCCAATACCAATCTATGGGAATT
CCCAGCTGCCCAGGGTGAGGAGGGCAATCCATTTCATTCCCCTTCTCGCAGGACTTGGCATTCTAGCCGG
TACGGGAACCGGAATTGCTGGAATCACAAAAGCTTCCTTCACCTACAGCCAGCTCTCAAAGGAAATAGCC
AAGAACATTGACACTATGGCTAAAACCTTAACGACTGTGCAAGAACAAATCGACTCTTTAGCAGCCGTAG
TCCTCCAAAATCGTCGAGGACTAGACATGTTAACGGCAGCACAGGGAGGAATTTGTTTGGCCTTAGATGA
AAAATGTTGCTTTTGGGTAAATCAATCAGGAAAAGTACAAGACAACATCAGACAACTCCTAAATCAAGCC
TCCAGTTTACGGGAACGAGCCACTCAGGGTTGGTTAAATTGGGAAGGAACTTGGAAATGGTTCTCTTGGG
TTCTTCCCTTTATAGGCCCACTTGTTAGTCTCCTACTTTTGCTCCTTTTTGGTCCATGTCTCCTAAATCT
AATAACTCAATTTGTCTCCTCTCGCCTTCAGGCCATAAAGCTTCAGACAAACAGTGCGAGATGCCGTCCT
CGCAATATTCAAGAGTCACCCTTCTAAAGAGGGCCCCTAGACTGCTCACTAGTGGGACACGACAGAGGCA
AAATCCTGCCCCGTCTCCTGTGGATCTGGCTGGATACGGCTTTTGTCAATCCACAGAGCCATCCTGCCCT
GACAGCTAGCAAGAGGCCAAGACCCACAGAACAACCACTACAGCCCCTCTGTCAGCAGGAAGCAGTTAAA
GAAGACTGACCTTCGTCCATTTTCCCAAATAATTGGGTCTTGGACTGTTGACGGGGGGAAATGTTGGAGC
AAGTAGCTAGTCAGACATGAGCAGGGCACGGGAGGGCCCCCTCACCAGGAATGTCAAGCAACCATCAGGT
GATGGTCAAGCAGTTGTTAAGCTGTGTCGCTAACATAATAATGAATGGCAGCTGGCGCCAGGGAAAGCTG
GGCTCCCAATAGATAGGAAACACCTGAAGCTGGTCATCAGCAGCTTCCTGATAAAATCTCAGGAGTTGGG
TGCATAGGCCCAAGCATGCACCCTAAGAGGCAAAATAGTGGCATTTAAGTCGCATACGACCTTCCTTTAG
GAAGGCTTGACTGGCAAGGGAAAAACCCCTTCAGTGAACACGTGCACAACTTCAGTAAACACACTGCACA
TGCGTCCCCTCCCAAGTGCTGGCAGGCCACTGTGCATGCAGACAGCCCACCCCA
