# Supplementary material for: Genome-wide characterization of endogenous retroviruses in snub-nosed monkeys
Source: PeerJ. 2019 Mar 18;7:e6602. doi: 10.7717/peerj.6602 (PMC6428148; doi:10.7717/peerj.6602)
Supplement: File S4 — All ERV sequences found in the black and white snub-nosed monkey. [file peerj-07-6602-s004.zip › Supplemental4/217-12308.fasta]

>217NW_016810019.1:675190-687497 Rhinopithecus bieti
TTTCTCTGCCATTGTAGGATTATTAATTGGCCTAATTTTAATATTGTTGTGTCTCAGGAAATAGGGAAGC
CTGAGAACAAAGAGATAGACTGGGAAATGGCTGGTTCAAGGAGCAGTCAGAAAACACACAGCATGCATCA
ATTAAGGTTGCTGCAGGCACCTTTCATGGTGTCCCCCCAAAATTACAATAGGAAAATCAAAGATCACTGA
CTACACATCTCTATGATAGATATAATAATAATAACAATGATAATAATAATGATAAAGTTTGAAATGTGAG
AATTACCAAAATGTGACATGCAGACACAAAGTGAGAATATGCTGTTAGAAAAATGGTACCAATAGACTTG
GTAGAAGCAGCTTTGCCACAGATCTTCACTTTGTAAAAAACAGAGTATCTGTGAAGTGTAATGGAACAAA
GTGTCATAAAATGAGGTATGTCTGTATTTAGAACTATGAGATCTGTCTCTACAACCAAACACATTTTGTA
AAAAATATTTAAATTATTTGTGCAAAATAATAGAGATACCAAGAGGATGAATAATAATCACTTGCAAGGA
GTGTATACTCTGTAGTAGGACATACCAAAAAAGTCATACACAGTATAACATGGGCTACATGCCTATGAGG
CTGTATTAGGGAGATGATAAGTGTATTAGGGTTTTCTAAAAGGACAGAACTAATAGGATAGATGAATACA
TGAAGAGTTTATTAGGAGAATTGACTCACACGATGACAAGAATTGGCCGTCTGTAAGCTGAGGAGCCAGG
AAGCCAGTCCCAGTCCCAAAACCTCAAAAGTAGGGAAGCCGATAGTTCAGCCTTCAGTCTGTGGCTGAAG
GCCAGAGAGCTCCCGGCAGATGACGAGTCTTAAAGCTGAAGAACTTGGAGTCTAATGTTTGAGGGCAGGA
AGTATCCAGCATGGGAGAAAGATGGAGGCCGGAAGACTCAGCCGGTCTAGTCTTTCCACATTCCTCTGCC
TGCATTTATCCTAGCTGCACTGGGAGCTGATTAGATAGTGCTCACCCAGACTGAGAATGGGTCTGCCTCT
CCCAGTCCACTGACTCATATGTTAATCTTCAGCAACACCTTAACGGATTTACTTAGGAACAATACTTTGC
ACCCTTCAGTACAATCAAGCTGACACTCAATATTAATCATCATGGTAAATAAGTTCTATAAAAGAGAGAT
TGCCGTGGAATCGCTCCATCAAAAAGACTGTGAGAAAATTTCTCGTCATCTGGACTTTGAAGTGCAAGAG
TCCATACCATTCAACAGACATTCATGTCATTGGCAAGTCAAATTGAAAATGAAATGAAGTTAAGACTCAT
GGAGTTCTTCCTATAGTTGAGGCGCTGCTCATTGTTCTTAAAATGAGTAGTTTTATTTAAGACAAAGAAG
AAATCAGTATCTTTGATCTGAAAGTGGAGAAATTTGATGATCAGAAAAGTTGAAGAAAGATTGTCCAAAG
ACAAATAGTAAGTAAGTAATTCAAGATGGGAGCCAGGGCCAGGTTTGTCTTTTTCCAAAACCTGGCTCTG
TGGGCACCATCTCTGCCCTTAAAGATGCAAACAGAATGGTCTGAGTAATTAGAAAAGGATATGATATATG
TGGTAGGGAGTTTGATGCTGAATTTTGGCTGAAGCAGAATATTCTTGATGAAGAGGATTGAGATGTAAAG
ACAGAGGAATTGGTGGCAGACTTTGAGAAGCTTGAATTTTATTTTTTAGGGAACTGATTAGTAATCATTG
ATTATTATGCCAATGTTTGGCTGAATTTAAACGTTCTTCCAGTACATGGGCTACAATACAACATAGACTA
CATGCCTATTATGCAGAATTAGAGGGATGGTAAATAAATTCTGTGAGGGAGAGGTCAATGTGGACTCGTT
GTGTCAAAAAGACTGAGAAAATTTATCACCTTGACTTTGAATTAAGCACTTACTTTTTTATTGTGTTAAA
AAACAAAATGAGATCTACCTTTTAACAAAGTTTAATTTTTTTATTATACTCTAAGTTCTAAGGTACATGT
GCACAACGTGCAGGTTTGTTACATAGGTATACATGTGCCATGTTTGTTTGCTGCACTCATCAACTTGTGA
TTTACATTAGGTATTTCTCCTAATGCTATCCGTCCCCCAACCCCCAACCTTGTGTGTGATATTCCCTGCC
CTATGCCCATGTGTTCTTGTTGTTCAGCTCCCACCTATGAGTGAGAACATGAGGTGTTTGCTTTCCTTTC
CTTGTGATAGTTTGCTTAGAATGATAATTTCTAGCTTCATCCATGTCCCTGCAAAGGACATGAACTCATC
CTTTTTTATGGCCACATAGTATTCCATGGTGTACATGTGCTACATTTTCTTAATCAACTCTATCATTGAT
GGACATTGGGTTGGTTCCAAGTCTTTGCTATTGTGAATAGCCTCAATAAACATACCTGTGCATGTGTCTT
TAAAGTAGCATGATTTATAATCGTTTGGGAATATAGCTAGTAATAGCATCGCTGAGTCAAATGGTACTTC
TAGATCCTTGAGGAATCACCACACTGTCTTCCACAATGGCTGAACTAATTTCCACTCCCACCAACAGTGT
AAAAGCATTCCTATTTCTCCACATCCTCTCCAGCATCTGTTGTTTCCGGACTTTTAACGATCACCATTCT
AACTGGCATGAGATGATATCTCATTGTGGTTTTGATTTGCATTTCTCTGATGACCAGTGATGATGAGCAT
TTTTTCATGTCTGTTGGTTGCATAAATGTCTTCTTTTGAGAAGTGTCTGTTCATATAATATGCCCATTTT
TTGACAGGGTTGTTTGTTATTTTCTTGTAAATTTGTTTAAGTTCTTTATGGATTCTAGATATTAGCCCTT
TGTCAGATGGGTAGATTGCAAATATTTTCTCCCATTCTATAGGTTGCCTGTTCACTCGAATGACAGTTTC
TTTTGCTGTGCAGAAGCTCTTTAGTTTAATTGGATCCCATTTGTCTATTTTGGCTTTTGTTGTCATTGCC
TTTGGTGTTTTAGTCATGAAGTCTTTGCACATGCCTATGTCCTGAATGGTATTGTCTAGGTTTTTTCCTA
GGGTTTTTATGGTGTTAGGTCTTACATTTAAGTCTTTAATGCATCTTGAGTTAATTTTTGTATGTGGTAT
AAGGAAGTGATCCAGTTTCAGCTTTCTACATATGGCTAGCCAGTTTTGCCAACACCATTTATTAAATAGG
GAATCCTTTCCCCATTGCTTGTTGTTGTCAGATTTGTCAAAGATCAGATGGCTGTAGATGTGTGGTGTTA
TTTCTGATACCTCTGTTCTGTTCCATTGGTCTATATCTCTGTTTTAGTACCAGTACCATGCTGTTTTGGT
TACTGTAGCTTTGTAGTAGAATTTGAAGTCAGGTAGCATGTGACCTCCAGCTGTGTTCTTTCTGCTTAGG
ATTGTCTTGGCTATGTGGGCTCTTTTGGTTCCATATGAACTTTAAAGTAGACTTTTCCAATTCTGTGAAG
AAAGTCAGTGGTAGTTTTATGGGGATTGCATTGAATCTATAAACTACCTTGGGCAGTGTGGCCATTTTAC
TATATTGATTCTTCCTTTTCATGAGCATGGAGTGTTCTTCCATTGGTTTGTGTCCTGTTTTATTTCGTTG
AGCAGTGGTTTGTAGTTCTCCTTGAAGAGGTCCTTTACATCCCTTGTAAGTTGAATTCCTAGGTATTTTA
TTCTCTTTGTAGTAATTGTGAATGGGAATTCACTCATGATTTGACTCTCTGTTCGTCTATTATTGGTGTA
TAGGAATTCTTGTGACTTCTGCACATTGATTTTGTATCCTGAGACTTTGCTGAAGTTGCTTATCAGCTTA
AGGAGATTTGGGTCTGAAACAATGCAGTTTTCTAAATATACAATCATGTTATCTGCAAGCAGAGATAATT
TGACTTCCTCTTTTCCTGATTGAATACACTTTATTTATTTCTCTTGACTGATTTCACTAGCCAGAACTTC
CAACACTATGTTGAATACGAGTGGTGAGAGAGAGCATTCTTGTCTTGTGCCGGTTCTCAAAGGGAATGCT
TCCAGTTTTTGCCCATTCAATATGATACTGGTTGTGGGTTTGTCATAAATAGCTCTTATTATTTTGAGGT
ACATTCCATCAATACCTTGTTTATTGAGAGATTTTAGTATGAAGGGGTGTTGAATTTTGCCAAAGGCCTT
TTCTGCATCTATTGAGATATCATGTGGCTTTTGCTGTTGGTTCTGTTTATGTGATGGATTATGTTTATTG
ATTCGTGTATGTTGAACCAGCCTTGCATTCCACGTATGAAGCCGACTTGATTGTGGTGGATAAGCTTTTT
GATGTGCTGCTGGATTTGGTCTGCCAGTGTTTTATTGAGGATTTTCATATCGATGTTCTTCAGGGATATT
AGCCTAAAACTCTCTTTTTTTGTTGTGTCTCTACCCAGCTTTGGTATCAGGATGATGCTGGCCTCATAAA
ATGAGTTAGGGAGGATTCCCTCTTTTTCTATTGATTGAAATAGTTTCAGAAGGAATGGTACCAGCTCCTC
TTTGTACCTCTGGTAGAATTTGACTGTGAATCTGTCTGGTCCTGGACTTTTTGGATGGTATGCTATTAAT
TATTGCCTCTATTTCAGAACCTGTTATTAGTCTATTTAAAGATTCAACTTCTTCCTGATTTAGTCTTGGG
ACGGTGTATATGTCCAGAAATGTATCCATTTCTTCTAGATTTTCTAGTTTATTTGCATAGAAGTGTTTAT
AGTATTCTCTGATGGTCGTTTGTATTTCTATGTGATCCCCTTTATCATTTTTTGTGGTGTGTATTTGATT
CTTCTCTCTTTTCTTCTTTATTAGTCTTGCTTTTGTTGATCTCTTTCAAAAAACCAGCTCCTGGATTCAT
TGATATTTTTTGAAGGCTTTTTTTGTGTCTCTATCTCCTTCATTTCTGCTCTGATCTTAATTATTTTTGC
CTCCTGCTAGCTTTTGAATTTGTCTACTCTTGCTTCTCTAGTTCTTTTAATTGTGATGTTAGGGTGTCAA
TTTTAGCTCTTTCCTGCTTTCTCTTGTGGGTATTTAGTGTTGTAAATTTCCCTCTACATACACTTTAAAT
ATGTCCAAGAGATTCTGGTACACTGTGTCTTTGTTCCCATTGGTTTCAAACAACATCTTTATTTCTGCTT
TCATTTCATTGCTTACCCAATAGTCATTCAGGATCAGATTGGGTCAGTTTCCATGTAGTTGTGCAGTTTT
GAATGAGTTTCTTAATGCTGAGTTCTAATTTGATTGCACTGTGGTCTGAGAAACAGTTTATTGTGATTTC
TATTCTTTTACATTTGCCAAAGAGTGTTTTACTACCAAGTATGTGGTCAATTTTAGAATAAGTGCAATGT
GGTGCTGAGAAGAATGTATATTCTGTTGATTTGGGGTGTAGAGTTCTGTAGATGTCTATTAGATCCACTT
GGTGCAGAGCTGAGTCCAACTCCTGGATATCCTTGCTAACCTTCTGTCTCATTGATCTGTCTAATATTGA
CAGTGGGGTGTTAACGTTTCCCATTATTAATGTGTGGGAGTCTAAGTCTCTTTGTAGGTCTCTAAGGACT
TGCTTTATGAATCTGTGTGCTCCTGTATTGGATGCATATATATTTAGGATAGTTAGCTCTTCTTACTGAA
TTGATCCCTTTACCATTCTGTAATGGCCTTCTTTGTCTCTTTTGATCTTCGTTGGTTTAAAGTCTGTTTT
ATCAGAAACTAGGATTACAATCCCTGCTTTTTTTCTTTCCATTTCCTTGCTAGATCTTCCTCTATCCCTT
TGTTTTCAGCCTATGTGCATCTTTGCACATGAGATGGGTCTCCTGAATACAGCACACCGAGGGGTCTTGA
CTCTTAATCCAATTTGTCAGTCAGTGTCCATTAATTGGGGCATTTCACCCATTTACATTTAAGATTAATA
TTGGTATGTTTGAATTTGATCCTGTCATTATGATGTTAGCTGTTTATTTTGCCCGTTAATAATCCAGTTT
CTTCATAGCATCAATGGTCATTACCATTTGGCATGTTTTTTCTGTGGCTGGTACTGGTTGTTCGTTTCCA
TGTTTAATGCTTCCTTCAGGAGCTCTTGTAAGGCAGGCCTGGTGGTGACAAAATCTCTCAGCATTTGCTT
GTCTATAAAGGATTTTATTTCTCCTTCAATTATGAAGCTGAGTTTGGTTGGATATGAGATTCTGGGTTGA
AAATTCTTTTCTTTAAGAATGTTAAATATTGGTTCCCACTCTCTTTTGGCTTGTAGGGCTTCTGCCAAGA
GATCTGCTGTTACTCTGATGGGTTTCCTTTTGTGGGTAACCTGACCTTTATCTCTGGTTGCCCTTAACAT
TTATTCCCTCATTTCACCCTTGGTGAATCTGACAATTATGTGTCTTGGGGTTGCTCTTCTTGAGGAATAT
CTTTATGGTGTTCTCATATTTCCTGAATTTGAATGTTGGCCTGCCTTGCTAGGTTGGGGAAGTTCTCCTG
GATAAAATCATGAAGAGTGTTTTCTAACTTGGTTCCATTCTCACTATCACTCTTCAGACACCAAACATAT
ATTTTGTCTTTTCACATAGTCCCATATTTCTTGGAGGCTTTGTTCATTTCTTTTCACTCTTTTTTCTCTA
ATTTTGTCTTCTAACTTTATTTCATTGATTTGATCTTCAATCACTGATATCCTTTCTTCCACTTGATCAA
ATTGGCTGTTGGAGCTTGTACATGCATCACAAAGTTCTTGTGCCACAGTTTTCAACTCTGTCAGGTCATT
TAAGGTCTTCTCTACACTGTTTATTCTAGTTAGCCATTCATCTAACCTTTTCTCAAGGTTTTTAGCTTCC
TTGCAATGGGTGAGAACATGCTCCTTTAGCTCAAAGAAGTTTGTTATTACCAACTTTCTTATGCCTACTT
CTGTCAGCTCGTCAAAATCATTCTCCATCCAGTTTTGTTCCCTTGCTGGTAAGGAGCTATGATCCTTTGG
AAGAGAAGAAGCACTCTGTTTTTTGGAATTTTCAAATTTTCTGCTCTGGTTTCTCCCCATCTTTGTGGTT
TTATCTACATTTGGTCTACCTACAGATGGGGTTTTGGTGTGGATGTCCTTTTTGTTGATGTGGATGCTAT
TCTTTTCTGTTTGTTAGTTTTCCTTCTAACAGTCAGATACCTCAGCTGCAGGTCTATTGGAGTTTGCTGG
AGGTCCACTCCAGACCCTGTTTGCTTGAGTATCACCAGCAGAGACTGCAGAACAGCAAATATTACTGCTT
GATCCTTCCTCTGCAAGCTTTGTCCCAGAGGGGCACCTGCCTGTTTGAGGTGCTTGTCGACCCCTACTGG
GAGGTGTTTCCCAGTCAGGTTATGTGGGGGTCAGGAATCCCCTTGAGGAGGCAGTCTGTCCGTTCTCAGA
GCTCAAATGCCATGCTGAGAGAACCACTCCTCTCTTCAGAGCTGTCAGACAGGGACATTTAAGTCTGCAG
AGGCTGTCTGCTGCCTTTTGTTCTACTATGCCCTGCTTCCAGAGGTGGAATCGACAGAGGCAATAGGCCT
TGCTAAGCTGCAGTAGGTTCCACCCAGTTTATGCTGCCAAGCCTTTGTTTACACTGTGAGCTACTTAAGC
CTCAGCAATGGTGGATGCCCCTCCATTCATCAGGCTGCAGAGTTGCAAGTCAATCTCAGACTGCTGCAGT
AGCAGTAAGCAAGGCTCTATGGGTGTGTGTCCCACCAAGACCAGGCACAGGAAGGTATCTCCTGGTATAG
CAGTTGCTAAGTCTGTGGGAAAAGTGCAGTGTTTGGTCAGAAGTGTACCATTTCTCCAAGTACAGTCTGT
CATGGCTTCCCTTGGCTAGGAAAGGAAAATCCCCCTACCCCTTGTGCTTCCCGGGTGAAGTGACACCCTG
TCCTGCTTCAGCTTGCCCTTCATGGCTGTTCCCACTGTCCAATGACTCCCAATGAGAGAAATCAGGTACC
TCAGTTGGAAATGCAGAAATCACCTGTCTTCTGCATTGATCTCGCTGGGAGCTGCAGACCGGAGTTGTCC
CTATTTGGCCATCTTGGAAGTGACCTAACAAAATTTTAAGTGTAAAATGGAGCATTGTTAATTAAGCACA
ATGTTGTATAGCATATCTCTTTGCTTTCTTTTTACTTGTGATTTTGAAAATATCAACATATTCAAAATAT
TTCATAAAGTAATGGTGTTTTCAATATTAATTTAATTTACCTTTTTCAGGTGATGTGTTCCTATGAGGCA
TTTCAATTTTCTTAATGACTGTTAGTCGAAGTAGATGTTTTCTTAAGAAAAAAAAAAAAAATTCTGTCTN
NNNNNNNNNNNNNNNNNNNNNNNNNNNNNNNNNNNNNNNNNNNNNNNNNNNNNNNNNNNNNNNNNNNNNN
NNNNNNNNNNNNNNNNNNNNNNNNNNNNNNNNNNNNNNNNNNNNNNNNNNNNNNNNNNNNNNNNNNNNNN
NNNNNNNNNNNNNNNNNNNNNNNNNNNNNNNNNNNNNNNNNNNNNNNNNNNNNNNNNNNNNNNNNNNNNN
NNNNNNNNNNNNNNNNNNNNNNNNNNNNNNNNNNNNNNNNNNNNNNNNNNNNNNNNNNNNNNNNNNNNNN
NNNNNNNNNNNNNNNNNNNNNNNNNNNNNNNNNNNNNNNNNNNNNNNNNNNNNNNNNNNNNNNNNNNNNN
NNNNNNNNNNNNNNNNNNNNNNNNNNNNNNNNNNNNNNNNNNNNNNNNNNNNNNNNNNNNNNNNNNNNNN
NNNNNNNNNNNNNNNNNNNNNNNNNNNNNNNNNNNNNNNNNNNNNNNNNNNNNNNNNNNNNNNNNNNNNN
NNNNNNNNNNNNNNNNNNNNNNNNNNNNNNNNNNNNNNNNNNNNNNNNNNNNNNNNNNNNNNNNNNNNNN
NNNNNNNNNNNNNNNNNNNNNNNNNNNNNNNNNNNNNNNNNNNNNNNNNNNNNNNNNNNNNNNNNNNNNN
NNNNNNNNNNNNNNNNNNNNNNNNNNNNNNNNNNNNNNNNNNNNNNNNNNNNNNNNNNNNNNNNNNNNNN
NNNNNNNNNNNNNNNNNNNNNNNNNNNNNNNNNNNNNNNNNNNNNNNNNNNNNNNNNNNNNNNNNNNNNN
NNNNNNNNNNNNNNNNNNNNNNNNNNNNNNNNNNNNNNNNNNNNNNNNNNNNNNNNNNNNNNNNNNNNNN
NNNNNNNNNNNNNNNNNNNNNNNNNNNNNNNNNNNNNNNNNNNNNNNNNNNNNNNNNNNNNNNNNNNNNN
NNNNNNNNNNNNNNNNNNNNNNNNNNNNNNNNNNNNNNNNNNNNNNNNNNNNNNNNNNNNNNNNNNNNNN
NNNNNNNNNNNNNNNNNNNNNNNNNNNNNNNNNNNNNNNNNNNNNNNNNNNNNNNNNNNNNNNNNNNNNN
NNNNNNNNNNNNNNNNNNNNNNNNNNNNNNNNNNNNNNNNNNNNNNNNNNNNNNNNNNNNNNNNNNNNNN
NNNNNNNNNNNNNNNNNNNNNNNNNNNNNNNNNNGGCTAGTTTTTTGTATTTTTTTAGTAGAGACGGGGT
TTCACTGGGTTAGCCAGGATGGTCTCGATCTCCTGACCTTGTGATCCGCCCGTCTCGGCCTCCCAAAGTG
CTGGGATTACAGGCTTGAGCCACCGCGCCCGGCCCTTGTAATGTTTTAAGAACTTGTTGATATTTGGCTA
AAGAGGTGATGTCTGCAACTAGTTAGCCATCTCTCAGTCAAGCACAAGGTTATTGGTTAGGAAGGGCCAT
CCATACAGCATCTTGTATGGGCTAAGTCCTGCTTTTTGGGGAGAGTTTCAGATTCTTAGTAAGGCTATAG
GCAACAGAGCAGGCCATACAAGGTGGGTTTCCTGGGTTAGCATTTTTAGATGTTGTTTGAGTGTTTCATT
CATTTTCTTGACTTTTCCTGAGGATTGTGGCCTCCAGGCGCAGTGTAAGTGATATTGCATGCCTAACGCC
TGGGATACTCCCTGGGTTATTGCAGCCTTGAAAGGGGGGCCATTGTCACTCTGTAAGCCTTGGGGAAGTC
TGAATCTGGGAATTATTTCATGAATTAGTGCCTTTATTACCTCTTGGGACTTTTCTGTCCTACAAGGAAA
AGCTTTCACCTGACCAGTGAAAGTATCTACCCAGACTAGTAGATACTGAAATCCCTGAGATTTGGGCATG
TGGGTAAAATCTAGTTGTCACTCTTCTCCTGAGTAATGGCCTGTTCTTTGTTCTCCTGAAAGACCTTGGT
GATAAGGTAGGGGATTATTTCTTTGGCACACTTCATAGACCCTGACTATCTGCTTGATAATTTTGAAAAG
GCCTGGTCCAGTAAGTAATGATTTGGCCATCTGATGGGTGCTATCAATGCCTAAGTGAATGGTCTGGTGA
AGGGTTTTAAGTAATTTCCATTGGTTAGCTGCAGGCAAAAGTATTTTTCCTTCTTCAGTGGCTAGCATCC
TGAGGGGAGGAAACTATGTCCTCGTGAGGTTCCCCATTCTGTTTCTTCTGCTGAGTACTGGGGTTTGGTT
CCCTGGAGGGGATTACCCCATACTAGCTGTCCTTTTATAAGCATTTCTAATGGAGGGTCCTGCCTTGCGG
CTCTTTTGGCTTCAATATCCACTTGGCGGTTCCTTTCTATTTCCTTTTCCTTTCCTTTCTGATGACCCCA
GCAGTGTAAGACTGCCACCTCTTCAGGTTTCTGTACAGCCAATAATAATCTCCAAATGGCTTCCTGATAT
TTGATAGGTGTTCCCTCGAAAATTAGGAATTCCCTTTCTTTTCATATTGCTGTGTAGCCATGGAGGTTGA
GGTAAGCATACTTAGAGTCTGTATATATATTTACCCTTTTTCCTTCAACTAATTCTAGTGCCCAAGTGAG
GGCTATTAGTTCTGCCAGCTGAGCACTAGTTCCTGGAGTGAGGGGATTTTCAGGTATTCCATTATCACTT
ATCACTGCATCCCCTGGCTTTCAAAGTGCTTTTTCTACAAAGGAGCTTCTATCACTGTACAAGTTGAGGT
CGGGATCAATCAAGGGAACCTGTAGAAGGCCCCTTGAGTGGCATAGGTTTGAGCAATTACTTGTTGACAG
TTACTTTCTATCTTTCCTTCATTGTCTGGAAGAAATGTGGCTGTATTAAGAGTTGCACAAGTGCACAGTT
GCAGCACTGGCCCTTCAAGTATGAGAGATTGATATTTAAGCAAACAGTTGTCTGACAGCCACAAGTCTCC
TTTAGCAGCCAATATGCCATTCACATCATGACAGGTCCACACAGTAAGATCTCTTCCCTGTATCATTTTA
ACTTCTTCAGATACTAAGACTGCCACTGCTGCCACTACCCATAAACAGTGAGGCCAACCCTTTGCCACTA
CATCAATTTCATTACTCAGGTATGCTGCGGGTTGCAAGCTGGTCCCTTGGACCTGTGTAAGACTCCTAGA
AGTATTCCTGTTTTTTTCTGTGACATATAAAGAAAAGTCTTGCCCCGTTAGCAAGCTTAACACTGGGGCC
TCAGTTACGGCCTTCTTTAGGGTCTGGAAAGCCACTTCTGCTTCAGGTATCCATTCTACTAAATGAGTAT
TGGCTTTGTGAGTTTCCTAAATTAGTGTGTATAATGGCCTATCTATTTCACCATATCTGGGAATACATAT
TCGGCAGAAGGCTGTTATGCCAACGAACCCTCTTAATTGCTTCAGGGTTATGGGATGATGATAAGCCAGT
AGAGGCTGAATACGTTCCTCACTGAGGGCCCTGGTGCCTTTGGATAATTTTAACCCTAAGTATTTAACCT
GCTGTAAGCAGAGCTGAGTCTTTGGTTTGGAAATCTTGTAGCCACAGGTGGTGAGGAAGTTTAAGAGCGC
TTGGGTAGCTTGATAGCACAAGGTTTCTGAACTGGCAGCTAAAAGTAAGTCGTCCACATACCTCCAATCC
CTGCCTCCTAGGTACTAATGCTTCAGAGTTTCACTTACTCTCCCAAGTATTAAAGCAAGTTGTATCTCCA
AAGGGATCTTATGAAGCTCTATGCGGCATCCTTGGGCATCCAGGCTATGAATCTAAGGAGTCTTGCCCCT
GATGTCCCTCTCAATTTAGGTATACAGCTCTCAACATGGGCAGTTATGTGGGATCCATTTCCCACCACCT
TTGCCAGGGCCTTGGAACTGATGACCCAGTACTTTAACAACTGGACTGGGTCTATGACAACATAGTAGAT
GAGGATGTATGCGAATTGAGTAAATTAAAGGGAAGTGCATATTCCTATAGTATCAAATGGGGGCAATGAG
CAAATGTCCTTCCTCTGTGTTCCTAAAAGCCATCTACCAAGAAAGAGAGAGACAGAGG
