# Supplementary material for: Genome-wide characterization of endogenous retroviruses in snub-nosed monkeys
Source: PeerJ. 2019 Mar 18;7:e6602. doi: 10.7717/peerj.6602 (PMC6428148; doi:10.7717/peerj.6602)
Supplement: File S4 — All ERV sequences found in the black and white snub-nosed monkey. [file peerj-07-6602-s004.zip › Supplemental4/21-8588.fasta]

>21NW_016808222.1:290382-298969 Rhinopithecus bieti 
TGAAAGTCTCTGTCCTGCTCTGTCCTGTTCTAATTACCGGTGTCTGCCACATAACTTAGTCCTGGGCCCA
GTACAAACACATTCCTCTATTCTGTCCCAACTTCCTGAGCCCAACACAAACACATCCCCCCGCCCCACCC
ATCTCAGGAACACCACCTAGAGAGCCCCTGATAAGGTCATAACCGTTTGTAGTTTTACTAAATGCGCAGG
AACAAATAGAAAACTGTTAATTGTATAACTTAAAATATTAACCAATTACCAGTTGTGATGCTGCAACCAA
AAGAATTCCTTTGTACCTCTGTAACCTTACATATCCTGTATGCATCGGGCTATAAAAAGCGGGCACATGC
ATCATTCGGGGCCCTCTTGTATGTTGTAGAACAGAGGGACCAAGTTCGAACTTGCATTAAAGATCCTTGC
CGCTTGGCTTTGACTCCGGATTCTGGTGGACTTCTTCGGGGAATACAGGGTCTGGGCATAACATTTGGGG
GCTCTCCCGGGATTCCCCCAAGCCCACCAGACCCCCAGTCAACGGATCTACTAGGATCGATCTGCTAATA
GGTGAGCCGGCTCGTCTATGTTTGTCTGTCTGTGTCCTGTCTGTATTCGCGGCTCTCTAAGTCCGCCTGA
GGCTATTAGCCTGTCTGTATTCGCGGCTCTCTAAGTCCGCTCTGAATCAATCTGTGACTCGCGAGGTTTG
AAGCTGAAAGCTGGCATAGGTCCTGGCGGACGCGCTATAGGACAGCCAGCGGAGACCGGTGGGAGACGTC
CCCCGGCTCTCATCTGGTTCTTGCCTGAACTCTGACCCAGATTTCTGGTGCGCGCCTGCGACTGACGTAA
ACTTGTTGTTGATATTCCAGCAACTCACTTTTCCCTTGCAGGACCTGTTCCAGCAACTCACTTTTCCCTT
GCAGGACCTGTTCCAGCAACTCACTTTTCCCTTGCAGGACCTGTTCCAGCAACTCACTTTTCCCTTGCAG
GACCTGTTCCAGCAACTCACTTTTCCCTTGCAGGACCTGTTCCAGCAACTCACTTTTCCCTTGCAGGACC
TGTTCCAGCAACTCACTTTTCCCTTGCAGGACCTGTTCCAGCAACTCACTTTTCCCTTGCAGGACCTGTT
CCAGCAACTCACTTTTCCCTTGCAGGACCTGTTCCAGCAACTCACTTTTCCCTTGCAGGACCTGTTCCAG
CAACTCACTTTTCCCTTGCAGGACCTGTTCCAGCAACTCACTTTTCCCTTGCAGGACCTGTTCCAGCAAC
TCACTTTTCCCTTGCAGGACCTGTTCCAGGCACCACTCTGGGCGCTACTGTTCAAGATGGGTAATACCCA
GAGCACTCCCCTATCTCTCCTTACAAGTAATTTCAAGGATGTTAGGGCAAGGGGCCATGATCTTGGTATG
GACATCAGGAAGGGAAAGCTAATTACTCTGTGCCGCTCCGAGTGGCCCGCCCTTAACGTAGGGTGGCCAC
CCGAAGGGACATTCCGCCTCCCTGTCATCACTAAAGTAAAGTCCAAGGTTTTCCAGCCTGGGCGTGATAA
CCACCCGGATCATATCCCATATATCCTCATATGGCAGGATATAGCCGGGAACCCGCCCCCTTGGCTGTCC
CCTTTCCAATTAGCCTCTGAACCCTGTAAGGCACTGGTTGCTCGGCCGCTAAAATCCAAGCAACCGACTG
CCCCCCCCCATCCTGTTCTACCGGATAGCGAGGACCTTCTGTCCACAGAACCCCCTCCATACCCCTCCAG
TCCTCGGGTCCCCGCCCCCAGGGAGGAACCGCAGGAGGGAGCAGGCGAACGGGAAGCGGCCGGCGTGCCT
ATACCCGCTGAAAGTGAAAGCAACTCCGAGGGGCCGGCGGGGCGGACGCGAGGGCGTACTTTGCGGGTTC
CCCCTCCCCAGCCGCCCGACTCCACAGTGGCGTTACCCCTTCGGGAGCTAGGGCCCCCAGATGACACGGG
AAGTCCTAGGCTCCAGTACTGGCCATTCTCCACCAGTGATCTATATAATTGGAAGACTCAGAGTGCTCGG
TTTTCAGACAATCCCAAGGATTTAATGGCTTTACTGGATAGTATTATGTTCACCCACCAGCCCACTTGGG
ATGATTGTCAGCAGCTCCTCCGAATCTTGTTCACAACGGAGGAGCGAGAGAGAATACAGGTAGAAGCGAG
AAAGCTGGTCCCGGGGGACGACGGTCAACCGACTGCCAACCCCGACCTTATAAATGCGACTTTTCCTCTG
TCCAGACCGGCGTGGGACTACAACACGGCAGAAGGTAGGGGACGGCTACACCTTTATCGCCAGACTCTAA
TGGCAGGTCTCCGGGCGGCTGCTCGCAAGCCCACCAATTTGGCTAAAGTATACTCTGTTCTGCAGGGAAA
GACAGAAAGCCCGGCTAGCTACTTAGAAAGATTAATGGAGGCCTTTAGGCAGTATACCCCTATGGACCCA
GAGGCCCCGGGAAGCCAAGCAGCTGTTGTAATGTCTTTTGTAAATCAGGCAACCCCAGACATTAGAAAGA
AGCTCCAGAAATTAGAGGGCTTAGAGGGAAAACAGCTTCAGGACCTTCTTCAGATAGCCCAGCGGGTTTA
TAATAATAGAGATACTCCAGATGAAAAAATGACTAAGGTCCTGGCAGCGGTTGTACAAAAAGAGCATCTA
CAGCCAGAGAACACCCAACCTAAGCGGTCCCCCAGATATAACAACCTGAACAAAGACCAATGTGCCTACT
GTAAAAAAGCTGGCCACTGGGCAAGAGACTGCCCCAAAAAGAAACAACAAGGACGGGGACCACCCCCTAG
GTCTACACCCGTACTAGTCACTCAAAACGAGGACTAGGGAAGACGGGGTTCGGTCCCCCTCCCCGAACCC
AGGGTAACTTTGCAAGTGGAGGGGTCCCCAGTTCAGTTCTTGGTCGATACGGGAGCACAGCACTCAGTCC
TAGTTGAAACTGATGGAAAATTATCCTCCAAGTCCTCGTGGGTACAAGGGGCCACAGGAATTAAGAAGTA
CCCCTGGACGACACAAAGAACAGTAAATCTCGGAGCCAAGAATGTAACCCACTCCTTCTTGGTTATCCCT
GAGAGCCCCTGTCCTCTACTGGGGAGAGACCTGCTGACTAAAATGGGAGCACAGATCCATTTCCTCCCTG
AGGGGCCCATCGTGACCGATTCCCAAAATCAGCCCGTGCCCGTCCTGACCATAACCTTAGAAGATGAGTA
CCGGCTCCACCAGGAGCAGGCGGCCCCTGACCAGGACATAGCAACCTGGCTTCAACAATATCCAGGAGCC
TGGGCAGAAACGGGAGGTTTAGGACTAGCAAAGCACCGTCCTGCCTTGTTTGTCGAACTCAAGCCTGGGG
CAGACCCCGTTCGGGTGCGTCAATACCCAATGCCCCTAGAGGCCAAGGAAGGAATTACGCCCCACATCCG
TCGGCTCCTCGACCAAGGGGTCCTTCGGCCCTGCCACTCACCCTGGAACACTCCCCTGTTGCCGATACGG
AAACCTAATAGCGGGGAGTACAGACCTGTACAAGACTTAAGAGAAGTCAATAAGAGGGTTATGGACATAC
ATCCAACTGTGCCTAACCCGTATACCCTCCTGAGTACTCTAAACCCTAAACACCAATGGTACACTGTTTT
AGATTTGAAGGATGCCTTCTTCAGTTTGCCTTTAGCCCCTCAGAGCCAAAAGCTTTTCGCCTTCGAGTGG
ACTGACCCTGAAAGGGGCATAAGCGGCCAACTGACATGGACCAGACTGCCGCAGGGATTCAAAAACTCTC
CTACCCTGTTCGATGAGGCCCTCCATGAAGACCTGGGTGAGTACCGACGCAAACACCCTGAAATAACCTT
ACTACAGTATGTTGATGACCTCCTGATTGCTGCCGAGACCCGAGAAGCTTGCCTTCAAGGGACCAAGAGT
CTCTTACAAGCTCTAGGGAGTCTAGGCTACCGGGCCTCGGCAAAGAAAGCTCAAATCTGTAAACCAGAAG
TAACATATCTGGGGTACCTGCTAAAAGGAGGGCAGCGCTGGTTAACAGACGCCCGGAAGCAGACTGTTCT
GCAGATCCCCAGGCCACAATCCACCCGACAAGTGAGGGAATTCCTGGGGTCGGCGGGATTTTGTAGACTA
TGGATACCTGGATTTGCAGAGCTGGCTAAGCCCTTATATCAGGCAACGCGGGGACAGCAGCCATTTAATT
GGACAGAAGAAGCCGAGTCGGCTTTCCAACAGATTAAAACCGCCCTACTCTCTGCGCCTGCACTGGGACT
GCCTGACGTCACTAAGCCCTTCCACTTATACGTGGACGAGAGTAAGGGCGTCGCCAAGGCGGTGCTGACT
CAGAACTTAGGCCCCTGGCGGAGGCCAGTCGCCTACCTGTCAAAGAAGTTAGACCCAGTGGCTGCCGGGT
GGCCCCCTTGCCTCCGAGTGATCGCAGCCACGGCCCTGATGGTACAAGATGCTGATAAACTTGTCTTGGG
ACAAGAATTACGGGTCGTTACCCCACATGCCATCGAAGGTGTACTCAAACAGCCGCCTAACCGATGGATA
AGCAACGCCCGGCTCACCCACTACCAAGGACTACTATTAAATCCCCTCAGAATAACTTTCCTGCCCCCAA
CAACCTTAAACCCTGCCTCGCTGCTGCCCAACCCGGACCTGGACGCGCCGCTCCATAATTGCACCGAGAT
ATTAGCCCAGGTGCACGGAGTTCGAGAGGACCTGCAGGACCGCCCACTTCCTGACGCCGACCTCGTTTGG
TTCACCGATGGGAGTAGCTTCATACACCAAGGCCAGAGGTATGCTGGAGCAGCGGTGACTTCAGAGACTG
AGGTAATCTGGGCGGAACCCCTGCCCCCGGGGACATCGGCCCAGAGGGCCGAACTGATAGCACTCACCCA
AGCTCTTACCTTGGGGGCAGGGAGGAAACTGACAGTATACACAGACAGCCGATACGCTTTCGCTACGGCA
CACATACATGGGGCCATTTACAGGGAGCGAGGGTTGCTAACGGCTGAAGGAAAAGAGATAAAAAATAAGC
AAGAGATCCTAGCCCTGCTAACAGCCCTATGGAAACCAGAAAAATTGGCTATTGTACATTGCCCAGGGCA
CCAGAAGCCAACCACTCCAACTGCTCAAGGCAACTTTCTGGCAGACCAAACTGCAAGGAGTGTGGCAAAG
GCTCCCAGTCAACTCCTTGCACTCCAGCTCCCTGATCCGGGCCCCCGGGACCTGCCGTATCACCCTGATT
ATTCAGAACAAGATCTCCAGTGGATCGACAAACTTCCCCTGAAACAGATCCAGAATGGGTGGTGGACTGA
TACTAATGACCAAATTATCCTACCAGAAAAATTAGGACAGCAAGTGTTAGAACACATCCACCGATCCACC
CATCTGGGTGCCCGGCGGATGATAGACCTGATCAGACGCTCCAAGCTCAAGATCAGACGCATAGCGGAGA
CGGCCAGCAGCATCGTGACGAGTTGCAAAGTCTGCCAGCTTAGCAACGCCTATCCCCAACCCCAGGCTGC
TGCAGGAACAAGGCTCAGGGGAACCAGGCCCGGTATCTACTGGGAAGTAGATTTCACTGAGGTAAAGCCA
GGAAAATACGGATATCGGTACTTACTTGTCTTTGTAGATACCTTTTCAGGGTGGACTGAAGCATTTCCAA
CCAAAAGAGAAACCGCTCAGGTTGTAGCAAAGAAAATTCTGGAAGACATCCTCCCCAGGTATGGCTTTCC
CATCCAGATAGGGTCAGATAATGGGCCGGCCTTCGTTGCTAAGGTGAGTCAGGATTTGGCTTCCATTCTT
GGGGCTAATTGGAAATTACATTGCGCTTACAGGCCCCAGAGTTCAGGACAGGTAGAGAGGATGAATCGGA
CCTTAAAGGAGACCTTAACTAAATTAACTATGGAGACTGGCGCTAATTGGGTGGTCCTTCTCCCCTACGC
TCTGTTCCGGGCCCGTAATACCCCCTACAGACTGGGCCTTACCCCTTATGAAATCATGTATGGCAGACCC
CCACCCCTAGTTCCCAGCCTAAAAGATGATCTGCTCAAATCTGAAACAGAAAATGTCTCTGAACTCTTGT
TTTCCCTACAAGCCTTGCAGAAAATTCATCAGGAAATCTGGCCTAAGCTGCAGGAATTGTATGAGACCGG
ACCTCCACCGACACCCCACCCGTACCAGCCGGGAGACTGGGTCCTGGTCAAGCGACACCGGCAAGAGACC
TTAGAACCCCGGTGGAAGGGACCACTTCAAGTACTCCTAACCACACCCACTGCCCTGAAGGTAGAAGGCA
TCGCGTCGTGGATCCACTACACCCACGTCAAGCCGGTGGACCCAGCCTCCGACCTTCTCGGACCCGTCAC
GATAGCGACTGAAGCACCGACCACGTGGACTGTGGACAAAGCTAAGAACAACCCCTTAAAACTCACCCTG
CGCCGGCAGCATAGCTCACTGCAAACATGCAGCTAGGTAGTCTAACCCTAATGTTAGTCGCCCTAGTGGC
CTTGGGGGCAAACACAAAACCAGTTTCTAATCCCTTTGTCTGGAGATTCTGGCTTTATGAAAACCGAACC
CACCCTGGGCAACCTCATAAGCCCGGGAAATTATTGGCCAGTGCTGATTGTCCCTCCTCAGGGTGCAGTG
CCCCAATTTTGCTGAATTTTACTGGTTTTCAGATAGCCAAACCAGTGGCACCAATGATATGTTTTGAGTT
TGATCAGACTAAGTACAATTGTAAACACTATTGGTGGCACCAAAACGCAGGCTGCCCCTACAGTTACTGT
AAAATGCACTCAGTCAGAGGGTGGAACGAGCAATCCGGGTGGAACTTCTACCAGCAGGGTAGAGGCGGTA
TCTATACTTGGATAGTTAAGGACCCTTGGAACTCCCGCTGGACCACGCCTCAACATGGGGCTGTATACTA
TTCCTCTTCCTCCACGTGGCCTAGTAGTCACCTCTATCTGTGGCGTGGCCTAGTTCAAGTACGGCCCCTG
GTCCATGGGGATATCCAGCGACAGGAAGACAGACTAACACAAGAATTACGCCCTTTCTCCTGGTTAGAAT
TATTACAAGAAGGATTAGAACTTGCCAACCTTACAGGACTTCACAGCTTGTCTGGCTGCTTTCTGTGTGC
CACCCTAGGGCATCCACCACTAACCGCTGTCCCTCTGCCCTGGGAATCCTCCACCCAAACTAGGGACTTT
CAGAATCTCACGAACGCCCCCATTCTTAATGTGCCACTGTACCTGAACCCCAGTCAGGAAAAGTTTCCCT
ACTGTTTTTCAGGCACTAACTCCAGCCTCTGCAACATCACTGTAACGCCCCCTAGAACCACCCTAAGAGC
CCCGCCGGGCATATTCTTTTGGTGTAATGGAACATTATCTAAGAATCTACCTGGTCCCTCTGTTACCAAC
CTACTGTGTCTTCCTGTCACATTAGTTCCCCGGTTAACTCTACTAACTGCCGGCGAGTTCCTGGGGTACA
CCGGTAACTGGACTAGTGCTGCTATTCACCCAGCCCCTAGACCGAGACCTACACGAGCAATATTTCTCCC
CCTCATTGCGGGAATCTCCCTCACATCATCCCTCATTGCGGCCGGACTGGCAGGGGGAGCCCTAGGCCAC
ACCCTCATAGAAAGCAACAAATTGTACCAACAATTTGCTATGGCTATGGAGGAGTCGGCTGAGTCCCTTG
CCTCCCTTCAGCGACAGCTCACATCCCTAGCTCAGGTGACCTTGCAGAACCGGAGGGCCCTAGACCTACT
CACTGCTGAAAAAGGTGGTACATGTATGTTCCTGAAAGAAGACTGTTGCTTCTATGTAAATGAATCAGGG
CTTGTAGAGAACCGGGTCCAACAGTTACGCAAGTTAAGCATAGAAATGAGAAAACAGCAGTTTGCCTCAG
CTGCAAATCAATGGTGGAATTCCTATATGTTTTCTCTGTTAGCCCCCTTCCTTGGACCCCTACTAAGTCT
ACTATTTCTGTTTACCGTAGGACCTTGTGTGATTAACAGAATTTTGCGGTTTGTCAGGGAAAGGTTTGAC
ACCATACAGCTCATGGTCCTCAGAGCCCAATACCAACCTGTAAACGCTGAAACAGAATCAGACTTATAAG
ACCCAAGATTGGCTCCAGAGGTACCTGAGAAAGGGAGGAATGAAAGAGATCAAATGAAAAGACTAAAAGG
CAGAAATGAAGTCCACAGGCAAACAGCCCGGGCGGCGCCCTGGCAGCCCGGGCGGTGCCCTGAGCCTAGT
TAAAGATCGACCCCGGACCTAACCGATTAGGTTATCTATAGACTCCACACATTGTAAGGACAAACGTTGT
GAAAGTCTCTGTCCTGCTCTGTCCTGTTCTAATTACCGGTGTCTGCCACATATCTTAGTCCTGGGCCCAG
TACAAACACATTCTTCTATTCTGTCCCAACTTCCTGAGCCCAACACAAACACATCCCCCCCCCACCCATC
TCAGGAACACCACCTAGAGAGCCCCTGATAAGGTCATAACCGTTTGTAGTTTTACTAAATGCGCAGGAAC
AAATAGAAAACTGTTAATTGTATAACTTAAAATATTAACCAATTACCA
