# Supplementary material for: Genome-wide characterization of endogenous retroviruses in snub-nosed monkeys
Source: PeerJ. 2019 Mar 18;7:e6602. doi: 10.7717/peerj.6602 (PMC6428148; doi:10.7717/peerj.6602)
Supplement: File S4 — All ERV sequences found in the black and white snub-nosed monkey. [file peerj-07-6602-s004.zip › Supplemental4/218-8451.fasta]

>218NW_016813388.1:1302786-1311236 Rhinopithecus bieti
AAAGATTGACCTATGGCATAATCGGTTATGTTATATATAGATTACAGACATTGTATGGAAAAGCACCGTG
AAAATCTCTGTCCTGTTTTGTTCCATTCTAATTACCAGTGCTCGCAGCCCCAGTGATGTACCCCCTGCTT
GCTCAATCGATCATGACCCTCCCACGTGGACTCCCTTAGAGTTGTAAGCCCTTAAGAGGGACAGGAATTG
CTCATTCAGGGAGCTCAGTTTTTGAGATGTGAGTCTTGCTGATGCTCCTGGCTGAATAAAGCCCTTCCTT
CTTTAACTTGGTGTCTGAGGGATTCCGTCTGCAACTCGTCCTGATACATTTCTTGGTTCCCTGACAGGGA
AGCGAGGTGATTAACAGAGGATTGAGGCAGCCCCTTAGGCAGCTTAGGCCTGTCCTGGGGAGCATCCCTG
CAGGTGACTCTGGCCAGCTTGAACGACATGGATCCTAAGAGCACTCCTGGGTAGGCAATTGCCCTGGTGG
AACACCTTGCCAGAGAGCACATGACAGGCCCCCATGGACGATCAATGCAGTGGCTGAACACTGGCAAGAA
ACTGGCACTTGGAGTCCAGACATCTGAAACTTGGTAAGACTGGTCTTTGGAACTTGCCCACTCCATTTGA
GTGGAAGCGTGGCCTGATTACCCATGATGTGCCTGTACCGGCACTTTGGTTTTGTTTTGACTTGACTTGG
ATTGCTTGATACTTTGGTTTTGCTTTTGACCTGGCTTGGATTTCTTGATACTCTGATTTTGGTTTTGATT
CTGGTTTGGTGTAAACTATAAAAGTGTGTGTGTGCCTTCTTTACCCTTTCTTTGTTTTGTGGTGTGCGTG
GGGTGTGAGCGTGGTGTTTTGTCTCAAGGAAACATGGGTCAGGCACAAAGTAAGCCCAACCCACTAGGAA
TTATGTTGAAAAATTTCAAAAGGGGATTTAAGTCATGGAGTTACTATGACTCCAGGAAAACTTAGAACTT
TGTGTGACATACACTGGCCAGCATTAGAGGTGTGTTGACCATCAGAAGGAAGCCTGTACAGGTCCCTTGT
CTTGAAGGTATGGCACTGGGTAGCCTGTAAACCAGGGCACCCAGATCAGTTCCCATATACAGATTTTTGG
TTACAGCTGGTTTTAGATCCCCCACAGAGGTTAAGAGGACAGGCAGCACAGTACTAATGGCAAAGGGACA
GTTAGTTAAGGAAAGTTCTCACTCCACCTACCAAGGGAAGTCAGCACCGAAAGTCCTGTTTGACCCAACA
CCAGAAGAATCAAGGCAGGAATTGATACCAGCGGTACCCCCTCCTTATCGAGAGGAAGGGCTCCCCATTC
CTGAGCCCACAGCACCTATAACTCCACCTCCACCAGACATCCACACTACTAGACCACCCAGAGTAGACAA
AAGAGGAAGTGAAGCAATGGTAGAAACTCCTCTCTTGGCAGCTTGCTTATGGCCCAAGACTGGAATCCAA
ATGCCCCTGAGAGAGCAGCGATATACTGGGGTAGATGAGGAGGGACACATGGTGGAAAGGCATGCCTTTG
TGTATCAACCTTTAACCTCTGCTGACCTCCTCCATTGGAAAAATAATACTCCATCTTACACCAAAAAGCC
TCAAGCTTTAATTGACTTGCTCCAAACTATTATACAGACTCATAATCCTACTTGGGCTGATTGCCACCAA
CTGCTCATGTACTTCTTTAAAACAGTTGAAACGTGAAGGGTGCTCCAGGTGGCAACTAAGTGACTAGAGG
AGCACTTCCCAGCCGATTACCCAAACCCCCAAGAATATATAAGAATTCAGCTGCCAAGAACAGACCCCCA
ATGGGACCCGAATGAGGGACCAGACATGGAGAAGCTAAGACAGTACTGTGAGACATTAATAGAAGGTCTA
AAGAAAGGGGCTCAAAAGGCTATAAATGTAAATAAGGTCTCTGAGGTCATCCAAGGAAAAGAGGAGAGTC
CAGCACAATTCTATGAAAGATCATGTGAGGTTTACCGTATGTACACTCCTTTTGATCCAGATAGCCCTGA
AAATCAGGGCATGATTAACATGGCCTTAGTTAGTCAAGGAGCAGAAGATACCAGGAGAAAATTGCAGAAA
CGGGCTGGGTTTTCAGGTGTACCTCGCAGTTACTGGAAATAGCCAATCAAGTGTTCGTGAATAGAGATGC
AACAAGCCGCAGAGAAAGCCATAAGGAAGACAAAGCAAGACCAGGCAAAATGCCGACTTACTGGCCGCAG
CCATTAGGGGAATTCCCCTGAAAGGAGAGGGAAAGGGGGATTCCGAGAATACCCAGTCTAATTGCCCACG
TTTGCAACACAACCAATGTGCCTATTGTAAAGAAATAGGACATTGGAAAGATAAGTGTCCCCAACTGAAG
GAAAAGCAAGGTGATTCAGAACAAAAGACCTCAGATAAAGATGAGGGAGCTTTGTTCAATCTGGCGGAAG
GGCTATTGGACTGAAAGGGATCGGAGTCAAGCACCCCCAAGGAGCCCAGGTCAGGATTACAACTAGGGGC
AAGGACATTAAGTTTTTGGTTGATACTGGTGCTGAACATTCAGTAGTGACCACCCCAGTCGCCCCCTTTT
CCAAGAAAAGCATTGATATAATTGGAGCAACAGGATTTTCCACTAAGCAGGCTTTCTGTCTACCATGGAT
TTGCTCGGTGGGGAGACATGAAATAGTTCACCAATTCTTGTACATGCCTGACTGTCCCTTGCCCTTGCTG
GGAAGAGACTTGCTTAGCAAGCTGAGAGCCACCATCTCCTTTACAAAACAGGGCTCTTTACAGCTAAAGT
TACCGGGAACAGGAGTTATCATGGCCTTTACAGTTCCCTGGGAAGAAGAATGGAGACTTTTTTTAACCGA
GTCAGGCCAAGAGATAAAACCAGCTCTAGCTAAGCGATGGCCCTGAGTATGGGCAGGGAATAATCCTACA
GGACTGGCGGTCAACCAAACCCCTGTACTCATAGAAGTTAAGCCTGGGGCCCAACCAATTAGAGAAAAGC
AGTATCCGGTTCCCAGAGAAGCTCTGGAAGGAATCCAGGTTCATCTCAGGTGCTTGAAAGCCTTTGGAAT
TATAGTTCCTTGCCAGTCTCCATGGAACACCCCGCTCCTGCCTGTCCCCAAGCTAGGGACCAAGGACTAC
CGGCCAGTACAGGACTTGTGCTTGGTCAACCAAGCTACAGTGACTCTGCATGCAACAGTTCCTAACCCTT
ACATATTGTTAGGGCTACTGTCAGCTGAGGACAGCTGGTTTACCTGTCTGGACTTAAAAGATGCCTTCTT
TAGCATCAGAATAGCTCCTGAGAGCAAGAAGCTGTTTGCCATTCAGTGGGAAGATCCGGAGTCAGGTGTC
ACCACTCAGTACACTTGGACCCGGTTCCACAAGGGTTCAAGAACTCCCCTACTATCTTCAGGGAGGCCCT
GGCTCGAGACCTGCAAAAGTTTCCTGCTAAAGACCTAAGCTGCATCTTGCTCCTGTACGTGGACAATCTT
CTACTGGGACACTCCACGGCAGTAGGGTGTGCAAAAGGGACGGATGCCCTGCTTTGGCACCTGGAGGATT
GTGGGTATAAAGTGTCCAAGAAGAAAGCTCAGAGCTGAAGATAGCAGGTATGCTATCTGGGATTCACTAT
TCGGAAAGGGGAATATAGCCTTGGGTCAGAAAGAAAGCAGGTCATCTGCAGCCTGCCGGAACCTAAAACC
AGAAGGCAAGTAAAGGAATTCCTAGGAGCTATGGAGTTTTGCAGATTATGGATTCCAAACTTTGCAGTAC
TAGCCAAACCTTTGTACAAAGGGGAACAACCAGGAGCCTTTTGAATGCGGGCTTCTACAACAGCAAGCCT
TTTGTAAGTTAAAGAAAAAACTTATGTCAGCCCCAGCCCTAAGACTACCAGATTTGACAAAGCCCTTTAC
ACTCTGTGTGTCAGAAAGAGAAAAAATGGCAGTTGGAATTTTAACCCAGACTGTGGCACCCTGGCCAAGT
TTAGTGGCCTATCTCTCAAAACAACTAGACGGTGTTTCCAAAGGCTGGCCCCTGTGTCTAAGGGAGCTGG
CAGCATTGGCCCTGTTAGCACAAGAAGCAGATAAACTAACCCTTGGGCAAAACCTGAAAATAAAGGCCCC
CATGCTGTGGTAACCTTGATGAATACCAAAGGACATCATTGGCTAACAAATGCCAAATTAACCAAGTACC
AAAGCTTGCTATGTGAAAATCCCCATATAACCACTGAAGTCTGTAACACCCTAAATCCCACCACCCTGCT
CCCAGTATCAGAAAGTCTAGTTGAGCATAACTGTGTAGAGGTGTTGGACTCAGTTTGTTCCAGCAGACTT
GACTTTCGGGACCAGCCATGGGCACCAGTAGACTGGGAGTATAAATAGACGGGAGCAGCTTCATCAACCC
ACAAGGAGAAGGATGTGCAGGATATACGGTGGTAACTTTGGATGCTGTCGTTGAAGCCAAACTGTTGCCA
TAGGGCACTTCAGCCCAGAAGGCTGAGCTCATTGCCTTCACTCGGGCTCCAGAACTCAGTGAAGGTAAGA
CTGTAAACATCTACAGTGACTCTTGATATGTCTTTCTAACCCTCCAAGTGCAAGGAGCATTATATAAGGA
AAAGGGCCTGTTAAACTCTGGGGGAAAGGACATAAAATTTCAACAAGGAAGTCTACAATTATTAGAGGCA
GTGTGGAAACCTCAGAAGGTGGCGGTCATGCACTGCAGAGGACACCAGTAAGCATCCACCTCAGTGGCCT
TAGAAAACTCTCAAGCTGATTCAGAAGCTCAAAAAGCAGCATCTACCCCTTACTGGGCATCGGTAGCAGC
CCCTGTACTCCCTCATACACCTAACCTGCTACCTACCTATTCAAAGGAAGAAAAATACTTTTTCCACGCA
GAAGGGGGGCAAGTAATAAAAGGAGGATGGATCAGACTGCCAGATGGGAGGGTAGCTGTGCCGCAGTTGC
TGGAATCCACAATCATATTGGCCATGCACGAAACCACTCATCTAGGTCAAGAGTCATTTGAAAAGTTGTT
AGGCCAGTACTTGCACATCTCACACTTGCCAGCCCATGCCAAAGCAGTAGCACAACGGTGTGTTACTTGC
AGACAGCACAATGCGAGACAAGGCCCCACCATTCTGCCCAACATACAAGCTTATGGAGCGGCTCCTTTTG
AGGATCTTCAGGTGGATTTCACAGAAACCTCAAAATGTGGAGGTAACAAGTATTTGCTGGTTGTTGTGTG
TACTTACTCTGGGTGGGTGGAGACTTATCCAACATGAACTGAAAAGGCCTACGAGGTAACGCTTGTCCAT
CTTCGAGATCTTATTCCTAGGTTTGGACTGCCCTTACAAATCGGCTCAGATAACAAATCAGCGTTTGTGG
CTGACTTACTACAGAAGACAGCAAAGGCATTATGAATCACTTGGAAGCTACATGCTACTTACCGACCTGA
GAGTTCTGGAAAGGTGAAGTGAATGAATCAGATTATCAAAAATAGTTTTGGGAAAGTATGTCAGGAAACA
AGATTGAAGTGGATACAGGCCCTTCCTGTGGTATTGCTTAAAATTAGATGCACTCCTTCTAAGTAAACAG
GATACTCTGCTTATGAAATACTGTATCATAGGCCTCCTCCTATACTACCGGGGCTTCCAGGTATTCCCTG
GGAGTTAGGTGAAATTGAATTACAGCAACAGGAAAATTACAGCTTTAGGAAAATTACACAAACAATCTCA
ACTTGGGTAAATGAGAGGTATCCCATCATCTTATTCTCCCCAGTTCATGCTTTCTCTCCAGGTGATCCCG
TGTGGATCAAGGACTGGAACATAGCCCCTTTGCGGCCACGGTGGAAAGGACCTCAGACTGTCATCCTGAC
CAACCCAACTGCTGTAAAGGTAAAATTAATCCCAGCCTGGATCCACCACAGCCTTGTGAAACCTGCAGCC
AATGAAACCCAGGAGGCAAAACTGAGCCCGGACAACCCCTGCAAAGTTACTCTGAGGAGGACGACAAGCC
CTGCTCCAGTCACACCCGGAAGCTGACTGGTCTGCGCACGGCCGAAGCATGAGGAGAATCATCAGGAGAC
TCATTTTCCTTATAATTTGGACTTGTATAGTAAAAACTTCCACTGATTTTCCCCACATGGAGGACTGCTG
TCAGTGTATACATCAGGTTATCGAGGTAGGGCAACAAGTTAAAACAATCTTTCTGTTCTATAATTACTAT
GAATGCCTAGGAAGTTTAGAAGGAACATGTTTATATAGTGACACTCAGTACAAGGTATGTAGCCCAGGAA
ATGATCAGCCAGATGTGTGTTATAACCCCTCTGAGCCTCCCATGTCCACAGTTTTTGAAATAAGATTAAG
GACTGAAGACTGGTGAGGACTCATGAATGATACAAGTAAAGTATTAGCCAGAACAGAAGAAAAAGTGGTG
CCCAAACACATAATATTGAAATTTAATGTCTGTGATGTCATTAATAGCAATAAGTTAGGAAGGGGATGTG
GCTCTTTTAATTGGGAAAAAGTCTATATGACCGAAAATAAGTACATTTGTCATGAATTAGGACTGTGTGG
AAATGAATGTGGACACTGGCCTTATGTCATTTGGGCCAATTGGATAAAAAATGAAAATAATCCAGTTCAC
CTTAAGAAAAGAAAAAACGACCCTTCCTGTACTAAGGGACAATGTAACCCCTTAGAGCTAGTGATAACCA
ATCCTTTTGATTCTCGCTGGAAAAAAAGTGGAGCATGTGACCTTAGGAATCAATGGGGCCAGACTGGATC
CTTGAGTAAATATCTTAGTTCTAGGAGAAGTTTCCAAATGCTCTCCTGAGCCAGTGTGTCAAACTTTCTA
TCATGAACCAAATGTACCAGTACCAGAAATTCCAGGAAAAACAAGAAATTTGTTTTTGCAGTTAGCCGAG
CATGTAGCCCAGTCTCTCAATGTCACTTCATGTTATGTGTGTACAGGGACTGTATTGGGAGATCAATGGC
CATGGGAAGCCTGAAAATTAGTACCTACAGACCCAGTTCCTGATGAATTCTTGGCTCAAAAGAATCACCC
TGATAATTTCTGGATCCTGAAAGCCTCAATTACAGGATAATATTACATAATTAGAGAAGGAAAAGAATTA
ACTCACCCCATAGGATGATTTAGTTGTCTGGGATAGAAACTGTATAATGGTACCACAAAAGCAGTCACTT
GGTGGGGTTCAAATCACACAGAGAGAAATCCATTTAGTAAATTCCCAAAGTTTCAAACTGTGTGGACCCA
CCCAGAGTCTCACTTGGGCTGGACAACCCCCACTGGATTATACTGGATATATGGGCATAGAGATTACACC
AAATTACCTGACCAGTGGGCAGTTATTGTGTGTTATTGTTGTGTTATATTGTTATAGTTGTGTTTGTTAT
TGGCACTATTAAACCATCTTTCTTCCTACTGCCCATAAAAACACGTGAACGCCTGGGCTTCCCTGTCTAT
GCTTCCCGAAAAAAGAGAAGCATAGCTAAAGGAAATTGGAAAGATGATGGATAGCCCCCTGAGAGAATCA
TACAATATTATGGGCCTGCTACTTGGGCACAAGACAGCTTGTGGGGCTACCAGACTCCCATTTACATGAT
CAATCAAATCATACAGTTACAAGCTGTCTTAGAACTAATCACTAATAAAACAGTCAGAGCCTTGACTATT
CTGGCCTGGCAAGAAACTCAGATGAGAAATACTATCTATCAAAATAGATTGGCGTTCAACTACTTGCTAG
CAGCTAAAGGAGGGGCCTGTGGGAAATTTAACCTTACTAATTGTTGTCTACACATAGATGATCAAAGGCA
AGTAGTTGAAGACATAGAGATATGACAAAACTGGCACATGTGCCTGTGCAAGGGTGGCATGGGTTTGATC
CTGGGACTATGTTTGGAAAATGGTTCCCAGCACTAGGAGGATTTAAAACCCTTATAATGGGAGTTATAAT
AGTAATAGGAAACTGTTTACTACTCTGTTGTTTGCTACCTATACTTCTTCAAATGATAAAAAGCTTCATC
ACTACCTTTGTTCACCAAAATGCTTCAGCACCCGTGTACTGTATAAATCACTATCGATCTGTTTTGCAAG
AAGACATGAGTAATGAGAATGAACGTGAGAACTCCCACTAATGAGTGAAGTTCTCAAAGGGGGAGAATAA
GGGAGGAGACGACCCTTCATATTGTCTTATGCCCAATTTCTGCCTCCAGAGAATGAAGAAGTAAAAACTA
AAAGGCAGAAATGAAATCCACAGGCAGACAACCTGGTGCCACAACCTGGGCCTGGTAGGTTAAAGATCAA
CCCCTGACCTAATCGGTCATGTTATCTATAGATTACAGACTTTGTATAGAAAAGCACTGTGAAAATTTCT
ATCCTGTTCTGTTCCGTTCTAATTACCGGTGCATGCAACCCCCATTCACGT
