# Supplementary material for: Genome-wide characterization of endogenous retroviruses in snub-nosed monkeys
Source: PeerJ. 2019 Mar 18;7:e6602. doi: 10.7717/peerj.6602 (PMC6428148; doi:10.7717/peerj.6602)
Supplement: File S4 — All ERV sequences found in the black and white snub-nosed monkey. [file peerj-07-6602-s004.zip › Supplemental4/219-8412.fasta]

>219NW_016813388.1:1401808-1410219 Rhinopithecus bieti
AGTATTCTTTCAAATTACAACTCAAGATGTGATACCTGCTTTAATCCAGCCAATCTTGCACAGTTCTTAA
ATAACATCTCAAGGCAATGTAAAAATATTAACTAATGAGCAAGGAAATAATTACTGATCATATGAAGAAA
ATTCTCCATATTCCTATATAACATTATTTCATAGAATTTAAGTAAAGCCCACCTTGAAAAAAAGTAGTAT
ATAATAAAAAAGTGATCTATTAGTATTTAATTATGCTAAACCAAATAAATGAAATAAAAATGTGTTAAAA
ATGCAATTTAAAGTGATAGGAGAAATTTGGAATACTCAAAGGCACACACATACACTTATTACACAATAAT
GCTGTATAAGTATAAAAACAGGTGTATAAAATAATTGAAAACAGAGTGCGGCATGTATTGATGTACATAT
GTCTAGAAATGTTCATAGTTTTATAAGTAAAATGACACAAACGACATTGTATATGAGATATATATTGTAG
AGTTTCCCAGAATTCAATGACAGTGGAACTTTATTTTGATGAAGCTGCCCATATCTAGTGTTCTATATAA
TACACTACAGGAAACACTAATTCAGGAATTGTTTAGATGGAAAGCCTACCATTTGCTATGAAATAATTTT
GTTTACTAGCTGCAAATTAAGCAAATGCCAAAGGTTATTGAAAAAGACATTAATGTTCAAATTCCTTACT
AATATAGCACTTGAAGGAAATACAGTCTTCCTCTAAGGCAGAAAATGGAGCATACAACAAATATTTCCAT
TTATATAACCGAAAATATATTATTATCTTTGAACACATTATGGCTTATAATTCAATTCGAAAGGTGGCAA
AATAAAAATTTCAATAGAATTCAAATCCTTATTTAAAATGTTACTTGTCGTCTAGTATTACTGCAGTAAA
CTAAGAAAAACTTGAAATTAGAAAATAATTCAAAGTAACCTTTTTATATTAGGAATCATTAGAAAAAACA
ATAAGAGAATTAACCTCCATTTATCAAGATAAACATATACAGTGGCATTGGAAGTGGAATTAGCAAATGA
ATTAATGCAGGAAAGACAGTACAGATACTTCTTGAGGTATTAATGGGAATTTTTTAATATTAAAATTGTG
ACATTTCAAATTGATATACTTAACTAATGTACTGTTATAATTGGCCATTTGAACTTTATACTAAAATATA
TCAACCCCTCTAATACTACATTAATAACTAAATTCCAGATAATTTAAAATTCTAAATCTTAAAATTGAAA
CAATGAAGAAACACCAGATAAAACAGAAGATATTTGCATATCCTCAGAGTGGAGATGATATTCCTAAAAA
TAATAGATCCAAAAAAAGCACTAAAATTATTTGGTTCTTTTATATATTACAACTTTATGATTTGAAACTT
TTAATACCCAAAATGTTAAAAAAAATAGGTGATAGATTCAAAAGAAATACAGTATTTACAACACGTATAC
AAAGATAAATATGCAGAATATATATAACACTTCTACAAACCAATATAATAATAATACCAAAATGGCAGTG
GTAATTAAAGAGAAAGAAAAAATATCTTAATAAGTGATTCACAGGAGAATTAAAATAGTCTAGAGAAGCA
TGAGAATACAATTAACTTTAAAACAATCTAGGAAAAGCAAATGAATCACAATAATGGAAATATTAAATTA
TTTCACTATATAAAACTATTTGGCAAAGGACACACTCAAATGGTGCTGCTAGGTGTGCAAGTAATTACAG
ATCTTCAAAGGGCAATTGTGATTGTCCCTTCCACTTCTAGTATTGTATTATACAAAATAGCTTGGACATG
ATCAAAGTGTATTCATAAAATATTATAATTATATATGGAGTCATAAATATTATTTATGTTATTGAAGATA
TTCTATTAAATGTAAAAGCAAGTCACAAGTTTATAGTATGATTTCTTATTTATATGTACATTTTAAATTA
ACAACAAAATAAAAGTATGAGAATATACATGCATAGCTATAAATACTACTTTCCTTTGCTGATAAGAGTG
GGTGTATATAGTGAAGAAAGACTTTCAGTTATCATAGTCTACATTTAGATATTACTTAAAGTTTATATAA
TGAGTTTTCTTTATTTCAATACTTTTAATTTAAAGAAATAAAAAAACATTTTGTAATTTACAGTTATAGA
GGTATTTGTTTCTTATACCCTTGCCTGTTGCCACTAGCATATTTCAGATAACTTCAATCATATAGGGAAG
TAGAGATACTTTTTTCATACCAAATTCTCAATTTCAGCATTATATCTTTTGCTTGTGTGAAATATTTATT
TGTTTTACTTCCCCAATTCTCTAATTTTAAATTTTATAGATGTTTCCAGAATTATAAGATAGGATGATAT
AAATTACTTAAATACTACTAAAGAGGAACACAGACATAAAATATTATTTTACTATATTATCCAGATTTAG
CAAATAATTTCAGGAAGTGTATCCAAGTTAATTATATTAAACTCTCTTGTACTGGTCACATACTGTCCAA
AACATTCCTCATATATATATATTTTATGAGGACTGTAGTGAATCATGAAATGAGCAGAGTGCTTTTCGAT
GAAGAACTTTGTTTTTTCTCCAACTCTCAGCTACAAAATGGAGGTTTAATTAAGAGGCAGGCTAGAGGGA
TTGCTGTGAAGAGACAGGAAAGCAGAGAGCTTACAGAGAATAAAATCATTTGTGTCCTAAACACGTTTTG
TCCTAGAGCAAAATTATATCTTTACTTGTTTTTGGCAGATAATCAACATTATTCCCTAACTTTTGTTGCT
ATAAGTGCAGCAGGTGTACAGATGGATACTTGGGATGATTTGATAGACTCAGAGTTTAGGAAGAACAGGC
AGCTGCTCTGAGCCACACTCACAGCAGGAGAGGAGTTAAGGGGAGACAACAATGACTGCACGTGGTCTTC
TTTCTTGGCAAAAACCTGTTATTTGGCATGAAAGAAGCAATTTCAATATGCTGGTTGATGATTCTACAAT
GGGGACATGTACTTAATTACAGAGGTGGGTTTTATCCAATAGATTCCCAGAGTCCTTGATATTGGTTTTT
CAATGGACATACATTTGTTCAAGAAGTTTTAGACCTCTCAGGGTTGCGCTGGAAATCTTCAATTATTTCC
ATTGAAATCAGAGTGACAATGTGAAGGTCAGTTAAGTAGGAAATGCTATTGTACAAAAAGCAAATAACAA
TTTAATCACTCTTAATTTTCTGTGTATGGTACTGACTTTGACATAATGAGAATCAAGGTAAGGTTCACCA
TTGTTCTCATTTTTAATTGTAGCTGCTCTTTAGCACTATTTTGTAAACACCGGAAACAACATTGGGAAAA
TTATATTTGAGAAAGAAACAAAATTTACTTAGTTCAGGATATAAAAGGAAAAGATACAAAAGATATGTGC
TAAAAGCTTTTTATCGTAGTTAAGACTTTCCAAAGTCATAGCGACTTGGTTCACAGTCTCAGAATTTCAA
AGTGCACCTAATAATAAAAGTAAGGAATTTGTATATAAATATTAGACTATTTAAGGAAAAATAAAGAAAT
GCATTATATATTGAAATGATATGATAAAACTCAAATTATTTTAGTCAAAGTAAATATATCTTATAATAAA
CAATTAAACTGACAGTCTTATCGCCATCACTCCAGTAAAACCACCATTATCAAGATCGCTAAATCTTCAG
TCTCTCAGTTCTGTCGGTATATTCTCAGTCCTCTTCTTGACTTCTTATTCCAGGCAATTGACAAAGTTCA
TTTCTCCTTTCTGAAAAGTTAATAAAAGCAGGTGGAGTGTGAGAATGGAAGAACATGTGTCAAAACGTGG
AGGAACAACACAAAAGAAAATTTCTTTATTTCTCTCCTCTCAGTTTCTTATCACTTTGGCCTGAGGGCAG
GAACCAGTCAAGAGCTGGATGGCAGAGCATTGATGTAGGTGGCTACATGTCTGAATGAATCTGATCTTCT
TGGCCAGAGGTATCAGGAAATGTACACCTTGAGGCCTAGACATGATGAGGAAAATCTCAAAGAGACAGCT
GAAGAAGAATTCCTGGTTTTATGTATGATCCTTGAAACATCTTATGCTCACCTCTGACTACACAAGGGAC
AGAACCAAAGTAACATAGCAGAATGCTTTAGATCTGAACCAAAGTAACATAGCAGAAGACTTTATATATA
TATATAGGAGGGGGGTAGCTATACCATTTTATTTATTTATTTATTTTTCTTCAACATTTATTTTAAGTTC
TGAGGTACATGTGCAGGATGTACAGGTTTGTTACATAGGTAAACGTGTGCCCTGGTGGTTTGCTGCACAG
ATCAACCCACCACCTAGGTATTAAGCCCAGCATCCACTAGCTGTTCTTCCTGATTCTCTCTGTCTCCACT
TACACCACAGGCCCTGGTGTGTGTTGTTCCCCCACCCCCAAACAAATTTTAGCCACCACCCAAGTCTGAG
AAAATTTTTGGAATGGAGCATGTGTTTTTCAGATGCAAAGCAGCCTAAGGATTGATAGCAATCTTTTCTC
ACAGAAAGCATGAGAGAATTCGCAGTTTGAAGGTAAATTTGTTGATTCTCTGATAAAACAGGTGAAGAAA
CATAACCAAAACAAAACCAACATTTTTGTACATGATTGTGATAGGATCCAGATTCTATATAATTTCATAT
TTGAAATGTCAGTAAACAATCTAAAAGGTTTTTACATACAAAGAACCAGAAAAAATGTAGGCATCCATGC
ACTCATATACTCACCCTTAGCATATGTGTAAAGCAGTTTCAGAATTTTTAGGATGTACTCTCAGGAGAAC
CTAATTTACCAACTAGAATATAGTGTTTATCTACAGTGTACTTTTATATTTAGCCTTGGAGTTTCTAGTC
AAGACACTGTTTTCCAGAGTTATTCAGGTTAGCTCATTTTTTTTCTACTCTGTTCAGTGTGATTATGTGA
TGAGTTTGTAATAAAATCAGATTCATTTGTCTCAGTCTACAGAAACAACACAACCAATTCTAGAGAAAAA
GTATAATCAACAGATGTCAATCCTCGGATGACTGTTAGAATTACTTGGAAATTATTTAATGGAGCTATCA
TAACTGAATTAAAGATAATTACAAATAAAATGAACAAAAAGATATATATTCTTGGCAAAGAAATAGAAAT
TATGGAATTAAATATCTAAAATAAAAATTTTATTTGATGATGAACAGAAATTATGAAGAAAAGAACCAGT
GATCTTTCAGATAGATCAACAGAAGACAATCAATCAGATGAACGAACAAAGAGAACCAATGATTGAAAAA
CTGTGAACAGAATCTTGGTACTTATGGGAAATTTTCAAAATTATTGAAGTTTGGGTCATTAGAGTTCTAG
GAAGATAGGAGAAAGAGTCTGGGGTAGAAATATACATTTGTGGAAATAATGATGGTAATCTTCCCAAATG
CGGTAAAAGGGTTAAATTTAGATACCACTAGTCAAGAAGCAGACATCAAATAAGATGAACTAAAAATAAA
CCTTGCCTAGACTAATCATAGTCAAACTTCCAAAACCAAAAGTTATATATATNAACATTTCTTAGAAAAT
TATATAATGATTATAAAAATAGATGACAAGTACTTTAAAAAAATTATAATCTTGTTGTTTTACTTTCATT
TTATACTCCCTCAGTTCTCTATTCTGGATGCTTCAGTATTTTTTGCATTTCAGTGTTTGTTGATTATATT
AAAAATAACAAAACTCATGAGCTCTGTTGGCTGATAAGCAAGCTGAACTTGCTTATCTCTTAAATTAATC
AGATTTCATCAATCTGTGAGTATTCTTTCAAATTACAACTCAAGATGTGATACCTGCTTTAATCCAGCCA
ATCTTGCACAGTTCTTAAATAACATCTCAAGGCAATGTAAAATATTAACTAATGAGCAAGGAAATAATTA
CTGATCATATGAAGAAAATTCTCCATATTCCTATATAACATTATTTCATAGAATTTAAGTAAAGCCCACC
TTGAAAAAAAGTAGTATATAATAAAAAAGTGATCTATTAGTATTTAATTATGCTAAACCAAATAAATGAA
ATAAAATGTGTTAAAATGCAATTTAAAGTGATAGGAGAAATTTGGAATACTCAAAGGCACACACATACAC
TTATTACACAATAATGCTGTATAAGTATAAAACAGGTGTATAAAATAATTGAAAACAGAGTGCGGCATGT
ATTGATGTACATATGTCTAGAAATGTTCATAGTTTTATAAGTAAAATGACACAAACGACATTGTATATGA
GATATATATTGTAGAGTTTCCCAGAATTCAATGACAGTGGAACTTTATTTTGATGAAGCTGCCCATATCT
AGTGTTCTATATAATACACTACAGGAAACACTAATTCAGGAATTGTTTAGATGGAAAGCCTACCATTTGC
TATGAAATAATTTTGTTTACTAGCTGCAAATTAAGCAAATGCCAAAGGTTATTGAAAAGACATTAATGTT
CAAATTCCTTACTAATATAGCACTTGAAGGAAATACAGTCTTCCTCTAAGGCAGAAAATGGAGCATACAA
CAAATATTTCCATTTATATAACCGAAAATATATTATTATCTTTGAACACATTATGGCTTATAATTCAATT
CGAAAGGTGGCAAAATAAAATTTCAATAGAATTCAAATCCTTATTTAAAATGTTACTTGTCGTCTAGTAT
TACTGCAGTAAACTAAGAAAACTTGAAATTAGAAAATAATTCAAAGTAACCTTTTTATATTAGGAATCAT
TAGAAAAAACAATAAGAGAATTAACCTCCATTTATCAAGATAAACATATACAGTGGCATTGGAAGTGGAA
TTAGCAAATGAATTAATGCAGGAAAGACAGTACAGATACTTCTTGAGGTATTAATGGGAATTTTTTAATA
TTAAAATTGTGACATTTCAAATTGATATACTTAACTAATGTACTGTTATAATTGGCCATTTGAACTTTAT
ACTAAAATATATCAACCCCTCTAATACTACATTAATAACTAAATTCCAGATAATTTAAAATTCTAAATCT
TAAAATTGAAACAATGAAGAAACACCAGATAAAACAGAAGATATTTGCATATCCTCAGAGTGGAGATGAT
ATTCCTAAAAATAATAGATCCAAAAAAAGCACTAAAATTATTTGGTTCTTTTATATATTACAACTTTATG
ATTTGAAACTTTTAATACCCAAAATGTTAAAAAAAATAGGTGATAGATTCAAAAGAAATACAGTATTTAC
AACACGTATACAAAGATAAATATGCAGAATATATATAACACTTCTACAAACCAATATAATAATAATACCA
AAATGGCAGTGGTAATTAAAGAGAAAGAAAAAATATCTTAATAAGTGATTCACAGGAGAATTAAAAATAG
TCTAGAGAAGCATGAGAATACAATTAACTTTAAAACAATCTAGGAAAAAGCAAATGAATCACAATAATGG
AAATATTAAATTATTTCACTATATAAAAACTATTTGGCAAAGGACACACTCAAATGGTGCTGCTAGGTGT
GCAAGTAATTACAGATCTTCAAAGGGCAATTGTGATTGTCCCTTCCACTTCTAGTATTGTATTATACAAA
ATAGCTTGGACATGATCAAAGTGTATTCATAAAAATATTATAATTATATATGGAGTCATAAATATTATTT
ATGTTATTGAAGATATTCTATTAAATGTAAAAGCAAGTCACAAGTTTATAGTATGATTTCTTATTTATAT
GTACATTTTTAAATTAACAACAAAAATAAAAAGTATGAGAATATACATGCATAGCTATAAATACTACTTT
CCTTTGCTGATAAGAGTGGGTGTATATAGTGAAGAAAGACTTTCAGTTATCATAGTCTACATTTAGATAT
TACTTAAAGTTTATATAATGAGTTTTTCTTTATTTCAATACTTTTTAATTTAAAGAAATAAAAAAACATT
TTGTAATTTACAGTTATAGAGGTATTTGTTTCTTATACCCTTGCCTGTTGCCACTAGCATATTTCAGATA
ACTTCAATCATATAGGGAAGTAGAGATACTTTTTTCATACCAAATTCTCAATTTCAGCATTATATCTTTT
GCTTGTGTGAAATATTTATTTGTTTTACTTCCCCAATTCTCTAATTTTAAATTTTTATAGATGTTTCCAG
AATTATAAGATAGGATGATATAAATTACTTAAATACTACTAAAGAGGAACACAGACATAAAATATTATTT
TACTATATTATCCAGATTTAGCAAATAATTTCAGGAAGTGTATCCAAGTTAATTATATTAAACTCTCTTG
TACTGGTCACATACTGTCCAAAAACATTCCTCATATATATATATTTTTATGAGGACTGTAGTGAATCATG
AAATGAGCAGAG
