# Supplementary material for: Genome-wide characterization of endogenous retroviruses in snub-nosed monkeys
Source: PeerJ. 2019 Mar 18;7:e6602. doi: 10.7717/peerj.6602 (PMC6428148; doi:10.7717/peerj.6602)
Supplement: File S4 — All ERV sequences found in the black and white snub-nosed monkey. [file peerj-07-6602-s004.zip › Supplemental4/220-7301.fasta]

>220NW_016814655.1:1064939-1072239 Rhinopithecus bieti 
CCATTTCACTCCCATAGTATCTCTTAGTCACCTTCTATAGAATCATCCTTTCAATATTTTGGGCAGATTG
CATAGGTTTCCTCTGCAAACCTATGGTCACATTTGGTTATAAAAAAGTTCAAGTTAGTCCAAGTGCAAAT
GTAACATAATATTCAAATTAAAGCCCTTCCTTCTTCTTGGTTTAGAGACTTGCTTTGAGAATGGGACTGG
TCAGTCTTTCCCCCTTTGGTACTAACTAGTTTTCATTTGGAGATATATATATCCATGGATATATAATGGA
TAAATTATATCTGATTTGGAGATATATATATATATATATACACACACACACACACACACACACACACACA
CACATAAACTTTTCTGTGCTGACATTGGAGATATATATATATATATATATATTTGTTATNNNNNNNNNNN
NNNNNNNNNNNNNNNNNNNNNNNNNNNNNNNNNNNNNNNNNNNNNNNNNNNNNNNNNNNNNNNNNNNNNN
NNNNNNNNNNNNNNNNNNNNNNNNNNNNNNNNNNNNNNNNNNNNNNNNNNNNNNNNNNNNNNNNNNNNNN
NNNNNNNNNNNNNNNNNNNACACACACACACACACACACACATAAACTTTTCTGTGCTGACATTGGAGAT
ATATATATATATATAAACTTTACTGTGCTGACATTGGAGAGAGAGATATATATATATTTATATATATAAA
AACTTTTCTGGGCTGACATTACAGATAGAGAAATAAAACAAAGCTGTCTCTTAATCTAAAATAATCACAG
TATGGTGGGAAACAAAGACAATGAAATAATGGTTTTATAATACCATGTGATAAGAGCCACAATGAAGGGT
TAATAATGAACATGGAAGTAATAATAAACGTGGAAGTTTATTACTAAAGTAATAATGAACATGGAAGTAA
ATTCTCAGAGTGGATTTTGTAGAGGAGAAGTTGGAACTGGGTTTTGAAATCTATTCTGAGGGTCCGGTAG
AGAAAAGACATTCTGGAAATAAGTAGCAGCATTGCACACAAGCTAAGAGGACAGAGACAGTTTGATTTTT
CAGATAACCACAGGTAGATACTATGTAAAATAAATGATGGTCAACAGTATTGGAGAAGAAACTAAAAAAC
AGGTATTTATTGCATTAGGCCCAATCTCTAACATTAACATTCAATTACTATGGATTTCTCTTCACTGTAT
ATGAAACACAGCAAAATCACATGTCATATAGGAGCTGTTATGAGAACTGTGGGAGATTCAGAAAGAAAGG
CCCATGGGATAGGAGTTCTTAAAGAAGACTTGAAAATTTGTTGACATGACTATCACCCACTCATTCTACT
ACTATTTACTGCTACTAAACATGTGTAAACTATTTTTTGCTTGTCAGGGTTCAAAGATTAATGACATAGT
TTCCTATTGCAAGAAATGTACAGAGATTTTTAGGATGTAAAAATGTAGGAAGTGCCTTAGGAAAGGCACA
GCATGCACTGATTTCGGAGTAGGAGTCATAATTCTGAGATAAGAGATCAGGTACAGCTTTATTTATGTAA
TAGCAAGTGATGTCTGACTGAAGCCTTGACAAGTGAATATAATGGTAATAGGTTAGGGCAAGAGTTGAAG
CAAAAGCATAGAGGTGAGTAAACATAGACGTACCAGGGTTGCAGTAAGAGGTCTGACCCACATAAAAGAG
GAGGGAAAATACAAGTGGGAAGTATGTTGTGAATGAGAATAGATGGCCTTGAATGCCAAGCAGAACATTT
TCATTGGTTAGCAGCGGAGACTCGTTGTCAATCTTTTCTGAATAGAAAAATAACAAAGAGAATGTGTCAT
GAACCTTACTATGGCAACAGTGTAAGAGTTTAGACAAATGATGCAAGAGCCCAAGAGACAAGTTATGAGG
GTAAAAGGGAAGTGTTACATGATGATAGGAGGAGTGATAATATATGTCACTAAAAGAAATCAGAGTAACA
ACTGGTTGTAAGTTGATAAGATGGGTACTGCCTACATGAAGCTGTACCCATGTTTATGATAAGAGTTGGT
TGAGCTATGGCACACAGATATGTCTGTGAATAGCTTCATTACATGTGTTGGCAACTATGAGCAAATTACA
TGAAACAATCAGATGATTAGTTGGTCACCCAGTGGGAATATGTGAAAAAGAAAGAATTTTAAAAAGTAGG
CCTTCAAGCAGCAAAACTTTCTCTGGACAGGTGTGTTCCTGGTTTGAATTGCATGAGCACACTCAGGTAC
ACAGGTTCTGGCATTCACAGACTGCATGCAGTATGTTTTGTAAGAAGATTGGCAAGGAATAGTACTGCTT
TGCCGAAACTGTTTTTGGAAAATTGCTTAGATAAAGGGAACACTTGGTAATTGAATGTTAGCATTATCTA
ATTATTTAGATAAAGTTTGATGAACATGGAAGTGATAGTGAACGTGGAAGTCAGTCAATCAAAGGAAAGT
TTTGGGTCCTCTTCTGGGTTGGCTGATGCAACTCTCTCAGTTTCTCAGACCCTTACTAGAGTATAATGAA
TCCCAGAATCTATTCCAGTGGCCTTTCCTGCCATAGGAGTAGAACGAAGTTAGTACAGTGTAAGGTGCCT
TCCAATCTGGGCCTATAGAGGGAGAAAGGGAAGGAAGTACCTTTACCAGCATTAGGTCCCCTGCGTTGAA
TAGAGGTGGCCCTAGTTCACAGGAATGGGCCTCTGACAGTTGTTTCAGTTCCTATTAGAAATGTGCCAAA
GAAGTTATATGTTTATTGAATCAGAGGTTTCTTGGTCTAGCAAGAAATCATTGGTGAGAAAAGGCCATTC
ATACATCATTTCAAAGGGACTTAAATCTAGCTTTGAAGGGGTGTTTCTAAAATGTATTAGGGTTATGGGA
AGAAAGGTAGTCTAAGGGAGATGAGTCTCCTGAGACAGTTTCCTGATGTGCCTTTTGATAATATCATTTG
TCTTTCCTACCTTTCCTGAGGATTGTGGTCACCAAGCACAATGAAGATGGTATTGTGTGCCTGGTGTCTT
TGAGACTCTCTGGGTCACAGCCACCTTGAACGAGGGGCTACTATTGCTCTGGAGGTACGTGGGGAATCCA
AAGTGAGGAGCTATCTCATTAATTAATACTTTTATCAACTCAGAGGCTTTCTCTGACCGACATGGAAAGA
AATGCTTCTACCCAGTTAATGAAGGTATCTACCCATACTAGGAGGTACTGGATGCCTCTTGTCTTTGGCA
TATGGGGGAAATCCATTTGCCAGTTTTCTCCCAGATAACACCTTGTCCTTTGGGTTCTGGGGGAAAGAAG
CCATCCATTGAGGGGATTATTTTTAAGGGAAATCTTGCAAGCATTAATGACATGTTGACTATAGCAGATT
TTCACCTGAGAACCATCTCTAGGACAATTGAAGGGTTTTATCCTTACCAAAGTGGAAGTCCTGGTTAGTA
CCTTACACTGTACTAACTTCTTTCTACTCCTATGGCAGGAAAGGCCACTGGAATAGATTCTGGGATTCAT
TATACTGTAGTAAGGGTCTGAGAAACTGAGAGAGTTGCGTCAGTCAACCCAGAAGAGGATCCAAAGTTTC
CTTTGATTGACTGACTTCCACGTTCACTATTACTTCCATGTTAATTATCACTTCCATGTTCATCAAAACT
TCATCTAAATAATTAGATAACGTTAACATTCAATTACCAAGGGTTCCCTTTATCTAAGTAACTTTCCAAA
AACAGTTTTGGCAAAGCAGTACTACTCCTTGCCAATCTTCCTACAAAACATACTGCATGCAGTCTGTGAC
TGTCAGGACCTGTGTACCTGAGTGTGAAGGATTTTAAGAAATTTCCATTGGCTGGTAGCTGAAGCTTGCC
ATCCTCCAATTGCAGCCATCCTGAGGACTGAAAGATGTATCCCCAAGAGATTCTATTTCTGTGAGAGAAA
TATTGAGGTTTTATTTCTCTTATGGAGCCCTCCCAGTTAGAAGGGCTTACAAGTGGATTAGAAATCTGGG
GCCCTGTCACTGCTGATTTAGCTTCTTGATCTGCCAGCCTATTTCCCTTGGCTATTTCATCAGCCCCCTT
TCAGTGGCCTTTACAATGTATTACTGCCACTTCCTGTGGGAAGAAAACCAAGGATGATAGTCTGTTAATT
TCCTGATGGTATTTAATGGGAGACCCATTAGCTGTGAGGAAGTTCCTCTCTTTCCAGATAGTGGCATGAG
TATGGAGGACTAGGAAAGCATACTTAGAATCAGTGCAAATGTTATTTCCTTTTGCTTAACTTGATCACTC
TTGTTTGGGCAATTAGCTCAGCTAATTGAGCGCTTGTACACAAAGAAGGAGATGTGCTCTCAACGATATC
ATTCAGCATAACTATTGTATACCCTGCTCTATGGATCCCTTGTTCTACAAAAGAACTTCCATCAGTAAGG
AGAATCCAGTCTGGGTTCTCTAAGGCGGTTTCCTTAAGGTCCTCTCTGGCCACATAGGTTTGTACTACTA
TCTGTTTGCAGTTATGTTCAAGCTCCCCAGCTTACTCTGGGAGGAAGGTGGCTGGATTTAGGGAGGGACA
CGTTCTTAATTGGACTGCAGATCCCTCTAATAGTGGAGCTTGATATCTGAGGAAGCAGTTATCGATTCGC
CAGAGACTCCCCTTAGAAGACAGCAGTCCTGCCACATTATGTGGGGTATAAACACTTAAGTTATTCTCCA
TGATTAACTTAGTAGCCTCTGGTACCAGTAAGGCTACCACTGCAACTGCCCGGAGGCAGGCCAGCCATCC
TTTAGCTACTAAATCAAGCTCCTTACTTAGCCTACGGGCTGCTAAGCTGGACCTCAGGCCTGCATTAGAA
CTCCCAGGGTCATTCGCTTTCTTTCTGACACATAACGATTAAATGTCTTCCCTATGGAAAGACTAAGGGC
TGGTGCCTCAAGCAAGGCTTGTATTAATTGGTCAAAGCCCTTTTAAGCTTCTGGTTCCCAAAATAGGGAA
TGAGTTTTAGATGACTGAGTCTCCTTTATTAGGTGATATAAGGGATGAGTCATATCACTGTACCCAGGTA
TCCATAGTCTGCAGAATCCTGTAATGCCCAAAAATTCCGTCAGTTGCTTAAGGGTTTGGGGGTGGGTAAA
GGAGGAGATGGGCTTAATCCTTTTTTTGTCCAATGCTCTGGTCCCCTCTAACAAGACCAGACCTAGATAC
TTCATTGAGGTCTGAAAGAGCTGAACTTTAGATTTTGAAACCCTATGTCCTCTGTTAGCTAGAAAGTTAA
GAAGAGCCTTACTGACCTCCTGAGAGAGTTCCTCAGTTGGGGCACAGAGGAGAATATCATCTACTTATTG
TGAAACTTTAACCTGAGGATAAAGGAACTCAGAGAGGTCTTTGGACATTGCCTGCCCAAACAGGTGGGGG
CTGTCTCAGAGTCCCTGAGGTAACATTGTCCAGGTTAGCTGGGTGGTCTGGTTGGAGGGATCCTCAAATG
CAAACACTTGGAGTCAGCGTGTAACGGTATGCAGAAAAAGGCATCCTTTATGTCCAGTACTGTGAACCAT
TTAATTCCCTCAGGAATTTGAGTTATCAGGGTATACGGATTGGGAACCACTGGGTGAATTGGATCCACAG
CCTCATTAACAAGGCAGAAGTTCTGGACCAGACTCCATTCCCTGTTGGGTTTTTGTACCCCCAATATCAG
GGTATTACAAGGTCTATTGTGGGATTTGAGGAGGCCCTGCATCTTCAAGTTATCAATGATGGTTTCAAGC
CCTTTCCTAACTTCTGGTTTCAGGGGATATTGCCTCTGGTGGAAAGGAGGTGAAACCCTTAAGGTGAATC
TGGACCAGTATGGTGGTTATAGCTTGGCCAACTTTACCTTGAATTGCCCAAACTTCTGGGTTAATATCGG
TCTCCACTAGTGGGGGACAAATAGTTTGTCCTGGGGCCATCAAGATGTGGTCCCCATATGGGCCAGAATA
TCCCTGGTCAACAGAGGAGCTGGACTTTCAGGCATGATTAGAAAGCCATGGGTGAAAAAGAGGTTTCCCC
ATCTACAGCTAAGGGGTTTGGGAAAAATATCAGGTTAACAACTTCCCTGAGACGTGCCTCATGGTTGTGC
TAAGACAGGATGGGGGACCCTGGTTGGAGAAGGAGAACTGAAAGGTCCACTCTGGTGTCCAGGATGAGGC
CCACCTTCCTCTCTTCAATTACCAGAATCACCTGGGGGCTCCTGTATGGTAATGGTCATCTAGACCATTG
GAGCCAGGAAGAGGAGTCCTGGAACCTGTTGGTCTTGCTGGACCATTTGTAAGACTGGCTCTGGACCTGG
TGACCTGCATCTCCAGGGACAGTCGGCCCTTCAGTTGTCCCCATTACAGATTGGACAGGGTCGAGGTGGC
TCCCTCATGCTGTCAGTACAGTCTTTCCTAAAATGCCATGGCTTGCCACATTTGTAGCAGTTGGTAGGTA
CATTCCAGGAATTCTGGAGTTTGTGGGCATGAAAGGAGGCCATTAAAGCCTCTGCCTTTTTCTTGTGTCT
CCTCTCTCTCCTGGGCCTTCTCCCTATCTCTATTGTAAAAGTCCTTGGTTGCCACTTTCAGGAGGTTCTG
TAGAGCACTGTCTTGTCCCATGACCTGCTTCTGCAGCTTCCTCTTGATATCAGGGCCTCCCTGAGCAATA
ATTAATTGGCCCTTGACTGAATCAGGAGACAGAGACATGTGATTTACCAAGGTCCCCCTTAGCCTTTCCA
GGAAGGCAGTGGGATTCCCATCATATTCCTGGTTTATCATGGATAGTTTGGAGTAGTTGAGAGGCCTAGA
TCTAGTCCTACGTAAGCCCTTCAGTAGGCATACCTGAAAGTATTTCCCCTTCCATTCTCCCATTTCATTA
TTGGGACCCCATTTAGGGTCATCCAACGGTACTGCTTCTCTTCCAACTGGATAAGGCTCATCTCCTTCCC
TGATACTATGTGAGATACAAAGCTCATCCCCAAATCTTTCTGTCACTTGCAGAACATCCTGCTTCTCAGT
GTTAATCAGGGTTTGATTCAAAAGTAACATAACATCTTCCCAGGAGAGTTCAAACATTTGGTTTAAGTTC
TGGAAAGCCTCTATATACCTGTCAAGGTCATCTGAAAATTTGCCAAGATTCCCCTTAATTTGCCTTAAGT
CCTGTAGAGAGAAGGGGACGTGGACGTTACTGGGGCCATATTCACTAGGCATCTGTCATTGGGGCAGGAG
TGAGACTGGGGCCTGTCTAGAGTGGGGATTTCTAGGAGGGGGCAAGCTAGAGGAGAAACTCCTCTGGGGT
GGATCCAGAGGAGCAGGGCTG
