# Supplementary material for: Genome-wide characterization of endogenous retroviruses in snub-nosed monkeys
Source: PeerJ. 2019 Mar 18;7:e6602. doi: 10.7717/peerj.6602 (PMC6428148; doi:10.7717/peerj.6602)
Supplement: File S4 — All ERV sequences found in the black and white snub-nosed monkey. [file peerj-07-6602-s004.zip › Supplemental4/221-5922.fasta]

>221NW_016814655.1:1626990-1632911 Rhinopithecus bieti 
CGCATGTCTGTGTGAAGAGACCACCACACAGGCTTTGTGTGAGCAATAGAGCTGTTTATTTCACCTGGGT
GCAGGTGGGCTGAGTCCAAAAAAGGAGTCAGCGAAGGGAGATAGGGGTGGGGCCATTTTATTTATTTATT
TATTTATTTGGGGGAGGTAATAGAAAATTACTGTCAAAAGGGGTTGTTCTCTTGAGGGCAGGGGCGGGGA
TCACAAGGTGCTCAGTCAGGGAGCTTCTGAGCCAGGAGAGGAATTTCACAAGGTAATGTCATCAGCTAAG
GCAGGAACTGGCCCTTTTCACTTCTTTTGTGATGCTTCACTTGCTTCAGGCCATCTGGATATATATGTGC
AGGCTTGGGCTCAGAGGCCTGACATTCCTGTCCTTTTACATTAATAAGAAAATAAAACAAAATAGTGTTG
AAGTGTTGGGGCGGCAAAATGTTTGGCGGTGGTAAAGAGAGATAATTGGCGATGTTTCTCAGGGCTGCTT
CAAGCAGGATTAGGGGTGGTGTGGGAACCTAGAGTGAGAGAGATTAAGCAGAAGGAAGATTTTGTGGTAA
GGGGTGATATTGTGGGGTTGTTAGAAGGAGCATTTGTCATATAGAATAATTGGTGATGGCCTGGATATGG
TTTTAGATGGACGGAGAAACTAAACAGAAGACACAAGGTATGAATAAGAGAAGGAGAAAACAGGTATTAA
AGGACTAAGAATTGGGAGGACCCAGGACATCTAATTAGGAGAGTGCCCAAGGGGATTCAGCATAATTAGT
TGCTTGGTTGGCAAGGTTTTAGACTCTATCGTTGAGTTTGTTTATGTTGTCATATACCAGGCCAGATTGA
TTTAGGTAAAACAACACTTCTCATTTAAAATATACAGAGTACTCTTTTTTTAGCAGTGAATACGTTGAGG
CCTCGGCGATTTTGGAGGAAAGAGAAATGCGAAGCCAGCAATTGTTTGTTAAAGGAAGATTAGAAATGGC
TAGGAGAGAGTGAGATTGATAGTGTGGTGGAGATAGCTGGGGAGAGGTAGAAGGTGGCATAAGAACGGGA
ACGAGAATAAGACTGAGTATAAAAGTAAAGAATAGGACTTCATCAGGGTGAAAATATTGGAGTGTGCCCT
GTCAGCAAAGATTATCCACTTTAAGAGAGACTTAAGGGTGGCAGTTTGAGGTAAAACTAGGAGATATCAG
TTATGATGGTTTGAAGGAAAAGTGTAAACTGGCAGTGTAAACAAAGGCAGGCTATTTATGAGTAGTTGAG
AATGGTGAATAAGAGTACGACTAGACAGAAGATAGTAGGGATGACAAGTTTTGGGGTGCAGTTCAAGTTG
GGCTGAAATGAGGCTGGGGCCTAATAAAAGGAACATCCATACAGGAGCTCAAATGGGCTGTACCCTGCAG
CATCCCGAGGACAGGCCCAAATTCTGAGAAGGGCAGGTGGTTAAAGTATTGTCCAGTCCTTTTAAGTTGG
AGGCAGAGCTTGGTGAGGTATGTTTTAAAAGACTATTAGTCTGTTTTGCCTTTCCTGAAGATTGAGAACA
GTAAGGGATATAAAGTTTCCATTGAGTACCAAGAGCCTGAGAAACCACTTGGGTGATTTGACTAGTAAAG
TCTGGTCCGTTATCAGACTATATAGAGGTGGGAAGGCCAAACTGAGGAATTACGTCTGACAGAAGGGAAG
AAATGACAGCGGTGGCCTTCTCAGACCCTGTGGGAAAGGCCTCTACCCATCCAGTCAAAGTGTCTACCTA
CACCAAGAGGTAATTTAGTTTCCTGAGTTGGGACATGTGAGTAAAGTCAATTTGCCAGTCCTGGGCAGGG
GCAAATCCCTGAGCTTGATGTGTAGGGAAGGGAGGGGCCTGAGAAATTCCTGAGGAGTAGTAGAATAGCA
GATGGAACACTGAGAAGTGATTTTGAGGATAGATTTTACGATGGAAAGGAAGAGAGGTTTTAAGAGGTGG
GCTAGTGGCTTGTAACATTCATGGAAGAGGTTATGAAATGACGAAAGAATAGAATGGGCCTGTGAGGCTG
GAAGGAGATATTTTCCTTGGTCCAAGAACTATTTGCCTTGTGTGGAAAAGGATTGATAGGTGGAAGTTTC
AGTGGGAGAGTAGGTCGGAGTGACCAATGAGAAGGAGAAAACTGGCTGTGAGGTACAAAAGTTGGAACGC
TAGCTGCTTCTTTAGCTACCTTATCAGCATAAACATTACCCTGAGCAATGGGATCTGATGCCTTTTGAGG
GCCTTTGCAGTAAATGACTTCAGCTTCCTTTGGAAGTAAACCGGCCTTGAGAATAGATTTTATTAAAGAG
GCATTAATGGTGGAGGACACTTGCATAGTGAGGAAACCTCTTTCAGCCCATATAACAGCGTTTTGGTGCA
GGATATGGAAGGCATATTTAGAGTCAGTATAAATATTGACGTGTATTCCCTTTGCAAGAGTGAGGGCTTG
AATTAAGGCAATGAGTTCGGCTTGCTGAGAGGTAGTGGAGGGCAGCAGAGTGGTAGCCACAAGGATGGAT
GTGGAAGATACTACTATAGCATAGCCTGCCTTTGCTGGTGAGTGGTGATGAGGCCTGGTGGAACTGCCAT
CAATAAACCAAGTGTGATCAGGGTGAGAAACAGGAAAGAAGGAAATATGGGGAAATTGAGTGAATGTCAG
GTGGATCAGAGAGATACAGTCATGGGGGTCAGGTGTGGTATCCGGAATAATGTGGGAGGCCAAATTGATG
TCTGGGCCAGGAACAATGGTAATTGTGGGAGACTCAACAAAGAGTGAGTATAGCTAAAGGAGCTGGGGAG
CAGAAAGTATATGCATCACCTGTGAGGAAGAAAATCGATTTTGGAAGTTATGAGAATTGTAGACAGTGAG
TTGAGCATAGTTTGTGATTTTGAGGGCCTCTAAAAGTATTAAAGCAGTGGCAGCCACTGCACACAGACAT
GAAGGCTAGGCTGAAACAGTAAGGTCAAGTTGTTTGGACAGAAAGGCTATAGGGTGCAGTCCCAGCTCTT
GTGTAAGAATTCTGACTGCACAGCCCTGTACTTTGGCTGTGTGTAATGAAAAGGGTTGGCATGGGTTAGG
AAGAGCTAGTGTGGGAGTAGCTTTTAGGGGGTTTTTTTAGTAATGGAAAGGGGAGTGGGGAAAGGATTTA
GGATTTATTGGGTCAGCTAGGTTTATCTAGAACAGAATAACAGGTTGTGGAGGGAGGTATTGAGGATAGG
AGAGTATATGGGTTTGGCACCACAGGGTGTGATAGGCAAGAAAATTTGGTTGATAAGGCACAGATCCTGA
ACTAACCTGTAAGACTTGTCCAGTTTATGGACAGGTAAAATGGGGGGAATTGTAAGGAGAGTTTATAGGC
TTTAGAAAGCCATGCTGTAGCAGGCAAGTGATAACAGGCTTTAATCATTTTAAAGCGTGCTGTGGGATGG
GATTCTGTCATTGAGCAGGGTAAGGGTGATTAGGTTTTAATGGGATAGTAAGGGGTGCATGATTGGTCAC
CAAGGAGGGAGTAGAGGTGTCCCATACTTGTGGATTAAGGTGGGGAGATACAAGGGGATGATGTGAAGGA
GGCTTTGAACTGGGGATAAGGGCAGCAATGATGTGTGGCTGTAGCCCAGGAATAGTCAGGGAAGCATATA
ATTTAGTTAAAATGTCTTGGCCTAGTAAGGGAACTGGGCAGGTGGGGATAACTAAAAGGAGTGCATAAAA
GAATATTGTCCAAGTTGGCACCAGAGTTGGGGAGTTTTAAGAGGTTTAGAAGCCTGACTGTCAATACCCA
CAACAGTTATGGAGGCAAGGGAAATGCCCTTGAAAAGAAGGTAATGTGGAGTGGGTAGTCTCCGTATTGA
TTAAGAAGGGGACAGACTTACCCTCCACTGTAAGAGTTACCCAAAGCATCTGTGATGGTCCAGGAAGCTT
CCAAAGCAATCAGGCGGCATCAGTCTTCAGCCGCTAAGCCGAGAAGATCTGGGAAGGAGTCAGTCAGAGA
GCCTTGGGCCAGAGTTCCAGGGGCTCTGGGAGTGGCTGCTGGGCAAGTTGGATGGTCTGATATCCAGTGG
GGTCCTGCACAGATGGAACATGGCTTAGGAGGAATCCTGGGCTGCGGGCATTCCTTGGCCCAGTGACCAG
ATTTCTGGCACTTAAAGCAAGATCCTGATGGAGGAGATCCTGAAGGAATGCTTGACTGCTGTGGCTTAGG
CATTGTGAAGTTTTTGTGTGCTGGAGATGTGGCTGGGTTTTGTCTCACAACAGAGGCAAGTAATTGTGAC
TCTTCTCTATTATTGTACACCTTGAAGGCAAGGTTAATTAAGTCCTGTTGTGGGATTTGAGGGCCAGAAT
CTAATTTTTGGAGCTTCATTTAATGTCGGGAGTGGATTGGGTAATAAAATGCATATTTAGAATGAGATGT
CCTTCTGACCCTTCAGGGTTTAGGGTTATAAAGAGTCTCAGGGTTGCTGCCAAATGAGCCATGAACTGGG
CTGGGTTTTCACATTTGATAAAAAATAAATGCCTAAATGCTAACTGATTTGGGAGAGGTTGAATAAAGAG
AAACAAGCATTAACCTTGACTATGCCTTTAGCTCCAGCCACCTCTTTAAGAATAAATTGTTGGGCAGATT
GGGGAGGGTTAGTCACAAAACAAAACTGTAGGCCGGACTGGGTGTGAGGAGGGGTGGTGATAGAAGGATT
ATAGGGTTGGGGAACAGAGGCTGAGGAAAAACTGGAGCCTGATTCAGCCTGGTGGGGAGTGACCTGAGGA
GGAGCAGTCTGGGGAGGAGGGGAGAGGTCAGATGGATCGGTAGAAAAGGAAGATTGAAAAGAATCAGTGA
CACTTGGAGTTGGGACTGAGGGAACAGGCAGGAGGGAAAAAAGGAAGATTTGGGATGAGTCGCATTGGGA
ACAGAGACTAGGGAGGGACTGATATGGAAAAGAATGCCTGGACGTCAGGCACCTCAGACCATATGCCCAT
TTTATGACAAGAATTATCTAGATCTTATAGGATGGAAAAATCGAAAGTGCTGTTTCCTGGCTATTTGGAA
CCATTGTTGAGTCTGTATGGAGGTCAAGCGGCATTGCAGAAGAAAATAAGGCATTTAGGTTTTAGGTCAG
GTGTGAGTTGAAAAGATTTTAAGTTTTTGAGAACACAGGCTAAGGAAGAAGAGGGAGGAATGGAGAGTGA
AAGTTTTCCCATAGTGAAGGAGGCAAGCCCAGAGGAAACAGAAGGTAGAGACATGGAGAGAAGGGGTGGG
GGGTACTTGCCCCCCAGGGGAGGTGGTGCTTGCCCCCCAGGAAAGTGGTACTTGCCACTAAGGGTGAAGG
ATCAAGGCAGGTGTCCCCATGGTGATCAGACACCTCTGAAACCTGGGTGAATAATCAAGCAGGTGTCCCC
TCAGTGATTAAACACCAAGGGAAGACTGTCTTCCCAAGTCCATGACCAGAGCCAGAGTTTTGGGTTCACG
GATAAAACGTGTCTCCTCTGTCTCTACCAGAGAAGGAAAGAAACTGAAATTAAGAGAAGGGAGAGATTGA
AGGGTGGCGCCAAGATTGAAAGGAGAAGGAGGTTGAGGAATAGTGAGAGAGGTTGGAGAAGAGAGTAAAA
AGAGGCAGCTTACCTATTTAAAATTAGTGAGATGTTCCTTGGGCTGGTTGGTCTGAGGACCTGAGGTCGT
AGGTGGATCTTTCTCATGCAGCAAAGAGCAGGAGGACAGGAGATTGATCTCCCAAGGGAGGTCCCCTGAT
CCAAGTCACGGCACCAAATGTCATGCACATCCGTTTGAAGAGACCACCAAACGAGCTTTGTGTGAGCAAT
AAAGCTGTTTATTTCACCTGGGTGCAGGTGGCTGAGTCCAAAAAGAGAGTCAGCAAAAGGAGATAGGGGT
GGAGCCGTTATATAATTTGGGTAGGTAATGGAAAATTACAGT
