# Supplementary material for: Genome-wide characterization of endogenous retroviruses in snub-nosed monkeys
Source: PeerJ. 2019 Mar 18;7:e6602. doi: 10.7717/peerj.6602 (PMC6428148; doi:10.7717/peerj.6602)
Supplement: File S4 — All ERV sequences found in the black and white snub-nosed monkey. [file peerj-07-6602-s004.zip › Supplemental4/222-11475.fasta]

>222NW_016814655.1:1933115-1944589 Rhinopithecus bieti 
AAGAAATGGCCAGGCACAGTAACTCACACCTGAAATCTCAGCACTTTGGGAGGCCGAGGTGGGCAGGTCA
CGAGTTCAGGAGTTTCAGACCTGCCTGGTCAATATGGTGAAACCCTGTTTCTACTAAACATACAAAAATT
AGCTGGGCATGGTCGTGGGTGCCTGTAGTCCCAGCTACTTAAGAGGCTGAGGCAGGAGAATTGCTTGAAC
CCGGGAGGCGGAGGTTGCAGAGAGCTGAGATTGCACCACTGCACTCCAGCCTCAGGGACAGAGCGAGACT
CGGTCTCAAAAAAAAAAAAAAAGAAGAAGAAAGAAGAAAAGAACAAAAGAAGGAAAAGAAAATAGACGAA
AGGGCAAAAAAGAAAAGAAAAGAACACTGAAGTATCACGAAGTTAGCAAATGCAGAAGCAACTTCTTCAC
TTACAACTGGTGGAGGAAGGGAAAGAGGTTAGAAATATTAAAGCAGAGATTGGAAGAGAGGACTCTCAGA
GATACATTTGGAGACACTAAGAGGCGTTTGCTGCTTAGCTGCTGGTATCGCTGAGCTTGAAAGAGGATTC
TTGAGAGGTTGAAACCCGGATTTCTCCAGGAAGTAATGCTGAGCAGCCTCAAAAGGGATGATTCTGTGTC
TGTCTGAAAAACTGAAAACTGGAATCCTTTGCTGCTACTTAAATGAACACCTACCCTGGAGTGAAAAAAA
GCATTGTTAAGATAATACTTATAGGAACATGAAAAAAGGAAGAGAACATCCCTTCTGCCTTCTCCAACCT
TCTAGTCTCCCTCACGTGTTCTTTATTAGCAGATCCTAACAGGAAGCCAATGGCAAATTAGAAATGATTT
TGCAGATTCTCACCCCCAGGGCAAAGTATAGAACTGGAATTCAGACTGAGAAATTACAGCTCAATAATTG
CCACAGCAAGCATGTAAACGAACACAATTGACCACGTGCAAGTGAAAAACCAGACAGTAGAATAGAGTTA
GAGGAGATCCAGATACTGGAGTTGTCTAATGATTTTCAAATAACTGTATAATTTGTATAATTTCAAATAC
ATTCAATAAATAAAATGACAAGATGGAAAGAATTTTGGCAAAGAACTGGCAACTACAAGAGCCCCTCAAA
AGGAACCCAAAAAGTATAACTGAAACTAAGACTTCAACTTCTGATTAAGAAGTAGTATTAATTATAATAA
CAGAGAGATAAAAAAAAACCTCATATCCATCAAACTGCTGAGAAATCAATTAAATAAAACAAATAATGCA
CGATTTTCTTTAAAGTCATTGAAGATCTGAAGACAAAAGGAATCTAAAACGCTAGGATGTACCATGACAA
ACCCTTCCTAGGACAGGTTGGGGGAGGAACAGGAGAAAAGCAAGTGTATAACCAACTTTTGAAGGACGTG
TATTAGCCTGGAGAATTTGAATCTGAAAGATTTCCAGATATAAAAACAATTCTTTCTGCCTAACAATTCT
CTTACAAGGGAATTTTTCTGGGTTAAGGAGGTGATATTTTCCAACTTGTTTAATAAAACAAGCATAACTC
TGATAGGAAAAATCTTACAAGAAAGAGAACCCTCAATAAAATATTAGCAAATCAAATCTCATAATACACA
AAAAATATACTAAATCACAAAATGGTGGGTCTTACCCAAGGAACACAAATTTATGTCAACATTCAATAAT
CCACCGATGTAATTCAACACAATAAGGTTTTAAAGGAGAAAAATAATATGAACATTTCAATATATGCAGA
ATAAAATATTTGACAAAATTCAACCCCCACTGATGATAAAAAAAACTCTCAGCAAAGTAGGAATACAAGG
ATATTTCCTCAACCTAAAAATGTACAATATTTAAAATATAGTAATGTGGAATTAGAGATATCTTTATGTG
AAATATATATATACGTATAAATGGTAATTCACATATATAAAATAAATAAATTATATAGAGATTGGAAATG
AAGACATACATTTCTCATTATTCATAGATACAATTGTGTATGTTAAAATTCAAATGAATCCATAGATAAA
CTACTAGAAATAATAAAATAATTTGCTGATACTTTTGTTGGAATCAAGATTATTTTACAAGTATCAATTG
CATTTCTATGTAATAGCAATATGATATTAGAATATGAAATCTTTAAAAAATGATACTACACACCATGGCA
TAAAGCATCTAATTACTGAGAATAAATCTAACATAAGGAAATGAAGAGCTCTAAACAGAAATCTACCAAG
TATTATTGAGAGAAATTAAAGACCTAAAATTCTGGTAGCTATGTTTATGAATCAGAAGACACACTACCAG
CAAATTGTTGTTTATTTCCAAATTGATCTATAGAGTAAGTACAAAATTGGATCAAAATTCCAAGAGAATT
TCTTTGTAGAAATTTAAAACCTAATTCTCACTTTTATATGGAAATCACAAGAATCCATAATAGCCAAGAA
AATCTTGAAGAGAAACAACAAAATCTCGGACTTTAAACTTCTGCAATAGATAGCATAGTATTGGTGCAAT
GATACACAAACACAAAAAGACTAATGAGAAATATACACATCCTATTAGTCCTGTCCCTCTAGGGAACCCT
AATACAGATTTTGGTACCAGGAGTGGTTCTAGAGGGACAGAATGTTAAGGATGGAGTTCTTTAATTGGTT
TTGGGCTTTCTGGAGTTGGCTGCATAATATAAGACCCAAAAATGCTGAGGACTCTACTTCTAATAGTATG
GAGAACACTGATAGTCCTTGGCATAAACTGTTTAGAGAGTTATGCAAAATAAATCCATTTGACACTCCTG
ATACACTGCTCATGAGAAGCAAGGAGTTTAGTAACTCTATACATAATACCTTTGACCATACGTAGAGAAC
CGAGGAACATAATGAAGTTGGTTGGTTGCTCCTAAGTTCAGTGGACAAAGTGATGAAAGAAAATGATGAA
CTCAGGGATTCTGTCTCCCAGCTTCAGAAGCAGACACTGAGCCTCAAATCTGCTAAGATTGCCCTGAGTG
AGAGTTTTATCTCCAGTAGAGAAAGAGCTGAAATTGTGGAAAAACAAACACAAGCTCTTATCATGCGAGT
GACTGACCTGCAACAAAAGGTCAGTTGTCGCCTGTTAAAACTAACCAGGTGTCTCCTGTTAAAACGAGAG
CAGGTGTTTGGCCAGGTGTCTCCTGTTAAAACGAGGGCATTGATTGGAAAAGAATGGGGCCAAGCGTGGT
GCCTCATGTCTGTAATCCCAGCACTTTGGGGGGCCGAGGCAGGCAGATCACCTGAGGTCAGGAGTTGGAG
ACCAGCCTGACCAACATGGAGAAACTCCGACTCTATTAAAAATACAAAATTAGCTGGGCTTGGTGATGCA
TGCCTGCAATCCTAGCTACTCAGGAGGCTGAGGCAGGAGAATCGCTTGAACCCAGGAGGCGGAGGTTGTG
GTGAGCCAAGATGCTGCCATTGCACTCCAGCCTGGGCAACAAAAGCAAAACTCCATCTCAAAAAAAAAAA
AAAAAAAAAAAAAATGGGACATGTGGGAGGATCCTGATGAAGCTGGGGACACGGAGTCTATAAACTCAGA
TGAACCTTTTTTCGCCAGAAGAAACAGCTTCCCCATCCCCAGTAGTGGCAACATCCTCTCCCCAACCCAT
GCTGTCATCAGCGTTTCGACCTTTGTCTGAGGAGATAAACCCTGTGCTACCTGAAGCAATAGTGATGACT
CCTCCAAGCAGTTGCCAGGCAAAATAATGTTGATTCTCCTCAGGAGCCACCCCCAACACCCCGTTTGCTT
CTAGACTTATAACTAGACTAAAGTCCTGGTGGGGCCCTAGAGGTGAGGTTGGGAGTGTGACCCATGAGGG
GGTGTGCTACACTCGAAAAGAACTGCTTGAGTTCTCTAATTTATAGAAACAGAAATCTGGAGAACAGGCA
TGGGAATGGATGTTAAGGGTATGGGATAATGGTGGAAGGAACACAGAGTTGGATCAGGCTGAATTTATTG
ATTTGGGCCCACTAAGTAGGGACTTTGCAGATAATGTTGCAGCTCTGGGAGTTAAGAAAGGTTCTAATAG
TTTATTTGCTCAGTTAGCTGAAATATGGATTAAAAGATGGCCCACCATGAGTGAGCTGGAAATGCCTGAT
CTCCCTTGTTTTAATGTAGAGGAAGGGATTCAAAGGCTTAAGGAGATTGGGACGGTGGAGTCGATGAGTC
ACTTTAGACATACTCATCCAAGCTGTTTCAGAAGATATACCCTTGACCAGTGGCTTGTGAAATAGATTTG
TGAAGGCAGCACCTGCATCTTTGAAGAGCCCTGTAATGCTCTTCTCTGTATGTCAGATCTAACAGTGGGA
ACAGTAGTCACTCAACTACAAAATTAAATACAATGGCAATAATTGGATCCCCAGGTGGCAGGGGCCAAGT
GGCAGGACTCAACTGTCAAAGGCAAGGTGGAAGTAGCCACTGTAATGAACAGCAGAGATAAAGCTGCAAT
CAGAATAGTCTGACTCATGTAGAACTCTGGCATTGGCTAATTAATCACGGTGTTCCTAGAAATGAAATTG
ATAGGAAGCCTACTGCATTCCTACTTAATTTATATAAGGAAGAAACTTCTAGGTTGAGTGGACAAAAGAC
TAACTTGCAGTATAAAAACAGAGAATCACAGCCCTCTCAATCAATTTCCAAGCTTGAGCCAGTTTACAGA
CCCAGAACCCCTTGAATGAAGGGGAGGCCAGGTCCTTTTGAGGAAGGACCCCACTACATTACTAATAATT
TATGCAGTGAATCTTTCTCCCATCCTTCCCAAAGGAGACTCCTGGCCTTTTACTAGGGTAACTATGCATT
GGAGAAAGGGAAATGATCAGACATTTCAGGGACTACTGGACACTGGCTCTGAGCTGATGTTGATTCCAGT
TAAAGTAGGGGCTTATGAAGGTCAGGTAGTTAATGGAGTTTTAGCTCAGGCCTGACTAACAGTGGGTCCA
GTGGGTACCTGGACTCATCCTATGGTCATTTCCCCAGCGCCAGAATGCATAATTGGCATAGACATACATA
GTAGCTGGCAGAACCCCCACATTGGCTCCCTGACTGGTAGGCTGAGGGCTATTATGGTGGAAAAGGCCAA
ATGGAAGCCATCAGAGCTGCCTCTACCTAGAAAAATAGTAAATCAAAACATTATCACATCCCTGGTGGGA
TTATGGAGATTAGTGCCACCATCAAGGACATGAAAGAAGCAGGGGTGATGATTCCTGCCACATCCCCATT
CAACTCTCACATTTGGCCTGTTAAGAAGACAGATGGATCTTGAGGAATGACAATGGATTATTGTAAACTT
AATCAAGTGGCGACTCCAATTGCAGCTGCTGTACCAGATGTGGTTTAATGGCTTGAGCAAATTAACACAT
CTCATGGCACCTGGTATGTAGTCATTGACTTAGCAAATGCCTTTTTCTCCATTCCTGTCCATAAGGCCCA
CCAGAAGCAATTTGCCTTCAGCTGGAAAGACCAGCAATGTGTCTTTACTGTCCTACCTCAGAAGAATATC
AACTCTCCAGCTTTGTGTCATAATCTTATTCAGAGAGACCTTGATTGCTTTTTGCTTCCACAGATATCAA
GAAAGAGGCACAATGCCTAGTGGCCTATTTGGATTATGGAGGCAACACATTCCACATTTGGGTGTGTTAC
TCTGGCCCATTTATCAAGTGACCCAAAAGGCTGCCAGATTTGTGTGGGGTCCAGAACAGGAGGAGGCTCT
GCAACAGGTCCAGATGTGCAAGCTGCTCTGCTGCTTAGGTCACATGATCCAGCAGGTCCAATGGTGCTTG
AGGTGTCACTGACAGACAGGAATGCTGATTGGAGCCTTTGGCAGGCTGCCACAGGCGAATCACAGCAGAG
GCCTTTAGGATTTTGGGGCAAGGCCCTGACATTTTCTGCAGATAACTACTCTCTTTTGAGATACAGCTCT
TGGCCTGTTACTGGGTTTTGGTGGAAACTTGTATGGGCCATCAAGTTACCATATGATCTGAACTGCCTAT
CATGAACTGGGTACTTTCTGACCCATCTAGCCATAAAGTGGGTCTTGCACAGCAGCATTCCATTATCCAA
TGGAAGTGGTATATACGTGATCGGGCTTGAGCAAGTTCTGAAGACTCAAGTAAGTTACATGAGAAAGCAG
TTCAAATGCCCATGTCTCCACTCTTGCTGCCCTCCCTTCTCTTCCCCAGCCTGCATCTATGGCCTCATGG
GGAGTTCCCTATGATCAGTTGACAGAGGAAGAGAAGACAAGGGCCGGCTCACAGATGGTTCTTTAAGATA
TGTAGGCACCGTCCGAAAGTGGACAGCTATAGCACTACAGTACCTTCTAGGACATCCTGAAGGACAGCAG
TGAAAGGAAATCTTCTCAGTGGGCAGAACTTTGAGCAGTGCACCTGGTTGTGCACTTTGCATGGAAGGAA
AAATGGCCAGATATGTGATTATATACTGATTCATGGGCTGTAGCCAATGGTTTGTCTGGATGCTCGGGGA
CTTGGAAGAAGCATGATTGGAAAACTGGTGACAGAAATTTGGGGAAAAGGTATGTGGATGGACCTCTCTC
AGTGGTCAAAAACTGTTAAGATTCTTGTATCCCATGTGAGTGCTCATCAGTGGGTGACCTCAGGACCGAG
GATTTTAATAATCAATTGGATTGGATGACCCGTTCTGTGGACACCACTCAGCCTCTTTCCCAGCCACCCC
TGTCATCGTCCAATGGACTAATGAACAAAGTGGCCATGGTGGCAAGGATGGACGTTATGCATGGGCTCAG
CAACATGGACTTCCATTCACCAAGGCTGACCAGGCTATGACCACTGCTGAGTGCCCAACTTGCCAGCAGC
AGAGACCAACACTGAGCCCTCGATATGGCACTATTCCTCAGGGTGATCAGCCAGCTACTTGGTGGCAGGT
TGATTATATTGGACCTCTTCCATCATGGAAAGGGCAGAGGTTTGTCCTCACTGGAATAGACACTTACTCC
AGATATGGATTTTCCTAACCTGCATGCAATGCTCTGCCAAGACTATCATCCATGGACTCATGGAATGCCT
TATCCACTGTCATGGTATTCCACACAGTATTGCCTTTGACCAAGACACTCATTTTATAGCTAAAGAATTG
TGGCAGTGGGCTCATGCTTATGGAATTAACTGGTTTTACCATGTTCTTCATCATCCTGAAGCAGCTGGAT
TGATAGAATGGTGGAATGACCTTTTGAATTCACAATTACAATGCCAACAAGGTGACAATACTTTGCAAGG
CTGGGGCAAAGTTCTCCAGAAGGTTGCGTATGCTCTGAATCAGCATCCAATATATGATACTGTTTCTCCC
ATAGCCAGGATTCAAGGGTCCAGGAATCAAGGGGTGGAGGTGGAAGTGACATCATTCACCATCACTCCTA
GTGATCCGCTAGCAAAATTTTTGCTTCCTGTACCTGTGACATTCTGTTCTGCTGGCCTTGAGGTCTTAGT
TCCAGAGGAAGGAATGCTGCCACCAGGAGACACAACAACGATTCCTTTAAACTGGAAGTTAAGATTGCCA
CCTGCACACTTTGGGCTCCTCCTACCTTTAAGTCAAAAGGCTAAGAAGGGAATTACAGTGTTGGCTGGGG
TGATTGACCCGGACTATTAGGATGAAATCAGTCTACTACCCAATAAGGGAGGTAAGGAAGAGTATGCATG
GAATACAGGAGATCCATTGGATGTCTCTTAGTATTACCATGTCCTGTGATTAGGGTCAATGAGAAACTAC
AACAGCCTAATTCAGGCCGGACTACAAATAGTCCAGACCCCTCAGGAATGAAGGTTTGGGTCACTCCACC
AGGAAAAAAAGAAAAACAGGACCTGCTGATGTGCTTGCTGAAGGCAAAGGCAATACAGAATGGGTAGTAG
AAGAAGGTAGTCATCAATATCAGCTATGACCATGTGACCAGCTGCAAAAATGAGGACTGTAACTGTCATG
AGTATTTTCTCTTTCTTTTGTTAAAAACATGTTTGTGCATGTATACACTTCTACTAAGAAAATATCTTCA
TTTTATTTCCTTTTCCTTTATCATGTGACATAAGATTTATTGACTTTGTATCACCTTTTAAGTATTGTTA
ACTTTATGTAATAGCATTTGGGTTGGGGATTGGTGCATTTCCAGTTGTATAGTTGTATTTTGTTAGGCGT
AATAATTACCTTATTATTGTCTTTATTTGAAGGTTATGTATGATCTCAGGATATGTGTATGGGTTCAAGT
TGACAAGGGCTGGACTTGTGATGGTTAATACTGAGTGTCAGCTTGATTGGATTGAAGGATGCAAAGTATT
CATCCTGGTATGTCTGTGAGGGTGTTGCCAAAGGAGATTAACATTTGAGTCAGTGGGCTGGGGAAGGCAG
ACCCACCCTTAATCTGTTGGGCTCAATCTATCAGCTGCCAGTGAATATAAAGCAGGCAGAAAAACGTAAA
AAGGCAACATTGGCCTAGTCTCCCAGCCTACATCTTTCTCTCGTGCTGGATGCTTCTTGCCCTCATACAT
TGGACTTCAAGTTCTTCAGTTTTAAGACTCTGACTGGCTCTCCTTGCTCCTCAACTTGCAGACAGCCTAT
TGTGGGACCTTGTGATTGTGTAAGTTAACACTTAGTAAACTCCCCTTCATATTATTACTCAATAAACTAA
TAGGATATATATTATATATATATATAAAATTAGTTCTGTCTCTCTATGGAACCCTGACTAATACATATAC
CACATATAATCATGAAACAATAATATCTGCTCTCCATGTAGTTTTCAAACTCAGTCTCACCACAAAATTA
TAAAACCACAACAGTAATTTCCAATGGATGCTATACTTCCATTGAATGTACATTTTTTTAAAAATTCACT
TTTGAATCCAGTAATTTCTATGAGTTTTCAGTAGCATTCGAAGTTAATTACATTTCTACTGAGATACCCA
GTATGATAATGTTCACATATCTGTCCCCATAGCATTTGGTAGAACTCTGCCTCTAAAGATGATTTAAGAA
AGCTAATCAGATCTGGGTGATATTAAATGGACAATATTAAATTTACTCTGATAAAAAATTATAAACAAAC
TTCAGAATTTAGTGTTAGTAGTAAATTACTTGTTACCTATCTTCTAATTGAAGATGAAAGTCCAATTATT
TGAAACATCAACACTGAAAATGATTAGTTCTCAGTGGAAAGTATGCTGGCATGAGCTTTAGACATAAATT
TTCTATATGCAAGTTCTGTATTCAATAGTTACTAATTATCTGACCCTAAACATGTAACATAACTCCTGTT
CTACTCAATTTGTACGTGTGTCAAATGGATATTAGTTAAATTTAATTCCCTCCTAGAATGAGTGTATTAT
GTCAATACAAGCCAACAGCTCATAACAATTTCTAAACAATGGCAAATTTTGATTAAATACTAGATTTTAT
ATTATTAAAATGTTAATCATCATAATTTAAAATAATTTGTTAGGTACAACCAGGAAACTGAAGTATGAAA
GAAGATACTGAAATGAAAGTTGGGAGAATTCTGAAGCATTTCATTTGCACCAACAAAGAATTTTACTTTT
ATCTTCTAAGTAGTTTACCAGTTAAAATATTTTCTAACCCTGGTCTCCAAACATTTTTATGTATAGCCTC
ATCCCTACCCATCCCATATTCTCTGAACTTCCAGGTAAAGTTAGCTAAACCTGATTTCATACTGCCATTG
AACTTTGTTCTAATACTGATAGCTAAAACATATTCTAAGATTCATTTACAGATTTGTTTTCCCAGGCAAA
GTGAGCATTTCAATTGTAAGGATAACTGTTTAGATTTTTTTCTATCCATTCCATAAGGTTATTTCTGGTT
TGTTTATTACTATATGTCTAGTGTTTAGTGCAGTGCCAGAAACATAGACAGTGCTTAAAATATTTATGAA
TTAATAAATAAATCTGTTTTCAATACCAAAAACATATTTGCTCCTAAAACCTTTTATGGAATGTGTCAGT
GACAGATAAAAGAGTATAAAGATAGATAGATGGCTGGACTAAGTTAAAGTTTAGACTTAGGGAGAAAGAT
ACCTCACCCAAATCTGTACTAGAAAAGTTTAAAATGTTTGAGAGACTCCAAAAAAAGAGGATACGAAATA
GCATGTAACTCCAGGGTTAGTTTAAATAATATTAATCTCTGGTTTTACTTAGCTTGTTTTATGATATAGA
ATTGAGATTTCTACACATTACATTAAAAACATTTGGCTGGGTGCAGTGGCTCACGCCTATAATCCCAGCA
CTTTGGGAGGCCGAGGCAGGCAGATCACAAGGTCAGGAGTTTGAAACCAGCCTGGGCAATATGGTAAAAC
CCTGTCTGTACCAAAATACACAAAAATTAGCCGGGCCTGCTGGCGGGCACCTGTAGTCCCAGCTACATGG
GAGGCTGAAGCAGGAGAATCCCTTGAACCCAGGAGGTAGAGGTTGCAGTGAGCTAAGATTGCACTGCTTA
GCCTGGGCTACAGAGCAAGACCCAGTCTCAAAGCAAACAAACAAACAAACAAAACCATTTGCTTATTTCT
TACCTACATGGAATAAAGGATTTGTCCCTACTATTTAGTTTTGTACATGTTAAGTCAAGTAGTTTCAGAA
TTTCATTATGTACAACTTTAGAAATAAGGTTTTTTTTTAGCCCCCTAGAAACAACCAGTAAGCATTTGTA
TTATCTACGTTTGCTATTTCTTGGCCATTACATACATCTCTTTGGGGTCAGGACCATATGTTCTTAATAT
TTTGACAGTACCTTATAGATAACTGACAAAAAATATGCTGAATAAAACCTACAGAACAGTTAAAAGCAGA
GATGTTTTACTTTGTGAAAACAGAAGAGCACAGAGTTTATATTTTTGAGAATAATTATTAGATTTTACTT
TAAAGTGCTATATTATCCCATTAAGACATATGGGGCAATAGGACTAGGAAAATCTAAGAGTGATCACAAT
GGAGATTTCCACTGATCAATAGGATCTGGTAGACACAGAATGTTGAGTCCAAGATAAATAGCCAAGACAA
ATAAGGTCAAGTGTTCAAAAGTTTCCAGTATCCAGAAAGTCAAAGAGTTAGTAAAGATTGTATACTAATA
GCAATCTCATTAGTATACATTGTAAAATTTGGGTTACAAACCAAGGCATTGCTTTCTTCCTTGTTCATAG
TCTTTGCTTAGTGAATGTAACTTGGGTCAACAACTGTTCGTCCATCCATCTAACCATACAATCATTTGCT
GAGTAAGTATTGGTTGATTATCTACTAAGCATTAAAGACTAATCACTAGGGGCCCAGGGATTGGTAACAT
AGACACATGTTTACCTTCAAGAGCTTAAAGCTAGAAGGGAAATAAATTGATTAAATTATCAGTCATAGTA
AAATGTGATAATGCCATGACAGGGGCTTCATATAGAAGAAAGAGCAGGAGTAAATTGCCTATTCT
