# Supplementary material for: Genome-wide characterization of endogenous retroviruses in snub-nosed monkeys
Source: PeerJ. 2019 Mar 18;7:e6602. doi: 10.7717/peerj.6602 (PMC6428148; doi:10.7717/peerj.6602)
Supplement: File S4 — All ERV sequences found in the black and white snub-nosed monkey. [file peerj-07-6602-s004.zip › Supplemental4/223-5673.fasta]

>223NW_016814655.1:3107052-3112724 Rhinopithecus bieti
CCCCACCCACGACCTGCTGATTGGTCCATTTTACAGAGCTGATTGGTCCATTTTACAGAGTGCTGATTGG
TCCATTTTTACAGAGTGCTGATTGGTCCCTTTACAAACTTTTAGCTAGACACAGAGCACTGATTGGTGCG
TTTTTACAGAGTGCTGATTGGTGTGTTTACAAACCTTTAGCTAGACACAGAGCACTGATTGGTGTGTTTA
CAATCATTTAGCTAGACAGAAAAGTTCTCCAAGTCCCCACCTGACCCAGAAGCCCAGCCAGCTTCACCTC
TCAATCCCCCCTCTAAACAAGACACCCCAACTGCTGTTGGGAACTGGGCAATGACTGCTCTAGCTACTTC
CTGCTGGATAGGGTCGAAGAAGGGCCCTGCAGTTGTAGTGACCTACAGAGGGGAACTCTTTAAGCTAGTG
AAAGGGCCAGCAGGTCAGTCCAGGGGTCCTTGGTAGAAGTTGTTAGTTGAGCTCTTTTGGGGTTCCATTT
GTGAAACCATCTGTAGCTTCATGGCCTCAATTCTAGAGGAAACAAATTTGACAAGGAGGTTAAAAATACA
GGGCCCAAAGGTGAGTAATTGCAAGATGGCTGTCACAGGACCGAGAAATGGTAGAAGCCATGTCGCCCAA
CTCCAGAGGTTGGTAGAAGAGTTTGAAAGCCATTGTCTGATTTCAGAAGTGTTTTCCTGTAAATGCCGGG
CAGCATCTCGTATTATCTCTGACTGGTTAGTGTAAAAACAACACTCTTCCCCTAAGAAGGTGCAGAGTCC
TCCTTTCTCAGCAGTGAGGAGATCTAGGCCTCGGCGGTTTTGGAGAGTCACTGCCACCAAAGAGCCTATT
TGGGATTGTAGAGTAAGGATAGATTTCGTTATCTTTTGCAAACTGTCTGAGAAATCCTTTGAGAGTGTGT
GGTAGTAGGATAATGAAGTAGAGAAACTGGCTATTCCAGTTCCTGTAGCAGTAGCCATTCCTAACCCTAT
AAGTAGAGGTATTAGTTGTATGGCTCTGCGCTGATGGACTCGAGCTTTGAGGGGTACTGGTAAGGTGTGA
TTTCCTGGGGTAATGGTAATGTTGGGACTTAGAAAGACTAAGGTGTAGGTGCCTCTCCAGTTACTGGGGA
GGCAGATATAGGTTGACGTTCCACATAAGAAGAAGATATCTTGGCTGGGTAGACAGAACTGGTTGTGTAT
GTTTAGAAAGGTGTGTGAGTTTGTTATTTTCATTTTCCCATACTCCTAGAGTACTTGCCAAGGTAGCGCC
AGTGAGTGGCTGGAAAGGGGTGTTGGGAACAAACTGAGTGACTCCCTGTGTTCTATTTTCCCACTGGAGA
AAAAACCGTTTTGCATCTACTAGGAACCATTCGAGAGAGTGATTGAAAGAAGGGATGAGAAGGCATTCAC
TAGTGGTGGGGGCACTGCTGCAGGGGGTCCAGAGGTGAATGGTCATGCAGGGAATATATTTGCCATTACA
AAAGCTGGACAGTTTGTTAAGCGGGGAGGAGGTGATGATGATTTTTGGAGGCCCTGAGAAGCGGACAAGG
CATCTGAATGGAGTTGTTTGAGTGACTCAGAAGTTACGATGATCAGTTGGGGCTTGAAGTTGTAGGGTGT
AATTACACTGATGGGCTAGTAGGTGTCCCAAGGGCAGGCCTGATAACAGGTTGCATTGGATGCATAAAGG
GGTTTGGCAAGTTAAGATGGTATTTGTAGTTACAGGGCCATGTATGGGCTTTTCATGGCTTGTGTAATAG
GTGAGGTTGGAAATGTAAGAACATAAAAATTGGATTGCACGTCCTGTTAGGATATTCTTGGTCCTATCAG
AGATGGGAAAGTTGGCTAATGATTGCATATTTAGTAATCGGAAAGGGTCTTTTCCTTCATAATGAGGGTG
GTAGGTTAAGTTGGTAAAGACCCAGTTTCTTTGTGGGAATGGGAGTGGCAACGTAAGCAGAAGTTGATAG
AGAGATACAAAGCCAACAGTCATTTGCCAGGGAAGGATTGGACTGGTTTAACAGAGAGTGGGTTAAGTTG
AGAGTCTTGTAGAGGTAATTAGGAGCTAGTGGAAGGGGAGGGGCGATTGTATGAGGTATCCAAGGAAGCA
GGAAGGATAGATAGGCAAAGAGTAAATAGGAAGGTAAAGAGGGTGCTCTGGAAGACAAGATCATTTTATC
CAGTCTGAGTTAAAGGTAGGAGTAAATTGCTGTCAGGAGGAAGGAAGATAGAAAGAAGGTTGATGTGATT
AGGATTTTCATCCCAACAGGAGCTATAGCATATAGTCCTATCACAAAGAGTATGGTTAGTATCCTGCTTA
ATAATACAATGAAATAGTAAAATGATTCCATTGAAGGGGCANAAAGGTAGGAGTAAATTGCTGTCAGGAG
GAAGGAAGATAGAAAGAAGGTTGATGTGATTAGGATTTTCATCCCAACAGGAGCTATAGCATATAGTCCT
ATCACAAAGAGTATGGTTAGTATCCTGCTTAATAATACAATGAAATAGTAAAATGATTCCATTGAAGGGG
CAAGGAGAGGTGTTAAAGATAAAGATTATGTAGGTTTTCACTTATCTTTTTTAAGGAGAAAGGGGTTTTT
CCTCAGGATCAGCAGTAGGAGCCTTTTTAGTCTGGGATGTTTCCTTCCAAAATAGGAGATGCAACTCTTC
CAACGGTTCGCAGGTGTATCGAGGCTGGTCTGGCTGATCTTGGGACTCCTGGGCTGACAGTCCCGCAGGT
TCCTCAGGGGGCGTCCAAAATCTAACTCAGGTGTGGTGAATCCAAGATTCCACTCCTGCCATCTTAACTG
TAGTGGAGGTAGAGAGGATTACCGAGTATGGTCCTTCCCACAAAGACTCCATAGATAGGGAGGTAGAGGG
GAGAGATTTGACCAGCACTAGATCTCCTGGTTGAAACAACTCTGTTCCCTTTTCTCTGTGACATCCTTTA
AGTAGGTGTTTAAGGTTTCGTTGATATTTTACCAAAGAAGTTATATCTTTGACCAACTTGGCCATTTCCT
GATCAAGTAGGCGGTCATTTGTGAGAAAAGGTCATCCATACAGCATTTCATATGGATTGAGCCCCATTTT
GTGAGGAGAATTTCGGATTCTCAACCAGGCCATGGGCAAAAGAGTAGGCCATGGGAGATGAGTTTCTTGT
GTTAGTTTCCTTAAGTGCCTCTTGAGTGTTTCATTTGCTTTCTCGACCTTCCCTGAGGATTGTGGCCTCT
GGTGCAATGAAGGTGATATTGCATCCCTAACGCCCTGAAAATTCCCTGAGTTACCGTGGCTTTGAAAGCC
AGACCATTGTCACTCTGTAAGCTTTGGGGAAGCCCAAATCTAGGAATTATTTCATGAATTAGGAGTTTAA
TCACTTCCTGAAACTTTTCTGTCTTGCAGGGGAAAGCTTCTATCCAATTTGTAAAGGTATCAACACAGAC
GAACAAGTATTGAAATCCCTTTGATTTAGGCATATGGGTGAAGTCTAACTTCCAGTCCTCTCCAGGATAG
TGACCTATTCTTTGTTCCCCCAAAGGAGCCTTACGATGGGACAAGGGATTAATCCTTGGGCACACCTCAC
AGGCTTTGACTACCTGTTGGATGGTCTGTAGGAGATTTGGCCCTGTAAATAGGGATTTGGCCGTTTGATG
AGTGTTTTCAATATCCATATGAAAAGTTTGGTGGAGGGTATAAATACCTTTCCTTCTTCTGTCATTAACC
ACCCTGAGGGGAGAAAACTATGCCCCAGTGAAAGTCCCCATTCTGTTTCAGTAGGGGAATATTGGGGCTT
AATCTCTTGGAGGGGGTTGTTCCATACCAAGGGTCCTTCCTTAGGTATTTCTAATGGGAGGTTCCACCTG
GCAGCAATTTTGGCCTCAGCATCTGCCCGATGGTTTTATTCTGCCTTTTCTCCTTCACCTTTCTGATGGC
TTTGGCAATGTAAGACTGCCACCTCCCTGGGTTTTTGCACTGTGTGCAATAACCCTATAATTTCCTTGTG
GTATTTAATGGGGGTTCATTCCCCCAGAGGTTATGAACTCCCTTTCTTTCCATATTATAGCATGGACATG
TAGGATTAGATAAGCATACTTGCTATCTGTATACGAATTCATTCTTTTTCCTTTTCCCAGTTCTAAGGCT
TGGGTAAGTGCCACTAGTTCTGCTAACTTGTCACTGGTCCCCGGGAGAAGAGGCTTACTTTCAAGTACGG
TTACATCAGTAACTATGCCATAACTTGCCCTTCATATCCCATTCTCCACAAATGAACTTCCATCAGCATA
TAGATTAAGGTCAAGATTAGCGAGGGGGACTTCTAAGAGATCATCTCAGGCAGTGTAAGTCTGGACTATA
ATTTGTTGGCAGTCCTGCTCGATTGGTTCCCCATCCTCCGGAAGAAAAGTGGCAGAGTTGAGGGCTGCAC
ATGTACGTATTTGAAGTCCTGGTCCCTCAAGGAGTAGCACTGGGTATCTAAGAAGGTGGTTTTCTGATAG
CCTACTTAGGATGTAGCCTACTAGGATGCAATAAACTTCCTTTGGCACCTAGTGTGCCATTTACATCATG
AGTAGTCCTGGCAGTGAGATCCTTTCCTTGTATTATTTTGATAGCCTCTGACACTAAGATGGCCACCACC
ACAACTACCCATAAACAGTGAGGCCAGCCTTTTGCTACTACATCAGTTTCCTTACTTAGGTATGCCACTG
GTTGTGAGGATGTCCCACGAGTCTGAGTAAGGACTCCAAGAGCTATCCCTGCTCTCTCTGTGACATATAA
AGAGAAGTTTTGTCCTGTGGGAAGGCTTAAAGCTGGAGCTTGTACTAGGGCCTGCTTTAAGGTTTTGAAG
GCTGTTTCTGACTCTGGTTCCCATTCTGCTAGATGAGTATTTGCCCTCTGGGTCTCCTTGATTAGAGTAT
AGAGTGGACAAGCCATCTCGCTGTATCTGGAGATCCATAGTCAGCAAAAGTCAGTGATTCCAAGGAATCA
CCGTGCTGTTTTAATGTCTTAGGGTGAGGATAAACCAGTATAGGCTGTATTCATTACTTGCTGAGGGCCC
TGGTCTCTCTGGCCAATACTAGGCCTAGATATTTGACCTGCTGTAGGCAAAGCGGGGCCTTTGACCTAGA
TGCCTTGTACCCTTGATTAGCCAGAAAGTTTAAGACATCTAGAGTAGGCCGGGCACGGTGGCTCATGCCT
GTAATCCCAGCACTTTGGGAGGCCAAGGCAGGCAGATTACGAGGTCAGGAGATCGAGACCATCCTAGCTA
ACACGGTGAAACACTGACTCTACTAAAAATACAAAAAATTAGCTGGGCATGGTGATGGGTGCCTGTAGTC
CCAGCTACTCAGGAGGCTGAGGCAGGAGAATGGCATGAACCCAGGAGGCAGAGCTTGCAGTAAGCCGAGA
TCGCGCCACTGCACTCCAGCCTGGGTGACAGAGCAAGACTCTGTCTCAAAAAAAAAAAAAAAAAAAAAAA
AAAAAAAAAAAAAAAAAAAAAGGTCTAGAATAGCCTGCTGGCATGAGGCTTCTGAATTAGTAGCCAAAAG
TAAGTCATCCACATACTGAAGGACCAGAGTGTCTGGACTTGAGAAGTGGCCTAGATCTTGGGCCAGTGCC
TGACCAAACAGATGAGGGCTATCCCTAAACCCTTGGGGCAAGACAGTCCATGTAATACGTTCCAACTCAG
AAC
