# Supplementary material for: Genome-wide characterization of endogenous retroviruses in snub-nosed monkeys
Source: PeerJ. 2019 Mar 18;7:e6602. doi: 10.7717/peerj.6602 (PMC6428148; doi:10.7717/peerj.6602)
Supplement: File S4 — All ERV sequences found in the black and white snub-nosed monkey. [file peerj-07-6602-s004.zip › Supplemental4/224-6425.fasta]

>224NW_016814655.1:3214863-3221287 Rhinopithecus bieti 
TTTACCTGGTCGCACCTGCGGAATGCCCCCCGACACACCCGTGCCCCGCCTATTGCCCTCCCACTCCTAG
AAAAGCGGCGCCGGACGAATGCCACGCACGGACTTCCCAGCTTCCCCACTGCGGTCGGGACTGTTGGAAC
TCCGTCCGAGAGCTCCACGGGTGACTCTGTTGGCCTCATTTGCTGGAGGCCAACAGATCTCTCCCTACCC
ACCTTCTTCCCCTGAAGCTAGGTGACCAAAATAAACTTGCAGTTTTGCTCCTACACTTGCCTACTCGCTG
GTTCTTTTGTGCCCGCTCTGGTGGTCTTAGAAAAACAAATCAGTTGGTGCCGAAACCCGGGAGGAGACCC
CTCCTCAGGGCCCCCAGGGTCTGGGGAGCCTCCTCCTCCTCCTCGTTCCACGCGGCAGACGGACCAGGAC
CTGAGACCCGCTTCCCTCACTCTCACGGCCTCTCTGGGGTAAGTGCCCTTGTCTCCTCTTTACCTCCCTC
GGCCAAAATCCTGCGCAGGTCCGAGGTCCATTTGGAGCCACCATGTGGCTCGGGAGACCCGTTCAGGACG
GAGACGTCCGCCTGAAGGTAATCTCCACTTTGGCTCCATGAGCCTCCAGTCTGTCTCTGCTGGTTCCAAA
GGACGCTTTGAAGCCAGGCAGGGATCCATTTCCATTTCCATTGTGTCCATTGTGTCGGTAAAGAGGAAAC
AAATGGGAAACCCCCAGTCCAAATTTCCAAAGAGCACCCCCTTGGGGTGCCTCCTAGCCAATTTAAAAAC
CTTACAGCTCGAACAAGACCTTAGGAGGAAGCGGTTAATTTTCCTTTCCACTGTGGCGTGATCGACCTCA
GCAATTTCTGCCAGCGGCTAGGCAAGTGGTCTGAAATTAATTACGTACAAGGCTTTTGGGCCTTAAGCTC
TCGTCCCTATACTCCTCCTTCTCTCCCCGCTCTCTCCACCCCCTCCCTTCCTGCCCAGACTCCTCCTCCT
CCCCCCATCCAGACTCCTCCTTCCTCCTCCTTATCTACTAGTAATCCACTCGGTCCCGTGCCTCCTTCGG
GGCCCCCAACTGGCTGTCTTGAGTCCCCTATCTCTGCCCACACCCTCCTACAGTGTTAGCACCTTTGCGA
GAGGTGGCTGGGGCGGAGGGGGTAGTCAGAGTACATGTCCCTTTTTCATTGGCCGATCTTTCCAAAATTG
AGAAGCGTTTAGGTGATTTCTCAGCTAATCCTACCATATACATAAAGGAATTTAGATACCTTTGTCAGGC
CTATGACTTAACTTGGCATAACCTCCAGGTTATCCTAACCTCTACCCTAAACTGACTGAGGTTCTAACCC
AGTATACCCGGTTAGATCCGGCCTCCCCCACAGGGGCCACCATTTTGGCGTCTTATTTCATTTCTCAATC
AGCTCCTGACATTCGTAAAAAACTTCAAAAGGTAGAGGATGGTCCTCAGACACCAATACAAGACCTGGTT
AAATTAGCCTTTAAGGTCTATAACTCCAGAGAGGAGACGGCAGGCTCGCCTCAAACAGAAGTTACAGCTC
CTAGCAGCGGCTTTACAGCCCAGTCGTAACCCCAGGCCAGAGAGTACACACTCCGCAGACTCCAAGGCTA
CGAAAGGAGCCTGCTATAAGTGCGGCAAGGCAGGACACTATGCCAACAGGTGTCCTCAAGGTCCCCGAGC
CCCAACGCAGCCTTGCTATAAGTGCAAGGCATCAGGACATTGGGCCAGTGAATGTCCTAACCCTCGTCCA
CCAGCAACCCCCTGCCCTGCTTGCCAGCAGGGAGGACACTGGAAGTCTGATTGCCCCACCCTGAGAACAG
GTGCTGCGTCTCCACGTGACCCCCTTTCCCAGGATCCTGGGAGCTCCTTCCAGCTCCTACATCTGGACGA
CGACGACAACTGAAGGTGCCGAGACTCGGGGACCCCCATCACCCTCGCCGAGCCGCGGGTAACTCTCCTG
GTAGCGGGTAAGACAATTTTTTAATCAACAGCGAGGCTACCTATTCTGTTTTGCCGTCCTTCTCTGGACC
TAGCCTTCCATCCAATATCTCTGTAGTAGGAGTAAGCGGAAAGCCATCCACTCCACAAAAACTCCACTCC
TTAATTGCTGCCTGGCCAACAACTACTCTGCACACTCGTTCCTCATTCCCAGCTAAAAAGGGCCCCTACC
GAAAGCAATCAGTGGAAATCAGTTTGGCTTTCCCCCACTCGCCTCAAACTTACTAAATTTTCTTAACTAT
CTCATACTCCTCAACCTTGCTGGGACCTTCCTTCTGGGTTTTGCCCCTATTCCAACAAATGCTTCCATTC
CTCATTCCTATACTAATACTGTGCCTTATTTTATTCTTCATCCGTACGTCCAAATGCCAACCATGGGCCC
CGAACTTAACGACGCCCCTTAACAGCAGGAAGTAGCCAGACAGACCACGGCGCCCCTTATCACTATTACC
AATAAAAGGTTGGACTGTTTGGACGAACGGAGGCAAGATGGTGCACTTCCGGGTTCTTCTTCACCAACTT
TTCCCGCGCGCGCGAAAATGCAGCCGGTGCCCGGGAAGGTGCAGACCAACTGGGCATGCGCCAGGTGACG
TCAATCCGAAGAGACCAAGATTTACCTGGTCGCACCTGCGGAACGCCCCCTGACACGCCCGTGCCCCGCC
TATTGCCCTCCCACTCCTAGAAAAGCCGCTCCGGAGGGACGCCACGCGCGGCCTTCCTCAGTCCTCCACT
CCTGTCGGGATGTCAGGACTGCGGGAACTCCGTCCGAGAGCCCCACCGGGGGGCTCTGTCGGCCTTCTTT
GCCGGAGGCCGACAGACCTCTTCCCCACACCTTAGGTGACCAAAATAAACTTGCAGTTTTGCTCCTACAC
TTGCCTACTCGCTGGTTCTTTTGTGCCCGCTCTGGTGGTCTTAGAAAAACAAATCAGTTAGTGCCGAAGA
CCCGGGGGGAGACCCCTCCTCAGGCCTTTAAGGGTTGAGGAACCTTCTCCTGCTCCCACGCGGCAGACGG
ACCAGGACCTGAGACCCGCTTCCCTCACTCTCACGGCCTCTCTGGGGTAAGTGCCCTTGTCTCCTCTTTA
CCTCCCTCGGCCAGAAATCCTGCGCAGGTCCGAGGTCCATTTGGAGCCACCAAGTGGCTCGGGAGACCCG
TTCAGGACGGAGACGTCCGCCTGAAGGTAATCTCCACTTTGGCTCCATGAGCCTCCAGTCTGTCTCTGCT
GGTTCCAAAGGACGCTTTGAAGCCAGGCAGGGATCCATTTCCATTTCCATTGTGTCCATTGTGTAAGTAA
AGAGGAAACAAACGGGAAACCCCCAGTCCAAATTTCCAAAGAGCACCGGCCTCTCTGGGGTAAGTGCCCT
TGTCTCCTCTTTACCTCCCTCGGCCAGAAATCCTGTGCAGGTCCGAGGTCCATTTTGAGCCACCAAGTGG
CTCGGGAGACCCGTTCAGGACGGAGACGTCCGCCTGAAGGTAATCTCCACTTTGGCTCCATGAGCCTCCA
GTCTGTCTCTGCTGGTTCCAAAGGACGCTTTGAAGCCAGGCAGAGATCCATTTCCATTTCCATTGTGTCC
ATTGTGTAAGTAAAGAGGAAACAAACGGGAAACCCCCAGTCCAAATTTCCAAAGAGCACCGGCCTCTCTG
GGGTAAGTGCCCTTGTCTCCTCTTTACCTCCCTCGGCCAGAAATCCTGTGCAGGTCCGAGGTCCATTTTG
AGCCACCAAGTGGCTCGGGAGACCCGTTCAGGACGGAGACGTCCGCCTGAAGGTAATCTCCACTTTGGCT
CCATGAGCCTCCAGTCTGTCTCTGCTGGTTCCAAAGGACGCTTTGAAGCCAGGCAGAGATCCATTTCCAT
TTCCATTGTGTCCATTGTGTAAGTAAAGAGGAAACAAACGGGAAACCCCCAGTCCAAATTTCCAAAGAGC
ACCGGCCTCTCTGGGGTAAGTGCCCTTGTCTCCTCTTTACCTCCCTCGGCCAGAAATCCTGTGCAGGTCC
GAGGTCCATTTTGAGCCACCAAGTGGCTCGGGAGACCCGTTCAGGACGGAGACGTCCGCCTGAAGGTAAT
CTCCACTTTGGCTCCATGAGCCTCCAGTCTGTCTCTGCTGGTTCCAAAGGACGCTTTGAAGCCAGGCAGA
GATCCATTTCCATTTCCATTGTGTCCATTGTGTAAGTAAAGAGGAAACAAACGGGAAACCCCCCAGTCCA
AATTTCCAAAGAGCACCCCCTTAGGGTGCCTCCTAGCCAATTTAAAAACCTTACAGCTTGAACAAGACCT
TAGGAGGAAGCGGTTAATTTTCCTTTCCACTGTGGCGTGATCGACCTCAGCAATTTCTGCCAGCGGCTAG
GCAAGTGGTCTGAAATTAATTACGTACAAGGCTTTTGGGCCTTAAGCTCTCGTCCCTATACTCCTCCTTC
TCTCCCCGCTCTCTCCACCCCCTCCCTTCCTGCCCAGACTCCTCCTCCTCCCCCCATCCAGACTCCTCCT
TCCTCCTCCTTATCTACTAGTAATCCACTCGGTCCCGTGCCTCCTTCGGGGCCCCCAACTGGCTGTCTTG
AGTCCCCTATCTCTGCCCACACCCTCCTACAGTGTTAGCACCTTTGCGAGAGGTGGCTGGGGCGGAGGGG
GTAGTCAGAGTACATGTCCCTTTTTCATTGGCCGATCTTTCCAAAATTGAGAAGCGTTTAGGTGATTTCT
CAGCTAATCCTACCATATACATAAAGGAATTTAGATACCTTTGTCAGGCCTATGACTTAACTTGGCATAA
CCTCCAGGTTATCCTAACCCCTACCCTAAACTGACTGAGGTTCTAACCCAGTATACCCGGTTAGATCCGG
CCTCCCCCACAGGGGCCACCATTTTGGCGTCTTATTTCATTTCTCAATCAGCTCCTGACATTCGTAAAAA
ACTTCAAAAGGTAGAGGATGGTCCTCAGACACCAATACAAGACCTGGTTAAATTAGCCTTTAAGGTCTAT
AACTCCAGAGAGGAGACGGCAGGCTCGCCTCAAACAGAAGTTACAGCTCCTAGCAGCGGCTTTACAGCCC
AGTCGTAACCCCAGGCCAGAGAGTACACACTCCGCAGACTCCAAGGCTACGAAAGGAGCCTGCTATAAGT
GCGGCAAGGCAGGACACTACGCCAACAGGTGTCCTCAAGGTCCCCGAGCCCCAACGCAGCCTTGCTATAA
GTGCAAGGCATCAGGACATTGGGCCAGTGAATGTCCTAACCCTCGTCCACCAGCAACCCCCTGCCCTGCT
TGCCAGCAGGGAGGACACTGGAAGTCTGATTGCCCCACCCTGAGAACAGGTGCTGCGTCTCCACGTGACC
CCCTTTCCCAGGATCCTGGGAGCTCCTTCCAGCTCCTACATCTGGACGACGACGACAACTGAAGGTGCCG
AGACTCGGGGACCCCCATCACCCTCGCCGAGCCGCGGGTAACTCTCCTGGTAGCGGGTAAGACAATTTTT
TAATCAACAGCGAGGCTACCTATTCTGTTTTGCCGTCCTTCTCTGGACCTAGCCTTCCATCCAATATCTC
TGTAGTAGGAGTAAGCGGAAAGCCATCCACTCCACAAAAACTCCACTCCTTAATTGCTGCCTGGCCAACA
ACTACTCTGCACACTCGTTCCTCATTCCCAGCTAAAAAGGGCCCCTACCGAAAGCAATCAGTGGAAATCA
GTTTGGCTTTCCCCCACTCGCCTCAAACTTACTAAATTTTCTTAACTATCTCATACTCCTCAACCTTGCT
GGGACCTTCCTTCTGGGTTTTGCCCCTATTCCAACAAATGCTTCCATTCCTCATTCCTATACTAATACTG
TGCCTTATTTTATTCTTCATCCGTACGTCCAAATGCCAACCATGGGCCCCGAACTTAACGACGCCCCTTA
ACAGCAGGAAGTAGCCAGACAGACCACGGCGCCCCTTATCACTATTACCAATAAAAGGTTGGACTGTTTG
GACGAACGGAGGCAAGATGGTGCACTTCCGGGTTCTTCATCACCCCCCAACATTTCCCGCGCGCGCGAAA
ATTCAGCCGGCGACCCGGGAAGGTGCAGACCAACTAGGCATGCGCCAGGTGATGTCAATCTGAAGAGACC
AAGATTTACCTGGTCGCACCTGCGGAACGCCCCCCGACACACCCGTGCCCCGCCTATTGCCCTCCCACTC
CTAGAAAAGCGGCTCCCGACGAACGCCACGCACGGACTTCCCAGCTTCCCCACTGCGGTCGGGACTGTTG
GAACTCCGTCCGAGAGCTCCATGGGTGACTCTGTTGGCCTCATTTGCTGGAGGCCAACAGACCTCTCCCT
ACCCACCTTCTTCCCCTGAAGCTAGGTGACCAAAATAAACTTGCAGTTTTGCTCCTACACTTGCCTACTC
GCTGGTTCTTTTGTGCCCGCTCTGGTGGTCTTAGAAAAACAAATCAGCACCTTCC
