# Supplementary material for: Genome-wide characterization of endogenous retroviruses in snub-nosed monkeys
Source: PeerJ. 2019 Mar 18;7:e6602. doi: 10.7717/peerj.6602 (PMC6428148; doi:10.7717/peerj.6602)
Supplement: File S4 — All ERV sequences found in the black and white snub-nosed monkey. [file peerj-07-6602-s004.zip › Supplemental4/225-6549.fasta]

>225NW_016814655.1:4202407-4208955 Rhinopithecus bieti 
TTTCTGCCTTTCCTGAGGATTGAGGGCAATAAGGAGCATGATGTTTCCATTGAATGCCCAAGGCCTGGGA
GACTACCTGAGTGACTTGACTAATAAAGGCTGGTCCATTATAGAACTGTACAGAGGTGGGAAGGCCAACT
TGAGGAATTATGTCTGACAGAAGGGAAGAAACGACCATGGTGGCATTCTTGGACCCTGTGGGAAAGGCCT
CTAGCCATCCAGTACAAGTGTCTACCCAGACCAAGAGGTATTTTAGTTTCCTGACTCAGGGCATGTGAAT
AAAGTCAATTTGCCAGTCCTGGGTAGGGGCAAATCCCCAAGTTTGATGTGTAGGGAAGGGAGGGGTCCTG
AACAATCCCTGAGGAGTAGCAGAATAGCAGATGGAACACTGAGAAGTGATTTCCTTGAGGATAAATTTCC
ATGATGGAAGGGAAATGAGAGGTTCTAAGGTATGGGCTAGCGGTTTGTAACCTACATGGAAGAGGTTATG
AAATAACAACAGATTAGAATGGGCCTGTGAGACTGGAAGGAGATATTTTCCTTGGTCCAAGAACCATTTG
CCTTGTGTGGGAAGAGACTGATGGGTGGAAGTTTCATTGGGAGAGTATGTGGGAGTGATCGATGAGAAGG
AGAAAAACTGGCCGTGAGGGACAGAAGTTGGAATGCTAGCTACTTCTTTAGCTACCTTATCAGCATAAGT
GTTGCCCTGCGTGATGGGATCTGATGCCTTTTGATGGCCCTTGCAGTGAATGACTCCAGCTTCCTTTGGA
AGTAAAGTGGCCTTGAGAATAGTTTTTATTAAAGAGGTGTTAATGATGGAGGACCCTTACGTAGTGAGGA
AACCTCTTTCAGCCCATATAACAGCATGGTGGTGCAGGATATGGAAGGCATATTTAGAGTCAGTATAAAT
ATTGACGTGTAGTCCCTTTGCAAGAGTGAGGGCTCAAGTTAAGGCAATGAGTTCGGCTTGCTGAGAGGTA
GTGGAGGGCGGCAGAGCAGTAGCCACAAGGATAGATGTGGAAGATACTACTATAGCATAGCCTGCCTTTG
CTGGTGAGTGGTGATTAGGCCTGGTGGAACTGCCATCAATAGACCAAGTGTGATCAGGGTGAGGAACAGG
AAAGAAGGAAATATGGGGAAATAGAGTGAATGTCAGGTGGATCAGAGAGATACAATCATGGGGGTCAGGT
GTGGTATCCAGAATAATGTGGGAGGCCAGTTTGAAGTCCAGGCCAGGAACAACGGTAATTGTGGGAGACT
CAACAAAGAGGGAATATAGCTGAAGGAGCCGGGGGGGCAGAAAGTATATACATCAGATGTGGGGAAGAAA
ATCGATTTTGGAAGTTATGAGAACTGTAGAGTGTGAGTTGAGCATAGTCTGTGATTTTGAGGGGCTCTAA
AAGTATTAATGCAGCAGCAGCTGCCTCATGCATATACGAGTGTCAGGCTAAAACAANACAATCATGGGGT
CAGGTGTGGTATCCAGAATAATGTGGGAGGCCAGTTTGAAGTCCAGGCCAGGAACAACGGTAATTGTGGG
AGACTCAACAAAGAGGGAATATAGCTGAAGGAGCCGGGGGGGCAGAAAGTATATACATCAGATGTGGGGA
AGAAAATCGATTTTGGAAGTTATGAGAACTGTAGAGTGTGAGTTGAGCATAGTCTGTGATTTTGAGGGGC
TCTAAAAGTATTAATGCAGCAGCAGCTGCCTCATGCATATACGAGTGTCAGGCTAAAACAAAACAGTAAG
ATTAAGTTATTTGGACAGAAAGGCTACAAGGTGCGGTCCCAGATCTTATGTAAGAATTCTGACCACACAG
CCCTGTCCTTCGGCTATGTGTAATGGAAAGTGTTGGGATGAGTTAGGGAGAGCTAATGTGGGAGCAGCTT
TTAGGGCTGTTTTTTAAGGAATGGAAAGGGGAGTGGGGAAATGATTTAGGATGTATGGGGTCAGCTAGGT
TTCCTTTTGTGAGTTTATATAAAGGTTTAGTCAGGATGGTAAAACTAGGTATCCAAAGGCGGAAGTACCT
AGCCATGCCTAGGAAGGAAGGGTGTTGTTGTTCTGTAGAAGGGATTGGGGTTTTGGAGATTAGCCGGACA
TGATCAGCAGGGAGAGCAAGTGGGGTTTTATGAACAATTATGCCACGATATGTAATGGATGAGGAAGAAA
TTTGGGCTTTAGAGGGTGATACATGATATCCTTTTGAGAATAGATGTTGGAAGAGCAGGAGGGTGTCCTG
TTGGGAAGATTTGTAGGAGGGGCTATAAAGTAGAAGATTGTCAAAATATTTAATAAGGTGAGAAGCAGAT
GGATGGAAAGAAAGTAAATCATGAGAAAGGGCTTTACTGAAGTAATGGGGGCTGTCCAAGAAGGCTTGCA
GCAGGACAGCCCAGGTAAGTTGCTGAGACTGATGGGTGTCAGGGTCAGTCTAAGTGAAAGCGAAGACAGG
CTGAGATGAAGGGTGCAAAGAAATAGTAAAGAAAGCATGTTTGAGATCCAGAACCGAATAATGGATTGTG
GAGGGGTTGTGGAGGGAGGTATTGAGGATAGGAGAGTATATGGGTTTGGCACCACAGGTGGATAGGCAAG
ACAATTTGGTTGATAAGGTGCAGATCCTGAAGTAACTTGCAAGACTTGTCTGCTTTTTGGACAGGTAAAA
TGCGGGCATTGTAAGGAGAGTTTATAGGTTTTAGAAGCCCATGCTGTAGCAGGCAAGTGATAACAGGCTT
CAATTGTTTAAAGCCTGTCATGGGATGGGATACTGGCGTTGAGCAGGGTAAGGGTGATTAGATTTTAGTG
GGGTAGTAATGGGCATGTGATTGGTTGCCAGGGAGGGGGTACAGGTGTCCCATACTTGTGGGTTAAGGTG
GTGGGATACGAGAGGAAGACATGAAGGAGGCTTTGGGTTGGGAAGACAGGCAGCAATGAGATTTGCCTGT
AGTCCAGGAATAGTCAGGGAAGCATATAATTTGATTAAAATGTCTTGGCCTAATAAGGGAACTGGGACTG
GGCGCACTGGCTCACGCCTGTAATCCCAGCACTTTGGGAGGCTGAGGCGGGTGGATCACGAGGTCAGGAG
ATACAGACCATCCTTGCTAACATGGTGAAACCCCGTATCTACTAAAAATACAAAAAAAAAAAAAAAAAAA
AAACAATTAGCTGGGCATGGTGGCAGGTGCCTGTATTCCCAGCTACTCGGGAGGCTGAGGCAGGAAAATG
GCATGAACCCAGGAGGCGGAGCTTACAGTGAGTGGAGATCGCACCACTGCACTCCAGCCTGGGCGACAGA
ACAAGACTCTGTCTCTAAATAAATAAATAAATAAATAAATAAGGGAACTGGGCAGGTGGGGATAACTAAA
AAAGAGTGCATAAAATAATGTTGTCCAAGTTGGCACCAGAGTGGGGGAGTTTTAAGGGGTTTTGAAGGTT
GGCCGTCAATACCCACAACAGTTATGGGGGCAAGNAAAAAAAAAAACAATTAGCTGGGCATGGTGGCAGG
TGCCTGTATTCCCAGCTACTCGGGAGGCTGAGGCAGGAAAATGGCATGAACCCAGGAGGCGGAGCTTACA
GTGAGTGGAGATCGCACCACTGCACTCCAGCCTGGGCGACAGAACAAGACTCTGTCTCTAAATAAATAAA
TAAATAAATAAATAAGGGAACTGGGCAGGTGGGGATAACTAAAAAAGAGTGCATAAAATAATGTTGTCCA
AGTTGGCACCAGAGTGGGGAGTTTTAAGGGGTTTTGAAGGTTGGCCGTCAATACCCACAACAGTTATGGG
GGCAAGGGAAACAGGCCCTTGAAAAGAAGGTAATGTTGAGTGGGTAGCCCCTGTATCAATTAAACAGGGG
ATGAACTTACCCTCCACTGTGAGAGTTACCCAAAGCTCGGTATCCATGATGGTCCAGGGGTCTTCCAAGG
CAATCGGGCAGTGTCAGTCTTGTGTCAGTCTTCAGCCACGAAGCTGAGGAGATCTGGGAAGTAGTCAGTC
AGAGAGCCTTGGGCCAGACCTTTAGGGGCTCTAGCAGTGGCTGCCGGGCAAGCTGGGCAGTCTGATTTCC
TGTGGGTCCCTGTACAGATAGGACACGGCTTGGGAGGAATCCCGGGCTGCAGGCATTCCTTGGCCCGGTG
GCCAGATTTCTGGCACTTGAAGCAAGATCCTGATGGAGGAGGTCCTGTAGGACTGCTTGACCACTGTGGC
TTAGGCATTTTGAAGTTCTTGTGTGCTGGAGGTGTGGCTGGGTTTTGTCTCACAGCAGAGGCAAGTAATT
GTAACTTAGAAATGTGTTGCTGTCTGGCTGCCACCTCTTTATTATTGTACACCTTGAAGGTGAGGTTGAT
TAAATCATGTGGGATTTTAGGGCCAGATTCTAATTTTTGAAGCTTTTTTCTAATGTCAGGAACTGAATGG
GTGATAAAATGCCTATTTAGAATGAGACAGCCTTCTGACCCTTCAGGGTCTAGGGCTGTAAAGTGTCTCA
GGGTTGCTGCCAAATGAGCCATGAACTGGGCTGGGTTTTCATCTTTATCTTGGGTAGTTTATTTAAGCTT
GTCATAATTAACAGCTTTGTAAGCTGCCTTTTTAAGTCCTTCAACTAGGCAGGAAATCGTGTAATCTTGC
CTAACTATACCTGGGGAATCTGCCTGATAGTTCTGTTGGGGATCCTCTCAGGGAACTGCTCTAATGCCTT
CTTAGAGGTCTGGCTCGTGAAGCTGGCAGTTATCAGTGTGAGATTGGGCTAGAGAAAAAACTCTTTCCCG
TTCATCTGGGGAGAGGGTAGAAGTTAGGATGACATTTAAGTCACTCCAAGTTAAATTGTAGGACAGAGTT
AGATATTGGAACTGCTGTATATATTTAGCAGGGTCTGATGAGAAAGAGCCTAAATGTTGACTGTTGTGAG
AGAGGTCTGATAGAGAAAAAGGCACATGTACTCTGACTATGCCTTCAGTTTCAGCCTCCTCTCTAAGAGG
AAATTGTTGGGCAGGTGAGTGAGAGCTAGTCATGGAACGAAACTGTAAGCTGGACTGGGTGTGAGGAGGG
GAGGTGATAGAAGGATTATAGGGTGGAGGAGTGGAGGCTGAGGAAGAATTGGAGCCTGCTTCAGCCTGGC
AGGAAGCCACCTAATGAGCAGTCTGGGGAGGAGGGGAGAGGTCAGATGGCTCGGTAGAAAAGGAAGATTG
GAAAGACTCAGTGACGCTTGGGGTTGGGACTGAGGGGACAGACGGGAGGGAAAGAAGGAGGATTTGGGAC
GAATCACATTGGGAACAGACTAGGGAGGGAAAGTGTGAAAAATGCCTGGATGTAAGGTACCTCAGACCAT
TTGCCCATTTTTCGACAAAATTATCTAGGTCTTGTAGGATGGAGAAATCGAAAGTGCCGTTTTCTGGCCA
TTTAGAGCCATTATCAAGTTTGTATTGGGGCCAAGTGGTGTTGCAGAAGAAAATAAGGTGTTTAGGTTTT
AGGTCATGTGTGAGTTGAAGAGGTTTTAAGTTCTTGAGAACACAGGCTAAGGGAGAAGAGGGAGGAATGG
AGGGTGGAAGATTGCCCATAGTGAAGGAGGCAAGCCCAGAGAAAAGAGAGGGTAGACACACGGAGAGAAG
GGGTGGGGGGGTATGTGACCCCCAGGGAGGTGGTGCTTGCCACCCAGGGAAAGTGGTACTTGCCACCAAG
GTGAAGGATCAAGGCCAGGCGTCCCTGCGGTAATCAGACACCTCTGAAACATGGGTAATTGTCCCCGCAG
TGATTAAACACCAAGGGAAGACTGTCTTCCCGAGTCCATGACCAGCGCCAGAGTTTTGGATTCACAGATA
AAACACATCTTCTCTGTCTCTACCGGAAAAGGAAAGGAACTGAAATTAAGAGAAGGGAGAGATTGAAGGG
TGGCACCAAAACTGAAAGGAGAAAGAGGTTGAGGGATAGTGAGAGAGGTTGGAGAAGAGAGTAAAAAGAG
GCAGCTTACCTGATTTAAAATTGGTGAGATGTTCCTTGGGCTGGTTGGTCTGAGGATCTGAGGTCCTAGA
TGGATCTTTCTCACAGAGCAAAGAGCAGGACAGGGGATTTATCTCCCAAGGGAGGTCCCCTGATCCGAAT
CACAGCACCAAATGTCACACACATCCATTTGAAGAGACCACCAAACAGGCTTTGTATGAGCAATAAAGCT
GTTTATTTCACCTGGGTGCAGGCGGGCTGAGTCTGAAAAAGGAGTCAGCAAGGAAGAGGGGGTGGGGCAG
TTTTATAGGATTTAGGTGGGTAGTGGAAAATTACAGTCAAAGGGGGTTTTTCTCTTGCAGGCAGGGACAG
GGGTCACAAGGTACTCATTGGGGGAGCTTCTGAGCCAGGAGAAGGAAATTCACAAGGTTAATCGCTCAGT
TAAGGTGGGGCAGGAACAAATCACAATGGTAGAATGTCATCAGTTAAGGCAGGGACTGTCCATTTTCACT
TCTTTTGTGATTCTTCACTTCCTTCAGGCCATCTGGATGTATACGTGCAGGTCACAAGGGATACAATGGC
TTAGCTTGGGCTCAGAGGCCTGACACCTAGATCATGGTA
