# Supplementary material for: Genome-wide characterization of endogenous retroviruses in snub-nosed monkeys
Source: PeerJ. 2019 Mar 18;7:e6602. doi: 10.7717/peerj.6602 (PMC6428148; doi:10.7717/peerj.6602)
Supplement: File S4 — All ERV sequences found in the black and white snub-nosed monkey. [file peerj-07-6602-s004.zip › Supplemental4/226-12323.fasta]

>226NW_016814655.1:4591735-4604057 Rhinopithecus bieti 
ACCACTGCATTCAGGCTAAATGACAGAGCCAGACCCTGTCTCAAAAAAAAAAATAAAGAAAATAAGCAGA
AAAAGAAATCTGATCAGTTTATGACAGCTCACCTCAGTGAACCCCCTTTTGCAAACCAAACAATCAGGAT
CTGCCCCTTCACTTCTGAAAATCAATCATTCAGGTGAGTCCTGCCTTTTGCATTGTCAAAAGAGGCTGGG
CACAATGGCTCACGCCTGCAATCCCAGGATGAGGTGGGTAGGTCGCCTGAGGTCAGGAGCTTGAGACCAG
CCTGGCCAACATGGTGAAACCCCATCTCTACTAAAAATACAAAAATTAGCCAGGCATGGTGGCACACATC
TGTAGTCCCAGCTACTCAGGAGGCTGAGGCAGGAGAATCACTTGAACCCAGGAGGCAGACGTTGCAGTCA
ACCAAGATCACGCCACTACATGCCAACCTGGGTAACAGAGTGAGACTCCGTCTGTCTCTGACAGACATTG
TCAAAAGAGAAGAAAGAGAAATAATAATAGGAAAGTTATAGAAAACTATTCATGCCAAAAAATGCAATAT
AGCCTCGTTTAGGTTAAAAAATATATTTTAAAATATTTATTTTAGTAATTTGCATTTTCCAGATTTCTGC
AATGATGTATAACTTTTATAATATGGTGGTAAGGGTGTGAAGCAACACATTTTGTGTGTGTGTTTTTAAT
TCCCATTTCTTGTTTGTGATTGGGGTGAAATATCAGAAGGTCAGCTTGGCAGTCATTGTAGGAGTAGAAA
GTAGCCATTCATATTTCCCTACCAGCTGGTTGACCCCACTGAGGCCCCTGCCTGGATCTTAGGATTCAGG
CCTCTCCACTTGTCAGTCCAGCTCTCAGGCTTTACACACGATCTCCTCATCCAGTCTACCCCATGTACCA
ACACCAATTTCACCCTCCTAAGAACCACTGTCATCTTGCTGCTCCCTGCTGCAGTGCTCTCAATAGCTCC
TATAGCCTCCCTATACCCTTTATACCCTTCCATTCCAGGGCTCCAGAGCCTGATTCAGTGTACCCCTCAG
ATCTTTCTCAGGGATCCCCCACAACACACCTCTTCATCTCTTCAGCTAAGGTCATCACCATTTCCCTCAT
GCCATGCTCCTTCCAGCCTCTGCTACTCTTCCTTCCAGCAACACCCTTCTCTCCCTACTCCACATCTCTA
CCTAACAGTTGTGAGGCAGGAGGTAGGACTGGACTCAGGAAGGTGAACTCTACGCTAGAGGCAGGGCTCA
GACACCGGACCAAATTCAGGACCAGTTAAACAGATCTGGCACAGGCTGGGCACAGTGGCTCACGCCTGTA
ATCCTAACACTTTGGGAGGCTGACGCAGGCAGATTGCCTGAGCTCAGGAGTTCAAGACCACCCTGGCAAC
ATGGCGAAACCCTGTCTCTACTAAAATACAAAAATTAGCCAGTGTGGTGGTGTGTGCCTGTAGTCCCAGC
TGCTTGGGAGGCTGAGCCATGAGAATCACTTGAACATGGGAGGCAGAGGTTGCAGTGAGCCAAGATTATA
CCAATGCACTCCAGCCTGGGCAACAAAGTGAGGTTCCATCTCAAAAAAAAACCAGGCCGGGCGCGGTAGC
TCAAGCCTGTAATCCCAGCACTTTGGGAGGCCGAGACGGGCGGATCACGAGGTCAGGAGATTGAGACCAT
CCTGGCTAACACGGTGAAACCCCGTCTCTGCTAAAAATACAAAAAAACTAGCCGGGCGAGGTGGCAGGTG
CCTGTAGTCCCAGCTACTCGGGAGGCTGAGGCAGGAGAATGGCGTGAACCCAGGAGGCGGAGCTTGCAGT
GAGCTGAGATCCGGCCACTGCACTCCAGCCTGGGCGACAGAGCGAGACTCTGTCTCAAAAAANNNNNNNN
NNNNNNNNNNNNNNNNNNNNNNNNNNNNNNNNNNNNNNNNNNNNNNNNNNNNNNNNNNNNNNNNNNNNNN
NNNNNNNNNNNNNNNNNNNNNNNNNNNNNNNNNNNNNNNNNNNNNNNNNNNNNNNNNNNNNNNNNNNNNN
NNNNNNNNNNNNNNNNNNNNNNNNNNNNNNNNNNNNNNNNNNNNNNNNNNNNNNNNNNNNNNNNNNNNNN
NNNNNNNNNNNNNNNNNNNNNNNNNNNNNNNNNNNNNNNNNNNNNNNNNNNNNNNNNNNNNNNNNNNNNN
NNNNNNNNNNNNNNNNNNNNNNNNNNNNNNNNNNNNNNNNNNNNNNNNNNNNNNNNNNNNNNNNNNNNNN
NNNNNNNNNNNNNNNNNNNNNNNNNNNNNNNNNNNNNNNNNNNNNNNNNNNNNNNNNNNNNNNNNNNNNN
NNNNNNNNNNNNNNNNNNNNNNNNNNNNNNNNNNNNNNNNNNNNNNNNNNNNNNNNNNNNNNNNNNNNNN
NNNNNNNNNNNNNNNNNNNNNNNNNNNNNNNNNNNNNNNNNNNNNNNNNNNNNNNNNNNNNNNNNNNNNN
NNNNNNNNNNNNNNNNNNNNNNNNNNNNNNNNNNNNNNNNNNNNNNNNNNNNNNNNNNNNNNNNNNNNNN
NNNNNNNNNNNNNNNNNNNNNNNNNNNNNNNNNNNNNNNNNNNNNNNNNNNNNNNNNNNNNNNNNNNNNN
NNNNNNNNNNNNNNNNNNNNNNNNNNNNNNNNNNNNNNNNNNNNNNNNNNNNNNNNNNNNNNNNNNNNNN
NNNNNNNNNNNNNNNNNNNNNNNNNNNNNNNNNNNNNNNNNNNNNNNNNNNNNNNNNNNNNNNNNNNNNN
NNNNNNNNNNNNNNNNNNNNNNNATTTTTTTTTGAGACAGAGTCTCACTCTGTCACCCAGGCTGGAGTGC
AGTGGCGTGATCTCAGCTCACTGCAGCCTCCACCTCCCAGGTTCAAGCGATTCTCCTACCTCAGCCTCCC
AAGTACCTGGGATTACAGACACACACCACCATGACCGGCTAATTTATGTATTTTTAGTAAAGACAGGGTT
TTGGCATGTTGGTCAGGCTGGTCTCAAACTCCTGGCCTCATGTGATCTGCCCGCATCAGCTTCCCAAAGT
GCTGGGATTATAGGCTTGGGCCACTGCGCCCAGCCTGAGAGGTAAATTTTTTGAAAGGTAAGCTTTAGTG
GAACAATCCTGAAGAACAACACAAGAGGAATAGCAGGTTACCAGTAAGATGTCAGCCAATTTGTTCCAGC
CACTTTTGAATCCATGTCCTATAATCTAAAATTTAGTTCTCTTTCCCTAAACTGAGAGCTTTCTATCATG
TCAGTATCTATGTTATGAAGAAAAGGAGACTTAGGTGAGATGTATGTATGTATCACAACTGCTGCATCAA
TTGCCTAGGACTTCAACAGCTTCATGGAAGTCTGGGAAATGTTCATGCATAAGGTTATTGCCTTAGCTGA
CTGAAAATTGCCCCATACAGTGGTACATAACAACCCTTAGGGCTTTTAAAGAACAAACAGGTTGAAAAAT
GGGTTAAAGTAAGCAAATACAGTATCTGTCTTTAGAACTATCAACTCAGGAATTCTCTCAATTATGAAAT
CTTGCAGAGAAGTTATTTTTCTTTCTCAAAATCCAGATAATGACAATATTCCTTACTCCAGATCTGGCAT
TTTTTCATCATCACTGTCTTGTGAATGATCATCTGCTCCATCTGCTAAATCTACATCTTCTTCACCACCC
ATGTTGTTCATCATCTCAGAGAAATGATCAAAATCAGACATGGCTTCATCTGAATCATCTTCCCAGTCTT
TCCAAAGATTGGAGTCCACACTCAGCCAGTTAAGCTCTGCCCTTTGTTTTGTTAACCTTGGCCATGATTG
GCCACATTTTCCTTTTTGTAAACAAATAAAATTGATCTGTCCATTCTTTTATGCTTGAAATCATTTGGAT
CAATACAGTGAAAAATATCAATTTCAAATAAATGCTTAAAATGATCACTTCCAAGAAGTGGCTGTACGAG
GGCTTTTGCACAGCCAGCAGAGCAGCGGTCCCGACCACAGTGCATGCCCTGAGCTCTCTGCCTCCCCTAC
CTGCCCGTGAGGTGACAGCAGTGCCGCAAGCAGCCCATAGCAGGGTGGAACACCCACATCGACAACCTCG
TGGTGGAAGGGACCTGTAGGACGCAGCCATCGTGGGCTACAAGGATTTGCCTTCCATCCAGGCCACCATC
CCTGGGAAAACCTTTGTCAACATCCGGCCAGCTGAGGTTGATGTCCTGATTGGCAAAGACTGGTCAAGTT
TTTTTGCGAATGGAGTGGCACTTGGGGGCCAGAAATGTTCTGTGATCCAAGACCCACTGCGGCAGGAGGG
AGAACTGACCCATCTTTGTACCAAGAGCACCGATGGAGCTCCCACCTTCAATGTCACTGTCACCATAACT
GTCAGGATGCTGAGTTGCGGGCAGTCAGAGACCCCGAATGGAGGGACTGGCTGGAGCCACGGTAGAGGAA
CATCAGTTGTGAATATTTCATTTTAATATGAACATTTATCAGTTCCCAAATAATACTTTTCTAATTTCTT
ATGCCTGTCTTTATTTAATCTCTTAATCCTGTTATCTTCATAAACTGAGGATGTATATCACCTCAGGACC
ACTGTGATAATTGTGTTAACTATACAAATTGATTGTAAAACGTGTGTTTGAACAATATGAAGTCAGTGCA
CCTTGAAAAAGAACAGAATAATAGTGATTTTTAGGGAACAAGGAAAGACAACCATAAGGTCTGACTGCCT
GTGGGGTCGGGCAAAAGAGCCATATTTTCCTTCTTGCAGAGAGCCTATAAACAGATGTGAGAGTAGGGAA
GGTATCGCTAAATTCTTTTCCTAGCAAGGCATATTAATATTAATATTAATACCCTGGGAAACTAATGCAT
TCCTGGGGGAAGATCTATAAATGGCCGCTCTGGGAATGTCTGTCTTGTGCAATTGAGATAAGGACTGAGA
TACGCCCTGGTCTCCTTCAGTACCCTCAGGCTTACTAGGGTGGGGAAAAACTCCGCCCTGGTAAATTTGT
GCTCAGACCGGTTCTCTGCTCTCAAACCCTGTTTTCTGTTGTTTAAGATGTTTATCAAGACAATACGTGC
ACCGCTGAACATAGACCCTTATCTGTAGTTCTGCTTTTGCCCTTCTCCTTGTGATCTTTGTGGGACCCTT
ATCAATAGTTCTGCTTTTGCCCTTTGTCCTGTTCTCTCAGAAGCATGTGATCTTTGTTAGACCCTTATTA
GTAGTTCTGCTTTTTGCCCTTTGAAGCATGTGATCTTTGTACCTACACCCTGTTCTTACACTCCCTCCCC
TTTTTGAAATCCTTAATAGGCTGGGCACGGTGGCTCACACCTGTAATTCCAGCGCTTTGGGAGGCCAAGG
TGGGTAGATCACGAGTTCAGGAGATCAAGACCATCCTGGCTAACACAGTGAAACCCCGTTTCTACTAATA
ATACAAAAAAATTAGCCAGGCGTGGTGGCGGGCACCTGTGGTCCTAGCTACTCGGGAGTCTGAGGCAGGA
GACTGGCATGAACCCAGGATGCTGAGCTTGCAGTGAGCCAAGATCGTGCCACTGCACTCCAGCCTTGGTG
ACAGAGCAAGACTCTGTCTCAAAAAAAAAAAAAAATAGAAAAGAAGAAAAAGTAACCCATAAAAACTTGC
TGGTTCGAGGCTCAGGCGGGCATCACGGTCCTACCAATATGTGATGCCACCCCCAGTGGCCCAGCAGTTA
AATTCCTCTCTTTATACTGTCTCTCTTTATTTCTCAGCCAGCCAAAAGTTATGGAAAATAGAAATAACCT
ACGTTGAAATATTGGGGCATGTTCCCCAATATCTCAAATGCCAACATAGTTTTCTTTTTCCTAAGTGCAT
GTGGGAACACAATTCCCTTTGGAAGGTGTAGAGAAACGTTCATCAGTCTGGTCCACAGAAACGCTTGTTT
CGCTCCCTGAAGACTGGTGAATTGTCTGTGTATTGTGCGGGGTAACTATGGGTCACGCAGAGTCTAAACA
TTATGCTTATCTCTGCTATATTAAACTCCTGTTAAAACGGGGGGGGGGTCGGGTACCCTTGGAAAATATG
GTCACCCTATTCAGGGTGCTGGAAGAACACTGTCCTTGGTTTCCTGAAAAGAGAACGTTAGCTGTGGAAC
TATGGGATCATATTGGTGCAAAATTCCAGGAACTGGTCCTGACAGGATATTATGTTCCCATCACTGTTTG
GGGTGACTGGGCCTTGGTACATGCCGTCCTAATGACATACCAATCCTGTGACCCCCTGCAGTTACATTTT
CTGAATCTGGAGATGCTCCACCTCTTCCTCAGCTTTCCTCTCATGCTCGGCCTTTGCTATCTGCTCAGCC
TCTCTCTCCCTTTGTCTGCTCCTCCCCCACCTGAGGATATTGAAGATTCAATATCTAACTCCGGTGACTT
TGGCTTAATGTCACCCTCTGATGATCTTCTTTTCACGAAGAGCTGGTACTTGTAGCTCCCGCGGCCCCGA
CTCAGACAGCCCGGGACTATATCTATGCTAACTCTTCATTCTTCAAACCTTTGCAGCCTTTGCCTCTGGA
GCCATCTAATGACTCTGGGACTAAACTACAATTTACCTGTAATTCTGCAGGCTCTTCTCTGTCCATTGCA
GCCTATCACCCTCCTGTCATTTCGGTCCCTCAACTGGTCACTTTGCCATCCACTCAACCTGCTTCTCTGT
ACCAATCTTCACACATGGATACTCCTACCACTCTTGTTGCACAGGATTGGGCAATAATCACTGGTATGCT
TCTGCCTCTTCTCCTCCTCCAAAGCCCATTTCTCATGCTGTCATACCGGTCTGACCTCCTCAACCTCAGT
TCCCCTTATCTACACATACTTTTCCTATCACTTCTATGCCGACTCCATCTCATGTGCCTGTTCTTGAAAC
TTCCTTGCTACACTTATTATGCCAAAACAAAAAAGCAAGTGGATTAGAGGCGTGGCCTTATCTGGTCACG
CTGGAACCTTGCAATGCTCAAGGGGTACAAGTGGGTTGATATGCACCACTCTATCTTACCTTTTTAAAAG
AATTCAAGAATGCCTGTACTCAGTATGGTCCTACTTCTCCATATGTTAAGATGGTATTACAGACTCTGTG
CTGAGGTCATTTTGCTTCCTTTAGACTGGGACCTTTTGGCAAAAGCTGCTCAAACTCCATCTCAGCACTT
ACAATTCCGTACCTGGTGGTCAGAGGAGGCCCGTCTGCAGGCTCAGCTAAATCGGGCTGATGGCATTCTA
ATTACTCAGGCTCCGCTCACAGGCTCCAATAATAACTCTGACACTACCGCCCAATTAGGCTTTGATGCTC
TCACCACAGAACAAGTAACAAAGTTGTGTATGAGAGCTTGGGTAAATTACGCATCCCAGGCCAAGGTCCT
GTTTCTTTTACTACTGTTAAACAGGGTCACAATGAATTATGTCCTGATTATTTGGCTAAATTACAAGATG
CTGTTGAAAAATCTGTCTCTGATGAGCACACTCAAGGTATTCTTCTTTGTGTGTTAGCTTTTGAGAATGA
GAACCATGAGTGTAAAATGGCCATGCGTTCTGTCCAACGACAAAGTTTACATGATCACGAGGTGTTGCCT
GCATATATTAAAGCTTGTGAAGGCGTTGGATTGGAGACCCACAAAAGCTATTCTGTGGGCACGGGCCATG
AAGGATTGCAGTCATACTGACTCGACTGATTCTTTCCTTGGAGCCTGCTGTACTTGTGGTCAACTTGGTC
ATACTCAAAAAAATTGCACTGTTAAAAACTTAAAGGCGGCCAAGCCGGCTCAAAAAACACAGCCAAATGC
TCCTGCTACTGTTTGTCCTCATTGTCGTAAAGGTAAACATTGGGCAAGTACTTGCCACTCTTAAGTCTGA
TATAGATAGAAATCCCTTGCCACAGAACCAGGGAAATGGGAAGTGGGGCCAGTCCCAGCCCCCAATATCA
AATGGGACACCTCAGACTCAGATCAATGTTGCATTTCCGCTTCAAGCGGTCCCAGCGCAGCCCCCAGCAA
AAACAAATGTACCTACAGCCAACCCAGACGGGTCCCAGCCTCTTCTTCTGTCTCAGTACAATGCATGTCC
ACCTCCACAGTTGGGGGCGGGGCAGTCAATCTCTGTAGTACCGTTCCTCTAAATTTACTACCTAATTCTT
TGCCTTTAATTCCCAGACCAATACCTGGGAACCTGGAACAATTATAACATGGGAAGAGGGTATGCTTGTG
TTTCACCAGGAGATCATCAATCCCCTGTCTTGGTGCCCACTAGAAGACTTAAACTTCGTGTGAATACTGA
CAATAAAAACCACAGGGAAGAGACGTCTGCATCAGAGAACACCCTCATACCTGGTGAAATCTGTGCCGAT
TCCTCAGAAACCGGCATGCCAAATCAAAATGGGTCTTGTTCAATCCTTCCTAAAGGCAACAGAGACCCCT
CTAACTAATCCCACTTCTCCTAATTCCCTTTCTTTTTCTCCTTTGAACCTGAAAATCTCACCATTTCTAT
TAGCCTGAAAATAACATCCCCCTGTTCTTCTAGTCCTCCTTCAGCATGGATCTTGCTTACAATAAGTTTT
ATTTAATAATTCTGGCCAGGCACGGTGGCTCACGCCTGGGGTCCCAGCACTTTGGGAGGCCGAGGCGGGC
AGATCACAAGGTCAGCAGATCGAGACCATCCTGGCCAGCACGGTGAAACCATGTCTCTATTGAAAATACA
AAAAATTAGCCGGGCGTGGTGGCAGGCACCTGTAGTCCCATCTACTCGGCAGGCTGAGGCAGGAGAATGG
TGTGAACCCAGGAGGCGGAGCTGGCAGTGAGCAGAGATCGCACCACTGCACTCCAGCCTGGGCGACAGAG
CGAGACTCTGTCTCAAAAAAAAAAAAAAATTCTCCTCTTTATACTTTCTGTCTCACCAGTTTCCCCTCAC
ACTTATTTACCTGCTACACAAAATTATTCTTATTGGGCTTATGTGCCTTCCCTCCACTTATTCGACCTCT
CACCTGGATGGATGCTCCTTTGGAAATATACTAATGATAGCGTGTGGATATCTGGAGCTACAGATGACCA
TTGCCCCACTCAACCAGGAAAAGAAGGCACTGCATTTAATGTTACTGTGGGTTATAGATACCCTCCTCTG
TGTCTCGGACATGCACCTGCTTGCATCCATCTGGAAACTCAAGTCTGGGCTGCTTACCTTCTGAAGAGAT
CAGCCACAGGGGAACGAGAACATTTGGTCTCCAGCCTCTCCCTTTCTCCTTTAAGGCAAATGAAAAGGGG
GGTAATAGGAGATACCCCATACTTTCAATATAAACCTGTAGGAAAACCATGTCCTAAAAATTTTGAGGGC
CCATCTAAAACTTTAATTAGGGAAGATTGTGTTAATTCACATGCAGTAGTATTAAAAAATGACTCATATG
GTTTAGTAATAGGCTGGGCACCAAAGGGCTATTTGACAAACAATTGCTCCTCTGGCAGAAGGGAATGCCT
GGAGGCTGCTTATTTTATTTCTTATTGGGAGGACAAGGATCATCATCCTACTTTGCGTAGGAAGTTCAGC
TTGTTCTGTCCCTTAAAATGGGAAGATAAGGGCATTACCCGCCCCCACTGCTGAGGCCTTGTATGATGTT
CCCATTCTGAGCCCAGAACACCCAGAACTTTGGAAATTGGCTATTGCCATGTCCCAGACTACAAGTATGG
GAAGGGGAAACTTTTCTGTCCGTTGTCCCCACTACCACCCCTCGCAACTGTGATTCTGAACCCCATGATA
AATTCCCTTTGAACCCTTTTCCCCTTTTTGATGCTAATCCTCCTTTATGGGACTCTGATTGGCATTTTGA
TAATTCTTCTTGACCCAGGTATGCCCCTCTACCTCTTCAGCATCCCCGGGCACCTTGGATTGCTTCTTTA
TGGCAGAGAACATCAGGCGTTGCCACAGCCACTCCTCTCCCTCAGTATCAACATAGATTCAAACATTCTG
CTTTGTTTACCTCCAGCCTGACTATTCCTGTCCAGAGTTGTGTTAAGCCTCCTTACATGCTGTTAGTGGG
AAATATCAAAATTTAGATGAACAATCAAACTGCCCAATGCATTAATTGTCATTTATACACTTGTGTTAAC
TCCTGTTTTGACTTTAGGAAAAGTGTAATGTTGGTTCAAGCTCAGGAAGGAATCTGGATACCAGTAACTT
TACCCAGACCTTGGGAACCTTCCCCCTCAGTACATTTAATTAATGAAGTGTTACAACGAATTTTCAAAAG
ATCTAAGAGATTTGTTTTCACTTTAATTGCTGTGATCATGGGCCTAATTACAGTCACTGCACTGGCCATC
ACTGCCGGAGTGGCATTACACCAATCTATTCAAGTGGCTCATTTTGTTAATGATTGGCAAGTCAATTCCA
CCCAAATGAGGAATTCTCAACAAGGCATTGATCAAAAATTAGCTAGTCAAATTAATGATTAAGACAGTCT
GTTATTTGGCTTGGGGATCAGCTAATGAGTCTCGAACATTGCATGCAAATGCAATGTGATTGGAACACTT
CTGATATCTGTATCACACCATATTCCTACAACGAGAGTGATCTTTCATGGGAAATAGTCAAAAGACACCT
TCTAGGTAGATAATTTATCCTTGGACATAACTAAAGAAACAAATTTTTGGAGCCTATCAAGCTCATTTAT
CCGTTATGCCTGGAGCTGTGGCGTTAGATCAGGTGGCAGAAAGTCTTTCTAGAGTAAACCCCGTGACTTG
GATTAAGTCTCTTGGGGGCTCCGCTGTAGTAAATTTTGGAATCATGTTTCTCTGTTTAATGGGCTTGTTT
TTAGTGTGTCAGATTAGTCAAAGAATCCTGTGTCAAAACCGAGAGAACGAACAGCCTTCATCGCCATGGC
ACGTTTATACAAAAAGAAAGGGAGAGATGTTGCGGGAAGTCAGGGACCCTGAATGGAGGGACCGGCTGGA
GCCACGGCCAAGGAACATACATTGTGAAGATTTCATTTTAATATGGACATTTATCAGTTCCCAAATAATA
CTTTTCTAATTTCTTATGTCTGTGTTTACTTTAATCTCTTAATCCTGTTATCTTTGTAAGCTGAGGATGT
ATGTCACCTCAGGACCACTGTGATAATTGTGTTAACTTTACAAATTAATTGTAAAACATGTGTTTGAACA
ATATGAAATCGGTGCACCTTGAAAAAGAACAGAATAATAGTGAATTTTAGGGAACAAGGGAAGATAACCA
TAAGGTCTGACTGCCTGTGGGGTCGGGCAAAAAGAGCCATATTTTCCTTCTTGCAGAGAGCCTATAAACG
TGTGAGTAGGGAAGATATCGCTAAATTCTTTTCCCAGCAAGGAATATTAATATTAGTACCCTGGGAAAGG
AGTGCATTCCTTGGGGGTGGTCTATAAACAGCCACTCTGGGAATGTCTGTCTTGTGCAGTTGAGATAAGG
ACTGAGATACGCCCTGGTCTCCTGCAGTACCCTAAGGCCTAGTAGGGTGGGGAAAAACTCCGCCCTGGTA
AATTTGTGGTCAGACTGGTTCTCTGCTCTCAAACCCTGTTTTCTGCTGTTTAAGATTTTATCAAGACAAT
ACATGCACTGCTGAACATAGACCCTTATCAATAGTTCTGCTTTTGCCCTTTGCATTGTGATCTTTGTTGG
ACCCTCATCAGTAGTTCTGCTTTTGCCCTTTGTTTTGTTCCCTCAGAAGCATGTGATCTTTGTTAGACCC
TTATTAGTAGTTCTGCTTTTTGCCCTTTGAAGCATGTGATCTTTGTACCTACACCCTGTTCTTACACCCC
TCCCCTTTTGAAACCCTTAATAAAAACTTGCTAGTTTGAGGCTCAGGTGGGCATCACGGTCCCACTGATA
TGTGATGCCACCCCCGGCAGCCCAGCTGTAAAGTTCCTCTCTTTATACTGTTGCTCTTTATTTCTCAGCT
GGCCAACACTTATAGAAAGAACCTATGTTGAAATATTGGGGGTGGTTCCCCCAATACACTAGTCCTGCTG
ATGAGCAAAGAAGGTCTCAACAGCAGTTTGATCAATAAGAAATGTTATGAAACAGCCTCCCACCTCTGGC
ATTCCCAGTACTGACCTCATCTGTCCCTTCCCCTCCACTGCTCCCCACAGCTTTGCACCCCTTTTGTTCC
CATACACACATATAACATTTTTATTTTGGGGGCCATTACCCCACACCCCTTATTGCTGCCAAAACTACAT
GGGCTTGAGGGGCAGGGCTGGATGGACAGTCATGCCACTGCACACCAGCCTGGTGACAGAGCAAGACTCT
GTCTCAAAAAAAAAAAAAAAAAAAAAGAATGCATAAAAGACCTTTGACAGTCCCTGCTACTCGTGACCCT
CCT
