# Supplementary material for: Genome-wide characterization of endogenous retroviruses in snub-nosed monkeys
Source: PeerJ. 2019 Mar 18;7:e6602. doi: 10.7717/peerj.6602 (PMC6428148; doi:10.7717/peerj.6602)
Supplement: File S4 — All ERV sequences found in the black and white snub-nosed monkey. [file peerj-07-6602-s004.zip › Supplemental4/227-1756.fasta]

>NW_016814655.1:473949-475704 Rhinopithecus bieti  
TCCCTAATAAGGGTATGGGACTTTCAGGCATAACAAGAAAGGCACATGAAAAGAGCAAAGTCTCCCAATT
ACAACTGAGGAGGTGGGAGAAATACCTGGTTACAGGCTGTCTGTTACTCGGATGGTAACAGACCTTGGGG
ACAGTCGTCTAGGAAAGGAGATCAACACCGAGAAGGTTGCGCCAGTGTCCAGGAGGAAGTCAATTTCCTG
GCCCTCAATGGTTAAGCATACCCAGGGCTCAGTAAGGGTAATGACATGAGCTGGTGCTTGTCCCAGGCAC
CGTCAGTCCTGTTGTTGGATCATCTGGTTGGGGGCTTCTGTCCCAGAGAATCTTCATCCTCTGGGGCAGT
GCACCTTCCAGTGATTGCCTCAGCATAGTGGACATGGACAAGGGGGCAGCTCGTTTATCACTGGACAGTC
TTTTTTAAAGTGTCCTTGTAAACCACACTGATAACAAGCCCTACCGGGTGATTGGCCTGCTCCATTTTCT
GTCCTCTCTGAACCACCAAGATTTGTTTGTCTGAGGGCCATGACTAAGGCTGTGGCCTTTCTCTGATCTC
ACTTTTCCTTTTGGACTTGTTCCTCTTGGTCCCTATTATAGAACACCGAGGCTGCCAGGTTTAATAACTC
CTCCACATTTTGTTCAGGGCCCAAGGGCTTGCTTTTGGAGCTTTCTCCTGATATCTGCGGCTGATTGGGT
AATAAACTTATCTTTTAGAACCAGTTTACCCTCGAGTGATTCAGGTGACAGGGGAGTATATTTTCTTAAG
ACCTCCCATAGCCACTCGAGGAAGGCAGAAGGATTTTCTTCCTTTCCCTGAGTCATGGTAGACATCATTG
AGTAATTCATGGGCTTTTTCCTAATTCTCCTTAGTCCTTCTAGAACACAGGTCAACAGATGTTTATGACT
CCAGTCTCCATGAGCTGAGTCAAGGTCCCAGTGGAGATCCATACTGGGGACGGCTTGCTGACCAGTAGGG
AATTTGTCCCTTTTTTCGGCTATCGTTCTGTCATTTACGGGACTAACATACCAAGTATCTCCAAACTCTC
AGGCTGCAGCTAAAGCCTCATTCTTTTCATTAAAGGCCAGGGTTTGATCTAACAGTAACATGATATCTCT
CCAAGCGAGGTCGAAGGTTTGCCCTAAGCCCTGTAGGACATCTGTGTACCTATTAGGATCATCTGAAAAC
TTCCCCAGGTCTACCTTGATCTGCTTCAAATCAGAGAGAGAGAAAGGGACATGTACCTGGGTTGGGCCAA
ATTCTCCTCCCCCTACAGCTTGAAGGGGACATAACCAATAGCCTGGTGGTTTTTGGTGCTTTAGAGATTT
CTTTGCTTATTTTCTTCTGGGCAGGGGAGATTAGAGGGGGATTATCATTAATAGGAAGGGGAGCTATAGG
GAAGTTAGGATTTGGGGGTAACCTGAAAGTTCCTCCTGTGGGATGTAAATTGCAAGCTTTGCCTAGCTGT
GTATTCTCCTTCAATGAAAAGAAAGCTTGGACATAAGGTATTTCACTCCATTTGCCTTCCCTCTTACAGA
AAAGGTCAAGCTGCAAAACAGTATTGTAATTTGTACTTCCCTCAGGTGGCCATTTTTTCCCATCAGAGAG
AGAATATTGGGGCCAAGCTTGAGTGCAGAAAAAAATGAACTGCTTCTTTTTCAGGGTTTGTGGGTCAAAC
TGGCCCCAATGGCTTAGGATGCATTTCAAGGGTGAGCCTGTTGATGCCTGAGTGTTTCCCATCTGAAAGA
CAAAAC
