# Supplementary material for: Genome-wide characterization of endogenous retroviruses in snub-nosed monkeys
Source: PeerJ. 2019 Mar 18;7:e6602. doi: 10.7717/peerj.6602 (PMC6428148; doi:10.7717/peerj.6602)
Supplement: File S4 — All ERV sequences found in the black and white snub-nosed monkey. [file peerj-07-6602-s004.zip › Supplemental4/22-7946.fasta]

>22NW_016809126.1:131876-139821 Rhinopithecus bieti 
TGCCCAGACCCGCGATGACCCAAAAGCAACCACCAGAGTCCAGAGACAAAGCCAAGTGGCAGGGATCACT
TTATTTCGAGTTCGTACTCGGTTCCCTCCAGCTAGGTATCAGATCCTAGGGAGAGACCCCGAGCTCGGTG
TTCAGCCATCTTTTATAGTCAGACACAAACGAGTTACAGCAAGTTACAGAGTCACTGGGGATTTTTACAG
TTGTAGGTTTACAATTGGCTGACATTTAAAGTTAAACATTAGTCAGTTGTTCATTGGTTCCCGCCCTTTG
ACCAAACCACAAACGGCCACTTGCCCTGCTAGGGACTTTCCAGATAATCTTGTTGTTTTAGCATTAAGGG
GAGTTTCCTGACTTTTCTGACCTCTGATATTCAGTATTTTTCCACTCCTCATTCCCCCCTCTCTCTAGTA
TCTTGAGAGCCAATCTTGGGTCTTATATGTCTGACTCGGAAGTCTCGGTGAGTACAGGTTGGTACTGGGC
TCTCAGGACCATAAGCTGGACAGTGTTGAGTCTTTCTTTTACAAAGTTTGTTAATCTGTTTATTATACAT
GGTCCTATAGTGAGTAAGAGAAGTATACTTATGAATGGTCCTATGAGGGGCACTAGAAGGGAGTACATGG
AGGAATTCCACCAGCTGTTGGCAGCAGAGGTGAATTGTTGTTTCTGCAATTCTAGGCTGAGTTTATGTAG
TTGTTGAACTCGCGTTTCTACGAGTCCAGATTCATTTATGTAGAAACAACAATCTTCTCTGAGGAAAAGA
CAGGTCCCTCCTTTTTCGGCCGTTAACAGGTCTAGTGCACGGCGGTTTTGTAAAGTAACTTGGGCAAGGG
AAGTCAATTGTCTCTGTAATGAGGCAAGGGATTCGGCGGAAGCTTCCATAGCTATGGAGAATTGATGAGA
GAGTTTTGCAGTGCTGATAAGGGAGTGACCTAAAGCTCCCCCGGCTAGTCCTGCAGCAACTAAGGACGTG
GTGAGTGAGACTCCGGCTACTAGGGGGAGGAATATAGCTCGTTTTGGTCTAGGGAAAGGGGCGGAGTCCC
ACCTGGAAAATTCTGCAGGGGTGCGCAAGGTTAGTTGGGGGACTAGCGTGACAGGGAGACACAGTAGGGT
TATAGTGGCCTGAGTGGAAAGGTTCTTATATAGGGTCCCATTGCACCAGAAGAAAGAACCGGGAGGGGCA
AAGAGGGTTGAGTTGGGAGTGGAAGTTGTATTACAGAGGGTAGTGCCGGCATTTGAATAACAAAAGGAAA
CTTGTGTCTGTCCAGGGTTTAGGAACAAGGGGACGTCAGGGATCGGGGGTGGTATGTGGCTATTGTTAGG
GTTTAGGCTGAGAGAAGCGTTAGACCGGCCTGGAAGTGGAACTGCGGTTAACGGCGGTCGCCCTAGAGCC
GCGCAGAAGAAGCATGCAGAGAGATTGCCTAGGCCAGTGGCGTTTGCGATTTCTAACCCTTCTCTTAATA
GGGATAACCAGGAAAAGGGGCGGGTAGGAGTTAAAGTTGAAAGCTGGACATTTAATTCCCTTTCCTGGTT
CTGTATAGCCGCGTGTAGGGTGGTCTGGATCTGAACAAGGGAACGCCAGAGAAAGAGACGGCTACTAGGC
CAGGTAGTTCCTGAAGTCAAGTACATAGCCCCTTTTTGCTGGGAAGTCCAGCGGGAGTCCCAGGGGTCCC
AGATAACCCAGGTGTAGCCTGATGTGGTTTTAAAGAAATTGTGTGACTGCCACGTTTGACTGGATAGGGA
CTCAGAAGTTTTTAGGATTTTAACGGTGTGGATTTTGCAGGACCTATATGGACAGCCGACACTTTGTTCT
ACCCATGAGTTATTACAATAAGAGAGTGTTTGGTCAAAGAGGAAACAAATTGCGGGTGCTGCTTTTCCTG
GCTGGTGTTTAAAATCAGTGAAATTTAGATGGATGGGAGTGCTACAACCCCCAGGGGGACAGTCAGCAGT
GCCTAATACATAGCCCTTTTGTTCTGTCTGAGCATAATTGGTCCAGTTCTCAGTCAGGAAGAAACGCCAA
GCGAAAGGGGATGTTGCCGGGTTCGCCTGGGTCTCCCCACAAGGGATCCATAAGAGTAGAAGAGTTATAA
AGGAGGTAGGTGTCATAGTTACAGTTTAGGTTGCTGACGGCGTAGAACAAGTTTTAGAGGGTTTTCTTTG
GTCCGGTCAACTGTCCAGGTTGCTGCCTCTCCCGTCGAGGATGTAACAAGGTCCGAGAGCGGGTCTATAG
GCTTGGCGTGGGTGTGATGAATCCAGGCGGCGATGCCTTCCACTTTGAGGGCCGTAGGCGTAGTCAGGAT
CACCTGGAATGGTCCTTTCCACCGGGGTTCTAGGGTTTCTTGTCGGTGGCGCTTGACGAGGACCCAGTCT
CCCGGTTTGTATTGATGTGGAATGGGTGGAGGCCCAGCTTCATATAGTTCTTTTAGCTTGGGCCAGACTT
CCTCATGAACTCTCTGTAGGGCTTGTAAGGAGAACAAAAGTTCAAGACCATTATCTGTGTCAGCTTTGAG
GAGATTGTCTTTAAGGTTAGGGAGGATAGGGGGTGGTTTGCCATACATTATTTCATAAGGGGTAAGTCCT
AGTTTATAAGGAGAGTTACGTGCCCGGAACAGAGCGTAGGGGAGGAGGACTACCCAGTTAGCGCCAGTCT
CCATGGTCAATTTAGTTAGGGTCTCTTTTAATGTTCTATTCATTCTTTCTACCTGACCTGAGCTTTGGGG
TCGATAAGCACAATGTAGTTTCCAATTAGCCCCAAGGATGGAAGCCAGTCCCTGACTTACCTTTGCGGTG
AAGGCCGGCCCATTATCCGACCCTATCATGACTGGAAAGCCGTACCTGGGCAGGATTTCTTCTAGGATCT
TTTTGGCCACAATCTGTGCAGTTTCTTTTTTTGTCGGAAAAGCTTCTGCCCATCCTGAGAATGTATCTAT
AAAAACTAGTAAATATTTGTATCCATATTTTCCTGGCTTTATTTCAGTAAAGTCAATTTCCCAATATATA
CCAGGTCTATCTCCCCTGTGTCTTTTTCCCGTGGTCTGGGTCCCGTGACTGGCGTTATTGAGTTGACATA
CTACACAGTTTTTAACCGTGGCGTCTACTTTTTCAGGGGCGTTTTTAATTTTTAGTCCAGCGTGTTGAAT
CAAATCTAACATCCGCCGCGGGCCCAGATGAGTGCTTCGGTGGATTTGTGCTATTACTCGCTGCCCCAAC
CTGTCCGGGAGAATGGTATTGTTGTTAGAATCTTTCCACCACTGATTACTGACCTGTGTTCCGGGGAGTT
TACTTATCCACTGGAGGTCTTCTTCTGAGTATTCTGGGTGAAAGGGCAATTCTCTGGGCCCGGGATCAGG
CAGCTGGAGGGCCAGCAGCTGAGGAGTGGTTTTAGCCACGTCTTTTGCAGTCTGGTCAGCCAGGTTGTTT
CCTCGAGTGACTGGGTTAGTGGCTTTTTGATGTCCCGGACAGTGGACGATAGCCAGCTTTTTGGGTTCCC
AAAGGGCAGCCAGAAGATTTAAGATTTCTTCTTTATTTTTAATGTCTTTTCCTTCAGCTGTGAGAAGCCC
CCTCTCTCTGTATATAGCCCCATGTATGTGGGCAGTGGCAAATGCATACCGGCTGTCAGTATATACTGTC
AGTTTACGGTCTTTGCCTAGTTTCAGGGCTTGTGCCAAGGCTATTAACTCAGCCTTTTGAGCCGATGTTC
CTGGAGGTAAAGGCTCAGCCCAAACTATCTCAGTCTCTGAGGTTACCGCCGCCCCCGCATACCTCTGTCC
TTGGTGAACGAAGCTGCTTCCGTCAGTGAACCAGGTGAGGTCTGCATCTGGTAGCGGTCGGTCCTGGAGG
TCTTCTCTGACTCCATGTACCTGGGCTAGTATTTCAGCACAGTTGTGGAGCGGCTTACTTAAGTCTGGGT
CTGGCAGCAATGATGCTGGGTTTAGGGTTGTCGGGGGCTTAAATGTTATTCTGAGGGGGTTTAGTAACAG
CCCTTGATAATGGGTAAGCCGAGCATTGCTGAGCCATCGGTCAGGGGGTTGTCGGAGGATGCCTTCGACA
GCATGAGGGGTGGTGACTTGTAATTCTTGGCCCATGGCCAGTTTGTTAGCGTCTTTGACCATCAGGGCCG
TTGCAGCAATCATCCGGAGGCAAGGAGGCCATCCTGCAGCTACCGGGTCCAGTCTCTTTGAGAGGTATGC
AACCGGTCTGCGCCAGGGACCTAAATTTTGAGTTAATACTGCTTTCGCTATGCCCCGGCTTTCGTCCACG
TATAAGTGGAAAGGCTTAGAGACATCCGGAAGACCCAGCGCGGGGGCCGAGAGCAGAGCAGTTTTGATTT
GCTGGAAAGCTTGCTCAGCCTCTTCAGTCCAATTGAAGGGCTGCTGCTCTTTGGTAGCCTGATAGAGGGG
TTTTGCCAGTTCAGCGAAGCCAGGTATCCAGAGTCTGCAGAACCCTGCAGATCCCAGGAACTCTCTTACC
TGTCGTGTTGACTGCGGTCTGGGGATCTGTAGGACAGTTTCTTTTCGAGCATTTGTTAGCCAGCGCTGTC
CCCCTCTAAGTAGATACCCCAAGTAGGTTACCTCTGGCCTGCAGATCTGGGCCTTTTTAGCTGAGGCTCG
ATAACCCAGGTTTCCCAAGGTTTTCAGGAGGTCTTTGGTTCCTTGGATGCAGGCCTCTGGGGACGTTGCC
GCTATTAAGAGATCATCAACATACTGCAAGAGAGTTATACTGGGGTGTTGGCGTCGGTACTCACCCAAGT
CTTCGTGGAGGGCTTCATCAAACAGAGTTGGGGAGTTTTTGAATCCTTGTGGCAGTCTGGTCCACGTCAG
TTGGCCACTTATGCCTCTCTCAGAGTCTGTCCACTCAAAGGCAAAAATTTCCTGGCTTTTAGGGGCTAAA
GGCAGGCTAAAAAAAGCATCTTTTAGGTCTAGAACAGTATACCATTGATTTTCAGGACTCAAGGTACTCA
GGAGGGTGTATGGATTTGGCACCGTCGGGTGTATGTCCATTACCCTTTTATTGACTTCTCTTAAGTCTTG
TACCGGCCTATATTCTTTACTGTTGGGTTTTTGTATTGGTAGCAGCGGAGTGTTCCATGGTGAGTGGCAG
GGGCGTAGGACTCCATGATCTAGGAGTCGGCGGATGTGTGGTATAATTCCCTCTTTGGCTTCCAGGGCCA
TTGGGTATTGGCGCACGCGAACAGGGTCCATCCCGGGCTTAAGCTCAACAAAAATGGCGGGACGGTGCTT
TGCTAGCCCTAGCCCTCCTGTTTCTGCCCAAGCCTCCGGGAAGTTCTGGAGCCAGGAGTCTATATTTTGG
TTAGGAGGCGTTAACTCCTGGTGAAGCCGGTACTCATCCTCTAGAGTTACGGTAAGAACAGATAGTGGCC
TGTTTTGGGAGTCAGTCACTTTGGGCCCTTCTGGTTGAAAATGGATTTGTGCCCCCATTTTTGTCAACAG
ATCTCTCCCCAACAGGGGACAAGGGCTGTCAGGGATGACCAGGAAGCTATGGGACACTTTCCCGGTTCCC
AAGTTTACTGCTCTCTGGGTTGTCCATGGATATTTCTTGGTTCCTGTGGCCCCTTGAACCCAGGAGGAGT
TGGAAGATAACTTTCCATAGGGCTTGACTAAGACCGAATGTTGTGCCCCGGTATCGACCAGGAACTGGAC
CGGGGACCCCTCCACTTGTAAAGTTACCCTAGGTTCGGGGAGGGGATCCGAACCCCGTCTCCCCTAGTCT
GTATCTTGGGTAACTAGTATCGGCATAGATTTGGGCTGCCATTGTCCTTGGCCTGGCTGGCGCTGTTTCT
TTTTGGGGCAGTCTTTTATCCAGTGACCAATTTCTTTACAGTATGCACATTGGTCTTTACTCAGATTGCG
CCTAGGGGCACGCGTGGATTGGGTGCTTCCTGGCGGTGGTTGCTCTTTTTGAACGACCGCCGCCAGGACT
TTGGTCATTTTCTCAGTGGCCCTAATTTGTCTTTCCTCTGGAGCATCTCTGTTGTTGTAAACTCTCTGTG
CTATGCGAAGGAGGTCCTGGACCTGTTTTCCCTCCAAATCTTCTAATTTTTGTAGCTTTTTTTTAATATC
TGGGGCCGCCTGGTTGACAAAGGACATAACGACTGCTGCCTGATTTTCAGGTGCCTCTGGATCTATAGGT
GTATACTGTCTAAAGGCTTCCATTAGTCTTTCTAGATAAACAGCGGGGCTTTCTGTCTTTCCCTGTAAAA
CAGAATATACCTTAGCCAAATTAGTGGGCTTGCGAGCTGCAGCCCGGAGACCCGCCATTAGAGTCTGGCG
ATAAACGAGTAGCTTTCCCCTACCTTCTGCTGTATTGTAGTCCCACGTTGGCCTGGTCAAGGGAAATGCT
GCATTAATGAGGTCGGGGTTTGCAGTCGGTTGACCGTCATCTCCAGGAACCAACTTTCTAGCCTCTACCT
GGATTCTCTCCCGTTCCTCCGTTGTGAACAGAATGCGGAGGAGCTGTTGGCAGTCATCCCAGGTGGGCTG
ATGAGTGAACATGACACTATCTAGAAGGGCTGTTAGGTCCTTGGGGTTATCAGAGAACTGGGCATTCTGA
GTCTTCCAGTTGTACAGGTCACTGGTAGAGAATGGTCAATACTGGAGTCTAGGGTTACCTGTGTCATCGG
GGGGTCCTATTTCCCTTAAGGGGAGCGCTACAGTGGAATCAGGAACTCACGGAGTTGCCTCACGCTGGAC
ACGCCTGCACGTTCGCCCTGCCGGCCCTCCCGAGCCATGTTCACTTTCAGTTTCTCCTGGTGCCGCAGCC
GCTTCTTGGCCCTCATGGCTTCCTGGGAGTGCGGCCGGTTGGGCTTGGGCATGGGGTCCGGGAGGGGGAG
GATAAGGCGGGGGTTCCAAGGATGCAAGGTCCTGGCTGTCAGGCAACACAGGGGGCAAGGGGGCAGTTGG
AGTTTTTGGTCTTTTGGTGGTCCCAGTTGGTTGTGCGACTAGGGTTTTACAGGGTTCAGAGGTCAGCAGA
AAGGGAGCTAGCCACAGGGGCGGATTTTCCACCAGATCTTGCCAGACTAAAATGTAGGGGATCTGATCTG
GGTGTCCGGAACGACCTGGCAGGAAAACCCTTGATTTTACCCGGAGGATAATGGGGAGGCAAAGAGTTCC
CTCAGCTGGCCAGCCTACGCCAAAGGTGGGCCACTCAGAGTGGCAGAGGGTTATTAATTTTCCCTTTTTA
AGTTCTATACTGAGATCATATCCCCTTGCTCTCACATCTTTAAAATTATCGACAAGGAGAGAAAGTGGTG
TGGTCTGGGAGTTGCCCATTCCGAGGAAGTCCTGTTGATAGACGATGGGTGGTAAGGGATATTAGTGCCT
GGTACAGGACTGGCTCTGAAGCTCCTGTAAATCAAGGTAAATTAGTAGCAACAGATAACTTCCAACAACC
AAGATATATTGATCGCTAGCATGTCTCGGGCTTAGGACCCGACCAGAAGCAGATGGGCCACAGAATACAG
AGCCCCAGATGAGTACCGGAGGACGTCTCCCACTGGCCTCCACTGACTGTCCTATAGCGCATCCGCCAGG
ACTACATCAGTCTCATATACAGACCCCGCGGGATTATTCAGAGGCAGACAGACAACATATAAACAGAGCC
AGCTTACTCACTTTTGCGATGACCCGTTGGCCTGGGGTCTGGTGGGCTTAGGGGCAATCCCGGACAAGCC
CCCAAGATGTAATGCCCAGACCCGCGATGACCCAAAAGCAACCACCAGAGTCCAGAGACAAAGCCTAGCG
GCAGGGATCACTTTATTTCGAGTTTGAACTCGGTTCCTTCCAGCTAGGTATCAGATCCTAGGGAGACACC
CCGAGCTCGGTGTTCAGCCGTCTTTTATAGTCAGACACAAACAAGTTACAGCAAGTTACAGAGTCACTGG
GGATTTTTACAGTTGTAGGTTTACAATTGGCTGACA
