# Supplementary material for: Genome-wide characterization of endogenous retroviruses in snub-nosed monkeys
Source: PeerJ. 2019 Mar 18;7:e6602. doi: 10.7717/peerj.6602 (PMC6428148; doi:10.7717/peerj.6602)
Supplement: File S4 — All ERV sequences found in the black and white snub-nosed monkey. [file peerj-07-6602-s004.zip › Supplemental4/228-11512.fasta]

>228NW_016814655.1:5304975-5316486 Rhinopithecus bieti 
TTAAATGGTTCATTTTCAAGGCATGATAAATCTGTGTACTAACAGCCACGCTGCAGATGTGACAAACTGA
GTGGCTCATGCACCTAGAAAGTCATCATAAGAGAACAAGATATAGAGGAGGGGTCAGCCCATAAAAAGGG
AGAAAGTTTCATTATTGGGAAGTTGAAACATAAGCAGGGAAGGGGACCAGAGTATAACCTTATAAGGGCA
TAATGAAACTTAGGCGACATCTGGGAAGATTGTAACCCCATAGTACTCGATCAATAAGGAACTGGGGGAA
AGACTTGCATGCTAGGAAATAAATTACCTGCTGTAACTGCCCCAGGTGTGCCTGCCTACCAGACACCTGA
TCTTGCAAGACTGCCATTGAAAGCCTTGCTTCTGCTGTACTTCCTGTCTCTGAGTCTATTATTTGATTTT
GGTCAGGTGGGGGTTTCTCACAAACTTGGGGGCTCATCCAGGATCTCTATGCCTGCATGGAATGGGACTC
CAGCCAAGAGGGGAGACACATCTCACCCAATTTTAGGTGGCCTGCTCTGTCTGGATGTCCCAGCTCCCCA
CATAGGCTATAGACAAACCTGAGACTGTTATTCAGGAGGCAGCGGAGGTGACACAGGGAGAAAAGCAGAC
ACCACAACAACCAGGCAAACTTGTGCATGAACCAAGGTAGGAAAACCAGACTATAAGTACCACCTTGGTG
GTTGGGCATTTTTGGAGGTCAAGTGTGTGTGACTGAGACATATCCTAGATATGAAGCAAGCGTGGAGTCC
CAATCCACAGTTCCATTCTCCTGCAAGGGAAGTGGCAGGAGACAGATGAAGCAATTCTCAGGGTGTGCAA
GAAACCTCCAGTAGGGGGGCTGAGTACATAGGGAAAGACTCAGACACACAGACTGGCCAAAAATGGGAAA
CAAAAATTCTAGGCCTAGGGTCAAAGGAAAGAGGGAGCCAAAGAGACTCCCTCTGACATTCCCCCAGAAA
GTCCTTTGGGGTGAATGAATGTTGCAGGTTTGGAGGGACAACCCTAGAGCCAGGGACAAGGAAAAGCAAA
AGTTGATAAAGTACTGCTGTTTTATCTGACCCGAAGACCCCATTCATAACCCTTCAGTCTTTTGGCCTAA
GTTTGGCTCAGATGAGGATTGGGCGTGCCAAACATTAATTCTCTATGTGAATGATAAAACCCTATCCTCA
CAGTAGAAGATAGGTTATGCTGTCTGCGGGATCAAGGAATTAGCCCCCATGGTCCCCCATCAAAGAAGAA
GAAAAGAGCCTAGTACAAAGCCCTTGCGAGTGAAAAGGACCCGCTATCATGGGTGCCCTCTCCATATGTC
TCACAAAATAGGGGACAGGAAGATCAAGGGGCAGCAGGAGAGTTAGAGAAAGAAAGACCTGGAGATCATG
GGGGAGCTGAACCAACTGCTCCTTTAGAACCTTATCCAAATTTAAGAAAAGAATTAGAATAATGTAAAAG
AGATATTGAAAACTTCCCTATCCCCTCCAAACAGCAAACATCTAGCATGTTTCCTCTTAGGGAAGTTCCC
ATAGGACAAAAAGAGATTGGCTTTGTAAACACTCCTCTTACAAGTACTGAAATTAGGAATTTCAAGAAGG
TAATGAAACCACTCCTGGAGGATCCCCTTGATTTAGCAGATCAGCTGTACCAATTCCTAGGACCCAGCTT
TTGTACCTGGGCTGAAATAATGCCTATCATGAATATCCTATTCACAGGAGAAGAAAGAGGAATGATTAAG
AGGGCGGCAATGACCATCTGGGAGAGGCAACACCCTGCTGGGCAGCGAGTCTTGTCAGCCAAAGAAAAAA
TTTCCAAATGTCAATCCTGAATGGGATAATAATGATCCCAGGGACCAAGTCCAAATGCAGGACCTCAGAG
AACTAATAATTAAAGGGATCAAAGAGTTCCTTTCTAGGACACAGAATGTCTCAACTGTCTCAAAGATTCA
AGAAAAAGAGGAAACTCCCTCTGCATTCCTGCAAATGCTCAGAGATCAGATGAGAAAATACTCTGGATTA
GATCCGGAGGACCCAGTAGGGCAAGGCCTTTTGAAGGTTAACTTTGTAACTAAGAGCTAGCCTGACATTA
CCAAAAAATTACGAAAGATTGATGGTTGGAATGAAAAATCAATTGAGGAATTACTGAGGGAAGCTCAAAA
AGGTCTTTGTCAGAAGAGAGGAGGAGAAACAAAAAGTGAAAATAATGGTTTCTACTGTAGAGGAGGCAGT
CAGGAAGAAGTCAGATCAAGACCCCTCTTAGAGGAAACAAGGAAATACTAGGTTTCAGCAAAAAAGACAG
AAGAGAAATACAAGGAAAAACTCCTAAGATTGTAAGTGGATGTTTGTTACAAGTGTGGAAAACCAGGACA
TTTTAAAAGAGAATGTCCAGAATGGAAAAAGGAAGAGAAGTAATCCCCTTTATGACTTTTGATGAAGATT
AGGGGGGTCAGGGGTTCCTTCTAAGTAGGTCTCACCAGGAACTCTTGATAAATTTGAGGGTGGGACCTGA
TGTGGAAGAAGTAACATTTTTGATTGATACTAGGCTGGCTCTCTCCTCCCTAATTAATCAACCAAGGGGT
ACAGAACTCTAAGGAAAAATTGACAGTATCAGGGGTAAAAGGGGAGGGATTCCAGGTTCTGATATTCAAG
AAAATGTTAATTAGATTAGGACCAGAACAAATTGAGGGATCACTCTTATATGTTCCTGAAGCAGGCATTA
ACCTCCTGGGTCAAGACCTGATTGTGAGATTGGGTTTAGGACTAGGAATAGAGGAGGGATAAATAAAAGT
AATGATGGGCCTCCTAACAGAGGAGGAGGAAAGAAAAGATGTCCCCTAGACTTTAGGAGTAGGGATCTCT
TTGCCTTTGAATGGGAAAATCCTATAACTGGGAGAAAACAACAGTCCTACTAGACTGTGCTGCCACAAGG
TTTCGCAGAAGCCTCAAACTTATTTGGTCAAATCTTAGAAACAGTCCTGAAGGATTTCCAACCTTCCAGG
GGAACCCAGTTATTACAATATGTAGATGATCCTTTAATTTCTACGGAGAGGAAGACTGAAGTATCAGAAA
CCACCATAAGCTTGCTTAATTTCCTAGGAGAAACGGGGTTGCATGTCTCTAAGAACAAATTGCAGTTTGT
AGAAAAATAAGTTAAATGTTTAGGACACCTGATTAGTGAAGGGAGGTGGAGAATAAACCCAGAAAGAATA
CCAGGAATAGTGGGCCTTTGCCTAAGACAAAGAAAGAACTCTGAAAATTTTTAGGTTTAACTGGCTACTG
TAGGTTATGGATTGACTCGTGCTCAAAAGACAAAAGATCCTGTATTTTTTTTCTAGTAACTTGTAATCTC
AAGTTACTAGAAGAGGAACCTGATCCCTTGCAATAGTCCCCAGAGGCAATTCAGGCAGTGAAAGAGCTAA
AGCAGGCCCTTCTTACAGCCCTGGTCCTGGCCCTCCCATCTTTAGAGAAACCATTCCATCTATTTGTAAC
AGTAGACCAGGGTGTGGCTCTTGGGATGCTCACTCAAACCTGGGGAGGGAAGAGGCAACCTGTTGCTTTT
GTCTCCAAGCTTCTCAATCCTCTCTCTTGAGGGTGGCCCAAATGTGTGCAAGCAGTAGCTTCCACAGCCC
TGCTGGTAGAGGAGAGTCAAAAGCTAACCTCTGCTGGGGCCCTAACAGTGAGCACCCCACATCAGGTCAG
GAATATATTAAAAAGCTGAGAGATGGTTAATGGATTCTCGGATTCTAAAATATGAAGCCATGTTACTAGA
AAAAGATTTGGTCATAACAACAGATACTTGCCTGAATCCAGCCAGTTTCCTATGGAAAAGCGAGAAGAAC
AAAGCAGCATCAGTCCATAACTGCTTAGATATCACAGAATACCAAATCAAAGTTACACCAGAGCTTAGAG
AAGCTCTACTACATGGTAGGATTAGCCTGCTTGTGGATGAGTTGTCCAAAGTGATAGATGCCAAGACACA
TAATGGTCATGCTGTCATTAATAAAAATAAACACTCCTGGCCGGGCGCGGTGGCTCACGCCTGTAATCCC
ACCACTTTGGGAGGCCGAGGCAGGAGGATCACGACATCAGGAGATCAAGATCATCCTGACTAACACAGCA
AAACCCCGTCTCTACCGAAAATACAAAAAATTAGCTGGGCGTGGTGGCGGGCACCTGTAGTCCCAGCTAC
TCGGGAGGCTGAGGCAAGAGAATGGTGTGAACCCAGGAGGCAGAGCTTGCAGTGAGCCGAGATTGCACCA
CTGCACTCCAGCCTGGGCGACAGAGTGAGACTCAAATAAATAATAAATAAATAAATAAATAAATAAATAA
ATAAAAATAAACACTCCTTATGTGAGGAAGGCAGATTACCTAATGGCTGGTCAGCCCAAACTTGTGAATT
ATATGCTCTTAACCAGGCCGTAAAGCTCCTTGAAGGCCAAGAAGGCACTGTATATACTGATTCTAAATAT
GTCTATGGGGTAGTACACAGTTTTGGAAAAATCTGGACAGAGCAGGACCTAATAAATAGCAGGGGGGAAA
AATTGGTACATGGGGAACTGGTCAGATGGGTTTTAGAAAGCCTCCTTCCAGCAGAAGTAACCATAGTTCA
TATAAATGGTCATCAGACAGGCTGGGCATGATGGCTCATGCCTGTAATCCCAGTACTTTGGGAGGCCAAG
GTGGGTGGATCACCTGAGGTCAGGAGTTCGAGACCAGCCTGGCCAACATGGCAAAACCCTGTCTCTACTA
AAAATACAAAAATTAGCCAGGCGTGGTGGCAGGGGTCTGTAATCCCAGCTACTTGGGAGTCTGAGGCAGG
AGAATCATGTGAACTCAGGTGGTGGAGGTTGCAGTGAGCTGAGATCATGCCATTGTACTTCAGCCTGGGA
GACGAGAGAGACTCCATCTCAATAAATAAATAAATAAATAAAAATAAAAATGAATGGTCATCAGAAAGGA
AACACTATAGAAGCTGCAGAAAACGGACTTGCAGATGAAACTGCTAAGCAAGCCTCCCTGGAGAAATAAA
TTAGACTATTTAGCCTGATCCCAGACATCCCTAAGGTAGTATTAAGGCCCCAGTTTATCAGAGAGGAGAA
AGAAGAAATAGACAGGATAGGGGGTCACTCAAGCTAAAGCTGGGAAATGGGTAATTCCTGATGAGAGAGA
AATGATAAGTAAACCCCTGATGAGAGAACTGATGTCTGTATTACACAAAGGGAGTCATTGGGAACCCCAG
GCTCTGTGTGATGGAATACTTAGGAATAATGGGTGTATAGGGATCCACATCCTCACTAAACAAATATGTG
GAAGTCGTGTAACTTGTCAAGGGACAAACAAAAAGTTAATTAGAAAACAGGCCACAGGAGGAAGACCTCC
CGGACTGAGACCATTCCATAGCATTCAAATAGATTTCACAGAAATGACTGAAGTAGGAAAACTAAAGTAT
TTGCTGGTGATCGTAGATTACCTTTTCAGCAGGGTGGAAGCCTTTCCCCTTCCAACAGCCACTGCCGGCA
ATGTGATCAAAATAATCTTACACCCAGATTTGGCTTGGTAGAAAATACTGATTCAGACAATGGGAGCCAT
TTTACCTCAAGGGTGTTAAGGGGAATTATGGAAAGTTTACAAATTACATGGGATTATCACACCCCTTGGC
ATCCCCCTTCCTCTGGAAAGGTAGAAAGAATGAATCAAACTCTCAAAAAGCATATTACCAAACTAATCTT
AAAACTAAAATTCCTGGCCAGGCGTAGTGGCTCAAGCCTATAATCCCAGCACTTTGGGAGGCTGAGATGG
GTGGATCACGAGGTCAGGAGATCAAGACCATCCTGGCTAACACGGTGAAACCCTGTCTCTACTAAAAAAA
CACAAAAAACTAGCTGGGCGAGGTGGCGGGCGCCTGTAGTCCCAGCTACTCGGGAGGCTGAGGCAGGTGA
ATGGTGTAAACCCGGGAGGTGGAGCTTGCAGTGAGCTGAGATCTGGCCACAGCACTCCAGCCTGGGCGAC
AGAGCAAGACTCCGTCTCAAAAAAACAAAACAAAACAAACAAACAAAAAACTAAAATTCCTTGGACCAAA
TATCTTCCAATAGCACTCCTTAGGGTAAAGGACAGCCCCAAAACAGACTTGGGACTGTCCCCATATGAGT
TACTATACGGATTCCAACATTTGGGCAGGGCTACAGATCTTCCTACTATGGAAACCAAGGACCAATTCTT
AATAAATTATATACTGGCCATATCCTCTACCTTGTCATCCCTTAGGTTAAAAGGACTTCTAACTCAAACC
CCGCTTCTTGAGTTCACAGTTCACCACTTCCAACCCAGTGACTTGGTGCTGATTAAGACTTGGAAAGAAG
ATATGCTCCAATCCAGCTGGGACAGTCACTATTAAGTGCTCCTGACCACCAAGACAGCTGTATGAACAGC
TGAACGGGGGTGGACTCACTATACACGAGTTAAAAAGACTGGTAAAAGAAACCCCAGAAGGGAGGAAGAC
AGACCAGTGGAAAGTGTATCAGTTAACCGAGAAATCTTTAAAGTTGACTCTGAAAAAAACTTAAAAAGAA
GACCATGGGAAGGCCCTACTTTGGAAATTAATATGGTTGGGATGGCTTACTATACAAAGGGTGGAAGGTC
TAAATGGAAACTGGCAGGGGACCCCTTCTTACCTGATCAAATTGGTGATTAATGTGACTAGAACAATAGC
ACCCCAAACTATAAAGTTTGATGCCTGCCAGATTTTATCCTGCAGGAGTTTAGAAAACCAGAAGCAGCTT
TCACAGGCAGATAAGTGTATCTCTGCCCTGAACCAGACACAGGCTACAGTAGGGCAAGTCCCTGACCTAG
CTGGGATGATGTTTGCTGGACCACCCAATACTAGGGTTGGACTGTCAATATGGGGTGGGTAGCCCATCTT
GGAGGGCCCTAAATAACAAAATACATCTGTCCAAGGGCTCCCCACCAAATAATTGTCAGAATCTACAGTG
TAACCCTATACTCATCACTATTGACAATCCAGCTATTTTAAACCAAAAGCCAGAGGTAGCATCTTGGGTA
TATGGGTTAGGGGCAGATATTACAGGGAGGGATCCTTTAGATTGATTTTTTTTTTTTTTTTTTTTTTTTT
TTTTTTTTNNNNNNNNNNNNNNNNNNNNNNNNNNNNNNNNNNNNNNNNNNNNNNNNNNNNNNNNNNNNNN
NNNNNNNNNNNNNNNNNNNNNNNNNNNNNNNNNNNNNNNNNNNNTGGAGTGCAGTGGCCGGATCTCAGCT
CACTGCAAGCTCCGCCTCCCGGGTTCACACCATTCTCCTGCCTCAGCCTCCCGAGTAGCTAGGACTACAG
GCGCCCGCCACCTCGCCCGGCTAGTTTTTTGTATTTTTTAATAGAGACGGGGTTTCACCATGTTAGCCAG
GATGGTCTCGATCTCCTGACCTCGTGATCCGCCCGCCTCGGCCTCCCAAAGTGCTGGGATTACAGGCTTG
AGCCACCGCACCCGGCCCCTAGATTGATTTATCCTCAAGTTAGTCAAGACCTCAGCCTCTCATTCGCCTA
GGACCACTCCACCTCCAGACCCCAAAAAACACTCTAGTTCACCCAACAATGATCTTAAAAGAGTAGAAAT
AATGGAAGGATTTAAGGCAAACCTTAGAAATTGAGACGGGGGCCGGGTACAGTGGCTCACGCCTGTAATC
ACAGCACTTTGGGAGGCCGAGACGGGTGGATTACGAGGTCAGTAGATCGAAACCATCCTGGCTAATCCGG
TGAAACCCCGTCTCTACTAAAAAATACAAAAATCTAGCCAGGTAAGGTGGCAGGCGCCTGTAGTCTGAGC
TACTCGGGAGGCTGAGGCAGGAGAATGGTGTAAACCCGGGAGGCGGAGCTTGCAGTGAGCTGAGATCTGG
CCACTGCACTCCAGCCTGGGTGACAGAGCAAGACTCCGTCTCAAAAAAAAAAAAATACAAAAATACAAAA
ATTAGCTGGGCATGGTGGTGCGTGCCTGTAATCCCAGCTACTAGTGGGGCTGAGGCAGGACAGCTTGAAT
TTGGGAGGCAGAGGTTGCAGTGAGCCGAGATCGTGCCACTACACTCCAGCCTGGGCAACAGAGCGAGACT
CCAAAAAAGAGAGAGAGAGAGAAAGAGAGAAAGAAAGAGAGAAATTGAGACAAGGTACGGAGATGTGAAT
GCCTGCATTAAATAGGTCAAATTTTCGGTATAAGCCCTCAACAAGAGTAACTGCCACATGTGTGCTGCAG
GATGACCTCAAACACAGGTGGTTCTGTTTCCCCTAGGATGGGATACCGATCCTGAAGGAATGCGTTGCAT
GTTGGCTCTATAGCAGGACAAGAATGCATGGGAGGTGAGACTTGTAAGAGTCTGTCATTGCTCTTTCCTG
CATTGCAGAGGTTGGATCTCACAGCAATCCCCTCATTCCCTATAGGAAGTATGAACCACTCCTCTTGACT
CTCTAGGTAGGGGGCTAAGTTCAATAAGTCCATGGGAGAACTCTCGACTTGTACCCACATCCTAAACATC
ACTGGTGAGTCAGGCAATGGCAATTACTCAGTTCTCCATATACCCTGGGCTGCTATCTGGTGGTATTGTG
GGAAGAGGAACCTCCATAACCTGTTATGGTCCACCTGGACCAGGACTTGTGCTTTAGTCCAGTTGGCTAT
TCCCTTTACCCTGGCATTCCATAAGATACCTGAAAATTCACATGGCCACCAAAACCGGAGACATTTAACA
AATTCCTTTAATCCCAATATCTACATTGACTCAGTGAGTCCCCAGGGGGGTGCCTAATTAATTCAAGGCC
CAAAACCTAATAGCTGTGGGGTTTGAGTCAGCACTCTTCTGCTGGTCAACTATTAGCAAAAAAGTAGATT
GGATTAATTATATCTATTATAATCAGCAGACTTTCATTAATTATACTCAAGATGCCCTCAAGGGGGTGGC
TAGCCAGTTAGATGCCACCAGCCTAATGGCCTAGGAAAACAGGTTTGCATTAGACATGATATTAGCAGAA
AAAAGAGATGTATATGTTATGCTGGGTGGAAAATGTTGGACTTTAGTTCCCAGTAATACTGCCCCACATA
GAACTATCGCAAAGGCATTACAAGGGCTAACAAGCCTAGCCAACGAACTGGCCGGGATTGATGACCCGTT
TACAGGCTGGCTAGAAAGACGATTTAAAACATGGAAAGGTGACCAGGCACAGTGGCTCACGCCTATAATC
CCAGCACTTTGGGAGGCCAAATGGGGCAAATCATAAGTTCAGAAGTTCGAAACCAGCCTGGCCACTATGA
TGAAACTCCGTCTCTATTAAAAATACAAAAACTGGCGGAGCGTGGTGGTGGGTGCCTGTAGTCCCAGGTA
CTTGGAAGACTGAGGCAGGAGAATCGCTTGAACCCAGGAGGCAGAGATTGCAGTGAGCTGAGATTGCACC
ACTGCACTCCAGCCTGGGCGACAGAATCCATCTCAAAAAAAAAAAAAAAAAAAAAAGGAAAGGCATGGTA
GCTTCAATCCTTACATCTCTCATAATTGTACCAAGAGTCTTAACAGCAGTGGGATGTTGTATTATCCTTT
GTGTGAGGGGACTAACACAGAGATTAATTGAAACATCTATTTTTTCTTTTCTTTCTTTTTTTTTTTCTGG
AGGCTTCCTCTATCGCCCAGGCTGGAGTGCAGTAGCATGATCTCAGCTCACTGCAACCTCTGCCTCCTAG
ATTCAAGCAATTCTCCTACCTCAGCCTCTGGAGTAGCTAGGATTACAGGCGTGCACCATCACGACAGGCT
GATTTTTATATTTTTAGTAGAGATGGGGTGCTGTCATGTTGGCCAGGCTGGTCTCGAACTTCTGACCTCA
AGTGATCTGTCCCGCCTCGGCCTCCCAAAGTGCTGGGATTACAGGCATGAGCCACCGTGCCTGACCTGAA
ACAGCTGTTAAAAAACAAATGCAGGCTGGGGGCGGTGGCTCAAGCCTGTAATCCCAGCACTTTGGGAGAC
CGAGACGGGCGGATCACGAGGTCAGGAGATCGAGACCATCCTGGCTAATCTGGTGAAGCCCCGTCTCTAC
TAAAAAATACAAAAATCTAGCCAGGTGAGGCGGCGGGCGCCTGTAGTCCCAGCTACTCGGGAGGCTGAGG
CAGGAGAATGGCATAAACCCGGGAGGCGGAGCTTGCAGTGAGCTGAGATCCGGCCACTGCACTCCAGCCT
GGGCGACAGAGCAAGACTCCGTCTCAAAAACAAAAAACAAACAAACAAACAAAAAAGGCCGGGCGCAATG
GCTCAGGCCTGTAATCCGCAGCCCACTTTTGGGAAGGCTAAGGCGGGCGATCACGAGGTCAGCAGAATTG
AGACCACATCCTGGTAACACAGTGAAACCCGTCCTCTACCAAAGAAATACAAAAAATTCAGCCAGGCGTT
GGTGCAGCCGCCTGTAAGTCCCAGCTACTCGGGAGGAATGAGGCCCAGGAGAATGGGCGTGAACTGCTGG
GAGGCAGAGCTTGGCAGTGACGCCGAGATCGCGGCCAACTGGCACTGCGCAGTCTGGGCGACAAGACCGA
GCGACTCTGTCTCAAAAAAAAAAAAAAAAAAAAAAAAAAAAAGTCCGGCGCAGTGGCCTCAGCCGCCTGT
AATCCCAGCCCAGCCTTTGGGAGGCCGAGGCGGGCCCGGAATCAAAGGTCAGGAAGATCGAGACCACGGG
GAAACCCTGTGTCTACTAAAAATACAAAAAAAAAAAAGTAGCCGGGCGCGGTGGCGGGCGCTTGTAGTCC
CAGCTACTCAGGAGGCTGAGGCAGGAGAATGGCGTGAACCCGGGAGGCGGAGCTTGCAGTGAGCCGAGAT
CGCGCCACTGCACTCCAGCCTGGGCGACAGAGCGAGACTCCGTCTCAAAAAAAAAAAAAAGAAAAAAAAA
GAAAAGAAACGAAATTAAACTCACTCTCCTATGAGGAAGAAAGTAAATGACTTCTAGGGCAATTTGAGGA
CCAAAAGGTTTAGATAAAAATGAGACCGAGGAAAGTAAATAGAAAAGAGGGAATTTGTGAGAAAATATTT
TAAATGGTCTATTTTCAAGGCATGATAAATCTGTGTACTAGCAGCCAGCCTGCAGATGTGACAAACCAAA
CGGCTCATGCACCTAGAAAGTCATGATGAGAGAACAGAATGTAGAGGAGGGGTCAGCCCATAAAAGGGAA
GAAAGTTTCATTATTGGGAAATTGAAACTTAAGTGAGAAAGGGGACTGGGGTATAACCTTATATGGGAAT
AATGAAACTTAGGCGACATCTGGGAAGATTGTAACCCCATAGTACTGGACCAGTGAAGAGCTGGGGGAGG
GCCTTGCGTGCTGGGAGGTAAATTACCTGCTGTAACTGCCCCAGGTGTGCCTGCCTACCAGACACCTGAT
CTTCCAAGACCACAATTAAGTCTCGTTCTGCTGCATTTCGGGTCTCTGAGTCCATTCTTTGATTTTGGAC
AGGTGAGGGTTTCTCACAATCACTTCAAGTAT
