# Supplementary material for: Genome-wide characterization of endogenous retroviruses in snub-nosed monkeys
Source: PeerJ. 2019 Mar 18;7:e6602. doi: 10.7717/peerj.6602 (PMC6428148; doi:10.7717/peerj.6602)
Supplement: File S4 — All ERV sequences found in the black and white snub-nosed monkey. [file peerj-07-6602-s004.zip › Supplemental4/229-4038.fasta]

>NW_016814655.1:6388193-6392230 Rhinopithecus bieti isolate Rb0 unplaced genomic scaffold, ASM169854v1, whole genome shotgun sequence
CAGTTTCCACCCCAAACTCTGAGTCCTTTTGAATCCTCCTTTTCTAAGAACTCATCTGACCTCTCCCCTC
CTCCCCAGGCTGCTTCTCACCAGGCCAAGTCAGGTCCCAATTCTTCCCCAGCCTCTGCTTCCCGACCCTA
CAATCCTTCTATCACTTTCCCTCCTCACACCCGGTCTGGCTTACAGTTTTGTTCTGTGACTAGCTCTCCC
CCATCTGCCCAACAATAGAGAGGTGGCTGGAGCTGAAGGCATAGTCAAAGTTAGTGCTCCTTTTTATCTG
ACCTCTCCCAAATCAGTTAGAATTTAGGCTCTTTGTCATCAAATATAAAACCCCAGCCCAGTTCATGGCC
CATTTGGCAACAACCCTTAGACGCTTTACTGCCCCAGACCCAGAGGGTCCAGAAGGCTGTCTTATTCTTA
ATATGCATTTTATTACCCAATCCGCTCCCAACATTAGAAAAAGCTACAAAAATTAGATTCCAGCCCTCAA
ACCCCACAAAAGTACTTAATTAACCTTGCCTTCAAAGTACACAATAATAGAGAAGAGGCAGCCAAGCAGC
AACATATTTCTGAGTTGCAATTACTTGCCTCCGCTGTAAGAGAAGCCCCAGCCATATCTCCAGCACACAA
GAACTTCAAAACACCTAAGCCACAGTGTCCAGGCATTCCTGCAGGACTCCATCCCCCAGGATCTTGCTTC
AAGTGCTGGAAATCTGGCCACTGGGCCAAGGAATGCCCGCAGCCTGGGATTCCTTCTGAGCCATGTCACA
TCTGTGTGGGACCCCACTGGAAATTGTACTGTCCAACTTGCCCAGCAACCTTTCCCAGAGCCCCTGGAAC
TCTGGCCCAAGGTTCTCTGACTGACTCCTTCCCAGATCTTCTTAGCTTAATAGGTGAAGACTGACACTGC
CTGATTGCCTCAGAACCCTCCTGGACCATCACAGATGCTTTGGATAACTCTTACAGTGGAAGGTAAGTCC
ATTCCCTTCTTACTCAATATGGAGGCTACCCACTCCACATTACCTTCTTTTCAAGGGCCTGTTTTCCCTG
CCTCCATAACTGCTGTGGGTATTGATGGCCAGGCTGCCAAACCTCTTAAAACTCTCCAACTCTGGTGCCA
ACTTGGATAATATTCTTTTATGCACTCCTTTTTAGTTATCCCCGCCTGCCCAGTTCCTTTATTAGGCTGA
GACATTTTAACCAAATTATCTGCTTCCCTGACTATTCCTGGACTACAGCCACATCTCATTGCTGCCCTTC
TTCACAATCCAAAGTCTCCTTCACATCTTCCTCTTGTATCCCACCACCTTAACCCACAGGTATGGGACAC
CTCTACTCCCTCCCTAGCAACTGATCACATGCCCATTACTATCCCATTAAAACCTAATCACCCTTACCCT
GCTCAATGCCAGTATCCCATCCCACAACAGGCTTTAAGGGGGTTGGAGCCTGTTATTACTTGCCTGCTAC
AGCCTGGGCTACTAAAGCCCACAAACTCTCCTTACACATCTCCCATCTTACCTGTACAAAAACTGGACAA
GTCTTACAGGTTGGTTCAAGATCTGCACCTTATCAACCAAATTGTTTTGCCTGTCCACCCTGTGGTGCCC
AACCCGTACATTCTTTTATCCTCAATACCTCCCTTCACAACTCATTACTTGGTTTTTTATCTTAAAGACA
CTTTTTTCACTATTCCCCTGCACCCCTTGTCCCAGCTTCTCTTTGCTTTTACCTGGACTGACCCGGACAC
CCTTCAGTCCCAGGAACTTACCTGGGCTGTACTGCCACAAGGCTTCTGGGACAGCCCTCATTACTTCAGT
CAAGCCCTTTCTCATGATTTACTTTCTTTCCACCTCTCTGCTTCCCACATTATTCAATACATTGATGACC
TTCTACTCTGTAGTCCCTCCTTTGAGTCTTCTCAACAAGATATCCTCCTGCTCCTTCAATATTTATTCTC
CAAAGGATATCGGGTATCCCCCTCCAAAGCTCAAATTTCTTCCCCATCTGTTACCTACCTTGGCATAATT
CTTCATGAAAACATACATGATCTCCCTGCCAATTGTGTCTGGCTTGTCTCTCAAACCCCAACCCCTTCTA
CAGAACAGCCACTCCTTTCCTTCCTGGGCATGGTTGGATACTTTCGCCTTTGGATACCTGGTTTTGCCAT
CCTGACTAAACCATTATATAAACTCACAAAAGGAAACCTAGCTGACCCCATAGATCCTAAATCCTTTCCC
CACTCCTCTTTCCGTTCCTTAAAAACAGCGCTAGAAGCTGCTCCCACACAAGCTTTCCCAAACTCATCCC
AACCCTTTTTCATTACACACAGCCGAAGTGCAGGGCTGTGCAGTCAGAATTCTTACACAAGAGCCAGGAC
CACACCCTGTAGCCTTTCTGTCCAAACAACTTGACCTTACTGTTTTAGGCTGGCCCCCACATTATTCCAG
ATACTACACCTGACTCCCATGACTGTGTCTCTCTGATCCACCTGACATTCACTCCACTTCCCCATATTTC
CTTCTTTCCTGTTCCTCACCCTGATCACACTTGGTCTATTGATGGCAGTTCCACCAGGCCTAATCGCCAC
TCACCAGCAAAGGCAGGCTATGCTATAGTGTTCTCCACATCTATAATTGAGGTTACTGCTCTGCCCACCT
CCACTACCTCTCAGTAAGCTGAACTCATTGCCTTAACTCGGGCCCTCACTCTTGCAAAGGGACTACATGT
CAATATTTATATTGACTCTAAATATGCCTTCCATATCTTGCACCACCATGCTGTTATGTGGGTTGAAAGA
GGTTTCCTCACTACACAACGGTCGTCCCTCATTAATGCCTCTTTAATAAAAACTCTTCTCAAGGCTGCTT
TACTTCCAAAGGAAGCTGGAGTCATTCACTGCAAGGCATCAGATCCCATCTCTCAGCGCAATGCTTATGC
TAATAAGGCAGCTAAAGAAGCAGCTAGCATTCCAACTTCTGTCCCTCACGGCCAGTTTTTCTCCTTCTCG
TTGGTCACTCCCACCTACTCTCCCACTGAAACTTCCACCCATCAGTCTCTTCCCACACAAGGCAAATGGT
TCTTGGACCAAGGAAAATATCTTCTTCCAGTCTCACAGGCCTATTCTATTCTGTCGTGATTTCATAATCT
CTTCCATGTAGGTTACAAACTGCTAGCCCGTCTCTTAGAAAGTCTCACTTTCTTTCCATCGTGGAAATCG
ATCCTCAAGGAAATAACTTCTCAGTGTTCCATCTGCTATTCTACTACTCCTCAGGGATTGTTCAGGCCCC
CTCCCTTCCCTACACAACAAGCCTGGGGATTTGCCCCTGCCCAGGACTGGCAAATTGACTTTACTAACAT
GCCCTGAGTCAGGAAACTAAAATACCTCTTGGTCTGGATAGACAGTTTCATTGGAAGCGTAGAGGCCATT
CACACAGGGTCTGAGAAGGCCACCACCATCATTTCTTCCCTTCTGTCACACATAATTCCTCAGTTTGGCC
TTCTGACCTCGATACAGTCTGATAACAGACTGGCCTTTGTTAGTCAAATCACCCAAGCAGTTTCTCCAGC
TCTTGGTATTCAGTGGAACCTTCATACCCTTTACTGTCCTCAATCTTCAGGAAAGGTAGAATGGACTAAT
GGTCTTTTGAAGACACACCTCACCAAGCTCAGCCTCTAACTTAGAAAGGACTGGACAGTACTTTTACCTC
TTACCCTTCTCAGAATTAGAGCCTGTCCTCCAGATGATACAGGGTACAGTCCGTTTGAACTCTTATATGG
ACGCACTTTCTTGCTTGGCCCCAACCTCATCCCAGACACCAGCCTTCTAGGCGACTATTTTCCTGTCCTC
CAGCAGGCTAGACAGGAAATTCACCAGGTTACTAATCTTCTCTTGCCTACTCCAGATACCCAGCCATATA
AAGACACCCTAGCTGGACAATCGGTTCTTGTTACGAATCTGACCCCTCAAACTCTACAACCTCAATGGAC
CGGACCCTACTTAGTCATCTATAGTACCCCAACTGCCGTCTGCCTGAA
