# Supplementary material for: Genome-wide characterization of endogenous retroviruses in snub-nosed monkeys
Source: PeerJ. 2019 Mar 18;7:e6602. doi: 10.7717/peerj.6602 (PMC6428148; doi:10.7717/peerj.6602)
Supplement: File S4 — All ERV sequences found in the black and white snub-nosed monkey. [file peerj-07-6602-s004.zip › Supplemental4/230-5073.fasta]

>230NW_016814655.1:6709821-6714893 Rhinopithecus bieti 
AAGGTTATTCTGTAGAAATCTCAACCAACAAGTCAAAAGATGAGTTTCCTGCTCTTAATAGATAATTTTT
ATTGGTTTTGCAATAAACGTATGAAATAGAAACAATAGCAATAAACTAGCTCAACAAGAAATCGAAAGGC
TCAGGCCCCCAAAGCCCTTCCCGCCTCTTCTTAATGAGTCTCTAATTTATAGACCAGCTTGCAGGCCCAC
TTTTCTTTTTCCAAGCTTTGCAAACTTTTCCATCTTGGAGGCCCAGGTGCTCTGGGGGTTTGTGTGCTCA
TTTCCACATAGTGGCCATAATGGAAGCTGGGACACAGTCATGCCAGACAGGGTGGGGTGGTACTGCCTTG
GGGTTTGGGGGTCTGAACCCAGCCTTGTCTCCTTAAGGAGACTTGAGGGTCTGTCCCCTTTGATTTTGTG
TTTATCAATGGAGGGCAGAAAAGGAGAGTGACCAGGATAAAAATTCATGCTGAAATGGCCGAGGGCTACA
AGTTTAAATTTTGGAGAGCACAGAGGACAGGGAGTGGGCACAAAAAGCATGCAGATGCTAGGGGAAGGAG
TTGTATCTTCTAAACCTTTGAACTTCGTCTTTTGGAATGTGCAGAATATTTTTAGTTTGTGGTGCTGGGC
CTTTTCCCAGGATCCAAATAGGCGTGCCCCACGCCTGCTAAGGGGGGTAGGGTGGGTGGGGGGTGATCCT
GGTGTCATTGTAGACACTGATGAGACCTTGCAGCTGTTCTCAGTGGCAACTCAAGCAAGCTGGAGGCCCT
GGGTCCCTGCCAGCGGGTGTTTACTTGCTGGGTTACTGGCAGTGTCAGATGAATGATAGCTAAAGTCAGA
AGGGCTCAGTGCTCCATTTGAACATTTCCCCTGGGGCTTGTAGCCCAAAGAACAGGTTATCTGTGTTCCT
GATCACGCCTCAAAGAAAGCGCAGGCCTCCTCCGGGCTCATGCTCTAACTGTGAGAGTGAGAAAAGAGGA
CCAAGTGGGGTTTCCGCATCCACCCCTCCAGGGATTGTATGACCCAGAGTTTGGATGGGTGGCAACAATC
ATGGCAGCCCATGGCAGGAGGCCCCAGAGGGCATTCACTTGGGATGCTGATGCTCTCATCCCTGGGGCCA
GATTGGCACTCCAACACCCCCCTTCTCACCCCTTCTGGCCATGCCCAGTGAGGGCAGAGCTGTGGGCACA
TCTCTTCTAGAAATTCACAGCAGCGCCTCAGCTCTCTGTGGCTCTTCTCCTCACCCCCTCTCCCCACTCC
CCAGTGAGCTGGGGGGAAAAGACCGCTGACTTTGCAACCCACAGCCCCTGAAAGTCCCCTTCGATAGCAT
GCTGTTATGCTTCGAGGACACAGGACTGTGAACTCGAAATTGTCTCGCCTTTGTCACCTCCTGGCAGGTC
TTTAGAGCTCGGGGAAACAGCCGAGCGGTACAAATCGCAGCGGCGTGGTAAAGCCCCCCTAACTCCTGAT
GGGCTGCCTGACTCATATCCGTTTCCCTGGCAAAAAATAAGTTTTTGTTATTGCTGGCTTGGCAGAAGCA
CGGAAGAGTGCGCGAGGATCTACTGCCCCATGCATCACTGGCCAAATTGCCTGAGAAATCCCAGCTCTAG
AACTTTTCATCGTTGGCTGTGATGTACGGAGCAGAACGGCAGCTCCATTTCCCCCACATGGGGCTCAGTG
ACGCTGGCACTTAGCAGACCTGCTCTGCTTGCAACTCACAGCAAATGTGGCCTCTCCTTTCTCTTCTCCT
CTTCTTGGCCTCTTATCCCCCCAACAACCTTTATCTTTCCCATCCCCCTGTCTGCTCATCAACCCCCTCC
CTGCTCTCCCCAGCAGAGCCATAGCTGGAGAATCAGGAGGAGGCCTGCAATGTCATTTCCCTATCACTCT
GCAGACGATTCCACACTAATGTTCTTTTAATGCTGTGATGCTGCACTAATTAATAAGCATCCTGCACAGA
GGCCTCGCCTCGCCTCTCCTCCCTTCTCCTCCTCTTCCCTCCCTGCCCCTCCCCACCAGCCCCTGAGAAG
GCCTCGTCGTCATATCCTGGCATCTGGCAGCAGAGAAAGGATTTCACTCTTCTACCTGGGCTGCCTGATA
TTGCTATGAGAGATAACTGTATACAAACCAATAATCTAGCCTGACAATCCAATTTACTGACCAATAGCGC
ACAATCCACCATGTCATCGGCTGTGGGGAGGCCCATAAATTAGTTCCTAGTAATTTATTCTGATCAATAG
AATGGGCAAAGTCACTTGTCTCTTTAATCAAAGGCCCTCTCAGAGATGTCAGTGCGGGCAGCTGCGTGGG
AGGGAGCAGGGATCCATGAGCAACAAGGCAGTGGGTGCTAGCACCACACCCCTGCCCTGGCTTCCAGAAC
CCAGAAGGCTCCTCCAAATGGGGCTAGTGTGGGAGGGGCCCAAGGTCCAAGCTGCCTGTGCTTCCCTTGG
TCACCCCAACCATAAAACATTGGCTTTCCCTTTTTTTTTTTTTTTTTTTTTGAGACAGAGTCTCGCTCTG
TCACCCAGGCTGGAGTGCAGTGGCGTGATCTCGGCTCACTGCAACCTCTGCCACCTGTGTTCAGGTGATT
CTCCTGCCTCAGCCTCCCGAGTAGCTGGGATACAGGCGCCTGCCAATGTGCCCGGCTAATTTTTGTATTT
TTAATAGAGACGGGGTTTCACCGTGTTGACCAGGATGGTCTTGATCTCCTGACCTCGTGATCTGCCCGCC
TCGGCCTCCCAAAGTGCTGGGATTACAGGCGTGAGCCACCGCACCCGGCCCAAAACATTGGCTTTCAAAC
AAGCTAAGGACAGAAGAGGCCACGATGGTAATTAACAAGAGATGGACTCCAGGGAACACTGTACAGGGCC
CCAACAATGTCTGATTTTTGTCTGAATGTTCAGAATCTTCCTTCCTCTCTTGGTCATAGTGCCCTACCAG
CCCTTGTGCTGATGCTTCTCTAAAGAGAAGGATCCTAGTGGGTAAGAGCCAGACTTTGAATGGTGAATTA
GCTACTTGGCCTCAGGCAAGCTTCTTGCCTTTCTGTGATTTGCTTTCCTCATCTGTAAAGTGGGACTAAT
AACAGTACCTATCTCAAAGTTATTAAGAAGATTTAGTAAATTAATTATATGATATATAAGTTAATATAAA
ATTAAACTAATAAGTGAATATACAAAGTGCTTAGAATAGTGCCTGACATGCAGCAAGCACTATATTGAGT
GTTCGTTAACATAAACAAATACAGAGATCAAGGGAAAACATTGATGTGCTTCTCTCTGAAGATGTGCCAA
GTCCTTGAGATGGTCTGCTTCCTGACAACTTTGGCTGTTTCCTACCCATCTTCACCTCTTTTCCTCCTTG
TCCAAAATAAATAGATAAAGGAAGAGTGTGTTGATGTTAGCTCTTTGAAGTGACAGGGACACTCCAAAGG
CCGCCGTGCAAGGTTTTCCCCTTATCTGGGCCCTCTGGCAGAGCCAGTGTGTCGGCCTTGGGGAAACAGA
CCGATTTTGCTTTAGAGAAAATAGGCCTGATGTTAGACAGCAGGGAGGGAAAGGAAGGTCTGTTACCTGT
GCTGGCTGCAGGGACTGGCTTGTGAGGAAGGAGGCAGAGCTTGCTGACATGAGCAGGACACAGGAAGATG
CTGGGCAGAGTGCCATAAAGGGCAGTGGTGCAAGGGTCTGTCACCTTGGATTCCCATCCTGGCTCTGCCA
CTCACTGGCTGTGTGACTTTGGCCAAGTCACTTCAGGTCTGACCCTGATTCTGTATTGCGGCAGGAAAGG
GTTTCACAGAGCGATCTCAGAAGTCCCTTCAGGGTCGGGTGTGGTGGCTCACACCTGTAATCCCAGCACT
TTGGGAGGCCAAGGAGGGTGGATCATGAAGTCAAAAGTTTAAGACGAGCCTGGGCAAGATGGTGAAACCC
TGTCTCTACTAAAAATAAAAAAATTAGCCCAGCATGGCCTGGGCGACAGAATGAGGCACCATCTAAAAAA
AAAAAAAAAGGGAAAAGAAAAGAAAATTAGCTGGGCGTGGTGGTGGGCATCTGTAATCCCAGCTATTTAG
GAGGCTGAGGCAGGAGAATTGCTTGAACTTGGGAGGCAGAGGTTGCAGTGGGCCGAGATTGCACCATTGC
ACTCCAGCCTGGGCGACAAAAGCTAGACTCCAACTCAGGAAAAAAAAAAAAAAAGAAAAAAAAAAGAAGT
CTTGTCAGGCTCTGATGCTCTGAAATTCTGTATGAATCAGTGAAGGAGTCTGTTGGCTTTTTCCTGATCC
CCCTCAACCCTGTACTCCCTGCAATAATTATCTGAAAGACTCCGCAGCCAAGTCAGTAGCCCAGAGAAAT
CGGCAGTGTCTCAGGAATATTACAGTTCCTAAACAGAACTAATGCTATTTGCTGAGCAGGGAAGGGGTGA
GAGCCAACTCATTCGGGATGGGGATTCCTGAGCCCCTGACCCCCAACTGTAACTAGTTCTGGATGTGCAA
AGGGCCAGGGGCCTCTGTTCTGCCATCAAGGTCAAAACCAGGACTTCTGATTCTTGGGAACCTTGGAGGC
CTCTTTGTTCCATCGTTAGCCCTTAGGGCTACCTCACAGCAGGGAAGCCCATGCTAAAGGCAAAGACTCA
CTGAGGCACAGAGGGGAAACTGAGCCGAGATCATGCCTGAAACTTCAGACTCCAGTGACTGTCCTTGGAT
CCTACCCTGGCCTCCTGTTTCCCCATAACAGCCCTGGTGTGTCTATCAGAGATGAGCTGGATGGCTGGGG
TACAGCGGTCATCGGGGTGATGGGACCAGGTTGGGGGCCCGAGGCCAGCCCAGGGTGGCTACATGGCAGG
TGGACACAGTTTCTGGTGAGCAGGAATCTGGCACCCTCTGCTGACCCCGCGGCAGGAGACAGCTGGTCAA
CCAGGCTAGGCTGCAGCCACTAGGAGGGGGAGGGGTGGGGTCCAGGACCAAGAGGCAGCTTCCAGTCAAA
AGAACAGCTTCCCTCTCTGAATAGATCATTTTTATTGGTTTTGCAATAAGCTTATGAGACAGGAACAATC
GCAATAAACAAACCGAACAAGAAATTGAAAAGA
