# Supplementary material for: Genome-wide characterization of endogenous retroviruses in snub-nosed monkeys
Source: PeerJ. 2019 Mar 18;7:e6602. doi: 10.7717/peerj.6602 (PMC6428148; doi:10.7717/peerj.6602)
Supplement: File S4 — All ERV sequences found in the black and white snub-nosed monkey. [file peerj-07-6602-s004.zip › Supplemental4/231-9450.fasta]

>231NW_016814854.1:1276668-1286117 Rhinopithecus bieti
CATTTGTTTATACTACATGTACATTTGTTTATACTACATCCCTTGGAAACCATGTTTCTGTATCAACTTT
GTAACTTTGCAGCTGCACTAGGGAGGTGGAGCAGGAACTCACTGAGCCTCAAGGAATGTGAAACTAGCAA
GTACAGATAAGCCTCGCTGAGCACAGAAGGAAAAACAGGCAGTTAGTATTCTACCGGGGGTGAGGGAAGG
TTGCTACACTACACTTAGCTTTTGAAGGAAAAATTAAAAATGTCTTGTTTGTCTTTGATTATACTTGTAA
AATTCTTGAATTCCTTTTTCATCCCCCTTTTTGGTGCTCGCTGTAAACGTAGATTAATAAAGAGCACCAC
AATCGTTTATCTCTTCCTGTGTAGGCACATATTCTTCCCAGGGGATTGGTTGGTATTTTTGTAGCACCAT
CATTTTGGTGGTAGTTTTATGGTCCACTATTGCTTCAATAGTAGACTGAATGCTTCTGATGAGGAGAGGT
AAAAGACAAGGCAGTGTTAGACCTCCTCCAATTAAAGCCACAAAACCAATTATCAAAGTTTTAAAGCCTT
CAAATCATGAGAACCATCCTCCAAAAAGTGAGTTTGGGCTCCACCTCGACCAAGTCTGGATTGGGACATG
GGCCAACCTCTGCATTCTGGCAGTAATTTCCATAACAGTTCTTCCATTATCATTGATTTGTAAGCAACAG
TTGGTCAAATTAAGCTTGCCACAACTCCTTCTGCGGCGAGGAGGTAGTCTAATGCTAGCCTATTTTGGTA
TATAACATCTCTCATTTGAGTGACTTGTATGGCTAACAGATCCAAAGCTTGGGCTGTCTTATTAACTATG
ATCTCTAGTACTGCTTTGCAATCTTACAATTCAGTTTTACATGTAAATAGGGGTGCTGTAGCCTCATGAT
CCATCTTGAGCCCATATAGCTAGTCTATAGTATTTGATAATTATTTCAGGAGGCCATTCATTATCTTTCC
AGCTACCTATCTTAATGTCCTACTTTATATTTGTGTTTATCTTTTCTACAGTACTTATCTGAGTAAAGAT
GTTTCTTGTGGTCCTTTTTCTTTCTTCAGTATAGACCAGGTAACTTAAATCTTCCCATTGTTTCAGTGGG
AGCAAGAAGAAGGATGGTCTTATTGTCCCTAACACACAGGCTTTGGTCCACTTCTTGGGCAATAGTTGGT
ATACCGACTTTTGTCTTACAGATCCAGTATAGTCCTGCTGGTGCTCTCCAAACAGTTGGAGTGTCTAGTT
GATACTACAACTGATTCAGCATTGGAAACTGAGAGAGAGGGTTAAAATCTGGTACAGAGGAATTATCTAT
GAAGCTTCTCCACTGGATCTTGTTCTTAGACTCTTCAAAATATTGCTGACCTCAACAGGTTGTATCTCCT
ACTGGAGTTTGAAAGTCTTTTCCTATCATGCTATGCAGTATCTTCCAATGATAGGGGTTTCTAGTAGTCA
GACACTTGGGTTTGCATTGAACCTTGTAACAAATTCCAGTATGGTAAAGTTATTTTGTGGCATTAGTTAT
TTTGTGGCAAGCCTCCAGGGCCATTGGCTACCTATACTGGTACCTTCACATACATAACATGAGGTGACTC
CAAGATTAGTAGCAATACTTTCAGCTAGCTGAGCGAATAGGTTCTTGGCTGACATTGGTGGAATCTGAAC
TTTTGGATCCTTGGGGTTAAAATATTTATTGAAGGATTTGAAAAATCTGAACTGTGACATTGGACTGACT
TGAACTTTAGCTCATTGAGTCTTTTTAATAATGACCAATGGAACACCTAGGTTTGCTCTTTCTCGATCAA
AGCTTAGCTCTCCTTGATGTCCTTTTGTCCAAAAAGGCATGTTTGACTTTAATATGGTCAGATTAAGGGG
GTTGCATGTGTTAGTCACACAACCAATCTTTACATTTTGGCTGGCAAGCAGAGCTACTCTCCCTGTATAT
AGGTGTTGATTGAACTCATGTGTAGTCCATTGAAAGTTACAATCAGGACATTCTTCTTCTGGTTCTCCTA
TTATGGTCTTAGCAGCCTTAGTGCTGACTCTTTCTTGTCCTAAGTTCTTGCAAACTTCTCTTAGATTAGG
TTGCTGAGGTGTGCAGCCTGACAGGCATCAAAATATATAGAAACAGATTCTTTATGTGAATAAAGGAATA
CCTGTGTTCTGCTTTTGAGTTTCCCAGTTCCAATGTCATTAGGATTGGCATATGTGGGTAACAAAGGTTT
CCCTATTTGTTTTTCAAGCCAGAAGTTATAGGGTAGGAGGCCTGGATCATAACATACTTGAGGTTGCCCA
TGACCTGGGTCACAGACAGAGTAGCTGGTTTGCTTATAAACACAAGTCCCCAGGGGAGTTCCTGTACACT
AATAATAAGTTTGATATAACAGGGTTTTTGTTATACCTTTACCAGACCAACCTTCCACTATATAATGATG
ACAATTATCTTGCATTCCTCCTGTGCCTTTTAGCATTATTGTCACTCGTGTGATCAAGTTTACACTATGC
ATGGGCATCCTCCTGGGCAACAAGTTTGATAGCAATTGCAAAGATAGCATGACAGCAAAACAATCAGCAT
AAGCGATAGTATAACTACACTTGCAAATTTAATTCACATTTACTTATCTGGCACCAAATTCCTCAGGCTT
CAGTCGTGTGTAGACTAGTCAGCTTCTGGTTGTGTGACTAGAGCAGGGCTTGACGTTTCCTCAAGCTTCA
TCCGTGCATTGATCGACCAGCCTCTGGTGTGGTTGGAGCAGGGCGGTCATCTTTTCCTGCTGTGCCTTGG
TTCCTCCACAAGGTCAGTCGAGTTGGATGATCTGGATCTTGCTGACTCGTCCACTGATTTTGAACTGAGG
CTGCAGGTTTCAGTCGGCTATGATGGATTCAAGGTGTAATACTTGCAACTTTAACAGTGGTAGGGTTAGA
CATGATTACAATATGGGGGCCATTGCATAAGGGCCCGAGGGTGGTAGGATTCCAGCTGAACCCATTCAGA
GTCACCAGGTTTAAAGGGATGTGTTGCATCTGTAAGGCTAACAGGTATTCTTTCTCTTACCCACCCTTGA
ACTTCTTGCATTCCCTCACCTAACGCCTGCATTTGTCTTCTTAGAGCCAGTTCTCCAATTTCCTTTAAAT
TTCCTTTTACCTGAGATGTAAGTGGGGGTGGTCGGCCATACACTGTCTCATAGGGTGAATGGTGAATACC
CGTTTAATTTAGTAGGGGTACACCTGACTCAGAGAAGGACCATGGGTAATACCTGGTCCCACGTTAAATG
AGTCTCTTGGCAAAACTTCTTCAACAGTTGTTTCAGTGTCTGGTTCATTCTCTCAACCTTTCCAGAACTT
TGTGGGTAATAGGCTGCATGCAGTTTTCATTTAATCTTTAACATCTGAGTCAGTTGCTGTACTACTTCTG
CCACAAAAGCTGGTCTGTTGTCTGAGCCTAAAGTTAGAGGCAGTCCAAATCTAGGAATAATGTCTTTTAA
TAATATCCTGGTTATTTCTCATGCCTTTTCTGTCCTGGTGGGGAATGCCTTGACCCACCCTGGAAAGGTG
GAAACGCTAACATGTATCATAGTCTCCAGCCTGAGGCAGCTTTGTAAAGTTTACAAGTAGGTTTTCACAT
GGCACTGCTCCTGTTTCCTGAATTCCTGGGTCTGAGTAGGCCCTTGCTTTAGGTTATTCTGGGTGCAAGT
AACACACTGCTCACAGACGGCTCGAGTGATGGCAGTTTAGTATGGCACATAGAAATATTGCCCTATGAGA
ATTTCTAAAGCTGTCTTCCCCATGTGTGTTCTTTGGTGAAACTGCTTTATAAATGGGGGGCAATGGCTTC
TGGAATGGCAAGCCTCCCATCTGACAACTTCCACCAGTCTCCTTTTTGATAACTCCCATTTTCTTGCGTG
AACCACACCTTCTCTTTGGATGAGTAGTTAGGAGTCTCTGCAAGGGGAGGCTCTAATAAGGGCATAGCAT
AAATCTCTTCTTCCTTTGTTATTTCTGTCATTGCAGCCCTTTTCACTTCTTTTACTGTTTTTCTGTTTCC
TGTAGCCCCATCACTTCCTCCTGTTTGATGTCCCTTACAGTGGATGATTGCTACTTCCTTTGGAGCCCAT
ACAGCCTCTAGGACCTGCTGTATTTCCTTCTTGTTCCTTATTTCCTTTCCTTCAGTAGTCAACAGCTCTC
TTTCTTTGTAAATGGCTCCACGAGCATGCAAGGTGGCAAAAGCATATCTGGAGTCCGTATAGATATTCAC
TGACTTTCCCTTTGCTAGAAGCAGCAGTCTTGGGAGAGCTATTTGGCCTTCTGTGCTGAGGTTCCTACCG
CTAGGGGGCGGGCCTTAGCCACCGAGCTTAATGTGACTATGGCATATCCGGCCTTTCTGACACCGTTGGA
TGTGAAGCTGCTTCCATCAGTAAAATACTCAACATCTCGGTCTTTTAAGGGTTGATCCTTTAAGTCTTTC
TGGCTTGAAAATACTTCATCCACTGTTTCTACATAGCAGTGGTACCCTGGGGCACATAATGGGGGCTTCC
CATGTTCCACATATTCTATTGGTAACAGTGTGGCCAGATTTAGGGTATTCACAGTCTCTAAGGTGATGTA
TGGATTCTCACATAGGAGCCCTTGGTATCTCAGCATCCTAGGGTCAGAGAGCCAATGATGTCCTCTCTGT
TCCATCAGGGTGACAACTGTGTGGAGCTTTTGTCCAGATGTGAGCTTGTTAGCATCCTCAGCTAACAAGG
CAGTGGTGGCCAGTGCTTTGAAACAGGGTGGCCATCCCTTAGCCACAAAGTCTAGTTGCTTGGACAAATA
TGCTACCGGCCAATTCCATGACCGCAGTGTTTGCACTAAGACTACTGTAGCCATTCCTTTTCTTTCATGG
ACATAGAGGTAAAAGGGCTTTGTCATGTCTGGCAGCCCTAGTGCTGGTTCCTGGATTAAAGCTTTCTTGA
TATCCTTGAAAGCCATATCCTGTTCTTTTCCCCAAAGGAGGGGCTCCTTTTCCCCCCTTTCATTGCCTCA
TGTAAAGGTTTTGCTAGGACCCAGTAGTTGGGGATCCGTGTGTGGGAGAAATCAGCTGCCCCTAGGAATT
CCCGCATTTGCCGCCTTGTGTCTGGCTGAGGAATGCTACAGTCTCCTTTTGCTCCCGCCCAAGCTCATGC
TGCCCTTGTGAGATGAAAAAGCCAAGGTACTGAACTCCTTGGCCACAGATCTGTGCCTTTTCTTTGGACA
TTTTATAGCCAGCTTTCCACAGCACTCAAAGGAGACTCTCTGTTCCTTGGATACATTCCTTTCTGGTGGG
TGCAGATGGCAGCAAATCGTCTATGTAGTGCAGTAAGACTCATCGGTCGCTAGGTGGTGTGAAAGTCTCT
AAGTCTGAGGCTAGTGCCTCTTCAAAGATAGTTGGAGAGTTTTTAAATCCTTGGGGAAGTCTCTCTCTGT
CACTCAAAGGCAAAAATGTCTCAGCTTACAGGGGCTAATTGGATGCAGAAGAACACATCTTTTATGTCCA
AGCATGTGAAGCAAGCAGCACTAGCAGGTATTTGTCTAAGCATAGCATACAGGTTAGGCATAATAGCATG
CAGTGTAGCCACCATCTTGTTGACTGCCCTTAAGTCTTGTACAGGCCGGCAGTCAGTAGAAGGTTTTAAC
ACCAGCAATATGGGAATATTCCATGAGGAGACACACCTCCATATTATTCCAAATTCAAGGAGCCATTTTA
AGTGCTTTGCAATCCCTTGGTTAACCTCTTTGGGAACAGTATACTGACAGATCTCCACCAGGTAGGTTCC
TCATAGTAGCTCTACTATGACAGGTGCTTGATTTTCTGCCAGCCTTGGGGGATTGTCCTCTGTCCAGACT
CCTGGTAACTTAAGAAGTAAGTCTGTGAATAGTTTTTCTCCTTCAGCCACACTGTATCTTTTTCCATACT
CCTGGCAACTACTTTCATAAAGTCTCCATTCCTGTTTTGGGGATTGTGTTAATACCATAACCTTTCTTTG
CCTTAGGCTTAAGGTCATATCTCCACTAAAGGAGATCTGAGCCTGCAGATTTTGTAGTAAGTCTCTTCCT
AGTAGTGGCACTGGGCAGTTTGACAAATATAAGAATTTATGTTGGACTTTTCAGTCTCCAGTCGTACATC
TCTTTGATTTGAAAAAATGTGTCTTTTCTGTGATACCTGTGGCTCTGATAATATTAGCATAGTCTTTTGA
CAATGGCCCAATTGTTTGAGTCACAACCGAGCGTTCTGCACCTCTGTCTACGATAAAGTCTATTTTTCAG
CCCCCTACTACCATTGAGACCATATGCTTCTTGGGGCCTAATGAGATGGAGCCCAGTCTGTGTCAGTCTT
CAAGGTAGTCATTGGCTTCTGCCAGCCCAATTAGAACCAAGTTGGATCTTACTTTGCCTTGCCCAGTGGC
AGAAGGAGGCTCTATCCAGTCATTCTGTCTCTGGTTGTTGCCCTTGTCCTTTTCTTTCTCTGGACATTAA
TCTTTCCAATGCCCTCTTTGCTTGCATCTCGCACATTGATCTCTCTCTAGTCTAGGCCGACCTTCCTGAC
CTGTCCTTGTCTTCTGATCTGGCCTAGCTTGTCCTCTACTGTGACCACATCCATGACATGGTCACATCCT
CTTGCAAATCCAGCCTCTTTCAACCAGGGCTGTGGCCAAGAACTCTGCCTTTTCCTTCACTCTACACTTG
GCCTCCCACTTTGCTTTTTCACCTTGATTTACAAACACTTGGGTTGCCTCCTGGATAAGCTGGGGAATGT
TCATACCTTCAAACCCCTCCAGCCTCTGCAACTTTGCTTAATGTCATTTTGTGCTTGACACACAAATGCT
GTATTAACCATGCACTGATTCCCTGCCGCTTCTGAGTCAAAAGGTGTGTAGAGTTGCTAAGCCTCACAAA
GCCTCCCATAGAACTCACTGGGGCTTTCATCTGGTTTCTAATGAACCTCTGAAACCTTTCCAATGTTTGT
TGCCTTTTCCCCTCCAGCCTTTATTCCTTATATCAGAGTCTCTCAGTATCTCAGAAAGTTTAGCAGCCCT
TGGGCCTGATTTCAGTCCAAACCTAGATCAGTTTCTATTAGTAAACTCTGTTGTGCATACTGTTTGACAT
CTGCCATGCCTACTGGGGTGTTGCTTTCTAACCACTTATTAGCCACTTGTATTACTCTGCAGCGTTTTTT
TGTATTGAACAGTGACGGAAGGAGCTGCTTGCAGTTAGCCCAGGTTGGGTTGTGAGTTAAGAAGATGGAC
TGCATTAGATCAATAAGAGCCTGGGGTTTTTCCGTATAGGAGGGAGTATGCTGTTTACAGTTGAAAATGT
CTGTAGTAGAGAAGGGCTAATAAACATAAAGCCATTCTCCTCATAAAGTCTTTCTCCTCTTTGAACCTCA
TTTTGTGCATCTAAATAGATCTGTCGTCTAGTTTCTCTGAGGAGCATCTGCATGGCTTGAGTGCATCCTG
ACCAGAGATGGGCAACCTCATCCTGGAGTTCCTCCTTTGGTTTATCGGGCAGTGGCCCTGGCTCTTCCTT
ACGTGGTGAAGTTTGGGGGGTACTCTCCTCTGAGTCTTACCCTCCATAGGTAGCTGCTGGAGCAGCTTCC
TGCCTAAGCCTTGCCAGAGATGGATAAATTGGAAAATAAGGGGGTGGAGTCTCTAGCTCCTCTGGCAGGG
TCTGTAGGACAGGTTTTTCCTGCTTTCCTTGCTGCTCTTTCTCCTGGGCCTGTGCTTTGTGGGTCTTATC
TGTGGTTCCTTGTTTTGTTTGAGCCCTTAGAGTCTTGCAGTAATCTTCAAAGCAGGCCTGTAGCCATTTT
GGACAGGTCTGAATCATACGCAGCCAGGAGTCTATATATGGGAACTGATCAGGGTACCCAGGCTGTTGTC
TGACCCCAGTGACCACCCAAAACACTCAGCCAATTATTTCCCTATCTATGGTTCCCTCAGCTGGCCACCC
TACATTAGAGGGCCAATCTCAAAAAGGGTTCTTATCCTCTGCAGTGTTAACTTCATTCCATAATCACCAT
CAAAGCCTTTCTTAAAGTTCTTCAACATACATTTTAATGGAGTTGGCTTCAACGCTTTTTCTTCCATTTC
CTCCCTCACAACACACTTCACTCTCACTTTCACTCTCAGATTCACCAGACCGAGTCCTATTATGGGAGGT
CCGGACCCTGCTTGGCCAGGTCACACCCAAGTATTTCTGTGAAACTATGACACTAATCCTGTTGGCCTTA
CACAGTGACCTAGGTCTGGCTCATCCCACACTTGCTTTGGAGGACACAGTCTGCTCTAAGAGATCTGCAT
CTCCCCCATCACTCCCCACATTGGCCTCTCCTGAGACCATCTCTTTCACACACTGTCACACACCTCCCCT
ACCCTAGGACTCCTCATCGGATGAAACGAGCCTCTCCCATGTCCCAGGTGAGCCTAGTTAGGCTCCCACA
TTCACACACATACACATACCACTCCTACCCCAGGACTCCTCATCGGATGAAACAAGCCTCTCTCGTGTCC
CGGGTAGGTCCACACACACCAACACACTCCCAGTTGGAGTGGCAAGCCACTCTTGTCAGCCTGTTAGCAA
GCTCTACCTTGCTGCACTTGCCACTCTTTTGGCCCATTTACTCCCTTTTTCCAGTTCCAGTGTGAGTGGG
GACACGAGGTTCATCCAAATTGGCAAGCCACTCCTGCCACCCCCAGCTGCTCTGGGTTAAATGGTCAATC
CCTGGGAGGTGATCAAGCTCCCCTTCTGTACCTATGGGACACGCTTTCCTAGAAACCACCCTTACTGTGG
TTTAGTAGTCTGCCTGCGCGCTGCTCCAGTGACTCTCCTGCAACTCCTGAGTGGGTTCCGTTTGTGTTGT
CAAGGGAAGACTCTAAGACACGGGAGAGCAGTTCTCCTTCTGGGCTAAGTATTACCCAGTGGTGCCAAGA
GGCCCAAATCTCCCACATCCTGGGGCTCTAACCCATAGTCAAAGGATACAATAACCTGCCATCTCCAATC
CCAGATGAGCCCCCAGAAATGTTGTGGGACAATCTGAGATAAGAGAGACCGAACAGAGTTCAGGAAAGGT
CTTTATTAAAAGGTGATCACTGGCTCAGTTGGACTAGCATCTGGGAAAGTCTGAGCCCTGGACAAAGAAA
GCAACCACCTTTTAAGCAGTCAGTGGCTGGGAGCTATGTGAGGCAGGAAGCGTACTTACAGAAGGGAGAA
CAAAGGCAGTTGATCAACCTTTTACATTTATTTATACTATATGTTCCACATCCCACATCCCTGGGAAACC
ATGTTTCTGTATCAACCTTGTAACTTTGCAGCTGCTCTAGGGAGGTGAAGCAGGAACTTGCTGAGCCTCA
AGGAATGTGAAACTAGCAAGTACAGATAAGGCTTGTTGAGCACAGAAGGAAAAACAGGCAGTTAGTATTC
