# Supplementary material for: Genome-wide characterization of endogenous retroviruses in snub-nosed monkeys
Source: PeerJ. 2019 Mar 18;7:e6602. doi: 10.7717/peerj.6602 (PMC6428148; doi:10.7717/peerj.6602)
Supplement: File S4 — All ERV sequences found in the black and white snub-nosed monkey. [file peerj-07-6602-s004.zip › Supplemental4/232-3859.fasta]

>NW_016820939.1:187383-191241 Rhinopithecus bieti isolate Rb0 unplaced genomic scaffold, ASM169854v1, whole genome shotgun sequence
GGTAAATCTCTGTTTGGGGCTCTCAGCTCTGAAGGCCATGAGATCCCGATTTCCCTCTCCACATGCTATA
TTTCTGTGTGTGTGTCTTTAATTCCTCTAGCACCACTGGGTTAGGGTCTCCACGATCGAGCTGGTCTTGG
CAAATGACGCCCATACATGGGGCTCGAACCCAGGTTGAAGGGTCGCCAGAGCAATGGTTGGACAATGTGG
AACTAAGCTGGAGGACACCAGAATACTCTTAAGCAATCCCCATGGTGAGTAAGAAGGGGAGCTCAGAAGC
ATCAAGGTAACAATGGGACAAGTGTGGGCTCTGGTTCGTTCCACCTTGGAACCTTTTGACACTGATGAGG
AGGAGGAAGGAGAGTATAATGAAGTAACAGATGAAGTAACAGAGCAGGTTTGTTTGCCAGCTTGCCAGCT
AAAGCTAAAGAGGCAAAGGAGGAAGAGGTTCATCCCTACCCTTCTGCACCCCCTCATTATTTTGAAGAAA
GAGAGTGGCCTGACCCTCCAATCTTTCTTTTCTGGAGGACACTGGATGAAAAGTAGTTGCCACAGTGACT
GGTCGAGCAGCGCCGTGAGTGACCACTCTCAGTTCTATTCAGGCAGGAATTCAGCAAGCTAGATGGGAGG
GTGATTTAGAGGCTTTGCAGTTCCCTGTTAGCATACGACCCCCAGATCAACAGAGACATATTATAGCTAC
ATTTGAGTCGTTTCCTTTTAAATTTAGGAAATGCCATGCAGGGCCCATCCCAGGCCCCATTCCAAACTGG
GGCATTTCCACATCAGGCCACTCCCTCACCCCTGTAAAATATCTGTCCCCCACCACAGCTGGTAGTGCTG
CAGTAGATTTATGCTGCACAAAAGCTGTGAGTCTTCTGCCTGGGGAACCCCTGCAAAAAGTCCCAAGAGG
GGTCTGTGGATCCTTGCCAGCAGGGATGATAAGATTACTTCTAGGAAGGTCTAGTTTAAATTTAAAAGGG
GTGCAAGTACAAACAGGAGTCATTGATTCAGATTACAATGGGGAAATTCAAATTGTTATATCTACTTCCG
TTCCCTGGAAAACAGAGCCAGGAGACCGTATAGCACAGCTCCTGATTGTGCTGTATGTGGAAATGGGGAA
AAGTGAAATTAAATGAACAGGAGGATTTGAAAGCACAAATAAACAAGGCAAAGTGGCTTATTGGGTGAAT
CAAATTACTGATAAACATCCTACCTGTGAAATAACTCTTCAGGGAAAGAAGTTTAAAGGTTTGGTAGATA
CAGGAGCGGACATTTCAATCATTTCTCTACATCACTGTCCATCCATGTGGTCAATTCAGTGTGCTCAATT
TAACATAGTTGGAGTTGGTAAAGCCCCTGAAGTATATCAAAGTAGTTATATTTTGCATTGTGAAGGGTCC
GATGGACAACCTGGGACTATTCAACCAATTATAACTTCTGTGCCTATACATTTATGGGAAAGATATTTAT
TACAACAATGGGGAGCACAATTCTAATTCCAGAACAATTATATAGCCCTCAAAGTCAATATATGGTGCAT
GAAATGGAGTATGTCCCTGGTATGGGACCAGGAAAAAGTTTGCAAGGTTTGAAGGTACCACTTCAAGCAG
AAAGACGAAGTTCCCACCAAGGTTTAGGATATCATTTTTGATGGTGGCCATTGCTAAGCCTCCAGAACCT
ATACCTTTAAAATGGTTAACAGGTAAGCCAATTTGGATAAAACAATGGCCGCTAAGTAAAGAGAAACCAG
AGGCTTTTGAGGAATTAGTTAATGAACAATTAGAAAAAGACACATAGCTCCAATATTTTCCCCTTGGAAT
TCTCCAATTTTTGTAATTAAGAAAACATCAGGTAAAAGGAGAATGTTAACTGATTTAAGAGTTGTTAATT
CAGTTATACAACCTATGGGGACATTACAGCCAGAATTGCCTTCTCCTGCTATGATTCCAAAAAATTGGCC
TTTAATGGTCATAGATTTAAAAGACTGTTTCTCTGCTATCCCCTTAGCTGAGCAAAACTGTGAATGGTTT
GCATTTACGATTCCTGCAGTAAACAACCTGCAGCCTGCTAAACGTTTTCATTGGAAAGTGTTGCCATAAG
GCGCATTAAACAGTCCAACAATTTGCCAAACTTATGTAGGGCAAGCAATTGAAACTACTCGTAAAATATT
TTCACAGTGTTACATTATTCATTATATGGATGATATACTTTGTGCTGTCCCTACTCGAGAAATACTACTC
CAATGTTATGATCACTTGCAAAATTTGATTTCTCACACTGGTTTAATTATAGCTCCTGACAAAATTCAGA
CTGCTACTCCTTACTCCTACTTGGGGACCTTAGTAAATGACATTACCATTGTGCCACAGAAAGTAACCAT
ACGTAGAGATCAACTGAAAACATTAAATGACTTTTGAAAATTACTAGGGGACATTAATTGGATACAACCT
GCTCTAGGCATTCCTACCTATGCCATGAGTAATCTATTTTCTATCCTTAGAGGAGATCCTAGTCTCACTA
GCCCTTGGCAATTAACAAAAGAAGCTCAGGCAGAGCTGCAGCTAATGGAAAAGCAAGTTCATAAAGCTCA
AATAAATTGAATTGCTCCAAAGAAGACTCTAGATTTGCTAATTTTTCCAACTCAGCATTCACCTACTAGT
ATGATTGTTCAAGAACAAGATCTTGTAGAGTGGCTTTTTCTTCCACATACTAATTCACGGACTCTAACTC
CTTATTTAGATCAAATTGCTACTATGATAGGGACTGGGAGAACTCAGGTTGTTAACTTACATGGATATGA
TCCTGGAAAAATTATTGTGTCTCTCATGAAGGCACAAATACAGTAAGTTTTTATAAATAGTCTCACTCAG
CAAACTCATTTAGCTGACTTTCTGGGTATTCTCGATAACCATTTTCTTAAAATGAAACTGTTTCAAATTT
TGAAATTAACTAATTTGGATTTTCCCTAAAATAACGAAATTTAAACCAATTGAAGGTGCTGAGAATGTTT
TTACAGATGGGTCTAGTAACGGTAAACTTCTTATTCTGGTTCAAAAGGTAAAGTTTTCCAGACACCCTAT
ACTTCAGCTCAAAAAGCAGAGCTTGTAGCTATAATTGAGGTATTGACTGCTTTTGACATGCCTATTAATG
TGATTTCTGATTCTTCATATGTGGTTCATTCCACACAATTAATTGAAAATGCTCAGCTACAATTCCACAC
AGATGAACAACTGATGACTTTGTTTACCCAATTGCAAACAGCAGTTGGGAGTAGAATGCACCCTTTTTAC
ATCACTCACATTAGGGCTCATACACCTCTTCCAGGACTTTTGACTGCAGGGAGATATTGCTAGTGCAATA
TCTAATGCTAGACACTTTCACAATTTAACCCATGTTAATGCCTCTGGTGTCAACTGCAGATACAGCATTA
CCTGGAAAGAAGATAAAGCTATTATCCAGTGATGCCCAACTTGCCAAATGGTGCATTCTTCATCTTTACA
GGAGGAGTTAATCCTCGAGAATTGGAACCTAACTCTCTTTGGCAAATGGATGTCACACATGTTCCCTCAT
TTGGGAGACTAGCTTATGTACATGTATGTGTGGGCACCTTTTCTCACTTTGTCTGGGCTACATGCCAATC
AGGAGAGTCTTCTGCCTGTGTTAAACATCACCTTTTGCAGTGTTTGGTGGTGATGGGCATTCCAGCTTCT
ATTAAAACAGATAATGCTCCAGGCTATACTAGCCAAGCACTAGATACATTTTTCTCTATATGGAATATTA
AACACATTACTGGTATCCCATATAATTCTCAAGGACAAGTCATAGTGGATAGAATGAATCTCTCCCTGAA
ACAGCAGTT
