# Supplementary material for: Genome-wide characterization of endogenous retroviruses in snub-nosed monkeys
Source: PeerJ. 2019 Mar 18;7:e6602. doi: 10.7717/peerj.6602 (PMC6428148; doi:10.7717/peerj.6602)
Supplement: File S4 — All ERV sequences found in the black and white snub-nosed monkey. [file peerj-07-6602-s004.zip › Supplemental4/233-5365.fasta]

>233NW_016820939.1:200741-206105 Rhinopithecus bieti 
TTCCAGCGAGGATCAAGAGGATTGGTTATTACTAGCTCTAAGGGGTAATATTGTCCCTTAGTACAGGAAG
GGCCATTTTTTCCTTTCTGAAGGTGGACTGGAACCTTTTCATTTTTTATCCAAGTGTCCCAAATGACACA
AGACCAGTATCCACATTCATTTCTACACAGTCCTAATTCATGACAAATGTACTTATTATCAGTCATATAG
CCTTTTTCCCAACTAAAAGAGCCACATCCCCTTCCTAACTTATTGCTATTAATGACACCACAGGCATCAA
ATTTCAAGATTATGCGTTTGGGCACCCCTTTTTCTTCTGTTCTGGCTAATACTTTACTTGTATCATTTAT
AAGTCCCTACCAGTCTCCGGTCCTTAATCTCGCTACAAAAAGTAAGACATGGGAGGCTCAGAGGGGTCAT
GACACACATCTGGTCGGTCATTTCCTGGGCTACATACCTTGTACTGAGTGTCATTATATAAACATGTTCC
TTTTAAAGTTCCTAGGCATTCATAGTAACTATAGAACAGAAAGATTGTTTTAACTTCCCCTACCTCCGTA
ACCTGATGTATACACTGAGAGCAGTCTTCCATGCGGGGAAAATCAGTGGAAGTTTTTACTATACAAGTCC
AAATTATAAGGAAAATGAGTCCCACGATGATTCTCCTCATGCTTCGGCCGTGTGTAGACCAGTCAGCTTC
TGGGTGTGACTGGAGCAGGGCTTGTTGTCCTCCTCAGTCACTTTGCAGGAGTTGTCCGGGCTCAGTTTTG
CCTCCCAGGTTTCATCAGCTGCAGGTTTCACATGGCTGTGATGGATCCAGGCTGGGATTCCTTCTATCTT
TACAGCCATGAGGGTGGTCAGGATGACGATCTGAGGTTCTTTCCACCATGGCTGCAAAGGGGCTGTGTTC
CAGTCCTTGATCCACACGCAATCACCTGGAGAGAAAGGGTGAACTGGGAGAATAAGCTGATGGGACACCT
CTCATTTACCCAAGTTGAGACTGTGTAATTTTTCCTGAAGCCTGTAGCTGTCACTGTAATTCAATTTTAC
CTAACTCTTGGGGAGTGCCTGGAAGTTCCCATAGTATAGGAGGAGGCCTATGATACAATATTTCATAAGG
GGAGTATCCTGTTTTCTTAGAAGGAGTGCATCTAATTTTAAACAATACCACAGGAAGGGCCTGTATCCAC
TTTAATCCTGTTTCCTGACATACTTTCCCTAAACTATTTTTGACAGTCCGATTCATTCGCTCCACCTTTC
CGGAACTTTGGGGTAGGTAAGCGGCATGTAGCTTCCAAGTGATTCCTAATGCTTTTGCTGTCTTCTGTAC
CAAGTCGGCCACATACGCAGACCCGTTATCTAAGCCAATTCGTAAGGGCAGTCCAAACCTAGGAATACGA
TCTCAGAGAAGCACACGAGTTACCTCTTTCGGTTCGTTTTGGATAAGCCTCCACCCACTCCGAGTAAGTA
CACACAAGAACCAGCAAACACTTTTTACCTCCACATTTCGGCATTTCTGTGAAATCCACCTCAAGATCCT
CAAAAGGAGCTGCTCCATAAGCTTGTATGCTGTGTGGAACAGTGGGGCCTTGCCTCGCATTGTACTGTCA
GCAAGTAATGCAACGTTGTGCTACTGCTTTGGCAAGGGCTGGCAAGTGTGAGACGTAGAAGTATCGGCCT
AACAATTTTTCAAGTGACTCTTGACCTAGATGAGTGGTTTCATGCATGGACAATAAGATTGTGGCTCCCA
GCAACTGCAGCACAGCTACCCTCCCATCTGGCAGTCTGATCCATCCTCCTTTTATTACTTGCCCCCTTCT
GTGTGGAAGAAGTCTTTTTCTTCCTCAGAATAGGTAGGTACCAGGTCAGGTGTTTGAGGGAGAAAGGGGA
CTACTACTGATGCCCGGTAAGTGGTAGATGCTTCCTTTCAAGCTTCTGAATCAGCTCGAGAGTTTCCTAA
GGTCACTGAGGTGGAGGCTCGCTGGTGTCCCCTGCAGTGCATGACCACCCTCTGAGGTTTCCACACTGCC
TCTAATAATTGTAGAATTTCTTGTTGATATTTTATGTCCTTTCCCCCAGAGTTTAACAGACCCTTTTCCT
TATATAATGATCCATGCACTTGGAGGGTTAGAAAGGCATATCGAGAGTCAGTGTAGATGGTTACCATCTT
ACCTTCACTGAGTTAAAGCAATGAGCTCAGTCTTCTGGGCTGAAGTGCCCTGTGACAAAGGTTTGGCTTC
AATGACAGCATCCAAAGTTACCACCGCATATCCTGCACATCTTTCTCCTTGTGGGTTAATGAAGCTGCTC
CCATCCACGTATAACTCCCAGTCTACTGATGCCCATGGCTGGTCCTGAAGCTCAGGTCTGCTAGAATAGA
CTGAGTCCAACACCTCTACACAGTTATACTCAACTGGGCTCTCTGATACTGCGAGCAGGGTGGCGGGATT
TAGGGTGTTACAGACTTCAATAGTTATGCAGGGATTTTCACATAGCAAGCTTTGGTACTTGGTTAATCAA
GCATTTGTTAGCCAATGATGTCCTTTGGTATTCATCAAAGTTACCACAGCATGGGGGGCCTTTATATTCA
AGTTTCACCCAAGGGTTAGTTTATCTGCTTCCAGTGCTAACAGGGCTGTTGCTGCCAGCACCCTTAGCCA
TGGTGGCCAGGCTTTGGAAGCCCCATCTAGTTGTTTTGAGAGATAGGCCACTGGCCTTGGCCAGCACCCC
ACAGTGTGGGTTAAAACTCCATCTGTCATTTTTTCTCTTTCTGACACATAGAGTGTAAAGGGCTTTGCCA
AATCTAGTAGTCCTGGGGCTGGGGCCGACATAAGTTTTTCCTTTAACTTACAAAAGGCTTGCTGTTGTAG
AGGCCCCCATTCAAAAGGCTCCTGGTCACCCCCATTTGTAACCCCGTACAAAGATTTGGCTAGTACTGCA
AAGTTTGGAATCCATAATCTGCAAAGCCCCATAGCTCCTAGGAATTCCCTTACTTGCCTTCTGGTTTTAG
ATGCTAGTAGGCTGCAGATGACCTGCTTTCTTTCTGACCCCAGGCTGGACTCCCCTTTCTGAATAGTGAA
TCCCAGGTAGCATACCTGCTGTCTGCAGATCTGAGCTTTCTTCTTGGACACCTTATACCCACAATCCTCC
GGGTGCCAAAGCAAGGCATCAGTCCATTTTGTGCACCCAACTGCCATGGAATGTCCCAGCAGAAAGTCAT
CCATGTACAGGAGCAAGACACAGCCTGGGTCTTTAGCAGGAAACCTTTGCAGGTCTCCAGCCAGGGCCTC
CCTGAAGATAGTAGGGGAGTTCTTGAACCCTTGGAGAAACCGGATCCAAGTGTACTGAGTGGTGACACCT
GACTCTGGATCTTCCCACTGAAAGGCAAGCAGCTTCTGGCTCTCAGGAGCTAGTCTGATGCTAAAGAAGG
AATCTTTTAAGTCCAGACAGTAAACCAGCTGTCCTCAGCTGGCAGCAGCCCTGACAATGTGTAAGGGTTA
GAAACTGTTGGGTGCAGAGTCACTGTAGCTTGGTTGACCAAGCACAAGTCCTGTACTGGCCGGTAGTCCT
TGGTCCCTAGCTTAGGGATAGGCAGGAGGGGGATGTTCCATGGAGATTGGCAAGGAACTATAATTCCACA
GGCTTTCCAGTGCCTGAGATGAACCTGAATTCCTTCGAGAGCTTCTCTGGGAACCAGATACTGCTTTTGT
CTAATTGGTTGGGCCCCAGGCTTAACTTCTGTGAGTACAGGGGCTTGGCTGACCACCAGTCCCTGAGGGT
TATCCTCTGCCCATACTCGGGGCCATCGCTTAGCTAGAGCTGGTTTTATCTCTTGGCCTGGCTTGGTTAG
AAAAGTCTCCATTCTTCTTCCCGGGGGACTGTAAGGGCCATGATAACTCCTGTTCCCGGTAACTTTAGCT
ATAAAGAGCCCTGTTTTGTAAAGGAGATGGTGGCTCTCAGCTTGCTAAGCAAGTCTCTTCCCAGCAAGAG
CAAGGGACAGCAGGCATGTACAAGAACGGATGAACTATCTCATGTCCCCCCACCAAGCAAGTCCATGGTA
GACAGAAAGCCTGCTTAGTGGAAACTCCTGTTGCTCCAATTATATCAATGGTTTTCTTGGATAAGGGGGT
GACCAGGATGGTCACTACTGAATGGTCAGCACCAATATCCACCAAAAACTTAATGTCCTTGCCCCAAGTT
GTAATCCTGACCATGGGCTCCTTGGGGGCACTTGAGCCCGGTCCCCTTCAGTCCAGTAGCCCTTCAGCAA
GATTGAACAAAGCTCCCTCATCTTTATCTGAGGTCTTTTGTTCCGAACCACCTTGCTTTTCCTTCAGCTG
GGGACACTTATTTTTCCAATGTCCTATTTCCTTACAATAGGCACATTGGTTATGTTGCAAGTGTGGGCGA
TTAGACTGGGTGTTCTTCCCTGAACCCCCCTTTCCCTCTCCTTTCTGAGGAATTCCCCTAACGGCTGTGG
CCAGTAAGTCGGCATTTCACCTGGCCTAGCATTCGCCTTCCTTACGGCTTTCTCTGCAGCTTGTTGCATC
TCTATTCACAAACACTTGATTGGCTATTTCCGGTAACTGTGAGGTATTCATACCCGCAAACCCAACCTGT
TTCTGGAATTTTTTCCTAATATCTTCCGTGCTTTGACTAACTAAGGCCATGTTAACCATGCGCTGATTTT
CAGGGCTATCTGGATAAAAAGGAGTGAATATATGGTAAGCCTCACAGTCTTTCATAGAATTGCGCTGGAC
TCTCCTCTTTTCCTTGGATGAACTCAGAGACCTTATTTACATTTGTAGCCTTTTGAGACCCTTTCTATAG
GCTTTCTATTAATGCCTCATGGTACCGTCTTAGCCTCTCCATGTCTGGTCCCTTGTTTGGGTCCCACTGG
GTGTCTGTTCCTGGCAGTTGGATTCTTATATATTCTTGGGGGTTTTGGTAATCGGTTGGAACGTGCTCCT
CTAGCCACTTAGTTGCCATCTGGAGCACCCTTCGCCTTTCATCTGTATTAAAAAGGTACATGAGCAGCTG
GTGGCAATCGGCCCAAGTAGGATTATGAGCCTGTATAATAGTTTGGAGCAAGTCAATTAAAGCTTGGGGC
TTTTCAGTGTAAGATGGAGTATTATTTTTCCAATTGAGGAGGTCAGCAGAGGTGAAAGGTTGATGGGGTT
GATCTTTAACTACCAGGCCCAGGGTGCGATGCTGGGCTGTCTGCCTGTGGATTTCATTTCTGCCTTTTAG
TTTTTACTTCTTTCTTTGGATGCAGAAATTGGGCATAAGATGATATGAGGGGTGGTCTCCTCCCTTAAGT
CCACCAGCTGAGGTCAGGGAGGGGTAGAAATTTGTAATATGTCTG
