# Supplementary material for: Genome-wide characterization of endogenous retroviruses in snub-nosed monkeys
Source: PeerJ. 2019 Mar 18;7:e6602. doi: 10.7717/peerj.6602 (PMC6428148; doi:10.7717/peerj.6602)
Supplement: File S4 — All ERV sequences found in the black and white snub-nosed monkey. [file peerj-07-6602-s004.zip › Supplemental4/234-8153.fasta]

>234NW_016803481.1:1696498-1704650 Rhinopithecus bieti 
CCTTTCTTGGAGCCTTGTGATCATTAAACTCTTTCTCTGCTGCAAACTCTGCTGTCCCAGTGTAGTTGGT
CTGTTACTGTGCAATGGGCATACGAACCTGTTGGTCCTGTAACATCTTTGTGAGCAAAATGGAGCTTGCA
TCCACTTCTCTGTGTGGTAAAAATGAAATTCAACATGAATAAGATTAGAGAGTAGATGTTCAGTAAATAT
TTCCTCCTTTCCCTTATCTTTAGGCCCTTTCTGTTTCTCTTCAGGCTGTAGCACTGGGCTTAGAAAGCCC
TTGGCTAGTGTTTGCTGAATGAACTTGGCTTCGTTATAACATTTGTAGACATGCTTCCTCCCTTCCTGTT
TGTAGCTGCCATGTGTGAGCTTATCTATAGCCCTTCTGGCAGCTTGGTATAATTCTTTTTTTCATGGGCA
GCCTTTAGGAAATTCTTATGTGCCAATACAACTTCACTGTTGCTACTTTTCTTCCTTCGCTAAACAATTC
ATTTTACAAATGGAAAAACCAGATATGTGCTTGGCTCCAGGGGTAAATGACATGGATCTCACTGCTACGA
AACTGGCAGCTGCAATCAGAGGGACGGGCTTGACAATCTGTCTCCCCTAGAATGGTGAGCTCAGACAATG
TGCAGCTCTCATGGCCACCTAACCCCGCAGTTCAACATATGCAGCTTTATTCTGCTCTTATGCCATATAA
TTCTCCATATTAAAGAAAGAGTTTTCAGTTGATTATGGTTTAGTTTAATTATCTTATCAGAATATTTTGA
GAAAATGACATTCCTGCGTATGTCTCCCAACATGCCCAAAGCACAACTTTTACTTTACTTTTATTTATCA
AGTCTCAGTGGTCTTTTGGGTAGGAATTAGCCAGGTCCCATTTTAAATTTCCTGCTTCACGTAGTTTCGA
AAAGCTCTATTTCCAGTTTTATCTCTACCTCTTCCTACTGAGAAGGATCATGACTACAACAACTGCCACT
GAGAACTAATTATGAAGCGGCAGTGAAATTACTGTATCAACATTCTCATTAATCCAATCACTTGGGATAA
ACCCTGGTGGAAATTAATAGTGGCTGTAACGTAGCAGGGGATTGGCTCACCGGAAGCACAGGACGGACTG
CTGAGCCCATCTGGCTCCAAATTCTGACGCTCAATCCCGTGGAGGAAGGGAGGAAAGACAGGAAGGCACA
GACTTTTAGCAAGGCTGTTGAAAAGAGGTGACAGTGTAGAGTACAGTAACAGTTGAAATGAATGAATCAG
GGCTAATGTATGGACAAAGTTCTAAACCATTGTGGAAAGAAAAAAAAAAGTTGCAGAATGATATAAAAGG
TTTCAAAATCTACAAAACAACTCTTTATGGTATTTATATGTGCATACTTAAAGAAAAAATTATTAAATAG
GCCAGACTCAGTGGCTCACGCCAGTAATGCCAGCACTTTGGGAGGCTGAGGCAGGTGGATCACCTGAGGT
CAAGAGTTCGACACCAGCCTGGCCAACATGGGGAAACCCCGCCTCTACTAAAAATACAAAAATTAGCCAG
GTATGGTGGTGCACCCCTGTAGTCCCAGCTACTTGGGAGGCTGAGGCAGGACAATTGCTTGAACCCGGAG
GTGGAGGCTGCAGAGAGCTGAGACTGTGCCATTGCACTCTAGCCTGGGTGACAAGAGCAAAAACTCAGTC
TCAAAAAAAAAAAAGAAAAAACTATTAAATATACATGGGCACGACAGGTTCTGAACTCAGTATAGTGGTT
GTCTCTAGGGAGGGAGGAAGGATGTGGAAGCTACCTGGTGACTCAAATGTTGCAGTGCTTCAATTAAAGA
CAAGAAAGAGCTGAAGCAAAAGGAGGGAACGTGTGTGAGGACAGGAGCTTTGCCACCCCAGGGATACAGC
CAAGGTGATATAGCCAGGAGTAGATGGAACTGGATGGGAGACCTCAATCCACGTACTGTTTGTGCTATGG
CTGGGTTGTGAGGACCTTGAGTGAGTTTTTGGCAATCATTTCTGCACTTCCTTTTGTAGAATGGAGAAAC
TCATATTGACCCTGCTTCCTCAAAGTGTTTCTGTGAAAATCCTTCCTCGATGTACATAAATATATTTTGA
AGACCCTTGAGGGAGGGGATTTTTAGCAACCCGTGAGAGCTTTAGAGCAGGTATGGTCAAGCTGGGAAAA
GAGTGAGATGCTTCCAGCAATGGACCTCTGTATTCAATAGCACTACAGAGCTTAGATGTGGAAAACAAAA
TCATTCCAAAAAATATGAGGAAATATCTGGTAATTGTAGAGAAAAATGTCCCTAAGGCTGTTCTACATTC
CTTACCTTTAGGGATGGCTCCATGCCTGACAGTACCTGTTGAGAGCTTCCAGACTGTTCTGTGTACAGGC
TCACCGGGTAGGAGGAAAAGAAGGTGAATGGGAAAAAACATCTGACATTACCTACCTATAGCAAATAAGT
CTGCTCTTCCTCAAGGGCACAAATTGTGCAAGATTAATTTGCATGCATGAGCCTGGGGGCTCTATATTCA
GGCTTTTACACAAGGGATTTTTATCTTACTGAGGACATAGAGTGGATGCAGTTATATCCTGGAGATCCTC
GCCTGCGGTCTCCCCTCAAAAGACAATCCCTTCAATGAACCCCATACTTACCACCCCAAATTTTGACTAA
TTGTTTGGGTGATTTTATTTTATTTAACTTTTATTTTAAGTTCAGGCGTACCTTTGCAGTTTGTTATACA
GGTAAGATTGTGTCATGGGGGTTTGTTGTACAGATTATTTTGTCACCCAGGTATTAAGCCTAATACCCAT
TAGTTTTTTTCCTGATCCTCTCCCTCCTCCCACCCTCCACCCTCTGACAGGGCCCAGTGTGTGTTGTTCC
CTTCTATGTGTCCATGTGTTCTCAGCATTTAGCTCTCACTTATAAGTGAGAACATGGGGCATTTGGTTTT
CTGTTCCTGCATTAGTTTGCTAAAAATAATGCCCTCTAGCTCCAACCATGTTGCTGCAAAGGACGTGTTC
TTGTTCTTCTTTATGGCTACATAGTATTGCAGGGTGTATATGTACCACATTTTCTTTATCCAGCCTATTA
TTGATGGGGATTTAGATTGATTTCATGTTTTGCTATTGTGAATAGTGCTGCAGTGAACATATATATGCAT
GTGTCTTTATAATAGAATGATTTATATTCCTTTGGGTATATACACAGTAATGGGATTGCTAGGTCGAATA
GTATTTCTGTTTTTAGGTGTCTGAGGAATCACCACACTGTCTTCCACAATGATTGAACTAATTTGCAGTC
TGCTTGGATTATTTTAAGACTAAGGACCTCTGCCAGAGGTTGCGTTGTCTGTTGGGTTTTGCGTATTCAT
TGCATTTGTCTCCGCATGTCTGTATCCATTCTCCGTCTCTGGCTGACTTACTGTGTCTGGGTCTCTTGCC
TTCCATGCTTTCTCTGTCATTTGTTCTTCTCCCCTTCTTCCTCTTCCAAGCCCTTTGCTGCTGCTGTCTG
CACAATCTCTTCCTGTCTTGGATGGCTACTCTCTTTTCTCTCTTTTTCCTGAGTTTGGTCTCTTTCTCTC
CTTATCTGATGTTTTTTTTTTGTTTGTTTGTTTGTTTGTTTTTTTTTTTTTTTTTTTTTTTTGCAGTTGC
AAGATGTGATAGAGTGAAAACAGAGCTCCCAGACAAAGGGAGGGGACCCAAAGAGGGTAGGCGTTGCTGG
CTCGAATGCCTGGGTTTATATCCCAATCCTAGTCCCTCCCACTGTGCTCTCAGGCAATAGATGATTGATT
ATTTCTTTACCTCCTATTTTTGCCTAATTAGCATTTTAGCGAGCTCTCTTTACTACCTGATTGGTTGGGT
GTGAGCTAAGTTGCAAGCCCCGTGTTTAAAGGTGGAAGTGGTCACCTTCTCAGCTAGGCTTAAGGATACT
TAGGTCAGCCTAGGAAATCCAGCTAGTCCTGTCTCTTAGTTCCCACTCTCAACAGGAAAACCCAAGTGCT
ATTGGGGAGGTTGGCCGACAACCACTCTAACTGCTTCCTGCTGAATTGGGGCACAGTAAGGGTGGTATAG
TTGAGATTTCCTCAGGAGGGGTGCCTTTGATGTCATTAACATCGGAGCATGGGCTAGCAGGCCCGACCAG
GGGTCCACAGTAGATCTTAGTCAGGGACTGCATCTGGGGCTCCATTTGAAGAATGATTTGTAGTTTTACA
GCTTCGATTCTGGAAGAGACAAACTTAAGGAGGTTAAAGATACAGGGATTGAAACGTATGACCTGCAGTG
CAGGGGATTGTTTCTTTGGGACACTTTACAGGCCCCGACTATCTGCTTGATAGTTTTGAAAAGGCCTGGT
CCAGTAAATAATAATTTGACCATCTGATGGGTGCTATCAATGTCTAAGTGAAAGGTTTGGTGAAGGGTTT
TAAGTAATTTCCATTGGTTACCTGCAGGCAAAAGTATTTTTCCTTCTTCGGTGGCTAGCCATCCTGAGAG
GAGGAAACTGTATGTCCTTGTGAGGTTCCCCATTCTATTTCTTCTGAGTACTGGGGCTTGGTTTCCTGGA
GGGGATTACCCCATACTAGGGGTCCTTCTATAAGCATTTCAAATGGAGGGTCCTGCCTTGCAGCTCTTTT
GGCTTCAATATCCGTTTGGCGGTTCCCTTCTATTTCCCTTTCCTTTCTTTTCTGATGACCCCGGTAGTGT
ACGACTGCCACCTCTTTAGGTTTCTGTACAGCCAATAATAATCTCCTAATGGCTTCCTGATGTTTCATAG
GCGTTCCCTCAGAAGTTAGGAATTCCCTTTCTCTCCATGTTGCTGCGTGGGCATGGAGGACTAGGTAAGC
ATACTTAGAGTCTGTATATATATTCACCCTTTTCCTTCTCCTAGTTCTAGTGCCCAAGTGAGGGCTATTA
GTTTTGCAGCTGAGCACTAGTTCCTGGAGTGAGGGGATTACTTTCAAGTATTCCATTATCACTGACCACT
GCATACCCCGCTTTTCGAAGTCCTTTTTCTACAAAGGAACTTCCATCAGTATACAAGTTGAGGTCAGGAT
CAGTCAAGGGAACCTCTAAAAGGTCCCTTCAAGTGGCATAGGTTTGAGCAATTACTTGTTGACAGTTATG
TTCTATCTTTTCTTCATTGTCTGGAAGAAACGTGGCTGGGTTAAGAGTTGCACAAGTGCACAGTCACAGC
ACTGGTCCTTCAAGCAATAGAGCCTGATATTTAAGTAAATGGTTGTCTGACAGCCACAAGTCTCCTTCAG
CAGTGAGTATGCCGTTCACATCATGAAATGTCCACACAGTGAGATCTCATCCCTGTATTATTTTAACTGC
TTCAGATACTAAGCCTGCTACTGCCGCCACTACCCATACACAATGAGACCAATCCTTTGCCACTACATCA
ATTTCCTTACTCAGTTATGCCACGGGTTGCAAGCTTGTCCCTTGGACCTGTGTAAGGACTCCTAGAGCTA
TTCCTGTTTTTTTCTGTGACACATAAAAAAAAGTCTTGCCCCATTGGCAAGCTTAACACTGGAGCTTGGG
TTAGGACCTTCTTTAGGGCCTGGAAAGCTGCTTCTGCTTCAGGTGTCGATCTCACTAAATGGGTATTAGC
TTTCTGAGTTTCCTTAATTAGTGTATATAATGACCTGGCTATTTCGCCGTACCTGGGAATCCATATTTGG
CAGAAACCTGTTATGCCAAGGAACCCTCTTAGTTGCTTTAGGGTTTTGAGATGAGGATAAGCCAGTATAG
GCTGGATACGTTCCTCACTGAGGGCCCTGGTGCCTTTGGATAATTTTAGCCCTAAGTATTTAACCTGTTG
TAAGCAGAGCTGAGCCTTTGGTTTGGAAACATTGTAGTCACAGGTAGCAAGGAAATTTAAGAGCGCTAGG
GTGGCTTGATGGCACAAGGTTTCTGAACGGGCGGCTAAAAGTAAATCATCCACACACCGAAGGAAAGAGT
GTCCAGGTATGAGAATTGGCTCAAGTCTTGGGCTAATGCCTGGCCAAATAGGTGGGGGCTATCCCTGAAC
CCTTGAGGTAAAACAGCCCAGGTGAGTTGAGACGTTGGGTTCGAAGGATCTTCAAAGGCAAACAAGAATT
GAGAGTCAGGATGTACAGGGATGCAGAAAAAGGCATCCTTAAGGTCCAGGACTGTAAACCACTCTGCTTC
CTCTGGTATTTGGGAAAGCAGAGTATAAGGGTTAGGTACAGCCGGGTATAGAGGGACAGTGGCCTCATTG
ATAATCCTGAGATCTTGCACTAACCTCCACTGTCCGTCGGGTTTCTGTACTTCTAAAATTGGAGTATTGC
AGGGGCTATTGCATGGTTTTACTAGGCCTTGGGCTTTTAGGTCCTTAACAATCTTTTGGAGTCCTTGTTG
GGCCTTGGGTCTAAGGGGGTACTGCATTTGGTAGGGAAAGGAAGTGGAATCCTTTAGTTTAACTTGAACA
GGATGGGCATTCTTTGCTCGTCCGTATTGTCCTTCTGTTGCCCAGGCTTCAGGACTAATTCCTTCCTCAA
GCAGGGGACAACAAACGGATGTTCCTTCTCCTATGTTCAGGTGTATAATGGCCCCTGCTTTTACTAGAAT
GTCTCTTCCTAACAAGGGAGCGGGGCTTTCAGGCACAATTAGAAAAGCATGTGAAAAGAGTAAAGTTCCC
CAGTCACAACTTAGTGGCTGGGAGAAGTATCTAGCGACTGGCTGTCCTAGGAGCCCTCGGATAGTGACAG
ATCTGGAGGACAGTTGTCCGGGACAGGAGAGTAAGACTGAGAAGGCCGCACCACTGTCCAAGAGACAGTT
AACCTCCTGGCTCTCAATGGTCAAGCATACCCGGGGCTCTTTGAGGGCGATGGCATGGGCTGGCGCTTGC
CCTGGGCACCCTCAGTCCTGCTGCTGGATCATCTGGGTAGTGGCTTCTGACTCAGAGGACCTTCGTCCCC
TGGGGCAGTGGGCCTTCCAGTGGTTCGCTTGACATAAGGGGCGTGGACGAGGGGGCAGTATTTCTACTTG
GACAATCTTTTTTAAAGTGACCTTGTAGACCGCACTGGAAGCAAGCCTTATTAGGCATCCGATTTGCCCA
GCTTTTCCCTTTTCCAGAGCCTCGAAAGTCTGCTTGCCTGAGGGCCATGACTAAAGCGGTGGCCTTTTAA
AAATCCCATTTGTACCAAAGAGGGTAACCCTCTGATGTTTCTTTGAATGTTTTCTGGGGCCCATTGGTTG
GGGACCAATAGGAAGCCTCTCTCTGTTGAAATGGTCACTCAGACTCAAGCTATGACTTCTTCCCTGTTTT
TCTGCAGGAACCCACTTTGTCTTGAGTAGAGCTTGCCAGCAGAAAGTGAAGGGGAGTGGCCATCTGTTTT
CTTCTGCATGCGGGATGGTTCTCTCACTTCTACCAGACACCTAGAGGGAGATGAGGCCAGGACTATGCTG
AATTATCTTTGCCTTTGAGATGATACTGGCTGTGGTTGAGAGAGTTACTTTCAGGGAATTAAATCCCAAG
AAGGGGGCGCGATATGACATTGCTGTTCAGCGATGGCTATCCTTTGGGATTTCAGAGAGCAGTTCAGTAG
ACAGAAAAATCCTCATTCAGACAGTTATAGCTTTTCACATGTCCCTGCAGATGGTATCAAAAAGAAAAAT
AACAGAAAAAAAATGGTTCAATTTCTCCTAAGATCTGTGTGGCCCCTTGTCTGGCCTGTACTCACCCCAT
TGGGGTTGTGGTACGAGGCTGAATTTACTTAAGCTTGTGGAATTAATCTGTACCTCTAGACCGACAAAGG
TGGAGATGGAGGCATTGAACAGTGAAATAGTGGGGTTGTAAGGCTGTTTGAAGTGAGCAGACAGCGCAAG
TTCAAGGTAGCAAGGAAGAGTTCCACCTTCTTATCTGGGTTTCAGAAAATTTTTAATTTTTTGGGTCAGT
GATGACAAGCACTGCGGACTCAGGCTCAGAAGGTTTGGCTGCTAGTTCACAACTAGATATGTTTCTCTAG
TTTTTTCTTTTCTTTTCTTTTCTTTTGTTTTTTGAGACAGAGTGTCACTCCATCACCCTGGCTGGAGTGC
GGTGGCACGATCACAACTCATTGCAGCATCGACCTCCTGGGCTCAAGCGATCCTCCTGCCTCAGCCTCCC
AAGTAGCTGGGACTACAGGTGTGTACCACCTCA
