# Supplementary material for: Genome-wide characterization of endogenous retroviruses in snub-nosed monkeys
Source: PeerJ. 2019 Mar 18;7:e6602. doi: 10.7717/peerj.6602 (PMC6428148; doi:10.7717/peerj.6602)
Supplement: File S4 — All ERV sequences found in the black and white snub-nosed monkey. [file peerj-07-6602-s004.zip › Supplemental4/235-99077.fasta]

>235NW_016803481.1:2506290-2515366 Rhinopithecus bieti
GAATCAGCAACCCATTTTTCCAGGACCCCTCTCTGTGGCAGAGAGCTTTCTTCTTTCGCTTATTAAACTT
CTTTCCTTTATTAAACTTTGGCTCCAACCTCATCCCTGGTGTCCACGTTCCTTAACTTTGGTTGTCAGAC
AAAGAACTCAGGGTACCACCTCAGCTAACAAGAAGATTGCTACATTGTGATGCACTGGTGAGACTGTAAC
AATTCTCTGCAAGCCCAGCTGCTGGAACTGCTTGTTGTAACTGGAAACCAGTTTTAACTCTAGCTTCTCA
GATAATTTGCTACAACTCTAGGACCAATTTTGCCCATGGCTGTTGTTCACCAATCAGAGCTTGGCAGCTC
CCCAAACTCTTCGAGTGCCAATGAACTTTCTCAAAGAGCAATTCACCATTTCTCCTTTTTCACAAAACCT
CTAACTTTGTCTTTGTTCTTGGGACATATCAAAGACCACCGATCTGCGTGTGCCCCAAATTGCAACTCTT
TCTTCCCAAATAAAACATTAAATTTAGAGATTAATCTCTACATCTCTATTTTGACTTTGACACACTGTTG
AATTATAGGGTGTGAGTTATGGTGTCCAGTGTATGGCATTTTATGGCTACGTGGCTTCAGTTAGTCTAGA
GCCCACCTAGCCAATGACTTCAAGAAGTAATTAGCTAAAGGCAGAGAGTGAGCTGTGTAAACAGACAAAC
TAAATATGGCCTGAGAAGGACTCTGTATTTCTATATTTGAGTCCTTGTAGACGAACTCCAACCTAGCTTA
ATAGGTAGACAAGACTGAAACCCTAACTTAGGAGTAGCACCTGTAACAAAAGCTGAATCTTCGCCAATCC
GAGTGGCTGTACTTCAACCATTCATACACTGCTGAGTGTTCAAACTGTGTTGAAATAAGGCAAATGCTAA
GCTGTAACTAATCTGGCTATTCCGTACCTCACTTCCAATTTCTGTAGGTCATTCCCATTTTTTTGTCTGT
AAATCTTCTACCACCTGGCTGCATGGAAGTCTCTGTAAATCTGCTGTGATTCTGGGGGCTGCCCAACTCG
CAAATCACTCATTGTGAGACGTGAGGCCAGCTGGACTTCTGGGGACTGGGGGAACTTTCCTGTCTTACAA
GAGGATTGTAAAATGCACCAATTAGCACTCTGTAAAACGCACCAATCAGTGCTCTGTACAATGCACCAAT
CAGCAGGATTCTAAAAGTAGCGGGGAAGATTGAGAAAAGGGCACTCTGATAGGACAGAAACGGACATGGG
AGGGGATAATAAGAGAATGAAAGCTGGCCACCCCAGCCAGCAGTGGCAACCTGCTCGGGTCCTCTTCTAC
ACTGTGGAAGTTCTGTCCTTTTGCTCTTCACAATAAGCCTTGCTACCGCTCACTCTTTGGGTCTGTGCCA
TCTTTAAGAGCAGTAACACTCACCGCAAATGCCCGCGGCTTCATTCTTGAAGTCAGCGAGATCACGAACC
CACCAGCAGGAACCAACTCCAAACATATCTTGGTGGCTCGTCCAGGATATTACCATGCAGTGAGTACCAT
CAGATCCCTTTTGCTTGCTATTCTGTCCTATTTTTCCTTAGAATTCGGGGGCTAAACACTGGGCACCTGT
CATCCAGTTAAAAGCAAGTAGCATGGCTGTCAGACTAAAGACACGGGTGTCAGGCTTTCTAGGAAAGGCA
AGGATGCAGGTTTTCGAGAACGCATTGGTAAGGGCCACTAAATCCGACCTTCACTAAATCCGACCTTCCT
CGGTCCTCTTTGTGGTCTGGAAGGAAAACAAGTGTTTCTGCTGCTGCTTCGGTGAGTGCAACTATTTGGA
AGAGCAGGACTCAGAGACCATTGCAGGTTCTTGGGTAGGGTGGGGGTGGGGAGCAGACCAAAACTGCAGG
TGGTATTTTACTTTCAGATGAGAAACACTCAGGCATCAACAAGCTCACCCTTGAAATACATCCTAAGCCA
TTGGGACTAATTTGACCCACAAACTCTGAAAATGAAGCAGCTTATTTTTTTTTCTGCACTATGGCCTGGC
CCCAATATTCTCTCTCTGATGGGGAAAATTGTTCACCTGAGGGAAGTATAAATTACAATACTATCCTGGT
GCTTGACCTTTTCTGTAAGAGGGAAGGCAAATGGAGTTAAATACCTTACGTCCAGGTTTTCTTTTCATTA
AAGGATAATCCACAACTACGCAAAACTTGCAATTTACATTCCACAGGAGGTCCTCTCAGCTTACCTCCAT
ATCCTAGCCTCCCTACAGCTCCTCTTCCTGTTAATGATGAGCCTCCTCTAATCTCCCCCACCCAGAAGGA
AACAAGCAAAGAAATCTCCAAGGGACCATAAAACCCCCGGGCTGTCAGTTATGTCCTCTTCAAGCTGTAG
GGGGAGGGGAATTTGGCCCAACCTGGGTACATGTCCCCTTCTCCCTCTCTGATTTAAAGCAGATCAAAGT
AGACCTGGGGAAGTTTTCAGATGATCCTGATAGGTATACAGATGTCCTACAGGGACTAGGGCAAACCTCT
GACCTCATTTGGAGAGATGTCATGCTATTGTCAGATCAAACCCTGCCCTTTAATGAAAAGAATGCAGCTC
TAGCTGCAGCCTGAGAGTTTGAAGATACCTGGTATCTTAGTCAAGTAAACGATAGAATGACAGCTGAAGA
AAGGGAGAAATTCCCTACCGGTCAGCAAGCCGTCCCCAGTATGGATCCCCACTGGGATCTAGACTCAGAT
CATGGGGATGGGAGTTGCAAACATCTGTTAACCTGTGTTCTAAGAGGACTAAGGAGAATTAGGAAAAATT
CTCCTTATGAATTATTAAATGACGTCCACCATAACTCAGGGAAAGGAAGCAAATCCTACCTTCCTTGAGT
GGCTATGGGAGGCCTTAAGAAAATATACTCCGCTGTCACCCGACCCCCTTGAGGGTCAATTGATCCTAAA
AGATAAGTTTATTGCCAATCAGCCGCAGATATCAGGAGAAAGCTCCAAAAGCTATCCTTGGGCCCTGAAC
AAAATTTGGAGGCATTATTAAACTGGCACCCTCAGTGTTCTATAATAGGGACCAAGAGGAACAGGCCGAA
AAGGAAAAGCGAGATAAGAGAAAGGCTGCAGCCTTAGTCATGGCCCTCAGACACACAAACCTTGGTGGTT
CAGGGAAGACAGAAAATGGAGCAGGCCAATCACCCAGTAGGGCTTGTTATCAGTGTGGTTTGCAAGGACA
CTTTAAAAAACATTGTCCAACAAGAAACAAGCTGCTCCCTCACCCATGTCCACTATGCCAAGGCAATCAC
TGGAAGGCACACTGCCCCAGAGGACAAAGGTTCTCAGGGCCAGAAGCCCCCAACCAGACGATCCAACAAC
AGGACTGAGGGTGCCTGGGGCAAGCACCAGCTCATGTCATCACCCTCACTGAGCCCTGGGTAAGTTTAAC
CACTGAGGGCCAAGAAATTGACTTCCTCCTGGACACAGGTGCAGCCTTCTCAGTGTTAATCTCCTGCCCC
GGATGGCTGTCCTCAAGGTCCTTTACCATCCAAGGAATCATGGGACAGCCTGTAACCAAGTATTTCTCCC
ACCTTCTCAGTTGTAATTGGGAGACTTTTCTCTTTTCACACGCCTTTCTTGTTATACCTGAAAGTCCCAC
ACCCTTATTAGGGAGGGACATATTAACCAAAGCTAGATGTATCATCTATATAAATATGGGGAACAAGTTA
CCCATTTGTCGTCCCCTACATGAGGAGGGAATCAACCCTGAAGTCCGGGCATTGGAAGGACAATTCGGAA
GGGCAAAAATGCCTGCCCAGTCCAAATCAGGCTAAAAGACCCCACCACTTTTCCTTATCAAAGGCAATAT
CCCTTAAGGCATGAAGCTCATAAAGGATTACAGGGTATTTTTAGACATTTAAAAGTTCAAGGCTTAGTAA
GAAAACACTGCAGTCCCTGCAACATGCCAATTCTAGGAGTACAAAAACCAAATATTCAGTGGAGACTAGT
ACGAGATCTTAGACTGATCAATGAGGCAGAAATTCCTCTATATCCAGCTGTACCCAACCCCTATACCCTG
CTCTCTCAAATACCAGAGGAAGGAGAATGGTTCACTGTTCTGGACCTCAAAGATGCCTTCTTCTGTATTC
CCCTGCAATCTGACTCCCAGTTTCTCTTTGCCTTTGAAGATCCCACAGACCACACATCCCAACTTACATG
GACAGTCTTGCCTCAAGGGTTTAGGGACAGTCCTCATCTGTTTGGTCAGGCACTGGCCCAAGATCTAGGC
CACTTCTCAAGTTGAGGCACTCTGGTCCTTCAGTATGTGGATGATTTGCTTATGGTTACCAGTTTGGAAG
CCTCATGCCAGCAGGCTACTCTAGATCTCTTGAACTTTCTAGCTAATCAAGGGTACACAGCATCTAAATT
GAAGGCCCAGCTCTGCCTACAACAAATCAAATATCTAGGCCTAATCTTAGCCAGAGGAACCAGCACTCTC
AGCAAAGAGCGAATACAGCCTATACTGCCTTGTCCTTGCCCTAAGACATTAAAACAGTTGCGGGGGTTCC
TTGGGATCACCAGCTTTTGCCGACTATGGATTCCCGGATACAGCGAGATGGCCAGGTCACTCTTTAATCA
AGAAGACCCAGAGGGCAAGTACTCATCTAGTAGAATGGGAACCAGAGGCAGACCCAGCCTTCAAAACCTT
AAAACAGGCCCTAGTACAAGCTCCAGATTTAAGCCTTCCCAAAGGACAAGACTTTTCTTTATATATCACA
GAGAGAGTGGCAATAGCTCTTGGAGTCCTTACTCAGACTCATGGGACAACCCCACAACCAGTGGCATACA
TAAGTAAGGAAATTGATGTAGTGGCAAAAGGCTGGCCTCACTGTTTATGGGTAGTTGTGGCAGTGGCCAT
CTTAGTATCAGAAGCTATCAAAATAATACAAAGAAAAGATCTCACCGTCTGGACTACTCATGATGTAAAT
GGCATACTAGGTGCCAAAGGAAATTTATCACTATCAGACAACCGACTGCTTAGATACCAGGCGCTACTCC
TTGAGGGACTGATGCTTCAAATATGCACGTGTGTGACCCTGAACTCTGCTACTTTTCTGCCAGAGGATGG
GGAACCAATCAAGCACGACTGCCAACAAATTGTAGCCCAAACTTATGCCAGCCAAGAGGATCTCTTAGAA
GTCCCCTTAGCTAATCCTGACCTTAACCTATATACTGATGGAAGTCCATCTGTGGAGAATGAGATACGAA
GGGCAGGTTATGCCATAGTTAGTGATGTAACAGTACTTGAAAGTAAGCCTCTTTCCCCAGGGACCAGTGC
CCAGTTAGCAGAACTCGTGGCACTTACCCGAGCCTTAGAACTAGGAAAGGAAAAAAAATAAATGTGCATA
CAGATAGCAAGTATACTTATCAAATCCTACATGCTCATGCTGCAATATGGAAAGAAAGGGAGTTCCTAAC
TTCTGGGGGAACCCCCATTAAATACCACTAGGAAATCATGGAGTTATTGCAGGTAGTGCAAAAACCCAAG
GAGGTGGTGGCAGTCTTACACTGCCAAAGCCATCAAAAAGGTGAAGGAGAAAAGGCAGAAGGAAACAGGC
AGACGCTAAGGCCAAAATTGCTGCCAGGTGGAACCTTCCATTAGAAATACCTAGGAAGGACCCTTGGTAT
GGAACAAGGCTCTCCAAAAGATTAAGCCCCATTATTCCCCAACCAAAACAGAATGAGGACTTTCACAGGC
GCATAGTGTTCTCCCCTCTAGGTGGTTAATGACAGAAGAGGGAAAGGTACTCATACCCGAAGCCGGCCAG
TGGAAAATACTTAGGAACCTCCACCAAACTTTTCATATGGGTATTGAGAACACTCATCAAATGGTCAAAT
CCCTATTTATAGGGCCAAATCTCCTCCAGACCGTCCAACAAGTAGTCAAAACCTGTGAGGTGTGCCAAAG
GAATAATCCCTTGGTCCATCATAAGGCCCCTCGAGGACTGGCAGTTAGACTTCACCCATATGCCTAAGTC
AAGGGGATTTCAATACTTGTTGGTCTGTGTTGATACCTTTACAAATTGGATAGAAGCCTTCCCCTGAAAG
ACAGAGAAGGCTCAAGAAGTGGTTAAAGTCCTAATTCATGAAATAATTCCTAGATTTGGGCTTCCCCAAA
GCTTACAAAGTGACAATGGTCCGGCTTTTAAAGCCACGGTAAATCAGGGAATTTCCAGGGTGCTAGGGAG
ACAATATCACCTTCACTGTGCCAGGAGACCACAATCTTTAGGAAGAGCCCACACAAGACCCTGTAACCAT
GAATACCGTCTTAACTTTCCAAGGCCCTTTATGCATCCAACGCAACCTGTTATCAGGCCTGCCCCTGGGG
CACCTGCTATCCCATCAGTGTAATTACATCCTATAACTTCAAGCCCCAACTGATCATAAACTCCCGCGTC
ACCCAAACAGCTCCATTCAGATGGCTTGTCTGCTTCTCAGGGCCCCCCAAAATCATGACCTCCTCCCTGC
TTAACAAACAGTCCAGGTTTTGTAATGGCAAACATACTCCCTGCATGACCATTCACCCCGGACCCCCTGC
AGCAGCGCCCCCACCACTAGTGAATGCCTTCGTAACCCTCTTTCAATTACTCTCTTGAATGGTTCCTAGT
AGATACAAAACATTTTTTTCTCCAAGGGGAAAACAGAACACAGGGAGTCACTCAGTTTGCTCCCAACACC
CCTTTCCAGCCGCTCATGGGAGCTACCTTGGCAAGTACTCTAGGAGTGTAGGAAAATGAAAACAACAAAC
TCACCCACCTTTTCAACATACACAACCAGTGTCTACCCAGCCAAGGCACATTCTTATGTGGAACTTCAAC
CTATATCTGCCTCCCCACCAACTGGACAGGCACCTGCACCTTAGTCTTCCTAAGTCCCAACACTGACATT
GCCCCAGGAAATCAGACCCTATCAGTACCCCTCAAAGCTCAAGTCAGTCAGCACAGGGCCATACAACTAA
TACCCCTACTTATAGGGCTAGGAATGGTCACAGCTACAGGAACCAGTAGAGCCAGTTTAACGACTTCATT
ATCCTACTACCACACACTCTCAAAGGATTCCTCAGGCAGTTTGCAAGAAATAAATCTATCCTTACTCTAC
AATCCCAAATAGACTCTTTGGCAGCAGTGACTCTCTAAAACCGCCGAGGCCTAGACCTCCTCACTGCTGA
GAGAGTAGGACTTTGCACCTTCTTAGGGGAAGAATGTTGTTTTCACACTAACCAGTCCGGGATAGTACAA
GACACCCCTTGGCATTTACAGGAAAATGCTTCTGAAATCAGACAAGGCCTTTCAAACTCTTATACCAACC
TCTGGAGTTGGGTGACATGGCTTCTCCCCTTTCTAGGTCCCCGACAGCCATCTTGCTATTACTCGCCTTC
AGTCCCTGTATTTTTAACCTCCTTGTCAAATTCGTTTCTTCCAGGATGGAGGCCATCAAGCTACAGATGG
TCTTACAAACGGAATCCCAAATGAGCTCAACTCACAACTTCTACCAAGGACCCTGGACCGACCCACTGGC
CCTTTGACTGGCCTAGAGAGTTCCCCTCTGCAGGACACTACAACTGCAGGGCCCCTTCTTTGCCCCTATC
CAGCAGGAAGTAGCTAGAGCAGTCATCACCTAGTTCCCAATAGCAGGTGGCGTGTCCTGTAAGGAGGGGG
GATTGAGAGGTGAGGCCAGCTGGACTTCCTTGGTGGAGTGGGGACTTGGGGAAATTTCCTGTCTTACAAG
AGGATTATAAAATGCACCAATCAGTGCTCTGTAAAATGCACCAATCAGCAGGATTTTAAACGTAGCTAAT
CACAGGGAGGACTGAAAAAAGGGCACTCTGATAGGACACAAATGGAACATGGGAGGGGAGAATAAGGGAA
TAAAAGCTGGCCACCCCGGCCAGTAGCGGCAGCCTGCTCAGGTCCCCTTCCATGCTGTGGAAGCTTTGTC
CTTTTCCTCTTCACAATAAACCTTGCTACCACTCACTCTTTGGATCCATGCCATCTTTAAAAGCTGTAAC
ACTCACCACAAAGGTCCATGGCTCCATTCCTGAAGTCAGTGAGACCACGAACCCACCAGTAGGAACCAAC
TCTGGACACAACTACAGCCTCAAACTCCTGGGCTCAAGCAATCCTCCTGCCTTAGCCTCCCAAGTAGCTG
GGGCTACATGCATGCACTAATGTCTAGCTAATTTTATTTTTATTTTTGGAACGACATGGTCTTGCTATTT
TGCCCAGGCTGGTCTTGAACTCTCAGCCTCAAGTGATCCTCCTGCCTTAGCCTCCCAAAGCACAGAGATT
ACAGGCCTTTCCCTCAAGCTTCTTGCCATCTCATCTTCCTTACTATATTAAAAGCAAAGGCTCCAGACAT
GGACTGCTGAGGTTGGATTTCTGGCTCTGCTCTTTAACAGCTATGCGATCTGGAAAGCTGGTTTCTTTCT
GTGCCTCAGTTTCCTCATATGTAAAAGGAGGATATGAACAATGGCTTCCATGCCTGATCTTCTTTTTTCA
CTTTATAAATAAGTGTACTTCTTTCTGAATGTAGGAATAATACATTGTTTGTTAATTTAAAAGTTGGAAA
CTATAAAAAAAAAAAAAGAGAGAGAGAAAGAAAATCATTACATTATTCCTCATCCCATTTGATGTACTTT
GGCCTACTTCTTCCACGCATTTTTCTGCATGTACCTTTCTTCCATAGTTGAAACCATATTGTATAAACAG
CTTCAGATTCTGGTGGGCTGTTTTTTTCATGTAGTAGAACAGGTATTTTCCCAAGTCCCTGAACTCTCAC
TCTGCACACCCCATCTACCATTTCCCAGTGATGTGGCTTTGGGCGGTTGCTGCAGTTTCCTATTACACAA
CAAGTAAACCGGCAACCCACACCGGGGGAGAGAACTTTCTTCTTTCCTGAATCTCAGCGCGCATGTTTAA
GCGCCACACCATTAGACAGGACGCAGCAGCAGTAGAAAGCTCCGTGAGTAACTCCTCTCCCTTTTGGAAA
AGTTCACAGAAAGCAATTCTGGAGTCCTTAGCAAGGTTTAATTATGA
