# Supplementary material for: Genome-wide characterization of endogenous retroviruses in snub-nosed monkeys
Source: PeerJ. 2019 Mar 18;7:e6602. doi: 10.7717/peerj.6602 (PMC6428148; doi:10.7717/peerj.6602)
Supplement: File S4 — All ERV sequences found in the black and white snub-nosed monkey. [file peerj-07-6602-s004.zip › Supplemental4/236-12473.fasta]

>236NW_016803481.1:3900891-3913363 Rhinopithecus bieti 
GCAAGCTTACGGAAAAGTTGAAAATAAAGTACAAATAATTTATTTTTCCTGAACCATTTGAGAGTGAATT
GCTGACATAATGCTTCATCAGCCTTTAGATACTTGTAGGCTCAACTATGTCCCTCCAAAATTCATATGTT
GAAGCCCTAACCCTCAGTATTTCAGAATATGACTGTATTTGTAGATTGGGTCTTTAAAAAGACAATTAAG
TTAAAATGAGGCCATTTGGGTGGGCCCTAATCCAATGTGCTGGTATCCTTGTAAGAAGAGGAGATTAGAA
TATAGACACATACAGAAGAAAGATGATGAGCAGACACAGGGAGAAGACAGCCATCTGCAAGCCAAGAAGA
AAGGCCTTAGGAGAAACCAACCCTGCCAGAACCTTGATCTTGGACTTCTAGCCTTCATAACCTAAGAAGA
TACATTTCTGTTGTTTAAGTGACCCAGTCTGTGATATTTCCTTACAGCAGCCCAAGCTAACTAATACAAT
ACAGTACAGTACAGTATTCCCTCTTTATCTGCAGAAGAGGTGTTCCAAGACCCCCAGTGGATGCCTGAAA
TCACAGACAGTACTAAATGCTATGTATACTATGCACGAATTTCTTTTTCCTTCTTCCCAATCTCATGGAT
AGAAGATATGTTTTTACCATAGATCTTAGCAACTTCAGCATATAATTTTTTATTTCCTTATTAAGTCAAG
AACTTTCACTCTTTCATGGAAAAGAAGCAGTTTTATGGCTTCTCTTTCGCATATCCAAATTGCCTGCATC
ACTACTCTTGTGCTTTGGAGACATTATTAAGTACAAAGTGTTTGGACGAACGGAGGCAAGATGGCGCACT
TCCGGGTTCTTCATCACCAACTTTTCCCACACGTGCGAAAATGCAGCCGGTGCCCAGGAAGGTGCAGACC
AACTGGGCATGTGCCAGGTGACATCAATCTGAAGAGACTAAGATTTACCTGGTTGCACCTGTGGAACGCC
CCCCGACACGCCTGTGCCCCGCCTATTGCCCTCCCACTCCTAGAAAAGCCGCTCCGGACGGACGCCACAC
GCGGACTTCCCAGCCCCACTCCTGTCGGGATGTCGGGACTGTATCAGGAACCCCGCCCGAGAGCCCCACC
GGGGGACTCTGTCGGCCTTCTTTGCCGGAGGCCGACAGACCTCTCCCTACCCACCTACTTCCCTGAAGCT
AGGTGACCAAAATAAATGTGCAGTTTTGCTCCTACCCTTGCCTACTCGCTGGTTCTTTTGTGCCCTCTCT
GTTGGTCTTAAAAAAACAAATCAGTTGGTGCCGAACCCGGGAGGAGACCCCTCCTCAGGCCTCTAAGGGT
TGAGGAACCTCCTCCTGCTCCCACGCAGCAGACGGACCAGGACCTGAGACCCGCTTCCCTCACTCCCACG
GCCTCTCTGGGGTAAGTGCCCTTGTCTCCTCTTTACCTCCCTCGGCCAGAAATCCTGCGCAGGTCCGGGG
TCCATTTGGAGCCACCAAGTGGCTCGGGAGACCCGTTCAGGACGGAGACGTCCGCCTGAAGGTAATCTCC
ACTTAGGCTTCAAGAGCCTCTCGTCTGTCTCTGCTGGTTCCAAAGGACGCTTTGAAGCCAGGCAGGGATC
CATTCCCATGTCCATTGGGTCCATTGTGTCGGTAAAGAGGAAACAAATGGGAAACCCCCAGTCCAAATTT
CCAAAGAGCACCCCCTTAGGGTGCCTCCTAGCCAATTTAAAAACCTTACAGCTTGAACAAGACCTTAGGA
GGAAGCGGTTAATTTTCCTTTCCACTGTGGCGTGATCGACCTCAGCAATTTCTGCCAGCGGCTAGGCAAG
TGGTCTGAAATTAATTACGTACAAGGCTTTTGGGCCTTACGCTCTCGTCCCGACCTGTGTAGCCGATGCT
CTTTGGCCCAAGTTATGCTAGCCAAGGACGCCGGCTCACAGGAACCCGAAAAAGAGGAGTCCTCATTCCT
TTCTGTTCAGCCGGAGGATCTAGGGTTTCCCTCACTTCCGCCCTATACTTCTCCTCCCTCCGCTTGGACT
CCTCCTTCCTTTTCCTTACCTACTAGTAATCCACTCAGTCCCGTGCTTCCTTCGGGGCCCCCAACTGGCT
GTCTTGAGTCTCCTGTCTCTGCACACACCCGCTCTAAGTGCCCTGCTGATGCCTCCACTCCTGCCCCACA
CCCTCCTACAGTGTTAGCGCCTTTGCGAGAGGTGGCTGGGGCGGAGGGGGTAGTCAGAGTACATGTCCCT
TTTTCATTGGCCGATCTTTCCAAAATTGAGAAGCGTTTAGGGGATTTCTCAGCTAATCCCACCATCTACA
TAAAGGAATTTAGATACCTTTGTCAGGCCTATGACTTAACTTGGCATGACCTCCAGGTTATCCTAACCTC
CACCCTAAACCCTGAGGAGCAAGAGCGCATCCTAGCGGCCGCCAGGCAGCACGCCAACCAACTACATTTA
ACTGACGCCACCATCCCACTAGGGGAGCAAGCAGTCCCCTCGGCAGACCCGGACTGGAACTATCAAGCAA
ACCAGCCTGGGCGCCGTAGGCGAGACATAATGGTTCAGTGTTTGTTGGCTGGTATGCAAACAGCCTCAAA
CAAAACTGTAAATTTTAACAAATTAAAAGAAATTATTCAAAATCCAGAAGAAAATCCAGCCGCATTCTTA
AATAGGCTGACTGAGGTTCTAACCCAATATACCCGGTTAGATCCGGCCTCCCCCACAGGGGCCACCATTT
TGGCGTCTTATTTCATTTCTCAATCAGCTCCTGACATTCGTAAAAAACTTCAAAAGGTAGAGGATGGTCC
TCAGGCACCAATACAAGACCTGGTTAAATTAGCCTTTAAGGTCTATAACTCCAGAGAGGAGACGGCTGAG
GCAGTGCGACAGGCACGCCTCAAACAGAAGGCCCAGCTCCTAGCAGCGGCTTTACGGCCCAGTTGTAACC
CCAGACCAGAGAGCACATACTCCGCAGACTCCAAGGCTACAAAAGGAGCCTGCTATAAGTGCGGCAAGGC
AGGACACTATGCCAACAGGTGTCCGCAAGGTCCCCGAGCCCCAACGCAGCCTTGCTATAAGTGCAAGGCA
TCAGGACATTGGGCCAGTGAATGTCCTAACCCTCGTCCACCAGCAACCCCCTGCCCTGCTTGCCAGCAGG
GAGGACACTGGAAGTCTGATTGCCCCACCCTGAGAACAGGTGCTGCGTCTCCACGTGACCCCCTTTCCCA
GGATCCTGGGAGCTCCTTCCAGCTCCTACATCTGGACGATGACAACTGAAGGTGCCGAGACTCGGGGACC
CCCATCACCCTCGCCGAGCCGCGGGTAACTCTCCTGGTAGCGGGTAAGACAATTTTTTAATCAACAGCGA
GGCTACCTATTCTGTTTTGCCGTCCTTCTCTGGACCTAGCCTTCCATCCAATATCTCTGTAGTAGGAGTA
AGTGGAAAGCCATCCACTCCACAAAAACTCCACTCCTTAATTGCTGCCTGGCCAACAACTACTTTGCGCA
CTCGTTCCTCATTCCCAGCTAAAAAGGGCCCCTACCAAAAGCAATCAGTGGAAATCAGTTTGGCTTTCCC
CCACTTGCCTCAAACTTACTAAATTTTCTTAACTATCTCATACTCCCCAGCCTTGCCAGGACCTTCCTTC
TGGGTTTTGCCCATATTCCAACAAATGCTTCCATTCCTCATTCCTATACTAATACTGTGCCTTATTTTAT
TCTTCATCTGTACGTCCAAATACCAACCATAGGCCCGACCTTAACAATGCCCCTTAACAGCAGGAAGTAG
CTACACAGACCACGGCGCCCCTTATCACTATTATCAATAAAAGGTTGGACTGTTTGGACGAACGGAGGCA
AGATGGCGCACTTCCGGGTTCTTCATCACCAACTTTTCCCGCGCGCGCGAAAATGCAGCCGGCGCCCGGG
AAGGTGCAGACCAACTGGGCATGCGCCAGGTGACGTCAATCCGAAGAGACTAAGATTTACCTGGTCGCAC
CTGCGGAACGCCCCCCCGACACGCCCGTGCCCCGCCTATTGCCCTCCCACTCCTAGAAAAGCCGCTCCGG
ACGGATGCCACGCGCGGACTTCCCAGCCCCACTCCTGTCGGGATGTCGGGACTGTATCAGGAACCCCGCC
CGAGAGCTCTACGGGGCGACTCTGCCGGCCTCCTTTGCCGGAGGCCGACAGACCTCTCCCCCACACCTTA
GGTGACCAAAAATAAATTTGCAGTTTTGCTCCTACCCTTGCCTACTCGCTGGTTCTTTTGTGCCCTCTCT
GTTGGTCTTAAAAAAACAAATCACAAAGGTGACTTGAACCCAAGCAATGGGTTACTGTGACAGTTGATAA
CCAAGGTGGCTCCTAAGAGACTCATGGATGGGGCTCATCTGTAGCGTGGATTTGCTGGACAAAGGGGAGA
TTCACATCCTGAGGAAGATGGAATTGCATGGCGCACAGTTTCATCATGCTACTCATGATGGTGTGCTATT
TAAAACTTATAAATTGTTTATTTCTGGAATTTTCCATTTAATATTTTCTGACCGCTGTTGACCATGGGTA
ACTGAAACCATGGAAAGTGAAACCAAGGTAAAGGGGGACTACTGTATCTAAGTGGACATTTCCTACAAAC
AAGGATATTGCCTTCAATAATTATTTGGCTGTTACTGAATCATAACCTTTAGAATAAACTGGCAATAGCA
AAATGTTTCCTTGAATTCTGTGCACTTTTATAGCAAATTATCAAACCAAAGGAGGGGGTCATGGGAACTC
CCATTATGTAACCAACTCTGCCAGAAGTGCAGGTGTTAACCTCGGACTTGTGACTAGCATCTGAAATGGG
AGCAGTCTTGTGGGACTGAGTCTTGTGGGACTGAGCGGTCTTGTGGGACTGAGCCCTACAACTTGCAGGG
TTTGATGCTGTCTTAGTCTATTTTGTGTTGCCATTGTGAAAGAAAAACAGGATCTTGGAACCCCAGCTCA
CTATGCCAAAGGGTCAGTTAAGCTTGGAAACTGAATTGTGCAACAAACAAACAAAAAACAACAAAAAAAC
TTGCCTTTCTTTTTGTTCCTAAACTATCTATCTAGCTGCAATGATCAAAGGCCACATAGCTCCCCAGGTA
GTGCTTTCACAAGTTACTTACAAGGAAATTCCTTGTGGGTCCTCAAATCTTTCAGTTAACTAATCCTAAA
ACAGAGTTCTGTTGAATCTCATCCTGACAATATAAATTAATAGCTTATATTCACAGGTATAGGACAAGGA
CAAGACTGGAGCCGTCCCTCCATCCACCCCATGACAAATGCATAATTGACTGCTTCCTCTACTTTATGTT
TATCTTATGTAAAATGTAGATTTACTGAGCATGAGATGAATGCATAATTGACTATTCCTCTACTCTGTTT
ATCTTATGTAAAATGTAGATTTATTGAGCATGAGGTGAATGCATAATTGACGGTTCCTCTACCTCCTCTT
TTCACATGTAAAATGTAGATTCAGTGAGCACTAATCAATGCCTCCCCAGAATGTAACTACCTGCCTCATT
ACCTACCTTCCCTCCTTTATTTCTTTCCTCCTTCACCTCTTGGTTGCTCGTTCCCCTTTAAATATTGAAG
TCCTCAAAACTCTCAGAAAAGTCACAGATCACAGACACTCCTGGTGATTCGTGGTCACTGCCCCTCCCCC
TACAACCCAAGTACATCCTCAACTTTGGCAAAACAAACCTCTAAAGTGATTGAGACTTGCCTCAGTCTTT
TTTCGAGGTTGGGCATCTGCATCTGGTGAGGTCCTTCGGCTGCTTCCACTCACAGAGAAGGTGAAGGGGA
GCCGGCGTATGCAGAGATCATATGGTGAGAGAGGAGGCAGGAGAGAGGCAGAAGGTGCCAGGCTCTCTTT
AACAACCAGCTCTCACAGAACTAACAGAGTGAAAACTCACCCACTCCCCACCCCCAGGAAAGGCTGTGAT
CCATTTATGAGGACGAACCGAACATCTCCTAATATACCAAACACCACCATATTTGGGATCAAATTTCAAC
ATGAGTTTTGGTGGGGACGAATAAATCACAGCAGATGTTAACCCAGAAAATTAGTGTCAAAATTGAAGGA
CACACAGTTGGTATCTCCGCTGAAAATTGGAGAATTGCTTGGTGTGGAAAAAACCCATATATTTGTTGTC
AGAAGTGTTGAGGATAGAGAAAAATGGAATTGTTTTTTTTCTTTCCTTTTAGGCACCCTATGCTAAACAT
GCATGCACTTCTTGCCTGCTGGGCTCTGAATTCTGCTCTGGTGCCCCCATCCCCACACCCGCTTTGTCCC
ACCTACCTTACTCTGCCCCTCCTAATGGCTTTAGGCTAAATTGTTTCAGGATAGGAAGGGAAAGGGAAAA
GGAAGAAGAAGAAAAAAAATCACTTATAAACTCACTCACCTAAAGCAACTACTTTCATTTTAGTTCACGT
CCAGTCTTGACCTAGCATATATACAGACAGTCCCCAACTTACAATGTTCAACTTACTTTTTTTTTTTTTA
ACTGTATGATGGTGCAAAAATGAGGCACACTCAGTAGAAACCACACTTTCTGAATTTTGGTCTTTTCCCA
GGCAAGTGATATACGGAATGATACTCTCTTGTGATGCTGAGCCAAATCATCTGACACAAAGTCTATTTTT
AAATAAAGTGTTGACTATCTCATGTAATTTATTGGATACTGTACTTAAAGTGTTCTGAGCATGTTTAAGT
AGGGTGGGTGATATGGCTTGACTGTGTCACCATGCAAATCTCATCTTGAATTATGACTCCCACAATTCCC
ATGTGTTGTGGGAGGAACCCAGTGGGAGGTGATTTAATTATGGGAGCAGGTCTTTCCTGCACTGTTCTCA
TGATAGTGAATGAGTCTCACAAGATCTCATGGTTTTAAAAATGGGAGTTTCCCTGTACAAGCTGGAGCTC
TCTCTTTGCCTGCCACCATCCATGTAATATGTGACTTCCTTCTCCTTGCCTTCTGCCATGATTGTGAGAC
CTCCCCAGCTATGTGGAATGTAAGTCCGTTAAACCTCTTTTTCTTTCCAGTCTAGAGTATGTCTTTATCA
GCAGCATGAAAACGGACTAATACAGTAAATTGGTACCAGATGAGTAGGGCGCTGCTGAAAGATACCCAAA
AATGTGGAAGTGACTTTGGAACTGGGTTAACAGGCAGAGGTTAGAACAGTTTAGAGGGCTCAGAAGAAGA
CAGGAAAGTGTGGGAAAGTTTGAAATTTCCAAGAGACTTGTTGAATGGCTTTGACAAAAATACTGATAAT
GATATGAATGATAAGGTCCAGGTTGAGGTGGTCTCAGATGGAGATGAGGAACTTGTTGAGAACTGGAGCA
AAGGTGACTCTTGTTATGTTTTAACCAAGAGACTGGCAGCATTTTGCCCCTGCCCTAGAGATTTGTGGAA
CTTTAAATTTGAGAAAGATGATTTAGGGTATCTGGCAGAAGAAATTTCTAAGCAGCAAAGCATTCAAAAG
GTGACTTGGGTGCTGCTAAGAGCATTCAGTTTTAAAAGAGAAACAGAGCATAAAAGTTTGGAAAATTTGC
AGCTCTACAATGTGATAGAAAAGAAAATCCCATTTTCTGAGGAGAAATTCAAGCTGGCTGCATAAATTTG
CATAAGTAATGAGGAGCTGAATGTTAAGTCAAGACAATGGGAAAAATGTCTCCAATGTCAGAGGTCTTCA
TGGCAGCCCCTCCCATCACAGGCCCAGAGGCCTAGGAGGAAAATATGGTTTTGTGGGTCAGGCTCAGGGT
CCCCATGCTATGTGCAGTCTAGGGACTTGGTGCTCTGCATCCCAGCCACTCCAGCTATTACTAAAAATGG
CCAAGGTGCAGCTCAGGCCACAGCTTCAGAGGGTGGAAGCCTCAAGCCTTGGCAGCTTCCATGTGATGTT
GAGCCTGTGGGTTCACAGAAGTCAATAATTGAGGTTTGGGAAGCTCTGCCTAGATTTCAGAGGATGTATG
GAAATGCCTGGATGTCCAGGCAGAAGTCTGTTGCAGGGGTGGGGCTCTTATGGAGAACCTCTGCTAGGGT
AGTGCCAAAGGGAAATGTGGGGTTGGAGTCCCCACACAGAGTCCCTAATGGGGCACTGCTTAATGGAGCT
ATGAGAAGAGGGCCATAGTCCTCCAGTCCCCAGAATGATAGATCCACTGACAACTTGCACTGTGTGCCAG
GAAAAGCTGTAGCTGCAGGAAAAGCTGCAGACACTCAACACCAGCTCGTGAAAGCAGATGGGAAGGAGGC
TGTACTCTGCAAAGCTACAGGGGCCGAGCTGCCCAAGACCATGGGAACCCACCTCTTGCATCTGTGTGAC
TCAGATGCAAGACCTGGAATCAAAGGAGGTAATTTTGGAGCTTTAAGATTTGACTGCCCTGCTGGATTTC
AGACTTGCTTGGGGCCTGTAGTCCCTTTGTTTTGACCAATTTCTCCCCTTTGGAAAAGCTGTACTTACCT
AATGCCTGTAACCCCATTGTATCTAGGAAGTAACTAACTTGCTTTTGATTTTACAGGCTGATATGGCTTG
GCTGTGTCCCCATCCAAATCTCATCTTCAATTGTACTTCCATAATTCCCACATGTAGTGGGAGAGACATG
GTGGGAGATAATTTGAATCATGGGAGTGGTTTCCTCCATACTGTTCTCATGGTAGTGAAGAATTTTCATG
AGATCTGATGGTTTTATCAGGGGTTTCTGCTTTTGCATCTTCCTCATTTTCTCTTGTTGCCACCATGTAA
GAAGTGCCTTTTGCCACCCACCATGATTCTGAGGCCTCCCTAGCCATGTGGAACTGTAAGTCCAATTAAA
CCTCTTTTTCTTCCCAGTCTTTATCAGCAGCATGAAAATGGACTAGTACATAGGCTCATAGGTGGAAGGG
ACTTACCTTGTCTCAGATGAGGTGTTGAATTGTGGACTTTTGAGTTAATGCTAAAATGAGTTAGGACTTT
AGGGGACTGTTGGGAAGGCATGATTAGTTTTGAAATGTGAGGACATGAGATTTGGGAAGGGCCATGGGTA
GAATGATATGGTTTGGCTGTGTCCCCACCCAAATATCATCCTGAATTGTAACTCCCACAATTCCCACATG
TCATGGGAGGAGCCTGGTGGGAGGTGATTGAATTATGGGGGCAGGTCTTTCCTGTGCTGCTCTTGTGACA
GTGAATGAGTCTCATGAGAACTGATGGTTTTAAAACAGGAGTTGCCTTGCACAAGCTCTCTCTTTGCCTG
CCACCATCCATGTAAGATGTGACTTGCTCCTTCTTGCCTTTTGCCATGATCGTGAGGCCTCCCCAGCCTT
GTGGAACTGTAACTCTGTTAAACCTCTTTTTCTTTCCAGTCTTGGGTAAGTCTTTATCAGCCGCGTGAAA
ATGGACTAATACAGTATACTAATGCAATATTCACTAGAATGGCTAAAATGTAATAGTTTGACCACACTGA
ATGTTGGCAAAGGATATGGAAGAACTGAAACTCTGTACTGCTGATAGGAATGTAAAATGATGCAATTGTT
TTGAAAATATTTGAAACATTAAACACATTCCTCTCATATGACCTAGACATTCCACTTTAGGTATTTCCCC
AAGAAATAAGAAATCATATGTCCACACAAAGACTTGTACATGAATATTAATATCATCTCTATTTGTAATT
GTCTAAAACTGGAAACAACAAGCAAATGTCCATCAGCAGGTAAGTGGATATGCTATGATACACACATGAT
ACTACACAGCAATAAAAAGGAATGAACTACTGCTACATGAAGTAACATGGATGAATCTCAAAATAATTAT
GCTGAGAAGGCAGGTAAAAAGACAGACAAAAAATCATACATACTGTATGATTCCATCACTAAAAAAGTCC
TAGACATTGCAAACTAATTGGCCAGAAGGCAAATTAACGGTTACCTTGGGTTAGGGGCTGGTGCCAGAGA
GGGATGAATGACAAAGAGACATAAAAAAGTTTTTGGGGCTGATGAATATGTTGATTATTTTGATTGTGGT
GATATTCTTTTTTTTTTTTTTTTTAGACGGAGTCTCACTCCGTCGCCCAGGCTGGAGTGCAGTGGCGCAG
TCTTGGCTCACTGCAAGCTCTGCCTCCCAGGTTCATGCCACTCTCCTGCCTCAGCCTCCTGAGTAGCTGG
GACAACAGGCACCTGCCACCACGCCCGGCTAATTTTTTTTTGTATATTTAGTAGAGACAGGGTTTCACCG
TGTTAACCAGGATGGTCTCGATCTCCTGACCTCATGATCCGCCCGCCTCAGCCTCCCAAAATGCTGGGAT
TACAGGCGTGAGCCACCACGCCTGGCCGATTGTGGTGATATTCTTATAAATAAATATATATGCATATATA
TATATATGTCAAAACTCATCTAAGAACACGCTTTAAATATGTGCAGCTGATTGTATATCAATTATATATC
ACTAAAGCTAACAAAGTAAATAAACAAATGAACATAGTAACCTATATACTGTTTTTACACACTATATACT
ATTTTTACACACTAGGAATAACCAGTTAGAAAATATAAAGGAAAAAATGTCTTATTCACCATGCCTGTAC
AAAATACAAAACAATCTACAGTAAATGTAATAAGCAGTGTGGTAGAGATTGCCTGGAAAAGCCTATGTAA
GTCTTTGTGAAACCACCTTTGCAAAAACTATGGCAGTGAGAGAAGCCTAGCATGACTGACTCCATTTTGC
TTCTGGCTGCACAGGTTGGCTGTCCCAGGTCATTCCTGGGCATAGGCCAAGTTAACCATGGGAGGAATTT
AGTTTATAGTTTAACTTGAAAGCAACGATGATAATAGTCTCTCCCTGAAACTAACCCCCTCCTTGTTCAG
GGACTGAAGCTGCCTTTATAAAACTAATGAAAGACCACAAGATTAGGATTATTGGGGAGATGAATTCTGT
TAAAATGTAGGCATAGTTTTTATAATCCCTTACTGCTAAGGAGTCATGTGGCTAGAGGTCATAAGATTTA
TGACTTCCCAAAGTGTTCTTTTTTTTGTTTTGTTTTGAGACGGAGTTTCGCTCTGTCGCCCAGGCTGGAG
TGCAGTGGCCGGATCTCAGCTCACTGCAAGCTCCGCCTCCCGGGTTTACGCCATTCTCCTGCCTCAGCCT
CCCGAGTAGCTGGGACTACAGGCGTCCGCCATTGCGCCCGGCTAGTTTTTTGTATTTTTTAGTAGAGACG
GGGTTTCACCGTGTTAGCCAGGATGGTCTCGATCTCCTGACCTCGTGATCCGCCCGTCTCAGCCTCCCAA
AGTGCTGGGATTACAGGCTTGAGCCACCGCGCCCGGCCCCAAAGTGTTCTTATAGGTAACATCAGTATTG
TAGAACCTAAGATTGGTCTTTTGAGATGTTTTTCAGACTTTTGGTTTCTGGTAACCAAGTGGTCCCACCT
GGACCTGTGAATCATGACTCAACTGGTCCCAAGGCCTCCATCCAGAGGCACAATCAGTGCACAAGGACCC
TTTTCAGCACCCCTATGATTTCATCCCCAGCCAGTTAGTGGCACTCATTCCCTAGCTCCCTGCCCACCAA
ATTATCCATAAATACCCTAGCCTCTGAGTTCTCTGGGAGGCTGATTTGAGTAATCATAAAATTCCTGTCC
TTCCACTTAGCTGGCCTTGCTTTAATTACACTTCTTCTGTACTGCAATACCACAGTCTTAGTGAATTGGT
TTTGTCTGTTCAATGGGAAAAAGGAACCCATCAGGGGATTGCATTTGTAACAATTTGAATCTTTGAAAAT
CTTCAGAAAAAAACAGATTTGAATAAACAAGACGACACAATATACTCATGACTATACTCATGAAGAGGGT
GTAGTGGATGCTGTGATGTGCCACTGAGATTCCCCACTTGGAACGAGACCAAGGCACTCATTCCCTTTGC
TGCTGAGAGTGTTGGCTGCCAATGGCTCATAGCTCAATTGTTCTCCAGGAATCTCCCTCAATGAAAGCCA
CCTCTCTTAAGCTTAAGGCCTCTTCTTGCTGGGTAGTTCACCTCTAGTGAGACTGGTCAATGGGGGGAAG
GAAGTTTTACAAAGGTCTGGTCCCCTTGCCTCAGTTTGGGACAACTATGAAGTTCCATTTTAGCACCAGA
ACTCTATCTCCATGGGATCAACTGCTTTGTTGTGACTTCATTACACTTCAATGCTTCCTCTGCCTGATCC
CACCTCCTTACTCCCAACGGTTCTTCCTAATAAATCTACTTATACAAATCTCCATCTGAGTAGGCTTCCC
AGGGAACTTGACCTACAACAAAGGATAAGGGTGTCAATTATACCCAAGTCAATTTAATGCAGTTTCTCAT
CAGAATAACAGTGAAATAATTTTATTAAGTGAAAATAGCTAAGAAATTGAGGGTAGGGGCAGGATAAGAA
CGACGAAATTGTACTTCAAAGACCAGAAATTGAATTTTGTTATGAAGCTATGATAATTTAAACAGCACAT
TAATGGTACGATA
