# Supplementary material for: Genome-wide characterization of endogenous retroviruses in snub-nosed monkeys
Source: PeerJ. 2019 Mar 18;7:e6602. doi: 10.7717/peerj.6602 (PMC6428148; doi:10.7717/peerj.6602)
Supplement: File S4 — All ERV sequences found in the black and white snub-nosed monkey. [file peerj-07-6602-s004.zip › Supplemental4/237-14710.fasta]

>237NW_016803481.1:4809286-4823995 Rhinopithecus bieti 
GGGGCATAGTAGACAGGACATTTTCTCAATGTGCCACCTCTCAGGTCAGGTGAGCTTGGCCAGGGAATTC
TATAAGTATAAAAGATACATGTGTAAGCACACCATCTAAGTGAAAAAGAAGGAGATAAGTCTTCTGACTT
TATTCATTCATGCATTCATTCATTTATTCATTCTTTGAGACAGGCTCACTCTGTCGCCCAGACTGGAGTA
CAGTGGCACAATTTCGGCTCACTGCAACCTCCGCCCCCCCGGGGATCAAGCAATTCTCCTGCCTCAGCAT
CCCAAGTAGCTAGGATTACAGGCATGCACCACCATGCCCAGCTAATTTTTGTATTTTTAGTAGAGACAGG
ATTTCACCATATTAGCCAGGCTGGTCTTGAACTCTTGACCTCAAGTGATCCGCTCACCTCAGCCTACCAA
AGTGCTGGGATTACAGGTGTGAGCCCCCGTGTCTGGTCTATTTAACTTTTTTAATGATCAAAACAGGGAA
CTGTCCTTCGCAGCGCCTGGCATGCAGCAGGCACTGAGTAAACATCTGCTGAATACAGCAATGAGGAAGG
CGGGTGTTCAGTTCACAAACTGTGTGCGATTCCTCTGGGGCCTGATTTCTGCAGTTCGGAAGCTCTAGGC
CTGTCCCTAGGATGCCTAAGGAACTGTGGGTGTTTCTTCTGCCTGCTGTGCCGCTGCACCATGGTAAATG
ATTTGTTGACTGTCATCTCTGCGGGGAACCAAACTGGGATGTTGGGAATTAACCTTGAAGACATTACACT
AAGTGAAATAGGCCAGTCACAAAAGGACAAATACTGTATGGCTCCACTTACACCTGGAGTAGTTAAATTC
ATAAAGACAGAAAGTACAATGGGGGTTCTGAGAAGCTTGCAGGGGATGGGGGACAATGGGGAGTTGGTAT
CTAAAAGGGACAGAATTTTAGTTTGGAAAGATGAAAGACTTCTGGAGATGGATGGTGTTGATGGTTGTAC
AACAATGAGCATGTACTTAGTGCCACTGAAATGCACACTTACAAATGGCTAAGATGGTAAGTTTTATGTT
ATATATATTTTTACCACAATAAAAAAACGTCCAAAACTCATAAAAAAAGCAGGAGTGGGGCGGGGGAGGT
GCTGAGCAGAGATAAACTGTTTAGTTACAAGGATCCAATTCTGGACGTCAAAAGTGAAATGTTACATTGC
TACTACAAAAGAATACCCTTGCTGAAGGTTTTTGAAATCAGAAGGTAAAGGACCAATTAAAATTTTCATG
TATTCACAATCTGGTGACTAGTCCCTCCTAATAAATGGAGAACATTCAAGTTAGAAGTATTCAGAAACAT
AACTGCACAGTGATGAATTTTGTGACATCTAAGCAGATCATAAGCAGACGATTCATACTGGGTGTTCAGA
CATGATTGTTTTCATATTAAAAGAATATTTAAGGCAGGGCACATTGGATCATGCCTGTAATCCCAGCACT
TCAGGAAGCCAAGACAAGAGGATCGCTTGAGCCCGGGAGTTCAAGACCAGCCTGAGCAACAAACTGAGAC
CACCGTCTCTACAAAAAATTAAAAAATTAGTACAGAATGGTGGCACATGCCAATGGTCCCAGCTACACAG
GAGGCTGAGGCAGAAGGATTGCTTGAGCCCAGGAGGTCAAGGCTGCAGCGAACCACGATTACACCACTAT
ACTCCAGTCTGAGCAACAGACTGAGATCCTGTCTCAAATATATGTATGTATGTATGTATGTGTTATATTA
CCACTCTGTCATCTGTAGGCTTCACCTTTCCATGATGACACTTGGCAATTTACAGTCATAGAATTGCTCT
GGTAAATTTGATGCTTATAGAATGTCTTCTATGCCACGACGGCACACAGAAAGTCAGAGTAAACCTAGGT
CATGTGTTTCTGATTTACAGCCTATCTCTCAGTTCTGCTTCTCCTTGCTCCTGTTAAGCCACCCACTTGA
GTAGAAAAATAAACTAATGATTTTCTAGATGTTGCCCTTATCCACACTCCCACAATTCCGCCGGGATCAA
TAATCAGTTTCGGAAAAGCACTTGGCTTCTTCGATTTGTAAAACCACTAGCTCCTTTTATCACTCTAAAT
GACTGAGTCAGCTTATAAATGACACCAAGAATTTCCATTAAAACATTAGGGCTTGCAAGTAGCTCTGCCC
CCTAAAGATGGAGAAATGAGGGACAAAGCACAGGAGAGCATTTCTAATGAGCTGATCTCTTAATGAAGGG
GTGTCAAAAGCAGAGCAGAATTCACAGCAACTGAATCTGAATTCCCTGTATTTTCCCTGGATCTCTCCAC
ACGAAGGATATTTCGACTTAAAACAACCATCAAATAAATGCATGGCCCTTGTCTGTGTCATCGTTTCATT
GAATTAGAAAGTTTTTCTTTACTATCAAGAGAACAAAGAGAAACTCTCACTAAAAGATTTCTTCTAAAGG
ATGAGATTTTAAGTTTAAAGGTTTTAAGCACTCCTTAATGAACACAAAAAAATTAAAAACATATCCAGAA
TTTACCATTTAGATCCTGGTGGGGCACCCTATCTATCTACCGTTCAAAGCCAACAACAATGGCACTATTA
GCTAGATTGATTTTTACATACACAAGGCCCTCCATATCATGGGTTCAACCAACCGATGATTAAAAATATA
GAAAAAAAAAAGTAAGCAGACGTTTATTTCCTTGTCATTATTCCCTAAACAATATGGTATAATAACTATT
TACATAGCATTTACATTGTATTGGGTATTATAAATAATCTAGACATGATTTAAAGTACACAGGAGGAAAC
GCAGAGGTTATATGCAAATGCGACACCATTTTATATCAGGGACTTGAGCATCCATGGATTTCGGTATTGT
GGGGATCCTGGAACCAATCCCCTGTGGAAATGAGGAACGACTGTATTAAAAAATCATAGGATACTTTGGA
AAGCAAGGTCTTCCATGTTCAAAAGGATCCTTACATACTGTAGTCTGTGAAAAGGAAGACCTGATCTAGG
ACCTTGGTTGAATGTAATTGAATTTCCCAGTGAAAAATCAAGAGTTTCATTTGTTCCTTAAGTTCATCAC
ATAATTTTGAGGATGGCCTTTTGTTTATTGTTTTTAAATTAACATTTTTTTTAAAAAAAAAGATTGGGAA
TTAAGTGACGTAAGTATTCTTACTGTTTAACAAATTCGGAACATCAAAATTGTTAGCTCTAATTGTGCTT
TGAAATAACTACCACCTCCATAACCGTGAGTAAAATTAACACCAATAGGGCTAAAAAAGCAGGAGTGGGC
ATATCAAGTACTCTGTGCCACTGAGGATCCCAGAAGAAAAGTTTTCACTTGAGTTCTATCATGTTCTCAT
TTATTCTGGCATGCCTGCTGTCTTGGACCCCTATTTGACGGCCCAGAGAAACTGAAGTCAGCAAGAGATT
AAATGAAAATAATTTGGTTTGAAATAAAGACGTGTGACACAAGAATAACTGTGGGTAGAAAAGTTCATTC
TCTGGCTTGGGGTGAGAAAAAAGGATCAAAATTGCGGGAGTTGCATTAAAAGCAAACATTCCTTTATTGT
GCTAGATTAGTAAACTGTCAAAGTTAACAAAATGTGTATGTGCACACATACGTGTGCAAACACTGAGTGT
GATTTAAGCATCAATAATGAAGAAGCAGTCCTGGTTTCTAATGAACTATACCTGTAGAAAGGTGTTTTCC
TGGACCCTATACTCTTTGGAGAGTTGGGTGTGTAACATCAGCCTGTTTGTGCAGGATTACGTCTTTCTCA
TGCTGTCCGTGAAGAGTAAGAACCGTGGGTCTGGTTTTGTTTTTTCACTCCTCTTTTGATAAATTCTAAA
ACGTTTCTCTCATCCCTTTCCTAATTTGCTATTTGGCATGTGAACTAATTGTGAAATAATATGGGCCTAT
CAACTCTGCTCTTTCAAAAGGAAGTGCTGACATGTCATGCTGCCCCAGTGAGCAGTATCAAAGGAAAAGT
GCTGACAAGACCTAAAAGAAACTGAGGGGGGTATTAACATAATTAATAGATTTTCTTTAGCCTGACAATT
AGTAGTTTTGGCACCGGCAAAAGGATCCATTTAGGTCAGTATTTTTCAAACTGTGCCTTTGTTGCACAGT
AAGAGATACATTCTTACGGCAACCAGTACTACATACGAAATACATAAAATATAATAAAAACAATAAATCA
TATACCTAAAATAAAAGTTTCACAAAACAGTACTTACCATTGCATCTCATGTTCTCTACTTTTTGGTTTC
ATTTTTTGGAAAAAATTGGTTATAATCCACCATATTGATTTCATAATGTATTACTGGGGTATGAGGCTCA
CAATATGAAAACCACTCTTGTTTATCCAATTTACAATGAAGGAAAGGATCAAGTGGAAATGGGGATATCC
TTTAGCTTGGAATGGTAGCATTGGAAGCAAAGGATAAAGGAAGAAGTATGGATCCACCCCTCCCGGAAAG
ACAGATCCCACTAGAGCAATGAATGTGTTACCAACTTGCTTAACTCGAGGGACAGGAAGTAAGAAGTCTT
CCAGGACTCTCTCCTTGAATTGGCTGGTGGGAAATATAGTCAATGGGATTGACACTATTACATTTAGGCA
GTGAGGTCAGAGAATTTGCTTTCAAATTCAAAGAAGAGCCAACAAAGAGAAAGCAAACTAGGTCTAGAGA
CAGCAGAGAGCAGAGGAGAGGGTCACATAGCACAGTACAAAACTAGCGGACAGATTCCAAACGAAATAAA
AAGTGGATGAGAAGTCATACCTTTTTAGATTTATTTTGGAGGGTATATCCTCTGTACCAACCTGTCAGAG
CAAAAGAGAACACAAAATATTTTATGTTTTCTGGGATATCAGAAAGGTATTAGCAATATATTCTCTCATG
TTCTATTAGCAATACTGGGAAGCAACAATTGACAGAGATGATTAACAGTACGTTAGAAGATAAATGTTTT
AGTTTATTACACAATAAAAATCTAATTGAATTTTAGAGTTGTATTCTCTTAATAACAATCGGATTTAAAA
TTCACATAGAACCTAGCCTCATCTCTACTCCTTTGGAGGAAGAATAGAACAAAGAAAAAAAAAAAAAAAA
AAAAAAAAAAAAAAACCACACGACATCTCGTTTCTTATCACCCTAATACCTTACAGTCATTTAATAAATG
TTTTTGCATGAATAAGTATGGACTTTCATTGTATACATGCTTTCTTACATGTAGCCGCTTATACCATTAA
ATTTTTTTTTTTTAATAATATATTTGCTGTAACTCTTGTGCTGAGTTCCAAGTTACGAAACGCGACTTCC
CGCGCGCTTGGGAGGAAATTTTAAACTTGAACTGAGCAGTATTCTTATGGAGACAAATATTGCACTTTGA
AAATAATCTCCATTTTAATAATGAGTAATAAACGAAATTGTGCTGCAACTTCTTTCGGTAAATGGCTAAA
AGCAACACCCCCCCCCCGCAACCTCTGCTCCCCATAAAAAAGATCTTATGTGTTTGCTTGCTGAGGCTTT
AGGTAAAGGCTTTAACTTCTTTTTAAAAATTCCGGCCAGGCACGGTGGCTCACGCCTGTAATCCCAGCAC
TTTGGGAGGCTGAGGCAGGCGGATCATGAGGTCAGGAGTTTAAGACCAGCCTGGCCAACATGGCGAAACC
CCGTATCTATTAAAAATATAAAAATTAGCCAGGCGTGGTGGTGCATGCCTGTAATCCCAGCTACTCAGGA
GGCTGAGGCAGGAGAATCCCTTGCACCTGGGAGGCAGAGGTTGCAGTTAGCCGAGATCACACCACTGCAC
TGTAACCTAGGTGACAGAGCGAGACTCCGTTTCCAAAAAAAAAAAAAATTCCAACTTAGGCACATACCCC
TACAGATATTTTCCAACCCTCAATCTTCTAGAGAGTATATAATTTAATCTGTCCCTAAACAGATTTTTTA
TATTAACTATTTGCTGAACACCTACTATAGGAAGTTCACTGTGATAATTTCTCTCATTCTCCATGCCCAT
CAACTAAAGCATCAGTGTGGTCATCTTACCCAGGTAAACGCTGTGGTATTAGGTTCGTGCAAAAGTAATT
GTGGTTTTTGCCACTAAAAGTAACGGCACACATATATAACGTAGCCATACACACACAGTGAGTAGATGCA
AACTGTAATTAAAACTCCAGGCATCTGCCAATAGGATCCTAGAACTCTCTTGTAATTTGTTCTACATGAA
ATCAACCAGAAAATAGACACATACTCTATTTCATACATGTTACAAGTAGAAAACTGAATTTACCTTCTTT
AGGCATATATCCAATAATATTTTCGCAAATATTATTGTAAAAGTAATATTTCACAAATATTTTAAACTGT
GGCATTCAGACATTGAAAGGATTTGTTAGGTTTTACAGCGAGGCATGGAGTACTATGCTGTGGAATTGTG
GCTTGCATCAAGGCACATGGCTGAGAAAAAGATATCTAAACAGGAAACACTTCCCCCGATTTAGGATGCC
AAGTGTAAGAGATTCAGGAATAAGAAGGATACTAAGCTAAGCATTGTTCCCCAGGTCTCAAGGTCTGTAC
CTATGTGTATATACTTGCTTGGTTGTATGAAAACATGAAAATGGGCTTTTGCATGACTAAATGGCTTCGA
ATTCACCCTGGGACAAGAGTGGAGCGCAAGGGGAGCAGGCTGAGAAACAAGATGTTCATCTTTTCCAAGT
AGTTTTCGTAGTTCTGTGCTGTCAAAGCCAAGCTGTCACAATACAAACTTCATTCCACTTTCAAAGAAGA
ATTTATCTGTACTTTTGTAAACAGTATTTTGCACAGCCATTCATCAAGGAGTTATGCTTCCTAAGCCTGT
CACTGTTGAGAAAACTTTTTTTTTTTAATCTCCTATGTCTTCTCTAGAATTGTGGTATGTGTATAAGCCC
TATCTAAAGGCACAAAATTATCATGCTGAATTTGTAAACATGAATGTTCATTTTCCTTGTATCACGCATA
AGAGAACAGATCTACCTCTGGAGCTTTAAGCATATACTGTCAGAACTCCATAAATTCTATTTTAATAACT
GCACAGAATATGGTAACAGTTCACGAGTATGTTCGCTCATTTCCACATTACATACCTGGGTTGTCATACA
AGCAAGAATCCAGTTTTCCAATTAATCCCGCGTATTTACAGTAAGATGATCATAATTAAATATAGTTTGC
TATTAGGGTTAAGAAGGCATAATGCAAAGACGCAGCTGCAATCGGTGGGTGGTGTGAACTGGTCAGCAGG
ATCTCAGATGCTTTCTTAAGTTATTCCACTATTAAAATAAAGGGAATGGTGAGGGGATAACGAGTCCAGA
GGGCTACTCTTGTCTACATTTAGGGGAAGTAACAGTTGCAAAAAGCAAGTTCATAGCAACCATGGCGAAC
ACCAACTTATTCTAGGCTGAGGGTTGCTCTTTCAGGAGGCTCACAAGTCATTTCTGCTTTCTTGGGATTG
CTCTAATCCAGAATAAAAATCTGTCCTCTCCAATTGAAAGTAACAGAGAGTTGCTAATTCCACTGTCAAA
ATTATTTACTTTATACCTGGCTTCTCAAGTAATCTCCATGAGTCAGGACTCTCATCTGCTCCATTTCACT
TCACTGATCCAAATGTCTCTCTGGCTGCTGCACACTGTCTGTCCAACAGATCCCTTACCTGATTCTTCTC
CTCGCTACATGCAGTCATTCTACAAATCTTTATTAAGCACTAATTAAGAACCAGGATGTAGTGGAAAGCA
AGAGTTCACATGAAGATTATTACACTCTAATGTTAAAAATATATACAAGTAGGATGAGCTGAGATAACGA
CAGTGCGAAGAGGAAGACGTGCTCCAGGAAAGTAACATGGCAGAGAATGGTTGGTAACATGGCACATTAT
TTTAAATATGGTGACTGAGGACAGATTACTCTAAGAAGCTAAAAGGAATGAGCCATTAACAGATCTGGGC
AAAAAAACTTCCAGACAGGAACAAATCAAGCGAGGAAGCTGTGAGGCAAGAGTAAACCTGAAGTTCAAAG
ACAGAAGAAAAATGGCACGGCCAGAGTTTAGCACAAGAGACTGAGATAGGGAGAGGCAATAAGAAGGTAG
TTAGAGGAGGCCTGGTTCTCAACCCTGGACACCGAGGAGATCCACCAGGAACTTTTACAAATACTGATGC
CTGGGTCACACCACCAAATATTCTGATTTAACTGGACTGGGGTGAGGCCCAGACAAAAAGGCCCCCCGGT
AATGCTAATGTGTAGCCAAGATTAATTACCAGACATAGGTATTATATGCCATGGAGAAATTCAAGTTTTA
TTCTAAGTACAGCAGGAAGCATTGGAGGGTTTCAAATGTCATCATGCCTTATGCTTATGCCTTTTTTTTT
TTTTGAGACAGTCCTGTCGCCCAGGCTGGAGTGCAGTGGTGCAATCTTGGCTCACTGCAACCTCCTCCTC
CAAGCTTCAAGCAATTCTCACACTTCATCCTCCTCAGCAGCTGGGATTACAGAGCTGTGCCACTATGCCC
AGGTAATTTCGTGTATTTTAAGTAGAGACAGGGTTTCACCATGTTGGCCAGACTGGTCTTGAACTCCTGA
CCTCAACTGATCCACCTGCCTCAGCCTCCCAAAATGCTGGGATTACAGACGTGAGCCACTGTGCCTGGCT
GCCTTAGGCTTTTAAAAGAGCATCCTTGCTGCTATATGGGAATGGATTGTGGGATGTGAGGTGTAGTAGA
AAGAGGAACACCAAAGGGGAGTGGTGGGTGCAGCGAACAGGAGGAGAGATGAAAAAAAAGCAGGAGATAT
ATATATATATTTGTGAGGTTTTTTATTTTTTTATTTTTTGTTTTTTTCTTGTGGCAGGATCTCACTCTGT
CACCCAGACTGGAGTGCAGTGGCACAATCATGGCTCATTGCAACCTTTGCCACCCTGGCTCAATGGATCC
CACCTCAGCACCCACCCCTGACCCCTGGTAGCTGGGACTACAGGCACATGCCACCACGCCCGGCTATTTT
TTGCATTTTTTATAGAGACGGCATCTCCCCATGTTGCCAGGCTGGTCTCGGACTCCTGGACTCAAGCAGT
TCGCCTGCCTAGACCTCCCAAAGTGCTAGGATTATAGGCGTGAGCCACCACACCCAGGCACATGATATAT
ATGAATCAACAGGCATTGCTCATGACTTTGCTGCAGGTGGCCATGAATGGGGGAGTAAAGGCAAATTCTC
AAAAGTATTTGTATCTTGGGCTTAAGCAAATAGGAGGACGGTAGTCTTTGGTATACGAAGATTGAAGAAA
GGAAAAACTTGCGGAATGGGAATCAGGACAGAATCAGGAGATGGATCCTGGCCCTTCTGCTCTCCCTCCT
GGGCAGTGAGTCCTGAGCCATGGGGTGGAGCAGAGTGACTTGGGCATTTGCAATGGGGGAGGGCTGCACA
TCCGCAGAGGGATCCAGACTGGCTTGGCATGTCAGAGCCCCGGGGGAATGAGCTGGGCATCCATGTAAGG
GAGCAAACGGGGTGTCAGAGCCTAAGTGAGGCGAGGGAGTATCCGCACACAGGACTTGGGGGTGGTGCAC
CGGCCTTGGATATCAGAGCAAAAACAGGGTGAAGGGGGTGTTACCACGGGAGACAGCATGCTAATGGGGA
TGAGTGATCAGTTGCATACAAGGAAACTGATCAAATAGCTAAATCTATTAAAAATATGGGAAGCTAGGTT
TCTTACTATTATACAATGGAGCTATAAGCCCCAGAAGGGAAAAATCTTGAATGAACCCTGTGCTGCCGGA
TTGAGATTAAAGGCATCCATGTGAATTCATGACTTTTTATACACGTGGATCAGTCAAAATGAACAGGTAT
TAATCTATAAGTATACAAATGCATACTACCCCTAGTTGAATTACCTAGTTAGTTCCTATTTTTCTGTCTC
AGGAGAGATGATAAAGGGAGCTCTCAGAAAAAGAGCTATGTCACTGGGAAAGTGCAACCAGTCTCAAACT
AGGGAGGAGGACAGACGGTCCCATGAGGAATGAATCCAAGAAAAAAAAGAACTGAGAAATGATCTTATCT
GTCTGAACATATTAAAAGGCAGGCAACAATTCTATCAGCAACCTTGAGTATGAAATAGAGGTACATTCAC
AGAGAATGAAGAAAAAAAGGAATTAGCTCTAGAAAAACATATTATTCAAGAAAGGAAATGTAATCAGGTA
AATCCCACAGCCTCTGTTGCTTCCACTACATAGCCATAACAACCCAAATCCTAAGTGTTTAAAAAAAAAA
CTCAGGAGGCAGAGGCAGGAGAATCGCTTGAACCTGGAGGAAGGGGTTGCAGTGAGCTGAGATCACGCCG
CTGCACTCCAGCCTGGGAGATAGAGTGAGACTCGGTCTCAAAAAAAAAAAAAAAAATTGTATCTATATTT
GCTTTTCTAAGAGGGATTAATAGGCATCTGTATGGTTGGTGGGGTATACAGAAGAGTGAAATCCTTATCT
TCCACAGTAAGAAATGAATTTAGAAATAAAGATATTTATGCCACAAAATTGGCTGAAAGAGTTGAAAGAC
TTCTGAAAAGCTGAAACTCCTCAGAATTCAAGGAGTTAAAAGGGTCTCCTGTTTTCATTGTAAACCTTGT
AGAAATGGTCTGGATGTTTAAATTTATAAACATATATGACTGATAAAATTTTAAAAATATACAGCTGATA
AATCCTGGTAGGCCAGAACTAGGCAAAGGCAAAATTATAGGGATAGAAAACGGATGAGTAGTTGCCAAGT
ACTCAGGGTGGCATGGGGACATGGGAGAACTCTGGGGCTGACAGAATGGTTTTGTAGCTTGACCATGGTT
GTGTTTCGTGATTGCATGCATTTGTCAAAACCTGCAGAATTTTACACTAAAAAGGGTGAATTTTACTCCA
TGCAAATTATAACTCTAAAAAAAAGACACAGTGAGATACTATCCACCCACTGGAATGGCTAAAGGTAAAA
AGATTGACTGCGCCAATCACTGGTAAGGAGATGGAGCAATTGGAACTCCCTTCCATTGCTGGTGGTTTCT
TATAAAGTTAAACTTACACTTATCCTATGACCTGGTCACATCCTCACTCTGATGCTTTATAAGAATGTTT
ATGAATGCTTTATTTTTAATAGTCAAAAGCTGGAACCCATCGAAATGTACATTAATGGGAGTATCAACAA
ACAATGTTACATGTACATACTATATTATTTACTATAAAATATAATATGTAATAAATTTATATTTGGCAAT
ACACAGGAATAAACTACGGATGTGCAACATCATGGATGAACCTAAAAACCATTACAATAAGTGAAAGAGA
CCAAACACAAAAGACACATCTAATTCCACTGATATGACATTGACTCACAGGTAAAACTAACTCGCAGTGA
TCTAAACCAGATTGGTGGCTGTTTACTGAGGATGGGAACCGTGTGGATAAAGATACCAAGGAATTTTCTG
GGGTGAGGGAAATGTGTTTTATCTTGATTGGAATGTTTAGGTATATAAGCTGCATTCATTTCATAAAACA
CACTGAACTATAAGATGAGTGCACTGTGTTGCATATAAATTTTACTGCAATTTTTTTAAATGTAAACACT
GACACTGTCAAGTGAATATCAGTCTATAAAGTAACCACCTCAAAGTAACACAGAATTGCATTCTGAAATA
TGACTGAATATTTTTGTTTGGAAATGTCTCTGAAACAAGTTTGAGTCAAGTGTGAAAAAGCACAGAACTA
TTTCTCCACTACTTTACGTGGTATTGTGTCTTCCCAAAGACATTATTCATCTTAATTACTACTGCATGCT
CCAAAATTCATTCTGAACAAGTTTTGCTATTTCCAGAAGTTCAATTGCAGATTGGAGATTCATTTCTCCA
GTGAACAATTAGTTACAGATGTTAGGAAAGCAAAGTACTCAATGTCTCCGTGTCCTAAATCTTACTTAAT
AATGGAAAGAAAAAAATATATGTGTAAACACACAAGCATATAAACAAGAAAAGTAATTTCATATAGGGCT
AAAAGTTACGAAGGAATAGAAGAGGCTAACCTGGGGAAGGCCAACTCCTGAGAATGAAGCTACTTTAGAA
AACATGGTTAGAAAATTCTCTCTGGGCGTGGTGGCTCACATCTGTAATTCCAGGACTTTGGGAGGCTGAG
GTGGGAGACCAACCTGGGCAACATAGCCAAAACCCTGACTCTACAAAAAACTAAAAATAAAATAACTAGC
CAGGTGAGGTGGCACACACTCATAGTCCTAGCTACTAGGGAAGCCAAGGTCAGAGGAGCCCTTGAGCCCA
AAAGTTGGAGGCTGCAGTCAGCTATGATTGCGCCACTGCACTCTAGCCTGGGCAACAGAGTGAGATCCTG
TCAAGACAGACAGAAGGACAAAAAGACAGAGAGAGCGTGAGAGAGAGAGAAAGGAAGGAAAGAATAAAGG
AAGGAAGGAAGAAAGGAAGAAAGGGAGGAAGGGAGGAAGGAAGGGAGAGAGGGACGGAGGGAGGGACGGA
GGGAGGGAGGGAGGCAAGAAAATTGTCTCTCTCTGAGGATGTGCATTTAGGCTGAGGACTTACACTACTA
AAGTGGTCCATTCATTCATTATACATGAAAACACTTATTGAACACCAGTGTGCCAGACACTGTCTTCAAG
GAAGAAGGAAACATATCTGTAAACAAATAACTAAATACAAAAGGGCTTTTAATGGTAATGCTTGTAGACG
CTGGCACACAAAAGAGAAAGTCATGAATATGCTGAAAACTCAGAAGCAATTACTGAGAGGTACTCATGAT
TTCCCAAGAAGGAAAGCATCATTTAGATGCTGGAATTATGGAGTGTTTTATAAAATCTCTCCCAACTTTC
TGATCACAAGATAAATTAGTTTTATCCCACGTACACACATAAAAGATCAACAAATTATTTTTAACCTCTT
AGGAATTAAAGGTAATTATGAAGGAGACAAGGAGCTGTTTCTATACACCTGCATTGTGTGTGTGTGTTTG
CCGGGGCTGGGGGCAACGGGGGCGGCGGTCTCAGAGAAGAAGCAGGTGCTAAATCCTGTTGTTTTTCCCT
TAAGTGTCGCTGGTCTGGTAGGTTGCTGGATAAAACACAGTTAATGGGGCCAAGGTCAAAGGCTCCATCC
CCTGTAGGCCAGGTAAACTTGTCAGGTTTCCATGGGCATAGCCTGTCCTCCCATCCCCAGTGAGTTGTCC
TTCCAATAAAAGCTGGCTGTCTCTTGGGAAGCCAGTGAGCAGAAACAGCCAGGTGCAAACTCATCACAGG
ACAGACAAAGGGCTGGGTCTAAAATCCTTCCTTACAGACAGATAGTGACTGCACCTCTGCCTGTGAGCAG
CACACTCACCACCTTCCCGAGCCTCAGGTCTCACGATATCCACACTCCACATGCATCTCACTGGGGCTTT
TGAAAATAAGTTCAAAGGCAGAAAGTCAAGGGATGCAAAGATGGTAAAAGATGATTCTATTCTTTTATAC
TTCTTGGTGAGACAAATGAGTTTTCCAGGTTAATTATCTGAGCTCAATTTTGTGGATTTGAGATCGCCAG
ATATTGGAAGGAACTAAGAAATCACTGAAAAATAACAACCTTACTTAAAGCAAAGGAGGGCAGGTGCGGT
GGCTCACACCTGTAATCCCAACACTTTGGGAGGCCAAGGCAGGAGGATTGCTTGAAGTCAGGAGTTCAAG
ACCAACCTGGGCAACACAGTGAGACCTTTTCTCTTAAACAAACAAACAAACCAATTTTTAAATCAGCCAG
GTGTGGTGGTGCATGCCTGTAGTCCCAACTACTCAGCAGGCTGAGGCAGGAGGATCACTTGAGCTCAAGA
GGTTGAGGCTGCAGTAAGCCATGGTGGTGCCACTGTGTTCTAGCCTAGGCAACAGAGCAAGACTGCCTCT
TAAAAAATAAAATAAAAAGTAAATAAATAAATTAAATAAAGAAAACATAGTTAAGGAACTGAAAAGGCTT
GTCCCATATCTCCCAGTCACTTACCACCTAAGCTGGGGATACGAACACAGGCCTCCTACCTGCCAGCTCA
TTGCTTTCCCTTATACCAAGCTGGCCCATGGCCCTGCTGGGGCACAGTAGGCAGGACACTTTCTCAATGC
ACCACCACTCAGGTCAGGTGAGCTTCGTCATGGAATTCTAACAGTATAAAACACACACGCATAGGCACAC
CATCTAAGTGAAAAAGCAGGAGATAAGGCTTCTGACTTTATTTATTCATTCATGCATTCACTCATTTATT
CATTCTTTGAGGCAGAGTCTCGCTCTGTTGCCCACACTGGAGTACAGTGGCACAATTTCGGCTCACTGCA
ACCTCCGCTCCCCAGACTCAAGCAATTCTCCTGCCTCAGCATCCCAAGTAGCTGGGATTACAGGCATGCA
CTACCATGCCCAGCTAATTTTTGTATTTTTAGTAGAGACAGAATTTCACCATATTGGCCAGGCTGGTCTT
GAACTCTTGACCTCAAGTGATCCGCTCACCTCAGCCTCCCAAAGTGCTGGGATTACAGGTGTGAGCCACC
GTGCCTGGTCTATTTAACTTTTTTAATGATCAAAACAAAAAACTGTCCTTCGCAGCGCCTGGCATGCAGC
AGGCACTGAGTAAACATCTGATGAATATAACAATGAGAAAGGCGGGTGTTCTTGAGCCACTGGCTAGGTA
CAGAATAGAC
