# Supplementary material for: Genome-wide characterization of endogenous retroviruses in snub-nosed monkeys
Source: PeerJ. 2019 Mar 18;7:e6602. doi: 10.7717/peerj.6602 (PMC6428148; doi:10.7717/peerj.6602)
Supplement: File S4 — All ERV sequences found in the black and white snub-nosed monkey. [file peerj-07-6602-s004.zip › Supplemental4/23-7954.fasta]

>23NW_016819929.1:478935-486888 Rhinopithecus bieti 
TGTCAGCCAATTGTAAACCTACAACTGTAAAAATCCCCAGTGACTCTGTAACTTGCTGTAACTTGTTTGT
GTCTGACTATAAAAGACGGCTGAACACCGAGCTCGGGGTCTCTCCCTAGGATCTGATACCTAGCTGGAGG
GAACCGAGTTCGAACTCGAAATAAAGCGATCCCTGCCGCTTGGCTTTGTCTCTGGACTCTGGTGGTTGCT
TTCGGGTCATCGTGGGTCTGGGCATTACATCTTGGGGGCTCGTCCGGGATTGCCCCTAAGCCCACCAGAC
CCCAGGCCAACGGGTCATCGCAAAAGTGAGTAAGCCGGCTCTGTTTATATGTTGTCTGTCTGCCTCTGAA
TAATCCCGCGGGGTCTGTATATGAGACTGATCTAGTCCTGGCGGACGCGCTATAGGACAGTCAGTGGAGG
CCGGTGGGAGACGTCCTCCGGTACTCATCTGGGGCTCTGTATTCTGTGGCCCATCTGCTTCTGGTCGGGT
CCTAAGCCCGAGACGCGCTAGCGATCAATATATCTTGGTTGTTGGAAGTTATCTGTTGCACGCCCCTTAC
TAATTTACCTTGATTTACAGGAGCTTCGGAGCCAGTCCTGTACCAGGCACTAATATCCCTTACCACCCAT
CTTCTATCAACAGGACTTCCTCGGAATGGGCAACTCCCAGACCACACCACTTTCTCTCCTTGTCAATAAT
TTTAAAGATGTGAGAGCAAGGGGACATGATCTCAGTATAGAACTTAAAAAGGGAAAATTAATAACCCTCT
GCCGCTCTGAGTGGCCCACCTTTGGCGTAGGCTGGCCAGCCGAGGGAACTTTTTGCCTCCCCATTATCCT
CCAGGTAAAATCAAGGGTTTTCCTGCCAGGTCGTTCGGGACACCCAGATCAGATCCCCTACATTTTAGTC
TGGCAAGATCTGGTGGAAAATCCGCCCCCGTGGCTAGCTCCCTTTCTGCTGACCTCTGAACCCTGTAAAA
CCCTAGTCGCGCAACCAACTGGGACCACCAAAAGACCAAAAACTCCAACTGCCCCCTTGCCCCCTGTGTT
GCCTGACAGCCAGGACCTCGCATCCTTGGAACCCCCGCCTTATCCTCCCCCTCCCGGACCCCATGCCCAA
GCCCAACCGGCCGCACTCCCAGGAAGCCATGAGGGCTGAGAAGCGGCCGCGGCGCCAGGAGAAACTGAAA
GTGAACATGGCTCGGGAGGGCCGGCAGGGCGAACGCGCGGGCGTGTCCAGCGTGAGGCAACTCCGCGAGT
TCCCGATTCCACTGTAGCGCTCCCCTTAAGGGAAATAGGACCCCCCAATGACACAGGTAACCCTAGACTC
CAGTATTGGCCATTCTCTACCAGTGACCTGTACAACTGGAAGACTCAGAATGCCCGGTTCTCTGATAACC
CCAAGGACCTAACAGCCCTTCTAGATAGTGTCATGTTCACTCATCAGCCCACCTGGGATGACTGCCAACA
GCTCCTCCGCATTCTGTTCACAACGGAGGAACGGGAGAGAATCCAGGTAGAGGCTAGAAAGTTGGTTCCT
GGAGATGACGGTCAACCGACTGCAAACCCCGACCTCATTAATGCAGCATTTCCCTTGACCAGGCCAACGT
GGGACTACAATACAGCAGAAGGTAGGGGAAAGCTACTCGTTTATCGCCAGACTCTAATGGCGGGTCTCCG
GGCTGCAGCTCGCAAGCCCACTAATTTGGCTAAGGTATATTCTGTTTTACAGGGAAAGACAGAAAGCCCC
GCTGTTTATCTAGAAAGACTAATGGAAGCCTTTAGACAGTATACACCTATAGATCCAGAGGCACCTGAAA
ATCAGGCAGCAGTCGTTATGTCCTTTGTCAACCAGGCGGCCCCAGATATTTAAAAAAAGCTACAAAAATT
AGAAGATTTGGAGGGAAAACAGGTCCAGGACCTCCTTCGCATAGCACAGAGAGTTTACAACAACAGAGAT
GCTCCAGAGGAAAGACAAATTAGGGCCACTGAGAAAATGACCAAAGTCCTGGCGGCGGTCGTCCAAAAAG
AACAACCACCGCCAGGAAGCACCCAATCCACGCGTGCCCCTAGGCGCAATCTGAGTAAAGACCAATGTGC
ATACTGTAAAGAAATTGGTCACTGGATAAAAGACTGCCCCAAAAAGAAACAGCGCCAGCCAGGCCAAGGA
CAATGGCAGCCCAAATCTATGCCGATACTAGTTACCCAAGATACAGACTAGGGGAGACGGGGTTCGGATC
CCCTCCCCGAACCTAGGGTAACTTTACAAGTGGAGGGGTCCCCGGTCCAGTTCCTGGTCGATACCGGGGC
ACAACATTCGGTCTTAGTCAAGCCCTATGGAAAGTTATCTTCCAACTCCTCCTGGGTTCAAGGGGCCACA
GGAACCAAGAAATATCCATGGACAACCCAGAGAGCAGTAAACTTGGGAACCGGGAAAGTGTCCCATAGCT
TCCTGGTCATCCCTGACAGCCCTTGTCCCCTGTTGGGGAGAGATCTGTTGACAAAAATGGGGGCACAAAT
CCATTTTCAACCAGAAGGGCCCAAAGTGACTGACTCCCAAAACAGGCCACTATCTGTTCTTACCGTAACT
CTAGAGGATGAGTACCGGCTTCACCAGGAGTTAACGCCTCCTAACCAAAATATAGACTCCTGGCTCCAGA
ACTTCCCGGAGGCTTGGGCAGAAACAGGAGGGCTAGGGCTAGCAAAGCACCGTCCCGCCATTTTTGTTGA
GCTTAAGCCCGGGATGGACCCTGTTCGCGTGCGCCAATACCCAATGGCCCTGGAAGCCAAAGAGGGAATT
ATACCACACATCCGCCGACTCCTAGATCATGGAGTCCTACGCCCCTGCCACTCACCATGGAACACTCCGC
TGCTACCAATACAAAAACCCAACAGTAAAGAATATAGGCCGGTACAAGACTTAAGAGAAGTCAATAAAAG
GGTAATGGACATACACCCGACGGTGCCAAATCCATACACCCTCCTGAGTACCTTGAGTCCTGAAAATCAA
TGGTATACTGTTCTAGACCTAAAAGATGCTTTTTTTAGCCTGCCTTTAGCCCCTAAAAGCCAGGAAATTT
TTGCCTTTGAGTGGACAGACTCTGAGAGAGGCATAAGTGGCCAACTGACGTGGACCAGACTGCCACAAGG
ATTCAAAAACTCCCCAACTCTGTTTGATGAAGCCCTCCACGAAGACTTGGGTGAGTACCGACGCCAACAC
CCCAGTATAACTCTCTTGCAGTATGTTGATGATCTCTTAATAGCGGCAACGTCCCCAGAGGCCTGCATCC
AAGGAACCAAAGACCTCCTGAAAACCTTGGGAAACCTGGGTTATCGAGCCTCAGCTAAAAAGGCCCAGAT
CTGCAGGCCAGAGGTAACCTACTTGGGGTATCTACTTAGAGGGGGACAGCGCTGGCTAACAAATGCTCGA
AAAGAAACTGTCCTACAGATCCCCAGACCGCAGTCAACACGACAGGTAAGAGAGTTCCTGGGATCTGCAG
GGTTCTGCAGACTCTGGATACCTGGCTTCGCTGAACTGGCAAAACCCCTCTATCAGGCTACCAAAGAGCA
GCAGCCCTTCAATTGGACTGAAGAGGCTGAGCAAGCTTTCCAGCAAATCAAAACTGCTCTGCTCTCGGCC
CCCGCGCTGGGTCTTCCGGATGTCTCTAAGCCTTTCCACTTATACGTGGACGAAAGCCGGGGCATAGCGA
AAGCAGTATTAACTCAAAATTTAGGTCCCTGGCGCAGACCGGTTGCATACCTCTCAAAGAGACTGGACCC
GGTAGCTGCAGGATGGCCTCCTTGCCTCCGGATGATTGCTGCAACGGCCCTGATGGTCAAAGATGCTAAC
AAACTGGCCATGGGCCAAGAATTACAAGTCACCACCCCTCATGCTGTCGAAGGCATCCTCCGACAACCCC
CTGACCGATGGCTCAGCAATGCTCGGCTTACCCATTATCAAGGGCTGTTACTAAACCCCCTCAGAATAAC
ATTTAAGCCCCCGACAACCCTAAACCCAGCATCATTGCTGCCAGACCCAGACTTAAGTAAGCCGCTCCAC
AACTGTGCTGAAATACTAGCCCAGGTACATGGAGTCAGAGAAGACCTCCAGGACCGACCGCTACCAGATG
CAGACCTCACCTGGTTCACTGACGGAAGCAGCTTCGTTCACCAAGGACAGAGGTATGCGGGGGCGGCGGT
AACCTCAGAGACTGAGATAGTTTGGGCTGAGCCTTTACCTCCAGGAACATCGGCTCAAAAGGCTGAGTTA
ATAGCCTTGGCACAAGCCCTGAAACTAGGCAAAGACCGTAAACTGACAGTATATACTGACAGCCGGTATG
CATTTGCCACTGCCCACATACATGGGGCTATATACAGAGAGAGGGGGCTTCTCACAGCTGAAGGAAAAGA
CATTAAAAATAAAGAAGAAATCTTAAATCTTCTGGCTGCCCTTTGGGAACCCAAAAAGCTGGCTATCGTC
CACTGTCCGGGACATCAAAAAGCCACTAACCCAGTCACTCGAGGAAACAACCTGGCTGACCAGACTGCAA
AAGACGTGGCTAAAACCACTCCTCAGCTGCTGGCCCTCCAGCTGCCTGATCCCGGGCCCAGAGAATTGCC
CTTTCACCCAGAATACTCAGAAGAAGACCTCCAGTGGATAAGTAAACTCCCCGGAACACAGGTCAGTAAT
CAGTGGTGGAAAGATTCTAACAACAATACCATTCTCCCGGACAGGTTGGGGCAGCGAGTAATAGCACAAA
TCCACCGAAGCACTCATCTGGGCCCGCGGCGGATGTTAGATTTGATTCAACACGCTGGACTAAAAATTAA
AAACGCCCCTGAAAAAGTAGACGCCACGGTTAAAAACTGTGTAGTATGTCAACTCAATAACGCCAGTCAC
GGGACCCAGACCACGGGAAAAAGACACAGGGGAGATAGACCTGGTATATATTGGGAAATTGACTTTACTG
AAATAAAGCCAGGAAAATATGGATACAAATATTTACTAGTTTTTATAGATACATTCTCAGGATGGGCAGA
AGCTTTTCCGACAAAAAAAGAAACTGCACAGATTGTGGCCAAAAAGATCCTAGAAGAAATCCTGCCCAGG
TACGGCTTTCCAGTCATGATAGGGTCGGATAATGGGCCGGCCTTCACCGCAAAGGTAAGTCAGGGACTGG
CTTCCATCCTTGGGGCTAATTGGAAACTACATTGTGCTTATCGACCCCAAAGCTCAGGTCAGGTAGAAAG
AATGAATAGAACATTAAAAGAGACCCTAACTAAATTGACCATGGAGACTGGCGCTAACTGGGTAGTCCTC
CTCCCCTACGCTCTGTTCCGGGCACGTAACTCTCCTTATAAACTAGGACTTACCCCTTATGAAATAATGT
ATGGCAAACCACCCCCTATCCTCCCTAACCTTAAAGACAATCTCCTCAAAGCTGACACAGATAATGGTCT
TGAACTTTTGTTCTCCTTACAAGCCCTACAGAGAGTTCATGAGGAAGTCTGGCCCAAGCTAAAAGAACTA
TATGAAGCTGGGCCTCCACCCATTCCACATCAATACAAACCGGGAGACTGGGTCCTCGTCAAGCGCCACC
GACAAGAAACCCTAGAACCCCGGTGGAAAGGACCATTCCAGGTGATCCTGACTACGCCTACGGCCCTCAA
AGTGGAAGGCATCGCCGCCTGGATTCATCACACCCACGCCAAGCCTATAGACCCGCTCTCGGACCTTGTT
ACATCCTCGACGGGAGAGGCAGCAACCTGGACAGTTGACCGGACCAAAGAAAACCCTCTAAAACTTGTTC
TACGCCGTCAGCAACCTAAACTGTAACTATGACACCTACCTCCTTTATAACTCTTCTACTCTTATGGATC
CCTTGTGGGGAGACCCAGGCGAACCCGGCAACATCCCCTTTCGCTTGGCGTTTCTTCCTGACTGAGAACT
GGACCAATTATGCTCAGACAGAACAAAAGGGCTATGTATTAGGCACTGCTGACTGTCCCCCTGGGGGTTG
TAGCACTCCCATCCATCTAAATTTCACTGATTTTAAACACCAGCCAGGAAAAGCAGCACCCGCAATTTGT
TTCCTCTTTGACCAAACACTCTCTTATTGTAATAACTCATGGGTAGAACAAAGTGTCGGCTGTCCATATA
GGTCCTGCAAAATCCACACCGTTAAAATCCTAAAAACTTCTGAGTCCCTATCCAGTCAAACGTGGCAGTC
ACACAATTTCTTTAAAACCACATCAGGCTACACCTGGGTTATCTGGGACCCCTGGGACTCCCGCTGGACT
TCCCAGCAAAAAGGGGCTATGTACTTGACTTCAGGAACTACCTGGCCTAGTAGCCGTCTCTTTCTCTGGC
GTTCCCTTGTTCAGATCCAGACCACCCTACACGCGGCTATACAGAACCAGGAAAGGGAATTAAATGTCCA
GCTTTCAACTTTAACTCCTACCCGCCCCTTTTCCTGGTTATCCCTATTAAGAGAAGGGTTAGAAATCGCA
AACGCCACTGGCCTAGGCAATCTCTCTGCATGCTTCTTCTGCGCGGCTCTAGGGCGACCGCCGTTAACCG
CAGTTCCACTTCCAGGCCCGTCTAACGCTTCTCTCAGCCTAAACCCTAACAATAGCCACATACCACCCCC
GATCCCTGACGTCCCCTTGTTCCTAAACCCTGGACAGACACAAGTTTCCTTTTGTTATTCAAATGCCGGC
ACTACCCTCTGTAATACAACTTCCACTCCCAACTCAACCCTCTTTGCCCCTCCCGGTTCTTTCTTCTGGT
GCAATGGGACCCTATATAAGAACCTTTCCACTCAGGCCACTATAACCCTACTGTGTCTCCCTGTCACGCT
AGTCCCCCAACTAACCTTGCGCACCCCTGCAGAATTTTCCAGGTGGGACTCCGCCCCTTTCCCTAGACCA
AAACGAGCTATATTCCTCCCCCTAGTAGCCGGAGTCTCACTCACCACGTCCTTAGTTGCTGCAGGACTAG
CCGGGGGAGCTTTAGGTCACTCCCTTATCAGCACTGCAAAACTCTCTCATCAATTCTCCATAGCTATGGA
AGCTTCCGCCGAATCCCTTGCCTCATTACAGAGACAATTGACTTCCCTTGCCCAAGTTACTTTACAAAAC
CGCCGTGCACTAGACCTGTTAACGGCCGAAAAAGGAGGGACCTGTCTTTTCCTCAGAGAAGATTGTTGTT
TCTACATAAATGAATCTGGACTCGTAGAAACGCGAGTTCAACAACTACATAAACTCAGCCTAGAATTGCA
GAAACAACAATTCACCTCTGCTGCCAACAGCTGGTGGAATTCCTCCATGTACTCCCTTCTAGTGCCCCTC
ATAGGACCATTCATAAGTATACTTCTCTTACTCACTATAGGACCATGTATAATAAACAGATTAACAAACT
TTGTAAAAGAAAGACTCAACACTGTCCAGCTTATGGTCCTGAGAGCCCAGTACCAACCTGTACTCACCGA
GACTTCCGAGTCAGACATATAAGACCCAAGATTGGCTCTCAAGATACTAGAGAGAGGGGGGAATGAGGAG
TGGAAAAATACTGAATATCAGAGGTCAGAAAAGTCAGGAAACTCCCCTTAATGCTAAAACAACAAGGTTA
TCTGGAAAGTCCCTAGCAGGGCAAGCGGCCGTTTGTGGTTTGGTCAAAGGGCGGGAACCAATGAACAACT
GACTAATGTTTAACTTTAAATGTCAGCCAATTGTAAACCTACAACTGTAAAAATCCCCAGTGACTCTGTA
ACTTGCTGTAACTTGTTTGTGTCTGACTATAAAAGACGGCTGAACACCGAGCTCGGGGTCTCTCCCTAGG
ATCTGATACCTAGCTGGAGGGAACCGAGTTCGAACTCGAAATAAAGCGATCCCTGCCGCTTGGCTTTGTC
TCTGGACTCTGGTGGTTGCTTTCGGGTCATCGTGGGTCTGGGCA
