# Supplementary material for: Genome-wide characterization of endogenous retroviruses in snub-nosed monkeys
Source: PeerJ. 2019 Mar 18;7:e6602. doi: 10.7717/peerj.6602 (PMC6428148; doi:10.7717/peerj.6602)
Supplement: File S4 — All ERV sequences found in the black and white snub-nosed monkey. [file peerj-07-6602-s004.zip › Supplemental4/238-7270.fasta]

>238NW_016803481.1:5881596-5888802 Rhinopithecus bieti 
CTCACACACACCGAGTTGTAGAAGGAAGGGCTTTATTCAACTGGGAGCATCGGCAGACACGTCTCCAAAA
ACCAAGCCCCCCGAGTGAGCAATTCCTGCCCCTTTTAAGGGCTTATAAGTTTTTATCATTTGAAGAAGTA
CAGGTAGCAAACAAGGGAGCAGTAAGCAGGTTTCTATTGCTATTATAACTCCTATTATAAGAGTTTTAAA
TCTTCTTAGCGCTGGGAACCATTTTCTAAACAAGGCCCCAGGATCAAATCCATGCCACACTTGCATGGAC
ACATGTGCCAGTTTTGTCATATTTCTAACTATGTCTTCAACTACTTGCCCTTAATCATCTATGTGTAGAC
AGCAATTAGTAAGGTTAAATTTCCTACAAACCCCTCTTTCAGCTGCTAGCAAGTAGTCGAAATCTATTTT
GATAGATAATATTTTTCATCTGAGTTTCTTGCCGGGCCAGAATAGTCAAGGCTCTGCCAGTCTTATTAGT
GATTATTTCTAAGACACCTTGTAACCATATGATTCGGTTGAGCATGTAAATGAGGGTCCAGTATCCCCAC
GAGCCATCTTTTGCCCAAGTAGCAGGCCCATAACTTTGTATGATTCTCTCGGGGGGTCATTCATTATTTT
TCCAATTTCTTATAGCTATGTTTTTTTTTCTTTTTTTTTTTTTTTTTTTTCACAAGAAACATAGACAGGG
AAGCCCAGGAGTTCACCTATCTTTATGGGCAGTAGGAAGAAAGATGGTTTAATAGTGCCAATAACCCAAT
TACCAGCACACTGGTTGGGTAATTTGGCATAAGCTCTGCCCGCATATCCAGTATAATCCAGTGGGGGCTG
TCCAGTCCTGGTAGGACTGCGGGTGGGTCCACATGATTTGCAACTTTGGAAATTTACTAAATGGATTTTT
CTTAGTGTGGTTTGAATTCCGTTAGGTGGCTGTTTTTGTAGTACTATTATACAGTTTTTGCCCAAGGCAG
TTGAGTCTTCCCACAGGAAGGGTGAAGTCCTTCTCCACTCTTGCGATACAGTATTGTCTAATGATTGAGG
CTTTTAGGACTCAGAAGTTATCAGGTGATTCTTTTGAGCTGGGAATTCATCAGGAACTGGGTCTGTAGGT
ACTAATTCTCAGGCTTCCCATGGCCATTGATCTTCAATTACAGTTCCTCCACATACATAACATGAAGTGA
CATTGAGAGACTGGGCTACATGCTCGGCTAATTGCAAAAACAATTTTATTGTTTTTTCCTGGAATTTCTG
GTACTGGCACATTCATTTCATCACAGAAGTTTTGAAATACTGGCTCAGGAGAGCTTTTATAAACTTCTCC
TCAAACCACAATATTTACTTGAGGATCCAGTCCAGCCCCATTGATTCCTAGGGTTACACACTCCCTTTTT
TTTTCCATCGAGGATTAAGGGGGTTGGTTATTACTGGTTCTAAGGAGTTACACTGACCACTGGTACAGGA
AGGGCCACTTTTCCTTTTCTGAAGGTGGACAGGATCCTTTTCATTTTTTATCCAAGTAGCCTAAGTGATA
CAAGACTAATATCCACATTCATTTCCACACAGTCCTAATTCATGTCAAATGTACTTATTTTCTGCCATAT
AACCTCTTTCCTAATTAAGAGAACCACATCCTATTCCTATTACTATTAATGACAGCACAGGCATCAAATT
TCAAGGTGACTTGTTTGGGCACCCCTTTTTCTTCTGTTTTGGCTAACACTTTATTCATATCGTTCATGAG
CCCCCACCAGTCCTCAGTCCTTAATCTTATTTCAAAAACTGGTCATGGGAGGCTCAGATGGGTCATAACA
CACATCACGTTGGTCATTTCCTGGGCTACATAGCTTGTATAGAATAACATCATGCAAACAAGTTCTTTTT
AGAGTTCCAGTACACTTATAATAACCATAAAATCATAGGACCATATTGTCCTACCTCAGTGACTTGATGT
ATACACTGGGAAGAGTCCTCAGTCTGAGGAAGGTCAGTTGAAGTCTTTACTGTACAAGTCCGAATTTTAA
GGAAAATGAGTACCGCAATGAGTTTTCTCATGCTTCAACTGTGTGTGGACCAGTAAGCTTCCGGGTGTGA
CTGGAGCAGGGTTTGTTGTCTTCTTCAGAGTCACTTTACAGGGGTTGGCAAAGCTGCTCCCACCCACGTA
CAGCTCACAGTCTACTGATGCTCAAGGTTGGGCCCACTAGAATAAACTGAGTCCAACACCTCTACAGAGT
TAAGGTCAGCTGGGCTTTCTGATACCAGGAGCAAGGTGGTGGAGTTTAGGGTGTTGCAAACTTCAATGGT
TACGCGGGGATTTTCACATAGCAAGCTTTGGTACTTGGTTAATCTAGCATTTATTAACCAATGATGTCCT
TTGGTATTTATCAAAGTTACCACAGCATGGGGGTCCTTTATATTCAGGTTTTGTCCAAGCATTAGTTTAT
CTGCTTCTTGTGCTAACAGAGCCATTGCTGCCAGGGCCCTTAGACATGGGGGCTAGCCTTTGGAAATCCC
ATCTAGTTGTTTTGAGATAGGCCACTGGCCTTGGCCAAGGTCCCACAGTCTGGGTTAAAACTCCAACTGT
TATTTTTTCTCTTTCTGACACATAGAGTGTAAAGAGTTTTGTCAGGTCAGGTAGCCTCAGGGCTGGGGCT
GACATGAGTTTTTCTTTTAACTCATGAAAAGCTCGTTGCTGTTGGTTGTAATAGATGTAGTTTATCCAAT
AAACATTTTATTAACTGTCACCCACCAAAATACTGACTCAAATCCTGCAGCTATTTGATTTCAAGCTTTA
AATTGATCTGGTATTCTCCGTGGGACTCCAATTGTGTCTAAATAGACGTGAGAGTCGAAAGACCCATAAG
GGGCTTCTCTCACTTTACGATGTCTTATTTTCCTCCCTCTGGTTGATGAAATGCCAGGGTGAAAGGGATA
ACCAGATAAGCTTCCGGGTGTGACTGGAGCAGGGCTTATACAAGTGCCACTCCAGTTATTCGGCAGAGTG
CCCAGTAAAGGTCTACCACAATCCCACTACACATCTGCTCGGGGATGAACAAGGGCTGACTGATAAGCTC
TTGAAAATTCTTAAGCTCACTGCATCCCTTCAGGTCTCCAAGGACGCTAAGTTTCCTCTCTGTCATGAGA
GACATGAAGTGAACTTTTGTTGGGAGATGGAGCTGGATGGCCCTTGGGGCTGAGCCGCAGGGTGCCAGAC
TTTGGGATATAGCAGAAAGAGCTTGGCGTGACTTATTACTCCAGGCTGTAGAATCCTGGAAAAGAGCTAC
CATGTAGCCCACACCTGGTCAACTGGAGGACCACCTTAGTGGAAAGGGAACAATCTGGGCCTCTGGCCTG
CCATGTGCACAAGCATAACAATTGCTTTTGTTTAATGTGTGGATGGAATATTTCATCCATTCCAACCAGG
CATTTGCATCTTGGTATTCTGTCTTAATTGCCAAAGTTTAAGTCTTTAATTTCTATGATCCTCTAGTAAA
ATGAATGTATGATTTTAGGAAATTGCAAAACCAGTTGGGGCAGTCCATCCTTGCTCTTTAGTGGTCCACA
GAACGTTGGACCAACTACGGCATAAAAGCTCTACATTGGGGGGCAAGACTCCTGGTTGACACTGGAGTCT
TTATCGAAATTTCCCCAGATTAAATGGTCCTAATTTACTAATGCCCAGTCTGAGGAGAGTCAGGAGGGAC
AGGGCTACTTTTCTGAAGTAGAGAGCTGTCTTTGACTTGGCAAGTCCCCACAGGGTATACAACAAGGCAA
ACATTAAATGCAATAGTTTGAGGTGAAATTGACTTGGTTATGTTAATAACTAGATGGTCAGCAATAGAGC
GATGAAAGAAGAAAGAGTAATAGAATAGATGAAAGAATTAAATTTTTCTTAGCTTTGGTTTGTTAGGCTT
TTCCCCTGGGACGGTGGCCCACGACTCTGGAGGGGGTGGCGCTTTGACTCAGGTGTGATGAGTCCATCCC
TTTTTCACTATATGAATAGCAGTCTTGGTGGTTAGCAGCACAAGGTAGGGTCCTTCCCAGGCTGGCTCAA
GTTTTCGTTCCACCCTTTGATGAGAAGGTGATCTTCAGGCTGGCACTGGTTTACTGGAAATTCTAGGGGT
GGTACCTGTGCTAAGACTTTTAGTTTTGAGGGAAAGGAAAGTGGAAGATAAACCAAGTATATAATTTCTA
AGAAATTGATCTTTTGTTTTAAATGTGGGGACATCAAACAGTGGACTTTATAGTCTTTGGTGCCTTCTGA
CTGAGAAATTTCCTTTAGCACCTATTTTTATTACTTTTTAGACCAAAGAAAGCCAAATACCATTTTCTAT
TTAATAATGCTTTTTGTATGATTTGTATCCCAGATAGGCTAAATTTCACCCTTATATTAGTATGTTATTA
ATGTTAAACTTAGTTTTAATACAACTTTATAGACATATTTATTCAATTTTTAATGTCAGACCATAAGGTA
AGATTTTNNNNNNNNNNNNNNNNNNNNNNNNNNNNNNNNNNNNNNNNNNNNNNNNNNNNNNNNNNNNNNN
NNNNNNNNNNNNNNNNNNNNNNNNNNNNNNNNNNNNNNNNNNNNNNNNNNNNNNNNNNNNNNNNNNNNNN
NNNNNNNNNNNNNNNNNNNNNNNNNNNNNNNNNNNNNNNNNNNNNNNNNNNNNNNNNNNNNNNNNNNNNN
NNNNNNNNNNNNNNNNNNNNNNNNNNNNNNNNNNNNNNNNNNNNNNNNNNNNNNNNNNNNNNNNNNNNNN
NNNNNNNNNNNNNNNNNNNNNNNNNNNNNNNNNNNNNNNNNNNNNNNNNNNNNNNNNNNNNNNNNNNNNN
NNNNNNNNNNNNNNNNNNNNNNNNNNNNNNNNNNNNNNNNNNNNNNNNNNNNNNNNNNNNNNNNNNNNNN
NNNNNNNNNNNNNNNNNNNNNNNNNNNNNNNNNNNNNNNNNNNNNNNNNNNNNNNNNNNNNNNNNNNNNN
NNNNNNNNNNNNNNNNNNNNNNNNNNNNNNNNNNNNNNNNNNNNNNNNNNNNNNNNNNNNNNNNNNNNNN
NNNNNNNNNNNNNNNNNNNNNNNNNNNNNNNNNNNNNNNNNNNNNNNNNNNNNNNNNNNNNNNNNNNNNN
NNNNNNNNNNNNNNNNNNNNNNNNNNNNNNNNNNNNNNNNNNNNNNNNNNNNNNNNNNNNNNNNNNNNNN
NNNNNNNNNNNNNNNNNNNNNNNNNNNNNNNNNNNNNNNNNNNNNNNNNNNNNNNNNNNNNNNNNNNNNN
NNNNNNNNNNNNNNNNNNNNNNNNNNNNNNNNNNNNNNNNNNNNNNNNNNNNNNNNNNNNNNNNNNNNNN
NNNNNNNNNNNNNTTTTTTTTTTTTTTTTTTCCTTCAATTACGCGGGAGGAACAATCTGTTGTCCTTTCC
TGAAGTGAGTTCCTCCTAGGTCTGGTCGGACCTTTGTGTGGTAAAGATTTAGATCTCCTGTTAGGAAACC
TGCTGGGTTAAGGGAATTTTCAGTGGTTAATGTTAAATCATCTTTTTTAACAGAATAGCCCCATGCTTTA
AGATTTTTAAGTTAGTAAGCTACATTTTTGTTTTTTTTGTTGCTTTTCTTTTTTCCCCCTTAGGATACTT
CTGAACTGGTGAGGTTTGCTCACAATGAGGTTTCTTCTAAAAGTTATTTTTCTACTTTCTTCTGTTAGCA
AAGCTGTTGTCACTACAGATTGAATTCATTTGGGCCATCCACAGAGAGGTTAAGGATTTTTGATAGGAAG
GCTACAAGTTGTCAGTGACCTCAGTGCTTTCGGGCTACGCCCTTGTTTACACTGACAGCAAAGTGCTATT
GGAGTGTTATAGGGTTTCAGAGAATACCTTTAATTATCAATTACAGGTTTTAAATTTACCCTGGCTTTTA
AAGGAATATGGTACACTTTTTTTTTCTCTTAACTACTTGTGTATCTCCCTCTTTCTCTCTTTGACTTTCT
GTCTCTCTCTCTGCCTCTCTCTTCCTCTCTCTCTCTCTCTCTCTCCTTGATGCCCTCTTTGTCTCTCTGT
CTCTTCCTCTTTTCCTGTCTTTGCCTCTTTTCCTCTCTGTCTCTTTCCTTTCTCTCTCTCTGCTGGTCTT
TCCTTGCCTCTTCTAGCCACTTATGCTGCTGTTCTCTCATCCACTGTGGGGTGGGGAGTCTAAAACCAGC
TGTAACCAAGTGTCAATGTACAGGGACTGGTCTGGGTGCCCTGGCTTACAGGTCACCTTGTGCCATACCT
TTGAAACAAGGGACCTCTCCAGGCTTCCTTCTGATGGCCAACCCACCTCTAATGCCGGCCAGTCTATCTT
ACACAAAGTTTTAAGTTTTCCTGGTGTCATAGTAGTGCATAGTCTCCCTTAAATCATATTTTGAAAATTT
TCAACATAGTTCCTGGTGGGGTGGGCTTACTTTGTCCCTGACCCATGCTTCCTCGAGAAAAAACACCACG
CTCACACTACAAAACAAACAACGGGTAAAAAGGGCACACACACACTTTTACGGTTTACACCAAACCAGAA
TCAAAACCAAACTCAGAGTATCAAGAAATCCAAGCCAGGTCAGAACCAAAACCAAAGTATCAAGCAATTC
GAGTCAAGTCAAAAACAAAAACCCAAGTGCTGGTACAGGCATACCATAGGTGATCAGGCCACGCTTCCAC
TCAAATGGAGTAGGCAGGTTCCCAAGACCAATCCTGTCAAGCAATTCAAACCAAGTCAAAACCAAAACCA
AAGTGCCGATAAAGGCATGGTGTGGGTGATCAGGCCACACTTCCACTCAAATGGAGTGGGCAAGTTCCAA
AGACCAGTCTTACCAAGTTTCAGATGTCCGGACTCCATGTGCCAGTTCCTTCCCAGTGTTCAGCCACTGC
GTTGATCCTCTGTGGGGGCCTGCCATGCACCCCTCTGACGAGGCATTCCCCTGGGGCAAAGGCCTACCCA
GGAGTGCTCTCAGGATCCGTGTCACTTAAGCTGGCCGGAGTGCCCCACAGGGATGCTCCACAGGGCAGGC
CTAAGCTGCCCTAGGGGCTGCCTCAACCGTCCATCAGTTAATCACCTCACTTCCTGGTCAGGGAACCAAG
AAATGCAGCAGGACAAGCTGCAGACAAAACCCCTCAGACACTGAGTTGTAGAAGGAAGGGCTTTATTCAG
CTGGGAGCATCAGTAGAGTCACATCTGCAAAAACCGAGCTCCCCGAGTGAGCAATTCCTGTCCCCTT
