# Supplementary material for: Genome-wide characterization of endogenous retroviruses in snub-nosed monkeys
Source: PeerJ. 2019 Mar 18;7:e6602. doi: 10.7717/peerj.6602 (PMC6428148; doi:10.7717/peerj.6602)
Supplement: File S4 — All ERV sequences found in the black and white snub-nosed monkey. [file peerj-07-6602-s004.zip › Supplemental4/239-5098.fasta]

>239NW_016803481.1:6752870-6757967 Rhinopithecus bieti 
CATTTATGAATTAATTGAAAGAATGTAAGGCCAGGCTGGGCAGTTCTCATTCTCTGATTGGCAGTCCATC
CGATTTTACAGACTATAAACAGAAGACAGAGACAAAGCAACATTATTCCAAGAACCACACATAAGATGTA
AATGTGGTGCCTTAGATAGGTCCAAGGGTTGAGGCTCTCCAGGCCTTGCTGGAATTCGGTCCAGTCTTCA
AAAGAAGGCAGAAATTCTTGAGTTTACCTATTTAAATCAAGAATTTTGTAATTCACCAATATCAAAGGTG
ATGTTGGATGTGAAAGCTCCCTGCAAATGGGCTTTCACAAGGCCCCATGGATACTCACTTTGGCTATATT
CTAAGTTGGTTACACAAATATGAGTGTGATTAAAATGACAACACAATTGCTGCTGCAACTGCAAGCTCTG
TATTTGTTCCCCTAACCATAGAACCGTGGATTTTAACATTGCCACTTCAGTTTGTAACTCAGGGTTAATT
TTATTCTGAATTAGCTGTGCTTGGTTGGCTATGCCTGTCCAGTTCTCCACGTACTGAGCTGTTTGGATAG
AATTATGAAAAGCTACAGGAGATATCACAACAGAAGTTAATAGCGTGACCAAGGAAACAGTAGCAAAAAT
GATCATGCTTAAGGCTCTACGGGCACAATGAGTAAGCTGAGTTAGAAGAAGTTTCACAAAATGCAAAGCA
GGTGTGGCAGCCCAAGACTTGGACAGATTAATGGGAATCCATAGTCCAGGGATGAGACTTAAATAATCAA
AGTGAGATATTATGTGTTTGCAATGTGCTATGATTAATGCAGCGACATAACTGGCAAGACTTACAGGTCA
ATTGGATATTGTTTACTTGGAGCTGGTCCTTCTTAGCTACCAAAACAACATAAGGATTAAAAACACAAAC
TGAAAACTGAGTGATGATAATCTTTACAAATGTAATCTTAGAAGTGTGTCGTGACTCCAGTTGGCCTTCT
CTCCACCTTTGCACTGAGGATCCAGCTGACTCATGGGCTCATACCAGAGGGACCAGGTCCATGGTTGGCC
ACCCTGAGTTCCTCCAGTCTCCCATTCCATGGTCGCGCGCACCTTGAGGGCACCCACACGGTTTGTCCAT
CTCCTGCAAAAAACACAAGCATACCCTCGTCCCCATGTTAGTAAATCCACCAGACTTTTCCATTTTCCTT
CTTCCGGGGATTTCCATAACACTTTTGGATAAACCTCCTTCTTTTCCTCTAACACTTACCAATGTCTTTC
TGCTGGAGTCTTACCTTCTGTACCAGGAGTCAGAAAATTTAAAGTAAATAAGACTAAATGTAGTTTTGAT
TGAGGTGGTAGTTGGCCTCCTATACCCCCTTTTTGTTTTTTCATCATGCATTGTAATGTTTGATGTGCCC
GCTCTATAATGCCTTGTCCTCTAGGATTATAAAGAATTCCTGTCTTATGGGTTATAGCCCAAAGCTGTAA
GAAATTTTGAAAAGCATGACCAGTATCAGCAGGTCCATTGTCAGTTTTTAATTGTTTAGGTATCCCCATA
TGAGCAAATGATGACAGACAATGTCACCATACATGACCAGCTGTCTCACCTGTTTGGCATGTAGCATGCA
GCATATGAGAATAAGTGTCTATGGTCACATGAACATAGCTAAGCTTACCAAAGGTTGCTACATGTGTAAC
ATCCATTTGCCAGATTTCATCTGGAGCCAAACCTCATGAGTTACAGCCTTCTACAGGTGTGATTCAAGGG
ACATGCTGGCAAGTAGGACAGGCTTGTATTATAGCCCTAGGGTGGCTATGAGATAAATGGAACATGCAAG
TAAGGGCGGAAGTATTTTGGTGCAGAAGTGCATGAGACGCTTGAGCTTGCTGAAACACAGAACCAATCAG
TTTGTCTGCTTTCTCATTACCTAGAGATAGGGGCCCAGGAAGTTGTGTGTGTGAGCGAATATGAGAAATA
TGAAAAGGAGCTGCATGAGAACGAATAACTTGTTGAAGTCTTAAAAATAAATTAAGCAGCCAGGCATGGT
GGCTCACGCCTATAATCCCAGCACTTTGGGAGGCCAAGGCAGGCGGATCACGAGGTCAGGAGATCGAGAC
CATCCTGGCTAACATGGTGAAACCCCGTCTTACTGAAAATACAAAAAGTTAGCCAAGCGTGGTGGCAGGT
GCCTGTAGTCCCAGCTACTCGGGAGGCTAAGGCAGAAGGCTGGCATGAACCCAGGAGGCAGAGCTTGCAG
TGAGCCAAGATCACGCCACTGCACTGACAGAGCAAGACTCCATCTCATAAATTAATTAATTAAGCAGTTC
TGGGTCTACTGTACTTTTAATTGTAGCAGTTTCTATGCGACTGGCTACATTTACAGCATAAGCTGAATCA
GACAATGTTGCTAGAATCTGAGGCTGTGAGCTGTAAAACCTGAATGACTGCAGTCAGCTCTGAGCATTGA
GCTGAAACACCGGAGGTATCTAGCTTCCCCTGTGTTAGGGGCACAACTGTGAGAGCATAAGTGTCTGCTG
TTGAGGCCACCCAGTTTGTGGTGCTTTGTCATGAGGGCCCTAGGAGGCGAATACACTTCCCAAGAGCAGA
GGACACTTGAGCTCAACAGGGAAGGCTATGGAGCTTTCAGAGGGGACCGTGCAGGAAAACGTGGTGGGCA
GAAGTGACATCATGAAGGCACAGCCCACAGTGTGGAAAACACAGACACAGTTTTTCAGGCTGGAAGTTGA
GAGTCCGCAGGGCCACGCTCCCTCTGAGACCCTGTAGAATCCTTCCTGGTCCCTTCCTGGTTTCTGGCGG
TGACCAGCAATCCTCAATGGTCCTTGGCCTGCAGCTGTGTCACTTTCATCTCCATCTCAGTCTTCACGTG
GCATTTTCCTCTTCTTATAAGGACACCTGTCATACTGGATTGGGACCTGCCCTGATGACTTCGTCTTAAC
TTGACTGCATTTGCAAAGACTCAGTTTCAAACAAGGCCAAATTCAGAGCTCCCAGGGTTAGGACTTCAGC
TTATCTTTTGGGGGAACGCACATCAACCCCCAACCGGAAGTCTTGCTTGACTGAGTTCAGGTCCTTCTCT
CTGCTCACATGGCATCATTTTACCAAATTTGTCATTGGAAGTGTCTGTTTATATACTTGTCACCCTGCCC
TCTGTCCCATCTCCAAGACTATGAGCTTTCCTTTTTTTTCTTTAGAGGCAGAGTCTTGCTGTGTCACCCA
GGCTGGACTGCAGTGATGCGATCATAGCTCACTGCAGCCTCAAACTCCTGGCTCAGTCAATTCTCCCGCC
TAGGCCTCTCAAGTGGCTGGGACTACAGGTGCATGCCACCACACCCAGCTAATTTTTTCAGTTTTTGTAA
AGACAGGGTCTCACTATGTTGCCCAGGCTGGTCTCTAACTCCTGGGCTCAAGCAGTTCTCCCACCTTGGC
CTCTCAAAGCACAGAGATTACAGGAGTGAGCCACCGTGCCCAGCCTTCTGAGTTTTTTAGGAACAAGGAC
CACATGTCAACTTTATCTCTGTGTCCCCATGGCCCAGCGCTCTGACTCATTTGTAGTAAGTGTCTGATGA
AAGGAGCTTGCACTCAGAAAGCCATGGCTGTGGCCTGGAGTCGGAAGGCCCAGCCAAGCCCTGCCTCTGT
CACTTCGAATGTGGCCTTCGGCAAGCCATGTCACTTCTCTGGACTTCAGTTTCCAATCCTATAAAATGTG
AGTAAAAACTCTTGTCATGCCTCCCTCACAGAGAGGTCAAGGGGCTCCAAGATGATGCGTGTGATGAAAG
CCCTTCGGAGCCACTGTCTGTAAAATAGAGTTGTGACATTCATTCTTTTCCAGCCCAGGACTTTATCTCC
TGCTCCATCTTTCCTGACTCAGGCCTCAACTGCAGCCTCCATCATCCCATCTGGAAGGTTTGCCTCAGAG
CCCAGCCAAGGTCTGGGCAGGCCTGGGCATCCCCTGATTGGAGCTGGAGGTCACCTGCTGCCAGTGGAGA
AACAATGTCACCACCCAGTGGCTGCCCAACCCAGTTCAGTTCCAACCTGAACTGCCCTTCTGAAAAGACA
ATGTGACCTTTGCAGCATAATCACTGCCAAAAGTAGTCGTTTTATAGCAGAAATCCAGACATACTGGGTC
AACTCTACAAAGTGGAAGAGACAAAAATGTGAAGCTTTCCACCACCTCTCACTGCAGTTCCACTGTCGGA
GGGCCACAGGGATGGGGTAATGGAACCAATTAGTTCCCCTGGATAATAGTCCCCCTGGTTGTCTACATCC
AAGGCTCTTCCTCTGGTGTTTGTCTACTCTGGGTGTTTATACCCTGCCAGAGCAGAGACTGGCTTAAGAT
CTGTGGGCGGGCAGGCAGATCCCAGGGTCCCTCACTCTCACACAAGCAGGTTTTAGCCCGTGCTGGTGAG
GCTTGAGTGACAGACTGGAGAGGAATTCACTTCAAGTCAGTGGTTTGGCATGGCAGGGCTGTTCATTTCC
TGTGGCTGCCATAAAAAGGTATCACAAACGTGGATGGCTTAAAACAACAGAAACTTATTCTCTCTCAGTT
CTGGAGGCTAGAAGTCCAAAATCAAGGGGCCTGTAAGGCCACGCTCCCTCCTTAGGCTCTAGGGTGGAAT
CCTTCCTTGCCTCTTGCAAGCCCCTGGTTGCTGCCAGTGATCCCTGGCGCTCCTTGGCTGCGGCAGCATC
ACTTGAATCTCTGCCTCTGTTGTCACATGGCCATCTCTGTGTGTCTCCACTGTGGCTTCACATCTCCCTC
TCTTCCTAAGGAGCAGCGTTGGATTTAACACCCACCCCAATCCAGTATGATCTCATTTGAACCAGATTAC
ATCTGCAAAGACCTGCTTTCCAAACAAGGTCGCACTCACAGTTCCTGGGGGTTAGGACGTCAACATATGC
TTTGGGGACACAATTCAACCCACAGTGGCAAGCATTCGTTCACTGGGCACCTGCTGGGAAGAAATGGTTC
TTGACATGAAGAGATTAACCAGTGTGTTATAGGAGTTCTCAGAGGGTTGGGAAACCAGTGTGAGAAATAG
ACAAATTTATTCATAGTAGGTTTTAACACACTTCTCCCAGACAGTAATAGATGAAGCA
