# Supplementary material for: Genome-wide characterization of endogenous retroviruses in snub-nosed monkeys
Source: PeerJ. 2019 Mar 18;7:e6602. doi: 10.7717/peerj.6602 (PMC6428148; doi:10.7717/peerj.6602)
Supplement: File S4 — All ERV sequences found in the black and white snub-nosed monkey. [file peerj-07-6602-s004.zip › Supplemental4/240-9756.fasta]

>240NW_016819256.1:22118-31873 Rhinopithecus bieti 
GTGAGTCAGGTTTTTGGTGCAAAACCTGTAGGCGGGAAAGCAGTCTTACAGAAGCAGAACAAAGGCAGTT
AATCATACTGTGACAGGTTTTACAACAGGCTTTGCAACATGAGCGTACCTTACTTAAACATGTCTTGTGA
CCTTGCCATGCTACAGAAAGAAAAACAGGAACTTACAAAATCTTTAGAATTGCAGAAATAGTTACAAAAA
TAGTTGTGAGAGCAGAACAAAGAATAGGGTATGGGGAAAGAATTTCAAAGGGGGAAACTGATAAGGAGAA
CTTCTTTTTCTCATCCCTGCTCCTGGAGCCCATTCTTTCGGGGCCCCTGTCTGGCCTTGCAGATAATGTT
ATCATAGCTCCAGCAGGACTTTGGAGTGAGTCAGACTGGTCAGGGAAGGACTTGTTTTCCCTTTACTTGT
TTTTCCTTTTATATTTCCTGCTTCATTCTCCCCTTTGATACTTTTTATAAGTAAGGTTTAATAGAAAGCA
TCACTATCTTCATTTAGTTCTTCAAGAGGAAGTACCTCTTTTCTTGGCAGGGGTTGATACTTAGGGCCAT
TAGTCATGTGGTAGTCTGTCTGTCCACAAGAGCCTCGATGGCTGTTTGAATATTTTTGACAACGAGGGGT
AAGAGACAAGGGAGTACAAGGCAGACTCCCAATATGGCTAGAACTACTCATACTAAGGTTTTAAATCCTC
CAACGGATGAGAACCAACCTCTGAAGAGGGAATCTGGAGACTATCCTTTCCAAGACTGAACTGGGATGTG
GGCTAACTTTTGGATTTTTGCAGTTATTTCTTCGATGACCTTTCCATTGTCATCAATTTCCAGGCAGCAG
TTAGTTAGGTTGAACTTTCCGCATACTCCCTCTTCCTGGGCTAGGAGGTAGTCTAAGGCCAGTCTATTTT
GATAAACAGCATTTCTCATTTTTGTGGCTTGCTGGGCAAGCAGATTCAAGGCCCCTGCAGTTTCATTGGT
AATGATTTCTAGTACTGCCTGCAATCTTATAATACGGTTGAGCATGTAAATTGGGGTGCGGTATCCCCAC
ATTCCATCTTCTGCCCAGGTGGCTGGGCCATAATATTGAATTATTCTTTCAGGAGGCCATTCATTTTCCT
TCCAATCTCCCAGAGTTATGCCTCTTTTGCTTTTCCTTTTAGTTTCATCATAGATGGGGTATCCTAAGAC
TTCTCCCTGTTTTAGGGGGATTAAGAAGAAGGACGGCCTAATTGTCCCCAGTACACAGGCCCCTGACCAT
TTAGCTGGCAGTTGTCGATATGCCCGTGGCCCACAGATCCAGTAGAGGCCAGAGGGTGCCTGCCAGGTAT
TTGGAGCTTCAAGTTGGTACCAAGAATGGTTTAAAGATGGGAAACGAGAGAATGGGCTTGGGTGCGGTGA
TTCAGAATTATTGCTTTTGCCCCTCCATAAAGTCTTTCCTAGTGTCTCATTGTAATATTGTTGTCCTAGG
CAAGTTAACTCTCCTACTGGGTCTGTAAAGGCCTTTCCCCAGCGAGCAATACAGAATTTTCCAATAATGG
AGGTTTTTAAGAACCAGATGCTCTGACTTGACAGTGCAGGTTCAAGGGAAGAGGCAGTTAGAGTTAAATT
ATCTTGGGGCATTAGCTCCCTTGCTTCCCATGGCCATTGGTCTCCCATGTTTGTTCCCCCACAGACATAA
CATGAAGCGACATGCAGGCTGCTGGCTATGTTTTCAGCCAGTTGGGCGAATAAATTTCTGGCCAAGGGAG
GGGCCTCAGGCAATTTCTGGTTAACATGCTCATAGAATGACTCGAAAACTCGGAACTGTTGGGTTGAGCG
GGTCCGAGTTTTCTTTACTATATATAGATAGACATAGGCTCCTGGGTCAATTTCTTTACCACTGACTCGT
GCCCCTAGTGGTGCTTTTAAACCTGTTGTCCATATGGGCTGATCTGGCTCTAAGATGGTAAGATTTACTG
AATTGCAAGTGCTTGTTTTACAATCTGGTTCCAATGATATTTTGGTAAGCATAATTGGCCCCAGTGATTG
TTGGCTACTGGACCACGTTGTGCAGTCCCAGCAAGTTGTTACTGGGGAATCGGTGGAACAAGCAGGGGGT
GCACACCTATTTTTATGGCAGCTACTATAGTACTCCATGGAACTGAAGATTACGGGAAAGAGTGAGCCCA
TGGATGCTATCCGGCAAACATCAAAGTATAAGGATACAACACTTTTGCTGGAGGGAAAGACCTTGGTTTG
GTTTAGAAGATCCCCTTCCTTTGACCCGACATGAATTTCAAACCAGGTCCCAGGTGAAGACTTAGGGTCA
TAACACACATAAGGCTGGCCCTTTCCTGGGTCACAGACTGAGTAGGTTGTCTGGTTGTGAGTACAAGTTC
CTAGGCAGGTCCCAGCACACTCATAATAAGTGTGATACAACAGGGTTTTAGTCATGATGCTCCCCGACCA
CGTAGTGTGGGTGCAGTAGAGGCATCCCTCCCAGGGTTCTCCTTTTAACATGGATAAGGGGAGTAGCAAG
AACAAAGTGATGAGTAGCATGTTCACACCCAGCATGGACAGAAAGGGCTTTTTCCCAGGGGAGAAGGCTG
AGCAGTGACAGCTTAATAGCAAAATAATTAGTATTTCAAGGAAAATTAGTGGACTTCAGATTTCTAACCA
CGTTTACTTCCCTGATGATGACTCAAGCTTCGGCCGTGCGTAGACTAGTCAGCTTCCGGGGTGACTAGAG
CAGGGCTGTTGTCTCCTCAAGCTTCAGCCGTGCGTGGACTGGTCAGCTTCCGGAGTGACCAGAGCAGGGC
TGCTGTTGTCTCACTGGCGCCTTGGTCCTGTCGTAGAATCAGCTGGGTTGTATGGTCTAGGTCCTGTCGG
CTGGTCCACTTGTCTTGGGCTGCTAGTTTCAGCTGACTGGATGGATGGATCCAAGGCACAATTCCTGCAA
CTTTAACAACAGTGGCAATAGACAAGATTACAGTATGGAGACCATCCCATATGGGTCCCAGAGTGGTTGG
GTTTTATTTTTTGACCCAAAGAGAGTCCCCGGGTTTAAAGGGGTATACTGGATCTATCAGGCTATGGGCA
TTCTTTCCTGGACCCAGCTATGGACACTTTGCATGGGTATCCCCAAAGCCTGCATTTGCCTCCTTAAAGT
TAATTCCCCTAGTTCACGGAGATTACCCTTAATTTGACTTATGATTGGGGGTGGCTGGCCAAACAGTATT
TCATAGGGCAAATACCCAGCTTGTTTGGTGGTGGTGCACCTGACTCAAAGGAAGACCATGGGCAGGACTT
GATCCCATCTCAGAGGGGTTTCTTGGCAATATTTCTTCAGAAGCTGTTTGAGTGGTCATGCACTCTACTT
TTCTTGAGCTCTGAGGCCAGTAGGTTGTGTGTAATTTCCATTTTATTTATTTATTTATTTATTTATTGAG
ACAGAGTCTTGCTCTGTGGCCTGGGCTGGAGTGTAGTGGCTGGATATCAGCTCACTGCAAGCTCCGCCTC
CCGGGTTTACGCCATTCTCCTGCCTCAGCCTCTGGAGTAGCTGGGACTACAGGCGCCCTCCACCTCGCCC
GGCTAGTTTTTTGTATTTTTTAGTAGAGACGGGGTTTCACCGTGTTAGCCAGGATGGTCTCGACCTCCTG
ACCTCGTGATCTGCCCGTCTCCGCCTCCCAAAGTGCTGGGATTACAGGCTTGAGCCACTGAGCCCGGCGT
CCATTTTATTTTTAACAGCCATGTTAGTTCCTGAATTATTTCAGCTAGAAATGCCAGTCTGTTGTCTGAC
CCTAGAGTCAGGGACAGTCCAAATCTGGGGATGTTTCTTAATAGTATTTTAGTCACTTCTCATGAGTTCT
TGCTTCTGGTGGGGAAAGCCTCGGCCCATCCTGAAAAGGTATAGACAAGTACTAACATGTACCGATAGCC
TCCTGCCTGGGACAACTCGGTAAAGTCCTTGAGCAGGTTTTCACAGGGCATGGTTCCTATTTCCTGAATT
CCTGGGGGCCGAGTGGCCCCTTGTCTTGGGTTGTTCTGGGCACAGGTTAAATATTGTTGACAAACAGCTT
GGGTGATGGCAGTGAGTCGCGGCACATAGAAATGGCATCCTAGTAGCATTTCTAGTGCCGTTTTTCCCAT
ATGAGTTCCTTGATGGAATTGCTTTACCAATTTGGGGGCCACCATTTTGGGAATGGCCAATCTCCCATTG
GAGAATTTCTACCATTCTCCTTCAGTATATTTTCCAGTTTATTGGACAAAACCGGCCTTCTCATTTGGAG
AGTAACTTGGGACCTCCTGGAGGGGAGGCTCTGGGAGGAGGGGCATAGCTAAGGCTTCTTTTTTAAAATG
AGGTGTAACCACTGCTGCCCATTTTGTCTCGTTTCCCTTTGTTTCCTTTTGCCTCTGACGTGCCTGCCCT
CTAGTGTCCCCTGCAGCGCATAGCTGCTACTTTCTCTGGGACCCATACAGCATCTAAGAGCTGTAGAATT
CATTCTTTGTATTTTATTTTTTTTTGCCCCTGGCAGTTAAGAGTCCTCTTTCTTTATATATAGCTCCATG
AACATGCAGTGGGGCAAAAGCATATTTGGAATCCATGTAAACATTGACCTTTTTGTCTTCTGCCAGCTGG
AGAGCCCTTGTTAGGGCTACTAGCTCTGCCTTCTGGGCTGATGTTCCAGCAGGCAGAGGCTAAGCCTCCA
CCACTGAGTCTAAGGTCACCACTGCATACCCAGTCCAGCAGACCCCTTCCAGCTTAAAACTGCTTCCATC
TGTGAAGTATTCTATATCTGGGTCCTTAAGGTGCTGGTCTGTAAGGTCTCCTCAACTGGAGAACACCTCG
TCCACTGTTGCCACACAGTCATGGAAGATGATTCCCGGTTCAACTGGGAGCAGAGTAGCCGGTTTAAGGG
TGTTCACTGTTTTCTAAAGTTATGCGGGAATTTTCGCATAGGAGCCCTTGGTATTGAGTCATCCTTGGGT
TTGATAACCAATGCTGCCCTGTCTGATCCATTAAAGTTATAAACGAGTGTAGTACCCGGATGGTCAGTTG
TTGCCCCAGGGTCAGTTTGTCAGCTTCTTGTGTCAATAGGGAGGTAGCAGCTAGTGCTTTACAGCAAGGA
GGCCACCCTAGTGCCACAGAGTCCAAGTGTTTAGATAAGTATCCACTGGGTGATGCCATGATTCTGACTT
GAGTCAGGACCCCTATAGCCATTCCCTTTAATTCATGGACATACAGAAAGGCTTAGTTGTATCTGGCAGT
CGTAAGGCTGGAGCCTGAGTTAGAGCTTCTTTGATTTGTTTGAACACCTTCTCCTGGTCAGTCTTTCAGA
GGAGGGGTTCATTTTCACCCTCCTTTGTGGCTTCATATAAGGGCCTAGCCATAAGTGAGAAATTTGGGAT
CCAGATATGGCAGAACCCTGCTGCCCCTAAGAATTCCCCTATTTGGTGCCAGGTGGTTGGAGCTGGCAGT
GCACAAACAGCTTGCTTTCATTCATGGCCAAGCCGGCATTCCCCTTGGCTTACTATGAAGCCTAAATATT
TGACCTTTTCATGGCAAATTTGGGCCTTCTTTTTGGATACTCTATACCTGCTTTCCATAAGAGATGGAGG
AGGTCCTGGATTCCCAGATAACAGTCCTCTTGGCTTGGGGCTGCCAAAAGAAGGTCGTCAATGTACTGCA
ACAAGGCGCAGTTGTCATTTGGTGGGATGTATGCCTTGAGGTCTGAGGCCAGTGCTTCCCCAAAGATTGT
GGGAGAATTCTTGAACCCCTGTGGGAATCTAGTCCAGGTGAGCTGTCCCCCCATGCCCATGACTGAATCG
TCCCATTAAAATGCATAGATGGGCTAACTGGTGCCAGGCAGAGACAGAAGAAGCATCCTTTAAGTCCAGG
ACTGTAAACCAGGTGGCAGTTGCTGGAATAAGTCCCATTAAAGTATACAGGTTTGGTATTACTGGGTGTA
TGGTCACCGTGGCTTGGTTTACAGCATGCAAGTCCTGCACCAGTCTATACTCATCAGACCCTGATCCTGG
CAACCGTTTTCATATCAGCAAAAGTGGAGCGTTCCAGGGTGACTGGAATTGGATTATGGTCCCATGGTCA
TAGAGCCACTTTAAATGCTTATAAACACCCCAAATAGCCTCTTGGGAAAGTGGGTACTGACAAACCCGAA
CTGGAGTTGCTCCCGGTTTCAATTCTACCACTACCAGTGCCTGATCTACAGCCAGCCCAGGTGAGTTGTC
TTCAGCCCATACTCCAGGAATTTGATCAATTAGCCTAAATAATAATTTCTCTTCCTCCTGCGTATAAGGC
TGCATTGGTGCCTGTACTTCCTTTGTGTACAGTCTCCATTCCTCAGCCTGCGGGATGGTGAGGGTTAACA
CCATGCCCTTTGCTTGAGTTAGGCTTAAAGTAATATCTCCTTGTGACCCAAAGGTAATCTGTGTGTGCAA
CTTTTGGAGTAGGTCTCTTCCTAGTAGGGGCACTGGATAATTGGGGAAATATAGGAATTTATGTTGGACC
TCTCATCCTCCGATGACACACCTCCTTGGCTGACAAAACAGCCTCTTCTGTGGGACCCCTGTAACCCCAA
CAATAGTTGTATGATCTTTAGATAATGGCCCTATGGGCTGGGTCACTACCGAGTGTTCAGCCCCGGTGTC
TACATAAAGTTCATTAGCTGGCCCCCTACTTCTAATGTGACCATGGGCTCCTGGGGGCCTAAAGAGAAGG
AGCCCAGTCTGGCCTAGTCTTCATATTCTCCAGTTCTTGCCAGCCTGGTCAAGTCGGTATCTGACTCCCT
TGGGACACGATAGCCCTTGGCTGGCAGTTTTCCAGTTTTATACTCTGTCATTTTCTTAATTGCCCTCTGG
ACATTGACCTTTCCAGTGTCCCCTCTTTTTGCACTGTGCACACTGATCCCTACATACTCTTGGCTGACTT
TCAGGTCTCTGCCTGACCTGAACCCTTCCATATCTGCGGCCATGTCTGCACCCTCTCACGATACTACTTT
CCCTTTCTGTGAGGGTTGCCACTAGCAGATTGGCCTTTTTCTTAAGTCTCAGATCAGCCTCTCTGTGTCT
CCTGGTTACGGTTAACGTACATCTTGATGGCCACTTCTAAAAGCTGAGCGGCATTGATGCCCGTGACAAC
TCTCTAGCTTTTGCAGCTTTCCCCTGATGTCTCTCTGGGCCTACCCTACAAACGCTGTGTTCACCATGTG
CTGGTTCTCAGTAGCCTCAGGGTCAAAAGGGGTGTAAAGCTGGAATGCTTTACAGAGTCTCTCATAAAAC
TGACTAGGACTTTAATTAGTCTCCTGCAGCACTTCCAAGATTTTCCCCATGTTGACTGCCTTTTTCCCAC
CTTCCTTTAGCCCTTGCAGGAGAGCCTCCTAGTACCTCTGTAGGTACTATAATTGGGCTGCATCATTTGG
GTCCCAGTGTGGGTTGGCCTCTGGGAATTGGCCCTGAGCATATGCCTGGACATTAAGTGTGCCTTCTGGT
GCACTGTGTTCCAGCCAGCGGAGGGCTGCCTGGCTCACCCTTTGGCGTTCCTCGGTGTTAAAGAGCATCA
GGAGGAGCTGTTTGCAATCTGGCCAAGTTGGATTTTGTGTCTGAAAAATGAACTGCATCAGATCTGTGAG
GGCTTGGGGCTTCTCCATGTAGGAGGGAGTATGGTGTTTCCAGTTTAGGAGATCAGTGGTTGAAAAAGGC
TGGTAAATGAAAGTCAGTTGCCCCCCTTGGACCTGCCCCTGTTCATCATAATAGATAAGTCCCCGTGTTT
CACGGAGGAGCATCTGCAACACTCTGGCGTGGCCAGATCAAAGGTGGCCTGCTTGATCATCCTGACTTTC
CTTCTTGACCTCCTGGGCGGGGACTCAGATTTCTCCCTTTGAGGTGTAGCCTGGGGTGTGTCACTATCTG
AGTCTGGCTGCTCAGGGGCTGCCCTTGGTAAAGGGGAATAGATTGGCACATAGGGAGGAGTGGTTTCTAT
CTCCTCTAGTGGTTCCTGCAAAACTGGTTTTTCTTGTGGCTTTCCTTTTGTCTCTGCAGCTGACGGTGAA
GCTGATTTTTCTTTCACTTTAGGCTCGGCTCGAGCTATAAGCATTTTCCAATAAGATGCCAGGCAGGGCT
GCAGCCATGCAGGTCGAGTTTGAACTATATTTAGCCATGAGTCAATATAAGGAAATTGGTATGGATGCCT
TGGTTGTCCTCCGACCCCAGTCACCACCTTAAATACACGGCCAATTGTTTCCCTATCTACAGTTCCTTCA
GCCGGCCATCCAACATTGAAAGAGGGCTATTCTATTTCACAGAGAGTTCTCAACCTCTGGGGGGTCAACT
TGATCTCATAATCCCCCATATAATCTTTCTTAAAGTTCCTTAACATACATTCTAATGGGGTGGGTTTCGA
CGACTTCCCTCCCATTTCCTCCCAGTTATGGCATAACACACTCACCCATCCTTTCGCTTCCGACTGATTA
GACCGTGTCCCTCGTGGAAGTATTTCAGACACCACTTAGCTTTTATGGAGGGTTTGTATAAGTCCTGAAC
CCGGACCACCACAATCTATAAATTGTGGGGCACCTCCCTAAGCCATATGCCGTAGCCCCGGAGGATGTTT
GCCACGAGTCCTAGTCAGTTCCATACCTCGCTCAGATCGTACAGTCTATGCTAAGAGACCTGCAGCTCCA
CACACGTCACTCACCACACTGGTTCCTTTTGGAACCGTCTCTTTCACATGCATTCACACACCTCCCCATT
TCCAGTTTCCTTTCTTAACCAACTTAGCGAGCCACTCTCACGTCCTGGGTCAATTGGGGTGTAGGTTTCT
TCCAACTTTGCAAGCCCCTCTCATGTCCTGAGTCGGATTACTAGATACATCCCAGGAGGTGATCAGGCTC
CTCTTCCGTCCTTATGGGATGGGTGCTGCCTTGGGCTCAAACCTTACCGCAGTCCTGTAGTGTGCAGTCC
TGGAATCGTCCTGTAGCCCCTTAGGTTCCACTGCACTGTCAGGGAGGGGCTCCAGGTCATGGGAGAGCTG
ATCTCCCCTCTGGGTTGAAGGTCTCCCAATGGTGCCTAGGGTCATGGGTCTCCCCCAGCCCGGGGCTCCA
GTCCCACAGGCAAAGGAGACAGTAAACCTGTAGTCTCCCCTCCTGGCTGGCTCGCCAAAATGTTGCGGGA
ATCAGGAGGCTGGAGAGACCACTGGGTGGAACAGGAGGATTTTATTTAGGTGGTCACCGGCCCAGCAGAT
GAACATCCAAAGGCTGAGCCCTGAACAGAGACAGGTCTTGACTTTTATACATGCAACCAACAGGGGCGGG
TCAGGTTTTTGGTGTGAAACCTTTGAGGCAGGAAAGCAGTCTTACAGAAGCAGAGCAAAAGCAGTTAATC
ATACTGTGACAGGCTTTGCAACATGACCCTATCTTACTTAAACATGTCTTGTGACCTTGCCATGCTACAG
AAAGAAAAACAGGAACTTACGAAATCTTTTCAAACTTGCAGAAATAGTTACAAAAATAGTTGTGAGAGCA
GAACAAAGAATAATGGTATGGGGAAAGAATTTCAAAGGGGGAAACTGATAAGGAGAACTTCTTTTTCTCA
TCCCTGCTCCTGGAGCCCATTCTTTTGGGGTACCCGTCTGGCCTTGCAGATAATGTTATCATAGCTCCAG
CAGGACTTTGGAGTGAGTCAGACTGGTCAGGGAAGGACTTATTTTCCCTTTACTTGTTTTTCCTTTTATA
TTTCCTGCCTTATATACACTGCCTGT
