# Supplementary material for: Genome-wide characterization of endogenous retroviruses in snub-nosed monkeys
Source: PeerJ. 2019 Mar 18;7:e6602. doi: 10.7717/peerj.6602 (PMC6428148; doi:10.7717/peerj.6602)
Supplement: File S4 — All ERV sequences found in the black and white snub-nosed monkey. [file peerj-07-6602-s004.zip › Supplemental4/241-7826.fasta]

>241NW_016819256.1:134884-142709 Rhinopithecus bieti 
TGTTTTCTAACAGTCACACTGACAGGCCTCCATAGCACTCATGTTATACAGGCAAACTTTCACAGCATCT
GCCTTAACATTAAGTTAGTACTTAACCCTAGAAAAATCAATCCCTGGACACCAAAGCCAGAAATGAAACA
TATGTTTGGTAAGAGTCTTGTGCAAGTTTCTCCTAAAACCTGGGGCAAGTCAAGATAATGAAGATAGCCC
CACATTCCTTGTACCAGGACCAGTCTTGGGTTAAATAAATTTATTGGGCATCTGAGGCAACTCTCCAGAC
CCAAACTATAGGTAATATAAGATAGAAGTAGTCACCCCAGTACCAGGGCCCTCGTAGATTAAGTAGATTT
AGGGGACGTTTCTGGCCTCTGACCTTTTAGTTAAAACAAAATTATTTACCTGTAGACATAGGTTAGTATG
ATACTGCACATAGGCATGTAGTTTGAAACATATATAAGCAATGGAAAAATGTTAGTCTTGAGTTGATCTG
AGGAATTATCTTTGACCTTCTCCCTGTACTTGTTTACAGAAATAAACTCTCTTCTTTCCCAGTTTGCATC
TTGTTATTGGGCCACAAGAACACACAGCCAGACCCAGTTTGGTCCAGGAACAACATTTGGCAAGCTAGCC
AAGAGTCCCTGAAATGGTGCGGCACTCAGTGACCCGTGACTGTGGCGAGATGATCATTTGGAGACTCCCA
GAAGCTACTGGATAAGATAGACCTGGGGATTCTCCCAGGGGCTATCCCATGTACAAAAACCACATGTCCC
TCTCACCACTGGGGAAGAATGGTGATCAGGCAGGAGCGGATGCACTCATAGGGTGAGTAAAACTGAATCA
TATGCAGGACGCCTGTTATTTTCTTATCTGGGCTTATTAAGCCATTTGGTCTGATACCATCAGGAAAATA
GTAGGGCTTATTTGTATGCTCACTTGCTATTTGGTTAGAAGTAAACCTGAAGCTGATTTCAGATCCATTT
TACCCAAGTACGCTTCCTTTTGTGTTTGTCTGAAACTGTCTCCATGTTCATGTCTGTGGTTTTTGTCACT
TAAAATGGAAAGTGCTGCTCTCCTTCCCTCAGGGAGCCCTCTGGGAAAAATCCTGTCAGATTGGAAATAG
TACAAGGATTCCCCCCATGACTAAGAAGAAAATGGTTTACTATTGTAATGTGGTTTGGCCAATGTATGTT
TTAGGATCCAAAAAATGGTGGCCAATTCTGGGGTCTTTAAGCTATTATATCTTTCAGTTACAACTGTTTT
ATCAATGTTTGGGGAAATGGGAGGAAGGATTTAAAAATTCCCCTACATTCAGGCACTTATGTTGCTACAT
AACCAAGAGGTTAAAGGGAATAAGTTAATGTTACATTGCTCAGACAAAGTGTGTCCTGACCCTGAGGGAG
AGGAAGAAAGAAAAAGAGCTGGAGAGTTAGCAATTGCTATACATGCCTAATCCAGTAGAAGCTAGTGCCC
CATCACCTAGTCAAGAGAGTGAACAGTCACCTCCTGCAAAGTACAAAGAGGCTGCAAACATAGTCTCTCC
CTCCTGAACTAGGCAAGGCACTAATTTTGGCTGAGGAGCTACCAAGCCTGGGACAGGACAATTTCCCCTC
TGACAATATCCCATGGGAGTTAATCAGCAAGAGCCTCTGGCTGGATATTACTGAGCATGAAGCCCTTTTT
CCACATCTGATTTACTGAATTGGAAAAGTTCCAGTCCTTCCTACAGGGAAGATCCCCAGAAGATGACTGA
ACTGTTTACCACTATTTTTGCCACCCATTGCCCTACCTGGGCTGATGTGCAAGCCCTCCTAAATATTATG
CTTACTGCAGATGAGTGAAGGCTAGTATTAGACAAAGGAGAAAACATGGCACTTTCATGATGAAAGCCCT
GATGATACCCTAGAACCTGATGAGGTGATTCTGTGCAGTGACCCAAATTTGGACCCAAATGAGGCCAGTG
TGGCTGGAGTTAATTGTCTGTAGTGTTATAAAAGGTGTATTCTAAAGGACATTAGGTCGGGGTGCTGAGA
CCTGAAAGTCTGAACAAAGTGCTGGAACTTCAGCAGAAACCTAATGAGGACCCCTCAGAATTTATGGAAC
AGATCTGTCAAATGTATAGAAAGTATACAGACTTAGATCCACAGGACCCTAAAAATGTCAGAATGGTAAA
GATGACTTTTGTAGGGCAAAGTGCCCCCAGACATCAGAAAGAGGTTCCAGATGTGGAAGGGGCTATTGAA
ATGAATGCTTCTCAGTTAATTGACATTGCATTCAATGTCTGTAATAGCAGGGAAGCCAAGGAAACTAATG
CTCTATGGCAGGCAGCAATACTTACAGCCACTGTGGTAGGAAACCCAAAGAAAAAGAGACCCCTGAGGCA
GAAGGAAAATATAGAAAAAGATCAATGCATTTACTGTCAGGAGACAGGGTACTGAAAGAAAGACTGCCCC
AAGTTGAGTAAGAAGGAGCCCAGGTCATTTACGGCTGTTAAGCCTGAAAACTAATCCAAGGAGGACTGAG
GGGCCCAAGACTCCTGATGGCTCCAACCCTGTCTGACATTAAGATTTTCCCTCAGGAGCCTTGGGTAAAT
TTGATAGTGGGGGAAATGAAAATTGGACTTCTAAATCCATATGGGTGCTGCTTACTCATCAATTAATACC
CCAATTACTGAACCTTTTTTGAGAGTGAGTCGCTGTATTGCCCAGGCTGGAGTGCAGTGGCATTATCTCA
GCTCACTGCAACCTCCACCTCCTAGGTTCAAGCAATTCTCCTGCCTCAGCCTCCCAAGTAGCTGGGATTA
CAGGCATGCCCCACTACGCCCAACTAATTTTTGTATTTTTAGTAGAGACAGGGTTTTACCATGTTGGTCA
GGCTGGCTCGACCTCCTGACCTCAAGTGATCTGCCCATCTTGGCCTCCCAAAGTGCTGGGATTACAGGCA
TGAGCCACCACACCCGGCCTTACTGAACTTTTTGGCACCTCTGTCAATATAGTTGGGGTGAGCAGAAAGC
TAAAATCAGAATAGTTCTTTCACCCTATATCCTGAAATGTGGGCAATAACTTAATAACTCATTGGTTTCT
TTTTTTCTTTTTCTTTTTTTTTTTTAAGACATTCTTGCATTAAGACCATTTGGCAGCCTGTGGGTACAAG
GTCTCAAGCAAAAGGGTACAGGGGTACAGATATGCAAACAAACTGTGGGATACTTAGGATTTTTGTTACA
GAGAAGCCAGAGCCCTGACAGTGGAGAGGCAAAATGCAGTTGCCTCTATCACGACACCCACAACCAGAAA
GCAGCTAAGGGGCTTCCTGGGAATGGCAGGATTCTGTAGAACCTAGATTTCCAATTATGGCTGATGGTAA
AGCTGCTATATGAACTGTTAAAAGGGGCCAACCACAACCCCTTTAAATGCATTGGAGCTGAAACACCAGA
ATGCGTTTGAACAACTAAAGCTTAAGATGACATCTGCCCCATCTCTGGGGCTGCCAAATCCTCATAAACG
CTTGCAACTTTATGTGCATGAAAGACTGGGTCTGGCACTCGGGATCCTAACACAAAAACTGAAAGAAATA
TTGCAACCAGTGGCTTATTTGTCAAAAGGCTCGATACCGTAGCAAGGGGCTGGACCCCTTGTCTCAAAGC
AGTAGCTGCCACCTGTTTGTTACTCAAGGGAGCTAAGAAGCTGACTTTGGGTCAGCCCATCATGATTTAT
TGTGCCCCATCAAGCCTGGTGTTATTTGAGCAGAAGGGTGGCTACTGGCTGATGGTTGGCAGATTAGGGT
GATATCAGGCCATCCTGCTTGATAATCCTGCAGTAAAACTGCAGACCACTGGAGCCTCAAACCCCGCCAT
TTTGCCGCCACCTACTGGGGAACAAAGGAACTAGTACACAACTGCCTAGAGGTTGTCATCAAGTATTTTC
TGGTCTCCCAGATCTAAAGGATGCAGTCCTCCCCTGTGCACACTGGTTGCTGTTCATGGATGGAAGCAGC
TTAGTCACCAAGAAAGGAAAAATGCTGCCTATGCTGTAGTAACTCTCTTGGAGGTGATAGAGGCAAGAAC
ACTCCACACAGGGACTTCTGCAGAAAAGGCTGAGTTAGTTGCTTTTACCAGAGCCTTGCAACTGTCCCAA
GGTGAGAGCACCAATATCTACGCTGATTCCAAATATTCCTTCATGATAATCCATGCACACGGAGCTATTT
GGAAGGAAAGGGGACTGCTAAAAGCTGATAATACTGAAATTTAATATGCTAAGTAAGTGTTGGAGCTGTT
GGAGGCAGTAAAAGCTTCGAGAAAAATAGCTGCTATGCATTGTCCAGGCCATAAGCACAGCAATTTAAAA
CCAGCTAGGGGGAACACTGTCACCTACCACACAGCCAGGCATCTAGCCAGCACCAGTGCCAAGGTCCAGG
CACCTTTCATTTCCCAAGTAGATTTGGCAGCTTTCAAACCCCTGTATAGTTTGAGGATGAAAAGAGTGCC
AAGGACAAAGGGTTTATTCAAGACAAGGAAGGCTGGAAAGTAAATAACGAGGGCCTGGTTTGGGTGCCAG
CACACCTTCCTTCAACCCAATGCTAAAATATATTCATGATAGCACGCATTTTGGATGAGATGCCTCGTTA
ACTTTTGTGCAAAAAAATATATGAATGAAAAGAGACTGAAGGCTCACTTTAAAAGTATTATACAACATTG
CCATCTTTGCATTGAAAATGAGACCAATAACTATAGCAGAGGACAACCCAGACAACAGGCAAGAGGGAAG
CATCTACTAGAAAATTGGCTGATTGGCTTTACTCAAATGCCACTTGCCCCTGGAAGGTACAAATACCTCT
TAGTTGTAGTGGACACTCTCAGGCTGGGTGGAAGCACACCCATATCATACCGAGTGGCCAACAGAGGTAG
TTAAAGTGCAGCTAAAGAACATCATACCCCGATATGGGCTCCCTGACATTATCCATAGTGAAAATGGGCC
TTCATTTACCTTGGAAATAACCCAACAAGTAAGCAAAACACTAGGAATAAAATGGAAGCTGCACTCGGCA
TGGAAGCCTCAATCCTCTGGACAGACTGAAAGAATTCATCATACTTTAAAGACAACTCTTGCTAAGCTAT
GTCAGGAAACTCAGTTAAAATGGATTCAGGTACTTGGGATTGCACTGCTCTGGGTAAGAATAACCCCCAG
AAATGGGATTAAATTAAGTCCTTATGAAATTATTTTTGGGAGGCCCTTTGTAGCCTTGTCCTGGGTTGCT
AGAGTGTCACTGGATACAGAATTAGCTGTTAGAACTGACGTCACTCAGGATGAACTCTTAACCATTTGCA
TAAGTTTGCTTCTTAGAGGAATGTCACAGATTTTGTAGGAGATTGCCACCCATTTCAACCTTGTGATCAA
GTGCTGCTGAAGGAATGGAGAGAAGCTGATCCTGCCCAACAATTACAGGAAAAATGGAAAGGGCCGTATG
ATGTGCTGTTGACTAATGACTTGGCACTGAAGCTGACAGGCATCAAATCCTGGGTTCATCATAGGTGAGT
GAAGAAATTCCAGTCAACCGGGGCCTCCACAACGGAAACAACTGCCACTACTCAATGGGAAATGGAACCC
CTAGAGGACTTAAAATTCCTATTCAGAAAATGATACAGATTTCTTTTATGCTATGCTTCCTTTTACACCT
CTTACTGTTGCATCACACACTTATAACCCCTGTCTACAATGGGCACAGGACTATGCAGACAGCCTCCAGC
AGGATTCCTGTTGGGTCTGTGGCCTGTAACCGCTTTCTAGCACCACAGGTCAGCCTTGGTGGGTCTCTCC
TGTGCAAGGAAAAGACTGGGTGTACCTACAAACCTTTCTAGGAAATTTAAAAACTGTATTGGGTTGCAAA
TGGCTGGGATAACTAAAGCAAATGTGTCAGAATGGCCCATAAATGAGACTTTAAGTGAGCCAGGACACAA
AAAGCCATTCTCTTTAATAGAACAAGTATCCAAGTTATAGGATTAGCTACTCTTTTATTAGATTCAGAAG
TGCCCATTCAAACCTTCAAGCCCCAAAATGTTTAATACGAGAATGGCTTTCCCCAAATTTGGGATGGTTT
CATTTGGTTAACTGCTTTTACTGGACATTTGAGACAAATAGCCTCCTTGTTCTTTGAGCAATGAAAACAT
TTCCTTGACCATTGGCCTAATGCAACTCAGGTTATAGGATGGATTCCCTCTGAGTGGTACCAATATATTG
TAGTACTCCAGCAGAGGGATGCGTTCACCACACATTGGTCTCAAATGGCCTGGCCTAAATTGGTATCCTC
CCAACACAACTCAGTGGCTTTGCAGCACCAACCTATGGCCATGGCTTCCCTTGGGCTGGTAGGGATGTTG
CACTCTAGGCTTCCCATAGGCATAAGGTCATTAGGTAAAAACCATTCAAAATCTGCCCAATCTTCCACAT
ATGATTAACAGATGGACCAGGTCAGTCTTTCACTAGTACAACCATCTATCTGCAATATTCATGCTCTTAA
AAGGATTAGAAAATGTTACATGGCACATAGAGGCATTGGCCAACTTTACTCAGGGGGCTCTAAGTGACAG
CTTCCAAAGCATTTCTCTTATAAATACTGAAATGTATCATATGTGAAAGGCTATTTTGCAAAATCGAATG
GCCTTACTGCAGCCCAAGGGGGAACTCATGCCCTCATCAAAACCGAATGCTGTGTGTATATTCTGAATAA
TTCTGGGAATGTCTTTCTAACACTAAAGGGTATACGTCAGCAAATTCTAGCCGTTTCTAGCCCGCAGTTA
TCACAAAATGATGGACTTGCATCATGACTCAGCACAGAACCTTCTTGCTGGCAGGAAGTCCTGGCATTCT
TTGCTGTTTTCCTAGGCTTAAGTATATCTCTGTGCTGTGTAATGCATTGCTGCTATACACTGTGTGCTGT
TTCACAACATTCCCCAAACTCATGCCATTATGTTTCAGCAGGTGCTGCTGCTAAAAGCCTGAGGCGAATA
GTATTTCCAAGAGCAAATGAACCTCTGCCACTCCAATCCCATGTTCACTGCTCCCTAACAGTGACCCCCC
TCAACAGGAAGTAGCCAGAATGATCACGATGTCCCGCATCCCAGCAGTCTATCCAGCTTGGGCATGATAG
AAATCATGCGCAAATTGACAGTGGGGATTGTGGCAGGCCAATTCTTCCTAACAGTCATACAGACAGGCCT
CCATAGCACTCCAGTTATACATTCAAACTTCCACAGCATCTGCCTTAACATTAAGTTAGTAATTAAACCT
AGGGAAATTGATGCCCAGACACTAAAGCCAGAAATGAAACATATGTTTGGTAAGAATCTTGCCCAGGCTT
CTCCTGAAACTTGAGGCAAGTCAAGATAATAAAGAAAGACAGCCCTACATTCCTTGTACCAGGACCCATC
TTGGGTCAGATAAATTTATTGGGGCTCTGAAGCAACTCTCCAGACACAAACCATAGGTAAGATAGGACAG
AAGTAATCACACTGGTATCAGGGCCCTCACAGATTAAGTAGATTTAGGGGACATTTCTGGGCTCTGATAT
TTTAGTTAAAACAAAATTAATCACCCATAAACTTAGGCAAGTATAATATTATACGTAGGCGTATAGTTTG
AAACATATATAAGTACTGGAAGAACTTTAGAATCCTGAGTTTGTCTGGTGAATTATCTCTGACTTTCTCC
CTGTACCCAGTTACAAAAATAAACTCTCTTCTTTTCCAGTTTGTCTGCATCTTGATATTGGGTTGCAAGA
ACATGCAGCTGGACCCAGTTCTGTCCGGGAACATTAGCTGCAGTTACATATGGGTT
