# Supplementary material for: Genome-wide characterization of endogenous retroviruses in snub-nosed monkeys
Source: PeerJ. 2019 Mar 18;7:e6602. doi: 10.7717/peerj.6602 (PMC6428148; doi:10.7717/peerj.6602)
Supplement: File S4 — All ERV sequences found in the black and white snub-nosed monkey. [file peerj-07-6602-s004.zip › Supplemental4/242-12972.fasta]

>242NW_016819256.1:246506-259477 Rhinopithecus bieti 
ATCCTCGACCTGCACTACTCTGGAATGCATTCTGAAGCATTGGGATGCCTTTGACCCCAAGAGTTTTTTT
GTTGTTGTTGTTAAAAAAAAAAAAACAGCAAATTTTCTTTTGTGCAAGGGCTTGGCCTTCTTACCATCTT
GAACTAGCCTGGCCCATGGAGGGAAGCCTTGGTTTTAAATCCACTTAACAATTAGATCTTTCCTGTAGAT
GGGAGGGGAAATGGTCTGAGGTCCCTATGTACAGGTGTTCTTTTCCCTGCAAGACAACCTAGACCTTTGC
AAACATTGAACAATCAACTCAGCTCTTTTAGCAGTCATATCAGGCAGGCCTCAAAAAGTGATTCCCCAAA
ACTAGAGAATAAACCTCCAGGGGAATCATCTGAGGCAGCTATCGAGTGTCTGGGCCCTTCTTGTTCTCCT
CATTTTGGGCCCCCTCCAACCATGCCATCAGCTCCTTCAGCTTCACCATTTCCAAAACTCCCCAATCCCC
CAGCTTCAATCTTATCCTTACAGAAAATGCCCAATGGAGGTGATGCCACTAGGATTCAAGCTCCTTTCAC
ATTGCAGGACCAGGACCTTAGGCCAATTTTCTGATGACCCCGATAAGTTTATAGAAGCTTTCCAAAATTT
AACTCAGGTGTATGACCGCTCATGAAGGGATGTTATGCTGCTCCTAAGCCAAAACCCTAGCCACCGCTGA
AAAATAGACAGCTCTGCAGGTAGAAGAGAATTTTGGAGATGAGCAATATGTCTCCTGTAGTAGTCCAAAA
AGAAAAAGAGAAAAGGGGAAGAGTTACGGGCACCATCATTTCCAATAGGAAGAGAGGCAGTACCTCTTTA
CAACCCTGACTGAAACTCCAATGACTCCATAGATGAATGGAAAAGAAAACATTTTGTAATGTGCGTATTG
GAGGGCCTACAAAGAACTAGGGCCAAACTTCTGAATTACTCTAAACTGTTCATGATACACCAAAAGCCAG
ATGAGAATCCCTCAGGCTTTATGGAAAGGCGGAGAGGGGCACTAATAAAACATACCTCCTTCTCCCCTAA
TTCAGTTGAGAGACGGCTCATCCTCATCCTAAAGGGCAAGTTTATTACACAGGCAGTTCCTAATATTAGA
AGAAAACTGCAAAAACAAGCTGTAGGACCAGATAGCACCTTGGAAAACCTCCTGAGGATAGCCACCTCAG
CCTTTTATAATAGGGACAGGGAAGAGGCTCAAAAGAAAGAGAAAGCACAAGAGAAGGACATAGCTGCATT
GCAGACTTGCAAAGTCCAGGATCCCCAAGGTGCATTTACTAGTTGCTACCGGTGTGGCAACTCAGAGCAC
TTTAGGAAGGAGTGCCCAGGCAGCAAGAAGCCACCTTGACCTTGTGCAGCCTGTGGTGGGAATCACTGGA
GACTGGACTGCCCCCAGAAATGGAGGTCACCGGATTCAGAACCAGTCTCACAGTAGTCCAGCAGGACTGA
CAGGTCCTGGGGCTCAAATTCCTGGCTCCAGTGGCTCAAAATGCAATTACTGCATAGGAACCCCAGGTGA
TTAGAGAAACTGAAGAAAGGAGGGTGGACCTCATAGACACTGGAGGTAATCTTTCTCTTCTCCTCTCTAG
TCCAGGCCTCCTCTGTCCTTGTAGCTATAGTTTGGGGGGCCTATTATTTACACGTGCCTTTTTAATCATG
GCTGAAAGTCCTATTCCTTTATGAAGTAGAGACATTTTAGCTCACATGGGGGCCAGTATCTTTATAGCTC
CAGGATAAATTATTTGTCTCCTCCTGGTGGAAGCTAATATTAATCTAGAAGTGTGGGCAACTCAAGGAAG
AATTGGTCAAGCTATAACTGTTTGGCCAGTCTGGATTCATCTTAAGGATCCCACTTCTTTTTCTAACACA
GACAATGGCCCCTAAAGCCAGAGGCTAAGAAATGGCCAGAAGCCATTATTAATAAACAGAAAATGTGGGG
CCACCTCAAACCCTGTAACAGCTCCTGCAATGCCCCAATATTGGAGTGCAAAAACCTAGAGGGAATGAAG
CACCTTGCCTCATTAATGAAGCTGTAGTTCCAGTCCATGCAGTGGTACCTAATCCCTATACCTAAGGGAA
CTAAATGGTTCTCAGTATTAGATCTAAAGGATGCCTTTTTCTGTATACCATTACATCCTGACACTCAATA
ACTATTTGCTTTCAAAGATCCCTTTGGCCAAACAACCCAGTTAACATGGATGGTGCTGCCACAGGGATTT
TGATACAGTCCTCACTTATTTGGCCAGACACTGTCAAAGGACCTCTCTGAGTTTTCCCATTCTCAGATCA
GGGTCTTGCGATCTACAGATGACCTACTGCTCTGCTCATTTTAGCATGCAACCTGCATTGCTTTAACAAA
TATATTATTCCTTCAGTTTTGATCCTTCAGGGTATGATTCAATTCGTCAGGATATGATTCAAGTCCCTTC
AAACTGAGAGAAGAATAACTTATTTGTTAAGGTAAGTGATGTAAAAAAATCCCTGATTACTTTTGACCAA
CATGTCCTCCACTCCTAGCCCCCCCACCAAATCATTCTACCATCTGCTTCTATGAGTTTGAATTTTCTTT
TACACTCTACATAGAAATGAAATCATGTGGTATTTTTTTTCTGTGCCAGCGTATTTTACTTAGCATAATG
TCCTCCAGGTTCATCCATGTTGTTGCAAATAACAAGACTTTCTTCATTTTAAGTGTCAGATAGCATTCAA
TTACATAAATATCCAACATTTTCTTTATTCATTCACCTGTTGATGGACATTTGGTTGATTCAATACCTCA
GCTATTGTGAGCACTTTCTTCCTTTTCTTTTGTTTTTATATCTCTTTTTTCTCCCCTTTTTCATTTCTGG
AAGTATTTTATTTTTTATATAAATTATAACTGTTAAATACCTTTATTTCTATCCCTTCTTTTGGTAAATA
TTTTGGCTGATTGAAAAAAATACGTTTCTCTACAATTTTGGATCAAGGCCGCTATTTATTATTACCATAA
TTTGAGTGATTATGCAAAATAGTAATGCAAATCAACACTGATTAGTGAAACAATTATCTAGCTTCTGGTA
ATATTCTCCTTTCCCACTCAACATGAAAGCTGCATCTTTGTCATTTCTCCCACTTGTAAGAAAAAATCGC
TTCTGATCAAATTAATCAGCTTAAGATTTGTAAAATTTAACTTTTTTAGTCTGAAAATTAAACTGATCTA
TTACCAGAAAAGTTGTTTTATATGTATTATTTTACTCCATTCTATTTAAATTCTCAAGAAAGCTAAAATG
ACCAAACAATCCATTATATTTTTTGAAAATTAAAATGCTTAAAAAACATTTTATCAAAACATAATTAAAA
TAATTTTAGATTCCTAGAGAACATGTCTCAAATCCTTCAAGTTACCTTCCTCTGACCATAGATGTATATT
TTTCTATACTGCTGTAATAAAGTTTTGGTTGCCCTTTGTGACCAAATCCATCATTTCTATCCTACTTTGT
TGTGCAGTATTTATGTTACACATTTTACATTTTTAAAGTTGTAGTCCATAAACAATTGACAAACTAGTTT
CCATGTAAAACTCTCTGCTTAATCAGCAGTCACTTTATCTTCACTCTTCAAAGGCATTTTAACTGCCTGA
AAATCAAAGGGACAGTTCAAGTGATTGTGCTGAGCTGGTTCTCTCCAGAGTCAATCTATTCAAACTCATC
GAGATAGTCTTCTGGCGAAAGAGGGTTCACTTCAACAGCATGCACACAGCAATGTGGAACAGATGTAATA
AAATAAAAGATGAATCACTGCCTTCTAGGAAAAGGAGTTATTTTTTCTTATTCTGTGAATGTGAATGTGG
TGGTTGTAAGGTGAGAAAAAAGGCTAAAGTTACACACACACACACACACACACACACACACAGAAACACT
TCATGTTAGTAGTGAAGTGCAGATCCTATGCAACTTTCTTGTTTGTCAAGCATACCCTGAATGGTTTGGT
CAAATGTTATGTTGCTGCATCCATCATTTTTATTAGACTCTGATGATCACTTTCTACTTTATCAGTTTAA
ATACGCACTTAACATTATTTAGTGTCCTGTCCTTGATGCTTGTGCTCAGACATATAACTATTAAAATACT
ATTGATAAAAAGATGAGGTTTGATTTATTTATGTTACTACAGAGCAATTGATGCCAGTAAACATAAGTCC
TTCAAACTTTTGAAAATGTGCTTTAGTTTTTCCTTAGTCTGGAAAGCCAAATTTAGCCAAAAGTAAATAT
AACAATAAACTTGACTATAAATCATTGTGCAATTGCATCTAAATCATTAAATAAAAAGTTAAATTTGATA
AATGTATTTGACTGTGTCAGGAATTTTTTAAAAATTTGGATACCAAGTGTGACAAAGCTGAAAGTTGAGA
AATATGCATGCTTTTATGACAAATAATTTTGTGATCATTTAAATTTTCGGTTTAACAATGTTATATAGTA
GACTTCAGTACCAGTTGGCTGTGTTTAAAATGTGAATATTGACATATCAAAGAAGAAAATGGTGATAATA
AAGAATACAAAGCAAAGCATGATAGTGTTGATGGCTGTTATGAGACCTCAGTTTTTGATGTCTTAGTTTT
TAAAACTTTAAACAAGCAATACCAAACAAAGGAGTTACACCATAGGGTAATTTATTGCAAAGGAGAAAGA
CTATTCTAAAAGTTAGGTCCAGAATAGCCAGTACACCCTGAGAGAGAAGGAATTTAGGACAGGTGGCTTA
TAAGAGTGAGACAGCAAAGGTTGGAACTCAGGAAGCTTCCAATCATGGCAGAAGGTGAATGGGGAGCCCG
TGTATCACGTGGAGAGACAGGAAGCAAGAGAGAGAGGAGGAGGTGCCAGGATCCTTTAAACAACCAGTTC
TTCACGCCTGTAATCCCTGCACTTTGGGAGGCTGAGGCAGGTGGATCACAAGGTCAGGCGATTGAAATGA
TCCTGGCTAATCCAGTGAAACCCCATCTCTACTAAAAATATAAAAAATTAGCCATGCATGGTGGCGGGCA
CCTGTAGCCCCAGCTACTCATAAGACTGAGGCGGGTGAATTGCTCGAACCCAGAAAGTGGAGGTTGCAGT
GAGCTGAGATCATGCCACTGCACTCCTGCCTGGGTGACACAGCGAGAATCGGTCTCAAAATAGATAGGTA
GATAGATAGATAAATAAATAAATAAATAAATAACCAGCTCTTCAGTGAACTAACAGAGCAAGAACTCACT
CATTACCTTGGGGCAGGCACCAAGTCATTTACAGGGATCCATCCCAGGACCACACACGTCTAACATTGGG
GATCATATTTCGATATGAAATTTGGAGGGGACAAACATTCAAATTATATCAGATACTTAGAGTTCTTTCA
GATGAAAGTTGAGTCTCCAACCTCCTTGATAGCCAAGATACACAAAGCCGGTTCTCATAACTTTCAGTGA
ATTAACTAAAAAGGTAGACAGGGGACTTTTGTTAGGTGCTTTGCTTGAAGAGAAATCCTTAGAGGGCTTA
TTTCTCCTTGGAGCATAATGTCAATTATTATCAATAGCTTAGAATATACTCTTGATAATATTAAGGAAGT
ATTCTCTTACATGTCTTTATAAGACTTTAAAATAATAATGGATTGACTTGATAAAACACCCTTTAATATC
TACTCATTTACTGATTTATAGACTCATTGTTCAGAGATGTACTATAAGCTATAGTAATATATTAATGTTT
TTCTTAATATTGATCACTTCTATACTTTGGATAAACCCTTTATGCTTTTATATTATTATTTCAATGTATC
ATTAAATTCTACTTACTGACGTTGTTATTAATCACATAGTTTTGTATTCACAAGTGAGATTATTCTAAAA
TACTTTTGGTTATCTTGGTCAGGGTATTGGGAACAGGAACATCTATCTACCTTATAGGATAAATTTTATA
GCTTTCTGTCTTTGTGTAAAGACAGGGAGCAAAAAACACCCACATTAAATATTTCCCATTTGTTTCATTC
CTTAGTATAATTTCTTTTTTTTGGAAAATATTTGCAAAATAACTGACAAGGAATTTTAATCAAAATACAT
AACAGTTCCTATAACTTGGTAACAAAAACCAACCTAATTAAAAAATACACACTCAAACTCAAAGACATAT
TAATGACCAATAAACACATGAGAACATGTTCATTAGTCAGAGAAATGCAGACTGAAACCACAAGATACCA
CTACACGCAAAGAAGTCACAATACTTTTGTGCAAATGTTCATAGCAGTTTAATAACACTTACCAAAATCT
AGAAACCAATAAAATGTTCAACAACAGGAAAACAGATGAACAAATTACAATATATTTATACAATAGAGTC
CTACTCAGCAATAAGGACTGTTGAACCTCAACCATGTTTATGCTGAAAGAATTACAAAGTTCCAGGGAAG
GAAATAAAAATGAACCCTAGTCTATGATGAAAACATTTGAGCACGGCGGTGGTGGAGATTGCTTAATTGC
CTGGGTAGAGATAAGTGAGCTCCTTTTGTCCTGGTAAGGTGTGGGCAAAGGAGAACAATTTACCAAAATT
ATAGCTTAGATTTATGTATATATATATATTTAGTGACATGAAGTCTCACTCTGCCTCCCAAGCTGGAGTG
CAGTGGCAATCTCGACTCACCGCAACCTCCGCCTCCCCGGCCCAAGCAATTCCTTTGCCTGAGCCTCCTG
AGCAGCTGGGACCACAGGCATGCGCCACCATTCCCGGCCAATTTCCATACTTCCAGCAGAGACGGGGCTT
CACCACGCTAGCCAGGCTGGTCTCGAACTCCTGACCCCAGGTGATCCACCCACCCCGGCCTCCCAAAGTG
CTGGGATCACAGGCGTGAGCCACCACGCCCCATCAGATTTATGTATTTCAATTTAAATAAATTTTATCTA
AAAAGGGCATGTAGTCACTAGACAGATATGCCTAACTAGAATGGTGGTGTTGGAACTTGTATATAAATGT
TTAGTGTATCATTTTGTTTACTTTATATGTTTGAAAATTCTCCATATTAAGACTGGGTGCGGTGGCTTAT
GCCTGCAATCCCTGCACTGTAGGAGGCCGAGGCAGGCAGACCACTCAAGGTCGGGAGCCCAAGACCAGCC
TGGCCAACATGGCGAAACCCCGTCTCTACTAAAAATACAAAAAATTGGCTGGGCATGGTGGCGCGCACCT
GCAATCCCAGCCACCCAGGAGGCTGAGGCAGGAGAACCACCTGAACCCAGAAGGTGGAGGCTACAGCGAG
CCAGGATTGTGCCACTGCACTGCAGCCTGGCGACAGAGTGAGACTCCATCTAAAAACAAAACAAAACGAA
AAACCTCCATATTAAGATGTTTATAAATCTAAAATCAATCGTCTGGGTCCCTAGGCCAAATATCCAACAA
TTTATCAGACATCCCTTGACAAGTCTGTTTGATGGTTTTCTTTTTTTTTTTTTTTTTTTTTTTTNNNNNN
NNNNNNNNNNNNNNNNNNNNNNNNNNNNNNNNNNNNNNNNNNNNNNNNNNNNNNNNNNNNNNNNNNNNNN
NNNNNNNNNNNNNNNNNNNNNNNNNNNNNNNNNNNNNNNNNNNNNNNNNNNNNNNNNNNNNNNNNNNNNN
NNNNNNNNNNNNNNNNNNNNNNNNNNNNNNNNNNNNNNNNNNNNNNNNNNNNNNNNNNNNNNNNNNNNNN
NNNNNNNNNNNNNNNNNNNNNNNNNNNNNNNNNNNNNNNNNNNNNNNNNNNNNNNNNNNNNNNNNNNNNN
NNNNNNNNNNNNNNNNNNNNNNNNNNNNNNNNNNNNNNNNNNNNNNNNNNNNNNNNNNNNNNNNNNNNNN
NNNNNNNNNNNNNNNNNNNNNNNNNNNNNNNNNNNNNNNNNNNNNNNNNNNNNNNNNNNNNNNNNNNNNN
NNNNNNNNNNNNNNNNNNNNNNNNNNNNNNNNNNNNNNNNNNNNNNNNNNNNNNNNNNNNNNNNNNNNNN
NNNNNNNNNNNNNNNNNNNNNNNNNNNNNNNNNNNNNNNNNNNNNNNNNNNNNNNNNNNNNNNNNNNNNN
NNNNNNNNNNNNNNNNNNNNNNNNNNNNNNNNNNNNNNNNNNNNNNNNNNNNNNNNNNNNNNNNNNNNNN
NNNNNNNNNNNNNNNNNNNNNNNNNNNNNNNNNNNNNNNNNNNNNNNNNNNNNNNNNNNNNNNNNNNNNN
NNNNNNNNNNNNNNNNNNNNNNNNNNNNNNNNNNNNNNNNNNNNNNNNNNNNNNNNNNNNNNNNNNNNNN
NNNNNNNNNNNNNNNNNNNNNNNNNNNNNNNNNNNNNNNNNNNNNNNNNNNNNNNNNNNNNNNNNNNNNN
NNNNNNNNNNNNNNNNNNNNNNNNNNNNNNNNNNNNNNNNNNNNNNNNNNNNNNNNNNNNNNNNNNNNNN
NNNNNNNNNNNNNNNNNNNNNNNNNNNNNNNNNNNNNNNNNNNNNNNNNNNNNNNNNNNNNNNNNNNNNN
NNNNNNNNNNNNNNNNNNNNNNNNNNNNNNNNNNNNNNNNNNNNNNNNNNNNNNNNNNNNNNNNNNNNNN
NNNNNNNNNNNNNNNNNNNNNNNNNNNNNNNNNNNNNNNNNNNNNNNNNNNNNNNNNNNNNNNNNNNNNN
NNNNNNNNNNNNNNNNNNNNNNNNNNNNNNNNNNNNNNNNNNNNNNNNNNNNNNNNNNNNNNNNNNNNNN
NNNNNNNNNNNNNNNNNNNNNNNNNNNNNNNNNNNNNNNNNNNNNNNNNNNNNNNNNNNNNNNNNNNNNN
NNNNNNNNNNNNNNNNNNNNNNNNNNNNNNNNNNNNNNNNNNNNNNNNNNNNNNNNNNNNNNNNNNNNNN
NNNNNNNNNNNNNNNNNNNNNNNNNNNNNNNNNNNNNNNNNNNNNNNNNNNNNNNNNNNNNNNNNNNNNN
NNNNNNNNNNNNNNNNNNNNNNNNNNNNNNNNNNNNNNNNNNNNNNNNNNNNNNNNNNNNNNNNNNNNNN
NNNNNNNNNNNNNNNNNNNNNNNNNNNNNNNNNNNNNNNNNNNNNNNNNNNNNNNNNNNNNNNNNNNNNN
NNNNNNNNNNNNNNNNNNNNNNNNNNNNNNNNNNNNNNNNNNNNNNNNNNNNNNNNNNNNNNNNNNNNNN
NNNNNNNNNNNNNNNNNNNNNNNNNNNNNNNNNNNNNNNNNNNNNNNNNNNNNNNNNNNNNNNNNNNNNN
NNNNNNNNNNNNNNNNNNNNNNNNNNNNNNNNNNNNNNNNNNNNNNNNNNNNNNNNNNNNNNNNNNNNNN
NNNNNNNNNNNNNNNNNNNNNNNNNNNNNNNNNNNNNNNNNNNNNNNNNNNNNNNNNNNNNNNNNNNNNN
NNNNNNNNNNNNNNNNNNNNNNNNNNNNNNNNNNNNNNNNNNNNNNNNNNNNNNNNNNNNNNNNNNNNNN
NNNNNNNNNNNNNNNNNNNNNNNNNNNNNNNNNNNNNNNNNNNNNNNNNNNNNNNNNNNNNNNNNNNNNN
NNNNNNNNNNNNNNNNNNNNNNNNNNNNNNNNNNNNNNNNNNNNNNNNNNNNNNNNNNNNNNNNNNNNNN
NNNNNNNNNNNNNNNNNNNNNNNNNNNNNNNNNNNNNNNNNNNNNNNNNNNNNNNNNNNNNNNNNNNNNN
NNNNNNNNNNNNNNNNNNNNNNNNNNNNNNNNNNNNNNNNNNNNNNNNNNNNNNNNNNNNNNNNNNNNNN
NNNNNNNNNNNNNNNNNNNNNNNNNNNNNNNNNNNNNNNNNNNNNNNNNNNNNNNNNNNNNCTGCACTCC
CGCCTGGACAACGGAACAAGACCCTAAGTTAAAAAAATAAAGAAAATGATCAAGCTTATAAATTTTTCCT
GCTTAACAGAAATAACCATGAATGAAATAAGGAAATTCATAGTTTGATCATCCTCAACCAATGTTTTAAA
AATCTAGTCTATAATAAAGGTTGGGACCTAACACTTTAAACTTTTCTCTAACTCCAAACTCACAAATACA
CATTGTTATATTGATTTTAAACTTCAGATATATAGTATTTGGTCAAGCAGACTATTTTAAAAAACAGGAC
AACAGAAAAGTTTCTGAATGTCAATAGACAAACTTTTATTGAAGGATAAATTGTGGTGTAGAAATACATT
TCAACTGATTTAAGTCCAACACCAGTGAAAGGAGAAATTATGGAACCAAAACATTCCCTCTTCTATCATA
CCATGATTTAGATTATGATTCAATCTACATTTCTGTTTTCTAGGCTTTGTCCCAAATTTGTGCAGTTTTT
CAACATTAGAATTCTTAATTCTATTAGGGAAAAAGAACAGACCTCAAGTCAACAAATCTATTGGGATATT
GTTTACGAACAAAGTCCACCTTAAGCATTGGTCCTAAAAACAGAGCTCTTCAAAATATTAGGTGCTGTGC
TCATTACAGAATCAAACTGATCGAAAACTTTCTTTTTTTTTTTTTTTTTTGAGAGGGAGTCTTGCTCTGT
CGCCCAGGCTGGAGTGCAGTGGCCGGATCTCAGCTCACTGCAAGCTCCGCCTCCTGGGTTCACGCCATTC
TCCTGCCTCACCCTCCTGAGTAGCTGGGACTACAGGCACCCACCACCCCGCCCAGCTAGTTTTTTGTATT
TTTTTTAGTAGAGACGGGGTTAGCCAGGATGGTTTTGATCTCCTGACCTCGTGATCCGCCCGTCTTGNGT
CTTTATAAGACTTTAAAATAATAATGGATTGACTTGATAAAACACCCTTTAATATCTACTCATTTACTGA
TTTATAGACTCATTGTTCAGAGATGTACTATAAGCTATAGTAATATATTAATGTTTTTCTTAATATTGAT
CACTTCTATACTTGGGATAAACCCTTTGTGCTTTTATATTATTATTTTAAAGTATCATTAAATTATCCTT
ATTGACATTGTTATTAATCACATAGTTTTGTATTCACAAGTGAGATTATTCTAAAACACTTTTGGTTATG
TTGTTCAGGGTATTGGGAACAGGAACATCTACCTTACAGGATAAATTTTATAGCTTTCTGTCTTTTTACA
AAGACAGGGAGTAGAAAACACCCACATTAAATATTTCTCATTTATTTCATTCCTTAGTATAATTTCTTTT
TTTTTTTTTTTGAAAATATTTGCAAAATAACTGACAAGGAATTTTGTTCAAAATACATAGGAGTTCCTAT
AGCTTTGTAATAAAAACCAACCTAATTTAAAAATACACACTCAAACTCAAAGACATATTGATGGCCAATA
AGCACATGAAAACATGTTCATTAGTCAGAGAAATGCAGACTGAAACCACAAGATACCACTACACGCAAAG
AAGTCACAATACTTGTGTGCAAATGTTCATAGCAGTTTAATAACACTTGCCAAAATCTAGAAACCAATAA
AATGTTCAATAGCAGGAAAAGAGATGAACAAATTATAGTATATTCATACAATAGAGTCCTACTCAGCAAT
AAAGACTGTTGAACCTCAACCATGTTTATGCTGAAAGAATTACAAAGTTCCAGGGAAGGAAATAAAATGA
ACCCTAGTCTATGATGAAAACATTTGAGCACGGCGGTGGTGGAGATTGCTTAATTGCCTGGGTAGAGATA
AGTGAGCTCCTTTTGTCCTGGTAAGGTGTGGGCAAAGGAGAACAATTTACCAAAATTATAGCTTAGATTT
ATGTATATATATATATTTAGTTGANATTTGAGCACGGCGGTGGTGGAGATTGCTTAATTGCCTGGGTAGA
GATAAGTGAGCTCCTTTTGTCCTGGTAAGGTGTGGGCAAAGGAGAACAATTTACCAAAATTATAGCTTAG
ATTTATGTATATATATATATTTAGTGACATGAAGTCTCACTCTGCCTCCCAAGCTGGAGTGCAGTGGCAA
TCTCGACTCACCGCAACCTCCGCCTCCCCGGCCCAAGCAATTCCTTTGCCTGAGCCTCCTGAGCAGCTGG
GACCACAGGCATGCGCCACCATTCCCGGCCAATTTCCATACTTCCAGCAGAGACGGGGCTTCACCACGCT
AGCCAGGCTGGTCTCGAACTCCTGACCCCAGGTGATCCACCCACCCCGGCCTCCCAAAGTGCTGGGATCA
CAGGCGTGAGCCACCACGCCCCATCAGATTTATGTATTTCAATTTAAATAAATTTTATCTAAAAGGGCAT
GTAGTCACTAGACAGATATGCCTAACTAGAATGGTGGTGTTGGAACTTGTATATAAATGTTTAGTGTATC
ATTTTGTTTACTTTATATGTTTGAAAATTCTCCATATTAAGACTGGGTGCGGTGGCTTATGCCTGCAATC
CCTGCACTGTAGGAGGCCGAGGCAGGCAGACCACTCAAGGTCGGGAGCCCAAGACCAGCCTGGCCAACAT
GGCGAAACCCCGTCTCTACTAAAATACAAAAAATTGGCTGGGCATGGTGGCGCGCACCTGCAATCCCAGC
CACCCAGGAGGCTGAGGCAGGAGAACCACCTGAACCCAGAAGGTGGAGGCTACAGCGAGCCAGGATTGTG
CCACTGCACTGCAGCCTGGCGACAGAGTGAGACTCCATCTAAAACAAAACAAAACGAAAACCTCCATATT
AAGATGTTTATAAATCTAAAATCAATCGTCTGGGTCCCTAGGCCAAATATCCAACAATTTATCAGACATC
CCTTGACAAGTCTGTTTGATGGTTTTCTTTTTTTTTTTTTTTTTTTTTTTTTTTTTGAGGCGGAGTCTCG
CTCTGTCGCCCGGACTGGAGTGCAGTGGCCAGATCTCAGCTCACTGCAAGCTCCGCCTCCCGGGTTTACG
CCATTCTCCTGCCTCAGCCTCCCGAGTAGCTGGGACCACAGGCGCCCGCCACCTCGCCCGGCTAGTTTTG
TATTTTAGTAGAGACGGGGTTTCACCGTGTTAGCCAGGATGGTCTCGATCTCCTGACCTCGTGATCCGCC
CGTCTCGGCCTCCCAATGTTTGATGGTTTTCTTACTATCTTGAAGTCACATACCTCAAGCTTTGTGTTTC
AAATTTCACCATAGGATTCTGT
