# Supplementary material for: Genome-wide characterization of endogenous retroviruses in snub-nosed monkeys
Source: PeerJ. 2019 Mar 18;7:e6602. doi: 10.7717/peerj.6602 (PMC6428148; doi:10.7717/peerj.6602)
Supplement: File S4 — All ERV sequences found in the black and white snub-nosed monkey. [file peerj-07-6602-s004.zip › Supplemental4/243-7989.fasta]

>243NW_016804704.1:950424-958412 Rhinopithecus bieti
GGAGAGGGGACTTGGGGAACTTTCCTGTCTTACAAGAGGTTTGTAAAACACACAAATCAGTGCTCTGTAA
AACACATCAGTCAGCAGGATTCTAAAAGTAGCCAATTGCGAGGAGGATTGAAAAAAGGGCACTCTGACAG
GACAGAAATGGAACATGGGAGGGGGCAATAAGGGAACAAAAGCTGGCCACCCCAGCCAGCAGTGGCACAT
TGCTCGGGTCCACTTCCACTCTGTGGAAGCTTCGTCCTTTCACTCTTCACAATAAACCTTGCTACCACTC
ACTCTTTGGGTCCACGCCATCTTTAAGAGCTGTAACACTCACCACAAAGGTCTGCGGTTTCATTCTTGAA
GTCGGCTAGACCACGAACCCACCAGCAGGAACCATCTCTGGACACATCTTGAGTGCTCATCTGGGATCTC
GCCGCATGGTACCATCAGACCCCTTTCGTTTGCTATTCTGTTCTGTTTTTCCTTAGAATTCAGGGGCTAA
ACACCGGGCACCTTCGGCAAGTTGAAAGTGACTAGCATGGCTGCTGGACTAAAGACACAGGTGTCAGGCT
TTCTGGAAGAGGGCTCTCCAACAACCCCCGACTCTTCAGAGTCAGAAGCGTTGGTTTGCCTGGAACCAAC
TTCAGTTTTCCTGCACTTCTGGGTTGAGCCAAGTCTTGACAGAGAGGAAAGACATTCAGCTCCGGGGTCC
CGACAGAAAGTTGGTTGACCCTGCAGCCATGAGCAGAGCTCTCAAAGTTATGTCACCCAAGTGAGACTCA
TCCATCCATCCTATCTATCCTGACCCTTGCCTCCTGGGTCCTAATGCCTGTCAAACAAATTTCCTCCCGT
CCCTCTTCTCCGAGGCTAGTCCTGCTTCTAAAAACCACTCCCTGTCCCTGGTGCTCTTCTAGTTTTTCTT
ATAAGGATGATTTCTAATATAAGGATGATTTCTAATATAAGGATGATTTCTAATATAAGGATGATTTCTA
ATATAAGTTTCGAGGCTCTGTCTCCTTCCTTAGGCACTAGGGCCCACCAATCAGAAAGACATAATTTTTG
CCCGAAGCCTATAAAGGAGGGACTGTCTGGAATTTTCGGATCCCTCCTTAGACTAGTAGGCATAACAAAG
GCTATTCCCGCAGCTAGGATATGAGGAGCCTCAGAAATTATAGACTCCAACATTTGGGGGATATCTTTCC
TATTCATATGATGAGAAATGAGGACAAAAGGATCACTCTTCCAACCCTAGAGATCCCGTCCCTCCTTCAA
GGTATGGCCCTCCACTCCATTTTGAGGCTTATCATATTTATAGGACAAGGGTAAGATCCCAACACCAACA
GGAGAAAACACTTAGGATTCCAACTAACAGGTTTTCAAGAATATGTCAGTAAGGGCCACTAAATCCAACC
TTTCTTGGTCCTCTTTGTGGTCTAAGAGGAAAGGCAAGGGTGTAGGTTTTTGAGAATGCATCAGTAAGAG
CCATTCAATCCGACCTTCCTCAGTCCTCTCTGTGATCTAGGAGGAAAACTAGTGTTTCTGCTGCTGCTTT
GGTGAGTGCAACTATTGTGAACAACAGGGGCCAGGGACCATTGTGGGTTCTTGGTGGGGGGAGGGGAGAA
GAAAGGAAAAAAACAGACCAAAACCATGGGCATTTTTTTCTTTCAGATGAGGAACACTCAGGCATCAACA
AACTCACCCTTGAAATGCATCCTAAGCCACTGGGACCAATGTGACCCACAAACCCTAAAAAAAGCAGCTT
GTTTTTTTCTGCACTATGGTCTGGCCCCAATATTCTCTCTCTGATGGGGAAAAATGGCCACCTGAGGAAA
GTATAAATTACAATACTATCCTGCAACTTGACCTTTTCTGTAAGAGGGAAGGCAAATGGAGTGAAATACC
TTATTCCCAAGCTTTCTTTTCATTGAAAGATAATCCACAACTATGCAAAGCTTGTCATCTACATTCCACA
GAAGGACCTCTCAGTTTACCCTATATCCTAGCCTCCCTACAGCTCCCCTTCCTATTAATGATAAGGCTCC
TCCTCCTCTAATCTCCCCCACCCAGAAGGAAACAAGCAAAGAAATCTCCAAGGGACCACAAACCCTCCCC
AGGTTATCAGTTATGCTCCCTTCGAGCTGTAGGGGGAGGGGAATTTGGCCCAATCCCAGTACATGTCCCC
TTCTCCCTCTCTGATTTAAAGCAGATCAAGGTAGACCTGGGGAAGTTTTCAGATGATCCTGATAGGTACA
CAGATGTCCTACAGGGTCTAGGGCAAACCTTCGGCCTCACTTGGAGAAATGTCATGCTATTGTTAGATCA
AACCCTGGTCTTTAATGAACAGAATGCGACTTTAGCTGCAGCCCGAGAGTTTGGAGATACCTGGTATCTT
AATTAAGTAAATAATAGAAGGACAGCTGAAGAAAGAGACAAATTCCCTACCGGTCAGCAAGCCGTCCCCA
GTATGGGTCCCCACTGGGACCTCGACTCAGATCATGGGGACTGGAGTTGCAAACATCTGTTGACCTGTGT
TCTAGAAGGACTAAGGGGAATTAGGAAAAAGTCCATGAATTATTCAATGACGTCCACCATAACTCAGGAA
AAGGGAGAAAATCCTTCTACCTTCCTCAAGTAACTATGGGAGGCCTTAAGAAAATATCCTCCCCTGTCAA
CCAGCTCTCTCGAGGGTCAATTGATCCTCAAAGATAAGTTTATTACCCAATCAGCCGCAGATAACAGGAG
AAAGCTCCAAAAGCTAGCCCTGGGCCCTGAACAAAATTCGGAGGCATTATTAAACCTGGCAACCTCGGTG
TTCTATAATAGGGACCAAGAGGAACAGGCCAAAAAGGAAAAGTGAGATAAGGGAAAGGCTGCAGCCCTAG
TCATGGCCCTCATATGAACAAACCTTGGTGGTTCAGAGAGGAGAGAAAACAGAGCAGGCCAATCACCTAC
TAGGGCTTGTTATCAGTGTGGTTTGCAAGGACGCTTTAAAAACCAATGTCCAGTGAGAAACAAGCCTCCC
CCTCACCTATGTCCACCATGCCAACCAGACAATCACTAGAAGGTACACTGCCCCAGAGGACAAAAATTCT
CTGGGCCAGAAGCCCCCAACCAGATGATCCAACAACCGGACTGAGGGTGCAGGGGCAAGTGTCAGCTCAT
GTCATCACCCTCACTGAGCTCCAGGTAAGTTTAACCATTGAGGGCCAGGAAATTGACTTCCTCCTGGACA
CTGGCGTGGCTTTCTCAGTGTTAATCTCCTGCCCCAGACAGCTGTCCTCAAGGTTGGTTACCATCCAAGG
AATCCTGGGACAGCCTGTAACCAGGAATTTATCCCACCTCCTCGGTTGTAATTGGGAGACTTTGCTCTTT
TCACATGCATTTCTTCTTATGCCTGAAAGTCCCACACCATTATTAGTGAGGGACATATTAGCCAAAGCTG
GAGCCATTATCTACATAAATATGGGGAACAAGTTACCCATCTGTTGTCCCCTACTTGAGGAGAGAATCAA
CTCTGAAGTCTGGGCATTGGAAGGACAAATTGAAAGAGAAAAAATGGCCGCCCAGTCCAAATCTGGCTAA
AAGATCCCACCACTTTTCCTTATCAAAGGCAATATCCCTTAAGGCCTGAAGCTCATAAAGGATTACAGGA
TATTTTTAGACATTAAAAGTTCAAGGCTTAGTAAGAAAATGCAGCAGTCCCTGCAATACTCCAATTCTAG
GAGTACAAAAACCAAATGGTCAGTAGAGACTCATGCAAGATTTTAGACTCATCAGTGAGGCAGTAATTCC
TCTATATCCAACTGTACCCAACCCCTATACCCTGCTCTCTCAAATACCAGAGGAAGCAGAATGGTTCACT
GTTCTGGACCTCAAGGATGCCTTCTTATGCATTCCCCTGCACTCTGACTCCCAGTTTCTCTTTGCCTTTG
AGGATCCCACAGACCACATGTCCCAATTTACATGGACGGTCCTGCCTCGAGGGTTTAGGGATGGCCCTCA
TCTGTTTGGTCAGGCACTGGCCCAAGATCTAGGCCACTTCTGAAGTCCAGGTGCTCTGGTCCTTCAGTAC
GTGGATGATTTACTTTTGGCTACCAGTTCGGAAGCCTCATGCCAGCAGGTTACTCTAGATCTCTTGAACT
TTCTAGCTAATCAAGGGTACAAGGTGTCTAAATCGAAGGCCCAGTTCTGCCTACAACAAGTCAAATATCT
AGGCCTAGTCTTAGCCAGAGGAACCAGGGTCCTCAGCAAAGAATGAATACAGCCTACACTGGCTTATCCT
TGCCCTAAGACATTAAAACAGTTGTGGAGGTTCCTTGGGATCACTGACTTTTGCCGACTATGGATCCCCA
GATATAGCGAGAGGGCCAGGACATTCTATATTCTAATCAAGGAGATTCAGAGAGCAAATATTCATCTAGT
AGAATGGGAACCAGAGGCAGAAACAACGTTGAAACCTTAAAGCAGGCCCTAGTACAAGCTCCAGTCTTAA
GTCTTCCCACAGGACAAAACTTCTATTTATACATCACAGAGACAGCAGGGATAGCTCTTGGAGTCCTTAC
TCAGACTTGTGGGACAACCCTCCAACCACTGGCATACCCTAGTAAGGAAATTGATGTAGTAGCAAAACGC
TGGCCTCACTGTTTACAGGTAATTACAGCAGTGGCCATCTTAGTATCAGAGGCTATCAAAATAATACAAG
GAAAGGATCTCACCATCTGGACTACTCACGATGTAAATGGCACACTAGAAGCCAAAGGAAGTTTATATCT
ATCAGACAACTGCCTGCTTAGATACCAGGCATTACTCTATGAGGGACTGGTGCTTCAAATACACACGTGT
GCGGCCTTCAACCCTGCTGCTTTTCTCCCAGAGGTTGGAGAACCAATTGAGCATGACTGCCAACAAATTC
TAGCCCAGACTTATGCCACCCGAGAGGACCTCTTAGAAGTCCCCTTAGCTAATCCTGACCTTACTCTATA
AACCAGTGGAAGTTCGTTTGTGGAGAATGCGATACAAAGGGCAGAGTATGCCATAGTTAGTGGTGTAGCA
GTACTTGAAAGTAAGCCTCTTCCCCCAGGGACAAGCACCCAGTTAGCAGAACTAGTGGCGCTTACCTGAG
TCTTAGAACTGGAAAAGGAAAAAGAATAAATGTGTATACAGATAGCAAGTATGATTATCTAATCCTACAT
GCTTATGCTGCAATATGGAAAGAAAGGGAGTTCCTAACCTCTGGGGAACCCCATTAAATACCACAAGGAA
ATCATGGAGTTATTGCACACAATGCAAAAACCCAAGGAGGTGGCAGTCTTACGCTGCCAAAGCCATCAGA
AACGTGAAGGAGAAAAGGCAGAAGGAAACCATCAGGCAGACACCGAGGCCAAAATTGCTGTCAGGCAGAA
CCTCCCATTAGAAATACCTATGGAACAACCCTTGGTATGGAACAATCGTCTCCAAGAGATTCAGCCCCAT
TATTCCTTGACCAAAACAGAATGGAGACTTTCATGGGGGCATAGTTTTCTCCCCTCAGGGTGGTTAACAA
TAGAAGAGAGAAAAGTACTCATACACTAAGCCATCTAGTGAAAAATACTTACCCTCCACCAAACTTTTCA
TATGGGTATTGAGAACACTTATCCAATGGCCAAATCCCTATTTACAGGGCCAAATCTCCTCCGGACCATC
TGACAAGTAGTCAAAGCCTGTGAGGTGTGCCAAAGGAATAATCCCTCGGTCCCTCATGGGGCCCTTCTGG
GGGAATAAAGAAGAGGGCACTATCCCGAAGAGGACTGGCAGTTAGACTTCACCCATACGCCAAATTCAAG
GGGATTTCAATACTTGTTGGTCTGTGTTTATACCTTTACAAATTGGATAGAAGCTTTCCCCTGCAAGACA
GAGAAGGCTCAGGAAGTAGTTAAAGTCCTAATTCATGAAATAATTCCTAGATTTGGGCTTCCTCAAAGCT
TATGGAGCAACACTGGTCTGACTTTTAAAGCCACAGTAACTCAGGCAATTTCCAAGGTGCTAGGGATACA
ATATCACCTTCACCGCTCCTGGAGGCCACAATCCTCAGGGAAGGTCAAGAAGGCAAATGAAACACTCAAG
AGGCACTTAAGGAAACTAACACAAGAAACTATGAAGGAAAAGACCCTTTACAACATCTAAATATGCAATC
ACTAGCTGACGTCCCCATCTCTGATAAGACCAAAAATACCCTAACTAGATGCACAGTCCAGCTTTTATAC
GCTTACATTTCCAACTTCACCTATTACATGAACAATGAAAAGCCCATACACAGCCCTGTAACCCTGAATA
CCATCTTAACTTTCCAAGCCCCTTTACACATCCAATACAACCTGGTATCAGGCCTGCCCCTGGGGCACCT
ACCATCCCATCAGTGTAATTACGCCCTACAACTTCAAGCCCCAAATGATCATAGTAACTTCTGAGTCACC
CAATAAGCTCCATTCAAATGGTTTGTCTGCTTCTTAGCATTACTCAAAATCATCACCTTCTCCCTGCTTA
ACAAACAGGCCAGGTTTTGTAATGGCAAACATACTCCCTGCATGACCATTCACCCCTGGACCCCCTGCAG
CAGTGCCCCCACCACTAGTGAATGCCTTCTCATCCCCTCTTTCAGTCACTCCCTTGAATGGTTCCTAGTA
GACACAAAATAGTTTTTTTCTCCAATGGGAAAACAGAACACAGGGAGCCACTCAGTTTGCTGTGAACACC
CCTTTCCAGCCGCTCACCGCACTACCTTGGCAAGTACTCCAGGAGTATGGGAAAATGAAAACAACAAACT
GACACACCCTTTTAACATACATGACCAGTTCTGTCTACCCAGCCAAGGCATATTCTTCTTATGTGGAACT
TCAACCTATATCTGCCTCCCCACCAACTGGACAGGCACCTGCACCTTAGTCTTCCTAAGTCCCAACATTG
ACATTGCCCCAGGAAATCAGACCCTATCAGTACCCCTCAAAGCTCAAGTCCATTGGCGCAGGGTCATACA
ACTAATACCCCTACTTACAGGGTTAGGAATGACCACTGCTACAGGAACCGGAACAGCTAGTTTATCAACT
TCATTATCCTGCTATCACACACTCTCAAATGATTTTTCAGACAGTTTGCAAGAAATAACAGAATCTATCC
TTACTCTACAATCCCAAGTAGACTCTGGCAGCAGTGACTCTCCAAAACCACTGAGGCCTAGACCTCCTCA
CTGCTGAGAAAGGAGGACACTGCACCTTCCTAGGGGAAGAGTGTTGTTTTTACACTAAGCAGTCAGGGAT
AGTACGAGATGCCACCCAGTGTTTACAGGAAAAGGCTTCTGAAATCAGATAATGCCTTTCAAACTCTTAT
ACCAACCTCTGGAGTTGGGTGACATGGCTTCTTCCCTTCCTAGGTCCCATGACAACCATCTTGCTATTAC
TAGCCTCAGGCCCTGTATTTTTAACCTCCTTGTCAAATTTGTGGGATCAAGGCCATCAAGCTACAGATGG
TCTTACAAATGGAACCCCAAATGAGCTCAACTCACAACTTCCACTGAGGACCCCTGGACCAACCCAGTGG
CCCTTTGGCCAGCCTAGAGAGTTCCCCTCTGGAGGACACTACAACTGCAGGACCCCTTCTTCATCCCTGT
ACAGCAGGAAGTGGCTAGAGTGGTCATCGCCCAGTTCCCAATCACAGTTGGGGTGTGCTGTTTAGAGGGG
TGGATTGAAAGGTGAAGCCAGTTGGACTTCCTGGGTCGAGTGGGGACTTGGAGAAGTTTCCATTCTTACA
AGAGGATTGTAAAACGCAATCAGTGCTCTTTAAAATGCACCAATTAGTGCTCTGTAAAACACACCAATCA
GTGCTCTGTAAAACGCACCAATCAACAAGATTCTAAAAGTAGCCAATCACAGGGAGGATTGAAAAAAGGG
CACTCTGATAGGACAGAACTGGAACATGGGCGGGGACAATTAGGGAATAAAAGCTGGCCACCCCAGCCAG
CAGTGGCAA
