# Supplementary material for: Genome-wide characterization of endogenous retroviruses in snub-nosed monkeys
Source: PeerJ. 2019 Mar 18;7:e6602. doi: 10.7717/peerj.6602 (PMC6428148; doi:10.7717/peerj.6602)
Supplement: File S4 — All ERV sequences found in the black and white snub-nosed monkey. [file peerj-07-6602-s004.zip › Supplemental4/244-6669.fasta]

>244NW_016804704.1:127001-133669 Rhinopithecus bieti 
ATCCAACAGCAACTTTCCACCTTCTAATTTTGTTTCTGCCAAAGGTGTTTTTCTGGCTTTAAATGGAAGA
AACCATGATATTTGGCATAGTTTTATATTCTTGGCCATCAGAGAAGCCCATGGATACCTACGGTACTATA
ATAATCAATGAAAATACAAATCAATTCATCTATCCTCTTTCTTTTCTTTTATGGAAAATCCTGCTTATAA
TGTTTGAACAACTGATCCTCTTTATTTCTTTATTTCCAGCTCTTCTCATATTTTGACATCTCCTAACATC
CACTTTACTTCAGTCACTTTGCTACAGAAAAGAAAATCTGTTGAAAGAAAAAAGAAATAATGAAAAAACG
GCAACCTATGAACTCGTCGTGCTGTGTTTCAGTCTCACCTTTCGAAGTCTCAATCAAACAACACCATTAA
ACTTTTCGTGTTCACTATTGTGCTTGCTTTCACACCCCCTCCCGGAAGTCTGCAGTTTCAGGAAGTGTAA
TCCCTGCCTTGTGGCCTCCACACCCACCTACGTTAGCCTTCTCCTGTAAGAAAGCAAAACAAGTTCTGAC
TGCTTGGCCTTTATCCCAGTGGCTGAACCAGGGCTCTCAATCGGTTCTGAAACATTCAAATCAGGAACTG
CTGTGTCTTTGCTCTGGAGATCAATCAAAGCACTTTCACAGAAGTGTAAAAATGAATCTCAGAATGGATA
AACTCTAACAGGAAGTCATAACCTTATCTTCTAGCAGCTCAAATTGTTTTGTTTCTAAACCTCTGGACAA
GAAAAACTATACTCTGGTTTAACAGAAGCATGAACGATGCCAACACACGTGCAAAAGTTTGAACTGATAG
AGGGAGATAAAGAGAGGAGCGAGAGAGAGAGAGGTGGATTCCCTGCAAGGGGTGTTAAAAATGTGTGGGG
TTGGACACTGGAGTCTGGAAGACCTGTTGCTATTTTTATTCCCTACACAAGTGGCAGCAGGTGAACTATA
GGACGCTGTCTCTTGTGCCAAGCTGAGGGGTTGCAAGATTAAGAATCAGCGCCAGGCAGCCCATAGCAGA
ATTACAGATGGGGTTTTGGCATTTCTCACAACATGGAAACTATGTAGATGGTTCCTGAAGATAGGATAGG
AACTGGTCTGATCATTAGTCATTGGTTTTCTGAGCACCATACCCTAAGGGGAGATCATTAACAGCAGCAC
AGAAATTTGGGGGCAGTTTTGTATTTTGCTTTTCTTAAACTTCAGTAACTATTAGGTAGGAGATTTCAAA
TCCTAAGAAAAACCTTGAAAATGAAATAAAACACCCACATATTTCTCAATTTGGGAGTCAAACATGAGTT
ACTGGAGGAGGAAGAGCAGAAGCTGCTTTTATTTTACCCGACGGTGCTTCTGTGACCTGCAGGATGTCTG
TCATCTCATTCCACCCACAGTGACACTGGATCAGTGTAATGGCTGAGAATGCTCTGGTTAGACAGGCATC
AAGCATGTGCTGCAGCTGCACATGGACAGGCAGATCAGGGCACGCAGGGATGAGCCCAGGTGACAGAAAT
AGGAAAATTCTCTGAAGACAGCACCGCCTCATGGAGGACAGCACCTGTGTTTAACTTATATGGAGGCTAC
CCACTCCACATTACCTTCTTTTGAAGGGCCTGTTTCCCTTGTCCCCGTAACTATTGTGGTATTTACAGCA
AAGCTTCAAAATTTCTTAAAACTCCCCAACTTTGGTGCCAACTTGGACAACATTCTTTTATGCACTCCTT
TTTAGTTATTCCCACCTGCCCAGCTCCCTTATTAGGTCAAGACATTTTAATTAAATTATCTGCTTCCCTG
ACTATTCCTGGGCTACAGCCAAACCTCACTGCCACCCTTTTCCCCAGTTCAAAGCCTCCTTCACATCCTC
CCTTTGTGTCTCTCTACCTTAATCCACAAGTATGGGATACCTCTACTCCCTCCTTGGCACCCCTTATCAT
CCCACTAAAACCTAATCACCCTTACCCCACTCAGTGCCAATATTCCATCTCACAGCAGGCTTTAAAAAGG
TTAAAGCCTGTTATTACCCACCTGTTACAACATGGCCTCTTAAAGCCTACGAACTCTCCTTACAACTCTC
CTATCCTACCTGTCCAAAAACCAGACAAGTCTTACAGGCTGGTCCAGGATCTGTGCCTTATCAACCAAAT
TGTCTTGCCTATCCACCCAGTGGTGCCAAACCCATTTACTCTCCTATTCTCAATACCTCCCTCCACAACC
CATTATTCTGTTCTGGATCTCAAACATGCTTCCTTTACTATTCCTTTGCATCCTTCATCCCAGCCTCTAT
TCACTTTCACTTGGACTGATGCTGACACTCATCAGTCTCAGCAACTTACCTGGGCTGTACTGCTGCAAGG
CTTCAGGGACAGCCCTCATTACTTCAGTCAAGCCCTTTCTCATGATTTACTTTTTTTCCATGCGTCTGCT
TCTCATCTTATTCAATATTTTCATGACTTTCTACTCTATAGCCCCTCCTACATATCTTCCCAACAGGACA
CCCTCCTGCTCCTCCAACATCTATTCTCAAAGGGATATCATGTATCCCCCTCCAAAGCCCAAATTTCTTC
CTCATCTGTTACCTATCTTGGCATAATTCTTCATAAAAACACACATGCTCTCCCTCTGATTATGTCTGGC
TAATCTCCCAAACCCCAACCCCTTCTACAAAGCAACAACTCCTTTCCTTTCTGGCATGTTTAGGTACTTT
TGCCTTTGGATACCTGGTTTTGCCATCCTGACTAAACCATTATATAAACCCACAAAAGAAAACCTAGCTG
ACCCCATAGATCCTAAATCCTTTCCCCACTCCTCTTCCCATTCCTTAAAAACAGCACTAGAAGCTACTCC
CACACTAGCTCTCCCTAACTCATCCCAACCCTTTTTCATGACACACAGCCGAAGTACAGGGCTGTGTGGT
CAGAATTCTTACACAAGAGGCAGGACCATGCCCTGTAGCCTTTGTGTCTAAACAACTTGACCTTACTGTT
TCAGGCTGGCCCCTACATGATTCCTGATACCACACCTGACCCCCATGACTATATGTCTCTGATCCACCTG
ACATTCACTCCATTTCCTCATATTTCCTTCTTTCGTGTTCCTCACCCTGATCACACTTGGTTTATTGATG
GCAGTTCCACCAGGCCTAATCACCACACACCAGCAAAGGCAGGCTATGCTATAGTATCTTCCACATCTAT
CATTGAGGCTACTGCTCTACCCCCCTCCACTACCTCTCAGCAAGCTGAACTCATTGCCTTAACTCGAGTC
CTCACTCTTGCAAAAGGACTGCGTGTCAATATTTATACTGACTTTAAATATGCCTTGCATATCCTGCACC
ACCATGCTGTTATATGGGCTGAAAGAGGTTTCCTTACTACACAAGGGTCCTCCATCATTAATGCCTCCAA
TAAAAACTCTTCTCAAGGCTGCTTTACTTCCAAAGGAAGCTGGAGTCCTTTACTGCAAAGGCCATCAAAG
GGCCTCAGACCCCATTACTCAAGGCAACAATTATGCTGATAAGACAGCTAAAGCAGCAGCCAGTATTCCT
ACTTCTGTCCCTGATGGCCAGTTTTTCGCCTTCTCATCAGTCACTCCTACTTACTCTCCCACTGAAAATT
CCTCCTTCCAGTCTCACAGGCTCATTCCATTCTATCAACCTTTCGTAACTTCTTCCATGTGGGTAACAAG
CCACTAGTATGCCACTAAGAACCTCTCATTTCCTTTAAGACATTTGCCCTGCATTTCACTCCATCCTTGG
CTACCTTCCCCTTGTTCTTCAGACTCTCCTCCCAGCCCCCTTTCTTGTTTACTTATACCCAACCCCATGA
ATAGCAATGAAAGTTTGCTTGTAGACACTATGCGCTTTCTCATACACCATAAAAATCAACGCCCCCTCCC
ACCCAGTTGCCCCGTCAATCCCCATTACAACTTCTAATGGCTGCTGCCCTCGCTAAATCCCTAAGATTCT
GGGTGCAAGGCACCTCTTTTGCTGCTCCTGCCCATCTTTTCACTTTACATTTCCAGTTTTGCCTTACAAA
AGTCTCCCCTTCCTCTGTGGCTCCTCCACCTACATGTGTCTACCTATCAATTGGACAGGCACATGTACAC
TAGTTTTCCTCACCCCCCAAAATCAATTTGCAAATAGGACCAAACAGTTTCCTGTTCCCCTCATGACACC
AACACTTTACTACTATTTTGTTTTGTTTTTCTCATTATTAATATAAGAAGACAGGAATAGGCCTCGACGT
ACTGCTGAAAAAGGAGGACTCTATATTTTTAAATGAAGAGTGTTGTTTTTAGCTACATTAATCTGGCCTG
GTATGTGACAACATAAAAAAAAAAAAAAAAANATTCCTGATACCACACCTGACCCCCATGACTATATGTC
TCTGATCCACCTGACATTCACTCCATTTCCTCATATTTCCTTCTTTCGTGTTCCTCACCCTGATCACACT
TGGTTTATTGATGGCAGTTCCACCAGGCCTAATCACCACACACCAGCAAAGGCAGGCTATGCTATAGTAT
CTTCCACATCTATCATTGAGGCTACTGCTCTACCCCCCTCCACTACCTCTCAGCAAGCTGAACTCATTGC
CTTAACTCGAGTCCTCACTCTTGCAAAAGGACTGCGTGTCAATATTTATACTGACTTTAAATATGCCTTG
CATATCCTGCACCACCATGCTGTTATATGGGCTGAAAGAGGTTTCCTTACTACACAAGGGTCCTCCATCA
TTAATGCCTCCAATAAAACTCTTCTCAAGGCTGCTTTACTTCCAAAGGAAGCTGGAGTCCTTTACTGCAA
AGGCCATCAAAGGGCCTCAGACCCCATTACTCAAGGCAACAATTATGCTGATAAGACAGCTAAAGCAGCA
GCCAGTATTCCTACTTCTGTCCCTGATGGCCAGTTTTCGCCTTCTCATCAGTCACTCCTACTTACTCTCC
CACTGAAAATTCCTCCTTCCAGTCTCACAGGCTCATTCCATTCTATCAACCTTTCGTAACTTCTTCCATG
TGGGTAACAAGCCACTAGTATGCCACTAAGAACCTCTCATTTCCTTTAAGACATTTGCCCTGCATTTCAC
TCCATCCTTGGCTACCTTCCCCTTGTTCTTCAGACTCTCCTCCCAGCCCCTTTCTTGTTTACTTATACCC
AACCCCATGAATAGCAATGAAAGTTTGCTTGTAGACACTATGCGCTTTCTCATACACCATAAAATCAACG
CCCCTCCCACCCAGTTGCCCCGTCAATCCCCATTACAACTTCTAATGGCTGCTGCCCTCGCTAAATCCCT
AAGATTCTGGGTGCAAGGCACCTCTTTTGCTGCTCCTGCCCATCTTTTCACTTTACATTTCCAGTTTTGC
CTTACAAAAGTCTCCCCTTCCTCTGTGGCTCCTCCACCTACATGTGTCTACCTATCAATTGGACAGGCAC
ATGTACACTAGTTTTCCTCACCCCCCAAAATCAATTTGCAAATAGGACCAAACAGTTTCCTGTTCCCCTC
ATGACACCAACACTTTACTACTATTTTGTTTTGTTTTCTCATTATTAATATAAGAAGACAGGAATAGGCC
TCGACGTACTGCTGAAAAGGAGGACTCTATATTTTAAATGAAGAGTGTTGTTTTAGCTACATTAATCTGG
CCTGGTATGTGACAACATAAAAAAAAAAAAAAAAACAACTCAAGGATAGAGCCCCAAAAGTCACCCACCA
ATCAAATAATTTTGCTGAACCCCTTTTGACACTCTCTCATTGGATGTTCTGGGTCCTCCCAATTCTTAGT
CCTTTTATATCTGTTTTTTTCCTTCTCTTATTCAGGCCTTGTGTCTTCTGTTTGGTTTCTCAATTCATGC
AAAACCTCATTCAGACCATCACCAATCATTCTATATGATAAATGCTACTTTTAACAACCCCACAGTACCA
TCCTCTGCCCCAGGATCTCCCCACAGCCTAAATTCCTAATCCTTTTAACTCACTATCAAATTTTCTTTAA
GGTGTCTGTGCAGTCACTGGTCACGCTTGAAGCAGTCCCGAGACACATCGCCCCTACCCCAATAATCCCC
AGTAAAACTTATATTTTCTTTATCTTTTCTTATAACTTCATATTTTATAAGTAAAAAGACAGGAATGTCA
GGCCTCTGAGCCGAAGCTCAGCCATTGTAACCCCTGTGACCTGAACATATACGTCCAGATGGCCTGCAGG
AGCCAAGAAGTCTGGGGCAACCCAAAACTACAAAAAAAATGAAACAGCCAGCTGCTGTCTTAACTGATTG
ACCAACCTTATGACATTCCATCATGATTTGTTCCTGCCCTGCCCCAACTGATGGATCGACCTCGTGACAT
TCTTCTCCTGGACAAAGAGTCTTATGATCTCCCCACCATGCACCTTATGACCCCCTCCTCTGCTGATAAT
AGATAACCACCTCTAACTGTAACTTTCCACTGCTTACCCCAGTCGTATAAAACTGCCCCTCTCCTATCTC
CCTTTGCTGACTCTCTTTTCGGACTCAGCCCACTTGCACCCAAGTGAAATAAACAGCCTTGTTGCTCACG
CAAAGTCTGCTGGTGGACTCTCTTAACACGGACTCATGTGACACAATTAATTTAAAATTTCACAGAGGAG
AGTCACCAGTTTGCACAGA
