# Supplementary material for: Genome-wide characterization of endogenous retroviruses in snub-nosed monkeys
Source: PeerJ. 2019 Mar 18;7:e6602. doi: 10.7717/peerj.6602 (PMC6428148; doi:10.7717/peerj.6602)
Supplement: File S4 — All ERV sequences found in the black and white snub-nosed monkey. [file peerj-07-6602-s004.zip › Supplemental4/245-8594.fasta]

>245NW_016804704.1:460784-469377 Rhinopithecus bieti 
CACAGACAGTGGTTTGGAGAAATACTTGCATTGCTTACCCCCACTGCTAACGTATGTGGACATAGTCACA
TACCCCATGCTTGCTTAATCTGTCATGACCCTTTCACATGAACCGCTCAGGGTTGTAAGCTTTTAAAAAG
GCCAGGAACTCTTCAGGGAGCTCAGTTCTTGAGACGCAAGTCGGCTGACCTCCCGGCCGAATAAAGCCTC
TTCCTTCTTTAACCTGGTATCTGAGGGGTTTTGTCTGCAGCTCATCCTCCTACATTTCTTGGTTTCCTGA
TTGAGAAGCGAGGTGGTTGATGGACAGTCGAGGCAGCCCCTCAGGTGGCTTAAGCCTGCCCTGCAGAGCA
TCCCTGTGGGGGATTCTGGCAAGCCTGAGCGACATGGATCCTAAGAGCACTCCTGGGTAGGTATTTGCCC
CGGTGGAATGCCTCGTCAGAGTGGTGCATGGCAGACCCTGTGAGAATCACCACAGTGGCTGAATACCAGG
AAAGAACTAGTGCTTGGAGTCCTGACATCTGGAATATGGTAAGACCGGTCCTGGGAACTTGCCCACTCCA
TTTGAGTGGAAGCATGGCCTCATCACCCACGGTGTGCCCTTATTGGCACTTTGGTCTCAGTTTTGATTTT
GATTAGGCTTGGCTTGTTTGGAGAATGGACAGTGAAAGTGAGTGAATACTTGTGATCGACACGAATCTCC
TCTTGTGGCATGAGTGTTGTTCTTTTCTTCTTTCTTGTCTTGGGAAGGAGGTGGGTAAAATGCAAAGTAA
GGCTGGGCGCGGTGGCTCAAGCCTGTAATCCTAGCACTTTGGGAGGCCGAGACGGGTGGATCACGAGGTC
AGGAGATCGAGACCATCCTGGCTAACACAGTGAAACCCCACCTCTACTTAAAAAAAAAAATACAAAAAAC
TAGCCGGGCGAGGTGGCGGGCGCCTGTAGTCCCAGCTACTCGGGAGGCTGAGGCAGCAGAATGGCGTAAA
CCTGGGAGGCAGAGCTTGCAGTGAGCTGAGATCCAGCCACTGCACTCCAGCCTGGGCAACAGGGCGAGAC
TCCGTCTCAAAAAAAATTAAAAAAAACCAAAAACAAACAAACAAAAAAGAAACGCAGAGTAAGCCCACTC
CATTAGGAACTATGTTAAAGAATTTCAAAAAAGGTTTTAATGGAGATTATGGTGTTATGATGGCCCCAGG
AAAATTTAGGACCTTGTGTGAGATAGATTGGCCAGTATTAGAAGTGGGTTGGCCATCAGAAGGAAGCCTA
GACAGGTCCCTCGTTTCAAAGGTGTGGCATAAGGTAACTGGTAAAGGACACCCAGACCAAGTTTCCGTAC
ACAGACACTTGGTTACAGTTGGTTTTAGACCCCCCACAGTGGTTAAGAGGACAGGCAGTAGTACTAGTGG
CAAAGGGACAGACAGCCAAGGAAGAATCCCAGTCCACCCGCCGAGGGGAGTCGGCTCCTAAAGTCCTGTC
CGAACCAACATCAGAGGATTAATGGCAAGAAACGGCACCAGTGGCCCTGCCCTTTTACCAAGAAGGAAGG
CCTCCCACTCCTGAGCCCACTGCGCCCAAATTTCCACAAGGCCTACATACCCCTAGGCCACCCAGAGTAG
AAAAGAAAGGATGTGAGACCCCGGGAGAAACCCCTCCCTTGGCAGCCCATTTGAGGCCTAGAACTGGGAT
ACAAATGCCCCTGAGAAAGCAATGGTATACTGGGGTAGACGAGGACGGGCATATGGTGGTGCCTCTGTGT
ATCTACCCTTCACCTCTGCCAATCTCCTCAACTGGAAAAACAATACTCCATCCTATACTAAAAAGCCTCA
AGCTATAATTGATTTGCTCCAAACTGTTATCCAGACCCACAACCCAACTTGGGCTGATTGCCACCAGTTG
CTCATGTCCCTCTTTCACATAGATGAAAGGCGAAGGGTTCTCCAAGCAGCAACTAAGTGGGTACAGGAAC
ATGTTCCGGCTGATTACCAAACCCCAAGAGTATGTGAGGATCCAGTTACAAGGAACAGACCCCCAGTGGG
ACCCAAATGAAAGACAGGTTATGCAAAGGCTAAACCGGCACAGGGAAGCTCTCCTGGAAGGATTAAAGAG
GGGAGCTCAGAAGGCCACAAACATTCACAAGGTCTCTGAGGTCATTCAGGGAAAAGAAGAGAGTCCAGCA
CAATTCTGTGAGAGACTATGTGAGGCCTATCTTATGGATACCCTCTTTGACCCTGAAAGCCCTGAAAATC
AGCGCATGATTCACATGGCTTTAGTGAGTCAAAGTGCAGAAGACATTAGAAGAAAGCTACATGAAAAGGC
TGGGTTTGCAGGCATGAATGCTTCATAGTTAGTGGAGATAGCCAACCAGGTGTTTGTGAAAAGAGATGTG
ATAAGCCGCAGAGAGAACCGCAGAGAGAATAAATGCCAAGCCCAGCAAAACGCCAACCTAGTAGCCGCAG
TTCTTAGAGGGGTCCCCCAGAAGGGGCGAGAAAAGGGGGACCCCGGGAAAAATACTCATCTGGCCGTCCA
CACTTGCAGCGTAACCAGTGTGCTTACTGAAAGGAAACAGGACATTGGAAGGACAAGTGCCCCCAGCTGA
AATGGAAACAAGGTGACTCTGAGTAGGAGGCCCCAGACAAGGACGAAGGGGCCTTGTTCAATCTGGCAGA
AGGGTTACTGGACTGAGGGGGACCAGATTCATGTGCCCCCAAAGAGCCCATGGTCAGGATGACAATCGGG
GGCAAGGACATTGAGTTTCTTGTCAATACTGGTGCTGAACATTCAGTAGTAACCACCCCGCTTGCCCCCT
TATCCAAAAAGATTATTGATATAATCGGAGCCACAGGGGTTTCAGCAAAGCAAGCTTTCTGTTTGCCCTG
GAGCTGCACAGTAGAGGGGCATGAAGTAATTTATGAGTTCCTGTACATGCCTGACTGCCCCTTGCCTTAA
CTGGGAAGAGACCTACTCAGCAAGCTGAGAACCACTATCTATTTTACAAAGCAGGGCTCTTTACAGCTAA
ATTTGCCTGGAATGGGAGTCATCATGGCCCTTATGGTTTCTCGGGAAGAGGAATGGAGACTGCTCTTAAC
TGAGCCAGGCCAATAGATAGGACCAGCCCTGGCTAAGCTGTGGCCAAAGGTGTGGGCAGAAGACAACCTT
CCAGGGTTGGCAGTCCACCAAGCCCCAGTACTCATAGAAGTTAACCCTGGGTCCCAACCAGTCAGGCAAA
ACCAGTACCCAGTTCCCAGAGAAGCCCTTGAGGGCATCCAGGTCCATCTCAAGGGCCTGAAGGCCTTTGG
AATTACACTCCCTTGTCAGTCTCCATGGAACACTCCCCTCCTATCTGTTCACAAGCCAGGTACCAAGGAC
CACAGGCCAGTACAGGGTTTGCGCTTGGTCAGCCAAGCTACAGTGTCTTTGCACCCAACAGTACCTAACC
CATACACGTTGTTGGGGTTGCTTCCAGCTGAGGACAGCAGGTTCACCTGCTTGGACTTGAAAGATGCTTT
CTTTAGCATCAGACTAGCCCCTGAGAGCCAAAAACTATTTGTCTTTCAGTGGGAGGATCCGGGGTCAGGT
GTCACCACTCAGTACACTTGGACCTGGCTCTCCCAAGGGTTCAAGAACTCCCCCACCATCTTCGGGGAGG
CACTGGCTGGAGACCACCAGAGACCTAGGCTGCACGCTGCTCCAGTACGTCGACGACCTCCTGCTGGGAT
ACCCCATGGCAGCTGGGTAAGCCAAGGGAACAGATACCCTGCTCCAGCACTTAGAGGACTGTGGGTATAA
GGTGCCCAAGAAGAAAGCTCAGTTCTGCAAACAGCAGGTATGTTACCTGGGATTTACTATCTGACAGGGA
GAGTGCAGCCTGGGATCAGAAAGAAAGCAAGTCATCTGCAACCTGCCGGAGCCTAAGACCAGAAGACAGA
TGAGAGAATTTTTAGGAGCTGTAGGGTTCTGCAGGTTGTGGATTCCAAACTTTGCAGTATTGCCTAAGCC
CCTGTAGAGAGTCACAATGGGGGGAGACAAGGAACCTTTCAAATGGGGGTCCCAACAGCAATAAGCTTTT
CATGAGTTGAAAGAGAAACTCATGTTGGCCCCAGACCTGGTGCTCCCTGACCTGACAAAACCTTTTACAC
TATATGTGTCAGAGAGAGAAAAAAGGGTGGTTGGAGTTTTGACCCAGACTGTGGGGCCCTGGTCAAGGCC
AGTGGCCTACCACTCTAAACAACTAGATGGGGTTTTTAAGGGCTGGCCCCCATGTTTGAGGGCCTTGGCA
GCGACAGCCCTGCTAGCACAAGAAGCGGATAAGCTAACTCTTGGGCAAAACCTAATTATAAAGGCCCCCC
ATGCTGTGGTGACTTTAATGAATACCAAAGGACATCATTGGCTAACGAATGCTAGACCAACTAGATACGA
AAGCTTGCCCTGTGAGAATCCCCACATAACCATTGAAGTTTGCAACACCCTGAACCCCACCACCTTGCTC
CTGGTATCAGAGAGCCCAGTTGAACATAACTGTGTAGAGGTGTTGGACTCAGTTTATTCTAGCAGGCCCG
ACCTCCGAGACCATCCTTGGACATAAATAGACTGGGAGCTGTACGTGGACGGGAGCAGCTTCGTCAACCC
ACGAGGAGAGAGGTGTGTAGCATATGCAGTGGTAACCCTGGACACTGTCATTGAAGCCAAATCGTTGCCC
CAGGGCACTTCAGCCCAGAAGGCCAAACTCATTGCTTTAATTCAGGCCTTAGAGCTAAGTGAAGGTAAGA
CTGTAAACATTTACACCAACTCTCCGTATGCCTTTTTAACCCTCCAAGTGCCTGGGGCATTATATAAGGA
AAAAGGCCTGTTGAATCCTGAGGGAAAAGACATAAAGTATCGGCAAGAGATCTTGCAATTATTAGAGGCA
GTGTGGGAGCCCCAAAGGGTGGCAGCCATGCACTGCAGAGGACACCAGCGAGTTTCCACCTCGCTTGCCT
TGGGAAACTCCCAAGCTGACTCAGAGGCTCCAAAGGCAGCATCCATCCCCTACTGGGTGTTAGTCACAGA
CCCCCTGCTCCCTCAGACACCTGACCTTGTGCCTACTTATTCTAAAGAAGAGAAAGACTTTCACCAGGCA
GAGGGAGGACAAGTGATAAAAGAGGGATGGATCCGGTTATCGGACGGAAGAATAGCCATGCCACAGCTGC
TAGGAGCTGCAATTGTACTGGCTTGCATGAGACTACCCACCTAGACCAAGAGTCACTTGAAGAGTTGTTA
GGCTGGTACTTCTATATCTCACATCTGTCAGCCCTTGCCAAAACAGTGGCACAGCAGTATGTCCCCTGCT
GGCAGCACAATGCTAGGCAAGGTCCAGCCGTCCTGCCCAGAATACAGGCTTATGGAGCAGTGCCCTTTGA
AGATCTCCAGGTAGACGTCACCGAGATGCCCAAATGTGGAGGTAACAAGTATTTGCTAGTTCTAGTGTGT
ACATACTCTAGGTGGGTGGAGGCCTATCCAACACGAACTGAGAAAGCTCATGAAGTAACCCGTGTGTTTC
TCTGAGATCTCATTCCTAGGTTTGACTGCCCTTACGAATTGGGCATGGACAGCAGTCCGGTGTTTGTGGC
TGACTTGGTACAGAGGACAGCAACAGTATTGGGGATCATGGAAACTACATATCACCTACCTACCACAAAG
TTCCGGAAAGGTGGAGCGGATGAATCGGACTATCAAAAATAGTTCAGGGAAAATGTGTCAAGAAACAGGA
CTAAAGTGGGTACAAGCTCTCCCTATGGTATTGTTTAAGATTAGATGTACCCCTTCTAAAAGAACAGGAT
ATTCCCCTTATGAAATATTATATCATAGGCCCCCTCCCATACTACAGGGATGCCCAGGCACTCCTCAAGA
GCTAGGTGAAATTGAGTTACAGCGATAGCCAGAGGCTTTAGGGAATATTACACAAACAATTTCAGCCTGC
GTGAGAGGTGCCCTGTCAGCTTACTCTCCCCAGTTCACCCTTTCTCCCCAGGTGATCAGGTGTGGATCAA
GGATTGGAACGTAGCCCCCTTGCAGCCACAGTGGAAAGACCCCAGACCATTGTCTTGACCACTCCCACAG
CCGTAAAGGTAGAGGGAATCCCAGCCTGGATCCACCACAGCTGTGTAAAACCTGCAGCACCTGAGACCTG
GGAGGCACGATCAAGCCGGTACAACCCCTGCAAAGTGACTTTGAAGAAGATGACAAGCCCTGCTCCAGTC
ATACCTGGAAGGTGACTGGTCCATGCACGGCCGAAGCATGAGGAAATTCATCGTGGGACTCATTTTCCTT
AAACTTTGGACTTGTACAGTAAGGACTTCAACTGACCTTCCTCAGAATAAGGACTGTTCCCAGCATGTGC
ATCAAGTTATGGAGGTACGGCAAAAGGTTAAAACAGTCTTTCTGTTTTATAGTTACTATGAATACACAGG
AACTCTAAAAGGAACTTGTTTATATAATGACACCCAGTATAAGGGATGCAGTCCAGAAGATGGAAAACCT
ACTATTTGTTATGATCCATCTGAACCCCCCATGGCCACAGTGTTTGAAATATGGTTGAGGACTGGCAACT
GGAGAAAAGCCGATATGAGTAAAGTAATAACTAGAACAGAAGAAAAAGAGGTCCCCAAACAAATTATCTT
AAAATTTGACACCTGTGCAGCAATCAACAGTGACCCATATGGAAAGAGAATAAGATGTGGCTCTCTAGAT
TGGGAAAAGAGCTATACAGTAGAAAATAAGTATGTTTGTCATGAATTAGGACTGTGTAGTGATGAATGTA
GTTACTGGTCCTGTGTCATTTAGGCCACCTGAAGAAAGGATGAGAAGGACCCTGTCCACCTTCAAAAAGG
AAAGAATGACTCTTCCTGCACTAGTGGTCACTGTAATCCATAAGAATCAGTAATTACCAATCCCTTTGAT
CCCCATTGGAAAACAGGAGAGTATGTAACTCTAGGCATCGATGGAACCGGATGGGATCCCTGAGTAAATA
TTTTAGTCCAAGGGGAGGTCCACAGGCGCTCTCCCAAACCAGTGTTTCAGACCTTTTATGATGAGCTGAA
TCTGTCAGCACCAGAGCTTCCAAAAAAGGAAAAAAGGAGACAAAGAACTTGTTTCTCCAGCAGAAAATGT
AGCTCGTTCCCTCAGTGTTACTTCCTGTTACGAATATGGGGGAACCACTATAGAAGACCGATGGCCTTTG
GAAGCCTGAGAATTGGCAACTACTGATCCAGTTTCTGACATAATTCTGGTACCGAAGGCCCAAACTAGCA
ACTTCTGGGTCTTGAAAACCTCGATTATTGGACAATACTGCACAGGTAGAGAGGGGAAGGACTTCACCAT
CCCCGTGGGAAGGCTCGATTGCCTAGAACAAAAGCTGTATAACAGCATGACAGGGACAGTCACCTGGTGG
GGTCTCAACTGCACTGAAAAGAGTCCATTCAGCAAATTTCCCAAGTTACAGACTGTTTGGGCCCATCCAG
AATCTTAATGAGACTGGATGGCTCCCGCTGGACTATACAGGATATGTGGACACAGAGCCTACACTGAGTT
GCCTGACCAATGGGCAGGTCGTTGTGTCATTGGCACCATTAAGTCATGCTTTTTCCTACTGCCTGTAAAA
AAAAGGTGAGCTCCTAGGTTTCCCTGTCTATGCCTCCTGAGAAAAGAGAAGCATAGCTATAGGAAATTGG
AAAGATGATGAGTGACACCCCGAAATAATCATTCAGTACTATAGGCCTGCCACATGGACACAAAACGGCT
CATGGGGATACCAAACCCCCATCTACATGCTCAACTGGGTCATACGGTTATAGGCCATCTTAGAAATAAT
CACTAATGAAACTGGTAGAGCTTTGACTCTTTTAGCCTGGCAGGAAACCCAAATGAGAAATGCCATCTAT
CAGAATAGATTGGCCTTAGACTATTTGCTGACAGCTGAAGAAGGAGTCTGAAAAATTCAACTTGACCAAT
TGCTGTCTGCAAATAGATGATCAAAGACAAGAAGTCGAAAATATAGACATGACAAAGCTGGCACATATGC
CCGTGCAGGTTTGGCATGGATTTGATCCTGGATCGCTGTTTGGAAAATGATTTCCAGCTCTAGGAGGATT
TAAAATTCTTACAATAGGAATAATAACAGTGTTAGGAACCTGCATGTTACTCCTCTGTATGTTATGCATA
TTTCTCCAGTTACTAAAAGGTTTTGTTACTACCTTAGTTCATCAAAAGACCTCAGCACAAGTGTATTACA
TGAATCACTATCGATCTGTCTCACAGGAAGATCTAGATATGAGGATGAGAGTGAGAACTCCCACTAGTGA
GTGAGATTCTCAAAGGGGGGAATGAGGAGAGAGGCCATTTCTCTTACTATCTCCTGTCTCCAAACAGATG
GAGGAAGTAAAAGCTGAAAAACAACAGAATGATTGGAACCACCGGCCAGGTCTGTAGATTAAAGATTAAC
CCCCACCCTAATCACTTGTTGCTATCTATAGATCACAGACAATGGTATGGAGAAATACTTGCATTGCTTG
CCCTCACTGCTAACATATGTGGACATAGTCACTTACCCCATGCTTGCTCAATCT
