# Supplementary material for: Genome-wide characterization of endogenous retroviruses in snub-nosed monkeys
Source: PeerJ. 2019 Mar 18;7:e6602. doi: 10.7717/peerj.6602 (PMC6428148; doi:10.7717/peerj.6602)
Supplement: File S4 — All ERV sequences found in the black and white snub-nosed monkey. [file peerj-07-6602-s004.zip › Supplemental4/246-6709.fasta]

>246NW_016803692.1:5194-11902 Rhinopithecus bieti isolate 
GAAGGAATTAATGAAATCAACTATATCCTAATAGTAGTAGTAGTAATATAAATTTTAAAATCCTCCTAAA
GTTGCTGCAAACTGTGACCCCCTTTTCCCTTACACTCAAGTTAAAAGAGAATATTAACAGCCTGTCTTCT
CTCTGTGGTCAGTGGACCTTATCTATACTCCCCAACTCCACATTCCTCAAAGTTTATTCCTCAAAAGCCC
AGCGAGTTCCTACTTACCTCCTGCATGGCTGCAGGGTCACAAGACTGATAAGTTTAGGTTGCAAGACATG
TTTCTCTCAAGATGTAAGAAATGTTTAATGCTGCCTTTGTTTCTTGCTTCTGTAACTCACTTCCCACCTC
ATGTAGTCCCCGCTTTAAGATGTTTAAAAGTAGGAAAAGCCCTTTGTTTGGGGCTCAGACTTTCTGGACC
TATGTCCAGCTGAGTCAGTGATCACCTTCGTGTAATAAAGTCTCCTGAACATTTTTTGGTCTCTTCAGTC
TTTGATTGTCCCACAACATTTCTGGGAGCCCATCCAGGATTCGGGATTGGAGACAGCAGATTTTCTGTCT
CCTTTGCCTGGGGGTTAGAGCCCCAGGACAGGGGAGACCTGGGGTCCTTGGCACCACTGGGAGAGTTTCA
GCCCAAAAGGAGAATGGCCCTCCTGTGTTCCAGAGCCTTCCACCAACAGTGCAAATGGAACCAGTGGAAA
GGGTTGCAAGACAGTCACGGGAGCTGTGTGCAGACATCTGAACGGCAATAAGGTTTGGGCCCTAAGGCAA
GACCTGTCCCAAAAGGATGGAAGGGGAGCCTGATCACCTCCCAGGGCATGATGACTAGTCGGATCTGAGG
GGGTTGGGACAACGGGAGAGGCCCGTTGATTCGGGTGAAACTCACACCCTAACCAACACCAGATGCAGGC
AGGGCTCGCAAGTCAGTCAGAAAGGAAAACCATTTTGGGGACGGGGGAGGTATGTGAAAGTGTGTGAAAG
AGACGGCCTCAGGAGAGACCAGTGTGGGGAATGGCGTGGGGAGGCACAGATCTCTTAGTGTGGACTGTGT
GCTGTGAGGTGAGTGTGGGAAATACCAGACCTAGGACACTGCATACAGCCTATAGGACTAGTTCCATGGC
TGCATCTAACTGTGACAGGAATTAAGGCACACTCCTGACTAAGCAGTGTCTGAACCTCCGGTGATAGGAT
CCAGTCTGGTGGATCCAAGAGTGAAAGTGTGAGTGAAAGTGTGCCATGAGGGAGGAAATGGGAGGAAAAG
GGTCAAAGCCTACTCCACTGGAGTGCATGCTGAAAAACTTTAAAAAAGGTTTTAATGGTGATTATGGGGT
TAAGCTAACTCTACAGAAACTGAGAACCCTTTGTGAGATAAACTGGCCATCTTTTAATGTAGGGTGCCTG
GCTATGGGGACAGTAGACAGGGAGATAATTGGCCAAGTGTTTTGGGTGGTCAACAGGCTTGGAGAACAGC
CCAGGCACTCAGGTCAGTTTCTATATATCGACTCCTAATTAAGTGTAATTCAGACCCACTCTAAGTGACT
ACAGACCAGTATTGAGACCTACCGTAAGACTCTAATGGCCCATACAAAACCATAGAAAGAGACTGCAAGG
CATCAGAAAAAGAAAAGGAGTCACAGGAAAAGAAGAGGAAAAACATGTCCTACAGGCTTCACCTGTTAGG
TGAAGAATTAGAAAGTCCACCCCTCTATGTACCAATTTATCCATCCCTGGAAAGCCTTAGACAGGAAACT
GCCCCAGCTGCTTCTGGAGGTTCAGACTCAGAAGAAAGCACCCCTCAGGTAACACCATGCAGAGAGGAGC
CAGAGCCCTTTCCTGGAAAGCCAAGGGGATAACTCCAGGGGCTGAGGTCAGCTGCCTTAGGTCAGGCCAT
GCCCAAGCAATGCTGATGCCCCTCCAAGAAACACAGGGACAAATTTACTTGAATGCACAGAATGAAGTCC
AAGGAGGAGAACCGCTTGTCGTTTATCAGCCCTTCTCTACTACTGATTTCTTAAATTGGAGACAACATAC
TCCCTCCTATACAGAGAAGTCTCAGGCTCTTATAGATCTAATGCAGTCCATTTTCCTAACTCACAATCCT
ACCTGGGCTGATTGCAAACAATTTCTGTCATTATTTAATATGGAAGAGTGCTGTAGAGTTATACAAACCA
CTCTCCAGTGGCTGGAGAACAATGTGTCTGCAGGCACAGGAGATATCAGGCAGTATGCACAACAAGCACT
CTTGATAGAGGCTGACCCAGGCTGGGGCCCTAACCAGGCTCAAGGGCTACAAAGTTTGCAGCGGTATCGA
GAGGCACTCCTAAATGGAATAAAGGCTGGAGGGAAAAAGGCCACCAATATTGAAAAGGTCTCAGAGATCT
GCCAGAAGCCAGATGAAAGTACCAGTGAATTTTATGAAAGGTTCTGTGAGGCTTATCAGCTTCACATGCC
ATTTGACCCAGAGGCTGCAGGTAATCAGTGTAAGATTAATGCAGCATTTGTAAGCCAGGTGCAAGGGAAC
ATAAAGTGAAAGCTTCAGAAGATAGAAGGTTTTGAAGGAATGAATATTACCCCGCTTATCCAGGTGGCTA
CTAAGGTGTTTGTAAATCAGGATGATGAGGCCAAGAGAGAAGCTAGACGCAGAGCTAAGGAAAAGGCAGA
CTTGCTGGAGGCGGCCTTAGTTGGAAGAGAAACTGGTTTTGTAAGAGGACATGGTTGTGGTCACGATCAT
GGTAGAGGACAAACTAGGCAACCAGGAAGCTAAGCCAGGATAAGAGGGCTGACCTAGGCTTGAGAAAGAT
CAATGTGCAAGATGCAAGCGGATGGGACACTGGGAGAATGAATGCCAAATTGTCCAGTGCCCTTGTTAGG
AAGAGACTTGCTCCAGAAATTGCAAGTACAAATCTCCTTTTTACCAAAAGGGGACATGACTCTAAACCTA
GGTCAAAGAAAAGCCATAATAATGATCCTTACTGTCCCAACAACAGAGGAATGGTAATAATTTGGGTGCC
CCACATGGTCATCACCCTGAAGGAGCAGAGGGGGCATCACTGGCTTTCTAACCCTAGGATGTTAAGTTAT
CAAGGACTTTTGTGTGAAAACCCATGCATAACCTTGGAGACTGTGAATACTCTAAATCCAGTCACACTGT
TGCCAATGGAATGGGTGGAGCATGGAAAGCCCCTGTTGTGCGGCCCAGGGTATCACTGTTGTGTGGAAAC
AGTGGATGAGGATTTTTTTTTTGTTTTTTGTTTTTTGTTTTCTGAGACGGAGTCTCGCTCTGTCGCCCAG
GCTGGAGTGCAGTGGCCGGATCTCAGCTCACTGCAAGCTCCGCCTCCCGGGTTTACGCCATTCTCCTGCC
TCAGCCTCCTGAGTAGCTGGGACTACAGGCGCCCGCCACCTCGCCCGGCTAGTTTTTTGTATTTTAGTAG
AGATGGGGTTTCACCGTGTTAGCCAGGATGGTCTCGATCTCCTGACCTCGTGATCCGCCCGTCTCGGCCT
CCCAAAGTGCTGGGATTACAGGCTTGAACCACCGCGCCCGGCCACGGATGAGGTTTTATCAATCTGAAAA
GACTTAAAGGACCAGCCCTTAAAAGATCCAGTTATTGAATACTCTACTGATGGCAGCAGCTTCATATCTG
AAGGTGTCAGCTGGGCTGGATATGCAGTGGTAACACTAAACTCAGTAGCCGAAGCCCGCCCTCTGCCAGT
TGGAACTTCAGCCCAAAGGGCTGAGCTAATAGCTCTCACTAGAGCATTGATCTTGGCCGAAGGAAAGTCA
GGAAACATCTATACTGACTCAAGGTATGCTTTTGCCAATTTGCATGCCCATGGAGCCATATATAAGGGAA
GAGGATTATTAACTACTGAAGGAAAGGAAATCAAAAATAAAAAGGAAATAGAGCAGCTCTTAGAAGCCAT
ATGGGCTCCAAAAGAAGCAGCAGTCATCCACTGCAAACGGCATCAAAGAGGAGGAGGTGACGAGGCTGGA
GGAACCAGAAAGATGGAGAAAGAAGCCAAAAGAGCTGCAACAACAGAGGTAACTAAGAAGGAAAAGGAAA
CACTTACCATGCTCTTACAGGAGCTTCCCCTTACAGAACCCCCTAACTACTCCTCTAATGAAAAGGCTTG
GTTTGAGCAGGAGAGTGGAAGTTACCAGAAAGGAGGTTGGTGGAAGTTCTCAGATGGCAGGCTTGCCATC
CCAGAAGCAAAAGCCCCCCGGTTCATAAAGCAGTTTCATCAAGGAAAGCATATAGGAAAAACCGCATTAG
ACACTCTTGTAGGATGGCATTTCTATGTGCCACGACTAACTGCCATCACTTGAGCCGTTTGTGAGCAATG
TTTAACTTGTGCCCAAAACAATCCATGGCAGGGGCCAATACAGCCCCAAGGGATTCAAGAAACTGGAGCT
ACACCCTGTAAAAAACCTGCCTGTCGACTTTACCAAGCTGCCTCAAGCTGGAGACTATCGGTACATGCTA
GTGTTTGTCTGCACTTCCTCAGGGTGAGTCGAGGCATTTCCCACCAGGACAGAGAAAGCTCAGGAAGTAA
CCAGGATCTTGCTAAAGGACATTATTCCTAGATTTGGACTGCCTCTAACTTTAGGATCAGACAATGGCCC
AGCATTTGTGGCAGAAATAGTACAACAGCTAATGCAGATGTTAAAAATCAAATGGAAACTGCATACAGCT
TACCACTCACAGAGTTCTGGAAAAGTTGAAAGAATGAACTGGACACTCAAACAGCTGTTGAAGAAGTCTT
GCCAAGAAACTCTCATCTATAGGCGTGGATCAGGTGCCCATGGTCCTTCTCCGAGTCAGGTGCACCCCTA
ATAACTTAACTGGTTATTCGCCCAACGAGATAGTGTTCGGCCTACCACCCCCCATCAGAACACAGATAAA
AGGAGATTTCAAAGAAATTGGGGAATTAACCTTAAGAAGGCAAATACAAGCCTTAGGTGAGGCCATGCAG
GAAATACAAGGGGGGGGTAAGAGAAAGAATACCTGTTAGCCTCACAGATGCAGTACATCCCTTCCAATCT
GGAGACTCTGTCTGGGCCAAACGATGGAACCCAACCACTTTAGGGCCTTTATGGGATGGTCCCCATATTG
TGATCTTGTCTACCCCCACTGCTGTTAAAGTTGCAGGTATCACACCTTGGATTCATCATGGCCAGCTGAA
ACCAGCAGCAGCTGCCGCCCAGCACCAGTGGACCAGTCAATAAAACCCAGACCACCCGACACAGCTGATC
CTGCAGCAAAACCAAGCCACTACTGACAAGGACAACTGCCCTGCTCTCACCACACCGGAGGCTGGTTGGT
CCACGCACAGCTGAAGCTTGAGGAAACATCGAGCCCTGCTCCAGTCACACAACGGGAAGCTGACTAGTCT
ACACATGGCCGAAGCCTGAGGAAGTCAATGATAGATAAGTAAATGTGGATTGAATTTACAAACGTAGTTA
TACTCTTATTTGTACTGAATTTTGCTGTCATGTTATCTTTGCAAATACTGCCAAGCTTGTTGCCCAAAAG
GGTGCCCATACATAGTATAAGTTTAATCATATTAGTAATATTAAAGCCACTGACACTTTCACCTGTGATT
ATAAAGGGGGACCAGGAAGACTGTCATCATTATATGATAGAAGCCTGGTCTGGAAAATGTGTGACTAAAA
CTCTGTTATACCAGATCTACTATGAGTGTACAAGGACTCATACAGGAACTTGTGTCTACCATCAGACTAG
TTATTCAGTCTGTGATCCTGGCAATGGGCAGCCCCAAGTATGTTATGACCTAGAGTTCTTATCTAGTGAC
TTCTGGTTTCAAGTCCAAATTGGTGAACCCCTAATGCCATCATATACAAACCCTACAAAAACCAGGGTCT
GTAAACTTGTAAACAAAACAAAATTTCCCTTACTCGCATAAAGGGCCTGTGTCCATATATTTTGATGCCT
ACAAAGCTGCACATCTCAGTAAACTAAATAATATTGGATCATCTGTAAAAATCTAAGACAAAAAGAGTAA
GCAGCAGAGCCACCAAGGACAGACATACCACCACCCGAATAATGGCTCTGCAAAGGTACCCACCAGTATC
CCAAAATGAGTACGTACCCACTCAAGAAGAAATAGCTAACTGTGGTGCTCTTTACTAATCTACATTTTTG
TTGAGCACCAAAAGCGGGGAATGAAGAAGGAATTAATGAAATCAAATATAACCTAATAGTAGCGGTAATA
TAAAATTTAAAATCCTCCTAAAGTTACTGCAAAGTTTGACCCCCCCCCCAATCCCTTACACTCAAGTTAA
AAGAGAATATTCACAACCTGTCTTCTCTTTGTGGTCGGTGGACCTTATCTATACTCCCCAGCTCCACATT
CCTCAAAGTTTATTCCTCAAAGACCCAGCCAGTTCCTGCTTACCTCCTGCATGGCTGGAGGGTCACAAGA
CTGATAAGTTTAGATTGCAAGACATGCTTCTCTCAAGATGTAAGAAATGTTGTAATGCTGCCTTTGTTTT
TTGCTTCTGTAACTTGCTTCCTGCCTCATGTAGTTCCCACCTTAAGATGTTTAAAAGTAGGAAAAGCCCT
TTGTTCAGGACTCAGACTTTCTGGATGCGTGCCTGGCTGAGCTAGTGATCACCTTAATTTAATAAACTCT
CCTGAGCCTTTTTCAGTCTCTCCAGTCTTTGATTGTCCCATAACATGTCTATAGCCTAC
