# Supplementary material for: Genome-wide characterization of endogenous retroviruses in snub-nosed monkeys
Source: PeerJ. 2019 Mar 18;7:e6602. doi: 10.7717/peerj.6602 (PMC6428148; doi:10.7717/peerj.6602)
Supplement: File S4 — All ERV sequences found in the black and white snub-nosed monkey. [file peerj-07-6602-s004.zip › Supplemental4/247-8750.fasta]

>247NW_016803692.1:198709-207458 Rhinopithecus bieti 
AGACTCCTGTCTCAAGTGCTGAGCTCCCAGAGTGAGCAATTCCTGTCCCTTTTACGGGCTCACAACTCTA
AGGGGGTGTGTGTGAGAGGGTCATGATCGATTGAGCAAGCAGCAGGTACATGACTGGGGGCTGCATGCAC
CAGTAATTAGATAGGAACAAAACAACATAGGGATTTTCACAGTGCATTTCTATACAATGTCTGTAATCTA
TTGATAACATAACCCATTAGGTCACGGGTTGATCTTTAACTACTAGGCCCAGGGTGTGGTACTGGGCCAT
CTGCCTGTGGATTTCCTTTCTGCCTTTTAGTTTTTACCTCTTCTTTCTTTGGAGGCAGAAATTGGGCATA
AGACGATAGGAGGGGTGGTCTCCTCCCTTATTCCCCCCTTTTGAGACTCTCACTCATTTTATTAGTAGGA
GTTGTCACTTTCATTTTCACTACCCATGTCTTCTTGCAAGACAGATCGATAGTGATTCATAGTATACTTG
TGCTGAAGCATTTTGGTGAACTAAGGTAGTGATGAAGCTTTTTATCATTTGAAGAAGTGCAGGTATCAAA
CAAGGGAGCAGTAGGTAGGTTCCTATTATTATTATAACTGCTATTATAAGAGTTTTAAATCCTCCTAGTG
CTGGGAACCATTTTCCAAACATGTCCCCAGGATCAAATTCATGCCACACTTGCATGGGCACATGTGTCAG
TTTTGTCATATCTCTAACTATGTCTTCAACTACTTGCCCTTGATCATCTATTTGTAGACAGCAATTAATA
AGGTTAAATTTCCCACAGACCTTTCCTTCAGCTGCTAGCAAGTAGTTGAGAGCCAATCTATTTTGATAGG
TAGCATTTCTCATCTGAGTTTCTTGCAGGGCCAGAATAGTCAAGGCTTTGCCAGTTTTATTAGTGATTAC
TTCAAAGATAGCTTGTAACCATATGATTTGGTTGATCATATAAATGGGGGTCCAGTATCCCCATGAGCTG
TCTTGTGCCCAAGTAGCAGGGCCATAATATTGTATGATTCTCTCAGGGGGCTATTCACCATCTTTCCAAT
TTCCTATAGCTATGCTTCTCTTTTCATGGGAAGCATAGACAGGGAAGCCCAGGAGTTCACCTGTTTTTAT
GGGCAGTAGGAAGAAAGATGGTTTAATAGTGCCAATAACACAACTACCTGCCCACTAGTCAAGTAATTTG
GCATAAGCTCTATGCCCACATATCCAGTATAATCCAGTGGGTGCCGTCCAGTCCCGGTGGGACTCCAGGT
GGGTCCACACAGTTTGCAACTTTGGAAATTTGCTAAATGGATTCCTCTCTGTTTGATTTGAACTCCACCA
AGTGACTGTTTTTGTGGTACCATTATACAGTTTCTGTCCCAGACAACTAAGTCATCCTACGGGATGAGTG
AATTATTTTCCTTCTCTAGCTATGCAATATTGTCTGATAATTGAGGCTTTTAGGACCCAGAAGTTATCAG
GGTGATTCTTTTGAGCTGGAATTCATCAGGAACTGGGTCTGTAGGTACTAATTCTCGAGCTTCCCATGGC
CATTGATCTCCCATTACAGTTCCTCCACATATATAACATGAAGTGATATTGAGAGACTGGGCTACATGCT
TAGCTAATTGCAAAAACACATTTCTTGTTTTTCCTGTAATTTCTGGTACTGGTACATTTAGTTCATCATA
GAAAGTTTGAAACACTGGTTCAGGAGAGCATTTGTAAACTTCTCCTCAAATCAAGATATTTACTTGAGGA
TATAGTCCAGCCCCATCGATTCCTAAGGTCACACGCTCCCCTTTTTTCCAGCGAGGATCATGGGGATTGT
TTATTACGAGCTCTAAGGGGTTACATTGTCCCTTAGTACAGGAAGGGCCATTTTTTCCTTTCTGAAGGTG
AACTGGATCCTTTTCATTTTTTATCCAAGTGGCCCAAATGACACAAGACCAGTATCCACATTCATTCCAC
ACAGTCCTAATTCATGACAAATGTACCTATTTTCGGTCATATAGCCTTTCTCCCAACTAAAAGAGCCACA
TCCCTTTCCTAACTTATTGCTATTAACAATGGCACAGGCATCAAATTTCAAGATTATCATTTGGGCACCC
CTTTTTCTTCTCTTCTGGCTAATACTTTACTTGTATCATTTATGAGTCCCCACCAGTCTTCAGTCCTTAA
TCTTACTTCAAAAACTGTGGACATGGGAGGCTCAGAGAGGTTATAACACACATCTGTTTGGTCGTTTCCT
GGGCTACATACCTTGTACTGAGTGTCATTATATAAACATATTCCTTTTAAAGTTCCTAGGCATTCATAGT
AACTATAGAACAGAAAGATTGTTTTAACTAGTTGTCCTACCTCGGTAACCTCATGTATACACTGAGAGCA
GTCTTCCACGCAGGGAAAATCAGTGGAAGTTTTCACTATACAAGTCCAAATTATAAGGAAAATGAGTTCC
ACGATGATTCTCCTCATGTTTCGGCCGTGCATAGACCAGTCAGCTTCTGGGTGTGACTGGAGCAGGGCTT
GTCGTCCTTCTCAGAGTCACTTTGGAGGGGTTGTCCGGGCTCAGTTTTGCCTCCCAGGTTTCATCGGCTG
CAGGTTTCACATGGCTGTGGTGGATCCAGGTTGGGATTCCTTCTACCTTTACAGCCATGGGGGTGGTCAG
GATGATGGTCTAAGGTCCTTTCCACTGTGGCTGCAAAGGGGCTACGTTCCAGTCCTTGATCCACACGCGA
TCACCTGGAGAGAAAGGGTGAACTGGGGAGAATAAGCTGATGGGACACCTCTCATTTACCCAAGTTGAGA
TTGTTTGTGCAATTTTTCCTAAAGCCTGTAGCTATCGCTGTAATTCAACTTCACCTAACTCTCGGGGAGT
GCCTGGAAGCCCCTGTAGTATAGGAGGAGGCCTATGATACAGTATTTCATAAGGGGAGTATCCTGTTTTC
TTAGAAGGAGTGCACCTAATTTTAAACAATACTATAAGAAGGGCCTTTATCCACTTTAATCCTGTTTCCT
GACATATTTTCCCTAAACTATTTTTGACAGTTCGATTCATTTGCTCCACCTTTCCTGAACTTTGAGGTCG
GTAGGCGGCATGTAGCTTCCAAGTGATTCCTAATGCTTTTGCTGTCTTCTGTACCAACTCAGTCACAAAT
GCCGGCCCGTTATCTGAGCTGATTCATAAGGGCAGTGCAAACCTAGGAATAAGATCTCAGAGAAGCACAC
GGGTTACCTCATAGGCCTTTTCAGTTCGTGTTGGATAAGCCTCCACCCACCCAGAGTAAGTACACACAAG
AACCAGCAAATACTTGTTACCTCCACATTTTGGCATTTCTGTGAAATCCACCTGAAGATCTTCAAAAGGA
GCTGCTCTATAAGCTTGTATGCTGGGTGGAACACTAGGGCCTTGCCTCGCATTGTACTGTCGGCAAGTAA
CGCACCGTTATGCTACTGCTTTGGCAAGGGCTGGCAAGTGTGAGATGTAGAAGTACCGACCTAACAATTT
TTCAAGTGACTCTTGACCTAGGTGAGTGGTTTTGTGCATAGCCAATACTATTGTGGCTCCCAGCAACTAT
GGCACAGCTATCCTCCCATCTGGCAGTCTGATCCATCCTCCTTTTATTACTTGCCCCCCTTCTGCTTGGA
AGAAGTCTTTTCCTTCCTTAGAATAGGTAGGTACCAGGTCAGGTGTTTGAGGGAGTAAGGGGGCTACTAC
TGATGCCCGGTAAGGGGTAGATGCTGCTTTTTGAGCTTCTGAATCAGCTCGAGAGTCTCCTAAGTCCACT
GAGATGGAGGCTCGCTGGTGTCCCCTGCAGTGCATGACTGCCACCCCCTGAGGTTTCCACAATGCCTCTA
ATAATTGTAGAATTTCTTGTTGATGTTTTATGTCCTTTCCCCCAGAATTTAACAGACCCTTTTCCTTATA
TAATGCTCCATGCACTTGGAGGGTTAGAAAGGCATATCGAGAGTCAGTGTAGATGTTTACCGTCTTATCT
TCACTGAGTTCTAGAGCCCGAGTTAAAGCAATGAGATCAGCCTTCTGGGCTGAAATGCCCAGTGGCAATA
GTTTGGCTTCAATGACAGTATCCAAAGTTACCACCTCATATCCTGCCCATCTTTCTTCTTGTGGGTTAAT
GAAGCTGCTCTCATCCATGTATAACTCCCAGTCTACTGATGTTCATGACTGGTCCTGAAGGTCAGGTCTG
CTAGAATAGATTGAGTCCAATACCTCAACACAGTTATGCTCGACTGGGCTCTCTGATACTGGGAGCAGGG
TGGCGGGGTTTAGGGTGTTACAGACCTCAACAGTTATGTGGGAATTTTCACATAGCAAGCTTTGGTACTT
GGTTAATCTAGCATTTGTTAGCCAATGATGCCCTTTGGTATTCATCAAAGTTACCACAGTATGGGGAGCC
TTTATATTCAAGTTTTGCCCAAGGGTTAGTTTATCTGCTTCTTGTGCTAATAGGGCTGTTGCTGCCAGGG
CCCTTAGACATGGTGGCCAGCCTTTGGAAACTCCATCTAGTTGTTTTGAGAGATAGGCCACTGGCCTTGG
CCAGGGCCCCACAGTCTGGGTTAAAACTCCAACTGCCATTTTTTCTCTTTCTGACACATAGAGTGTAAAG
GGCTTTGTCAAATTGGGTAGTCCTAGGGCTGAGGCCAACAAAACTTTTCCTTTAACTTACAAAAGGCTTG
CTGTTGTAGAGACCCCATTCAAAAGGCTCCCAGTCACCCCACTTTGTAACCCCGTACAAAGGTTTGGCTA
GTACTGCAAAGTTTGGAATGCATAATCTGCAAAACCCCACAGCTCCTAGGAATTCCCTTACTTGCCTTCT
GGTTTTAGGTTCTGGTAGGCTGCAGATGACCTGCTTTCTTTCTGACCCCAGGCTGCACTCCCCTTTCTGA
ATAGTGAATCCCAGGTAGCGTACCTGCTGTCTGCAGATCTGAGCTTTCTTCTTGGACATCTTATACCCAC
AGTCCTCCAGGTGCCAAAGCAGGGCATCAGTCCCTTTTGCGCACCCAACTGCCATGGAGTGTCCCAGCAG
AAGGTCATCCACGTACAGGAGCAAGACGCAGCGTAGGTCTTTAGCAGGAAACTTTTGCAGGTCTCAAGCC
AGGGCCTCCCCAAAGATAGTAGGGGAGTTCTTGAACCCTTTGGGAAGCCGGGTCCAAGTGTACTGAGTAG
TGACACCTGACTCCAGATCTTCCCACTGAAAGGCAAATAACTTCTGGCTCTCAGGAGCTATTCTGATGCT
AAAGAAGGCATCTTTTAACTCCAGACAGGTAAACCAGCTGTTCTCAGCTGGCAGCAGCCCTAACAATGTG
TAAGGGTTAGGAACTGTTGGGTGCAGAGTCCCTGTAGCTTGGTTGACCAAGCGCAAGTCCTGTACTGGCC
GGTGGTCCTTGTTCCCTGGCTTAGGGACAGGCTGGATGGGGGTGTTCCATGGAGACTGGCAAGGAACTAT
ATTCCATAGGCTTTCAAGCACCTGAGATGAACCTGGATTCCTTCGAGAGCTTCTCTGGGAACTGGATACT
GCTTTTGTCTAATTGGTTGGGCCCCAGCCTTAACTTCCATGAGTACGGGGGCTTGGTTGACCGCCAGTCC
CGGAGGGTTATCCCCTGCCCATACTCAGGGCCATCACTTAACCAGAGCTGGTTTTATCTCTTGGCCTGGC
TTGGTTAGAAAAAGTCTCCATCTTTCTTCCTGGGGGACCGTAAGGGCCGTGATAACTCTGTTCCCGGTAA
CTTTAGCTGTAAAGAGCCCTGTTTTGTAAAGGAGATGGTGGCTCTCAGCTTGCTAAGCAAGTCTCTTCCT
AGCAAGGGCAAGGAACAACCAGGCATGTACAAGAACTGGTGAACTATCTCATGTTCCCCCACCAAGCAGG
CCCGTGGTAGACAGAAAGCCTGCTTAGTGGAAACTCCTGTTGCTCCAATTATATCAATGGGTTTCTTGGA
TAAGGGGGTGACCGGGGTGGTCACTACTGAATGTTCAGCACCAGTATCGACCAAAAACTTAATGTCCTTG
CCCCCAATTGTAATCCTGACCGTGGGCTCCTTGTGGGCACTTGAGCCTGGTCCCCTTCAGTCCAGTAGCC
CTTCAGCCAGATTTAACAAAGCTCCCTCACCTTTATCTGAGGTATTTTGTTCCAAACTACCTTACTTTTC
CTTCAGTTGGGGACACTTATCTTTCCAATGTCCTATTTCCTTACAATAGGAGCATTGGTTATGTTGCAAG
CATGGGCGATTAAACTAGGTATTCTTCCCTGAACCCCTCTTTCCCTTTCCTTTCAGTGGAATTCCCTTTA
ATGGCCACAGCCAGTAAGTCAGCGTTTCACCTAGCCTGGCATTCACCTTCCTTATGGCTTTCTCTGTGGC
TTGTTACATCTCTATTCACAAACACTTGATTGGCTATTTCCAGTAACTGTGAGGTATTCATATCCGCAAA
CCCAGCCTGTTTCTGCAATATTCTCCTGATATCATCTGTGCTTTGACTAACTAAGGCCATGTTAATCATG
CGCTGATTTTCACAGCTATCTGGATCAAAAGGAGTTTACATACTGTAAGCCTCACACAGTCTTTCATAGA
ATTGCGCTGGACTCTCCTCTTTTCCTTGGATGACCTCAGAGACCTTATTTACATTTGTAGCCTTTTGAGC
CCCTTTCTTTAGACCTTCTATTAATGCCTCATGGTACCATATTAGCCTCTCCATGTCTGGTCCCTCGTCC
GGGTCCCATTGGGGGTCTGTTCCTGGCAGTTGAATTCTTTTTTTTTTTTTTTTTTGAGATGGAGTCTCGC
TCTGTCGCCCAGGCTGGAGTGCAGTGGCCGGATCTCAGCTCACTGCAAGCTCTGCCTCCCAGGTTTATGC
CATTCTCCTGCCTCGGCCTCCCGAGTAGCTGGGACTACAGGCGCCCCCCACCTCGCCCAGCTAGTTTTTT
CTATTTTTTATTCTTGGGAGTTTTGGTAATCGGCTGGGACATGCTCCTCTAGTCACTTAGTTGCCGCCTG
GAGCAACCTTTGCCTTTCATCTGTATTAAAGAGGTACATGAGCAGCTGGTGGCAATCAGTCCAAGTAGGA
TTATGAGTCTGTATAATAGTTTGGAGCAAGTCAATTAAAGCTTGAGGCTTTTCAGTGTAAGATGGAGTAT
TATTTTTTTTCCAATTGAGGAGGTCAGCAGAGGTGAAAGGTTGAAAGGCATGCCTTTACACCATGTGTCC
ATCCTCATCTACCCCAGTATATCGCTGCTCTCTCAGGGGCATTTGGATTCCAGTTTTGGGTTGCAAGCGA
GCTGCCAAGGGAGGAGTTTCTCCCACAGCTTCACTTCCTCTCTTGTCTACTCTGGGTGGTCTAGGGGTGT
GGTCATCTGGTGGAGGTGGAGGTGTTGTGGGCTCAGGGGTGGGGAGCTCTACCTCCCGATAAAGAGGGGG
TATTGCTGGTACCAGTTCCTGCCATGATTCTTCTGGTGTTGGGTCGGACAGGACTTTTTGGTGCTGACTT
CCCTCGGCAGGTGGAGCGAAGTCCTTCCTTAACTAACTGTCCCTTTGCTACTAGTACTGCTGCTGCCTGC
CCTCTTAACCACTGTGAGGGGTTCAAAACTAGCTGTAACAAAGAATCTATATATGGGAACTGATCTGGGT
ACCCTGACTAACAGGTTACCCTGTGCCGTGCCTTCACGACAAGGGACCTGTCCAGGCTTCCTTCTGATGG
CCAACCCACCTCTAATGCTGGCCAGTCTATCTCACACAAAGTTCTAAGTTTTCCTGGTGTCATGATGACT
CCATAGTCTCCCTTAAATCCCTTTTGAAATTTTCAACATAGTTCCTAGTGGGGTGGGCTTACTTTGTGCC
TGACCCATGTTTCCTTGAGACAAAACACCACGCTCACACCACACACACACCACAAAACAAAGAATGGGTA
AAAAGGACACACACACACTTTTATAGTTCATGCCAAACCAGAATCAAAAACCAAAATCAGAGTATCAAGA
AATCTAAGCCAGGTCAAAACCAAAACCACAGTATTAAGCAATCCAAGTCAAGTCAAAAACCAAAACCAAA
GTGCCAGTACAGACGCACCATGGGTGATCAGGCCACGCTTCCACTGAAATGGAGTAGGCAAGTTCCCAGG
ACCAGTCCTGTCAAGCAATTTAAACCAAGTCAAAACCAAAACCAAAGTGCCAATAAAGGCATGCTGTGGG
CGATCAGGCCATGCTTCCACTCAAATGGAGTGGGCAAGTTCTCAAGACTAGTCTTACCAAGTTTCAGACG
TCCGGACTCCAAGTACCAGTTCCTTCCTGGTGTTCAGCCACTGCATTGATCCTCCATGGTGGCCTGCTAC
ACACTGCTCTGGCGAGGCGTCCCACGGGGGCAAATGCCTACCCGGGAGTGCTCTCAGGATCCGCATCTCT
CAGGCTGGTCAGAGTCCCCCACAGGAATGTTCCATAGGGCAGGCTTAAGCCACCTAAGGAGCTGCCTTGA
ACATCCGCCAATCACCTCACTTCCCAGTCAGGGAGTCAAGAAATGTAGCAGGACGAGCCACAGACAAAAC
TCCTCAGACACCGAGTTAAAGAAGGAAGGGCTTTATTCAGCTGGGAGCTTCAGCAAGACTCACATCTCCA
ACAACTGAGCTCCCCGAGTGAGCAATTCCTGTCCCTTTTTAAGGGCTCACAACTCGAAGAGGGTCCATGT
GAGAGGGTTGTGATCGATTGAGCAAGCAGGGGGCACATGACTGGGGGCTGTATGCACAGCAAATTAGAAC
