# Supplementary material for: Genome-wide characterization of endogenous retroviruses in snub-nosed monkeys
Source: PeerJ. 2019 Mar 18;7:e6602. doi: 10.7717/peerj.6602 (PMC6428148; doi:10.7717/peerj.6602)
Supplement: File S4 — All ERV sequences found in the black and white snub-nosed monkey. [file peerj-07-6602-s004.zip › Supplemental4/24-8213.fasta]

>24NW_016819929.1:553638-561850 Rhinopithecus bieti 
AGCAGAAAATTTCCCTGACCCCTTTGCTGGCAGGAACTGGAGTACATGGGTGCTAGAACGAGTCAGCCAC
TTCAATGCCAGCAGGGGCAGACTCCACTTTCTTGGCCCCACTGTGTTCCACCCCTTGCAGGAGGGGGAGC
GCAGGTGAGCAGGTGAAGGAGCTGGGGCAAGCGCTTTTGGGTGCTGGCAGGAGCAAAACTCTGTGCTTCC
CCACAGCAGCATCTAGGGGGGTGCCCATGTCCCCTGAAGCCCCAGAAAGAGTGTTACAGTCAGTGCTCTT
TTAGCTTTGCTGTCTGTGAATGGCTTAAGTGTTAACAGCTCAGTGGAGGGTCAGTGTGACGGACTTTTGC
ACTCGCACTTGAGTTCTTGTTCAACATCCATGAGGAATGAGGTCACATGAACAAATTGGAGATGGTAAAT
GTGGAGGATTTTATTGCCAATGAAAGTGGCTCTCAGAGGGAAGGGGAGCTGAAAAGGGGACAGAGTGGGA
CGATCATCTTCCTCCAGAGTCTAGCTATCCCCAGCTGGACTCCTCTTCAAAACAACACCGTAAAGCTGTC
CCTCTGAAGTCAAGCTGCTTCTCTCCAACTTCCAACCATAGTCTCCAATGTCCAGCTGCTTTTCCTCTTC
TCTCTGCTGGCGAAACCTGGGGTTTTTATGGGCACAGGATGGGGGGCAGGGTGGGGTATGGGTGGTTTTG
GAAAAGGCAGCATTCAAGCAGGAAAATAGGAATGCATGTTCTCACTTTGGGCCACGGTTCCAGGCTTGAG
GGCGAGACCCTCGCCAGAGACCTACCCTCTTCTGCCCAGAATTTCCCTGCCTCCTGTCCCTGTCATTTCC
CTCCTCTGAAGAGGCACATCTAACTGCTGTTATAATATGGACAATGACTGGTCTTAGCTACTTCCTGCTT
ACAGGGGGTGTTAGTATGGGAAGAACAGCAGTCAGATTCCTCCCCAAGGTCTACCTAAGGGTCCCCGGCA
GAAGGGAGCCATTGTCTGAGGCTCTGGTTGCCTGACTGTTTGGAGTTTGATGGCCTCTAGGCACAAAGAA
ACAAGTTTTACAGGGTTAAGTATGCATGGACCAAATATATGTATTATACAAAGAGGAGTTAAAAGGAGAG
AATCTATTGCCGAAGATTACAGAAATAAGAAGTGAAATATACTAATCATTCTGAAAACAACATTATATCC
CGTGGTATAGCACAGAATGAAGGTAAAAACAACAAGTATAGGCAAGACTATAAAGAGGATATCCATGGAA
GGTTAATCATTAACACTTATCTTTTGTGATTTTTAGCTTGAGTTCCCCGATCTCTTCACATTGGTACTTT
GGGTACTCTTCTGGGTTGACGCAGGTAACTCTGTCAGCTTCCCAGGCCTTTACTCATGTATAGTGAATAC
AATGATCTATTCCAGTGACTTTCAGTGCCATAGGAGTAGAAAGAAGTATAATCCCTCCCAATCTGGACTT
ATAGAGGGAGAAAGGAAAGGAAGTACCTTTACCAGTACTAGGTCCCCTGGGTTGAATAGGGGTGGCCCTA
GTTCATGGGATTGGGCCTCCAACAGTTGTTTCAGTTCCTGTTGGAAATGGGCCAAAGAAGTTATATGTTT
AATCAAATCAGAGGTTTTTTTGGTCCAGCAAGAAATCATTGGTGAGAAAAGGCCATCCACACATCATTTC
AAAGGAACTCAAACCCAGTTTTGGAGGGGTGTTTCTAACATATAGTAGGGCTATGGGGGCGATGAGTCTC
CTAAGACAGTTTCCTGAGGTGCATTTTGACATCATTCATCTTTTCTACCTTTCCTGAGGATTGTGGTCTC
CAAGCACAATGAAGATGGTACTGTATGCCTAGTGCCTTTGAGACCCCCTGGGTGACAGCTGCCTTGAACA
GGGGCCATTATCACTCTGGAGGTACTTAGGGAGTCCAAAGCAAGAAAGTATCTCATTAATTAGTACTTTT
ATCACCTCAGAGGCTTTCTCTCTCTGACATGGAATTGCTTCTACTTAGTGAAGTTCTCTCTCCACACTAG
GAGATACTGGATGCCTCTTGCCTTTGGCATATGGGTGAAATCCACTTGCTAGTCTTCCCCTGGATAGCTT
CCTGTCCTTTGGATTCCTGGGGGAAGAAGCTGTCGATTAAGGGGATTATTTTTAAGGCAAGTCTAGCAAG
CATTAATGATCTGTTTAACTGTATCAGGTTTTTACCTGAGAACAATCTCTGGGCCAACTGATAGGTTTTA
TCCTTACTTAGGTGGAAGGCTTGGTGAAGGATTTTAAGAACTTTTGTATTGGTCAGCAGCCTGTAGCTGA
ATCTTGCTGTCCTCCAATTGTAGCCATCCTGGGGACTGAAAGATGTATCCCTGAGAGGTTACCCATTCTA
TTTCCACAGGGGAATATTTAGATTTTATTTCTCTTATGAGGCCCTCTCAGATCAGTGAGGCTCCAAGTGG
ATCAGAAATCTGAGGCCCTGTTGCTGCTGATTTAGCTGCTTGGTATGCCAATCTATTTTGCTCAGCTACT
TCATTCATACCCTTTTGGTGGCCTTTACAATGTATTACCACCACTTCACAAAAACCGAGGATAATAGTCT
GTTAATTTCCTGATGGTATTTAATGGGACACCCATTACCTGTGAGGAAGTTTCTCTCTTTCCAGATAGTG
GCACGGGCATGGAGGACTAGGAAAGCATACTTAGAATCAGTGGAAATGTCAACTGTTTTTAGTTTGCTTA
ACTGAGTGCCTTTGTGAGGGCAATTACTTTGGCTAATTAAGCACTTGTCCCTGAGTAGAGAGACACGCTC
TCAACAATATCATTCAGAGTAACTATTGCATACCCTGCTTTATGGATACTTTGTTCTACAAAAGAACTTC
TGTCTGTAAAGAGAATCCAGTTTGGGTTCTCTAAGAGAACCTCTAAGAGAACCTCTTGCGATTCTCTTGA
GATCCTCTCTGGTCACATAGGTGCATACTACTAGCTGTTCACAGTCATGTTCAAGCTTCTCAGCTTCCTC
TGGGAGGAAGGTGGCTGGATTTAGAGAGGGACAGGTTCTTAATTGGACTTCAGATCCCTCTAATAGCAGA
GGTTGATACATGAGGATGCAGTTGTCTGTTAGCCAGAGATTCCCCTTGGAAGACAGCAGTCCTGACACAT
TATGTGGAGTGCAAACAGTTAAGTTGTTCCGCATGGTTAACTTAGTAGCCTCTGGTACCAGCAAGGCTAC
TGCTGCATCTGCCTGGAGGCAGGTTGTCCATCCTTTGGCCATCAAATCAAGCTCCTTACTTAGGTAGCCT
TCAGGTTGCTGGGCTGGACCCAGGCTTGTGTTAGAACTCCCAGGGCCATTTGCTTTGCTTCCGACACATA
AAGATTAAACATTTTCCCTATGGGGAGACTAAGGGGTGGTGCCTTAAGCAAGGTTTGTTTTAGTTGGTCA
GAGGCTTTTCTAGTCTCTGGTTCCCAAATTCGACAGTGAGTTTTAGCTTCCTGAGTATCCTTTATTGGGT
GACATGAGGGACAAACTATTTCACCATACCCAGGTATCCATAGTCTGCAGAATCCCGTAATGCATAAGAA
TTCCCTCAGTTGCTTGAGGATTTTGGGGAGGGGAAAGGAGGAGATGGACTTAATCCTTTCTTTGCCCAAT
GCTCTTGTCCCCTCTGACAAGATCAGACCAAGGTACTTCACTGAAGTCTGACAAAGCTGAGCTTTAGATT
TTGAAACCTTATATCCTCTATTAGCCAGAAAATTAAGAAGAGCCTTACTACCCTCCTGAAAGGCTTCTTC
AGCTGGAGCACAGAGGAGAATGTCATCTATATAATATAAAACTTTAACCCAAGGATAAGGGTACTCAGAG
AGGTCTCTTGACAGTGCCTGCCCAAACAAGTGAGGGCTGTCTCAGAATCCCTGAGGTAACACTGTCCAGG
TTAACTGGGTAGTTTGGTTAGAGGGATCCTCTAATGCAAACAAATACTGGAAGTCAGAGTGTGCAGAAGA
AGGCATCCTTTAGGTCCAGGACTGTGAACCGTTTAGTTCCCTCAGGTATTTGAGGTAGCAGGGTATACAG
ATTGGAAACCACTGGGTGTAATGGAACCACAGCTTCATTAACAAGGTGGCAGTCCTGAACTAGTCTCCAT
TCCCCGTTGAGTTTTTGTATTGCCAATATCGGGGTATTACAAGGGCTGTTGCAGGGTTTGAGGAGGCCCT
GCAACGTTAAGTTGTCAATGATGGCTTCTAGTCCTTTCCTAACTTCTGGTTTCAGGGGATATTGTTTCTG
ATTAGGAAATGAGGTGGAATCCTTAAGGTGAACCTGGACTGGTATGGCATTTGTGGCTTGGTCAATTTTC
CCTTGAATTGCCCAAACTTCTGTGTTAATATCAGTCTTCACTAGGGGGAGACAAATAGTTTGTCTGGAGG
CCATCAGAATGGTGGTCCCCATACCTGCCAGAATATACCTATTCAACAGAGGAGTTGGATTTTCAGGCAT
AATTAGAAAGGCATGGGTGAACAACAGGTCTCCCCAACTACAACTAAAGGGTTGGCAAAAATACTGGGTT
AAGAGCCTTTCTGAGACACCCCTCACATTTGTGCTAAGAGAGGAGAAGGGACCCGAATTAGAGAGGAGAA
CTGAGAGACCAACCCCAGTGTTCAAAAGGAGGTCCATTTTCTTCTCTTCAATTTTCAGAACTACCTGGGG
TTCCTGGATGGTAATGGTGGTCTGGACCACTGGAGCTGCGGAGAGGAGCCCTGGGACCCATCAGTCCTAC
TGGACCACTTGGGAGATTGGCTCTGGACCTGGTGACTGGCTCTGGACCTGGTGACCAGCTTCCCTGGGGA
CAGTCTGCCTTCCAGTGGTCCCCACTGCAGATTGGACAGGGTTGAGGTGGCTTCCTCATGCTGCCTTGGC
AATCTTTTCTAAAATATCCTGGCGTACTATATCTGTAGCAGTTAACAGGTGCACCTCAGGAATTCTGAAG
TTTGTGGACTTGCATGGTGGCCATTAAACCCTCTGCTTCTTTCCTGTGTTTTCTCTCTCTCTCCTGGACC
TCCCTATCTCTATTATAAAAGATCAAGGTGACCACTTTCAGGAGATTCACTAAAGTACTCTCTGCTCCCA
GGGTCTGTTTCTGCAGTTTCCTCCTAATATCAGGGGCTGCCTGAGTAATAAATTTATCCTTTAGGATTTG
TTGTCCCTCGACTGAATTGGGAGATAGAGAGGTGTGCTTTACCAAGGGCCCTCTTAACTTCTCCAGGAAG
GCAGTAGGATTCTCATCAAATCCCTGGTCTGTCATGGGTAGCTTTGTATAACTGAGAGGCTTAGTTCTGG
TCCTATGTAAGCCCTCCATTATGGACACCTAAAGTGTCTCCTCTTCCACTCTCCCATCTCAATATTGGGA
TCCTATTTAGGGTCATCCAATGGTGCTGCTTCACTTCCAATTGGATAAAGTTTGACTCCTTCCCTGACAC
CTTATGTGATACTAAGCTCATCCCCAAATCCCTCTGTCAGCTGCAGAATGGTGTGCTTCTCAGTGTTAGG
GTTTGATTCAAAAGTAACATAATGTCTTTCCAGGAGAGTTCAAATACTTGGGTTACATTCTGGAAAGCCA
CTATATAATTGTCAGGGTCATCGGAAAACTTGCCATGATCCCCCTTAATCTGCCTTAAGTCCTGTAGAGA
GAAGGGTAACTGAACCTTACTGGCGTCAAGTTCACCAGGCATCTGTTGGAGAGGCAAGAGTGAGACTGGG
GCTTGTCCAGGGTGAAGATTTTTAGGAGGAAACAAGTGTGAGAGAGAAGCTGGATGGGGAGGATGGGGTG
GACCCAGAGGAGCAAGGCTGGAGGGAGCTGGCTGTCCTGCTGGAGGTGTCTCTGGGGTTCATTTCTTTAG
TTCCTTGGGATTGCCACTTGCAGCCTCTCCTGAGATGGCAAACCAGAGGGCTGGACCAATCCTACACTAT
CAGCAAAGGTCTGAATTATCTGCAAGGAAAATAAAGTCTGCACATATGGCCTCAGATCATCTGTCCTCAT
GTTTACAGAAAAGGTCCAACTACCTGATGGTATTGAAATGAATGGTTCCTTCCTGAGGCCAAGACAGTCC
TTCCTGCAGATCATAATTTGGCTAAACCTTTGTGCTATGAGGCATTTTACCTCCAGAGTATGAGGGTCAA
AGCAGTTCTAGTGATTCAGAATACCCTCCAGGGGAGTATAGACGGGGGTTGGTGAAGATAGCTGGTTACC
CATTCCAAAAGACAGGGAAATAGGTGTTCCTCGTTTCATTTCCTTCTTTCAATGAAAATTTGAGGTATGA
GGGAGAGAGAAAGTGAGCCTCCCTCTTTTCTCTTCCATCATTTTATCCCCAAGACCTGGCAACCTTAGAT
GGATGCCACCCATAGGTGCCATTGCAGCCTGCACTCATAAAACAAGGAGGTCCTAGAGAATAGGAATTGT
GTGCACTCACCTATGCCTTCATCCTCTTTACTGTTGGCAACCTTTGGGTTCCAAGGGCTTTATCTATGCC
ATGGAGCATGGCCTCCTTCCATGAAGCAGAGGCTTAATCAGTAGGGATTGGTCCTACCCATTTATACTGT
TCCTGTTGCCTCACTTAGTATTCCTCAGATCTGGTTTTCCTTTCTGGGGCTTCAACCCAAAGTTTAACAT
TGAGTTTAGGGCAAAAGGTGTCTCAGGGGTGCATGGATTCATTTAGATTAAGTCCATGATGGGCCCTGCC
AAACTTGCAGTTATCAGCCAGCAGGGCCACTCCTCCGTTGCTGCCCTATCATAACCAGAGTGCCGAGGTA
GGAAAAGAATCCTCTCACATAGAAAAAGAAAGGAAAAGAAAAAATAAAACAGCTGAAGAGAGGGGGAAGA
ACCCCTTGCTCTATGTGAATGGGTACCTTTAATCACTGTATTCTTCCCCCGCTTTGGACTGAGCTGACCT
CCTCAGCCAGAGGAGTAAAGGCTCTATGGGCGTGTGATGGGTGGGGACGGTGACTGGGAAATGCTGGACA
GCTCCCCGTGTGGGGCCCCTGGGCCCCAAGACTGCCCTGGGGCCCTGGCGGCAGCTGTGATTTTCTCCTG
CTCTCCATGGCTGTTGGAAGTGGCACATGCATGCTTTGGACATGCCCAAATGTCCCAGCCAGGAGGGGAA
GGGGTGGAGAGGAAACCCACTGTGTGCCACACGTGTCTGCAGCTGTTGGGGTGGGGGTGGGGATGGCACC
TCTAAGAACAAATGGAAATCACATTGTTCTGAATTGCGTATCTGATTGCTGGGCCAAATGTTCATTCTAC
TTAATAACATTTCTGCTGTTTGCAGCAAAACTCTTAACATTATAAAAGAAGCAATAGGAGCCATTTCAAA
CCATGAAAGAAGAAAGGAAAGATACCACAGAAAAATCTGAGCATCTTGGCGGATCATCCATTATATCAGG
GCTGGGGTCCAGTTCAGGGGCCTTCTGGCAACACCGAGGAGTGACATTGGCCAGATGCCTTCAGCCGTCC
CAGGACTTTATTCTGGTCCCACACAATGGCTAGACCCCTGTGAGAGGAAACAGAGCCTTTTACCCAAAAG
AGAGAAATGGCAGGGTTGCATCCTTCCCCTTGCAAGTGGCATAGCTCAGAGGAAAGTCTGAGGACAAGAA
GAGACAGATCCGCATTTTTGCATTTACTCACCCTTCTGATGTATCCCAGATAAGAGCCTAAAATTGAGCA
GAAAATTTCCCTGACCCCTTTGCAAGCAGGAACTCCAGTGCAGGGGTGCTAGAACTAGTTGGCTGCTTCA
GTGCTGGCAGGGATGGACTCCACTTGCTTGGTCCCACTGCCTTCCATCCATCACAGGACAGGGAGTGCAG
ATGAGCAGGTGCAGGAGCCAGGGCAAGTGCTTTTGGGCGCTGGCAGGAGCAAAACTTTGTGCAGATCTGC
AGCAGCATCTAGGGGGGTGCCCATGACCCCTGAAGTCCCAGGAAGAGTGTTACAATTAGTGCTCTGTTAG
CTTTGCCATCCACGGATGGCTTAAGTGTTAACAGCTCAGTGGAGGGTCAGGGTGACTGCCTTTTGCACCC
GCACCCGAGTTCTTGTCCAGTGTCCAGGAGGAATGAGGTCACATGAACAAATTGGAGATGGTAAACTTGG
GGGATTTTATTGCCAATGAAAGTGGCTCTCAGCGGGAAGGGGAGCTGAAAAGGGGACGGAGCAGGAAGAT
AGTCTTCCCCTGGAGTGCAGCCA
