# Supplementary material for: Genome-wide characterization of endogenous retroviruses in snub-nosed monkeys
Source: PeerJ. 2019 Mar 18;7:e6602. doi: 10.7717/peerj.6602 (PMC6428148; doi:10.7717/peerj.6602)
Supplement: File S4 — All ERV sequences found in the black and white snub-nosed monkey. [file peerj-07-6602-s004.zip › Supplemental4/248-5056.fasta]

>258NW_016803692.1:2870976-2876031 Rhinopithecus bieti 
CATGGATTGCAGCCTTGTTTATGGGAACCTGGATAAGTTTCCAGGCAAACCTGCTTACATTGACAGTTAT
GGAGGCTGATCAGTGAAAGTGAAGCCTGGGTGGGCATACAGAGATAACTGAGACAATTAAAAAGCTGGAG
GAGGTGCAGATAGTGTGTGGTACCTACAACCCCTACGGTTCTCCAGTGTGACCAGATAGAAAGCCTGATG
AAACTTGGCAGATGACTGTGGACTAGAGGGAACTAAATTAAGTAACACCCCCTTTGCATGCAGCTGTACC
ATCAATAATGGATTTGATGGACCATTTGATGACAGAACTGGGACAGTACCACTATGTAGTGAACTCGACC
AATACATTTTTCTCCATAGACATCACTCCAGAAAGCTAGAAACAGTTCACCTTCATGTGGGATGGGGGAC
AATGAACTTTTACAGTGTTGCTACAGGGCTATGTGCATAGCCCCACCATATGTCATGGTCTGGTTGCCAC
AGATTTAGCCACCTGGCAATGTCCAGAAGGGGCCCGCCTATTCCATTATGTTGATGATATTATATTAACC
TCTGATTCTCTTGCAGACTTAGAAGTGGCAGTGCCCCTCTTGCAGCAACATTTGGCAGCCTGCAGTTGGG
CTGTCAATGAATCCAGGGTCTGAGGGCCTAGATTATCTGCCAAATTATTGGGAGTTATCTGGTCGGGTGA
GACAAAGGCCATCCCAGAAGTTATCATTGATAAGATTCAGGCATATCTCCGCCCCACCACGGTGAAGCAC
CTGCAAACTTTTGTGGGCCTCCTGGGATATTGGTGGGCATTTGTGCCCAATTTAGCTCAAATGATAAAAC
CATTGCATTGGTTAACAAAGAAGGGAGCTACCTCGGATTGGAATGATGTGACTGAGACTGGCTTCCTGCC
AGCCAAGCAGGCTATTCAGCCGGCACAAGCCCTATGGGTAGTTGTAGTTGACCAGGAGTACCTATTTGAG
CTGGATGTGCATGTGACCACAGATGGCAGCATAAGAAGCGCTTGAGAATGCCATTAGGCTTTTGATCCCT
ATGGAAGGGAGCTGAGCTCTGGTATTCCTTGATAGAGAAACAGCTAGCAGCTGTATATGCCGCCCTTTAG
GCTTGTGAGAGTGTGACAGGATGGGCTGCAGTCATTGTGCGAATGACTTACCCAATAGCAGGATGGGTGC
ATCATGGGTAATGACCCCCCGGACTGGGATGGCACAGATATCCACCTTGGCAAAGTGGGGACCTACTTGG
AGTGGTGGAGTATGCCGAGTATAAGCCCCTTAGCAGCAGAGTTGCAAAAGGTCTTGGGACCTGTAGTCTT
AATGCAAGATAAGGCCCGAGGCACCCCTAGACCCTGAGCCTTCACCATTTAAGGAAGGGCGTCTCCCCAT
TCCCGATGTGGCATGGTACACAGATGGGTCTAGCCGAGGTGCTACTGCTGCCTGGACAGCTGTTGCAGTC
CAACCTAGTACTGACACCTTATGGTTTGAAACTGGGTATGGACAAAGAGGCCAGGGTCTAGCCAAAGTGT
TACTGCTGCCTGGACCCCTGTTGCAGTCCAACCTAGTACTGACACCATATGGTTTGAAACTGGGTACAGA
CAAAGAGGCCGGAAGGCTGAACATAGAGCAGTATGTATGGTGATCACTAAGGAGGTGAAACCTATGGTAA
TCTGTACGGATAGTTGGGTGTTCTATCAAGGTTTAACCTTGTGGTTAACTACCAGGAAAATACAGAAGTG
GCCTTTGGCCACCCCCAGCAATGATGAGGCAGATGTCTTGGCCAAGGTCTGATGGTTAGAGTTGGCACCT
ACATGAGATGTGGTCATGTGGCTACACCAGAAACTGGGACTTGCGGGAGTAAACTGACGTCACAGGTCAA
TATGCATTGGGATCTGTCCCTGCCCATGCAAGATATTTGGGAGGCTTGTCAGAAATGCCCAGCGTGTGCT
CAGACATAGCCTAATCAGAGGCAGCTGCCCAGTGTTACACAACAGTAACGATAGGGCAAGTGCCCTTGAT
CAGGTGGCAAGTAGACTACATTGGGCCACTGCTGAAGCTGCTAGGGTACACACATGTGCTAACAGCTGTG
GACATGGCCATAAGCCTATTGTTCGCCTACTCTTGCAGGGTAGTCACCCAACAGAACACCATTCAGGCCC
TGCAACACTTATGTGCCCTGTGTGGTTACCCTTTGGCCATTGAGAGTGATAGGGGAACACATTTCACTGG
ACAACAGGTACAAAAATGGGCACAACGAATGGGCATAAAGTGGGGACTCCATGTGCCATACAACCCACAA
GCTGTGGGTATGATTGAGCGATATAACAGGCCCCTGAAGAATGCATTAAGCTTGCATGTCACACCCCCAT
CTTTGTGGTGCTGGAGTTCAAGGCTGGACCTGGTGCTCCAAACCTTGAATAGATGACCACCGAAAGGCGG
CCCAGTCCCAGTGGAGGCTTTGTTACACCGGGCCACTGTCCCATTCAGTTGCAGATACGTGCCAGGGATG
ACCTCCGCTGACCAGATACAGGGACGAACGGTAACCTGTTGTTGCCTGCTCCAACACCCTTGAAGGCAGG
AGAACAGAAAACCTGGCTGTGGGTGTGGATCCTCCAAGTGCCCCCCTGCTGGTGGTTGCCCATCACAGCT
CCCTGGGGGGAGGGCCTGCAGTGTGACTTGCGTGTCACTCCATGGGTGTTCGATGCATGGCCCCCATGGT
TGGCTTTCAAGGTGGGGCGGCCGGGGAAGGAGCCCTCCTTGGGGGACACATGTAGTGTCTGTGTGGCCTA
TTATGAACTCCCTCGTGACTCTGGCACTGATACAGGACTCAAAGAAACCATAGGGAGCTGAGAAGGTGTG
GTACCATCGCCCAGGGCAAAAGCCTTTGGCGGTTGCATTGTTATCCAGGGATGAAAGGTTAGCCTGCATT
TTGCCTGAGGGACGCGATTTACCCCCATTAGCACCTGTGCTTGCTCTGTCACTTCTACATAGGTTAACAT
GCTCCAACTGCATTGTGGACCTATGTTGAGGTGAGCAATGTTTTCAACTGTTGGATCTGCACCACCCTTC
CAGCAGCAGCTGCAGATAGCTTGCCTTGGCACATGCATCCTATATCTGCAGAGAACTGGACATAGTTGGA
GACTTGGGGTCCCATGGCTGACACCTGGAACGTGAAGTGGCAAGCTTTGGACAAAGGATGCTGCAACACC
CATGGTGCGCCCACCCCCTGGCTGGCCTGTAGCGTTTATGACAGGTGGGGCTGCCTAGCAGGGGAACATG
TAGTACCCCTGGCCCAGGCACTGCAGTGCATAGAGCAACATTGGGGTAACACCACTGTGGGATGGATGGG
TACCTGTCATGGCTTGCGCAAACATAACATGTGTCACCCCACCGAAGGTAGGATGGAACAAGCGGTCCCA
CCAAGGTCAGGCCCCAATGGACTTTTTGCCCCTGAGACTTTATGGATCTGTGGGGACACAGGATGGCCTT
ACCTACCAGATGACTGGATTGGATGTTGTACCTTGGAGTGGCCTTATGTACCTGCCACTGTTCTCTCCAT
GTTGCCCAGATGTCTATGTAACTGGGAGGTGCTACGCTCTTGGTTTTTGCAAGTGCGACGAGCACCCTGG
TGGTTCTACCCCTTGGCAATGACTATCCCTGGAGCGGGTGTCATAACTGTAGAAGCACAAGTTACTGCAC
TAGTAGAGCACACCACTTGGGCTCTGAATTACACCTGAGTGGCCCTCCTCCTGTTAATAGATGAGGTTGA
TCAGATCAGAAAGGCGGTGTGGCAAAACCAAATGGCCTTAGGCATCATAACTGCTGCCCAAGTGGTACCT
GTGTCCTTTTAGAAACACAGTTTTGTACCTTTATCCCTGACAATCAGCAGAACTTAACAGCTGCCCTGCA
AGGGGTCTCATGGGAGATTAAGGCAGTTGAGAGCCTTACTGATGACCCCCTGCAGAGACGGTGGCATTCC
CCAGGCTCTGGCCTATGCTGGGCCCTAATAGTCTTAAATAGCATAGCTGGGATCCTAGTAGTGAGCTGTT
GCTGTCTGTATTGTTGTTGTGGGATATGGATTCAGTATCCCACGGTCATGACCCCTATGGTCATGTATCC
CTGCCTGGAGGAGGCCCTCAGCCTAGGGGGTGGAGTGGAAGTGATATGGCTGTACTTTAGTCAGGAGTAG
GCTGAAGTGGCCTTCTGGTGCAGCATGATTCAGTGGGTTTGGAGTGCAGGCGCACAACCCCACACATTAT
GTAACCATGCCACATGAGGCGCATTAGGGATCGGAGGCACTATTGTCTGAAAAAGGTATAGTTACCCCGC
TAACACTATCCATATGGTTCACTCATGCCCAGAGAGAGAGTAAAGCCATGTCGAAACTGTCTATGATTCC
TCAAGTGTTTTTCTAGCTACCTGCCACTCACCCACTGACTCCCCTAGGACCTCAGTTAGAACCTGACAAT
TCTTTATTTATTTTTTAATTTATTATTGAGACAAGGTCTGGTTCTATTGCCCAGGCTGGAGTACAGTGGT
GACACCTCAGCTCACTGCAACCTCCGCCTCCCAGGCTCAAGCCATCCTTTCACCTCAGCCTCCTGAGTAG
CTGGAACTACAGGTGCATACCAGCATGCCTGGCTAATTTTTGATTTTTTGTAGAGACAGGGTTTTGCCAT
GTTGCCCAGGCTGGTCTCGAACTCGTGAGCTCAAGTAATCCACTTGCGCAGGCCCCCCAAAGTGCTGGGA
TTACAGGTTTAAGCCACCACACACCTGGCTGGCAACATTCTTTAAATAATTTTCCACAAATGTGGATCTT
CCTTGGCCCCCAATTTGCCTCAGCCTCTTTCTATCCTGAGGGATCTTCACCTCTCTTCTCTTCTCTCTTC
CTCACTTTGAAAAGTAAAAGCATCCAACCAATCATTAACAAAACAAGCCTTTCCTGGCCTCATACAGAGC
CTGTACCTTACTCCTCTGAATCCTAAGAACCACTCACTCAAAACCCAGGCAAGACAGGAGAAGTAGAAGA
GCGCCCCTCCACCCCA
