# Supplementary material for: Genome-wide characterization of endogenous retroviruses in snub-nosed monkeys
Source: PeerJ. 2019 Mar 18;7:e6602. doi: 10.7717/peerj.6602 (PMC6428148; doi:10.7717/peerj.6602)
Supplement: File S4 — All ERV sequences found in the black and white snub-nosed monkey. [file peerj-07-6602-s004.zip › Supplemental4/249-5392.fasta]

>249NW_016803692.1:200504-205895 Rhinopithecus bieti 
TTCCAGCGAGGATCATGGGGATTGTTTATTACGAGCTCTAAGGGGTTACATTGTCCCTTAGTACAGGAAG
GGCCATTTTTTCCTTTCTGAAGGTGAACTGGATCCTTTTCATTTTTTATCCAAGTGGCCCAAATGACACA
AGACCAGTATCCACATTCATTCCACACAGTCCTAATTCATGACAAATGTACCTATTTTCGGTCATATAGC
CTTTCTCCCAACTAAAAGAGCCACATCCCTTTCCTAACTTATTGCTATTAACAATGGCACAGGCATCAAA
TTTCAAGATTATCATTTGGGCACCCCTTTTTCTTCTCTTCTGGCTAATACTTTACTTGTATCATTTATGA
GTCCCCACCAGTCTTCAGTCCTTAATCTTACTTCAAAAACTGTGGACATGGGAGGCTCAGAGAGGTTATA
ACACACATCTGTTTGGTCGTTTCCTGGGCTACATACCTTGTACTGAGTGTCATTATATAAACATATTCCT
TTTAAAGTTCCTAGGCATTCATAGTAACTATAGAACAGAAAGATTGTTTTAACTAGTTGTCCTACCTCGG
TAACCTCATGTATACACTGAGAGCAGTCTTCCACGCAGGGAAAATCAGTGGAAGTTTTCACTATACAAGT
CCAAATTATAAGGAAAATGAGTTCCACGATGATTCTCCTCATGTTTCGGCCGTGCATAGACCAGTCAGCT
TCTGGGTGTGACTGGAGCAGGGCTTGTCGTCCTTCTCAGAGTCACTTTGGAGGGGTTGTCCGGGCTCAGT
TTTGCCTCCCAGGTTTCATCGGCTGCAGGTTTCACATGGCTGTGGTGGATCCAGGTTGGGATTCCTTCTA
CCTTTACAGCCATGGGGGTGGTCAGGATGATGGTCTAAGGTCCTTTCCACTGTGGCTGCAAAGGGGCTAC
GTTCCAGTCCTTGATCCACACGCGATCACCTGGAGAGAAAGGGTGAACTGGGGAGAATAAGCTGATGGGA
CACCTCTCATTTACCCAAGTTGAGATTGTTTGTGCAATTTTTCCTAAAGCCTGTAGCTATCGCTGTAATT
CAACTTCACCTAACTCTCGGGGAGTGCCTGGAAGCCCCTGTAGTATAGGAGGAGGCCTATGATACAGTAT
TTCATAAGGGGAGTATCCTGTTTTCTTAGAAGGAGTGCACCTAATTTTAAACAATACTATAAGAAGGGCC
TTTATCCACTTTAATCCTGTTTCCTGACATATTTTCCCTAAACTATTTTTGACAGTTCGATTCATTTGCT
CCACCTTTCCTGAACTTTGAGGTCGGTAGGCGGCATGTAGCTTCCAAGTGATTCCTAATGCTTTTGCTGT
CTTCTGTACCAACTCAGTCACAAATGCCGGCCCGTTATCTGAGCTGATTCATAAGGGCAGTGCAAACCTA
GGAATAAGATCTCAGAGAAGCACACGGGTTACCTCATAGGCCTTTTCAGTTCGTGTTGGATAAGCCTCCA
CCCACCCAGAGTAAGTACACACAAGAACCAGCAAATACTTGTTACCTCCACATTTTGGCATTTCTGTGAA
ATCCACCTGAAGATCTTCAAAAGGAGCTGCTCTATAAGCTTGTATGCTGGGTGGAACACTAGGGCCTTGC
CTCGCATTGTACTGTCGGCAAGTAACGCACCGTTATGCTACTGCTTTGGCAAGGGCTGGCAAGTGTGAGA
TGTAGAAGTACCGACCTAACAATTTTTCAAGTGACTCTTGACCTAGGTGAGTGGTTTTGTGCATAGCCAA
TACTATTGTGGCTCCCAGCAACTATGGCACAGCTATCCTCCCATCTGGCAGTCTGATCCATCCTCCTTTT
ATTACTTGCCCCCCTTCTGCTTGGAAGAAGTCTTTTCCTTCCTTAGAATAGGTAGGTACCAGGTCAGGTG
TTTGAGGGAGTAAGGGGGCTACTACTGATGCCCGGTAAGGGGTAGATGCTGCTTTTTGAGCTTCTGAATC
AGCTCGAGAGTCTCCTAAGTCCACTGAGATGGAGGCTCGCTGGTGTCCCCTGCAGTGCATGACTGCCACC
CCCTGAGGTTTCCACAATGCCTCTAATAATTGTAGAATTTCTTGTTGATGTTTTATGTCCTTTCCCCCAG
AATTTAACAGACCCTTTTCCTTATATAATGCTCCATGCACTTGGAGGGTTAGAAAGGCATATCGAGAGTC
AGTGTAGATGTTTACCGTCTTATCTTCACTGAGTTCTAGAGCCCGAGTTAAAGCAATGAGATCAGCCTTC
TGGGCTGAAATGCCCAGTGGCAATAGTTTGGCTTCAATGACAGTATCCAAAGTTACCACCTCATATCCTG
CCCATCTTTCTTCTTGTGGGTTAATGAAGCTGCTCTCATCCATGTATAACTCCCAGTCTACTGATGTTCA
TGACTGGTCCTGAAGGTCAGGTCTGCTAGAATAGATTGAGTCCAATACCTCAACACAGTTATGCTCGACT
GGGCTCTCTGATACTGGGAGCAGGGTGGCGGGGTTTAGGGTGTTACAGACCTCAACAGTTATGTGGGAAT
TTTCACATAGCAAGCTTTGGTACTTGGTTAATCTAGCATTTGTTAGCCAATGATGCCCTTTGGTATTCAT
CAAAGTTACCACAGTATGGGGAGCCTTTATATTCAAGTTTTGCCCAAGGGTTAGTTTATCTGCTTCTTGT
GCTAATAGGGCTGTTGCTGCCAGGGCCCTTAGACATGGTGGCCAGCCTTTGGAAACTCCATCTAGTTGTT
TTGAGAGATAGGCCACTGGCCTTGGCCAGGGCCCCACAGTCTGGGTTAAAACTCCAACTGCCATTTTTTC
TCTTTCTGACACATAGAGTGTAAAGGGCTTTGTCAAATTGGGTAGTCCTAGGGCTGAGGCCAACAAAACT
TTTCCTTTAACTTACAAAAGGCTTGCTGTTGTAGAGACCCCATTCAAAAGGCTCCCAGTCACCCCACTTT
GTAACCCCGTACAAAGGTTTGGCTAGTACTGCAAAGTTTGGAATGCATAATCTGCAAAACCCCACAGCTC
CTAGGAATTCCCTTACTTGCCTTCTGGTTTTAGGTTCTGGTAGGCTGCAGATGACCTGCTTTCTTTCTGA
CCCCAGGCTGCACTCCCCTTTCTGAATAGTGAATCCCAGGTAGCGTACCTGCTGTCTGCAGATCTGAGCT
TTCTTCTTGGACATCTTATACCCACAGTCCTCCAGGTGCCAAAGCAGGGCATCAGTCCCTTTTGCGCACC
CAACTGCCATGGAGTGTCCCAGCAGAAGGTCATCCACGTACAGGAGCAAGACGCAGCGTAGGTCTTTAGC
AGGAAACTTTTGCAGGTCTCAAGCCAGGGCCTCCCCAAAGATAGTAGGGGAGTTCTTGAACCCTTTGGGA
AGCCGGGTCCAAGTGTACTGAGTAGTGACACCTGACTCCAGATCTTCCCACTGAAAGGCAAATAACTTCT
GGCTCTCAGGAGCTATTCTGATGCTAAAGAAGGCATCTTTTAACTCCAGACAGGTAAACCAGCTGTTCTC
AGCTGGCAGCAGCCCTAACAATGTGTAAGGGTTAGGAACTGTTGGGTGCAGAGTCCCTGTAGCTTGGTTG
ACCAAGCGCAAGTCCTGTACTGGCCGGTGGTCCTTGTTCCCTGGCTTAGGGACAGGCTGGATGGGGGTGT
TCCATGGAGACTGGCAAGGAACTATATTCCATAGGCTTTCAAGCACCTGAGATGAACCTGGATTCCTTCG
AGAGCTTCTCTGGGAACTGGATACTGCTTTTGTCTAATTGGTTGGGCCCCAGCCTTAACTTCCATGAGTA
CGGGGGCTTGGTTGACCGCCAGTCCCGGAGGGTTATCCCCTGCCCATACTCAGGGCCATCACTTAACCAG
AGCTGGTTTTATCTCTTGGCCTGGCTTGGTTAGAAAAAGTCTCCATCTTTCTTCCTGGGGGACCGTAAGG
GCCGTGATAACTCTGTTCCCGGTAACTTTAGCTGTAAAGAGCCCTGTTTTGTAAAGGAGATGGTGGCTCT
CAGCTTGCTAAGCAAGTCTCTTCCTAGCAAGGGCAAGGAACAACCAGGCATGTACAAGAACTGGTGAACT
ATCTCATGTTCCCCCACCAAGCAGGCCCGTGGTAGACAGAAAGCCTGCTTAGTGGAAACTCCTGTTGCTC
CAATTATATCAATGGGTTTCTTGGATAAGGGGGTGACCGGGGTGGTCACTACTGAATGTTCAGCACCAGT
ATCGACCAAAAACTTAATGTCCTTGCCCCCAATTGTAATCCTGACCGTGGGCTCCTTGTGGGCACTTGAG
CCTGGTCCCCTTCAGTCCAGTAGCCCTTCAGCCAGATTTAACAAAGCTCCCTCACCTTTATCTGAGGTAT
TTTGTTCCAAACTACCTTACTTTTCCTTCAGTTGGGGACACTTATCTTTCCAATGTCCTATTTCCTTACA
ATAGGAGCATTGGTTATGTTGCAAGCATGGGCGATTAAACTAGGTATTCTTCCCTGAACCCCTCTTTCCC
TTTCCTTTCAGTGGAATTCCCTTTAATGGCCACAGCCAGTAAGTCAGCGTTTCACCTAGCCTGGCATTCA
CCTTCCTTATGGCTTTCTCTGTGGCTTGTTACATCTCTATTCACAAACACTTGATTGGCTATTTCCAGTA
ACTGTGAGGTATTCATATCCGCAAACCCAGCCTGTTTCTGCAATATTCTCCTGATATCATCTGTGCTTTG
ACTAACTAAGGCCATGTTAATCATGCGCTGATTTTCACAGCTATCTGGATCAAAAGGAGTTTACATACTG
TAAGCCTCACACAGTCTTTCATAGAATTGCGCTGGACTCTCCTCTTTTCCTTGGATGACCTCAGAGACCT
TATTTACATTTGTAGCCTTTTGAGCCCCTTTCTTTAGACCTTCTATTAATGCCTCATGGTACCATATTAG
CCTCTCCATGTCTGGTCCCTCGTCCGGGTCCCATTGGGGGTCTGTTCCTGGCAGTTGAATTCTTTTTTTT
TTTTTTTTTTGAGATGGAGTCTCGCTCTGTCGCCCAGGCTGGAGTGCAGTGGCCGGATCTCAGCTCACTG
CAAGCTCTGCCTCCCAGGTTTATGCCATTCTCCTGCCTCGGCCTCCCGAGTAGCTGGGACTACAGGCGCC
CCCCACCTCGCCCAGCTAGTTTTTTCTATTTTTTATTCTTGGGAGTTTTGGTAATCGGCTGGGACATGCT
CCTCTAGTCACTTAGTTGCCGCCTGGAGCAACCTTTGCCTTTCATCTGTATTAAAGAGGTACATGAGCAG
CTGGTGGCAATCAGTCCAAGTAGGATTATGAGTCTGTATAATAGTTTGGAGCAAGTCAATTAAAGCTTGA
GGCTTTTCAGTGTAAGATGGAGTATTATTTTTTTTCCAATTGAGGAGGTCAGCAGAGGTGAAAGGTTGAA
AG
