# Supplementary material for: Genome-wide characterization of endogenous retroviruses in snub-nosed monkeys
Source: PeerJ. 2019 Mar 18;7:e6602. doi: 10.7717/peerj.6602 (PMC6428148; doi:10.7717/peerj.6602)
Supplement: File S4 — All ERV sequences found in the black and white snub-nosed monkey. [file peerj-07-6602-s004.zip › Supplemental4/250-7302.fasta]

>250NW_016803692.1:2949055-2956356 Rhinopithecus bieti 
ATCAGTTCGAACCCCGAGAGTGCGCCAACAGACAACGAGGCGGTGTGGGGCAACATGCTGTTTTAATGAG
TGCCTGGGTGCAGGAGGGCTGAGGCCTAAAATGGTGTCAGCCCCAAGTGAGGACAGGGTAAAGGTTTTAT
GGTCTCTTGTAAACAGAAAGTGTCCTAGTCTGATGTAAATGCTATGCTGTACCTGGATGTCCTGTTTCTC
TTCAGGGGTACCTGTCGTCCAGCCAGGGTAGGTGTTTTCTGGCAGGCTCTCTTCCTGCTTCTGCTATCTT
GCTGACGCCCGCTGCTGACACAAGTGGCCTTGCACCTTGGGACTGGGCCTGAGAAGGGAGGAGCTCCTTA
AGCTTTCAGGCCCCCGGGAGAATCTTACATTCCTGTGTATTTGGTTATAGAAAAGGGAAAAGGGACGACT
TTCTCAATAACTACTTCAGGCATGACATAGGGGTGGCGTGGGCACCTTGGAAAAAGAAAACCTTAATTTT
GGGGGTATTCTTGAGAGACGGGTTGGTATCTATTGTGTTGTAGTAGCAGGAGCATTATCTGGATTGTCTG
TTGGTTAACCGTAGTTTCAACAAGAGTTTTAATGGCTTTTATTATCAGTGGGATAACACAGGGGAGAAAC
AGGGGAGCCCAGTGATAAAGATTATTGTCACTACCAGCGTTTTAAATTCTCCTAAATTAGAGAACCACCC
ACCTAGAAGGTTTGTTGGGTCCCATCCCTTCCAGGTTTGGACTGGTACATGGGCTATTTTTCTGATGTTT
GAAGCAATTTCTCGAACCACTTTTTTGTTATTGTCTATGTTAAGACAGCAATTGGAGATATTAAATTTAC
CACAGACTCCACCCTTTTCTGACTACTAGACTACCTATTGTAGTGTAATGCTAGCTTGTTTTGATAAATT
GCCACGTGCATTTTGTTGTTGTGTGAGCATTTCCAGGGCTGGGGTGGTTTGGTTAGTGATTAGTTCTAGA
ACAGCCTGTAGTCTAATTATTCTATTTAGCATATATATAGGAGTACGGTAACCCCATAAACCATCCTCAG
TCCAAGTGGCAGGACCGTAATATTTGATGATTCTTTGTGGAGCCCATTTGTCCCCTTGCCATCTTTGGCT
TCCTCCTACCTTTAAGGATCATTTCTCTTTGTTTAGATTATTATATGCAGGGACTCCGAGGGGGTTGCCT
GCTGTTAATGTTTTGGAAGAGGGAGTAGCCTTGGGGGTGAGCTTGACCCTTGTGCGATGGATCCAGTGGG
GGTGTCCTTGGACTCTCACTGTAGTTAGTGTGCTGAGTATCACAGTGTAGGGGCCTGTCCACTTAGGTTG
TAGCTTTTGGTGAGGGCTGGCTTGGCAGATAAACACATCTGTGCCTGCAAAACAGTTATGCTGAGAGGAC
AAGGAGGTGTCAACAGGGAGAGGCATGGCCTTATTTGCTGCTTCACGAATGAAAGACCATGTCTGGATTA
AGGAGGGAAGTAATTCCCGAGTGGCTCAGAGTTTGGTAAGGGTGGAGGCCCCAAGACAAAGGTTCGGCCA
TACATGATTTCAAAGGGACTATAAAAAGAGGGTGGTTTTGGTGTTGTGCGAAGTCTCATGAGGGTGAAAG
GGAGATTTTTTGTCCACACCTGGCAGGTTTCTAGAGCCAGCTTGGTGAGTTGGGCTTTAAGGACAGAGTT
CATTTTTTCAACTTTGCCTGAAGACTGAGGCTTGTAGGGTGTGTGGAGAATCTGGTTTATTCTTAAGGAT
GTAGAGACATCTTGGGTAATTTGGCTGATGAAGGCAGGCCTGTTATTGGACTGGATAGATGTTGGGAGCC
TGAAACAGGGAATTATATGCATGATGAGTTTGTGCGACGACACTTGCACCTTCTTAAGTTTTTGGGAACA
CTTCTACTTACCTGGAGAAAGTACAGGCAAAGACTAGAAGATAATGGAGCCATTTATCGGGCAGCATGTA
AGTGAAATCTACTTGCCAATCTTGCCTGGGTACCTGGCCCTGGGCTTGGTGGGTATGAAAAGGCTGTGGC
CGGAGGGAGCCCAGGGGTGACACTGAGTGGCAGATAGAGGAGGACTGGGTCATCTCTCAAACATCGCTGG
AAAGGTGAGGACAAGTGAGAATAGGACGGAGAAGTTGCAAGAGAGGTTTGTAACCAACATGGAAATCGTT
GTGGAAGCTTTGGAGGTAAGGAAGATTTTGAGAGTAAGGAAGAAGAATACACCCTTCCTTGACATACCAT
GGTCCTTGCTTTTGAAGGTTTTGGGCTCAGCGGTCCTCCTTTTCTTCTGAGGAGTAAAGAAACTGGTCTT
GCATGGGTTGTAGGGCTACTTGTTTGGCTACCTGATCTGCTACCGCATTTCCAGCCGATATAGGATTGTC
TGGGGTTTGGTGGCCCCTGCAATGAATGATGGCAACTTTCTGTGGGAGGCTGGCAGCTTGAAGGAGCTTG
CTGATGAGAGAGCCATTTATGACAGGAGTGTTTTTTGCAGTTAGGAAACCCCGTTCTTTCCAGATGGATG
AGTGTGAGTGTACTGTGTGGAACGCATCATGAGAATTTGAATATATGTTCATCTGGTGTCTGGCTGCTAC
AGCAAGAGCTTGAGTGAGGGTGATGAGTTCAGCTTTTTGGGAGGTGGTTCCTAGGGGGAGCAGATTGGCT
TCAATAGTCTGGGGGGTGACACTATAGCATAGCCAGCATGCTAGCATCCTTGATGTAGGAAGGAGCTGCC
ATTTAGAAACCAAGTACATCTGGAAGGGGCTGGTATATGAGGTTTGGAAAAGGTATAAGAAAGGTTTGAA
TAGTGTTCACACAGAAGCATGTAGAGTCTCGGGTGGTTGTAGCTTCAGGAAGGAGCGTGACTGGGTTTAG
ACGGGAGCTGGTTAGCATGGTGCTTTGGGGAATTTTTATGAATAGAGCATACAGTTGGAGGAACTGTAGG
GTAGAGATGAGACTTAGTACACTGTGGTAAGCTAGCATGTCTTTGATGTTATGGGTTGAACAAACTGTTA
GGTTGGCATGAAGAGATAGTTTTAGGCTTTTAAGGGTGAGGACAGCAGCTGCTGCCAATGCTCAGAGGCA
GGCAGGCCATCCGAGAACTGTGGCTTCAAGCTGTTTAGAGAGGTAGCCAATAACCTGGAGGGTGGGTCCC
TTAGACTGGGTTAGAACACCTAGTGTAACTCCACGCATTGGTCAGTATAGAGGGAGAAAGGTTTGGTGAG
TTCTGGGAGAGTGAGGATGAGGGCTGAGGTGAGAGCCTTCTGGAGTAGACAGAAAAATTGGGTAATAGGC
TGTGCAGGTGTAAAGGCTTATGGAAAGGGCCTTTAGCAGCTTGGTAGAACGGTTTGGCAAGTAGAGCGAA
GGAGGGAACCCGGAGCCTAAAATATCCTGCTAGTTCTAGAAAAGAGAGAATTTCTTGCTTAGTTTGCAGA
GGCAGGAGGGACTAGAGGAGGGATATGCAGTCCGTTGTGAGCCTTCAGATTTGCGGGGTAAGAGCTAGGC
CTAGATAGGTGACTGAGGGGGTGCATATATGTGTGCTTTCTTAGGGGAGACCTGATATCCCTGTTCGGCC
AAGAAGTTTAAAAGAGAGATGGTATGGACATTGCAGTCTCATTGAGAGGGGCTACATAGGAGCAGATGAT
TAACATGGATGGTTTTAGGGATCAGGAACAGAGGTCTGGAGGAAGGGCCTGTCCAAAAAGGTGGGGGCTG
TCTCTAAAACCTTGAGGTAGTATACACCAGGTGAACTGATGTGACAGGTGGGTGTCAGCGTTTTCCCACA
TGAAGGCAAAGAGGTTTTGGAAATCAGTGTGTAAAGGAATTGTGAGGATAAAAAGCATACTTGAGGAGAA
AAATGGGTGGTATTGGAGGGAACTATGGAAAGTAAAGTATATGGATTAGAAACTACTGCACATACTGGGA
GTACAGCTTGGTTAATGAGCCTGAGGTCTTGGACTAATTGATAAGTTCTATCTGGCTTTTTAACAGGTAG
AATTGGTGTGTGAAAGGGAAATTTGTTGGGCGGAGTAGGTGACTGGTGAGGAGGCCAGAAATGATAGGCT
TTAGGCCTATGAGAGCTGATTGAGGGATGGGACACTGCTTCTGTGATAGGAACTGGGTGGTCTCTTTAAA
GGTAAGGTAGAGGGGGGTGTGGTGTTTTGTGACTGAGGGTCTGGAAGTATCCTAAACAGCGGGGTTAACT
ACGAATTGGGGATAAGGAAAAGTTGCATGCTTTAAGGTAGGAGGTTGGAGGAGTAGAAGAAAGTTAGAAG
CCCCGGAGGGGTCTGGGTTGATGCATTGGATACTATGGGGAACGTGGAAATGGATAGTGTGGAGTGTTGA
AAGGATGTCTCTGCCTAGGAGCGGAGTTGGGCATAAGGGCAGGACTCAGAGTGAGTGAAGGAAAAGGTGT
GCAGGGAGCAGAAAAGTGGAGGGGTGGCTTGGGGTTTCGAGACTTGTCCATCAATTCCCACAACAGAGAC
TTGGGAGGACTGGGTGGATTCTGAAAAATTAGGTAAAGCAGAGTAGGTTGTCTGATATTAATAATTAAAA
AAAAAAAAACACCATACTGGCCTACCTGCCACCATCAGGGTTACCCCTGACTCAGCTGAAGCGATGGTAG
TTGCCAGGGCATCCATTTCAGGGCACCATCAGTCTTCAGTGGCAAGGCCAATGAGATTTGAGTAGGAGGT
TTTGGCTGGCTTGGGAAGGGGTGGTCCTTGCAGGGGCCGCTGACAGTCCAACTTCCTGTGGGATCCTCTG
CAGAGGGCACACGGCCTGGTGGGCTTACCTGGGTTTGGGCATTGTCTGGACTAGTGGCCTTCATTGCTGC
ACTTCAAACAGGCGCCTGGTGGAGGTGGATTTCTAAGAGACTTTCTTCTGGTGCTGCGGCCCCCTGGGCC
TGCAGGGCCCCTGATGGTGGAATCAAGCATTTGAAACTCTGCCTGTTTTTGCCTTTTACTTTCCTCATTA
CGATTGATAAAGACTTTGAAGGCTAAATTAAGAAGGTCTGGTTTTGGGGTGTGAGGGCTGTCACCAAGCT
TCTGAAGCTTGCACTGAATGTCGGGAGTGGATTGGGAGATGAATCAAAGGTTTAAGATAGTAGTTCCTTC
CGGGCTGGCTGGGTCTAGGTTGGTATATTTTCTCATAGCTTCAGTTAAACCAGAGAGAAAAAAGGCTGGG
TTTTTTGTTAGGACCTTGGGTGATTTCTGAAAGTTTTTTATAGTTTACCACTTTATGGGCACCCTTTTTG
AGTCCTGCAAGGAGACACACAATCATGTGGTCTTGATGGCGGTGTCCAGAGGCCCTGTCTTGATAATCCT
AGTGGGGGTCCTGGTTGGGGACTGCCTCTGCAACAGTAGGCTGGGCAGGAGCTTGGTGATGAATTGTATT
AGCATGTGCCTGAGCTAGGGTCCAGATATGGTCTCAGTCTTCTGGAGTGAGGGTGGAAGAGAGGATAACG
CAGAGGTCATGCCAGGTTAGTTCATAAGACTAGGTGAGATATTAAAACTCTCTAACATAAGAGGTAGGGT
CTTCTGGAAATGAACTGAGTCTTTTGTTAATTTGAGAGAGATCAGTGAGGGAGAAGGGAACGTGAACTGT
AATAATACCTTCAGTTCCTGCTACTTCCCGAAGTAGGCACTCTAGCACCTGCATTGAAGTAAGGGTGCGA
CATGGGCCAAAGATGGTGCCCAAGCGAGTATGGGCGGGAGAGAAGGAAGAAGTTTAAAGTGGTTCCTGCT
GAGGGTTTGAAGGGGGTTAACAGGCAGTGTTATTTCATCAGAAGATGTTAACAGGCAGTGAAGGCTAGAT
AGGGGCATAAGGTGGCAGGATGGGTTTACAAGCCTCAGGAGAGGGTGGTGGGGGAGGAGAATGGGTACAG
GCAATACTAGAATTGTCCTGAGGAGGGGATGGTGTATGAAAAGAAGTGAATACTTCTGACTGAGAAGATG
GCAGCTGGGAAGAGGGTGGCTGGGAAGATGGCAGCTGAGAAGATAAGGAGGAGGCTTGGGGGGTTAAAGA
AGATGGTTGAGAGAAAGAGGTAGGGGCTGGGAGGGGTGGACAGCAGTCAGCTGGATTGAATGAGGAAAAA
GAGGTAGGGTCAGGAGGAGAAAGGTGATCAGGGCAGCAAGAATGGCAGAGAAGGATTTGAACAGGTGAGC
AAGAATTGCAGAGGTCTAGTTGTGATCTGAGTGCAAAAAGGCCTGGACGTAAGGAATTTTTCCCTATTTC
TCCAGTCGTTGGCAATAATTGTTTAAATCAGTTAAAATTGTAAAGTCGAATGTTTCATTTGTGGGCCATT
TGGACCCATTATCCAATTCGTATTGTGGCCAGACTGAATTGCAAAAAATGACAAGGCGCTTAGGGTGGAT
ATCTTGCCTGAGGCCTAAGGTTTGCAGGTTTTTTATGAGGCAGCCTAGAGGGCTGTTTTTTGGAATGGAA
GACCGTGAGTTTCACATAATGGAGGGTAGGTTTGGGAGAACAGGGAAAAGGAGACTGTCCTGGACGGCGG
GAGGGATACGATAAAAGGAGCAATCGTCACTGCTGCCTTTTTCACTCCAGGAACAGGATCAAATGACTTA
GAGGCATCCCCCTAAGACCAGATGATCAGCAAGTGCCTGGCACACACCGGAGCCTTCTTAGACAAATGTT
GGATTTTCAGACTGGAGAAACCAAGAGAGGCAGTGCGGATTTTTACCTGTTAACTGGGTTCCCGGGAAAA
CTTACCAGTAGGGGAGATCAGTGACTGATTTGCATGCACAGAGAGGCAACTGGAGGCTGAGGAACTTCCT
TTGTCCAGTTGCTGTGGCGTGCTCTCCGGGGTGGAGGGGTAAGTCCATGAGGAACACGGACTGGAGCCCC
TCCCGGGTTTCGGCACCAGATTGATGTAAGGTTCTTGTATCAGTTCGAATCCTAAGAGCACACCAACCGA
CAGGAGGCAGTGTGGAACAACATGCTGTTTTAATGAGCACCTGGGTGCAGGCGGGCTGAGGCCTACGGTG
GTGTCAGACCCAGATGAGGATGGTGCAAAAGTTTCATAGTCTCCTGTAAACAGGAAATGTCCTAGTCTGA
CATAACTGCTATGTTGTACCCATGTGTCCTCTTTCTCAATCTTCAGGGGTACGTGTCTTCCGGCCAGGGT
AGGTGTCTTCTGGCAGGCTCTCTTCCTGCTTCTGCTATCTTACGGATGCCCATTGTTGACACAAGTGGCC
TTGCACCTTGGGACTGGGCCTGAGAAGGGAGGAGTTATTCAGCTCCCTAAGCTTTCAGGCCCCAGGGAGA
ATCTTACAAGAACCCCCAATAT
