# Supplementary material for: Genome-wide characterization of endogenous retroviruses in snub-nosed monkeys
Source: PeerJ. 2019 Mar 18;7:e6602. doi: 10.7717/peerj.6602 (PMC6428148; doi:10.7717/peerj.6602)
Supplement: File S4 — All ERV sequences found in the black and white snub-nosed monkey. [file peerj-07-6602-s004.zip › Supplemental4/251-5510.fasta]

>251NW_016803692.1:328068-333577 Rhinopithecus bieti 
AAACTATATATAACTACATATATGGGAGTTTATTAAGTATTAACTTACATGATCAGAAGATCCCACAATA
GGCTGTCTGTAAGCTTGAGAAGCAAGGAGAGTCAGTCTGAGTCTCAAAAGTGAAGAACTTGGAGACATTG
TTGTGTCTCCTGGTGGCAGTGTTCCTCCTTCTGGAACTAAGACCTCTAGGCCAGCAGAACGTAATGTCGC
AGGAATAGGAAGCAAAATTTTTGCTAGTGGATCACTAGGGGTGACGGTGAGTGGTGCCACTTCCACCTCC
TCCCCTTGATTCCTGGATGCATGAATCCTGACTATGGGAAAAACAGTACCATATATTGGACACTGATTCA
GAGCATACATGGCCTTCTGGAGAACTTTGCCCCACCCCGGCAAAGTTTTGTCACCTAGTTGGCATTGTAA
TTGTGACTTCAAAAGGCCATTCCACCATTCTGTCAATCCAGCTGCTTCAGGATGATGGGGAACAAGGTAA
GTCCAGGGAATTCCACGAGCATAAGCCCACTGCTACACTTCTTTAGCCATAAAGTGAGTGCCTTGGTCAG
AGGCAGTGCTGTGTGGAATATCATGACAGTGGATAAGGCATTCTGTGAGTCCACGGATGTTAGTCTTGGC
AGAAGCATTGCATGCAGGATAGGCAAATCCATATCCAGAGTAAGTGTCTATTGCAGTGAGGACCATGATG
GAAGAGGTCCAATATAATCAACCTGCCACCAGGTGGCTAGTTGATCACCCCAAGGAATGGTGCCATATCA
AGGGCTCAGCGTTGGTCTCTGCTGATGGCAAATTGGGCATTCAGCAGTGGCTGTAGCCAGGTCAGCCTTG
GTGAGTGGAAGTCCACGTTATTGAGCCCATCCATAACCTCCATCCCTGCCCCCATGGCTACTTTGTTCAT
GGGCCCAGTGGGCAATGACAGGGGTGGCTGGGGAAGGAGGCTGAGTGGCATCCACAGAATGGGTCATCCT
ATCCACTTGATTATTAAAATCCTCCTCTGCTGAGGTCACCTGTTGGTGAGCACTCACATGGGATACAAAT
ATCTTCACAATTTTTGACCACTCAGAGAGGCCCATCAACATACCTCCTCCCCACATTTCTTTGTCACCAA
TTTTCCAGTCATGCTTCTTTCAAGTCCCTGACCATCCAGCCAAACCATTGGCTACAGCCCATGAATCAGT
ACATAATTGCTCATCTGGCCATTTCTCCTTCCATGCAAAGTGTGCAACCAGATGCACTGCTTGAAGTGCT
ACCCACTGGGAAGATTTGGCTTCACTGCTGTCCTTCAGTGTTGTCCTAGAAAGGGGCTGTAGTGCCGCAG
CTGTCCACTTTCAGGTGGTGCCTGCATATCGTGCAGAATCATCTGTGAACCAGGCCCTAGTCTTCTCTTC
CTCTGTCAGTTGACCATAGGGAACTCCCCATGAGGCCATTTATGCAGGCTAGGGGAAAGAAGACAGGGTG
GCAGGAGTAGAGACTATGGGCATTTGAGCCACTTCCTCATGTAACCTACTTGTGCCTTCAGGACCTGCTC
AAGCCTGACCACACATATACCACTTCCGTTTGATGATGGAATGCTGCTGTACACGACTCACTTTATAACT
AGATGGATCAGAAAGCACCCAGTTCATGATAGGCAGTTCAGGTCGCATGGTGACTTCATGACCCATAGTC
AAACAATCAGTTTCCACCAAAGCCCAGTAACAAGACAAGAGCTGTCTCTCAAAAGGAGAGTAATTACCTG
CAGAAGATGGCAGGGCCCTGTTCCAAAATCCTAGAGGCCTCTACTGTGATTCACCTATGGGGACCTGCCA
AAGGCTCCAAACAGCATCCCTATCTGCCACTGACACCTCAAGCACCATTGGATCTGCTGGGTCATATGGC
CCAAGTGGCAGAGCAGCTTGCACAGCACCCTGGACCTGTTGCAGAGCCTTCTTCTGTTCTGGACCCCACT
CAAAACTGGCAGCCTTTCAGGTCACTCAATAAATGGGTCAGAATAACACACCCAAATGAGGAATGTGTTT
CCTCCAAAATTCGAATAGGCCAACTAGGTGTTGTGCCTCTTTCTTGGTTGTAGGAGGGGCCAAATGCAGC
AACTTACCCTTCAACTTAGAAGGCATATTTGGTCAGGCACCATACCACTGGACCCCCAGAAATTTTACTA
AGGTAGAAGGTCCCTGAATTTTAGTCGGATTTATTTCCCATCTTCTGGCATGCAAATGTCTCACCAATAC
GTCCAGTGTGTTTGCTACTTCTTGCCTATTGGATCCAATCAGCATAATGTCATCCATGTAATAGACTAGT
GTGATATACTGCAGAAGCAAAAAGCGATCAAGGTCTCTTCGAATAAGATTCTGACACAAAGCCGGAGAGT
TGATATATCCCTGAGGCAGGACAGTAAAGGTATATTGCTGGCCTTGCCAGCTGAAGGCAAATTGCTTCTG
GTGACTCTTTTGGACAGGAATGGAGAAAAAGGCATTTGCCAAATTGGCTGCATACCAGGTACCAGGAGAT
ATGTTAATTTGCTCAAGCAATGAAACCACATCTGGTACAGCAGCTGCAATTGAAATCACAGCTTGGTTAA
GCTTGTGATAATCCACTGTCATTCTCCAAGATTCATCTGTCTTCTGCACAGGCCAAATGGGAGAGTTGAA
TGGGCATGTGGTGGGAATCACCACCCTTGCGTCTTTCAAGTCTTTGATGGTGGCAGTAATCTCCGCAGTC
CCTCCAGGGATGTGGTATTGTTTTTGATTTACTATTTTTCTAGCTCTAATGGCTTCCATTTGGCCTTTCA
CACCATTATAGCCCTCACGTACCAGTCAGGGAGCCAATGCGGAGGTTCTGCTAGCTGCTAAGTATGTCTT
TGCCAATGATCCATTCTAGCCTGGGGAAATGACCAGAGGATGAGTCCAGGGACCCACTGTAAGTCAGACA
TGAGCTAAAACTCCATTAATTAACTGACCTCTATAAGCCCCTACTTTAACTGGAGAACCACATATGATGT
TTTGGGTCCTCTGGAACCAATGTCAGCTCAGAGCCAGTGTCCAGTAGTCCCCGAAATGTCTGATCATTTC
TCTTTCTCCAATGCGCAATTACCCTGGTAAAAGGCTGGAGGTCTCCTTGGGGAAGGGTGGGAGAAAGATT
CACTGCATAAATTGTTGGTAATGTAGTGGGGTCCTTCCTCAAGAGGATCTGGCCTCCCCTTCATTCAAGG
GGTTCTGGGTCTGTAAACTGGCTCAAGTCTGGAAGTTGATTGATGTGCTGTGATTCTCTGTTTATGTAAT
TCAAATTAGTCTTCAGTCCATTCGACCTGAAAGTTTTCTGCTTATATAAATTAAGTAGGAATGCAGTAGG
CTTCCTAACAATTTCACTTCTAGGAACACCGTGGTTAATTAGCCATTGCCAGAGCTCTTCACAAGTCAGA
CTATTCTGATTGCGGCTTTGTCTCTGCTGTCCATTATGGTAGCTATGCCCACCTTGCCTTTGATGGTTGA
GTACCACCACTTGGTCCCTACCACCTCGGGATCCAATTATTCCCATCGTATTTAAATTTTGTAGCTGGGT
TCTTGCAGTTCCCACTGTTAGATCTGACATAAAGAGAAGAGCAATTACGGAGCTCTTCAAAGATGCAGGT
GCTGCCCTCACAAATCTATTTCACAAAGCGTTGGTCTAAGGGTGTATCTTCTGGACCCTCCCAGCTGGGA
TGAGTGGGTCTAAAGTGACTAATCCACTCCACCATCCCAATCTCCCTAAGCGTTTGGATCCCTTCCTCTA
CGTTAAACCAAGGGAGATCAGATGTTTCCAACTCGCTCACAGTGGGCCATCTTCTAGTCCATCTTTCAGC
TAACCAAGCATATAAACTATTAGAACCTTTTACAACTCCCTGAGCTGCAACATTAAATTTAGAGTCCCTA
CTTAGTGGGCCCAAATCAATAAATTCAGCCTGATCTAACTCTATGTTTCTTCCACCATTATTCCATACCC
TTAATATTCATCCCCATGCCTGTTCTCCAGACTTCTGTTTATATAAATTAGAAAACTCAAGCAGTTATTT
TCAAGCATAGCATACCTTCTCATGGGTCACACTCTCAACCTCATCTCTAAGGGCCCTCCAGGACTTTAGT
CTAGTTATAGGTCTAAAAGCAAACAGGGGTGTTGGGGGTGGCTCTTGAGGAGAATCAACTATTTTTTTTT
TTTGCCTGGCAACTGCCTCAGGGGAGGCCATCACTGTAGCTTCAGGCAGCACAAGGTTCATCTCCTCAGA
CAAAGGTGGAAAGGCTGATGGTAGCATGAATCAGGGAGGGGACGTTGCCACTACTAGGGATGGAAAAGCT
GATTATTCTGGCAAACAAGGTTCATCAGAGTTTACAAACTCAGTGTCCCCAGCTTCATCAGGGTCCTCCC
ACACATCCCCATTCCAAGTTGCAGGGTCCCATTCTTTCGACTTCCTCACTTTAACAGTAGACACTTGGCA
AGGCTGTGCATGCACCTTTCATTGCATGTCAGTCACTCACATAAAAGCTTGTGTCTGTTTTTCCATAATT
TCAGCTATTTCTCTATAGGACATAAAACTCTCACTAGGGCTGGGCACGATGGCTCACGCCTGTAATCCCA
TCACTTTGGGAGGCTTAGGCGGGCAGATCACAAGGTCAGGAGTTCAAAACCAGCTTGACAAACAAGGTGA
AACCCATCTCTACTAAAAATACAAAAATTAGTTGAGCATGGTGGCATGTGCCTATAATTCCAGCTACTCA
GGAGGCTGAGGCAGGAGAATCGCTTGAACCCGGGAGGCAGAGGTTACAGGGAGCTGAGATTGCACCACCT
CACTCCAGCCTGGGCGACAGTGCAAGACTCCATCTCAAAAAAAGCAAGACTGTCACTCAGGGCAATCTTA
GCAGAATCTGCTTCTGAAGCCAGGAGACAGAATTCCTAAGTTCATTATTTTCTTTCATCACCTTGTCCAC
TGAACTTAGGAGCAACCAACCAGCTTCATAATGTTCCTTGGTTCTCCACATATGGTCAGAGGTATTATGC
ATAGAGCCACTAAGCTCCTTGCCTCTCACAAGCAGTGAATCCGGAGTGTCAAATGCATTCATTTTGCGTA
ACTCTCTAAACAGTTCACACCAAGGACTATCAGTGTTCTCCACACTATTAGAAGTAGAGTCCTTAGCATT
TTTGGGTGTAATCATATTAAGCAGTCAACTCCAGAAACCCCCAAACCAATGAAAGAACTCCATCCTTCAT
ATTCTGTTCCTCTAGAACCACTCCTGATACTAAAATCTGTATTAGTCAGGGTTCCCTAGGGGGATAGAAC
TAATTATATATACATATACATATACATATACATATACATATACATATACATATACATATACATAGGAGTT
TATTAAGTATTAACTTACATGATCAGAAGTTCCCACAATAGGCTGTCTGCAAGCTCAAGGAGCAAGGAGA
CCCAATCGAACCTCAAAACTGAAGAACTTGGAGTCTGATATTTGATGGCA
