# Supplementary material for: Genome-wide characterization of endogenous retroviruses in snub-nosed monkeys
Source: PeerJ. 2019 Mar 18;7:e6602. doi: 10.7717/peerj.6602 (PMC6428148; doi:10.7717/peerj.6602)
Supplement: File S4 — All ERV sequences found in the black and white snub-nosed monkey. [file peerj-07-6602-s004.zip › Supplemental4/252-6561.fasta]

>252NW_016803692.1:653894-660454 Rhinopithecus bieti
ACACACATGTATATGAAGAGGAATTTATTAAATAGTATTAACTCACATGATCACAAGGTCCCACAATCCC
ACAATAGGCCATCTGCAAGCTGATGAGCAATGAAACCAGTCCCAAAGCTGAAGAACTTGGAGTCTGATGT
TTGAGGGCAGGAAGTATCCAGCACGGGAGAAAGATGTAGTCAGGGAGGCTAGGCCAGTCTTGCCTTTTCG
TGTTTTGCTGCGTGCTTTATATTTGCTGGCAGTTGATTAGATGGTGTCCACAAATTAAGAGTGGATCTGC
CTTCCCCAGCTCACTGAATCAAATGTTAATCTCCTTTGGCAACACCCTCACAGACACACCCAGGATCAAT
ACTTTGTATCCTTCAATCTAATCAAGTTGACTCTCAGTATTAACCATCACAAGTCCGCCTTTTGTCAACT
TGAACCCATGCACATCTCCTGAGATCATATATAATCTTCAAATAAGGACAATAATAAGGTCATAATTACA
CCTAACGTAATACAACTATCCTTTGTACAACTGGAAACACACTAATTCCCAACCCAAATGCTATTCATAA
ATTTAACAATACTTAAATGCTGATATGAAGTCAAAAAATTTTATGTCACATGATAAAGGAAAAAGGAAAT
AAAATGAAGATATTTTCTTAGTGCAAGTGTACACATGCACAAACATGGAAATACTCATGACAATGTCCTC
GTTTCTGCAGCTGGTCACGTGGTCGCAGCTGGTATTGATGACTAACTTCTACTACCCATTCTGTATTCCC
TTTGCCTTCAGCAAGCACCTCAGCGGGTTGTGGTTTTGTTTCTGGTCGAGTGACCCAAATCTTCATTCCT
GAAGGGTCTGGGTCATTTGTTGTACTGCCTGGATTGGGCTGTTATAGTTTCCCACTGACTTTAATCACAG
GGCATAGTAATGCTAAGAGATGCCCTGATGTATCTCCTATGTTCCATGCATACTCTTCCTTACCTCCGTT
GTGGAGTAGTAGACTGATTTCATCTTGATAGTCGGGGTCAGTCATCTCAGCCAACACTGTAACTCCCTTC
TTAGCCTGTTGACTTAAAGGTAGGAGGAGCACAAGTGTGCAGGTGGCAATCTTAACTTCCAGTTTAATGG
AATCGTTGTTGTGTCTCCTGGTGACAGCATTCCTCCCTCTGGAACTAAGATCTTTAGGCCAGCAGAATGT
GATGTCACAGGAACAGGAAGCAAAAATTTTACTAGTGGATCACTAGGAGTGATGGTGAATGGTACCACTT
CCACCCCTTGATTCCTGGATCTGTGAATCTGGCTATGGGAGAAACAGTACTGTATATTGGATGCTGATTC
AGAAGATACATGGCCTTCTGGAGAACTTTGCCCCAGCCCTGCAAAGTATTGTCACCTATTTGGCATTGTA
ATTGTTACTTCAAAAGGCCATTCCACAGTTCTATCAATCCAGCTGCTTCAGGATGATGGGAAACATGGTA
AGACCAATGAATCCCATGAGCGTGAGCCCTCTGCTCCACTTCTTTAGCTGTACAGTGAGTGCCTTGGTCA
GAGGCAATGCTGTGTGGAATACCATGATGGGTGGGTAAGGCATTCCATGAGTTCATAGATGGTACTCTTG
ACAGGAGCACTGCATGTAGGATAGGCAAACTCATATCTGGAGTGTCTATTCCATTGAGGACAAACCTTAG
CCCTTTACATGATGAAAGAGGCCCAATATAATCAACCTGCTACCAGGTAGCTGGCTGATCCCCCTAGGAA
TGGTGCCATATGGAAGTCTCAGTGTTGGTCTCTGCTGCTGGCAAATTGGGCATTCAGCAGTGGCTGTAAC
CAGGTCAGCCTTGGTAAGTGGAAGTCCATGTTGCTGAGCCCATGCTTAACCTCTATCACTGCCACTGTGG
CCACTTATTTCATGGGCCCATTGGGTGATGACAGGGATGGCTGGGGAAAGTGGCTAAGTGGTGTCCACAG
AATGGGTCATCTTAGCCACTTGACTATTAAAATCCTCCTCTGCTGAAGTCACCCGTTGGTGAGCAGTCAC
GTGGGATTCAAATATCTTCACAGTTTTTGAACACTCAGAGAAGTCCATCCACCTACCTCTTCCCCACCAA
TTTTCCAACCATGCTGCCTCCAAGTTCCTGACCATTCAGCCAAACCATTGGCTATAGCCCATGAATCAGT
ATGTAATTGCACATCTGACCATTTCTGCTTCCATGCAAAGTGCATAAGCAGATGCACTGCTTGAAGTTCT
GCCTGCTGGGAACCTTAAGTTCTGCCTGCTGGGAAGCTTTCCTTTCACACTGTTTTTCAAGGATGTCCTA
GAGAGGGGTTGTAGTGCTGTATTGGGTGGTGACTGCATATCGTGCAGAACCATCTGTGAACCAGGTCCTA
GTCTTCTCTTCTTCTGTCAACTGACCATAGGGAACTCCCCATGAGGCCATCATTGCAGGTTAGGGGAGAG
AAGGCAGGTAGCAGGAGTGGAGACCATGGGCATTTGAGCCACTTCCTCATGTAACTTACTTGTGCCTTCG
GGACCTGCTCTAGCCTAGTCACACATACACCACTTCCATCTGATGATGGAATGCTGCTGTATACGACCCA
CTTTATGGCTAGATGGGTCAGATAGCACCCACTTGATGATAGGCAGTTCAGCTCACGTGGCGACTTGATG
ACCCATAGTCAAACATTCAGTTTTCACCAAAGCCCAGTAACAGGCCAAGAGCTGTCTCTCAAAGAGAGTA
ATTATCTGCAGAAGCTGGCAGGGCCTTGCTCCAAAATCTTAGAAGCATCTGTTGTGATTCATCTATGGGG
GCCTGCTCCATACAGCATCTCTATCTGCCACTGACACCTCAAGCACCATTGGATCTGCTGGGTCACATGG
TCCAAGTGGCAGAGCAGCTTGCACAGCAGCCTGGACCTGTTGCAGAGCCTTCTCCTGTTTTGGATCCCAC
TCAAAACTGGCAGCTTTTTGGGTCACTTGATAAATGGGCCAGAGTAACACACCCCAATAAGGAATGTGTT
ACCTGCAAAATCCAAATAGGTCCACTAGGCATTGTACCTCTTACTTGGTTATAAGAAGGACCAAATGCAG
CAACTTATCCTTCACCTTGGAAGGAATATCTCGACAGGACCCACACCAGTGGACCCCTGGAAATTTTACT
GAGGTAGAAGGTCCCTGAATTTTAGTTGGATTTATTTCCCATCCTCTGGCATGCAAATGTCTCACCAATA
AGTTCAGTGTGTTTGCTAGTTCTTGCTCACTGGATCCAATCAGCATAATGTCATCAATATAATGGAACAG
TGTGGAAGTGAAAAGCAATCAAGGTCTCTCTGAATAAGATTATGACACAAAGCTGGAGAGTTGACATACC
TCTGAGGTAGGACAGTAAAGGTATATTGCTGCCCTTGCTAGCTAAAGGCAAATTGCTTCTAGGAATGGAG
AAATGCATTTGCCAAGTTGGCTGCATACCAGGTACCAGGAGATATGTTAATTTGCTCAAGCAATGAAACC
ACATCTGGTACAGCAGCTGCAATTGAAGTCACAGCTTGGTTAACCTTGTGATAATCCAGTGTCATTCTCC
AAGATCCATCTATCTTCTGCACAGGCCAAATAGGAGAGTTGAATGGGGATGTGATGGGAATTACCACCCC
TGTGTCTTTCAAGTCCTCGATGGTGGCACAAATCTCCACCTTCTCTCCAGGGATGCAATATTGTTTTTGA
TTTACTATTCTTCTAGGTAGAGGAAGCTCTAATGGCTTTCATTTGGCCATTCTCACCATGATAGCCCTCA
CTCTACCAGTCAGGAAGCCAATGTGGGGGTTCTGCCATCTGCTAAGTACATCTATGCCAATTGTGCATTC
TGGCACTGGAGAAATGACTATAGGATGAGTCTAGGGACCCAGTGGACCCACTGTAAGTAAGACCTGAGCT
AAAACTCCATTAATTACCTGACCTCCATAAGCCCCTTCTTTAACTGGTGGACCACAGTGACGTTTTGGGT
CTCCTGGAATCAACGTCAGCTCAGAGCCAGGGTCCAGTAGTCTCAGAAATGTCTGATCATTTCCCTTTCT
CCAATGTGCAGTTACCCTGGTAAAAGGCCAGAGGTCTCCTTGGGGAAGGATAGGAGAAAGATTAATGGCA
TAAATTGTCATTAGTGTAGTGGAATCCTTCCTTAAGGGGACCCGGCCTCCCTTTCATTCAAGGGGCTCTG
GGTCTGTAAACTGGCTCAAGTCTGGAAATGGATTGAGGGGCCATGACTCTCTCTTTTTATAATTCAAATT
AGTCTTTTATCCATTCAACCTGGAAATTTTCTGCTTATATAAATTAAGCAGGAATGCAGTAGGCTTCCTA
TCAATTTCACGTCTAGGAACACCGTGATTAATTAGCCAATGCCAGAGCTCTACATGATTCAGGCTATTCT
GATTGCCACTTTGCCTCTGCTGTCCATTCTTGGTAGCTACGCTCACCTTGCCTTTGACGATTGAGTACTG
CCACTCAGCCCCTGCCACCTTGGGGGTCCGATTATTCCCATTGTATTTAAATTTTGTAGTTGAGTGACTG
TGGTTCCCACTGTTAGATCTGATATGCAGAGAAAAGCAATTACACAACTTTCAAAATTGTAGGTGCTGCC
CTCATAGATCTATTTCACAAAGCATTGGTCAAGGGTTTATCTTCTGGACCCTCCCATCTGGGATGAGTAG
GTCTAAAGTGACTAAGCCACTCCACCATCCCAATCTCCCTAAGCCTTTGGATCCCTTCCTCTACACTAAT
CCAGTGGAGATCAGGCATTTCCAACTTGCTCACAGTGGGCCATCTTTTAATCCATATTTCAGCTAACCAA
GCAAATAAACTATCAGAACGTTTTTTAACTCCCCGAGCTGCAACATTAAATGCAAAATCCCTATTTAGTG
GACCCAAATCAATACATTCAGCCTGCTCCTACTTTATGTTCCTTTTACCATTATCCCACACTTTTAATAT
CCATTCCCATGCTTGCTTTCCAGATTTTTGTTTATATAAATTAGAAAAATCAAGCAGTTCTCTTTGAGTG
TAGCACACCTCCTCATGGGTCACACTCTCAACCTCATCTCTAGGGGCCCACTGGGACTTTAGTCTAGTTA
TAGGTCTAGAAGCAAACAGGGGTGTTGGGGGTGGCTTCTGAGGAGAATCAACATTATCTTGCCTGGCAAC
TGCCTGAGGGTAGGCCATCACTATTGCCTCGGGCAGAAGAGGGTTTATCTCCTCAAAGGTGGAAAGGCTG
AAGGCAGTGTGGGTTGAGGAGGGGATTTTGCCACTACTGGGGATGAAGAAGCTGTTTCTTCTGGTAAGAA
AGGTTCATCAGAGTTTATAAGCTCAGTGTCCCCAGCTTCATCAGGGTCCTCCCACACATCCCTATTCTAA
GTAGCAAGGTCCCATTCTTTTCCAATCAATACCTTCACTTTAACAGTAGACACCTGGTGAGGCCGTGCAT
GCACCTTTCATTGCAGGTCAGCCACTCACATGATAAGAGCTTGGGTCTGATTTTACACAGTTTCAGCTCT
TTCTCTACAGGTGACAACACTCTGACTCAGGACAGTCTTAGAATATTTGAGGCTTAGTATTTGCTTCTGA
AGTTGGAAGTTAGAATCCCTGAATCCCTGAGTTGATTATTTTCTTTCATCACTTTGTCTAGTGAACTTAG
GAACAACAAACCGGCTTCATTATATTCCTTGGTTCTCCATATACAGTCAAAGTTATTATGTATAGAGTCA
CTAAACTCCTTGCCTCTCACAAGCAGTGAATCAGGAATGTCAAGTGCATTTGTTTTGGATAACTCTCTAA
ACAGTTCATGCCAAGGGCTATCGGTGTTCTCTATTAGAAGTAGAGTCCTTAGCATTTTTGGGTGTAATCA
TATTAAGCAGTCAACTCCAGAAACCCCAAAATCAACTAAAGAACTCCATCCTTAATATTCTGTTCCTCTA
GAACCACTGCTGGCACCAAAACCTGTATTGGTCAGGGTTCTCTACAGGGACAGAACTAATAGGATATAGA
TATATCTAGATATATTGATATATATCTAGATATATCTATATCCTTATATCTTATCTCCTTATAGTCTCCT
TATAGTCTTATCTCCTTATAGTCTTATCTACTGTCCTATTATATTATAAACTCATATACATATATATGAA
GGGGAGTTTATTAAGTAGTGTTAACTCACACAATCACAAGTTTCCACAATCCCACAATAAGCCATCTGCA
AGCTGAGGAGCAATGAAACCAGTCCAAGTTCCAAATCTGAAGAACTTGGATTCTGATATTCAAGGGCAGG
AAGAATCCAACACAGGAGAAAGATGTAGACTGAGAGCCTAGGCCAGTCTTGCCTTTTTACGTTTTTCTGC
CTGCTTGATATTTGCTGGCAGCTTATCAGATTGTGCCCACCCAGATTAAGGGTGGGTCTGCCTTCCCCAG
CTCACTGACTCAAATGTTACTCTCCTTTGGCAATAGCTTCACAAACACATCCAGCATCAATACTTTGCAT
CCTTCAATCCAATCAAGTTGACACTCAGTATTAACCAACACTACCTGGTTC
