# Supplementary material for: Genome-wide characterization of endogenous retroviruses in snub-nosed monkeys
Source: PeerJ. 2019 Mar 18;7:e6602. doi: 10.7717/peerj.6602 (PMC6428148; doi:10.7717/peerj.6602)
Supplement: File S4 — All ERV sequences found in the black and white snub-nosed monkey. [file peerj-07-6602-s004.zip › Supplemental4/253-8112.fasta]

>253NW_016803692.1:838922-847033 Rhinopithecus bieti 
TGACCAATCAGCTCTCTGTAAAATGGACCAATCAGCAGGATGTGGGTGGGACCAAATAAGGGAAGAAAAG
CAGGCCACCCCAGCCAGCAGCGGCAATCTGCTTGGGTCCCCTTCCAGCCTGTGGAAGCTTTGTTTTTTTG
CTCTTCGCAATAAATCTTGCTGCTGCTCACTCTTTGGGTTCACACTGCCTTTATGAGCTGTAACACTCAC
TGTGAAGGTCTGTAGCTTCACTCCTGAAGCCAGCAAGACCACAAACCCACCCGGAGGGATGAACAACTCC
AGACGAGAGAAACGAACAACACTGGATGTGCCACCTTTATGAACTATAACACTCACTGCAAAGGTCTGCA
GCTTCACTCCTGAGGCCAGTGAGACCATGAACCCACCAGAAGGAATGAACAACTCTAGATGCACCACCTT
TAAGAGCTGTAACACTAACCGTGAAAGTCTGCAGCTTCAGTCATGAAGTCAGTGAGATCATGAACCCACC
AGAAGGAAGAAACTCCAGACACATCTGAACATCTGAAGGAACAAACTCTGACACACCATCTTTAAGAACT
GTAACACTTACCGCGAGGGTCCGAGGCTTCATTCTTGAAGTCAGTGAGACCAAGAACCCACCAATTCTGG
GCACATTTTGGTGACCCAGATGGGACCATCACCTTTCGCCAAGTGGTGAGACTATTGCCTATCGCCAAGA
GGTGAGTACCATTGGACCCCTTTCACTTGCTATTCTGTCCTATTTTTCCTTAAAATTCGGGGGCTAAATA
CCAGGCACCTGTCAGCTGGTTAAAAGAGACTAGCATGGCTGCCAGACTAAAGACACAAGGTGTGTCAGAC
TTTCTGAGAAAGGGCTCTCTAACAACCCCCGACTCTTCGGAGTCGGGAGCGTTGGTTTGCCCAGAACCAG
CTTCTGCTTTTCTTGTACTTCTGGACTGAGCCAAGGGTCAACAGAGAGGAAAGCTATTCAGCTCCAGAGT
CCCAACAAGTTGGTTGACCCTGCAGCCATGAGCAGAACTCTGAAAGTCATGTCGCCCAAGGGAGACTTGC
CCATCTATTCTATCTATCCTGACCCTTGCCTCCTGGGTCCTAATGCCTGTCAGACAGACTTCCTCTCGCC
TCTCTTCTCTGAGGCTAGTCTCTCTTCTAAAAATCACTCTCTGTCTCTGGTGCTTTTCTAGTTTCTCCTG
TAAGAATGATTTGTAGTATAAACTCCAGGACTCTGTTACCTTCTTTAGGCACCCTTCTTTAGCTCACCAA
CCAGAAAACATAATTTTTGCCCAAAGCCCCATCGTAGGGGGACGATCTGGAATTTTAGGATCCCTCCTCA
GACAAGCAGATCTAACAAAAGCTATTCCTGAAGCTAGGATATGGGGAGCCTCAGAAATTGTATCCTTCCT
ATTCATATAAGCGAGGACAAAAGGTGTCACTCTTCCAATGCTGGAGATCCCTTTCCTCCCTCAGGGTGTA
GCCCTCCACTTCATTTTTGGGGCATAACATCTTTATAGGACACAGGTAAAGTCCCAATACTAACAGGAGA
ATGCTTAGGACTCTAACAGGTTTTTGAGAATGTGTCAGTAAGGGCCACTAAATCTGATTTTTCTCAGTCC
TCTTTGTGGTCTAGGAGGACAGGCAAGGCTGCAGGTTTTCAAGAATGTGTTGGTAAGGGCCACTAAATCT
GACCTTCCTCAGTCCTCCTTGTGGTCTGGGAGGAAAACTGGTGTTTCTGCTGCTGCATCAGTGAGCGCAA
CTATTTCGATCAGCAGGGTCCAGGGACCGTTGTGGGTTCTTGGGCAGGGGTAGAAAGAAAACAAACCAAA
ACCATGGGCGGTTTTGTCTTTCAGATGAGAAACACTCAGGCATCAACAGACTCACCCTTGAAATGCATCC
TAAGCCATTGGGACCAATTTGACCTGCAAACCCTGAAAAAGAGGTGGCTCATTTTTTTTCTGCACTATGG
CCTGGCCCCAATATTCTCTCTCTGATGGGGAAAAATGGCCACCTGCAGGACGTACAAAGTACAATACTAT
CCTGCAGCTTGACCTTTTCTGTAAGAGGGAAGAAAATGGAGTGAAATACCTTATGTCCAAGCTTTCTTTT
CATTGAAGGAGAATACACAACTATGCAAAACTTGCAATTTACATACTACAAGAGGACCTCTCAGCTTACC
CCCATATCCTAGCCTCCCTCTAACTCCCCTTCCTATTAATGATAAACATCCTCTAATCTCCCCACCCAGA
AAGAAATAAGCAAAGAAATCTCCAAAGGACCACAAAACCCCAGGCTATCAGTTATGTCCCCTTCAAGCTG
TAGGGGAGTGGAATTTGGCCCAACCCGGGTACATGTCCCCTTCTCCCTCTCTGATTTAAAGCAGATCAAA
GCAGACCTGGGGAAGTTTTCAGATGATCCTGATAGGAACATAGATATCCCACAGGGTCTAGGGCAAACCT
TCAACCTCGCTTGGAGAGATATCATGCTATTGTTAGATCAAACCCTGGCCTTTAATGAAAAGAATGCGGT
TTTGGCTGCAGCCTGAGAGTTTGGAGATACCTGATATCTTAGTCAAGTAAATGATAGAATGGCAACTGAA
GAAAGGGACAAATTCCCTCCCAGTCAGCAAGTCAACCCCAGTATGGATGGATCCCCACTGGGAGCTTGAC
TCAGATCATGGGGACTGGAGTCGTAAACATCTGTTGACCAGTGTTCTAGAAGGACTAAGGAGAATTAGGA
AGAAGCCCATGAATTATTCAAAGATGTCCACCATAACTCAGGGAAAGGAAGAAAATCCTTCTGCCTTCCT
CGAGCGGTCACAGGAGGCCTTAAGAAAATAGACTCCCCTGTCACCTGAATCACTCGAGGGTCATTTGATT
CTAAAAGATAAATTTATTACCCAATCAGCTGCAAATATTAGGAGAAAGCTCCAAAAGCAAGCCCTGGGCC
CTGAACAAAATCTGGAGGTATTATTAAACCTGGCAACCTCAGTGTTCTATAATAGGGACCAAGAGGAACA
GGCCCAAAAGGAAAAGTGAGATCAGAGAAAGGCTGCAGCCTTAGTCATGCCCCCCCAGACAAACAAACCT
TGGTGGTTCAGAGAGGACAGAAAATGGAGCAGGCCAATCACCCTGTAGGGCTTGTTATCAGTGTGGTTTA
CAAGACACTTTAAAAAAAGGTTGTCCAGTGAGAAACAAGTCACCCCCTCATCCATGTCCACTATGCCAAG
GCAATCACTGGAAGGTGCACTGCCCCAGAGGACAAAGGTTCTCTGGGTCAGAAACCCCCAATCAGATGAT
CCAACAACTAGACTGAGAGTGCCCTGGGTAAGCACCAGCTCATGTCATCACCTTCACTGAGCCCCAGGTA
CATTTAACCATTGTGGGCCAGGAAATTGACTTCCTCCTGGACACCAGTGTGGCCTTCTCAGTATTAATCT
CCTGTCCTGGGCGACTGTCCTCAAGGTCGATTACCTTCCGAGGAATCCTGGGACAGCCTCTAACCAGGTA
TTTCTCCCTCCTCCTCAGTTGGAATTGGGAGACTTTGCTCTTTTCACATGCCTTTCTTGTTATGCCTGAA
AGTCCCACACCTTTATTAGGGAGGGATATATTAGCCAAAGCTGGAGCTATTATCTACATGAATATGGGGA
ACAAGTTACCCATTTGTTATCCCCTACTTGAGGAGGGAATCAACCCTGAAGTCTGGGAATTGGAAGGACA
ATTTGGAAGGACAAAAAATGCCTGCCCAGTCCAAATCAGGCTAAAAAGACCCCACCACTTTTCCTTATCA
AAGGCAATATCCCTTAAGGCCTGAAGCTCATAAAGGATTACAGGATATTGTTAAACATTTAAAAGCTCAA
GACTTGGTAAGGAAATGCAGCAGTCCCTGCGACACCCCAGTTCTAGGAGTACAAAAACCAAATGGTCAGT
GGACACTAGTGCAAGATCTTAGCCTCATCAAGAGGCACTAATTTCTCTATATCCAGTTGTACCCAACCCC
TATACCCTGCTGTGTCAAATACCAGAGGAAGCAGAATGGTTCACTGTTCTGGACCTCAGGGATGCCTTCT
TCTGTATTCCCCTGCACTCTGACTCCCAGTTTCTCTTTGCCTTTGAGAAACGCTCAGACCACACATCCCA
ACTTACATGGATGGTCTTGCCCCAAGAGTTTAGGGATAGCCCTCATCTCTCTGGTCAGGCACTGGCCCAA
GATCTAGGCCACTTCTCAAGTCCAGGCACTCTGGTCCTTCAAAATGTGGATGATTTACTTTTGGCTACCA
GTTCAGAAGCCTCATGCCAGCAGTCTACGCTAGATCTCTCGAACTTTCTAGCTAATCAAGGGTACAAGGC
GTCTAGGTCGAAGGCCCAACTTTGCCTATAGCAGGTCAAATATCTAGGCCTAATCTTAGCCAGAGGGACC
AGGGCCCTCAGCAAGGAATGAATACAGTCTATACTGGCTTATCCTTGCCTTAAGACATTAAAACAGTTGT
GGGGGTTCCTTGGAGTCACTGGCTTTTGCCAACTATGGATCCCCGGATACAGCGAGATAGCAAGGCCCCT
CTATACTCTAATCAAGGAGACCCAGAGGGCTAATACTCATCTAGTAGAATGGGAATCAGGAGCAGAAACA
GCCTTCAAAACCTTAAAGAAGGCCCTAGTACAAGCTCCAGCTTTAAGCCTTCCCACAGAACAAAACTTCT
CTTTATACATCACAGAGAGAGCAGGGATAGCTCTTGGAGTCCTTACTCAGACTTGTGGGACAACCCCACA
ACCAGTGGCATACCTAAGTAAGGAAATTGATGTAGTAGTAACAGACTGGCCTCGCTGTTTAAGGATAGTT
GCGGCGGTGGCTGTCTTAGTATCAGAGGCTATCAAAATAATAGAAGGAAAGGATATCACTGTCTGGACTA
CTCATGATGTAAATGGCATACTAGGTGGCAAAGGAAGTTTATGGATATCAGACAACTGCCTACTTAGATA
CCAGGCGCTACTCCTTGAGGGACTGGTGCTTCAAATATGTACGTGCATGGCCAGCAACCCTTCCACTCTT
CTCCCAGAGGATGGGGAACCAATCGAGCGTAACTACCAACAAATTATAGTTCAGGCTTATGCCACCCAAG
ATGATCTCTTAGAAGTCCCCTTAGCTAATCCTGACCTTAACTTATGTACTGATGGAAGTTGATTTGTGGA
GAATGGGATATGAAGGGCAGGTTATGCCATAGTTAGTGATGTAACCATACTTGAAAGTAAGCCTCTTCCC
CCAGGGACCAGCTCCCAGTTAGCAGAACTAGTGGCACTTACCTGAGCTTTAGAACTGGGAAAGGGAATAA
GAATAAATGTGTATACAGATAGTAAGTATGCTTATCTAATCCTACTGCCCATGCTGCAATATGGAAAGAA
AGGGAGTTCCTAACCTCTGGGGGAACCCCCATTAAATATCACAAGGAAATCATGGAGTTATTGCACTCAG
TGAAAAAACCCAAGGAGGTGGCAGTCTTACACTGCCGAAGCCATCAAAAAGGGGAAGGAGAGGGGAGAAC
AGCAGCATAAGCAGCTGGCAGAGACAGGGAAAGACCAGCAGAGAGAAAGAGAGAGACAAAATCAAAGACA
GAAGGAAAGAGAGAAAGAGAGAGAAAGTCAGAGAGGGAGAGAGAGGAAGAGACAGAGAGACAGAGAGAGA
GAGAAAGGAAGTCAAAGAGAAGGAGAGAAGAAGAGACAGAGAGACAGAAAGTCAAAGAGAGAGACAGAGA
GAGGAAGAGACAGAAAGTCAAAGAGAGAAAGAAAGAGACAGAGACAAAGAGGGAATCAGGGAGAGAGAAA
GAGAGACACAGAAAGTCAAGGAAAGAGAGAAAGAGACGGGAAGTCAGAGAGAGAGAGAGGAAGAAACAGA
GAGACAGAGGGAGACAGAGGAAGATACAGAAAGTCAAAGAAGGAAAGAGAGGAAAAGACAAAGAGGGAGT
CAGAGAGAAAGAGAGAGACAAAGAAGAAGTCAAAGAGAAAGAGAGATGGAAGTAGTAAAGAAAAAACAGT
GTACCCTATTCGTTTAAAAGCCAGGGTAAATTTAAAACGTATAATTGATAATTGAAGGTCTTTTCCATAA
CCCTATAACACTCCAATACCACCTTGTTGTCAGTGTAAACAAGGGCATAGCCCAAAAGCACTAAGGCCAC
TGACAACACGTAGCCTTCCTATCAAAAATCCTTAACTCATCAGGTTTCCTAACAGGGGATCTAAATCTGA
AAGTCCGACCAGACAAAGGAGGAAGTCCCTTCAGGACAGGAGAAAGATAGGTCCTCCCAGGTGGGCCTGG
GCGGTTAAGGAAGAAGACACAATGGGTCTTCAGTAAGTGATAAGGGAACTCTTGTAAAAGCAGTTAGGAA
AATTGCCTTATAATTGGTTTGCTCAAACATGGGAGTTGTTTGCACTCAGCCAAATCTTAAAGTACTTACA
GAATCAGAAAGGAGTCATCTATACCAATTCTAAGTTAATATGGACTGAACAAGGTTTTATTAATAACAAA
GAAAAATTAAAATCCCAAACTTACAAGGTTTTTAACAAAAGTAAAGTTTGCTGGAAGTTAACAGTGTAAC
ATGTATTAACCTACTACCACACACTGTCAAAGGATTTCTCAGACAGTTTGCAAGAAATAACGAAATCTAT
CCTTACTCTACAATCCCAAATAGACTCTTTGGCAGCAGTGCCTCTCCAAAACTCCCGAGGCCTAGACCTC
CTCACTGCTGAGACAGGAGGACTCTGCACCTTCTTAGGGGAAGAGTGTTGTTTTTACACTAGCCAGTCAG
GGATAGTACGAGATGCCACCCGGTGTTTACAGGAAAAGCCTTCTGAAATCAGACAACGCCTTTCGAAATC
TTATACCAACCTCTGCAGTTGGGCAACATGGTTTCTCCCCTTTATAGGTCCCATGGCAGCTATCTTGCTG
TTACTCGCCTTTGGGGCCCTGTATTTTTAACCTTCTTGTCAAATTCGTTTCCTCTAGAATCGAGGCCATC
AAGCTACAGATGGTCTTACAAACGGAACCCCAAATGAGTTCAACTAACAACTTCTACTGAGGACCCCTGG
ACAAACCCACTGGCCCTTCCACTGGCCTACACCAGAGGACACTACAACTGCAGGGCCCCTTCTTTACCCC
ATCCAGCAGGAAGTAGCTAGAGTGGTCATTGGCCAAATTCCCAACAGCAGTTGGGGTGTCCTGTTTAGAG
GGCAGATTGAGAGGTGAAGCTGGCTGGTCTTCTGGTTCAGGTGGGGACTTGGAGAACTTTTCTATCTAGC
TAAAGGATTGTAAATGCACCAATCTGCACTCTGTGTCTAGCTAAGAGTTTGTAAACCCATCAATCAGCGC
TCTGTGTCTAGCTAATCAAGTGGGGACTTGGAGAACTTTTGTGTCTAGCTAAAGGATTGTAAACACACCA
GTCAGCACTCTGTGTCTAACTAAAGGTTTGTAAATGCACCCGATGAGCCCTCTGTCAAAACGGACCAATC
AGCAGGATGTGGGTGGGGCCCAATAAGGGAATAACAGCAAGCCAGTCAAGCCAGTAGCAGTAACCTGCTC
AGGTCCCCTTCCACACTGTGGAATCTTTGCTCTTTCCGCTCTTCTCAATAAATCTGCTACTGCTCACTCT
TTGGGTCCACGCTGCCTTTATGAGCTGTAACACCCACCGTGAAGGTCTGCAGCTTCACTCCTAAAGTCAG
TGAGACCATGAACCCACTGGGAAGAAGGAACAACTCCAGACGGGAGGAACGAGCAACACCGGACGCGCCA
CCTTTATGAACTGTAACACACGGTGAAGAACTGCAGCTTCACTCCTGAGGCCAGCGAGACCATGAACCGA
CTGGAAGGAATGAACAACTCCAGACGTGCCGCCTTTAAGAGCTGTAACACTCACCGCGAAGGTCTGTAGC
TTCACTTCTGAAGTCAGCGAGACCACAGACCCACCAGAAGGAAGAAACTCCAGTCACATCTGAACATCTG
AAGGGGCAAACTCCGACACACCATTTTTAAGAACTGTAACACTCACTGCGAGGGTCTGTGGCTTCATTCT
TGAAGTCAGCGAGACCGAGAACCCACCAATTCTGGACACAATGTGACATAAGCACCCTTTGG
