# Supplementary material for: Genome-wide characterization of endogenous retroviruses in snub-nosed monkeys
Source: PeerJ. 2019 Mar 18;7:e6602. doi: 10.7717/peerj.6602 (PMC6428148; doi:10.7717/peerj.6602)
Supplement: File S4 — All ERV sequences found in the black and white snub-nosed monkey. [file peerj-07-6602-s004.zip › Supplemental4/254-7713.fasta]

>254NW_016811596.1:174448-182160 Rhinopithecus bieti 
ACCAAACAGGCTTTGTGTGAGCAACATGGCTGTTTATTTCACCTGGGTGCAGGCAGGCTGAGTCCGAAAA
GAGAGTCAGCGAAAGGAGATAAGTGTGGGGCCGTTTTATAGGATTTGGGTAGGTAAAGGAAAATTACAGT
CAAAGGGGGTTGTTCTCTGGCGGGCAGGAGTGGGAGTTACAAGGTGCTCAGTGGGGTAGCTTTTTGAGCC
AGGATGAACCAGGAAGAGGAATTTCATAAGATATCATTGCTTAAGGCAAGGACAGGTGGAATGTCATCAG
TTAAGGTGAGGCAGGGCATTTGCACTTCTTTTGTGATTCTTCAGTTACTTCAGGCCATCTGGGCATATAC
CTGCAAGTCACAGGGGATGCGATGGCTTGGCTTGGGCTCAGAAGCCTGACATTACTGCCTTCTTATATTA
ATAAGAAAAATAAAACAAAATAGTGTTGAGTGTTGGGTCGGCGAAAATTTTTGGGGGGTGGTACGGAGAG
AGAATAAGCAATGTTTCTCAGGGCTGCTTCAAGCGGGATTAGGGGTGGCGTGGGAACATAGAGTGGAAGA
GGTTAAGCTGAAGGAAGATTTTGTGGTAAGGGGTGATATTGTGGGGTCGTTAGAAGAAACATTTGTCGTA
TTGAGTGATTGGTGATGGCCTGGATATGGTTTTGGATGAATTGAGAAACTAAACAGAAGATACAAGGTCC
AAATAAAACAAGGAGAAAAATGGGTATTAAAGGACTAAGAATTGGGAGGGCCCAGGACATCCAATTAGAG
AGTGCCCAAGGGGGTTCAGCATAATTACTTGCTTGGTTGGCAAGTTTCTGGGCTCTATCCTTGAGTTTTT
TTATGTTGTCATATACCAGGCCAGATTGATTTAGGTAAAACACCACTCTTCATTTTAAGAATATACAGCG
TCCCTCCTTTTTCAGCAGTGAGTATAAAAGGAAAGAATAGAACTTCGCCAGGTGTTGCAGGGTGCCCTGC
CAGCAAAGATCATCTATCCACTCTAAGAAGGAGTTAAGAGTGGCGGTTTGGGGATAGCACCAAGAGATAT
CAGCTGTGACAGCTTGAAGAAACAGTGTAAACCGGCAGTGTAAGCAAGAGTAGGGCATTTATAGGTAGTT
GAGAACGGAGAATAGGAGTATGACTAGACAGAAGACAGTAGGGATGACTAGTTTTTGGGGCTCGGTCCAA
TGGTGGGAGTGACTTCCTAAAGCCCTGTTGTAAAAAGTAGGGTAAGGACGAACAGACCTAATAGAATGAA
GCAATGTATTAGGCATATAAGAGTTATTACTGTTCTTCAGAAATACGAGTAAGTTTAAGGGAAGTAGGGG
AGAGTACTTGCGACTTCCAGGGGGAAGAGGAAAGATTAGACTGGCTGTCCGATGGACACAGCTTTATTCT
GGAACAGTGAACCCAGTGGGGAGGGTCCTGCAGGCGGACGGCAGTCGGGGTACTATAGATGACTAAGTAA
GGTCCAGTCCATCGAGGTTATAGAGTTTGAGGGGTCAGATTCTTAACAAGAACTGATCGTCCAGCTAGGG
TGTCTTCATATGGCTGGGAATCTGGAGTAGGCAAGAGAAGATTAGCAGCCTGGCGAATTTCCTGTCTAGC
CTGCTGGAGGACTGGAAGATAGTCTCCTAGAGGGCTGGTGTCTGAGATGAAGTTGGGGCTGAGTAAGAAA
GTGCGTCCATATAAAAGTTCAAATGGACTGTACCCTGTAGCATTCTGAGGACAGGCCTGAATTCTGAGAA
AGGAAAGTGGTAAAAGTATTGTCTAGTCCTTTTTAAGTTGGTGACTGAGCTTGGTGAGGTGTGTTTTTAA
AAGACCATTAGTCCATTCTACCTTTCCTGAAGATTGAGGACGGTAAAGGATATAAAGGTTTCACTGAATA
CCAAGAGCCTGAGAAACTGCTTGGGTGATTTGACTATTAAAGGCTGGTCTGTTATCAGACTGTATAGAGG
TAGGAAGGCCAAACCAAGGAATTATGTCTGAAATGACCGCGGTGGCCTTCTCAGACCCTGTGGGAAAGGC
CTCTACTTATCCAGTGAAAGTGTCTACCTAGACTAAGAGGTATTTTAGTTTTCTGACTCAGGGCATTTGA
GCAAAGTCAATTTGCCAGTCCTGGGCAGGGACAAATCCTCCAGCTTGATGTGTAGGAAAGGGAGGGGTCC
TGAACAATCCCTGAGGGGTAGTAGAATAGCAGATGGAACACTGAGAAGTGATCTCCTTGAGGATAGATTT
CCATGATGGAAAGGAAATGAGAGGTTCTAAGAGGTGGACTAACAGCTTGTAACCTACATGGAAGGGGTTA
TGAAATGATGACAGAATAGAATGGGCCTGTGAGGCTGGAAGGAGATATTTTCCTTGGTCTCAGAACCATT
TGCCTTGTGTGTGAAGAGATTGATAGGTGGAAGTTTCAGCAGGGGAATAGGTGGGAGTGGCTGATGTGAA
GGATGAAAACTGCCTTGAGGGATAGAAGTTGGAACGCTAGCTGCTTTTTTAGCTAACTTATCAGCATAAG
CATTGTCCTGAGCAATGGTTGGGGGAAGAAAATAGATCTTGGAAGTTATGAGAACTGTAGAGAGTTGAGC
CTAGTTTGTGATTTTTAGGGCCTCTAACAGTATTAAAGCAGTGGCAGCCACTGCGCACAGACATGAGGGC
TAGGCTAAAACAGTAAGGTCAAGTTGTTTGGACAGAAAGGCTGCAGGACGCAGTCCCGGCTCTTGTGTAA
GAATTCTGACCACACTAACCATGCCTAGGAAGGAAAGGAGTTGTTGTAGAAAGAATTGGGGTTTAGGAGA
TTAGTCGGACAGGATCAGCAGGGAGAGCACGTGTGTATTTATGAGAATTATGCCGAGATAGATAACAGAT
GAGGAAGAAATTTGGGCTTAACTGAAGTAATGGGGGCTGTCTGTGAAGCCTTGCAGCAGTGTAGCCTAGG
TAATTTGCTGAGCCTGATGGGTGTCAGGGTTAGTCCAAGTGAAAGCGATGAGAGGCTGGGATGAAGGGTG
CAAAGGAAGAGTAAAGAAAGTATGTTTGAGATCCAGAGGCAAGACAATTTGGTTGATAAGGCGCAGAGAT
CTTGAATTAACCTGTAAGGCTTGTCTCGTTTTAGGTAAAATGGGGGAATTGTAAGGGGAGTTTACAGGCT
TTAAACGGCCATGCTGTAGCAGGCGAGTGATAACAAGCTTTAATCCTTTTAAAGCGTGCTGTGGGATGGG
ATATTGGCATTGAGTGGGGTAAGGGTGATTAGGTTTTAATGAGATGGTAAGGGGTGCATGATCAGTCGCC
AAGGAGAGGTATCCTATGCTTGTGGGTTAAGGTGGGGGGATACGAGGGGAGGATGTGAAGGAGGCTTTGA
ACTGGGGGAAAAGGCAGCAATGAGGTGTGGCTGTAGCCTAGGAATAGTCAGGGAAGCAGATAATTTAGTT
AAAATGTCTTGACCTAATAAGGGAGCTGGGCAGGTGGGGATAACTAAAAAGGAGTGCATTAAAGAATGTT
GTCCAAATTGGCACCAGAGGTGGGGAGTTTTAAGAGGTTTAGAAGCCTGGCCGTCAATACCCACAACAGT
TATGGAGGCAAGGGAAACAGGCCCTTGAAGGTAGCCTCTGTATTGATTAAGAAGGGGACGGACTTACCCT
CCACTGTAAGAGTTACCCAAAGTGTCTGTGATGGTCCAGGAGGCTTCCGAGGCATTGTGGCAGCGTTGAT
CTTCAGCCGCTAAGCCGAGAAGATCTGGGAAGGAGTCAGTCAGAGAGCCCTGGGCCAGAGCTCCAGGGGC
TCTGGGAGTGGCTGCTGGGCGAGTTGGACAGTTTGATTTCCAGTGGGGTCCCGCACAGGTGGGACACGGC
TTAGGAGGAATTCTGGGCTGCGGGCATTCTTTGGCCCCGTGGCCAGGTTTCTGGCACTTGTAGCAAGCAC
CTGGGGGAGGAGGTTCTGGAGGAACCCGTGGCAACTGTGGTTCAGGTGTTTGGAGTTGTGTACTGGAGAT
GTGGCTGGGGTTTGTCTCACAGTGGAGGCAAGGAATTGCAACTCAAATAAGCTGCTACTTGGCTGCCTCT
ATTATTGTACACCTTGAAGGCGAGGCTCATTAAGTCCTGTTGTGGGGTTTGAGGGCTGGAATTTAATTTT
GGGGGTTTATTTAATGTCGGGAGCAGATTGGGTAATAAAATAAAATGCATATTAAGAATAAGATAGCCTT
CTGACCTTTCAGGGTCTAGGGCTGAAAAGTGTCTCAGGGTTGCTGCTAAACAGGCCATGAACTGGGCTAA
GTTTTTATATTTGATAAAAAAGATCCCAAATGCTAACTGATTTGGGAGAGGTAGAATAAAGAAAAAGGAA
CATTAACCTTGACTATGCCTTTAGCTCTATCCACTTTTTTAAGAGGAAATTTCTGGGCAGGTTGGGGAGG
GCTAGTCACGGAATGAAACTGTAAGCCAGACCAGGTGTGAGGAGGGCAGGTGGGGGAGGGCTAGTCACGG
AACGAAACTGTAAGCCAGACCAGGTGTGAGGAGGGCAGGTGGGGGAGGGCTAGTCACGGAATGAAACTGT
AGGCCAGACCAGGTGTGAGGAGGGGAGGTGGGGGAGGGCTAGTCACGGAACGAAACTGTAAGCCAGACCA
GGTGTGAGGAGGGCAGGTGGGGGAGGGCTAGTCACGGAATGAAACTGTAAGCCAGACCAGGTGTGAGGAG
GGGAGGTGGGGGAGGGCTAGTCACGGAACGAAACTGTAAGCCAGACCAGGTGTGAGGAGGGCAGGTGGGG
GAGGGCTAGTCACGGAATGAAACTGTAAGCCAGACCAGGTGTGAGGAGGGGAGGTGGGGGAGGGCTAGTC
ACGGAATGAAACTGTAAGCCAGACCAGGTGTGAGGAGGGCAGGTGGGGGAGGGCTAGTCACGGAACGAAA
CTGTAAGCCAGACCAGGTGTGAGGAGGGCAGGTGGGGGAGGGCTAGTCACGGAATGAAACTGTAAGCCAG
ACCAGGTGTGAGGAGGGGAGGTGGGGGAGGGCTAGTCACGGAATGAAACTGTAAGCCAGACCAGGTGTGA
GGAGGGCAGGTGGGGGAGGGCTAGTCACGGAACGAAACTGTAAGCCAGACCAGGTGTGAGGAGGGCAGGT
GGGGGAGGGCTAGTCACGGAATGAAACTGTAAGCCAGACCAGGTGTGAGGAGGGCAGGTGGGGGAGGGCT
AGTCACGGAATGAAACTGTAGGCCAGACCAGGTGTGAGGAGGGGAGGTGGGGGAGGGCTAGTCACGGAAT
GAAACTGTAAGCCAGACCAGGTGTGAGGAGGGGAGGTGGGGGAGGGCTAGTCACGGAATGAAACTGTAAG
CCAGACCAGGTGTGAGGAGGGGAGGTGGGGGAGGGCTAGTCACGGAATGAAACTGTAAGCCAGACCAGGT
GTGAGGAGGGCAGGTGGGGGAGGGCTAGTCACGGAACGAAACTGTAAGCCAGACCAGGTGTGAGGAGGGC
AGGTGGGGGAGGGCTAGTCACGGAATGAAACTGTAAGCCAGACCAGGTGTGAGGAGGGCAGGTGGGGGAG
GGCTAGTCACGGAATGAAACTGTAAGCCAGACCAGGTGTGAGGAGGGGAGGTGGGGGAGGGCTAGTCACG
GAATGAAACTGTAAGCCAGACCAGGTGTGAGGAGGGCAGGTGGGGGAGGGCTAGTCACGGAATGAAACTG
TAAGCCAGACCAGGTGTGAGGAGGGGAGGTGGGGGAGGGCTAGTCACGGAATGAAACTGTAAGCCAGACC
AGGTGTGAGGAGGGCAGGTGGGGGAGGGCTAGTCACGGAATGAAACTGTAAGCCAGACCAGGTGTGAGGA
GGGGAGGTGGGGGAGGGCTAGTCACGGAATGAAACTGTAAGCCAGACCAGGTGTGAGGAGGGCAGGTGGG
GGAGGGCTAGTCACGGAACGAAACTGTAGGCCAGACCAGGTGTGAGGAGGGGAGGTGGGGGAGGGCTAGT
CACGGAATGAAACTGTAAGCCAGACCAGGTGTGAGGAGGGCAGGTGGGGGAGGGCTAGTCACGGAACGAA
ACTGTAGGCCAGACCAGGTGTGAGGAGGGGAGGTGGGGGAGGGCTAGTCACGGAATGAAACTGTAAGCCA
GACCAGGTGTGAGGAGGGCAGGTGGGGGAGGGCTAGTCACGGAATGAAACTGTAGGCCAGACCAGGTGTG
AGGAGGGGAGGTGATAAAAGGATTATAGGCTGGGGGAGCAGAGACTGAGGAAAAATTGGGGCGTAGCTCG
GCCTGGCGAGGAGGGGAGAGGTCAGATGGGTCTGTAGAAAGGAAGATTAGAAAGACTCAGTGACGCTTGG
GGTTGGGACTGAGGGGACAGGCGGGAGGGAAAGAAGGAAGATTTGGGACGAGCTGCATTGGGAACAGAGA
CTAGAGAGGGACCCATGTGTAAAAGAATGCCTGGATGTCAGGCACCTCAGACTGTTTGCCCATTTTACAA
CAATTATTTAGATCTTGTAGGGTGGAAAAATCTAAAGTGCCGTTTTCTGGCTATTTAGAGCCATTGTCAA
GTTTGTATTGGGGCCAAGCGGTGTTGCAGAAGAAAAGGCGTTTAGGTTTTAGGTCAGGTGTGAGCTGAAG
AGGTTTTAAGTTCTTGAGAACACAGGCTAAGGGAGAAGGAGGAGGAATGGAGGGTGGAAGGTTGCCCATA
GTGAAGGAGGCAAGTCCAGAGAAAACAGAGAGTAGAGATACGGAGAGGAGTTCGGGGGTTCTTGCCCTCC
AGAAAAGAGGGAAAGGGATTGGGGCGCGGAACTAAGATTGGGGCACAAAAATAAGAGGTCGGGGTGCTTG
CCCCTCCCCCAGAAAAGCAGAGAAGGGGTAGAAACGGAGAGAAGGGGTCGGGGTGCTTGCCCCTCCCCCA
GAAAAGCAGAGAAGGGGTAGAGACAGGGAGGGTAGGGGTTGGGGTGCTTGCCCCTCCCCAAGAAAAGTGG
GACTTGCCGCTTAGCGTGAATGACCAAGGCAGGCGTCCCCGCAGCATGGTCAGACACCCCTGAAACGTGG
GTGAGTAATCAGAGAGGCGTCCCTGCAATGATTAAACACCAAGGGAAGGCTGCCTTCCCCAGTCCGTGAC
GGGCGCTGGCATTTTGGGTTCCACGGATAAAACGTGTCTCCTTTGTCTCTACCAGAAAATGAAAGGAATA
TGAAATTAAGAGAAGGGAGAGATTGAAGGCTGGTGCCAAGATTGAAAGGAGAAAGAAGTTGAGGGATGGT
GAGAGAGGTTGGAGAAGAGAGTAAAAAAGGGGCCACTTACTCGATTTAAAATTGGTGAGATGTTCCTTGG
GCTGGTTGGTCTGAGGACTAGAGGTCGTAGGTGGATCTTTCTCACGGAACAAAGAGCAGGAGGACAGGGG
ATTGATCTCCCAAGGGAGGTCCCCTGATCGGAGTCATGGCACCAAAATGTCACGCGCGTCCGTGTGAAGA
GACCCCCAAACAGGCTTTGTGTGAGCAATATGGCTGTTTATTTCACCTGGGTGCAGGCGGGCTGAGTCCA
AAAAGAGAATCAGCAAAGGGAGATAAGGGTGGGGCCGTTTTATAGGATTTGGGTAGGTAAATGAAAATTA
CAGTCAAAGGGGGGTTGTTCTGTGGCAGGCAGGAGTAGGGGTTACAAGGTGCTCAGTGGGGAGGTTTTTG
AGCCAGGATGAGCCAGGAAGAGAAATTTCACAAGATAATATCGCTTAAGGCAAGGACAGGCCCTTTTCAC
TTCTTTTGTGGTG
