# Supplementary material for: Genome-wide characterization of endogenous retroviruses in snub-nosed monkeys
Source: PeerJ. 2019 Mar 18;7:e6602. doi: 10.7717/peerj.6602 (PMC6428148; doi:10.7717/peerj.6602)
Supplement: File S4 — All ERV sequences found in the black and white snub-nosed monkey. [file peerj-07-6602-s004.zip › Supplemental4/255-10456.fasta]

>255NW_016811596.1:2515233-2525688 Rhinopithecus bieti 
TGGGCTCCGTGGGCAAAGAGGGGTTGGCTGGCAGAGACAGGTTCCTGGGCTCCTTGTTTCTCACTCCTTC
ACGTGAGCCCACTCTTGAGAACCCACAGCTGAGGTGCCAGTCCCTTGTTCTCAGTAGTTGACTCTCTGGG
CATCCAGATCACTGCCTCAAAGGCTGGGGAGGTCATGCCACATCACTGGATGGCGACTGGCCAGAGGTCC
TCTGGTTGGAGGGACAGAGAGAGATGTGGGCAGGAGCATCAGGCCTCTGGTCAGTAGACATGGGGTGAAG
GGTCTGTGGCTCCTGAAAATACAAGAACAGGCCAGGGCTCAGGAATCCCTGTTGAAAAGCAAACATGTAA
GGGCTAAGAAAGTAGGTTAAGAGCTCACATGAGTCATTCTAATATAATAAATCCCTCACATAGGAGGAGC
ACTTTACAAAGCACTTTTCCATTTATTATCCGTAGGCGCTTGTCATGATGTGTGGGAGGTTGGGCGGGTT
TGCCTTCCACTCTGTACTTAAGAAAGTGAAGCCAGTAGGCGCCGGGTCTGACATTCAAACCTAAGGCTCA
GCGCCACGGAGTTGTTTTCTCTCACATCCTGTGGGTTCCCAGAAGCAATAAACTTCCCGCTGCAGAGGGG
CGGGGCTCTGAGTCTGCAGGGTCCAGCAGTCGGAACTGCCTGAAGATGCATTGCTGCTGCTGGGGACGGT
GGAGAGGCCGTGGCTGCCAGGAGGTCTTCAGCAGGGCTCCAGTGGCTCCTCTCCTGGTCAGCACCGCCCC
TCTTTGGCTCCACGGGTCCACACAGGCCAAACTCAGCTTGTAGGGCAGTTACTTCACAGAGCTTTGTCTT
CCTAAACAGCCCACAGGTCTCCCTGAGGATGGCTGCAGTGAATTTTATAGGTAGGGCGGCTGCTCCTGGG
GATTCCTCCCTCCCCTATTCAGCAGGGGAACCCTCCTTGGCCTGAGCAGCTCCTTCTGGAAAGCCTTTGG
TGCTAAGCCCATTCCCCCAAAGAAGCATATATTTAATTCCATCTCCATTTCATTTCATGAAACACAGAGA
AACAAATGGCTTCAAAGGCTAAATAAATCATCCTGAACTGGCTGGCAGGAAGTATCATATCTTCAATTCG
CCAATAAATAAAATCAATAAAATATAAAGAATAAAAAATGCACTGGTGGGGCAGGAGGGTAAAGTTATGC
CCCTCACAATAGGTAATGTCTATAAAAGGACAACCGAGGCCCAAAGTTCACCTGCAGAAGGTGGGTCTGT
CTCAACACCAGCTGCCGATCACTGTGAACCTTTGGAACTGGGGCTGGAAGAAGCTTGCCCGGATGTCAGT
GAGACCACATAGCAGATGGAGGGAGCTCTGTGTCAGAGAAATCCCAGCCACTAGGAGCAGCAGCGCTCAG
CTGCACCTCAGGCAGATGTTTCTGCTCTTGTGCAAAGAACAGAGCAATCCATACAAGTTCACAGGGGCAG
GCAGCACTTGAAAAGGTAGGGGACAAGTTGCAGGGCAGAATTTTCCAGGGAAGCCTTCCTGGGGGAGTGG
GAGAGCCCAGCAGAGTTTAGAAGGAGGGAGGGGCAGTATCTGGGCAATCCTCTGTCTCTCTCTCCTCCTC
AGGCACGATTCAGGAAGACCCTACAGTTTCACTGCAGGCTCATGGGAGCTTTCAGAACTGAGACCACACA
CAGACAGATCCAGGCCTGCTTGGAGGTCACTGGGATGAGGTCCTTGAACGTTGGTGTATTGGGTTCCTAG
GGCTCCCTCACTTAAAACAACAGACATTTGTTCTCTCAGTTAAGAAGGCTAGAAGTGCAAAGTCAAGGTG
TTGGCAGGATGACTTTCTACTGGAGGCTCTGAGGGAGAAGCAGTTCCATGGCTGTATTCTGGCTTCACAT
TTAAAACATGAGAGGACTAGAAATGAAATAAGCTCCCTGAGAAATAGGGATGAGAGGGGACTCAGTGCTG
TGAGGAGGCAGTAGCTTTACTCAAAAGCAAGGCCCTTTCCCACGGCTGTAGAAGGAGAGGCTGCTGGGAC
TGCAGAGGGAGGCTAGAAAGTGCAAACGTTCCCCCCACATAAGCAAGATGTTAAGGTGGTGCTTTAGATA
GGTCCAAGGGTTGAGGCTCTCCAGGCCTTGCTGGAATTCGATCCAGTCTTCTAAATATGGCTGAAGTTCT
TGTGTTTGCCCATTTAAATTAAGAACTTTGTTTTGTAATTCACCAATATCAATGGTGACGTTGGATGTGA
AAGCTCCCTGCAAATGGTCTCACACAAGGTCCCATGGATACTCACTTTGGTTATACTCTAAGTTGGTTAC
ACAAATATGAGTATGATTAAAATGACAATGCAATTGCTGCTGCAACTGCAAGCTTTATACTTGTTCTCCG
AACCATAGGACTACAGATTTCAACATTGGCACTTCAGTTTGTAACTCAGTGTTAATTCTGCTCTGAAATA
GCCACGCTCGATTGGCCGTGCGTGTCCAGTTCTCCACATACTGAGCGGTTTGAAGAGAAATATGCAAAGC
TACACAGGACATCACAACAGAAGTTACTAGTGTGACCAAGGAAACTGTAGCAAAAATTATCATGCCTAAG
GCTCCATGGACACGATGAGTAAGCTAAGTTAGAAGAAGTTTCACAAAATGCAAAGCAGGGGTGGCAGCCC
AAGGCGCCGACAGATTAACAGGAATCCATAGCCCAGGGATGCCACCTAAAATCATCAAAGCAGAGATATT
ATGTGTTTGTATTTTTTGTTTATTTCAATTTCATTTAGTTCTGGTATGATCTTGGTTATTTCCTTTCTTC
TTCTCGGTTTGAGTTTGGTTTGTTCTTGTTTAGTTCCTTGACGTGTAACCTTAGATCGTCTGTTTGTGCT
CTTTCAGGCTTTTTGATGTGGGCATTTAGGGCTATGAACTTTCCTCTTAGCACCACCTTAGCTGTATCTC
AGAGGTTTTGATAGGTTGTGTTATTATTGTCATTCAGTTCGAAGAATTTTTAAATTTCCATCTTGATTTC
ATTTTTGACCCAGTGATCATCCAGGAGCAGGTTATTTAATTGCCATGTATTTGCGTGGTTTTGAAGGTAC
CTTTTGGAGTTGATTTCCAGTTTTATTCCACTGTGGTCTGAAAGAGTGCTTGATATAATTTCAATCTTCT
TAAATTTATTGAGGCTCGTTTTATGGACTATCATATGGTCTATCTTGGAAAAAGTTCCATGTGCTCTTGA
ATAGAATGTGTATTCTGTGGTTGTTGGATGAAATGTTATGTATAGATCTGTTAAGTCCACTTGTCCCAAG
GTATAGTTTAAATCCATTGTTTCTTTGTTGATTTTCTGTCTTGATGACCTGTCTACTGCTGTCAGTGGAG
TACTGAAGTCCACCACTATTATTGTGTTGCTATTTATCTCATTTCTTAGGTCTATTAGTAATTGCTTTAT
CAATCTGGGAGCTCCAGTGTTAGGTGCATATATGTTTAGGATTGTGATATTTTCCTATTGGACAAGGCCT
TTTACCATTATATAATGTTCCTCTTTGTCACTTTTAACTGCTGTTGCTTTAAAGTTTGTTTGGTCTGATA
TAAGAATAGCAACTCTTGCTTGCTTTTGGTGTCCATTTGCATGAAATGCCTTGTTCCACCCCTTTACTTT
AAGTTTATGTGAGTCCTTATGTGTTAGGTGAGTCTCCTGAAAGGAGCAGATAGTTGGTTGGTGAGTTCTT
ATCCATTCTGTGGTTCTGTATCTTTTAAGTGGAGCATTTAGGCCATTTCCATTCAATGTTAGCATTGAAA
TGTGACATACTGTTGCATTCATCATGCTGTTCGTTGCCTGTCTACTTTGTTTATTTTGTTTTTTTGTTTT
GCTTTTAACTTGTATTTTTGTTTTACAGGGCCTTTGTGATTTATGCTTTAAAGAGGTTCTGTTTTGATGT
GTTTCCAGGATTTGTTTCAAGATTTAGAGCTGCTTCTAGCAGTTCTTATAGTGATGGCTTGGTAATGACA
AATTCTGTCAGCATTTGTTTGTCTGAAAATAGCTGTATCTTTCCTTGACTTATGATGCTTAGTTTCGCTG
GATACAAAATTCTTGGCTGATAATTGTTTTGTTTGGGGAGGCTGAAGATAGGGCCTCAATCCCTTTTAGT
TTGTAGGTTTCTGCTGAGAAATCTGCTGTTAATCTGATAGGCTTTCCTTTATAGGTTAGGTTACCTGGTG
CTTCTGTCTCATAGCTCTTAAGATTCTTTCCTTCATCTTAACTTTGGATAACCTGATGACAATGTGGTTA
GGTGAAGATCTTTTTGCAATGAATTTCCCAAATTTGTGCTTCTTGTATTTACGTGTCTCGGTCTCTAGCA
AGGCCAGGGAAGTTTTCCTCAATTATTCCCTCAAATATGTTTCCCAAGCATTTAAAATTGTCTTCTTCAT
CAGGAGCATTGATTATTCTTAGGTTTGGTCATTTAACATAATACCAGACATCTTGGAGGTTTTGTTCATA
TTTACTTATTCTTTTTCTTTGTCTTTGATGGATTGGGTTAATTTAAATACCTTGTCTTCAAGCTCCAAAT
TACTTTCTTTCACTTGTTCAATTCTATTGCTGAGATGTTTCAGAGCATTTTGCATTTCTAAAAGTGTGTC
CAAATTTTCCTGAATTTTTTAAATTGATTTTCTTTAAGCTATCTATTTCCTTGAATATTTCTCCCTTCAC
TTCTTGTATCATTTTTTTGATTTCTTTGCATTGGCCTTTGCCTTTCTCTGGTCTCTCCCTGATTAGCTTA
ATAACTAACTTCCTGAATTCTTTTTCAGGTAAATCAGGGATTTCTTCTTGGTTTGGATCCATTGCTGGTG
AACTAGTGTGATTTTTTGGGGGGTATTGATGAGCCTTGTTTTGTCATATTACCAGGGTTGTTTTCTGGTT
CCTTCTCATTTGGGTAGGCTCTGTCAGAAGGAAAGTCTAGGGCTGACGGTTATTGTTCAGACTTTGTTGT
CCCACAGGGTGTTCCCATGATGTAGTACTCTCCCTCTTTTCCTGTGGATGTGGCTTCCTGTGAGCCGAAT
TGCAGTGATTGTTGCCTCTCTTCGGGGTCTAGCCACCCAGTGAGTCTACCCAGCTCTGGGCTGGTACTGG
GGGTTGTCTGCACAGAGTCCTGTGATGTGAACCATGTGTGGGTCTCTCAGCCGTGGATATCGGCGCCTGT
TCCAGTGGAGGTGGTAGAGGGTGCAATGGACTCTGTGAAGGACCTTAGCTTTAGGGGTTTAATACTCTAT
ATTTTGTGATGGTTGGCCTTCTGCCAAGAGGTGGCACTTTCCGAAAAGCTTCAGCTGTAGTAGTGTGGAG
AGGAACCAGAGGTGGGCAGGGGCCCTAGAACTCCCTAAATGATATGCCCTTTGTCTTCCTCCACCAGGGT
GGATAGGGAAGGACCATCAGGTGAGGGCAGGGCTAGGTGTGTCTGAGCTCAGACTCTCCATGGGTGGGTC
TTGCTGTGGCTGCTGTGTGGGATGAGGGTGAGATCCCCGGGTCACTGGAGTTGGGTACCTAGAAGGATTA
AGGCTGCCTCTGCTGAGTCATGCAGGTTGTCAGGAAAATGGGGGAAAGCTGGCAGTCACAGGCCTCACCC
AGCTCCCATGCAAACGGAAGGGTTGGTCTCACTCCTACCATGCCCCCCCACACCAACAGCCCCGAGTCTG
TTTCCAGGTGGAGGCAAGTCAGGCTTGAAAACTTGCCCGGGGCTTTCCACCTCCCAGCTGCAAAAGAAAA
GGACTTTAGTTATTCCCACGTCTGTGAAGTCTGCAAGCTGGATTCGCGCCCTTCCCTGGGTTCTGGCCAG
GAAGCTTCTTGCCCCATTCAAATTGTTACAAAGTTCAGCTAGAGAAGTCCCCCTTCCTGTGGAGTTTTAT
CTCCTGCTCCTCTACAATCCTCCTGATGGATCCCTGTGGTACCCAGCAGGAATGGGCTGCTTGGGGATCC
AGCGAGCTCCCAGGGCTTTCTGCTGCTTCCTCTACCCTTGTATTTTGCTTGGCTCAGCTCTCAAACTTGA
CTCAGCTCCAGGTAAAGTGGGAAACCTCTCCCGCAAACAGACCACCAGCTTCTCCAGCGGGATTGTGTGT
TCAGGAAAGGAGGGTCTCCCTTTCCCACTTCCGCACTGGGGCACTCACAGTATTTGAGGGTCTCCTGGGT
CCTACAGGACCAGTCAGCTTCCTTCAGAGGGTCTGTGGGTCCTCTCAGGATTGCTAGTTTGTTCTTGCCA
TCAATCTGGAGCTAAAATTCACAATGCAAGCCTCCGCATGCTGCTCTGTCTGGAGCCGCAGTCTAGTCCT
GCCTCTTGTCTGTCCTGATCCCTCCACCAAAGCTTCCAGTTTTTATATAATCTATGTAAAATGTCAATTG
AATTCATGCATTGCTACAAATCAGTTCCTTCTAATCTGCATTATGTGGAGGGAAAGCACTCTCTTGGATG
TGAATGAAAACAATAGGAAAAGTTGTAAATAAAACTTAGTAGGGAAATAATGAGAAAATGTAGCTCCCAC
CTTCCCTTTTCCTTTTTCTGTAATAGCTCCTGTATATTTTAGCATGGAATTTCGGTGTGGTGGGGGGTTT
AGAAAAATAAGTGTACTAGTTTAGGTGATTTGCAGATTTTATAAGAGTTGAAATGAAGTCAAACATGAAT
GCGAATGGGAGACATTTCTGCAGGGGTCTCTTGTTTCTTCACATATTGCAAGAGCAGAGCTGGCTGTCCT
TGCTCTAGATAATCTTTTCAAGGATGTTTGCATTGAGATCAGCCTTGGAAAACAGAGGTAGTGTCTCCCT
CCAAAGGAAAGGGCTGGTTTGTTTGCTGTTCTATACAATAAAGATCATTTTTTCCCCTAGGCAAATCTCA
GCAGGTTTACTTATAGCCCATAATAAAAGATTGGGGTTTCCTAAATACAAAGGCTCCTCTCCTGTAACAT
ACCCTGTATATGGAGTTGTCACCTGGCCCTGCTTGTCTCCCATGTAGGAATTGGGGCTTGGGGAACCAAC
ATAAAAAAATGATGGTGCTCAGGCTACTGCTATTGCTATGAGTAATTAACCACCCTCTATCTCTAACCCA
GGAGTCTCGCGTCTTCTGCCAGCATCCTGAAACTATGGCAGACTCACTTGTTAACTTTGCAAATAAGGTC
AAATTTCAGGACTTTCGTAGCTCCTGATAGTCACCATGTAATAGAGGATTAAAAGACAAGCTCAGCTCTT
GTTCCAGTCAGCCTCATTCCTCTGCCTACAATATAAAATCACCCAATCACATTCTTCTTTTAAATTGAAC
AGTCCTTACATGGTTAAGGAAAGGAGAAATTCATTGTAAGGAATGTTTGCATCTTGTATAGAATTCCTGC
AAGTGTAATGTTTCAAAAGGTTTTCCTGCAGCTGAAGTACACTTACTCTGTGTACCTCTAGACAAATGAA
CTTACAAACTGAAAATTTTCAGCTTGGTATATACAAAAACACACATTTCACAATTAGATCTATCCCAAAG
AGAATAAATTTTGAGGTGATAAGCTCACTGCTGGCTTAGATGATCACTTATGGGACTTCTAATGGGGCAG
GGATCAGACTAGATGTGTATGAAGATCTCTTCCAATTGAAGCTGCTATTGTGGAGGACGTTGTTTTCAGT
GGACTCTCTAACCAGATTTGTTTTCATACCAAGAAATGAAGAAGGTGAGCTGGGGGATGCAGCTGGGACT
CAGAAGACTGCACGTGATAGACTCATCATGAGTTGAAGATCTCGTGCTTAGTCTGGCTGAAACTCATCAA
GACTAGCTCACTTTGGAGTAAGCTGGTGCTGGAGAATGAATTCATGCTAACCAAATTCACCAAGAGCCTG
ATTTATGAACGAGAGAGCCAAGGCCTTAAGTTTACAGCAAAAGACAAACTTCCAATGACTATAGTTTTCT
TGTCCAATGTCTAGGGCACCCTCCCCTCTCCACCTGCTGTGTACAAACGAGAAACAACCACTCCACACCC
GACTGAACATTTTCTCACCTTATCACTGTAGCAGAAACTGGCCACTCTTCCTCCTGAGTAGACAGCCAGG
CTGTATTTCCCTGCTGCCCCTGCAGTGAGAGGTGGCCATCGGAGCCAGCGCTGGCCAATCTGCACTGGAG
TGACACATGCTGCTTCCAGGCCTGTGCCTCAAACCTCCCACATGTCCTCTGTCTGCTCTTCTCACTTCCA
AGGAGCACGGCCATCATGGAAGCCCCAGATTAGCAATGGCAGATTGGGAGGCATAGATGGGAGGAACCTG
GGTTCCTGACTTAAAGCATCATGGATTTGGACTTCTCATTATTGAGAGATAAGCTTCCATTGTGTTTAAG
CCTTTATTTGAGTATTTGTGTATAGTTTGTTATAGCAACTGCCATCTTTTCATTGAAACACTCATGCTGC
CTCCTGTCCCTGGAATGCTGGTAACGCTGCCCTGCTTCACCAGGGTAACTCCCACTTGGCCTTTAAGTTC
GTCTCTGCCATCACACCCTCCAGAAAGCCTTCTCCGAGCACCCCAACCCCTCTACCAACAGTTCGGTGCC
TCCAGCAGATTTTGCACAGCTGGCTGCCCTCTGCCTACCCTCCCCTTCTTCCTCTTAGAATCCCAAGACT
CCCGTGAGGCTAGAAGCAGTCGTGTGATCCAGTGCCGGTCAATACGATGTAAGAGGAAGCCTCTGGGTAG
AGATTCTTAGGAATCTCCTTTTAAAAAGGAAGAGATTGGGCTCATTTCTGCCTTTTACCTTTTTTCTCTG
TGCTTGCCTACTTCCCGCCTGGGACTGCGGTGCAGCACCTGCGAGTAACAAATGGCACGCCTGTTACAAC
TCTTCGGCTGAAACCCACATGCTCAGACAGAGTGGAAGGAAGTCCTGGGTTCCTGAAGGCATCATGGAGC
CACCACGTCAGTCCTGTGCTACCGACCTCCCTTCTCCTGTTGTGTGGAGAATATGAACCCTGGTGCTTGA
GCCCTGTGGTCCGGTTGCTCTTGGGCACAGCTGAAAGTAATCTTAACTAGACGAGCTCCTCTGTGAGTGC
TCCCAGGCACCTGGCTCCCCTCCACAGTGCCTGTCAAAACACCCACTGCACTCACATCATCTGGTTGTGT
GTCTGTTTCCCTGGCTTGTTGAAGGCACGGGGCAAGCACTCAGTAACTGGTGACAGGGACATTGTTGTGT
CTCCTTATCCTGGACCTAAGGAAAGGAAAGGTTTCCCCGGAGCACACAGAAAATCCCAAAGGCATCCCCA
CCCCATCTCCTCTATTGGCGGAGCGTCAGCTCTGCAATCACTGCAGTCTTTCAGGCTCTCGCTTTCTCTG
ATTCCACCTCCCAGCCAGTAAATTTCCACACAAGAAGGATATGAAAGTATCAGATACAGCTCTGGACCTC
TTATCAGGAAAGTCAGGGAATGCATGCAGGACAACAACTAGTACTTGCGTGGCACTTCTTATGCACCAGG
TGAAATGCACATAAAATTAACCATTTTAAAGCGAACCATCAGTGGCATTGTGTACATTCGCAGTGTTGTG
CCGCCACTCCCTCTGAGTAGTTCCCAAACATTTTCATCACCCCAAAATGAAACTTGCACCCATGAAGCAG
CCACTTCCCAGTCTCCCCTCCACTTGGCCCCTGGAAACCACCAATCTGCTTTCTGTTTCCATAGATTTAC
CTATTCTGGATATTTCATATAAATTGAATTACATAATATGTGACCTGTGTCTGGCTTCTTTCACTTCACG
TAATACATTTGAGGTTTAACCACGTGGTGCCAGGCATCAGTTCGGCATTCCTTTTTGTGACTGAGTAATA
CTCCATTGTTTGTATGTATGACAATTTGTTTATCCATTTTTCCATCTATGGACACAGGCATCATTTGTAA
TCACTTGAAATATATTAACTCATTGGATCCTCACCACAGACACAGATGCAGTTATTGTCCCTAAATTATT
ATAGAGTAGAAACTGAGGCACAAGTAACATGCCTAAGATCACACAGCTATTAAGCAGAATAAGGAATCCA
GCCCAGGCAGTCTAGTACCAAAGGCCTTCCTTGTAACCATTACTCTCTACTGTCTCACAGAGAACAACCC
CAGATAGCACAACATGGGGGCTAAGCTGTCTAGTGGAGCTTCAAATGCTATATGTTTCAGAGAACGGGGA
GGTCCCTGGCTGTCACAGAGCCTTCCTGGAGAAGTAGGATCATGTAAGGTCTAACTCAGGGCAGGTCAGG
GTGATGTGAGTGACCAGCTCACTCAGAACACAGCCATTCATGGGTGTTCAGTAAAACTGGCTCTAGAACC
AGTGATGACTTCAGCCCAAGCCTCCCATAAGGCAGAGTGCTTGTCTTTGCCTCCACAGCGCAAGGCATTC
TGGGCAGAGCTCTGGGCCCAGGCTTCTTTCAAATACCTTATAAACAGCAAGAGAAGCTGGCTGTGTCTTC
TGTCTGGCTGCATCTGTCTAACAGTT
