# Supplementary material for: Genome-wide characterization of endogenous retroviruses in snub-nosed monkeys
Source: PeerJ. 2019 Mar 18;7:e6602. doi: 10.7717/peerj.6602 (PMC6428148; doi:10.7717/peerj.6602)
Supplement: File S4 — All ERV sequences found in the black and white snub-nosed monkey. [file peerj-07-6602-s004.zip › Supplemental4/256-7898.fasta]

>256NW_016811596.1:3397855-3405752 Rhinopithecus bieti 
GAAGAAGGCTCTCACTCAATTATCAGCCCCCAAAGCTGAGCTTCTATTTAAGCTATTCCCTGCATTTTCT
ACATGAGAAAACAAATTATTTTCATGTGCCATGTCACTACCAAAAATAAATATTAAATACAGTTCCACTA
TGGATGTTGTGCATTCGTGCTCTTCAACATTTAATAATACACTAGTACTGTACATACTTAATCATATGAA
TGCATATATGTGTAATTGTACATGGAAGAATATACCCCATGCATGTAAGTGCAAATGCCTGGGCCCGGCA
ATTTCCAAAGCACCTTCTCAGGTAGTCAGTTTCCATCCTGGGGGCCAAGTGCCAGTTTTTGTTTTGTTTT
GTTTTGTTTTTTGTTTGTTTGTTTTAACAGCGTCTCACTCTGTCACCCAGGCTGTAGTGTAGTGGCGTGA
TTTTGTTTTGCTTGTTTTTTGTTTTGTTTTGTTTTGTTATGTTATGTTTTGTTTTTTGAGACAAGTCTCG
CTCTGTCGCCCAGGTTGGAGTGCAGTGGCTGGATCTCGGTTCACTGCAACCTCCACCTCCCGGGTTCAAG
CGATTCTCCTGCCTCAGCCTCCCTTGTAGCTGGGATTACAGGCGAGAGCCACCTCGCCCAGCGCCCAAGT
TCTAGTCTTGATTCTGCCACTTACTAAATGTGTGATTTTCAGCAAATCACTCAGTCTCTTGGAACGTTGG
TTTCCTCATCCATTGGCGCTCCCCTTCCTCTTTGCAGCGCTTGCTTTCGTTGCCTGGCAACGGGACGCGA
CGCCGGGACTGAGCCTAAGTGCGTGCTTTGACTGAGGCGGTTTTGACCCTTGGGCCTTGTCAGTTGCTTA
GACTCACCTGGGTCTCCAGTCAGTGCCCGGCTCCTCCTCCTCCACCTCCTCCTCCTGGGTAGAGAGTGGG
GCGGCACCTGCGGGGCAGGGGAGCCCGTTCCACAAACCCGGGTAGGAAAACGAAGGTGGAGCGTTGCCAG
ATACAATACAGTACCGCAGGCACAGTCAACTTTGAATTTCAGATAAACGAGTTCCTTTTGAGCACACATA
TAGTATCATACAAAGTTATTCGTTGATTATCTGAAATTCAGAGTTACCTGGGAGTGCTGTGTTTCTTTGC
TGAGTCTGGCACCCTGGCCCGGGCCGCCTCCCTCTCCACTCTGGCTGGGTCTCCCAGGTGTGGGGAAGGG
ACCTCCTTCTATCTCCTGTGGCAACTTCTTCAGGCTGAAAGCACCTGTTTCTGTGGAAATGGGCTTTCTT
ATGGTGAGCCAAGATGCCTATTGATGTATATGAAAAATCACACTTAAAACAGGAGAGATGGGTTATTCTC
ATCGTTCATGGAAACAGGTGCTGAGCGAGATGACAAGCCTTGCCCACGTCCTACCGATATGTCCACAATT
CCCAGACAGATCCTCGACTTGGGCCAACCCTTAGGCTGGAAGCTTCTTAGGGCAAATTTTTTATTTCTAT
AATCTATGGCTTTTAAAATTAATAAAATGCCATTTAATATCTCTTTGAATATGTTACTTATACTTATTTT
CTGTATTTTGTCTGTTTTTAAAAAAATATTTTCTTCAGTGTAAAGTATTTCATTTGTTGTATTATCTCAT
TTTCATGGTCTTGCAAACCAAAAATGAAGACTTATTCCCAGGGCAGTCAAGGAAGAAGCCTCTTACTCAA
TTATCAGCCCCCAAAGCTGAGCTTCTATTTAAGCTATTCCCTGCATTTTCTACATGAGAAAACATTAGAG
ATAATGGTCCCCTTCTCATGTTCATCTTTCTGGAGCAGCAGCAGGAGTCTGTTCCCATTTTTATGTTATT
TCACTTCAAGTGACATTGAGATGTCTATGCAGTATTTTTGTCTTTGGAGTATATCATACTGAAAAAATAC
AGTGAAGATACTGTGTTCCAAAGTCAGTTACTTTCCTCTGGTTAAGACAGCAATGCCAACTCGATAGGGA
ATTGGGTTTATTTGTGCCACTTTGTTTTCAGTTTTGATGACTGTATTTACATATACATGCAGGCACATTC
CTTTCCCTGCTGCTTTATATTCCTTTCCCCCAGTACAAGAGACAGCACACCATGTGCAATTTCTTCACCT
TGCTTTCTTCATTGCACCCTGTGTCCTGGAGTTCACACTCAACAGAGCTTCCACATTCTCTTGTATATCT
GCATAATAATCCATTGTGTTGCTCTGCCTCATCAGGCCTGAATCTATTATTAAAGCTTTCAAATATATTT
TGAAAATCTTTGAGTGAATTTTTCATTTTTAGAACTTCTGTTTTTTAGACATCTATCTCTTCATCTCCTG
GATTGCTTTCATGGTTTCTTTGTGTTGGTTTTCAAGCTTTTATTGGATCTCATTGAGCTTCCTTGCAATC
CATACTTTGTATTTTTTATCTGTCGTTTCTGAGTGTTCGTCTTGGTTAAGGTCTATTGATCCTTAGGTGG
TGTCACAGCATTCAGATTTTTCATGGTGCAAGAATTCTTACTTTGGTTTCTTCTCATTTGGAGAAGCTGA
CACTTCTTATTTTTATATTTATTTTCATTTTGATTTTTTTTCACTATTATTCCCCTTCCCCTGGGGGTGT
GACTGTGGAAATGTTGGGTAGGATCTTTTGATTTTGCTTCTGCAGATAGCCAGGTACACTTTCCTCTGCA
GGTTTTATATTGGGCTGTGCAGTTTGACCTGCAGCCAGTAGGTGGTGCCACTAGCCCATTTACGAGAGGG
TTAATTGTGGTCACTCTGCCGACCTCTTTCTGATAATGGCCAATGTTATTATCTCTCCCCTACCCCTGAC
ATGGCTCTCTCAAATTCCTATTTGGGTAGTGACCTTTAAAGGGAAAGAAATTGCAAAAAGCCCAGGAATT
AGTTGAGGAGCAATTAAAAGTCAGCCATATAGAACCGTCAAACAGCCCTTGGAATTCACCCATTTTCGTC
ATCCCCAAAAAGTCTGGTAAATGGAGACTTTTGCATGACTTACATGCTGTCAATCCTAATTTGTAACCTA
TGGGGTCCCTTCAGCAGGGGCTCCCCTCCCCTGCAGCGATTCCTTGAGACTGGCCTGTAATCGTTATTCA
CTTAAAAGACTGTTTTTATACTATTCCCCTTGCAGAACAGGACAGAGAAAACTCTGTTTACAATACCAGC
TATCAATAATGAAAGGCAAGCTCACTGATTTCATTGGAAAGTGCTACCCCAAGGAATGCTGAGCAGTCCT
ACCATGTGTCAGTATCATGTAAATCAGGCTTTGCTCCCCAGTAGAAAAGAATTTCCTAATTGCAAGATTA
TTCATTTTATGGATGATATTTTACTAGCAGCCCCAACAGAGCCAGTACTTTTAAAGTTACATGCCTCTGT
CATAAGGAAAACACAGTTAAGAGGTTTAATCATAGCACCTGAAAAAGTACAAATTTCTTCTCCTTGGAAA
CATCTTGGGTACATACTAACTACCCGGTCAGTAAGACCTCAAAAGGTTAAATTAAATACTAGCAACTTAC
ATACCTTGAATGATTATCAGAAATGACTAGGTGATATTAACTGGCTTCACCCAACCTTGGGCATAACTAC
TGATAAGTTACAGAACCTGTTGTCTATCTTAAAAGGCAGTGCTGCCCTAGACTCTCCTAGGTATTTAACT
CCTTTAGCACAAGGGGAAATTGAAGAGATAGAGCAAGCTATTTCTCAGAGGCAACTAGATTGCATTGATC
CATGGTTTTCAGTTCAATTATTTGTTTTTCCCACTAAACATACCTCTACAGGGTTAATAGGACAGATGAC
CCCAAGGCTGTCCTAGAATGGGTTTTTTGCTCACATACTGGGACTAAAACACTCTCTCCCTGTATCCAGT
TTGTTAATAAAGTCATCTATTCAGGCTGCAGACAAGGCAATCTATTATTAGGTTATGACCCTAATATCAT
CAGAATTCCTTTAAGTAAAAAGTTATTTGAAGCAGTATTGCCTTTATCTATGGACCTGCAAATAGCACTC
TCTGATTACATAGGCCATAAAAAGCATGCTCTTCCTGCTGACATACTCCTTCTGTTCTTATCTCATACTT
TTGTGGTTTTGCCTACAAAAATAGTTCAATCCCCCCATACCTAACACTGTTTACTGATGGCTCTGGTAAA
GATGGAAAAACAGCTGTCTGGTGGAGATGGCATAATTCCCTCACTTGTTCTGGATTTACTAGCACTCAAA
GAGTTGAGGTTGGAGCCTTAATATTGGCCTTGGAAACTTTTTCTGCTCAGCCCTTCAATATTGTTAGTGA
CGCTGCTTACTCTATTTATTTATTGCAGAACCTTTAGACAGCCCTCATTAAGTGCACTTTTTCTCTGACT
TCAGTATTTCCTAGATCAATGTACACATCTTATTTTTATCACACATGTTTGAGCCCACAGCTCACTGCCT
GGCCCATTGGTGTATGGCAGTGATCAAGCAGACCTACAGGTTAAGACATCACTGCTTGACCAAGCCACCC
AATCACATCAGTTTTTTTAACCAAAACTGGAGAAACGTATCTAAACAATTTCAACTTACCCAGAGACTAG
CTAAACAAGTTATCCTACTATGCCTAGATTGTCACCTCACAGGTACGTCCGCTCCCTCAACAAGTGTTAA
CACTAGAGGACTAGAATTTAATCAGTTGTGGCAAACAGATGTTACACACATCCCTGAAGTTGGAAAACTT
AGGTATGTACATGTATCCATTGATACCAATTCTCACTTGATTAGCACTCCTGCCTTTCCTGGAGAGTCCA
CCCGATATGTCATTAAACTGCTTTTAACTTTTGCATTTATGGGGTGGCCCACAAAAATTAAAACTGACAA
TGGTCTGGCTTATACCAGCTCACAATTTCAACAATTTTGTCACACGTGGAACATCCAACATTCCACAGGC
ATCCTGTATAACCCCCAAGGACAGGCCACAGTAGAATGTATCCATTCCACCCTTAAAAATACGCTCAGAA
AATGAAATAGTGGGAATATGAGTAAGGACCCTGCAACACTACTAGCACAAGCCTTATTTACCTTTTTCTT
TTAATTATTTTTTTTTTGAGACACAGTCTTGCTGTATCACCCAGGCTGGAGTGCAGTGGTGCAATCTCAG
CTCACTGCAAGCTCCGCCTCCCAGGTTCACACCATTCTTCTGCCTCAGCCTCCCAAGTAGCTGGGACTAC
AGGCACCTGCCACCATGCACGCCCGGCTAATTTTTTGTATTTTTAGTAGAGATGGGGTTTCATTATGTTA
GCCAGGATGGTCTCGATCTCCTGACCTCGTGATCCACCCACCTTGGCCTCCCAAAACGCTGGGATTACAG
GCATGAGCCACTGTGCCTGGCTACCCTTAATTTTTTAAATTTAGATGATAAATTTTAATCAGCTGTAGAA
AAGCACTTTGCTAAAACTTCTCAAGATGTAAAACCCACAGTTTTATGGAAAGATGTTAACAGTAATGTAT
GGTGTGGTCCAAATGAATTGTTAATGTTGGGGAGAGGATATGCTTGTGTTCACACCCCCTCAGGTCCTCT
TTGGTTTTCAGCACGATGCATCAAACCATACCGTGGCATGACTAGGACCCAACCCATTACCAGAAATGAA
GAAAATGAACCTACAGAACCCGCAGCCCCAGACGATGCAACTTCCTCGGATGACACAAGCCCCAGACATT
AGCTGGGGGATGCTGAAGAGGATAACTCAGGAGGCTAAGCGAATCCTGCTCTGGACACAGACACCATTCA
CTCCAGACAATTTGTTCCTTGCTATGCCCTCTGTTGTACATTGCAACTTGCGTAGGGTATTGATCCTTTT
TATGCTCTCACTTTGTCTTTAACCTGTACCTGCTACACTCTATTGGGCTCGTGATACGCCTTTTTTTCAC
CTGGGCAAACACCCTTTTCCCAGACTCTAATAATGTAATTGCATGACTGGGAAGGATAGACTTACTCCTA
GCAGAGTCCCTCATTAATGACACACATTGGACTAAGATGCCAGACATGTAACCTACATATCACTCTGCTA
TCCTCCCACTCTGTGCAAATTATAAAAGTTCTAACCCTTGCTGTGTACCTGCCCAAACACAATTATGGCT
ACATCATGGTAAAGGAAATGCCTTAACAGCCTTATTTGCAGGTAGCCTCAAACAGGGCAATGCAATCAAT
GCCACTTTCCCAAACATTCCTGCCTGTGCTAAGGAACAAAGCTGGGAAAATAATGGATTCCACTTTAGCT
GGAAGGTCTGTCATGGTGAACAGGCCCATAGCCTCCAGTTAGGCAATTATAACATTTTAGACTGGAACCC
CCACAGCCATTTGCAGGGCAATCGTACTGATGTCTGCATCTATCATGGCATCGATGACTGTTTCACAGCC
ACATCCCATTCCCCTGTAATTTGGGCTGAAAGGGGGATGGGATATCTCAGACCCCAAGTAGTGTCCATGC
CACCTCAAGACACTTCATGGCACCTGGGACATCTTAGCACCCCCTTAACACCTGGCATGGGACATATCAT
AATTCCAGTCACTACTATACTATGACTGTTTTTCATAATCACACTGATCAGTGCCTGATTTGCACTACCC
ATCCATATGTTTTCCTATGGGGGACCAATATTTCCATTACACCCCAAAACTCCATGTTTGTGACTCAAGT
GCAGGGACAGGCTTGGTTTGCCTCTTGTATCTCTAATTATAATATATCTAATTTAAATATTCCTCATGTC
ATGGTATTGAGACAATCTGAGGTTTTCCTACCAGTCAATTTAACACTATTGGCAAGGTTCCTCTGCCCTT
GCCACCTTAGAACGTGCCCTGTCCCAGGTCAGACACAAGAGATTCATAGTTACACTTAGAGCCTTTATAA
TCTCAGCCATAGTCATCCTAGCAACTGCTAGTGTTGCTGTAGCATCTATTACTGAATCAGTACAACAGCT
ACTTTTGTAGATGGTTTGGCCAGAAATGTGTCTAATGAACTTCTTTTACAGCAGGGTATAGATAAAAAGA
TTCTTGCACATCTGCAAGCCCTCAAAGCTGCCTTGGAATATGTGGGGGAGTGACAAGATGCACTGGCATT
CCAACAGCAGTTAAACTGTGATTGGGAGCATAAACATATCTATGTCACTTCTCGGCCATGGAATCAATCA
ATACATAGTTGGGATGAGGTGAAACACTGCCTCTGGGGAACCTTACGTGATAATTTAACAGCAGACAAAA
GCAACTCAAAACTAAAATTCTAGAATCCCTAAACGCCATAGATCTACCTGCCCAACAAACAGCCATATGG
ACGGGTGTGCAAGACCATCCCTCCTGGATAGACAGACTCCCCACTCCTGGGAGGTCATTCCTTGATTGAA
AAATAATGTTGCTAATTATACTCATGTTTGTCTTATGTTATTTACTAATTCTAGGATGCAAAGCCAGAAT
ACAAGCAGTGACCACCACACCTGACAAACCTGTTGTTGCACACATTTGTATTCTTCAATCAACAAAACCT
GATGCAAAAAACAGAAAAGGGGGAGACGTAGGAGTTTGGGCAGGGTGGTGGGAAAAACTGTAGAAAGATG
CAAACCTTCTTGGAAGGCCAGGCGGTTTTACAAAAGTTTTGGGAAAGGATTTGGCTACAGGCAGCCTGAT
TCTCTTATCCAGTGCCTGAAAGCTTAGGTTAGATAACAAGGGGATGTAAAGAAACTGATCTAGATAAGTT
AGTTTACTTAGGCCTCAGAGCCTGGTCTTTAATCATCTGCATGCAGGATTGCTCTCTCTGGGGAGGGCGA
CTGTGTTAATTACCCACAAATGTGTTGACTCAAAGCCTTTGTCATTAAATCTGTACTGAATAAATGCCCA
CAGCACCACCTTGTCAGGGCTACAGCTGCTGACTCTTTACAGCACCCTCCTCAGGGTT
