# Supplementary material for: Genome-wide characterization of endogenous retroviruses in snub-nosed monkeys
Source: PeerJ. 2019 Mar 18;7:e6602. doi: 10.7717/peerj.6602 (PMC6428148; doi:10.7717/peerj.6602)
Supplement: File S4 — All ERV sequences found in the black and white snub-nosed monkey. [file peerj-07-6602-s004.zip › Supplemental4/257-8269.fasta]

>257NW_016811596.1:3654308-3662576 Rhinopithecus bieti 
TGTGGCACTGGGCTGTCTGCTTGTGAATTTCATTTCTGCCTTTTAGTTTTTACTTCTTTTTTTCTTTGGA
GGCAGGAATTGGGCATAAGACAATATGAGGGGTGGTCTTCTCCCTCATTCCCCCCCTTTCAGAATCTCAC
TCAATAGTGAGAGTTCTCACTTTTATTCTCACTACCCATGTCTTCTTGCAAGACAGATTGATAGTGATTC
ATATAGCACATTTGTGCTGAAGCATTTTGGTGAACTAAGGTAGCAATGAAGCTTTTTATCATTTGAAGAA
GTACAGGTAGCAAACAAGGGAGCAGCAAGCAGGTTTCTCTTACTGTTATAACTCCCATTATAAGAGTTTT
AAATCTTTCTAGTGCTAGGAACCATTTTCCAAACATGGCCCCAGGATCAAATCCATGCCACACTTGCCCG
GGCACATGTGCCAGTTTTGTCATATCTTTAACTATGTCTTCAACTACTTGCCCTTGATCATCTATGTGTA
GACAGCGATTAGTAAGGTTAAATTTCCTACAGACCCCTCCTTCAGCGGCTAGCAAGTAGTTGAGAGTCAA
TTTATTTTGATAGATAGCATTTCTCATCTGAGTTTCTTGCCAGGCCAGAATAGTCAAGGCTCTGCTGGTC
TTATTAGTGATTATTTCTAAGACAACTTGTAACCGTATGATTCGGTTGAGCATGTAAATTTGGGTCAGGT
ATCCTCACAAGCCATCTTGTGCCTACGTACCAGGCCTATAGTATTGTATGATTCTCTCAGGGGACCATTC
ATCATCTTTTTAATTTTCTACAGCTATGCTTCTCTTTTTGCGGGAAGCACAGACAGGGAAGCCCAGGAGT
TTTCCTGTTTTTATGGTCAGTAGGAAGAAAGATGGTTTAATAGTGCCAATAACTCAACTACCTGCCCCAC
TGGTCAGGTAATTTGGTGTAAGCTCTATGCCCATATATCCAGTATAATCCAGTGGGGGCCGTCCAGTCCC
GGTGGGACTCCGGGTGGGTCCACAGGGTTTGCAACTTTGGGAATTTACTAAATGGATTTTTCTTAGTTTG
TGGGTTGAACTCCACTGGGTGGCTGTGTTTGTAGTATTATTATACAGTTTTTGCCCAAGGCAGCTGAGTC
TTCCCACAGGAAGGATGAAATCCTTTCTCCCTCTTGCTACACAGTATTGTCTAATGATTGAGGCTTTTAG
GACCCAGAAGTGATCAGGGTGATTCTTTTGAGCTGGGAATTTATCAGGAACTGGGTCTGTAGGTACTAAT
TCTCAGGCTTCCCATGGCCATTGATCTCCCATTACCATTCCTCTACATACATAACATGAAGTGACATTGA
GAGACTGGGCTACAGTATGCTCAGCTAATTGCAAAAACAAATTTCTTGTTTTTCCTGGAATTTCTGGTAC
TGGCACATTCAGTTTATCATAGAAGGTTTGAAATACTGGCTCAGGAGAGCGTTTATAAACTCCTCAAACC
ATCATATTTACTCAAGGATCCAGTCCAGCCTCATCGATTCCTAGGGTTACATGCTCCCCTTTTTTCCAGC
GAGGATCAAGGGGTTGGTTATTTTTTTTATTTTATTTTTTGAGACGGAGTCTCGCTCTGTCACCCAGGCT
GAAGTGCAGTGGCCAGATCTCAGCTCACTGCAAGCTCCGCCTCCCAGGTTTACGCCATTCTCCTGCCTCA
GCCTCCCAAGTAGCTGGGACTACAGGCGCCCGCCACNNNNNNNNNNNNNNNNNNNNNNNNNNNNNNNNNN
NNNNNNNNNNNNNNNNNNNNNNNNNNNNNNNNNNNNNNNNNNNNNNNNNNNNNNNNNNNNNNNNNNNNNN
NNNNNNNNNNNNNNNNNNNNNNNNNNNNNNNNNNNNNNNNNNNNNNNNNNNNNNNNNNNNNNNNNNNNNN
NNNNNNNNNNNNNNNNNNNNNNNNNNNNNNNNNNNNNNNNNNNNNNNNNNNNNNNNNNNNNNNNNNNNNN
NNNNNNNNNNNNNNNNNNNNNNNNNNNNNNNNNNNNNNNNNNNNNNNNNNNNNNNNNNNNNNNNNNNNNN
NNNNNNNNNNNNNNNNNNNNNNNNNNNNNNNNNNNNNNNNNNNNNNNNNNNNNNNNNNNNNNNNNNNNNN
NNNNNNNNNNNNNNNNNNNNNNNNNNNNNNNNNNNNNNNNNNNNNNNNNNNNNNNNNNNNNNNNNNNNNN
NNNNNNNNNNNNNNNNNNNNNNNNNNNNNNNNNNNNNNNNNNNNNNNNNNNNNNNNNNNNNNNNNNNNNN
NNNNNNNNNNNNNNNNNNNNNNNNNNNNNNNNNNNNNNNNNNNNNNNNNNNNNNNNNNNNNNNNNNNNNN
NNNNNNNNNNNNNNNNNNNNNNNNNNNNNNNNNNNNNNNNNNNNNNNNNNNNNNNNNNNNNNNNNNNNNN
NNNNNNNNNNNNNNNNNNNNNNNNNNNNNNNNNNNNNNNNNNNNNNNNNNNNNNNNNNNNNNNNNNNNNN
NNNNNNNNNNNNNNNNNNNNNNNNNNNNNNNNNNNNNNNNNNNNNNNNNNNNNNNNNNNNNNNNNNNNNN
NNNNNNNNNNNNNNNNNNNNNNNNNNNNNNNNNNNNNNNNNNNNNNNNNNNNNNNNNNNNNNNNNNNNNN
NNNNNNNNNNNNNNNNNNNNNNNNNNNNNNNNNNNNNNNNNNNNNNNNNNNNNNNNNNNNNNNNNNNNNN
NNNNNNNNNNNNNNNNNNNNNNNNNNNNNNNNNNNNNNNNNNNNNNNNNNNNNNNNNNNNNNNNNNNNNN
NNNNNNNNNNNNNNNNNNNNNNNNNNNNNNNNNNNNNNNNNNNNNNNNNNNNNNNNNNNNNNNNNNNNNN
NNNNNNNNNNNNNNNNNNNNNNNNNNNNNNNNNNNNNNNNNNNNNNNNNNNNNNNNNNNNNNNNNNNNNN
NNNNNNNNNNNNNNNNNNNNNNNNNNNNNNNNNNNNNNNNNNNNNNNNNNNNNNNNNNNNNNNNNNNNNN
NNNNNNNNNNNNNNNNNNNNNNNNNNNNNNNNNNNNNNNNNNNNNNNNNNNNNNNNNNNNNNNNNNNNNN
NNNNNNNNNNNNNNNNNNNNNNNNNNNNNNNNNNNNNNNNNNNNNNNNNNNNNNNNNNNNNNNNNNNNNN
NNNNNNNNNNNNNNNNNNNNNNNNNNNNNNNNNNNNNNNNNNNNNNNNNNNNNNNNNNNNNNNNNNNNNN
NNNNNNNNNNNNNNNNNNNNNNNNNNNNNNNNNNNNNNNNNNNNNNNNNNNNNNNNNNNNNNNNNNNNNN
NNNNNNNNNNNNNNNNNNNNNNNNNNNNNNNNNNNNNNNNNNNNNNNNNNNNNNNNNNNNNNNNNNNNNN
NNNNNNNNNNNNNNNNNNNNNNNNNNNNNNNNNNNNNNNNNNNNNNNNNNNNNNNNNNNNNNNNNNNNNN
NNNNNNNNNNNNNNNNNNNNNNNNNNNNNNNNNNNNNNNNNNNNNNNNNNNNNNNNNNNNNNNNNNNNNN
NNNNNNNNNNNNNNNNNNNNNNNNNNNNNNNNNNNNNNNNNNNNNNNNNNNNNNNNNNNNNNNNNNNNNN
NNNNNNNNNNNNNNNNNNNNNNNNNNNNNNNNNNNNNNNNNNNNNNNNNNNNNNNNNNNNNNNNNNNNNN
NNNNNNNNNNNNNNNNNNNNNNNNNNNNNNNNNNNNNNNNNNNNNNNNNNNNNNNNNNNNNNNNNNNNNN
NNNNNNNNNNNNNNNNNNNNNNNNNNNNNNNNNNNNNNNNNNNNNNNNNNNNNNNNNNNNNNNNNNNNNN
NNNNNNNNNNNNNNNNNNNNNNNNNNNNNNNNNNNNNNNNNNNNNNNNNNNNNNNNNNNNNNNNNNNNNN
NNNNNNNNNNNNNNNNNNNNNNNNNNNNNNNNNNNNNNNNNNNNNNNNNNNNNNNNNNNNNNNNNNNNNN
NNNNNNNNNNNNNNNNNNNNNNNNNNNNNNNNNNNNNNNNNNNNNNNNNNNNNNNNNNNNNNNNNNNNNN
NNNNNNNNNNNNNNNNNNNNNNNNNNNNNNNNNNNNNNNNNNNNNNNNNNNNNNNNNNNNNNNNNNNNNN
NNNNNNNNNNNNNNNNNNNNNNNNNNNNNNNNNNNNNNNNNNNNNNNNNNNNNNNNNNNNNNNNNNNNNN
NNNNNNNNNNNNNNNNNNNNNNNNNNNNNNNNNNNNNNNNNNNNNNNNNNNNNNNNNNNNNNNNNNNNNN
NNNNNNNNNNNNNNNNNNNNNNNNNNNNNNNNNNNNNNNNNNNNNNNNNNNNNNNNNNNNNNNNNNNNNN
NNNNNNNNNNNNNNNNNNNNNNNNNNNNNNNNNNNNNNNNNNNNNNNNNNNNNNNNNNNNNNNNNNNNNN
NNNNNNNNNNNNNNNNNNNNNNNNNNNNNNNNNNNNNNNNNNNNNNNNNNNNNNNNNNNNNNNNNNNNNN
NNNNNNNNNNNNNNNNNNNNNNNNNNNNNNNNNNNNNNNNNNNNNNNNNNNNNNNNNNNNNNNNNNNNNN
NNNNNNNNNNNNNNNNNNNNNNNNNNNNNNNNNNNNNNNNNNNNNNNNNNNNNNNNNNNNNNNNNNNNNN
NNNNNNNNNNNNNNNNNNNNNNNNNNNNNNNNNNNNNNNNNNNNNNNNNNNNNNNNNNNNNNNNNNNNNN
NNNNNNNNNNNNNNNNNNNNNNNNNNNNNNNNNNNNNNNNNNNNNNNNNNNNNNNNNNNNNNNNNNNNNN
NNNNNNNNNNNNNNNNNNNNNNNNNNNNNNNNNNNNNNNNNNNNNNNNNNNNNNNNNNNNNNNNNNNNNN
NNNNNNNNNNNNNNNNNNNNNNNNNNNNNNNNNNNNNNNNNNNNNNNNNNNNNNNNNNNNNNNNNNNNNN
NNNNNNNNNNNNNNNNNNNNNNNNNNNNNNNNNNNNNNNNNNNNNNNNNNNNNNNNNNNNNNNNNNNNNN
NNNNNNNNNNNNNNNNNNNNNNNNNNNNNNNNNNNNNNNNNNNNNNNNNNNNNNNNNNNNNNNNNNNNNN
NNNNNNNNNNNNNNNNNNNNNNNNNNNNNNNNNNNNNNNNNNNNNNNNNNNNNNNNNNNNNNNNNNNNNN
NNNNNNNNNNNNNNNNNNNNNNNNNNNNNNNNNNNNNNNNNNNNNNNNNNNNNNNNNNNNNNNNNNNNNN
NNNNNNNNNNNNNNNNNNNNNNNNNNNNNNNNNNNNNNNNNNNNNNNNNNNNNNNNNNNNNNNNNNNNNN
NNNNNNNNNNNNNNNNNNNNNNNNNNNNNNNNNNNNNNNNNNNNNNNNNNNNNNNNNNNNNNNNNNNNNN
NNNNNNNNNNNNNNNNNNNNNNNNNNNNNNNNNNNNNNNNNNNNNNNNNNNNNNNNNNNNNNNNNNNNNN
NNNNNNNNNNNNNNNNNNNNNNNNNNNNNNNNNNNNNNNNNNNNNNNNNNNNNNNNNNNNNNNNNNNNNN
NNNNNNNNNNNNNNNNNNNNNNNNNNNNNNNNNNNNNNNNNNNNNNNNNNNNNNNNNNNNNNNNNNNNNN
NNNNNNNNNNNNNNNNNNNNNNNNNNNNNNNNNNNNNNNNNNNNNNNNNNNNNNNNNNNNNNNNNNNNNN
NNNNNNNNNNNNNNNNNNNNNNNNNNNNNNNNNNNNNNNNNNNNNNNNNNNNNNNNNNNNAAAAAAAACA
AGAATTTTTGATAGGAAGGCCTCAGTGCTTTTGGGATACGCTTGTTTACACTGACAACAAAGTGGTGTTG
GAGTGTTACAGGGTTACGGAGAATACCTTCAATTATCAATTATATGTTTTAAATTTACCTTGGCTTTTAA
AGGAATAGACTACACTGTTTTTTTTCTTAACTACTTGTATCTCTCTCTCTTTTTTCTTTCTTTTACTCTT
TTATTTTCTGTCTCTTTTTCTCTGACTTTCCTTTTGCCTCTGTCTCTTTTTCTCTCTCTTCCTCTTTCTC
TCTTTCTCTCTGTCTCTCTTTCCTTAACTCCCTCTTTGTCTCTCTGTCTCTTCCTCTTTCTCTCTCTGCT
GGTCTTTCCTTGCCTCTGCCAGCTGCTTATGCTGCTGTTCTCTCAACAACTGTGGGGGGTGGAGCGGTGA
GCGTCTAAAACCTGCTGTAACCAAGTGTCTATGTACAGGAACCAGTGTCTGGGTGCCCTGGCTTACAGGT
TATCTTATGCCATACCTTTGAAACAAGGGACCTATCCACCCTTCCTTCTGATGGCCAACCCACTTCTAAT
GCTGGCCAGTCTATCTTACACAATTTTAAGTTTTCCTGCTGTCATAGTACTCCATAATCTCCCTGAAATC
CTTTCTTGAAATTTTTCAACATAGTTCCTCGTGGGGTGGGCTTACTTTGTGCCTGACCCATGCTTCTTTG
AGACAAAACATGACGCTTACACCACATGCACACCACAAAACAAAGAACAGGTGAAAAGGGCACACACACA
CTTTTACAGTTTACACCAAACCAGAATCAAAACGAAATCAGAGTATCAAGAAATCCAAGCCAGGTCAAAA
CCAAAACCAAAGTATCAAATAATCCAAGTCAAGTCAAAACAAAACCAAAGTGCCAGTACAGGCACGCCGT
GGGTGATCAGGCCACGCTTCCACTCAAATGGAGTAGGCAAGTTCCTAAGACTAGTCCACCAAAGTGCCCG
TAAAGGCACGCCATGGGTGATCAGGCCACACTTCCAACCAAATGGAGTGGGCAAGTTCCAAAGACTAGTC
TTACCAAGTTTCAGATGTCCAGACTCCAAGTGCCAGTTCCTTCCAGGTGTTCAGCCACTGTGTTGATCCT
CCATGGGGGCCTGCCACGTGCTGCTCTGGCGAGGCATTCCACTGGGGTGGGGCAATTGCCTACCTGGGCT
CACTCTCAGGATCCGCATCACTCAAGCTGGCGGGAGTTCCCTGCAGGGATGTTCCACAGGGCAGGTCTAA
GCTGCCTAAGGGGCTGCCTCAACTGTCCATTAATCACCTCACTTCCTGGTCAGGGAACCAAGAAATGTAG
CAGGACTAGCTGCAGACAAGACCCCTCAGATGTTATGCCCAGACCTTTTATTCCCCGAAAAAGACCACCA
GAGACCAGAGTAAAAGCCAAGCGGCAAGGATCTTTAATGCAAGTTCGAACTTGGTCCCTCCGTTTTACAA
CATATAAGAGGGCCCTGAACAATGCGTGCGCTTGCCTTTTATAGCCTAATGTAAACAGGACTTGTAAAGT
TGCAGAGGAACGAGGGAATTCGCTAGGTTACAGCATTACAATTGGTTAACATTTTAAGTCTATACATTTA
GCAGTTTTTTTATTGGTTCCCGCGCTCTCACAAACGACTGTGCTCTTATCGGGGACTTTCCAGGTGGTGT
CTTTCTAAAGTTGAGATATATGGTAGTCTTTGAATTGAGAGATATATGGTGGGGAGACATGTAGTGGGAT
GAGCCCAGTAAGTTGAGAGATATATGGAGGGATATGTTTATACTGGGCTCAGGAAGTTTGAGAGATATAT
GGCAAGCACTAGTAATTTAGAACAGAAAAAGAACAAGACAGGGACTTTCACAATGCTTGTCTATACAACA
TCTGAAATCTATAGATAACATTATCGGTTGGGTCCGGGGTCAACTTGTTAACTAGGCTCAAGGCGCCGCC
CGGGCTGTCTGCCTTTAGGGTCAACTTTTAGCTAGGCTCAAGGNNNNNNNNNNNNNNNNNNNNNNNNNNN
NNNNNNNNNNNNNNNNNNNNNNNNNNNNNNNNNNNNNNNNNNNNNNNNNNNNNNNNNNNNNNNNNNNNNN
NNNNNNNNNNNNNNNNNNNNNNNNNNNNNNNNNNNNNNNNNNNNNNNNNNNNNNNNNNNNNNNNNNNNNN
NNNNNNNNNNNNNNNNNNNNNNNNNNNNNNNNNNNNNNNNNNNNNNNNNNNNNNNNNNNNNNNNNNNNNN
NNNNNNNNNNNNNNNNNNNNNNNNNNNNNNNNNNNNNNNNNNNNNNNNNNNNNNNNNNNNNNNNNNNNNN
NNNNNNNNNNNNNNNNNNNNNNNNNNNNNNNNNNNNNNNNNNNNNNNNNNNNNNNNNNNNNNNNNNNNNN
NNNNNNNNNNNNNNNNNNNNNNNNNNNNNNNNNNNNNNNNNNNNNNNNNNNNNNNNNNNNNNNNNNNNNN
NNNNNNNNNNNNNNNNNNNNNNNNNNNNNNNNNNNNNNNNNCCTGACCTCGTGATCCGCCCGTCTCGGCC
TCCCAAAGTGCTGGGATTACAGGCTTGAGCCTCTGCGCCCGGCAAGGGCTCAGTCTTTAACTACCAGGCC
CAGGGTGTGGTGCTGGGCTGTCTGCTTGTGAATTTCATTTCTGCCTTTTAGTTTTTACTTCTTTTTTCTT
TGGAGGCAGAAATTGTGTGTAAGACAATATGAAGGGTGGTCTCCTCCCTTATCTCCTTGTTTACTTTTGG
CTTTACGGA
