# Supplementary material for: Genome-wide characterization of endogenous retroviruses in snub-nosed monkeys
Source: PeerJ. 2019 Mar 18;7:e6602. doi: 10.7717/peerj.6602 (PMC6428148; doi:10.7717/peerj.6602)
Supplement: File S4 — All ERV sequences found in the black and white snub-nosed monkey. [file peerj-07-6602-s004.zip › Supplemental4/25-7888.fasta]

>25NW_016805750.1:3243003-3250890 Rhinopithecus bieti 
TGACATTTAAAGTTAAACATTAGTCAGTTGTTCATTGGTTCCCACCCTTTGACCAAACCACAAACGACCG
CTTGCCCTGCTAGGGACTTTCCAGATAACCTTGTTGTTTTAGCATTAAGGGGAGTTTCCTGACTTTTCTG
ACCTCTGATATTCAGTATTTTTCCACTCCTCATTCCCCCCTCTCTCTAGTATCTTGAGAGCCAATCTTGG
GTCTTATATGTCTGACTCGGAAGTCTCGGTGAGTACAGGTTGGTACTGGGCTCTCAGGACCATAAGCTGG
ACAGTGTTGAGTCTTTCTTTTACAAAGTTTGTTAATCTGTTTATTATACATGGTCCTATAGTGAGTAAGA
GAAGTATACTTATGAATGGTCCTATGAGGGGCACTAGAAGGGAGTACATGGAGGAATTCCACCAGCTGTT
GGCAGCAGAGGTGAATTGTTGTTTCTGCAATTCTAGGCTGAGTTTATGTAGTTGTTGAACTCGCGTTTCT
ACGAGTCCAGATTCATTTATGTAGAAACAACAATCTTCTCTGAGGAAAAGACAGGTCCCTCCTTTTTCGG
CCGTTAACAGGTCTAGTGCACGGCGGTTTTGTAAAGTAACTTGGGCAAGGGAAGTCAATTGTCTCTGTAA
TGAGGCAAGGGATTCGGCGGAAGCTTCCATAGCTATGGAGAATTGATGAGAGAGTTTTGCAGTGCTGATA
AGGGAGTGACCTAAAGCTCCCCCGGCTAGTCCTGCAGCAACTAAGGACGTGGTGAGTGAGACTCCGGCTA
CTAGGGGGAGGAATATAGCTCGTTTTGGTCTAGGGAAAGGGGCGGAGTCCCACCTGGAAAATTCTGCAGG
GGTGCGCAAGGTTAGTTGGGGGACTAGCGTGACAGGGAGACACAGTAGGGTTATAGTGGCCTGAGTGGAA
AGGTTCTTATATAGGGTCCCATTGCACCAGAAGAAAGAACCGGGAGGGGCAAAGAGGGTTGAGTTGGGAG
TGGAAGTTGTATTACAGAGGGTAGTGCCGGCATTTGAATAACAAAAGGAAACTTGTGTCTGTCCAGGGTT
TAGGAACAAGGGGACGTCAGGGATCGGGGGTGGTATGTGGCTATTGTTAGGGTTTAGGCTGAGAGAAGCG
TTAGACGGGCCTGGAAGTGGAACTGCGGTTAACGGCGGTCGCCCTAGAGCCGCGCAGAAGAAGCATGCAG
AGAGATTGCCTAGGCCAGTGGCGTTTGCGATTTCTAACCCTTCTCTTAATAGGGATAACCAGGAAAAGGG
GCGGGTAGGAGTTAAAGTTGAAAGCTGGACATTTAATTCCCTTTCCTGGTTCTGTATAGCCGCGTGTAGG
GTGGTCTGGATCTGAACAAGGGAACGCCAGAGAAAGAGACGGCTACTAGGCCAGGTAGTTCCTGAAGTCA
AGTACATAGCCCCTTTTTGCTGGGAAGTCCAGCGGGAGTCCCAGGGGTCCCAGATAACCCAGGTGTAGCC
TGATGTGGTTTTAAAGAAATTGTGTGACTGCCACGTTTGACTGGATAGGGACTCAGAAGTTTTTAGGATT
TTAACGGTGTGGATTTTGCAGGACCTATATGGACAGCCGACACTTTGTTCTACCCATGAGTTATTACAAT
AAGAGAGTGTTTGGTCAAAGAGGAAACAAATTGCGGGTGCTGCTTTTCCTGGCTGGTGTTTAAAATCAGT
GAAATTTAGATGGATGGGAGTGCTACAACCCCCAGGGGGACAGTCAGCAGTGCCTAATACATAGCCCTTT
TGTTCTGTCTGAGCATAATTGGTCCAGTTCTCAGTCAGGAAGAAACGCCAAGCGAAAGGGGATGTTGCCG
GGTTCGCCTGGGTCTCCCCACAAGGGATCCATAAGAGTAGAAGAGTTATAAAGGAGGTAGGTGTCATAGT
TACAGTTTAGGTTGCTGACGGCGTAGAACAAGTTTTAGAGGGTTTTCTTTGGTCCGGTCAACTGTCCAGG
TTGCTGCCTCTCCCGTCGAGGATGTAACAAGGTCCGAGAGCGGGTCTATAGGCTTGGCGTGGGTGTGATG
AATCCAGGCGGCGATGCCTTCCACTTTGAGGGCCGTAGGCGTAGTCAGGATCACCTGGAATGGTCCTTTC
CACCGGGGTTCTAGGGTTTCTTGTCGGTGGCGCTTGACGAGGACCCAGTCTCCCGGTTTGTATTGATGTG
GAATGGGTGGAGGCCCAGCTTCATATAGTTCTTTTAGCTTGGGCCAGACTTCCTCATGAACTCTCTGTAG
GGCTTGTAAGGAGAACAAAAGTTCAAGACCATTATCTGTGTCAGCTTTGAGGAGATTGTCTTTAAGGTTA
GGGAGGATAGGGGGTGGTTTGCCATACATTATTTCATAAGGGGTAAGTCCTAGTTTATAAGGAGAGTTAC
GTGCCCGGAACAGAGCGTAGGGGAGGAGGACTACCCAGTTAGCGCCAGTCTCCATGGTCAATTTAGTTAG
GGTCTCTTTTAATGTTCTATTCATTCTTTCTACCTGACCTGAGCTTTGGGGTCGATAAGCACAATGTAGT
TTCCAATTAGCCCCAAGGATGGAAGCCAGTCCCTGACTTACCTTTGCGGTGAAGGCCGGCCCATTATCCG
ACCCTATCATGACTGGAAAGCCGTACCTGGGCAGGATTTCTTCTAGGATCTTTTTGGCCACAATCTGTGC
AGTTTCTTTTTTTGTCGGAAAAGCTTCTGCCCATCCTGAGAATGTATCTATAAAAACTAGTAAATATTTG
TATCCATATTTTCCTGGCTTTATTTCAGTAAAGTCAATTTCCCAATATATACCAGGTCTATCTCCCCTGT
GTCTTTTTCCCGTGGTCTGGGTCCCGTGACTGGCGTTATTGAGTTGACATACTACACAGTTTTTAACCGT
GGCGTCTACTTTTTCAGGGGCGTTTTTAATTTTTAGTCCAGCGTGTTGAATCAAATCTAACATCCGCCGC
GGGCCCAGATGAGTGCTTCGGTGGATTTGTGCTATTACTCGCTGCCCCAACCTGTCCGGGAGAATGGTAT
TGTTGTTAGAATCTTTCCACCACTGATTACTGACCTGTGTTCCGGGGAGTTTACTTATCCACTGGAGGTC
TTCTTCTGAGTATTCTGGGTGAAAGGGCAATTCTCTGGGCCCGGGATCAGGCAGCTGGAGGGCCAGCAGC
TGAGGAGTGGTTTTAGCCACGTCTTTTGCAGTCTGGTCAGCCAGGTTGTTTCCTCGAGTGACTGGGTTAG
TGGCTTTTTGATGTCCCGGACAGTGGACGATAGCCAGCTTTTTGGGTTCCCAAAGGGCAGCCAGAAGATT
TAAGATTTCTTCTTTATTTTTAATGTCTTTTCCTTCAGCTGTGAGAAGCCCCCTCTCTCTGTATATAGCC
CCATGTATGTGGGCAGTGGCAAATGCATACCGGCTGTCAGTATATACTGTCAGTTTACGGTCTTTGCCTA
GTTTCAGGGCTTGTGCCAAGGCTATTAACTCAGCCTTTTGAGCCGATGTTCCTGGAGGTAAAGGCTCAGC
CCAAACTATCTCAGTCTCTGAGGTTACCGCCGCCCCCGCATACCTCTGTCCTTGGTGAACGAAGCTGCTT
CCGTCAGTGAACCAGGTGAGGTCTGCATCTGGTAGCGGTCGGTCCTGGAGGTCTTCTCTGACTCCATGTA
CCTGGGCTAGTATTTCAGCACAGTTGTGGAGCGGCTTACTTAAGTCTGGGTCTGGCAGCAATGATGCTGG
GTTTAGGGTTGTCGGGGGCTTAAATGTTATTCTGAGGGGGTTTAGTAACAGCCCTTGATAATGGGTAAGC
CGAGCATTGCTGAGCCATCGGTCAGGGGGTTGTCGGAGGATGCCTTCGACAGCATGAGGGGTGGTGACTT
GTAATTCTTGGCCCATGGCCAGTTTGTTAGCGTCTTTGACCATCAGGGCCGTTGCAGCAATCATCCGGAG
GCAAGGAGGCCATCCTGCAGCTACCGGGTCCAGTCTCTTTGAGAGGTATGCAACCGGTCTGCGCCAGGGA
CCTAAATTTTGAGTTAATACTGCTTTCGCTATGCCCCGGCTTTCGTCCACGTATAAGTGGAAAGGCTTAG
AGACATCCGGAAGACCCAGCGCGGGGGCCGAGAGCAGAGCAGTTTTGATTTGCTGGAAAGCTTGCTCAGC
CTCTTCAGTCCAATTGAAGGGCTGCTGCTCTTTGGTAGCCTGATAGAGGGGTTTTGCCAGTTCAGCGAAG
CCAGGTATCCAGAGTCTGCAGAACCCTGCAGATCCCAGGAACTCTCTTACCTGTCGTGTTGACTGCGGTC
TGGGGATCTGTAGGACAGTTTCTTTTCGAGCATTTGTTAGCCAGCGCTGTCCCCCTCTAAGTAGATACCC
CAAGTAGGTTACCTCTGGCCTGCAGATCTGGGCCTTTTTAGCTGAGGCTCGATAACCCAGGTTTCCCAAG
GTTTTCAGGAGGTCTTTGGTTCCTTGGATGCAGGCCTCTGGGGACGTTGCCGCTATTAAGAGATCATCAA
CATACTGCAAGAGAGTTATACTGGGGTGTTGGCATCGGTACTCACCCAAGTCTTCGTGGAGGGCTTCATC
AAACAGAGTTGGGGAGTTTTTGAATCCTTGTGGCAGTCTGGTCCACGTCAGTTGGCCACTTATGCCTCTC
TCAGAGTCTGTCCACTCAAAGGCAAAAATTTCCTGGCTTTTAGGGGCTAAAGGCAGGCTAAAAAAAGCAT
CTTTTAGGTCTAGAACAGTATACCATTGATTTTCAGGACTCAAGGTACTCAGGAGGGTGTATGGATTTGG
CACCGTCGGGTGTATGTCCATTACCCTTTTATTGACTTCTCTTAAGTCTTGTACCGGCCTATATTCTTTA
CTGTTGGGTTTTTGTATTGGTAGCAGCGGAGTGTTCCATGGTGAGTGGCAGGGGCGTAGGACTCCATGAT
CTAGGAGTCGGCGGATGTGTGGTATAATTCCCTCTTTGGCTTCCAGGGCCATTGGGTATTGGCGCACGCG
AACAGGGTCCATCCCGGGCTTAAGCTCAACAAAAATGGTGGGACGGTGCTTTGCTAGCCCTAGCCCTCCT
GTTTCTGCCCAAGCCTCCGGGAAGTTCTGGAGCCAGGAGTCTATATTTTGGTTAGGAGGCGTTAACTCCT
GGTGAAGCCGGTACTCATCCTCTAGAGTTACGGTAAGAACAGATAGTGGCCTGTTTTGGGAGTCAGTCAC
TTTGGGCCCTTCTGGTTGAAAATGGATTTGTGCCCCATTTTGTCAACAGATCTCTCCCCAACAGGGGACA
AGGGCTGTCAGGGATGACCAGGAAGCTATGGGACACTTTCCCGGTTCCCAAGTTTACTGCTCTCTGGGTT
GTCCATGGATATTTCTTGGTTCCTGTGGCCCCTTGAACCCAGGAGGAGTTGGAAGATAACTTTCCATAGG
GCTTGACTAAGACCGAATGTTGTGCCCCGGTATCGACCAGGAACTGGACCGGGGACCCCTCCACTTGTAA
AGTTACCCTAGGTTCGGGGAGGGGATCCGAACCCCGTCTCCCCTAGTCTGTATCTTGGGTAACTAGTATC
GGCATAGATTTGGGCTGCCATTGTCCTTGGCCTGGCTGGCGCTGTTTCTTTTGGGGCAGTCTTTTATCCA
GTGACCAATTTCTTTACAGTATGCACATTGGTCTTTACTCAGATTGCGCCTAGGGGCACGCGTGGATTGG
GTGCTTCCTGGCAGGTGGTTGTTCTTTTGGACGACCGCCGCCAGGACTTTGGTCATTTTCTCAGTGGCCC
TAATTTGTCTTTCCTCTGGAGCATCTCTGTTGTTATAAACTCTCTGTGCTATGCGAAGGAGGTCCTGGAC
CTGTTTTCCCTCCAAATCTTCTAATTTTGTAGCTTTTTCTTAATATCTGGGGCCGCCTGGTTGACAAAGG
ACATAACAACTGCTGCCTGATTCTCAGGGGCCTCTGGATCTATAGGTGTATACTGTCTAAAGGCTTCCAT
TAGTCTTTCTAGATAAACAGCGGGGCTTTCTGTCTTTCCCTGTAAAACAGAATATACCTTAGCCAAATTA
GTGGGCTTGCGAGCTGCAGCCCGGAGACCCGCCATTAGAGTCTGGCGATAAACGAGTAGCTTTCCCCTAC
CTTCTGCTGTATTGTAGTCCCACGTTGGCCTGGTCAAGGGAAATGCTGCATTAATGAGGTCGGGGTTTGC
AGTCGGTTGACCGTCATCTCCAGGAACCAACTTTCTAGCCTCTACCTGGATTCTCTCCCGTTCCTCCGTT
GTGAACAGAATGCGGAGGAGCTGTTGGCAGTCATCCCAGGTGGGCTGATGAGTGAACATGACACTATCTA
GAAGGGCTGTTAGGTCCTTGGGGTTATCAGAGAACCGGGCATTCTGAGTCTTCCAGTTGTACAGGTCACT
GGTAGAGAATGGCCAATACTGGAGTCTAGGGTTACCTGTGTCATTGGGGGGTCCTATTTCCCTTAAGGGG
AGCGCTACAGTGGAATCGGGAACTCGCGGAGTTGCCTCACGCTGGACACGCCCGCGCGTTCGCCCTGCCG
GCCCTCCCGAGCCATGTTCACTTTCAGTTTCTCCTGGCGCCGCGGCCGCTTCTCGGCCCTCATGGCTTCC
TGGGAGTGCGGCCGGTTGGGCTTGGGCATGGGGTCCGGGAGGGGGAGGATAAGGCGGGGGTTCCAAGGAT
GCGAGGTCCTGGCTGTCAGGCAACACAGGGGGCAAGGGGGCAGTTGGAGTTTTTGGTCTTTTGGTGGTCC
CAGTTGGTTGCGCGACTAGGGTTTTACAGGGTTCAGAGGTCAGCAGAAAGGGAGCTAGCCACGGGGGCGG
ATTTTCCACCAGATCTTGCCAGACTAAAATGTAGGGGATCTGATCTGGGTGTCCCGAACGACCTGGCAGG
AAAACCCTTGATTTTACCTGGAGGATAATGGGGAGGCAAAAAGTTCCCTTGGCTGGCCAGCCTACGCCGA
AGGTGGGCCACTCAGAGCGGCAGAGGGTTATTAATTTTCCCTTTTTAAGTTCTATACTGAGATCATGTCC
CCTTGCTCTCACATCTTTAAAATTATTGACAAGGAGAGAAAGTGGTGTGGTCTGGGAGTTGCCCATTCCG
AAGAAGTCCTGTTGATAGAAGATGGGTGGTAAGGGATATTAGTGCCTGGTACAGGACTGGCTCCAAAGCT
CCTGTAAATCAAGGTAAATTAGTAAGGGGCGAGCAACAGATAACTTCCAACAACCAAGATATATTGATCG
CTAGCGTGTCTCAGGCTTAGGACCTGACCAGAAGCAGATGGGCCACAGAATACAGAGCCCCAGATGAGTA
CCGGAGGACGTATCCCACCGGCCTCCACTGACTGTCCTATAGCACGTCCGCCAGGACTAGATCAGTCTCA
TATACAGACCCCGCGGGATTATTCAGAGGCAGACAGACAACATATAAACAGAGCCGGCTTACTCACTTTT
GCGATGACCCGTTGGCCTGGGGTCTGGTGGGCTTAGGGGCAATCCCGGACGAGCCCCCAAGGTGTAATGC
CCAGACCCACGATGACCCGAAAGCAACCACCAGAGCCCAGAGACAAAGCCAAGCAGCAGGGATCACTTTA
TTTCGAGTTCGAACTTGGTTCCCTTCAGCTAGGTATCCGATCCTAGGGAGAGACCCCGAGCTCGGTGTTC
AGCCGTCTTTTATAGTCAGACACAAACAAGTTACAGCAAGTTACAGAGTCACTGGGAATTTTTACAGTTG
TAGGTTTACAATTGGCTGACATTTAAAGTTAAACATTAGTCAGTTGTTCATTGGTTCCCGCCCTTTGACC
AAACCACAAATGGCCGCTTGCCCTGCTAGGGACTTTCCAGATAACCTTGTTGTTTTAGCATTAAGGGGAG
TTTCCTGACTTTTCTGACCTCTGATATTCAGTATTTTTCCACTCCTCA
