# Supplementary material for: Genome-wide characterization of endogenous retroviruses in snub-nosed monkeys
Source: PeerJ. 2019 Mar 18;7:e6602. doi: 10.7717/peerj.6602 (PMC6428148; doi:10.7717/peerj.6602)
Supplement: File S4 — All ERV sequences found in the black and white snub-nosed monkey. [file peerj-07-6602-s004.zip › Supplemental4/258-10385.fasta]

>258NW_016814042.1:220681-231065 Rhinopithecus bieti 
TGCTCAGCAAGCCTTATCTGTGCTCACCAGTTTCACATTCCTTGAGGCTCAGCAAGTTCCTGCTTCACCT
CCCTAGTGCAGCTGCAAAGTTACAAGCATGTGTTACAGAAACAGTTTCCCAAGGATGTAGAACATGTAGT
ATAGATAAATGTAAAAGACTGATCAACTGCCTTTGTTCTTGCTTCTGTAAGTATGCTTCCTGCATCATGT
AGCTCCCAGCCACTGACTGCTTAAAAGATGGCTGCTTTCTTTTTCCGGAGCTCAGACTTTCCTGGACGCT
AGTCCTACTGAGCCAGGTGATCACCTGGCTTTCCTGAACTCTGTTTGGTCTCTCCTGTCTGATTGTCCCA
CAACATTTCTGGGGGCTCGTCCAGGATTAGAGACGACAGCTTTCTGTATCCTTTGCCTGTGGGGTAGAGC
CCCAGGATGCAGGAGATTTGGGACCCTTGGCGCCACTGGGTAAGACTTAGCCTAGAAGGAGAATGGCTGT
CTCATGTCTTGGAGCCTTTCCCTGACCGTGCCAATGGAACTGACTCTGGAGTTGCAGGACAGTCACAGAA
GCAGCGTGCAGGCAGACTACTGAACTGCAGTAAAGATGGGCCCCAGAAAAGCCCATCCCATAAGGACAGA
AGGGGAGCTTGGTCACCTCCTGGGGAATGACCACTTATCCAACCCAGAGTGGCTGGGGGTGGCAGGAGTG
GCCTGCCAATTTGGATGAACCTCGTGTCCCCACTAACAAGTGAAAGTGGTTCACTGGATCTGGAGACAGA
AACTGGGAGTGTTGGGTGCATGTGAACCTACCTGGGACATGAGAAAGGCTTGTTTCGTCCGATGAGGAGT
CCTGGGGTAGGAGTTGTGTGTGTATGTGTGTGAATGTGGAAGCCTAACTAAGCTCACCTGGGACATGAGA
GAGGCTCATTTTGTCTGATGAGGAGTCCTGGGGTAGGGGAGGTATGTGAAAGTGTGTGAAAGAGACAGTC
TCAGGAGAGGCCAACGAGGGGAGTGATGTGGGGAGGTGCAGATCTCTTTTTTTTTTTCTTTTTTTGAGAT
GGAGTCTCACTGTGTCGCCCAGGCTGGAGTGCAGTGGCGCGATCTCAGCTCACTGCGAGCTCTGCCTCCT
GAGTTCACGCCATTCTCCCACCTCAGTCTCCTGAGTAGCTGGGACTACAGGCACCCGCCACCACGCCCGG
CCGGCTAATTTTGTTTTTGTATTTTTCATAGAGACGGGGTTTCACCGTGTTAGCCACTATGGTCTCAATC
TCCTGACCTCATGATCCGCCTGCCTTGGCCTCCCAAAGTGCTGTTATTACAGGCGTGAGCCACCGTGCCT
GGCCAGGAGGTGCATCTCTTAATGCAGACCATGTCCTCCGAGGCGAGTATGGGATGAGCCAGACCTAGGT
CACTGTGTAAGGCTGACAGGATTAGCTTCATAGCTTCACGGCAGTAGCTGGCTGTGACCTGGCCAAGCAG
TGTCCAAACCTCCCGTTGTAGGACCTGGTCTGGTGAATCTGAGAGTGAAAGTGAGAGTGAAAGTGCACCG
TGAGGGAGGAAATGGGAGGAAAAGCATCAAAACCAACTCAATAAGAATGTATGTTGAAGAACTTTAAGAA
AGGCTTTGATTGTGATTATGGAATGAAGTTAACACTGCAGTGGCTAAGACCCCTTTGTGAAACTGACTGG
CTCTCCCTTAATGTAGGGTGGCTGGCCGAGGGAACCACAGATAGGGAAATAATTGGCCGAGTGTTTCGCG
TGGTCACTGGGGTCGGAGAACAGCCTGGGCACGCTGATCAGTTTCCATACATAGACTCCTGGCTGAGCAT
GATTCAAACCCATCCGAAATGGCTACAGCCCTGTTTTGAAAATTATTGTAAGACTCCAGTGGCTCGTATA
AAACAAGGAGCCATAGAAAAGACCCACAAAGCCAGGCCCAGGAGAAACAGCAGCAAGGAAAACAGGAAAA
ACCTATCCTACAGGCCCTGCCAGAAGAGCTAGAGACTCCACCCCATTATGTTCCAATTTACCCATCTCTG
GCAAGGCTTAGGCAAGAAGGTGCTCCAGCAGCTGTCTCCGGAGGGTCAGACTTAGAGGAGAGTACCCTTC
AAACTTCACTATGTAGGGAAGAGCCAGGGCCACTACCTGATAAATTAAAGGAGGAACTCCAGGATAAGGT
TGGCCATCTCGGGTCAGGATATGCCTGAGACATGCAGATGCCCCTCAGAGAAACTAGGGGACAGATCTAT
TTAGATGTACAAAATGAGGTTCAAGGAGGAGAACGGCTTTATGTTTATCAGCGCTTCTCTAGTACAGACA
TTTTCTTTTTTTTTTGAGACGGAGTCTCGCTCTGTTGCCCAGGCTGCAGTGCAGTGGCCGGATCTCAGCT
CACTGCAAGCTCCGCCTCCCGGGTTTACGCCATTCTCCTGCCTCAGCCTCCAAGTAGCTGGGACTACAGG
CGCCCGCCACCTCGCCCGGCTAGTTTTTTTGTATTTTTTAGTAGAGACGGGGTTTCACTGTGTTAACCAG
GATGGTCTCGATCTCCTGACCTCGTGATCCGCCCGTCTCGGCCTCCCAAAGTGCTGGGATTACAGGCTTG
AGCCACCGCACCCGGCCCAGTACAGACATTTTCAACGGAAACAGCATACTCCCTCCTATACGGAAAAACC
CCAGGCTCTTACCGACCCCATGCAGCCCACCTTCTTAACTCACAACCCAACCTGGGCTGACTGACTGCAG
GCAGCTCCTTCTGTCACTGTTCAATATAGAACACCACAGAGTAATACAAGCAGCTCATCAGAGGCTAGAA
AGCAACACCCCAGTAGGCACAGGAGATGTCAGACAGTATGCTCAGCAGGCTTTGCTAATAGAAACTGACC
CAGGCTGGGACCCAAATCAGGCCCAAGGGCTGCTGAACTTGCTGAGATACCAAGAGGCTCTAATACAAGG
CATAAAGGCTGAAGGGAAGAAGGCAACAAACACTGGAAAGGTTTCAGAGGTCCGTCAGAAACCAGATGAA
AGCCCCAGTGAGTTCTATGAGAGGCTTTGTGAGGCTTACTGGCTCTACACACCTTTTGACCCAGAAGCGG
CAGGGAATCGGTGGATGGTTAATGTGGCATTTGTGAGTCAGGCACAAAATAACATTAAGCGAAAGTTGCA
GAAGCTGGAGGGGTTTGAAGGTATGAACATTTCCCAGCTTATCCAGGTGGCAACCAAAGTGTTTGTAAAT
CGAGATGAAGAAGCAGAACAGGAGGCCAAGTGTAGAGTGAAGGAAAAGGCAGAGTTCTTGGCTGCAGCCC
TGGTTGAAAGAGAGGCTGGATTTGCAAGAGGACGTGGATGTGGTCATGGACACAGTCACAGTAGAGGACA
AGCTAGGCCAGGTCGGGAGACCAGGACAGGTCAGGAAGGTCAGCCTAGACTAGAGAGAGATCAGTGTGTG
AGATGCAAGCAAAGAGGGCATTGGAAAGATGCATGTTCAAAGAAAGAAAAGGATAAAGGCAACAACCAGG
GACAGAATGGCTGGACAAGGCCTCCTTCCCCCGCTGGACAAGGCGTAGCAGGATCTGACGTGGATCTAAT
TGGGCTGGCAGGAGCCAACGGCTACCTTGAAGATTGAGACAGACTGGGCTCCATCTCATTAGGCCCCGAG
GAGCCTATGGTCTCAATGGTAGTAGGGGGCCAAAAAATAGACTTTATGGTAGACACAGGTGCTGAACACT
CAGTTGTGACTCAAACAATTGGGCCGTTATCAAAAGACTATGCTAATATTATTGGGGCCACAGGTATTAG
AGAAAAATACATCATTTTCCAAATCAAAGAGATGTATGATTGGAGACCGAGAAGTCCAACACAAGTTCTT
ATACTTGCCAAACTGCCTGGTGCCCTTGTTGAGGAGAGACTTGTTGCAGAAGCTGCAGGCTTCAATCTCC
TTTACACTGACTGGCGATATGACCTTGAGCCTAGGGCAAAAAAAGGCTATGGTACTAACTCTTATACAGT
ATCCAGGGCAGAGCAGTGGAGACTTTATGAAAGTAATTGCCAGGAGTGTGGAAAGGAGTACAGCACAGCT
GAGAAAGAAAAACTGTTCACAGACTTACTCCTTATGTTACCAGGAGTCTGGGTGGAGGACAATCCTCCAG
GGTTAGCAGTAAATCAAGCACCTGTCATAGTAGAGCTACTACGAGGAACCTACCCGGTGCAGATCCGTCA
GTATCCCATTCCCATAGAGGCTAACCAAGGGATTGCAAAGCACTTAAAATGGCTCCTTTATTTGGAATAA
TAGAGAGATGTGTCTCCTTACGGAATACTCCCTTATTGCCGGTATTAAAACCTTCTGGTGACTACCAGCC
TGTACAAGATTTAAGGGCAGTCCACCAGGTAGCTGCTATACTGCATGCTACTGTGCCTAACCCGTACACT
GTACTTGGACAAATACCGGCTAGTGCTGCTTGATTCACATGCTTGGACATATAAGATGCGTTCTTCTGCA
TCCAATTAGCCCCTGTAAGCTGAGACATTTTTGTCTTTGAGTGAGGCCCATCTCAGTATACCTGGACTAG
ACTTCCCCAAGGATTTAAAAACTCCCCAACTATCTTTGAAGAAGCACTATCCTCAGACTTAAAGGCTTTC
ACACCACAAAGTAATCGCTGTGTCTTACTGCAATATATAGATGATCTGCTGTTAGCCACACCCACAACAA
AGGAATGTATCCAAGGAACAGAGAGTCTCCTTTGAGTGCTGTGGGAAGCTGGCTATAAAGTGTCTAAGGA
AAAGGCACAGATCTGTGGTCAAGGAGTTCGGTATGTTGGCTTTGACATCTCCCAAGGGTGGCGTGAGCTT
GGGCAGGAGCGAAAAGAGACTGTCTGTAGCATTCCTTGGCCAGACACAAGGCGGCAAGTGCGGGAATTCC
TAGGGGCAGCTGGTTTTTGCCGCATAGGGATTCCTAACTACTCGCTCCTAGCAAAGCCTTTATATGAGGC
AATCAAAGTGGGGGAAAAGGAGCCCCTCCTTTGGGGAAAAGAACAGGACATGGCTTTCAAGGAAATCGAG
AAAGAACAGGACATGGCTTTCAAGGAAACCCAGGCCCCAGCACTGGGACTGCCAGACGTGACAAAGCCCC
TTTACCTGTATGTTCATGTAAGGAAAGGTATGGCTACAGGAGTCTTAGGGCAAATGCTAGGGTCATGGTA
TTGGCCTGTAGCATATTTGTCCAAGCAACTAGACTTGGTGGCTATGGGATGGCCACCCTGTTTCAAGGTG
CTGGCTGCCAGTGCCTTGTTAGCGGAAGATGCTAACAAGCTCACATTTAGACAGAAGCTGATAATTCCGG
TGCCCCACACAGTTATCACCTTGATGGAACAGAGAGGACATTGTTGGCTCTCTAACCCTAGGATGCTAAG
ATACCAAGGACTCTTATGTGGGAATCCATATCACCTTAGAGACTGTGAATACCCTAAATCCGGCCACACT
GTTACCAACAGAATGTGCAGAACATGGAAAGCTCCCGTTATGTGCCCCAGGGTACCAATGCTGTGTAGAA
ACAGTGGATGAAGTCTTTTCAAGCCAGGAAGACTTAAAGGATCAACCCTTAAAAGACCCAGATACTGAAT
ATCTTACTGATGGAAGCAGCTTCATATCTGAGGGTATCAGAAAGGCCAGATATGCTGTAGTTACATTAAG
CTCAGTGGCTGAAGCCCACCCCTTACCAGTAGGAACCTCAACGCAGAAGTCAGAACTAATAGCTCTCATA
AGAGCACTATTTCTAGCGAAAGGAAAGTCAGTGAATATGTATACTGACTCAAGATATGCTTTTGCCACGT
TGCATGCTCATGGAGCCATTTACAAAGAAAGCACTGTTAACTACTGAGGGAAAAGAAATAAAGAACAAAA
AGCAAATAGAGCAGCTCCTAGAGGCTGTATGGACTCCAAAGGAAGTAGCAGTCATCCACTGTAAAGGACA
TCAAACAGGAGGAAGTGATAAGGCTACAGGAAACAGAAAAGCAGACAAGGAAGCAAAAAAGGCTGCAATG
ACAGAAAAAACAAATAAAGAAGAGACTTATGCCATGCCCTTATTAGAGCCTCCCCTTGCAAATGCTCCTA
ACTACTTGTCCAACAAGAAGGCATGGTTCGCGCAGGAAAATGGGAGTCATCAGAAAGGAGGCTGGTGGAA
GTTTTCAGATGGGAGGCTTGCCATTCCAGAAGCCATTGCCCCCCGATTTATAAAGCAGTTTCAGCAAGGA
ACACACATGGGGAAGACAGCTTTAGAGCTTCTCGTAGGGCAGTATTTCTATGTGCCGTGCTTGACTGCCA
TCACTCGAGCTGTCTGTGAGCAGAGTGTTACTTGCGCCCAGAAGAACCCAAGGCAAGGGCATACTCGGCC
CCTAGGAATTCAGGAAGCAGGACCAGTGCCATGTGAAAACCTACTTGTAGACTTTACCGAACTGCCTCAG
GCTGGAGGCTATCGTTACATGTTAGTGTTTGTGTGCATCTTTTCAGGGTGTGTAGAGTCATTCTCCACCA
GGACAGAAAAGGCATGAGAAGTAACCAGGATATTATTAAAAGACATTATTCCTAGATTTGGACTGCCTCT
ACCCTTAGGCTCAGACAATGGACCAGCTTTTGTGGCAGAAGCTGTACAGCAACTAACTCAGATGTTAAAA
ATTAAATGGAAACTGCATACATCCTATTGCTCACAAAATTCTTGAAAGGTTGAAAGGATAAACTGGACAC
TAAAACAACCGTTGAAGAAGTTTTGCCAAGAGACTCATTTAAGGTGGGACCAGGTATTGCCCATGGTCCT
TCTCCGAGTCAGGTATCCACCCTATGAGATAGTGTATGGCCAACCACCCCCACTTTGTATCTCAGTTAAA
AGGAGATTGAAAGGAAGTTGGAGAACTGACCCTAAGAAGACAAATGCAGGTATTATTAGGTGAGATAATG
CAAGAAGGTGACAGCATTGGGTAAATGAGAAAGGAATACCTGTTAGCCTTTACATGATTGCAATACTCCG
CTTTCTATACCAGGGCTACTGTATGGGTTAAACGACTGGAATCGCTAACAGCCATCAGATGGCCCGCTTA
CAGGATGGGTCCCCATATTGTGGATCATGTCTACGCCCACCACAGTGTTAAAGTTAACGAGGCCTATCTA
CCCACTTGGATCCATCACAGCCGATCTGGGAAACCTTGCAGCCTCGAGTCTAAGACCATAGTTGTAGTCG
AGTCAGACAAGATCCAGATCATCCAACTCGAGGAACCAAGGCAGGAACAGCAGGAAAAGACGACCGCCCT
GCTCTGACCACCCTGGAGGCTGGTCAGTCAATGCACAGCTGTAGCTTGAGGAAACGTCAAGCCCTGCTCT
AGTCATACAACCGGAAGCTGACTAGTCTATGCATGGCCTAAGGCTGAGGAAGCCAGCACTAGATAAGTAA
ATGTGGTTTGAATTTGAAAATGTAGTTACACTATTGCTTATACTGATTGTCTTGCTGTCATGCTATCTTT
GCAATTGCTATCAAACTTGTTGCCTGGGAGGATGCTCATGCATAGTATAAACTTGATGGCACTAATGACA
ATAATGTTAACAGGCACGGGAGGAAACCAAGATAATTGTCATCATTGTATTGGTCTGGTAAAGGTATAAC
TAAAACCCTGTTATATCAAACTTATTATGAGTGTACAGGAACTGCCTGGGGGACACATGTTTGTAATCAA
ACAAGCTACTCCATCTGTGACCCAGGAAATAGGCAACCTCAAGTATGTTAGAATCCAGGCCTCCTACCCT
ATGACTTCTGGTTTGAATTTCAAATAGGGAAACCTTTATTACCTTCATATGCCAATCCTAAAGACGTTAG
AACTAGGAAACTCGTAAGCAAAGCACAGGTATTCCCTTATTCACATAAAGGATCTACTTCAGTATCTTTT
GATGCCTGTCAGGCTGCACACCTCAGCAACCTAAACAATCTAGGAGTAGTCTGCAAGAACTTAGAACAAG
AAAGAGTCATCAGCAAGGCTGCTAAGATCATAACAGGAGAACCAGAAGAAGAATGTCCCTATTGTAACAT
TCAGTGGACCACACATGAGTTCAGCCAATACCTTTAGGCAGGGAGAGTAGCTCTGCTCACCGGCCACGAA
GCAAAGATTGGTTGTGTGACTAAAACATGCAACCCCCCTAAATCTGACCATATTAAAGCTAAATATGCCT
TTTTGGACTAAAGGACACCAAGGAGAGCAAACTTTACTTGAGAAGAAGCAAATCTAGGTATTCCATTAAT
CATTATTAAAAAGACTCAGTGAGCTAAAGCTCAAGTCAGTCCAATGTCACAGTTCAGATTTTTCAAATCC
TTCAATAAACATTTTAACCCCAAGGAGTCAAAAGTTCAGATTCCACTAATGTCAGCTGAGAATCTATTTG
CTCAGCTAGCTGAGAGTATTGCTACTAATCTTGGAGTCACCTCATGTTATGTATGTGGAGGTACCAGTAT
AGGTGACCAGTGGCCCTGGGAGGCTAAAAAACTAATGTCACAAGATAACTTTACTATACTGGAATTTGTT
ACAAGGTTCAATGCAAACCCAAGTGTCTGGCTATTAAAAACCCCTATCAGGCCGGGCGCAGTGGCTCACG
CCTGTAATCCCAGCACTTTGGGAGGCCGAGGTGGGTGGATCACGAGGTCAGGAGATTGAGACCAGCCTGG
CTAACACGGTGAAATCCTGTCTCTACTAAAAGATACACAAAATTAGCCCGGCATGGTGGCAGGCGTCTGT
AATCCCAGCTACTCGGGAGGCTGAGGTGGGAGAATGGCATGAACCCGGGAGGCAGAGCTGGCAGTGAGCC
AAGATCGTGCCACTGCACTCCGGCCTGGGTGACAGATGACAGAGCGAAACTCCATCTCAAAAAATGAACA
AAGAAAACCCCCAAAAAAACCCAAAAAATCCTGTCATTAGAAGATACTGTATAGCATGATGGGGGAAAAA
GACTTTCAAACTGAAATAGGAGATATGACTTGTTTAGGTCAGCAATATTTTCAAGAGTCTAAGAACAAGA
CTCAGTGGAGAAGCTTTATAGACAATTCCTCTGTACCAGATTTTAACCCTCTCTTTCAGTTTCCAGCACT
AAATCAGTTGTGGTATCAACTAGATGCTCCAAATGTTTAGAAAGCACTGGCAGAACTATATTGGATCGGT
GGGACTAAAGCTTATTAACTATTGCCCGAGAAGTGGACCAGAGCCTGTGTGTTAAGGACAATAAGGCTGT
CCTTCTTCTTGCTCCCACTGAAATAAGGAGAAGATTTAAGTTACCCCGTCTATAATGAAGAAGGAAAAAG
GACCAGAAGAAACGTCTTTACTCAGATAAGTACTGTAGAAAAGATAAACACAAACATAAAGAAGGACATT
GAGATAGGTAGCTGGAAGGATAATGAATGGGCCTCCTGAAAAAATTATCAAATACTATGGGCCAGCTACA
TGGGCCCAAGATGGATCATGGGGCTACCGCACCCCTATTTACATGTTAAACCAAATTATAAGATTGCAAG
CACTACTAGAAATCATAGTGAATGAAACAGCCTGAACCTTGGATCTGTTAGCCATACAGGCCCCTCACAT
GAGGGATGCTATATACCAAAACAGGCTGGCATTCGACTACCTCCTAGCCTCAGAAGGAGAAGTTTGTGGC
AAGCTTAATTTGACCAACTGTTGCTTAGAAATCGATAATGGAACAGCTATTATAGAAATTACTGCTAGAA
TGAGGAAGTTAGCCCATGTCCCAGTCCAGACTTGGTCCTGGTGGAGCCCAACTCACTTTTGGAGGCTTTA
AAACCTTGATAATTGGTTTTATAGCTATAGTAGGAGGATGTTTAATACTGCCTTGTCTTTTACCTCTCCT
CATCAGAAGCATCCAGTCTACTATTAAAGCAATAGTGGACAGAACAACTACCACCAAAATAATGGCATTA
CAAAAATACCAACCAGTTCCCCAGGAAGAATATGTGCCTACACAGGAAGAGATAAACACCTGTGGTGCTC
TTTATTAATCTACATTTATGGCGAGCACCGAAGGGGGGGGATGAAGAAGGAGTTCATGAATTTTACAAGT
ATAATCAAAGACCACCAAGAAATTTTTAGTTTTTCCTTCAAAAGCTAAGTTTAGTGTAGTTCCCCGCCCT
CCGCAGTCTAACTTAGAGAGGGATACTAACTGCCTGTTTTTCCTTCTGTGCTCAGCAAGCCTTATCTGTG
CTCACCAGTTTCACATTCCTTGAGTCTCAGTGAGTTCCTGCTTCACCTCCCTACTGCTGCAAAGTTACAA
GGTTGATAAGCATATGTTACAGAAACAGAGTTTCCCAAGGATATAGAACATGTAGGATAGATAAATGTAA
AAGACTGATCAACTGCCTTCATTCT
