# Supplementary material for: Genome-wide characterization of endogenous retroviruses in snub-nosed monkeys
Source: PeerJ. 2019 Mar 18;7:e6602. doi: 10.7717/peerj.6602 (PMC6428148; doi:10.7717/peerj.6602)
Supplement: File S4 — All ERV sequences found in the black and white snub-nosed monkey. [file peerj-07-6602-s004.zip › Supplemental4/259-8496.fasta]

>259NW_016814042.1:304002-312497 Rhinopithecus bieti 
TGGGCTCAACTGAGGCTCAAGTTTGAGGCCAGCCTTGGCCTCCCAAAGTACTGGGGTTATGGGCATGAGC
CACCGCACCTGGCCTTGTTTGTAACATAAAACACAAAAAGCCTGAGTCCTGTCAGAGGCCTATGAACCAC
AGCAACTCCATCTTGAATAGGGGCTGGGTAAAATGAGACTGAGACTTACTGGGCTGTGTTCCCAGATGGT
TAAGGTATTCTAAGTCACAGTATGAAATAGAAGGTCGGCACAAAATACAAGTCATGAAGACCTTGCAGAT
AAAACAGCTTGTAGTAAAGAAGCCGGCCAAAACCCACCAAAACCAAGATGGTGACAAGAGTGACCTCTGG
TCGTCCTCACTGCTACACTCCCACCAGTGCCATGACAGTTTACAAATGCCATGGCAGTGTCAGGAAGTTA
CTGTATATGGTCTAAAAAGGGGAGGCATGAATAATCCACCCCTTGTTTAGCATATCATCAAGAAATAACC
ATAAAATGGGCAACCAGCAGCCCTCAGAGCCACTCTGTCTATGGAGCAGCCATTCTTTTTTTTTTTTTTG
AGACAGAGTCTTGCTCTGTTGCCCAGCCAGGAGTGCAGTGGTGCAATCTCGGTTCACTGCAGCCTCTACC
TCCCAGGTTCAAGCTATTCTCCTGCCTCAGCCTTTCAAGTAGCTGGGATTGCAGGTGCCCACCACCACAC
CAGGCTGATTTTTGTATTTTTAGTAGAGATGGACTTTCATCCTGTTGGTCAGGTTGGTCTTGAATTCCTG
ATCTCAAGTGATCTGCCCACCTTGGCCTCCCAAATTGCTGGGATTACAGGTGTGACTCACCATGCCTGGG
CTGTGTCAGGCTTCTGAGCACAAGCTAAGTCATCATATCCCCTGTGACCTGCACATATACATCCAGATGG
CCTGAAGCAGTTGAAGAACCACAAAAGAAGTGAAAATAGTCAGTTCCTGCCTTAACTGATGACATTGCAC
AATTGTGATTTGTTCCTGCCCCACCCTAACTGATCAATTGACATTGTGACATTCATTCTCCTGGACAATG
AGTCTCAAGACCTCCCTACCCTGCACCTTGTGATCCCTGCTCCTTTAACTATATTTTTTATAGAGATAAA
CCACCTTTAACTATAATTTTCCACCTTTAACTATAATTTTCCATTACCTACCCAAATCCTATAAAACTGC
CCCACCCCAATCTCCCTTTGCTGACTTCTTTCTCTGACTCAGCCCACTTGCACCGAAGTGAATAAACAGA
CTTGTTGCTCACACAAAGCTTGTTGGTGGTCTCTCTTCACATGGACTCACGTGACATTTGGTGCCAAAGA
CCCAGGACAGGGGAACTCCTTTGGGAGACCAGTCCCCTGTCCTCACCCTCACTCCATGAGAAGATACACC
TATAACCTCAGGTACTCAGATGAGCCCAAGGAATATCTCACCAATTTTAAATTGGGTAAGTGGCCTCTTT
TTATTTTTTTCAACCTCTCTTGCTATCCCTCTACCCTTCAATCTCTCCCTTCCTTAATTTCAGTTCCTTT
CCCTTTTTGGTAGAGACAGAGGAGATGTTTTTTCCATGAACTCAAAACTGTGGTGCTGGTCACAGACTTG
GGAAGACAGTCTTGCCTTGGTGTGTAGTCACTGTGGGTACGCCTGCCTAATTATTCACCCATATTGCAGA
GGTGTCTGATCACCGCAGGAATGCCTGCCTTGATCCTTCACCTTGGTGGAAAGTACCACCTCCCCTGGGT
GGAAAGTACCACCTCCCCTGGGTGGCAAGTACCAACCCCCCTCTCTCCGTGTCTCAACCCTCTCTCTTTT
CTCTAAAGTTACCTTTTTACTATGGGCAACCTTCCACCCTCCATTCCTCCTTCTTCTCCCTTAGACTGTG
TTCTAAAAAACTTAAAACCTCTTCAACTCTTGCTGAACCTAAAACCTAAGCATATTATTTTCTTCTGCAA
CACCACTTGGCCCCAACACAAACTCGACAATGGTTCTAAATGGCCAGAAAACAGCACTTTCGATTTCTCT
GTCCTACAAGATCTAAATAATTTTTGTCAAAAAATGGGCAAATGGTCTGTGGTGCCTTACACCCAGGCAT
TCTTTTACACATTGGTCCCTCCCTAGTCTCTGCTCCTAATGCGACTCATCTCAAATCTTTCTTCTTTCTC
TCCTGTCTGTTCCTTCAGTCTCCACCCCAAGCTCTGAGTCCTTTGAATCATCCTTTTCTACAAACCCATC
TGACTTCTCCCCTCCTCCCCAGGCTGCCCCTCACCAGGCTGAGCCAGGTCCCAATTCTTTCTCAGCCTTC
ACTCCCCCACCCTATATTCCTTCTATAACCTCCCTTCCTCACACCCTGTCTGGCTTACAGTTTGGTTCCG
TGACTAGCCCTCCCCCACCTGCCCAACAATTTCCTTAGAGAGGTGGCTGGAGCCGAAGGCATAGTCAAGG
TTAATGTTCCCTTTTCTTTAGCTGACCTCTCCCAAATCAGTTAGCATTTAGGCTCCTTTTCATCAAATAT
AAAAACCCAGCCCAGTCCATGGCCCTTTTGGCAACAATCCTTAGGCACTTTACTGCCCTAGACCCAGAGG
GGTAAGAAGGCCATCTTACTCTCCATATATATTTTATTATCCAGTCTGCTCCCAACATGAGGAAAAGCTC
CAAAAATTAGATTCTGGCCCTCAAACTCCACAACAAGAAGGCAACTTAATTAACCTTGCCTTCAAGGTGT
ACAATCATAGAAAAGAGGTAGCCAAGCAGCAACGTATTCTGAGTTGCAATTACTTGCCTCCACTGTGAGA
GAAACCCTAGCCACATCTCCAGCACACAAGAACTTCAAAACACCGAAACCTCAGCAGTCAAGCATTCCTT
GAGAACCTCCTCCCCCAGAATCTTGCTTCAAGTGCCGGAAATCTGGCCACTGGGCCAAGAAATGCCTGCA
GCCTGGAATTCATCCTGAGCCATGTCCCATCTGTGTGAGGCCCCACTGGAAACTGGACTGTCCAACTCAC
TTGGCAGCCACTCCCAGAGCCCCTGGAACTCTGGCCCAAGGTTCTCTGACTGACTCCTTTCTAGATCTTC
TCGGCTTAGTGGCTGAAGACTGATGCTGCTCGATCACCTCAGAAACCTTCTGGACCATCACAGATGCTTC
GGTAACTCTTACAGTGGAGGGTAAGTCCATCCCCTTCTTAATCAATACGGAGGCTACCCACTCCACATTA
CCTTCATTTCAAGGGCCTGTTTCCCTTGCCTCCATAACTGTTGAGGGTATTGACGGCCAGGCTTCTAAAC
CTCTTAAAACTCCCCAACTTTGGTGCCAACTTGGACAACATTCCTTTATGCACTCCCTTTTTAGTTATCC
TCACCCAGTTCCCCTGTTAGGTCAAGATGTTTTAACAAAATTTTCCGCTACCCTGACTATTCCTGGACTA
CAGCCACATAGCATTGCCACCATTCTCCCCAACCCAAAGCCTCCTTCACGTCTTCCTCTTGTATCCCTCC
ACTGTAACCCACAAGTGTGGGACACCTCTACTACTTTCCTGGCAACAATCACACACCCATTACTATCCCA
TTAAAACCTAATCACCCTTACCCCGCTCAATGCCAGTATCCCATTCCACAACAGGATTTAAGGGGACTAA
ATCCTGTTATCACTCGCCTACTACAGCATGGGCTTCTAAAGCCTATAAACTCTCCTTACAATTCCCATTT
TACCTGTCCAAAAACTGGACAAGTCTTAAAGGTTAGTTCAGGATCTGCACCTTATCAACCAAATTGTTTT
GCCTATCCACCCTGTGGTGCCCAACCTGTACACGCTTTTGTTCTCAATACCTTCTTCCACAACTCACTAT
TCTGTTCTTGATCTTGAAGATGCTTTTTTCACTGTTTCCCTGCACCCCTCGTCCCAGCCTCTCTTTGCTT
TTACCTGGACTGACCCGGACACCCATCAGTCCCAGCAGCTTACCTGGGCTGTACTGCTGCAAGGTTTCAG
GGACAGCCCTCATTACTCCAGCCAAGCTCTTTCTCATGATTTACTTTCTTTCCACCCCTCCGTTTCTCAC
CTTATTCAATATATTGATGACCTTTTACTTTGTAACCCCTCCTTTGAATCTACTCAACAAGACACCCTCC
TGCTCCTTCAATATTTATTCTCCAAGGGATATCATGTATCCCCCTCCAAAGCTCAAATTTCTTCTCCATT
CATTACCTACCTCGGCATAATTTTTTGTAAAAAGACACGTGCTTTCCCTGCCAATTGTGTCTGGCTGATC
TTTCAATCCCCAAACACTTCTATAAAGCAACAACTCCTTTCCTTCCTGGGCATGGTTGGATACTTTTGTC
TTTGGATACCTGGTTTTGCCATCCTAACAAAACCACACCATGGTTTTGGAGAGTGGAGAAAGTGGCCACA
GGGTGGTCTGTCTGGGGTTTTTCTCCTGCAATGGCCCTGGGTGTGTCCCCCTGAGCTGGTTCAGGCTTAG
AGGCATTGTGTGTTGGTCAGGAGAGTCGATATAGCAGGGAGAGCCCTTGGCTGCAGCTGAAGAACAGTGA
CACTGTGGTCTTCAGTGACAGTCGGGGACCAGCCATGTGGACCTAGTGGTTTTCAGGGATGTATCAGTCA
AGGTCACCCAAACTGGGTCATCTGAGGAGAGTTTAATTAAGGGATGATTTACAATGCGGTGGGCTGGAGA
TAGGGGAAACAGAAAGGAAACTGCAACACCCAGGCTAGAATCCCAGCAAGGGAAAGGAAGTGATTACTGG
AATCCAGAGAGCTAGGGAGCCACACAGTGGCTACCACCTTGAGGCCTAGGCTGTGCATAGGGAGGGAGCT
GGGACACAGGCCCTCACACCTCACTGCCTCCTGCCCTCAGATATCCCGCCAGTTCCCTAATCCAGCTGGG
AGAAAAAGGACAAGGGACCCCATTGACGTGTCGCTTAGGTCAACATCCTGGGGCTCAGAGCAGGGTGGAA
AAGAGTGGAGAGTAAACCTGAAAGGGCAACAGAAGATTCTAGCACAGTGGAGTAGAGGACAAACAGGGAA
CGGATGTGCAGAGCAGTCAAGAAAGCAAATCCTGGTTGGGTGCGGTGGCTCACGCTTGTAATCCCAGCAT
TTTGGGAGGCTGAGGCTGGCGGATCACGAGGTCAGGAGTTTGAGACCAGCCCGGCCAACATGGTGAAATC
CTGTCTCTACTACAAATATAAAAATTAGCCAGGTGTGGTGGCGGGTGCCTGTAATCCCAGCTACTTGGGA
GGCTGAGGCAGGAGAAACACTTGAACCTGGGAGGTGGAGGTTGCAGTGAGCTGAGATCACACCACTACAC
TCCAGCCTGGGCAACATAGTGAGACTCTGTCTCAACAAAACAAAAAACCAAAAACAAACAAAACAAAACA
AAAACCAGAAAGCAAATCCTGATCCTGAACAAATGTGTGTGTCTGTGTGCCTGTATGTGTGCTCGTGTGT
GTCTGTGTGTATGTGTGGATGTGTGTGTATTGAGTATCACGACATACTCTTCTTGCATTGGAGGCGAAGG
CTGGGACCCAAGTTCACAATTCCCTTCTGTACAGGGTGAGGACTCAAGGTCCACAATCTCCAAATGTTCC
CCCCGACCTCCAATACCTCTTCCATTCACAGATTGATGCCTAGAATTTTCCCATTTTAGCTTTTTTTCTT
TTTCTTTTCTTTTCTTTTTCTTCTTCTTTTTTTTGAGACAGAGTCTTGCCCGTCACCCAGGCTGGAGTGC
AGTGCCACAACCAGGGCTCACTTTCACTGTAGCCTCGACCTCCCAGGCTTAAGCCATCCTCCCACCTCAG
CTTCCAGAGTAAGCCGGGACCACAGGCATGTACCACCACATCCAGATAATTTTTTAATTTTTTGTAGAGA
TGGGGGTTCCACTGTGTTGCCCAGACTGGGCTTGAACTCCTGGGCTCAAGTGATCCTCCTGCCTTGGGCT
CTCAAAGTGCTGGAATTACAGGTGTGAGCCACAGAGCCTGGCTACTTTTTTCTTTTTTTTTTTTTTTTTT
TTTTTTTTTTTTTTTGAGACGGAGGCTCACTCTGTCACCCAGGCTGGAGTGCAGTGGCGCTGTCTCTGCT
CACTGTAACCTCTGCCTCCCCGGTTCAAGCAATTCTTCTGCCTCAGCCTCCCCAGTAGCTGGGACTACAG
GCACCTGCCACCGCGCCCGGCTAATGTTTGTATTTTTAGTAGAGATGGGGTTTCACCATACTGGCCAGAC
TGGTCTTGAACTCCTGACCTCGTGATCCACCTGCCTTAGTCTCCCAAAGTGCTGGGATTACGGGCATAAG
CCATGGCTCCCGGCCCTGGCTGCACTTTTCTTTTCACTAAAGTTTCTGCAAAACTGTAAACATGTCCTTG
GCATCCGAGAGTGTACAAGGAAGAAAGGAAACAAACGTTACGGAGCTCTAACCCGGTGCCTGCACTGCAC
AAGGTTACACATGCGTAAAATCACTGAAATGTCCCCACAACCTTATAAGAAAAGTGTTAGTATCTTCATT
TCACACATGAGGGAAAGGAGGTTTGGGGGCGGGGATGGGGGGTTAGCCTGCCCAGACCCAAAGCGCCCTT
TTTTTTTTTTTTTGAGACAAGGTCTTGCTCTGTGGCCCAGGCTAGGGTGAAGTGGTGTAATGATAGCTCC
CTGCAGCCTCCACCTCCTGGGCTCAAGTGATCCTCAAATGATACTCAGCCTCCGGAGTAGCCAGGACTAC
AGGTGTGCACCACCATGCCTGCCTCATTTATTTTATTTTATTTTATTTTTTTACTTCTTGAAGAGACTGG
GTCTCATTATGTTGCCCAGGCTCCAAATTTAAGTATTTGCATAACGTATTTAATCCAAATCCCATACACT
TAACCACTCTACCAATGATTCCCACACTTCAGTGTATCACGTCAGCTGAGGAGTTTGTGAAGTAGGTGAA
ATCTTTAGCTGAGAGCAGGTTTTACTGGGAGAAGGGGAAAACCATCTTAAAGAAGAAAGAGGTGAGGACA
GTGTGTTTGTCTGCTTGGGCCGCTATAACAAACAAAATAGCATAAACTCAGCAGCTTAGGCAACAGACAT
GTATTTTTCACAGTTCTGGAGTCTAGAAGTCAAAGATCAAGGTGCCGGCTGATTTGGTTGCTGGTGAAGG
CCCTCTGCTTGGTTTGTAGATAGCTTCCTTCTCACTGTGAACTCAGAGGGCACAGAGAGAGAGAGGTGGA
AAGGAAGAGAGAGAAAGGGAGACGGGGGAAAGGGAGAGGGAAAGAGAGAGAGGGAAAGGAGGAGAGAGAG
AGAAAGAAAGAGAAGCAGGCAAGGAGAGAGAAAGGGGAGAGGGAGAGAGAAGTGGTAGAGGGAGAGAGAG
AAAGGGAAAAAGGGGGCGAGGGAAAGAGCGAGAGAGGGAGAATGGGAGAGAGAGAGGGGGAGAGAGAGAG
GATGAGAGAAAAGGAGAGAGGGAGGGAGAAAGGGAGAGACAGAGGGAGAGGACGGGAGAAGAGAGGGAGA
GAGGGAGAAAGAGAAATAGGGTGAAAGGGAGAGAGAGAGAACTGGAGAAGAGAGAGAGGATTAGTGGGGG
AAGGAGAGAGAGGGAGAGAGAAAGGGAGAAAGGGGGCGAGACAGAGAGACAGCACAAGGGGAGGGTGGAG
AGAGCGAGTGAGCCGCCCAGCACCCCCTGCAAGAGTGCAAGAGCCTGTGTTGTCTTTTCTCGTAAGAACA
CTAATCCCATCATGAGCGCTCCACCCTAATGATCTCATCTAAACTTCCTTACCTCCCAAAGGCCCCACCT
CCCAATCCCATCACATTGGGGTTAGGGACTCACCACGTGAATTCGGGAAGACACGAACATTCCATTACAG
ACAGGAACCTTGAGGACTGTTGCCTGGGGCGGGTCCACACTGCGCTTCGGAGTGGTGACACTGGCCGGCC
TCTGGTCCCCAGGAAGGACTCCAGGGTAACTGCCTTCCTTTTCCCTTCCGCGGACTCCAACGGAACCCTG
GACTCAGTCTTCTAGCCTCACTGGATCTCACAAAAAGCAGCCTTCTCAGTATGGACATTTAAAAACTCAA
AGCTGATGGTGCAGTGTTAATTCCATGAGTTTTGTGGACAAGAAGTTCTGGGTTCAAAGTCCACTAACTT
CCTATACACCCTTTACAAATCACTCTGAAATTCCTTTATTTTATTTTATTTTTTTAACACGAGTGAAATG
GAGGAAGCATTACTTCCCCATGTAAAACGTAAGGAGTCATGTTGGGGACCATGTTGGACTCACAGGGAAT
GCCCAGCGCTGCTGAGCAGCCGCCTGCTGGTTCCCAGGCTGGGCTTCTGCCAGCGGGCCCTCAGTTTCCT
TTATTGGAGGTGCAAAATGTGACATTAATTAAGCGTCCCAGCGCGCTGGGGGCCAGTTCTGCCCATGGAC
TCGCCTCTGTCCCTAATCTCTGGGTCAGAGGGTTGGCATGTACATGAGAAAACACGCGGGTCAGCAAAAT
AGGAAAGACATGGGGGTGTGATGGGA
