# Supplementary material for: Genome-wide characterization of endogenous retroviruses in snub-nosed monkeys
Source: PeerJ. 2019 Mar 18;7:e6602. doi: 10.7717/peerj.6602 (PMC6428148; doi:10.7717/peerj.6602)
Supplement: File S4 — All ERV sequences found in the black and white snub-nosed monkey. [file peerj-07-6602-s004.zip › Supplemental4/260-3530.fasta]

>NW_016813496.1:20330-23859 Rhinopithecus bieti isolate Rb0 unplaced genomic scaffold, ASM169854v1, whole genome shotgun sequence
GAAGCATGGTCATACTAAAAAAGAATGTAGAAAAAATCAGCAAGTCAGGCCGCCAGATAGGGGAAAAAAG
AAAACTGCTGATCCTGAAATATGTCCAAAATTTAAAAAAGGAAAACATTGGGTTAATCACTGTCACTCTA
AGTTTGATAAAGATGGGAACCAGATTTTGGGAAATGCCATGAGGGTCCCATCACAGGCCCCGTTCAAAAC
TGGGGCATTTCCAGATCGGGCCATTCTGTCATCCCTGTACATTGTCTGTCCTCCGCCACAGCTGCTATTG
CTGCAGTAGATTTATGCTGCACAAAAGCTGTGAGCCTTCTGCCTGGGGAACCCCTGCAAAAGGTCCCAAC
AGCAGCAGTCTGTGGACCTTTGCCAGCGGGGACAATAGCATTACTTCTAGGAAGGTCTAGTTTAAAAGGG
GTACAAATACATACAGGTTTAAAAGGGGTACAAATACATACAGGAGTCATTGATTCAGATTACAATGGGG
AAATTCAAATTGTTATATCTACTTCTGTTCCCCAGAAAGCAGAGCCAGGAGAGCGCATAACACTGCTCCT
GATTGTGCCGTATGTGAAAATGGGAATCACAAATAAGTCATAGATTTAAATGGGAAAAAGTAAAATTAAA
TGAACAGGAGGATTTGGAAGCACAAATAAACAAGGCAAAGCAGCTTATTGGGTAAATCAAATTACTGATA
AACGTCCTACCTGTGAAATAACTATTGAGGGAAAGAAATGCAAAGGTTTGGTAGATACAGGAGGGGACAT
TTCAATTTATGGGGAAGAGATTTATTACAACAATGGGGAGCACAAGTTCTAATTCTGGAACAATTATATG
GCCCTCAAAGTCAACATACAATGCACGAAATGGGGTATGTCCCTGGTATGGGCCTAGAAAAAAATTTTGC
AAGGTTTGAAAAAACCACTTCAAGCAGAAAGACAAAGTTCCCACCAAAGATTAGAATATCATTTTTGATG
GTAGCCATTGTTAAGCCTCCAGAACCTATACCTTTAAAATGTTTACCAGATAAGCCAATTTGGATAGAAC
AATGGCCGCTAAGTAAAGAGAAACTGGAGGCTTTAGAGAAATTAGTTACCAAACAATTAGAAAACAGGCA
CATAGCTCCAACATATTCCCCTTGAAATTCTCCAGTTTTCGTAATTAAGAAAGAATCAGGTAAATGGAGA
ATGTCAACTGACTTAAGAGCCATCAGTTCAGTTATAAAACCTATGGGAGCATTACAGCCAGGATTGCCTT
CTCTTGCTATAATTCCAAAATTTGGCCTTTAATAGTCATAGATTTAAAAGACTGCTTCTTTACTATCCCT
TTAGCTGAGCAAAACTGTGAACGGTTTGCATTTACGATTCCTACAGTAAACAACCTGCAGCCGGCTAAGC
GTTTTCATTGGAAGGTGTTGCCACAAGGTGATGTTAAACAGTCCAACAATTTGCCAGATGTATGTAGGGC
AAGTAATTGAACCTACTCAAAAAATTTTCAGTGTTACAGTATTCATTATATGGATGATATACTTTGTGCT
GCCCCTACTTGAGAAATATTACTCCAATGTTACAATCACTTGCAAAATTTGATTTCTTGTGCTGGTTTAA
TTATAGCTCCTGACAAAATTCATACTACTACTCCCTACTCCTACTTGGAAACCTTAGTAAATGACACTAC
CATTGTGCCACAGAAAGTAACCATACGTAGGGATCAACTGAAAACATTAAATGACTTTCAAAAAAATTAC
TAGGGGACATTACTTGGATATGACCTGCTCTAGGCATTCCTACCTATGCCATGAGTAATCTGTTTTCTAT
CCTTAGAGGAAATCCTAGTCTCACTAGCCCTCCACAATTAACAAAGGTCAGGCTGAGGGAGAAATACAAC
TAATTGAGAAGCAAGTTCATAAAGCTCAAATAAATAGAATAGATCCAGAGAAGACTCTAGAATTGCTAAT
TTTTTCAACTCAGCATTCACCTACTGGTGTTATTGTCCAAGAACAGGACTTAGTAGAGTGGCTTTTTCTT
CCACATACCAATTCACGGACTGTAACTCCTTATTTAGATCAAATCACTACTATGATAGAGACTGGGAGAA
CTCGGATTATTAAATTACATGGATATGATTCTGGAAAAGTTATTATCCCTCCCATGAAGGCACAAATACA
GCAAGCTTTTATAAACAGTCTTACTTGGCAAACCCATTAAGCTGACTTTGTGGGTATTGTTGATAATCAT
TTTCCTAAAACAAAATTGTTTCATTTTTTGAAATTAACTGGATTATCCCTAAAATAACTAAATGTAAACC
AATTGAAGGTATTGAGAATGTTTTTACAGATGGGTCTAGTAATGGTAAAGCTTCTTATTCTGGCTCAAAA
AGTAAAGTTTTCCAGATGCCCTATACTTCAGCTCAAAAAGCAGAGCTTGTAGTGGTAATTGAGGTATTGA
TTGCTTTTGATATGCCTATTAATGTGATTTCTGATTCTTCATACATGGTTCATTCCACAGTTAATTGAAA
ATGCTCAGTTACGATTTCATACAGATGAACAACTGATGACTTTATTTACCCAACTGCAAACAGCAGTTAG
GAGTAGAATGCACCCTTTTTACATCACTAACATTAGGGCTCATCCACCTCTTCCAGGACCTTTGACTGAA
GGGAATCAAATGGCTGATCGCCTAGTTGCTAATGCAATACCTAATGCTAGACACTTTCACAATTTAACCC
ATGTTAATGCCTCTGGNAAAGCAGAGCTTGTAGTGGTAATTGAGGTATTGATTGCTTTTGATATGCCTAT
TAATGTGATTTCTGATTCTTCATACATGGTTCATTCCACAGTTAATTGAAAATGCTCAGTTACGATTTCA
TACAGATGAACAACTGATGACTTTATTTACCCAACTGCAAACAGCAGTTAGGAGTAGAATGCACCCTTTT
TACATCACTAACATTAGGGCTCATCCACCTCTTCCAGGACCTTTGACTGAAGGGAATCAAATGGCTGATC
GCCTAGTTGCTAATGCAATACCTAATGCTAGACACTTTCACAATTTAACCCATGTTAATGCCTCTGGTCT
TAAACGCAGATACAGCATTACCTGGAAAGAAGCTAAAGCTATTAACCAGCGATGCCCAACTTGCCAAATG
GTACATTCCTCATCTTTTACAGGAGGAGTTAATCCTCGAGGATTGGAACCTAACTCTCTTTGGCAAATGG
ATGTCACACATGTTCCCTCACTTGGGAGACTAGCTTATGTACATGTATGTGTGGACACCTTTTGTCATTT
TGTCTGGCCTACATGCCAATCAGGAGAGTCTTCTGCCTGTGTTAAACATCACCTTTTGCAGTGCTTTGTG
GTGATGGGCATTCCAGCTTCTATTAAAACAGATAATGCCCCAGGCTACACTAGCCAAGCTACAGCTACAT
TTTTCTCTATGTGGAATATTAAACATATTACTGGTATCCCATACAATTCTCAAGGACAAGCCATAGTGGA
AAGAATGAATCTCTCCCTAACACAGCAGTT
