# Supplementary material for: Genome-wide characterization of endogenous retroviruses in snub-nosed monkeys
Source: PeerJ. 2019 Mar 18;7:e6602. doi: 10.7717/peerj.6602 (PMC6428148; doi:10.7717/peerj.6602)
Supplement: File S4 — All ERV sequences found in the black and white snub-nosed monkey. [file peerj-07-6602-s004.zip › Supplemental4/261-9596.fasta]

>261NW_016813496.1:233346-242941 Rhinopithecus bieti 
CTTATCTCTCCTCCTTTCCCAAGCATTGTGAAGACCTGTTTCCCTAGCTGTGCAGCTGCGAGGTCACTAG
ACAGATAAACTCAAGTCGCAAAACATGTTTCTCCTTAAAAAGTAAGAAATTATGTAATGCATGTCTCAAT
TGAATAACTGACTTTGTTTCTCACTTCTGTAGTATGCTTCCCTCTGCACAGATCTCCCCCTACCCCATGA
AATGCTTAAAAGGTAACTTAACTCTTTGTTCAGGGCTCAGTCCTTTGGATGTTAATCCGACTGGGCTGGT
GCACCTAAATAATTAATGAATATCCTCCTGAACCCCATTGGTCTCTCTGATTCCTTAAAAATCCCGCTAC
ATTTCTACGGGCTCACCTGGGATTGGAGATGACAGATTTACTGTCTCCTTTGCCTGCGAGACTAGAGCCC
TGGGTTTGGGGAGACCCAGCATCCAAAGCACACCAAAGAGGAGCTTCAACCAGGTGGAAACCGGCCCTCC
CCACATCCTGGCGCCCTGCCCAGCAGTGCAATAGAACTGGGAACGGGGCTGCAGGATGATACCAGCACTT
CAGGAACCGTGGTAAAGAGCAAGGGCCCAAGGCAACAAAGCCCATCCCATAAGGATGAAGGGGAGCTTGA
TCACCTCCCGGGGAGTGAACACTAATCCAACTCAGAGTGGCTAGGGGTAGCAGGAGTGGCTTGCCAATTT
GGATGCACCTCATGTCCCCATTAACACTGGAACTGGAAAAAACAAGGAAATAGGCCAATAGAGCAGCAAG
TGCAGCAAGGTAAAGCTTGCTGGCAGGGTGGCAAGAGTAGCTTGCCACCCCAACTGGGTGTGAGGGTACA
TGTGAACTTACCCAGGACACGAGAGAGGCTTACCCAGGACATGAGAGAGGCTTGTTTCGTCTGATGAGGA
ATCTTGTGGCAGGGGAGGTGTGTGAAAGTGTGTGAAAGAGATGGTCTTGGGAGAGGCCAATGCAGGAAGT
GACGTGGGGAGGCACAGATCCCTTAGCATGGACTGTGTGTATGTGTGTATGACATGAGTTCAGGGGAAAT
CAGACCTAGGATGCTGCATATAGCTGATAGGACCAGTTTCACAGCTGCAGCAGGCCATGACAGGAGAAGG
CATGTTCCTGGCTAATCAGCATCTGAAACTCTTGTGATAAGACCCAGTCTGGTGGACCCGAGAGTGAAAG
TGAGAGTGAAAGTGCACTGCAAGGGAAGAAATGAGGGGGAAAGCATTGAAACCAACTCCTTTGGAGTGCA
TGATAAATAATTTTAAAAAAGGATTTAGAGGTGATTATGGGATGAAACCAGTTGCTCAAAAGTTAAGGAC
ATACTGTGACATAGATGGGCCTGCTTTCAATGTGGGGTGGCCCTCTGAAGGTACAATAGACAGGGAATTA
ATTGGCCATGTGTTTAAGGTGGTCACTGGAGTTGGAGGACAACCAGGATACCCACACCAGTTTCTCTATA
TAGATTCTTGGCTCAATGTGGTGCAAACTCGCCCCAGGTGGCTACAGCCCGGCCTAGAGGGATATTGCAA
GGCATTAGTGGCTCAGGCAGCCCAACCAAAGTAAGCAGAGAAACCTAAAGCTCCTCGTGTCTTCTAGGAA
AAGGAATCCCTGAAGCCTCAGCTGAAACCAGTTCTTCAGGTCCCACCTGAGGAAAGGGAATGTACACCAC
CATATGTGCCAGTTTACCCATCTTTGGCCAGAATAAGGCAGGAGGCAGTCAGGAGTGTCTGGAGAGTCAG
GCTTGGAGGAAAGTGAGCCTCAATCTCCCCTACCCAGAGAAGCCCCCACTAGAAAAGAAACAGGGAAGAT
GGACAGGGCGAGGCAGCTGGGTGCCTCCACTTAGGCCTAACACAGGCTTTGCAGATGCCACTTCAAGAGA
CCAGGACATAAGTTTATGATGACCAGGGGCAGACACAAGGCAGCTCTAGGCTTTATGTTCATCAGGCTTT
CTCCACTACTGATCTCTTAAATTGGAAACAGCACACCCCCTCCTATACAGAAAAGCCTCAGGCTCTCATT
GATTTGGTGAATTCTATTATTATGACACATAACCCAACCTTGCCGGACTGTCAACAACTTTTGCTAACCT
TATTTAATAGAGAGAAGCATACGAGAGTTAATCAGGCAGCTCTCAGATGGTTAGAAGGGGAAGCCCCAGA
GGCCACCCCTGACCTGCGCCAGTTTGCCATGGAGCGATACCCAAATGAGGACCCTAACTGGGACCCAAAT
GAGGCAAGGGACATGGAATGGCTGCAGCTATATAGAAGGGCATCCTGAATGAAGACAATGAATATGAGTA
AAATGTCAGAAGTGCACCAAAAGCCTGACGAAAGCCCAAGTGCATTTTATGAAAGGCTTTGTGAGGCATA
TAGGCTGTACACTCCAGTTTTTCCGGAGGCTCCTGAAAACCAAAATATGATAAATATGATCTTTGTCAGG
CAAGCACAGGGAGACATAAGATGAAAGTTTCAGAAGCTTGAAGGCTTTGCAGGGAGAAATATTAGTGAAC
TCCTGGAAATAGGAAACAAAGTATACATAAACTGGGAAGAAGAGGCAGAGAGAAAGGAAGAAAGAAAAAC
CAGAAACAGAAACAAAGACATAGCTCAATTTATAGCTGCTTCACCAGCAGAAAGTAACCCTGGATTTGCT
AGAGGGCATGGCCAAGGCAGAGGCTGAGGAAGGGAGCAGACATGACTGGGAGAGGAAAGCCGGTCTTAGT
TGGACAGGAACCAATGTGCAAGGTACAGGCAAACGGGCCACTGAAAAGATGAGTGTCCCAAAAAAGAAAA
GGATGGAGATGATGGTCAATGGTCTAACACCCAAGCGCAGCGTTCTGTTGCTAGTCATGGAGCCTCAAAG
GCAGATCCCGATCTGATCGGCTTAGCAGGGGCCAATAATTTTGAGGACTGAGAGAGACTGGGCTCCATCT
TTTTTAGGCCCTGAGGTCGCGGGGTGGCTATGGTCTCTATGGAAATAGGGGGCCAATCAATGGATTTTTT
GGATGACACTAGAGCTGATTTCTCTGTGGTAACTCACCCAATTAGGCCCCCACAAGGAACTGTGCTACCA
CTGTAAGGGCCACTGGGGCCAAAGAAAAGGGACTTTTTGCAAATCCAGGAGATGTGTTATTGGAGGACAA
GAAGTGCAGCATGAGTTTCTATACATGCCAAATTGCCCAGTGTACTTGTTGGGGAGAGACTTACTTCAGA
AACTGCAAGCACAAATTTCCTTTACACCTAATGGGAATATGACCCTGGAGATAGGGAAGCCAAAAGCAAT
GGTCTTGACTCTAGCTGTCCTAATAGCTGAGGAATGGCGGCTCTATGAACTGTGTACCAGGAGGCTGCAG
GACCTGGACTTACACAATACATGGGGAATGCTTTTCAAGGTACCAGGTGTATGGGCTGAGGACAACACCC
TGGACTTGCTCTAAACAGACCCCCAGCGGTAGTAGAGCTTAACCCTCATGCTGCCCTGTTAAGAGTCCGT
CAATACCCATTACCCAGAGAAGAAATTGAAGGCATAACCAAACATCTAAATCAACTCTATGAACATGGGA
TTACAGTGAAACGTAGGTCCTCCTGGAATACTCCTCTGCTGCCCGTGCTCAAGCCAAATGGTGAATACAG
GCCAGTGCAGGACCTCTGGGCGGTAAACAAGACCACTGCCCCTATCCATGCCATAATATCCAACCCATAC
ACAATGTTGTGACATATTCCTGCTGAGGCCACGGGGTTCACATGTCTGGACTTAAAAGACGCTTTCTTTT
GCTTGAGGCTTGCCCCCCAAAGTGGGCCTATATTTGCCTTCCAGAGGGGGCAATCGCAGTGTACCCGGAG
AAACCTGCCTCAAGTGTTTAAGACTTCTCCCACTATCTTCCAGGAGACTTTGGCTCCGACCTTGAGGCTA
TTGCTCCACCTAGTGACAATTCTGTGCTATTACAATACATGATGATTTGCTATTCGCTACCCCTAGGAGG
GAGGAATGCCTCCAAGGAACAGAGAGGCTTCTTCACCTGCTGTGTGAAGCTGGTTGCGAAGTGTTCAAGG
ACAAGGCAGAAGTCTGTTTTTGGGAGGTTGCATATCTAGGATTCATAGTATCCCAAGGCCAATGCAGGCT
TGGAAGTGCACGCAAGGAGGCTGTATATGCATTGCCCATCCCAGTTACAAGGCGGCAGGTCAGGGAATCT
AGGCGTGGCAGGATTTTTCTGAATCTGGAATTCAAACTTCTCTCTTATAGCAAGGCCCTTACATGAGGCT
ACCAAAGGTAGGGAAAGAGAGCCCTTCCTATGGGAGAAGGAACGATAAAAGGCCTTCAAAGTTATAAAGG
AAGCTCTCATCCAGGCCTCAGCACGTGGGTTGCCAGATGTAAGAAAAGCCCTTCTTTTGTATGTGGATGA
ACGAAAGGGAATGGCAGTCGGAGTCTTAACTCAGTTGTTGGGCTCTTGGCATCAGCTGGTAGCATACCAA
TTCAAAAGACTGGACTTGGTGTCCTTAGGTTGGCATCACTGCCTCAGGGCATTGGCAGCTACTGCAATCC
TCATAGAAGATGCCAACAAGCTAGCCCTAGGTCAGAAGTTAATAACTGGGGTGCCACATGCTGTAGTCAC
CTTAATGGACCAAAGAGGACATCATTGCCTGTACAACTCTAGAATGTTAAAGTGTCAAAATATTCTGTGT
AAAATTTCCAGATAACACTAGAGACTGTAAATACCTTGAACCCAGCTACCCTGCTGCCTGTGGAGGAACC
CGATTTGAAGGACGGTGGGTTGCTTCACTGCTGCCAGGACCTTCCTCACTTGTTGCATAAATACAGTGGA
CGAAGTGTTCTCGAGCTGGGAAGATCTCAGAGATAACCCCTTGGAGAGCCCAGATGTTGACTACTTCACT
GATGGCAGCAGTTTCATAACACATGGGGTGCGATATGCAGGGCGTGCAGTAGTGACCCAACACTCGGTGG
TCGAGGCTCAAGCCTTACCTTCTGGGACTTCTGCTCAGAAGGCTGAATTAATAGCATTAACCAGAGCACT
GTTATTGGCCAAGAGGAAGAAAGTAAACATACATACTGACTTGAAATGTGCTTTTGCAACCCTGGATGCC
CATGGGGCAATATACAATACAGAGGACATTTGACTACTGAAGGAAAATAAATAAAATATAAAGAGGAAAT
TTTGCAATTATTAGGAGCCGTATGGGCTCCAGAGAAGGTGGCTGTCATTCATTGCAAAGGACACCAAATT
GGGAAAAGCTATGAGGCGCAGGGCAACACGAGGGCAGACCAAGAGGCTAGGCGGGCAGCAATGAGCAAGG
TTTTATCTGAAGAAAGAACTCTAGCAATGCCTCTCTTTATAGAGCCCCCTTTGCCAGAGGTACCCAATTA
CTCTTCAATTGAAAAAGCTTGGTTTGGCTAGGAAACAGGAAAATATATTAAAGGTGGATGGTGGCTGTTC
TCTGACGGGAGGTTAGCTGTCCCAGAGACAATAGCCCCAAGGTCTGTGAAGCAGATCCATCAAGGAACAC
ACATTGGAAGGACGGCTCTAGACACTTTGATAGGTCAACACTTCTATGTGCCACGGCTCTCTGCCATCAC
CCGTGCTGTTTATGAACAATGTCTATCTTGCGAACAATATCTAATCCAAAACAAGGACCTACTCAACCCC
CAGGAATTCAGGAAATGGGAGCTGTGCCTTGTGAGAACCTGCTTGTAGACCTTACAGAGTTGCCTTGAGC
AGGAGGTTACTGGTATATGCTAGTGTTTGTTTCACCTTCTCGGGGTGGGTTGAGGCCTTCCCCGCCAGAA
CTGAAAAGGCATGAGAGGTGACAAAGGTGCTACTAAAAGACATCGTATCAAGGTTTGGGTTGCCTTTAAC
CCTAGGATCAGACAAATGGTCCTGCATTTGTGGCAGAAGTAGTACAACAGTTGACTCAAATTTTAAAGAT
CAAATGGAAATTGCACACAGCCTACTAACCAAAGAGTTCAGAGAAAGTGGAACAGAAGAACCAGACACTC
AAACAGCTACTAAAGAAGTTTTGCCAGGAAACTCACTTATTATGGGATCAGGTCTTGCCCATGGGCCTCC
TCCAGGTGAGGTGTACACCTACAAAACAAACTGGGTATTCACCTTATGAAATATTGTTCAGAAGGCCACC
CCCAATCATCAATCAAATTAGAGGGCATTTAAAGGAGTTAGGAGAGTTAACCCTCAGAACACAGATGCAG
GCTTTAGGAGTGGCAATGCAGGAGGTACAAGGCTGGGTAAGGGAAAGGATACCTATAAGTCTAACAGACG
CAGTGTATCCACATAAGCCAGGGGACTCTGTCTGGGTTAAAAGGTGGAATCCAACAACCCTGGGGCCCTT
ATGGGATGGGCCCCATATTGTAATTATGTCTACTCCCACTGCTATTAAAGTTGCAGGTGTCATACCTTGG
ATTCACCATAGCCGGCTGAAACCAGTGGCAGCAGTGACTCCCGACGATGACCAGTGGATTAGCCAACAAG
ACCCAGATCGCCCCACTGGAATAGTCTTACGGCAAAACCCAACCAACAATAAGAAGGACGACTGCCCTGC
TCTGATCACACTGGAGGCTGGTCAGTCTACGCATGGCTGAAGCTTGAGGATCCTGCAAGCTCTACTGTAG
TCACATCCCAGAAGCTGAGTAGTCTACGCACAGCCAAAGCTAAGAGGACCATCTCCGGATAAGTAAATGT
GGATGCAATTTATAAGCCTAGTTATAATTCTGTCAATACTGATTGTTCTGTTATTACTGCAAATGTCTAT
GCCCAGAGGAAGGTTTGCTGTGTCCATGTGTAGTATAAGCATGTTTCTATTACATACACTGATGTTTTTA
CCATTTCTGCCTATACTAACATGGGAGAAATCTCTAGAAGGATGTGCACAATGTGTACATACTACCTGGG
TAAGGAACACCATAGTTAAAACTCTACTGTATCATACCTACTATGAATGTACAGGAACCAAGTTAGGAAC
CTGCACATACAACCAGACAACCTATTCAGTCTGTGACCCAGGAAATAATCAGCTATATGTATGTTATGAT
CCTAAGCTCTTACCCTACAAATTCTGGTTTGAGGTACATATTAAATCAGAGGGAGAGAAAGAAGGAGAGC
TTATAGCTCGAACCAAAGAAGCTCCTCCCGCCTATAAGGGGCCTATTTTCTTGTACTTGGATGCCTGCCA
TGCCACATATGTTCATAATCCTAAAAAACCAGAAGCAGTCTGCAATGGTTTCACACAAGACAGGCTTAGC
AGCAGCAGTCCTAAACATCTGTACAGAGAACCACAAATCAGGCGCTTAGACTGTAACATTCAGTGGTCTA
CACAAATTCAGCTCCAACACCTATTTTCAGGAAGGACTGCTCTGCTAAGTAGTATGTCAAACAAATCAGA
TTGTAAGACAAGAACATGCGATCCTTTAAATTTTACTATCTTAAAGCCAGAGCTACCTTTTTGTTCTACA
GGGCAGATAGCACTATTACGAATTAATAGAAAAGGAGCAGACCTTGGAATTCCACTATTAATTGTCAAAA
AGACTAGAAGGACTCAAATGTACCCAACCCCGCAATTCCAGGTCCATAAGTCATTCTATAAGCATTTTGA
TCAGACAGTGCCTGAGCTTCCCCCATCAACAAAAAACTTATTTGCTCAACTAGCTGAAAATATAGTTGGC
AGTTTAGGAATTTCCTTATGCTATATATGTGGAGGAAATAATATGGGGGACTAGTGGCCATGGGAGGCAA
AAGAATTAATGCCATAAGATAACTTCACTTTGCTTAACCCTGCCAGTGAAGCAACAGCCTTAGCCAGTGT
TTGGTTGCTAAAAACTTCCATAATTGGAAAGTACTGTATCACCTGATGGGGAAAGGCTTTCACAGAGGCA
GTAGGAGAAACAGCCTGCCTAGGGCAACAGTATTATGATGAGAGTAAAAACAAAACTCTGTGGAGAAATG
CCCAGAATGACTTCTACTTACCAGATCCAAACCCTTTCTCTTGATTTTCTACTGTAAGCCACTCTTGGCA
TCAGCTAGAGGCTCCAGATGCTTGAAAGGCACCCTCTGGCCTATATTGGATCTGTGAAGCATGGGCATAT
TGGCAACAGCTGGCTAAATGGACAGAGGCATGTGTGTTAGGAACAGTCAAGCCATCATTCTTTCTAATTC
CTCTAAAGCGAGGGGAACTCTTAGGATATCCAGCTTACAATGAAAATAAAAGAACTAGAAGAAGCATAAT
CACAAAAAAAGACACAAATATCAAAAAGGATGTGGACATAGGAAACTGTAAAGATAATGAATGGCCTGAA
AGAATCATTAAATATTATGGGCCAGTTACCTGGGTGCAAGTTGGGTCATAGGGGTACCACACCCCAATCT
ATATGCTCAACCTCATCATAAGGTTGCAGGCAATCCTAGAAATTATAACTAATGAAACATCAAGCGCACT
AGATTTATTGGCAATACAAGCAAAATAAATGAGAAATGCTATATATCAAAATAGATCGGCTTTAGATTAC
CTCTTAGCCTTGGAAGGAGGAGTATGTGGAAAATTTAATTTAAACAACTGTTGCCTAGAAATTGATGATA
ATGACCAAGCAGTCATGGAAATCATAGCTAGAATGTGCAGGTTGGCCCATGTTCCAGTTCAGACTTGGTC
TGGATGGTCCCCAGATTCCTTGTTTGGAGGACGGTTCTCAACCTTTGGAGGATTCAAAACCCTCATTGGT
GGGTTCTTGCTTATTCTTGGCATCTGCCTCATCCTCCCTTGCCTTTTACCCCTGTTTATTATGAATTATG
AATATTCAGTCAACTAATAGAGGCAATAGTAACCCGACACACTACTGTGCAGTTGATGGCATTAATCAAT
AATACAGCCACTACCAGGAAGCAGCAGCTCAGCTCTGCGAGAAAGGGGCAAATAGTGGTGCGTTTTCCAT
TAATCACCTCTGTTATAGAATAAGCAACCAAATGGGGAGGAACTGAACATGAAATAAAAGAAATTGAGTG
GATAATAAGCAGAAAACTCCGGTTTTTTTTTTTTTTTTTTTGAGACGGAGTCCTTGCTCTTGTGCCCAGG
CTTGGGTGCAGTGGCCAGATCTCTAGCTCACTGCAAGCTTCCGCCTCCCCAAAGGGGGGGGTGTTTTGTT
TATGCCATTCTTCCTGCCTTCAGCCTCCCGAGTAGTTGGGGACTACAGCACCCGCCAAACTTGCCCGGCT
AGTTTTTTTGTATTTTTAGTAGAGATGGGGTTTCACCGTGTTAGCCAGGTGGTCTTTGATCTCCTGATCC
TCGTGACCTTCCCGTCCTCGGCCTCCCAAAGTTGCTGGGATTAAGGGCTTGAGCCACCGCACCTGGCAAC
AGAAACTCATGTTGTTATGTAACAAAAACCACAATTCCCTCAGAGAAAGAGAAAGAGCAGGAGTCCCTTT
TAAAATTAACTGTCTGTTTTCTGTGGCCAGTGGCCTTATCTCTCCTCCTTTCCCAATGCATTGTGAAGAC
CCCGTTTTCTCTAGCTGTGCGCTGCGAGGTCACTAGACAGATAAACTCATAGTCGCAAAACATGTTTCTC
TTGAAA
