# Supplementary material for: Genome-wide characterization of endogenous retroviruses in snub-nosed monkeys
Source: PeerJ. 2019 Mar 18;7:e6602. doi: 10.7717/peerj.6602 (PMC6428148; doi:10.7717/peerj.6602)
Supplement: File S4 — All ERV sequences found in the black and white snub-nosed monkey. [file peerj-07-6602-s004.zip › Supplemental4/262-7815.fasta]

>262NW_016813496.1:313421-321235 Rhinopithecus bieti 
CCCGAAACTCAGCCATTATAACCCCTGTGACCTGCACATATATGTCCAGATGGCCTGCAGGAGCCAAGAA
TGGAGCAGCCAAAAAACCACAAAGAAAGTGAAACAGGCAGTTCCTGCCTTAACTGATTAACCAGCATTAC
AACATTCCAACATTGTGACTTTTCCCTGCCCCACCTTAACTGATTAATCAACTCTGTGACATTCTTCTCC
TTGACAATGAGTCCCATGATCTCTCCACCATTCACATTGTGACCCTCTCTCCTGCTAACAATAGATAACC
ACCTTTAACTGTGACTTTCCACTGCCTACCCAAGCCCTATGAAGCTGCCCCTATCCTATCTCCCTTTGCT
GACTCTCTTTTTGGACTCAGTCCACTTGCACCCAATTGAATAAACAGCCTTGTTGCTCACACAAGGCCTG
TTTGGTGGTCTTTTCACATGGATGCGCTTGACATTTGTTGCCGTGACTTGGATCGGGGGACCTCCCTCAG
GAGATGAATCCCCTGTCCTCCTGCCTTTTGCTCCATGAGAAAATCCACCTATGACCTTGGGACCTCAGAC
TGGCCCAAAAAACACTTTACCAATTTTAAATCAGGTACGTGACCTCTTTTTATTCTCTTCTCCAACCTCT
CTTGCTATCCCTCAACCTCTTTCTCCTTTCAGTTTTGGTGCCACCCTTCAATGTCTCCCTTCCCTTCATT
TCCTTTCCCTTTCTGGTAGAGACAGAGGAGACACGTTTTATCCATGGACCCAACACTCCAGTGCTGGTCA
CAGACTTGGGAAGACAGTCTTTCCTTGGTGTCTACAGTCTTTCCTGGTGTCTAATCACTGCGGGGATGCC
TCCTGATGAGTCACCCACATTCTAGAGGTGTTTGATCACCACGGGGATGCCTCCCTTGATCCTTCACCTT
GGTGGCAAGTACCACCTCCCCTGGGTGGCAAGTACCATCCCTCTCTCTCTGTGTCTCTACCACCTCTCTT
CTCTAAACTTACCTTTATACTATGGGCAAATTTCCACCCTCCACTCCTCCTTCCCCCTTAACCTGTGTTC
TAAAAGCCTTCAAACCTCTTCGACTCTCACCTGACCTAAAACCTAAGCATCTTATTTTCTTCTGCAACAC
CGCTTGGCCCCAATACAAACTTGATAATGGCTCTAAACAGCCAGAAAATGGCACATTCTATTTCTCCATC
CTACAAGACCTAGATACGTTTTGTCAAAAAATGGGCCAATGGTCTGGGATCCCTGACGTCCAGCCATTCT
TTACACATTGGTCCCTCCCTAGTCTCTGCTCCTAATATGACTCATCCCAAATCTTTCTTCTTTCTCTCCT
GTCTGTTTCTTCAGTCTCCATCCCAAGCTCTGAGTCCTTTAAATCCTCCTTTTCTATGGACCCATCTGAA
CTTTTCCCTCCTCCCCAGGCTGCTCCTCCCCATGCCAAACAATTCTTCCTCAGCCTTTACTCCCCCACCC
TATAATCCTTCTATCACCTCCCCCTCTCACACCTGGTCCAGCTTACAGTTTCATTCTGTGACTAGCCCTC
CCCCACCTGCCCAACAATTTCCTCTTTGAGAGATGAAGGAACTGAAGGGATAGTCAAAGTTAATTCTCCT
TTTTTCTTTATCTGACCTCTCTCAAATCAGTTAGCATTTAGGCTCCTTTTCATGAAATACAAAAATCCAG
CCCAGTTCAAGGCTCATTTGGTGGCCACACTTAGACGCTTTACAGCCCCTAAACCCTGAAGAACCAGAAG
GTCGTCTTATTCTCCATATGCATTTTATATCCCAGTCAGCTCCTGACATTAAAAAAAGCTTCAAAAATTG
GAATCTGGCCCTCAAACCCCACAACAAGAATTAATCAACCTCACCTTCAAGGTGTTCAACAATAGAGAAG
AGACAGTCAAATGGCAACGTCTTTCAGAGCTGCAACTGCTTGCCTCCACTGTAAGACAAACTCCAGCCAT
GCCTTTGACACATAAAAACTTCAGAACAACCAAACTGCAGCCTCCAGGCACTCCTTTAAAACCTCCTCAT
GGACCTTGCTTCAAGTGCCACAAAACTGGCCACTGGACCAAGGAATGCCCACAGCCTGGAATTCCTCCTA
AGCCATGTCCCATCTGATGCGGACCCCACTGGAAACTGGACTGTCCAACTAATATCGCAGCCATTTCTAG
GGCCCTGGAGCTCTGGCTCAAAGCTCTCTGATTGACTCCTTCCCAGATCTCCTCAGCTTACTGGCAAGAG
TGACGCTGCCGATCACCTCAGAAGCCCCCTGGACCATCACAGATGCTAAGCTTTGGATAACTCTTACAGT
GGAGGGTAAGTCCATCCCCTTCTTAGCCAATATGGAGGCTACCCACTCCACGTTACCTTCTTTTCAAGGG
CCTGTTTCCCTTGCCTCCATAACTGTTGTGGGTATTGATGGCCAGGCTTCTAAACCTCTTTAAACTCCCC
AACTCTGGTGCCAAATTGGACAACATTCTTTTATGTACTCATTTTTAGTTATCCCCACCTGCCCAGTTCC
TTTATTAGGCCAAGACACTTTAACAAAATTATCTGCTACCCTGACTATTCCTGGACTACAATCACATCTC
ATTGCCACCCTTCTTCCCAACCCAAAGCCTCTTTTGCATCCTCCCCGTGTATCTCTCCACCTTAATCCAC
AAGTGTGGGATACCTCTACTTCCTCTTTGGCAACTGACCATGCCCCCCTTACCATTCCATTAAAACCTAA
TCACCCTTACCCCACTCAATGCCAGTATCCCATCCCACAACAGGCTTTAAAGGGACTGAAGCCTGTTATC
ACTTGCCTGCTAGAGCATGGGCTTCTAAAGCCTACAAACTCCCTTACAATTCCCCCATTTTACCTGTCCA
AAAACCAGATAAGTCTTATATGTTCAGGATCTATGCCTTATCAACCAAATTGTTTTGCTTATCCACCCTG
TGGTGCCCAACCCGTACACTCTTTTGTCCTCAATACCTTCCTCCACAACTCACTATTCCATTCTTGATCT
TAAAGATGCCCTTTTCACTATCCCCCTGCACTCCTTGTCCCAACCTCTCTTTGCTTTTACCTGGACTGAC
CCTGACACCCATCAGTCCCAGCAGCTTACCTGGGCTGTACTGCCACAAGCCTTCAGAGACAGCCCTCATT
ACTTCAGCCAAGCTTTTCTCATGATTTACTTTCTTTCCACTCTTCGGCTTCTCACCTTATTCAATATGTT
GATGACCTTCTTTGCAGCCCCTCTTACCAATTTTCCCATCAGGACAGTATCCTACTTCTTTAACATCTCT
ACTCAAAGAGGTACCAAGTATCCTCCTCTAAGGCTCAAATTTCTTCCCCTTCTGTTACATATCTTGGCAT
AGTCCTCCATCAACATACATTCACTCTTTCTACAGACCATGTTCAGTTAATCTCACAGACCTCTGTCCCC
ACCGGCAAAGCAACAGTTCCTTTCCTTTGTAGGCATAGTTGGATACTTTCACCTTTGGATACCTGGTTTT
GCCATCCTAACAAAAACATTATATANCAGCAGCTTACCTGGGCTGTACTGCCACAAGCCTTCAGAGACAG
CCCTCATTACTTCAGCCAAGCTTTTCTCATGATTTACTTTCTTTCCACTCTTCGGCTTCTCACCTTATTC
AATATGTTGATGACCTTCTTTGCAGCCCCTCTTACCAATTTTCCCATCAGGACAGTATCCTACTTCTTTA
ACATCTCTACTCAAAGAGGTACCAAGTATCCTCCTCTAAGGCTCAAATTTCTTCCCCTTCTGTTACATAT
CTTGGCATAGTCCTCCATCAACATACATTCACTCTTTCTACAGACCATGTTCAGTTAATCTCACAGACCT
CTGTCCCCACCGGCAAAGCAACAGTTCCTTTCCTTTGTAGGCATAGTTGGATACTTTCACCTTTGGATAC
CTGGTTTTGCCATCCTAACAAAAACATTATATAAACTCACAAAGGAAAATGCAGCTGACCCCATAGATCA
AAAATCCTCTCCCTGCTCCTCTTTCCATTCCTTAAAACAGCTCTAAAAACTGCTCCCACGCTAGCTCTCC
CTGACTCATCCCAACCCTTTTCACTACACACAGTGAAAGTGCAGAGCTGTGCAGTTGGAATTCTTACACA
AGGACCGGGACAACATCCTGTAGCCTTTTTGTCCAAACAACTTGACCTTACTGTTTTAGCCTGGCCCTCA
TGTCTGTGTGCAGTGACTGCCACCACTCTAATATTTTTAGAGGTCCTCAAAATCACAAACTATGATCAAG
AGGTCCTCAAAATCACCAACTATGCTCAACTCACTCTCTACAATTCTCATAACATTTAAAATCTATTTCC
TTTCTCCCACCTGACTTATATACTTTTTGCCCCCTGGCTCCTTCAGCTATACTCACTCTTTTTTGAGTCT
CCCACAGTTACCATTATTCCTGGCCCAGACTTCAATCCAGCCTCCCACATTATTCCTGATACCACACCTG
GCCCCCATGATCGTATGTCTCTGATCCACCTGGCATTCACTCCATTTCCCCATATTTCCGTCTTTCCTAT
TCCTCACCCTGATCACACTTGGTTTATTGATGGCAGTTCCACCAGGCCTAACTGCTACTCACCAGCAAAT
GCAGGCTATGCTATAGTCTCTTCCACATCTTTCATTGAGGCTGCTGCTCTGCACCCCTCCACTACCTCTC
AGCAAGCCGGACTCATTGCCTTAACTCAGGCCCTCACTCTTGCAAAGATATTGCACATCAATATTTTTAC
TGACTGTAAATATGCCTTCCATATCCTGCACCACCATGCTGTTACATGGATTGAAAGAGCTTTCCTCACC
ACACAAGGCTCTTCCATTATCAATGCCTCTCTAATAAAGGCTCTCCTTAAGGCTGCTCTCCTGTCAGCCA
AGGCTGGGATCATTCATAGTAAAGGACACCAGAAGCCAACTGATCTCATTGCTAAAGGAAATGCCTATCC
TGACAGGACAGCAAAAGAAATAGCAAATGCCTCCACACCCACAAATATTCCAGCCCTCACTCCAAAAGGT
CAATATTTTTCTTTCTCCTCTATCACCGCCACCTACTCCTCTGCTGAAAACCTGCTCTACCAGTCTTTTC
CAACTCAGGGCAAGTGGTTCTTAGATTGTGAAAAATTTATTCTTCCTCACCTTAATCCAGGAAACAAAGA
TTATTTTACTTATTATCTCTCCCACATAGGATCTGCAATTAGAACTATTGAACTTCTCCATTCACATCAC
CACCCACACCTATGGGAAAAGGGTAATATAATAGGTCATTGACTTAACAACAGGGAATCCCATTCATATG
ATGGAAAATGGGGACAAAACCTTTGGTATGTGAAACATTATGCCTTCCTTGGTCTAAAACTCATCGCCAC
CTACATTAAAGCTAATATGCCTGATTACTGTTTTAGAGAACTTATACTATTAGAGCAGTTCCAAGCTCAA
AAATATGCTAACTGGCACCTTTTAAGCCACATAAAAATGCACCCTAGACCCGAAACTTACTGGACTAACT
CATTATAAAATTTTCTGTAAGATGTTCATGTAGTCTCTGGTCACACTTGAAGCAGTCCTGAGAAATATCA
CCCCTACCCCAATGACCCTCAGTAAAAACTTACATTTTCTTTATCTTTTCTTATACCTTTATATTTTGTA
AATAAAAAGACAGGAATGTCAGGCCTCAGCCGAAGCTCAGCCATTATAACCCCTGTGACCTGCACATATA
TGTTCAGGTGGCCTACAGGAGCCAAGAAGTCTGGAGCAGCCAAAAAACCACAAAGAAGTGAAACAGCCAG
TTCCTGCCTTAAATAACTAACCCACCTTATGACATTCTACCATTATGACTTGTTCCTTCCCTATCCCAAC
TGATCAATTGACCCTGTGACATTCTTCTCTTTGACAATGAGTCCCATGATCTCTCCACCATTCACCTTGT
GATCCCCTCCCCTGCTAACAATAGATAACCACCTTTAACTGTAACTTTCCACTGCCTACCCAAGCCCTAT
AAAGCTGCCCCTCTCCTATCTCCCTTTGCTGACTCTCTTTTCAGACTCAACCCACTTGCACCCAAGTGAA
TAAACAGCCTTGTTGTTCACAGAAATCCTGTTTAGTGGTCTCTTCCACGGATGCACTTGACATTTTGCAA
ACTACGTAATGAAGAAAACCAAATTTAGTAATTGGTTAGGTACAGTTATGTGGTTTCTTAATTTGTACTG
TTGCGGGAAAGTAAGGAACTGGAGAGACCAAATGGAGAGCAGGAAAGTGTTTATTTAAGGTGTACTCTGG
CACAGCGGACACATGTCCTGAAAGTCTGAGCTCAGAACAAAGGAAATGAGTCCCCTTTAAGCATTTTGAG
GTGGGCACTGCATGAAGCAGGAAGCAGGCTTACAGAAATGAGAACAAAAGTTGCTGTGACATGTTTGCTT
GTCTCACATCTCTGAGAAAACTTGGCTTGCAGCCTGTGCTTATCTGTCTTGTGACTTTGCAGCTGTGCAG
GGAAGAAAGAAACAGGAGCTTACAGAGCCTACAAAATGTGTGGAGGGTAGATATGATTAATGTTTCCTGG
GACAGACAGTTAATATTCTCTTCTAACTTTAACTTCAGGGGGGCTACTCAAATTCTTTTTAGCCTTGGCT
AATACAGCAATTCATTGTATGAGCTATTGTTATTTCTCTTACTATCACTATAATCTTTACTATTATTACT
TATGTTATTATTCTGTTATTTTATTAAGTTTCTACTTCAGTACATTAAAGGTGAAAATTTCCTGGTTATG
TAATCAGAGCTTAATCAGTAGTTTATAACTGGTGAAGCCTGAATTTTGTTTCTCTGAATGTAATAATTAA
TAATAATGCACCTGAGTTAGTTTTTTGTTTTGTTTTGTTTTTTTGTTTTTTTTTTACAATGAACCCAGAA
ACTAGAGACACAGTCTAATTGCCTACAACTTAATTATTTTCACACAGCCTGGGGAACTGATTTTCTGCTG
CATTTTTCACCTGTGTCCCAAGCAGGGTCTTAAGTCTAAACACCCATGCCCTGTATCTCCAGCCTCACTC
TGGCTTGCAGTAAGATACTAAATTTCCAGTTTCTTCTGGAATTCCCAAATGCCAGCTTTTTCTCCCTAGT
TCATATTAACACTTCTTTGTCTTTTAGTGTACTTTTTTATACCAAATTTTAATTAATCATTTTTTGGCAA
AGCTCTAAATGGTGCTTTTAAGAAGTTATGTTATCTGTTTGTAAATATTTCCCATGAGGAGAAGGCAAAT
AATAATCCCCTGATTCTGTATTGTAGAAAATCTCTGTGTCTCTTTTTGTTTTATCTTCTCTAGGCACAGA
GGTCTTATCAGAATGTTTTTGGGTCAAAGTTCTGTTCTGGAAAATTTATGCGGTGATGTGTCCTCAGCCA
CCCTTTAGTTTTTTGCTGGTCCTGGGTTTAGTACTGTCTGAGGATAAACCAAGATATCTGCCATGGTTAT
GTCAGCTAGAGTGTCCAGTGGATATCAGCTTCTGGTTTATTTTCTGTCTTAGGATGACCTAAAGTATGGA
ACGTATCCTCTCAAGGGAGAAAGTGGATACCCTGGGGCTAAGAGGAATCTTCTGGTGTACTCTAACTTTG
AAAAGGTGTTAAAATTGCCTTCACCCAACCCAGATTTCATTTCTTGGAGACAAATTGCTGTTCAACCAAT
CAGATGCTGGTAATGAGGGGAAAACACAGAAATAATTTTGCCCCTGGATTCTGTAAGGGGCAGAAGAATA
GTGAAATAAATATAGTAAAAGAAAAAGAGGCCGGGCGCGGTGGCT
