# Supplementary material for: Genome-wide characterization of endogenous retroviruses in snub-nosed monkeys
Source: PeerJ. 2019 Mar 18;7:e6602. doi: 10.7717/peerj.6602 (PMC6428148; doi:10.7717/peerj.6602)
Supplement: File S4 — All ERV sequences found in the black and white snub-nosed monkey. [file peerj-07-6602-s004.zip › Supplemental4/263-6919.fasta]

>263NW_016813010.1:1075976-1082894 Rhinopithecus bieti 
CTTTTCACTTAGAAGACAAAGAATGCATGTAAATGCTAATGAGAGCTTTTGCATAAACAGAGGAAGAAGC
AGTGAAAGGCCTTTTTTCTTAATCCCAGAAGTGGCAAAAATAAGTTTTTACCTCTGCTTCTTCTTAACTT
GCCAAACTCTACAACACTCTCCTCCCAGCCTCCCACATTCTTCTGAGAGATCAGCCCTGAGGAAGCTGAG
GGATGGTAGAGCTTGGCAAGCCGGTAACAATAAGACAGACCATTTGTGAGCTTTAAGGGAGGGTGAGAAA
TTCTGATGACCAGGCACTGTTTAACAAAGCAAGTACTGAAGCCCTGGGGTGCTTTGAAAATAACATGTTT
TGGAGCCACTCAGACCTGAGTTAGACACTTTGCTCTATTGTTTAAGAGCTGTTTGCCTCAGATAAGCTAT
TTCCCTTCCTGGAATATCGGTTTTTCCTACCTAAACTGTGTGTGTGTGTGGGGGGGGGGAGGGCGAGTAT
CAACTTCACAGACTTGTTATGAAAATTAAAGATAATTAGCCGGGCAGGCGCGGTGACTCACGCCTGTAAT
CCCAGCACTTTGGGAGGCCCAGGAAGGTGGATCACGAGGTCAGGAGCTCAAGATCAGTCTGGTCAAGATG
GTGAAACCCTGTCTCTACTAAAAATACAAAAAAATTATCTGGGCGTGGTGGCACGCGCCTGTCATCCCAG
CTACTCCGCAGGCTGAGGCAGAGAATTGCTTAAACCTGGAGGGGCGCAGGTTGCAATGAGGCAAGATCAC
GCCACTGCACTCCAGCCTGGGTGACAGTGAGACTCAGCCAAAAACAAAAAAAAGAAAGAAAGAAAGAAAG
AAAGAAAGAAAGAAAGAAAGAAAGAAAGAAGNNNNNNNNNNNNNNNNNNNNNNNNNNNNNNNNNNNNNNN
NNNNNNNNNNNNNNNNNNNNNNNNNNNNNNNNNNNNNNNNNNNNNNNNNNNNNNNNNNNNNNNNNNNNNN
NNNNNNNNNNNNNNNNNNNNNNNNNNNNNNNNNNNNNNNNNNNNNNNNNNNNNNNNNNNNNNNNNNNNNN
NNNNNNNNNNNNNNNNNNNNNNNNNNNNNNNNNNNNNNNNNNNNNNNNNNNNNNNNNNNNNNNNNNNNNN
NNNNNNNNNNNNNNNNNNNNNNNNNNNNNNNNNNNNNNNNNNNNNNNNNNNNNNNNNNNNNNNNNNNNNN
NNNNNNNNNNNNNNNNNNNNNNNNNNNNNNNNNNNNNNNNNNNNNNNNNNNNNNNNNNNNNNNNNNNNNN
NNNNNNNNNNNNNNNNNNNNNNNNNNNNNNNNNNNNNNNNNNNNNNNNNNNNNNNNNNNNNNNNNNNNNN
NNNNNNNNNNNNNNNNNNNNNNNNNNNNNNNNNNNNNNNNNNNNNNNNNNNNNNNNNNNNNNNNNNNNNN
NNNNNNNNNNNNNNNNNNNNNNNNNNNNNNNNNNNNNNNNNNNNNNNNNNNNNNNNNNNNNNNNNNNNNN
NNNNNNNNNNNNNNNNNNNNNNNNNNNNNNNNNNNNNNNNNNNNNNNNNNNNNNNNNNNNNNNNNNNNNN
NNNNNNNNNNNNNNNNNNNNNNNNNNNNNNNNNNNNNNNNNNNNNNNNNNNNNNNNNNNNNNNNNNNNNN
NNNNNNNNNNNNNNNNNNNNNNNNNNNNNNNNNNNNNNNNNNNNNNNNNNNNNNNNNNNNNNNNNNNNNN
NNNNNNNNNNNNNNNNNNNNNNNNNNNNNNNNNNNNNNNNNNNNNNNNNNNNNNNNNNNNNNNNNNNNNN
NNNNNNNNNNNNNNNNNNNNNNNNNNNNNNNNNNNNNNNNNNNNNNNNNNNNNNNNNNNNNNNNNNNNNN
NNNNNNNNNNNNNNNNNNNNNNNNNNNNNNNNNNNNNNNNNNNNNNNNNNNNNNNNNNNNNNNNNNNNNN
NNNNNNNNNNNNNNNNNNNNNNNNNNNNNNNNNNNCCCCCCCCCCCCCCGCCGCCATCTGTGAAGATAAG
CTATCTATTTACATTACCCAAGGTGAAATTCAACATAACTGTTTTAGGGTAAAAACCTTGAGACCCACAA
GGATTTTCCTGTGCTGGATAATCTTCAAACAAAGACAATAATAAGATCATAATTACACCTAACATAATAC
AACTATCCTTTGTAAAACCGGAAATGTAGCAATCCCCAACTCAAATACTATTACATAAAGTTAACAATAC
TTCAATGCTGGTATGATTTCAATAAATCTCATGTCACATAATAGAAGAAATAAAGATATTTTCTTAGTAC
AAGTGTATACATGCACAAACATGTTTTTAGCAAAAGAAGGAGGAAATACTCATGACAATTACAGTCCTCA
TTTCTGCAGCTGGTCATGCGGTCGTAGCTGGTATTGATGACTGCCTTCTTCTACTACCCATTCTGTATTC
CCTTTGCCTTCAGCAAGCACCTCAGGAGATCATGGATTTTTTCCTGGTGGAGTGACAGAAACCCTCATTC
CTGAGGACTACAAATCTGGCCCATTTGTAGTCCTGCCTGGATTGGGCTATTGTAGCTTCCCATTGACCTC
AATCACAGGGCATGGTAATACTAAGAGATGCCCTAGTGGATCTCCTGTACTCCATGCATACTCTTCCTTA
CTTCCGTTGTGGAGTAGTAGACTGATTTCATCTTGATAGTCCGGGTCAATCACCCCAGCCAACACTGTAA
CTCCCTTCTTAGCCTGTTGACTTAAAGGTAGGAAGAGCCCAAAATGTCCAGGTGGCAATCATAACTTCCA
GTTTAATGGAATCATTGTGTCTCCTGGTGGCAGCTTCCCTCCCTCTGGAACTAAGGCCTCTAGGCCAGCA
GAATATAATGTTGCAGGAACAGGAAGCAAATATTTTTCTAGTGGATCACTGGCGGTGATGGTGAGTGGTG
AGTGGTGCTACTTCCACTTCCACCCCTTGATTTCTGAACCTGTGAATCCTGGCTATGGGAGAAATAGTAC
CATATATTGGATGCTGATTTGGAACATACTTGACCTTCTTTCTGGAGAACTCTGCCTTACCCTGCAAAGT
AGTGTCACCTAGTCAGTGTTGTAATTGTGGCTTCAAAAAGCCATTCTACCATTCTATCTAGCTGCTTCAG
GATGATGGGGAACATGGTAAGAGCAGTGAATTCCATGAGCATGAGCCTATTGCCGCACTTCTTTAGCTGT
AAAGTGAATGTCTTGGTCAGAGGCAACGCTGTGTGGAATAGCATGACCGTGGATAAGGCATACCATGAGC
CAATTGATGGTAGTCTTGACAGAGGCATTGTGTGAAGGGTAGGCTAACCTATATGCGGAGTAGTTGTCTA
TTCCAGCGAGGACAAACCTCTGCCCGTTCCATGATGAAAGAGGTGCAATATAATCAACCTGCCACTAGGT
AGCTGGCTGATCACCCTGAGGAATGGTGCCGTATTGAAGGCTCAGTGTTGGTCTCTGCTGCTGGCAAATT
GGGCACTTAGCAGCAGCCATGGCCAGGTCAGCCTTAGTGAGTGGAAGTCCATGTTGCTGAGCCCATGTGC
AACCTCCGTTCCTACCACCATGGCCACTTTGTTCATGATCCCATTGGATGATGACAGGGTGGCTGGGGAA
AGAGGCTGAGAGGTGTTCATAGAACCGGTCATCCTATCCACTTGATTAAAATCCTCCTCTGCTGAGGTCA
CCCGTTGGTTGGTGAGCATCCACATGGGATACAAATATCTTCACAGTTTTTGACCACTCAGGGAGCTCCA
TCCACATACCTTTTCCCGAGATATCTTTGTCACCAATTTTCCAATTATCCTTCCAAGTCCCTGACCATCC
AGCCAAACCATTGGCTACAGCTTGTGAATCAGTATATAATCACATATTTGGCCATTTCTCCTTCCGTGCA
AAGTGTACAATCAGGTGCACTGCTCAAAGTTCTGCCCACTGGGAAGATTTCCCTTCAACGCTGTCCTTCA
GGGATGTCCTAGAAAAGAGCTGTAGTGCTGCAGCTGTCCACTTTTCGGTGGTGACTGCATATCGTGAAGA
GCCATCTGTGAACCAGGCCCTAATCTTCTCTTCCTCTGTTGACTGATCATAGGGAACTCCCCATGAGGCC
ATCGGTGCAGGCTTGGGGAGAGAAGGCAGGGTGGCAGCAGTGGAGACCAGGGGCATTTGAGCCACTTCCT
CATGTAACTTACTTGTGCCTTCAGGACCTGCTCAAGCCCGATCACATACATACCACTTCCATTTGATGAT
GGAATGCTGCTGTACATGACCCACTTTATGGCTAGATGGGTCAGAAAGCACCCAGTTTATGATAGGCAAT
TCAGGTGCCATGGTGACTTGATGACTAATAGTCAAATGTTCAGTTTCCACCAAACCCCAGTAACAAGTTA
AGAGTTGTCTCTCAAAAGGAGAGTAGGTATCTGCAGAAGATGGCAGAAACTTGCTTCAAAATCCTAGAGG
CGTCTGCTGTGATCCAGCTATGACGACCTGTCAAGGCTCCAAACAGCATCGCTATCTGCCACTGACACAT
CAAACACCATTGGAAAAGCACAGAAGCCTGGACCTGTTGCAGAGGCTCCTCCTGTTCTGGACCCCACTCT
AAACTGGCAGTCTTTTGGGTCATGCAACAAATGGGCCTAAGTAACACACCCAAATGAGAAATGTGTTGCC
TCCGAAATTGAAATAGGCCCACTAGGCATTGTGCCTCTTTCTTGGTTGTAGGAGGGGCCAAATGCAGCAA
CTTATCCTTCACCTTAGAAGGAATGTCTCAACAGTCCAAATGTCCCCACACCATTGAACCCCTAGAAATT
TTAATGAGGTAGAAGGTCCCTGAATTTTAGTTGGATTTATTTCCCATCCTCTGGCACACAAATGTCTCAC
CAGTAAGTACAATGTATTTACTTCTTCTTGCTCACTGGATCCAATCAGCATAATGTCATCAATGTAATGG
ACCAGTGTGATATCTTGTGGAAGCAAAAAGCGATCAAGGTCTCTCCAAATAAGATTATGACACAAAGCCA
GAGAGTTGATATACCCCTGAAGTAGGACAGTAAATGTATATTCCTGGCCTTGCCAGCTGAAGGCGAATTG
TTTCTGGTGGGCCTTGTGGACAGGAATGGAGAAAAGACATTTTCAATTCAATGGCTGCATACCAGGTGCC
AGGAGATGTGTTAATTTGCTCAAGCAATGAAACCACATCTGATACAGCAACTGCAATTGGAGTCACCACT
TGGTTAACCTTACAATAATCCACTGTCATCCTCCAAGATCATCTGTCTTCTGCACAGGACAAATGGGAGA
GTTGAACGGGGATGTGGTGGGAATCACCACCCATATGTCTTTCAAGTCCTTGTTGGTTGCACTAATCTCC
GCAATCCCTCCAGGGATGCAATATTGTTTTTGATTTACCATTTTTCTAGGTAGAGGCAGCTGTAATGGCT
TCCATTTGGCCTTTCCCACCATAAAAGCCCTCACTGTACCAGTCAGGGAAGCCAATGTGGGGGTTCCACC
AGCTGCTGAGTATGTCTATGCCAATCATGCATTCTGGTACTGGGAAAATGACCACAAGATGAGTTCAGGG
ACCCACTGGACCCACTGTAAGTTGGACCTGAGCTAATACTCTACTAATTATTTGACTTTTTTAAGCCCCT
ACTTTAACTAGGGGACAACAATGACGTTTTGCGTCCCCTGGAATCAACGTCAGCTCAGAACCAGTATCAT
GCAGTACTGGAAATGTCTCATTTCCCCAATGCACAGTTACCCTGGTAAAAGGCTGGAAGTCTCCTTGCAA
AAGGATGGGAGAAAGATTCAGAAACTGTATAAACTGTTAGTAATGTAGTGCGGTTCTTTCTCAAGGGGAC
CCAGGCTCCCCTTTATTCAAGGAGTTCTGGGTCTGCAAACTGGCTCAAGTCTGGAAATTGATTGAGGGGC
CATGATCCTCAGTTTTTATAATTTAAATTAGTCTTTGGTCCATTTGACCTAGAGGTTTTCTGCTTGTATA
AATTAAGTAGGAATGCGGTAGGCTTCCTATCAATTTCACTTCTAAGAAGTCCATGATTAATTTGCCAATG
CCAGAGCTCTACATGAGTCAGACTGTTCTGATTGCCGCTTTACCTCTGCTGTCCATTATGTTAGCTATGC
CCACCTTACTTTTGACAGTTGAGTGCCACCACTTGGCCCCTGCCACCTTGGGATCCAATTATTCCCATTG
TATTTAAATTTTGTAGTTGAATGACTGCAGTTCCCACTGTTAGATATGACATACAGAGAAGAGCAATTAC
AAGACTCTTCAAAGATGCAGGTGTTGCCCTCACAAATCTATTTTGCAAGGCATTGGTCACAGGTATATCT
TCTGGACACTCCCAGCTGGGATGAGTAGGTCTAAAGTGACTAATCCACTCCACCATTCCAGTCTCCCTAA
GCCTTTGGATCCCTTCCTCTTCATTAAACCAAGGGAGATCAGGCATTTCTGGCTAACTCACAGTGGGTGA
CCTTTTAATCCACATTTCAGCTAACCAGCAAATAAACTATTAGAATCTTTTTTAACTCCTTGAGCTGCAA
TATTAAAAGCAGAGTCCCTACTTAGTGGGTCCAAATCAATAAATTCAGCCTGATCCAACTCTGTGTTCTT
TCCACCACTATCCCATACCCTTAATATTCATTCCTATGCCTGTTCTCTAGATTTTTGTTTGTATAAATTA
GAGAACTTGAACAGTTATTTTTTGAGTGTAGCATATCTCCTCATGGGTCACAGTCCCAATCTCATCTCCA
GGGGCCAGCTGGGACTTCAGTCTAGTTATAGGTGTAGAAGCAAACAGGGGTGTTGGGGGTTTCTCCTGAG
AAGAATCAACATTATTTTGCCTAGCAACTGCCTCAGGGGAGGCCATCACTGCTGCCTCAGGCAGCACAGG
GTTTACCTCCTCAGACCAAGGTGGAAAGGCTGATGGCAGCATGGGATAGGGAGAGGATG
