# Supplementary material for: Genome-wide characterization of endogenous retroviruses in snub-nosed monkeys
Source: PeerJ. 2019 Mar 18;7:e6602. doi: 10.7717/peerj.6602 (PMC6428148; doi:10.7717/peerj.6602)
Supplement: File S4 — All ERV sequences found in the black and white snub-nosed monkey. [file peerj-07-6602-s004.zip › Supplemental4/264-10468.fasta]

>264NW_016813010.1:1136598-1147065 Rhinopithecus bieti
TATGCTATTTAAAAGTTCAAAAAGAAATAAAACCTGTATATCAGATAAGACATCAGTTTAAAATTTGCAA
GAAACATAAAATTTACTGTAGATTGGTTTTCAATGCTCTTTTTGTACTTACATTACAGTGGTATTTATTA
AAATATTTACAAGTTGTTTCAAGAAGGAAGAATAATCTGTAATTTAGATTTATGTTCAAATATCTCTGTA
AATAAGATGTTAAACTGTTCATTTTGACTATTTCTGATCTACAATGCAGGCTTTAAGTATAAATCCTTAA
AAGAGTGCCTTAATGTGTATCTTTTAAGAAATGTATCCAGGCATGTAAGATTTTTAAAGAAAACGCACAG
AATAATTTTGTGAAACAAACTGTGAGTTACATTAAAGAAGAGTACTTAGTTATGAATCTATTAAATCAAT
TCATAATTTGTACTCTTTATGACTGAAATTATGTAATGTTCAGTTCTGTATGTGTGTTTTACTTGATTGA
TACCCAAATGAATGCTGTATTGATTATATATTATCCTTCTTAATTATCTTAAATCTAAATGTAAAATAAC
ACATATATATGTACAATATCTATGTCTCAGAAGTACCTTGGGGTGTGTAGCACTTTTAATTAAATTTGGT
AAACATTGTAATGTTCCAAAATTTCTTTTTATTTTCTGATTTACTGTTAGTTGTGCAAGAGATTAAAATA
ATCAGTAAGAAGTGATATAATCAAGCAATAATGTTATGAGAACCGGTACATGCATTACTTTCTAAAGCTG
ACATGTTTCTCCTGGCCCTTCTGTTTTTTAAACTCGATTGCAGCCTGTATTTTCTAAAGCAATGGCTGGA
CTATATAAGTCTGTCTTCTGAAGTGATGAGTTAGAGAATGTTGCAAGAGTACTTGCCAAATCATAGTACC
ATTATTAATTCAAGCATGATGAAATTGCTCATTTTTACTATAAGCATGTAATTCATCAAAATACTACTAG
ACCATATCACTCTCAGCTATTACACTGATATAGCACCTAATTCTAACACCAACAAAAGCAGAAAATTATT
TTGCTGTTTATCTCCCCAAAATAGTAATTGTTTTGAATTTGGGCAAGCGTTGCTTCATATTTTGATAAAA
GGAAAATTTCAACATGTTTTTATGTACTGACTTGAATGTAGTTGTTTTGCATTTGAATAACCTCATCTAT
TAAGCTTTAAAATATGTCAGGGTATTGAGAACTGAAATTCCCTCATGTCAGTTTCTTTATTGTTCTTGAT
GAATATATCACAAACTGGGGTAGTATACAAGTACATACCCCCTTAAGTCATAAATAGAATCATGAAAAAT
TACAGTCTCATTACTGACCAGCTCTTCCTTGAAAGTTTCTTTTGCCATCAAACCTATGTACTTCCAAATA
CTATGTTGGAAATTGAAATGCAGTGGACAATAGCCCTACTTATTGTCATTTATCCATAAAAGTTTTGTTG
GGCACAATTTATTAGGAATAAAAAAATCAGTAAAATTTTGTACATATTTTTTGCTAAGATACTCAACTTT
TGTCTAATGCTCATGGATTTATTTATTTCATAAGAACCATTTACTGCTACTAAAATAATATTGCAATGAT
TAACAATATCCACTTATTTATATGCTGTACTTGAGCATTCAATATGTGTGAAATTGTCCCTGCTCTTTTC
TGCGGACTGAATTGTCTGCACCATAGTGCCATGCAGAGAACAACCTTATTAGAAGTTAGAGTTATCAATA
AATAGATAAATTAAAATAAAGTAAGCTAAAATAGATTTTAAAAAAGAAACTCTGGTTTCTTCCTGTGCCA
CTGAATCTATTATTTTATTGTACGTTTCCTTTGTCTTTAGAGTTTATGTTTGTAAATTACTTTTCTTCAT
GCAGTGGGTCTGATAGCTTTGGAAATCTTCAGCTTGGTGAATTTCTAAGGTAGGTAGATCCCACTACCCC
CACTGATTCTGATTTACATGGGAAGAGGAACACAGGCTGAAACATATTCTTTGCCCTTGCTCCTCCTCCT
CTCCTCTACCCTGATTTAAGATCACTATTTATTTTATTTATTTTTTATTTTACTTTAAATTCTGGGATAC
GAGGTGTGCGAGCTGGTAGCAGTGAGACTTCGGCGGACATGGCTCCCAGCGTGCCAGCGGCAGAACCCGA
GTATCCTAAAGGCATCCGGGCTGTGCTGCTGGGGCCTCCCGGGGCCGGTAAAGGCACCCAGGCACCCAGA
TTGGCTGAAAACTTCTGTGTCTGCCATTTGGCTACTGGGGACATGCTGAGGGCCATGGTGGCTTCTGGCT
CAGAGCTAGGAAAAAAGCTGAAGGCAACTATGGATGCTGGGAAACTGGTGAGTGATGAAATGGTAGTGGA
ACTCATTGAGAAGAATTTGGAGACCCCCTTGTGCAAAAATGGTTTTCTTCTGGATGGCTTCCCTCGGACT
GTGAGGCAGGCAGAAATGCTCGATGACCTCATGGAGAAGCGGAAAGAGAGGCTTGACTCTGTGATTGAAT
TCAGCATCCCAGACTCTCTGCTGATCCGAAGAATCACAGGAAGGCTGATTCACCCCAAGAGTGGCCGTTC
CTACCATGAGGAGTTCAACCCTCCAAAAGAGCCCATGAAAGATGACATCACTGGGGAACCCTTGATTCGT
CGATCAGATGATAATGAGAAGGCCTTGAAAATCCGCCTGCAAGCTTACCACACTCAAACCACCCCACTCA
TAGAGTACTACAGGAAACGGGGGATCCACTCTGCTATCGATGCATCCCAGACCCCTGATGTCGTGTTCGC
AAGCATCCTAGCAGCCTTCTCCAAAGCCACATCCTAGTATCAGAACGCCAGGCGAGACTACACCACTGCT
CATCACCCTGCGGCGTGATCCCTGCTCTTAGGTGCTGGGCAGAAGGGAAGGGTGGTCAGGGTGAGGATGG
TGAGGGAGGGCTGGTGAGGGGCTCAAAGGAATAGTTGGAACAACAGCAGTGTTATTGTAGTGTGGCAGTT
TCTTTTATACATAGGTGGGAGTTTTTAAAGTGTAAGGGAAAAATTAATTTTTTAAAAAATACCATGCTTG
GAGGGAGGGGGTAGAAATAGAGAGATACAGTATTATTTCTAAGGAATCGGGTTTTCATTTACTCTGGACT
GGTGAAAATATTTTTTAAAGCCAGTGCACTAAGACCTCAGCTTTTATCTCAGAACCCCATGGGTTCCAGA
CCAAGAGTACAGGAAATCAAATTGTTGTCCTGTGTGTCTATAGCTTGCAACAGGGAGGCTTTGATTACTG
ACCCTGGTTCCACACACTGTAAGATCAAAAAACTGTCTCCACATTTGAAAGAGATGTAAGGTGTATTCAT
AGGGATGGTGGCTCAACAAATCAAGCATACTGGAATCAAGGGGAGGGGGAAGGGAATGGAATGGAAAGGG
AGGCTGATTCCCTTCCCCTGACTTACCACTGATTTACTAGGCTACCTATTCTCATGAGTAACCTCTCACA
GCTACGTAGCACATGCCACAATCCTATGCTCTTGCCTTCTTTTATCTGCAGTGTGTGAAGGGACTCTTTT
AAATAAATGAGCAAGTGTCCTAAGCTATGTCATCCAAAGATTGTCCTTTCCATTATCAAATCCTGTGACT
GGGATCACTCAACAGCACTGTGATGTATTATTTTCAATGAGGTGCCTTTCTTAACTGACCAAATGCTGCC
TTGTTTGGCCCCTAAATCAATAAAATGTTAAAATTTGTAAAAAAATAAATAAATAAATAAATAAATTCTG
GGATACAGGTGCTAAACATGCAGGCTTGTTACATAGGTATACATGTGCCATGGTGCTTTGCTGCACCTAT
CAACCCAATCATCTAGGTTTTCAGCCATGCATGCTTTTGGTATTTGTCTTAATGCTCTTCCTCCCCTTTC
TCCTGATCCCCCAACAGGCCCCAGTGTGTGATGTTCCCCTTCCTGTGTCCATGTGTGCTCATTGTTCAAC
TCCCACTTATGAGTGAGAACATGTGGTGTTTGGCTTTCTGTTTCTGTGTTAGTATGCTGAGGATGATGGT
TTCCAGCTTCATCCATGTCCCTGCAAAGGACATGAACTCATTCTTTTTTATGGCTGCAGAGTAGTCCATG
GTGTATATGTGCCACATTTTCTTTATCCAGTCTATCATCAATGGGCATTTGGGTGGGTGCCAAGTCTTTA
GTATTGTAAACGGTGCTGCCATAAACATACATGTGCATGTGGTTTTATAGTAGCATGATTTATAATCCTT
TGGATATATACCCAATAATGAGATTGCTGGGTCAAATGGCATTTCTAGTTCTAGATCCCTGAGGAATTGC
CACACTGTCTTCCACAATGGTTGAACTAATTTACACCACACCAACAGTGTAAAAGCATTCCTATTTCTCC
ACATCCTCTTCAGCATCTCTTGTTTCTGGACTTTTTAATGATCACCATTCTAACTGGCATGAGATAGTAT
CTAATTGTTGTTTTGATTTGCCTTTCTCTAATAACCAGTGATGATAAGCTTTTTCTCACATTTGTTGCCC
ACATAAATGTCTTCTTTTGAGAAGTGTCTGTTCATATTCTTTGTCCACTTTTTGATGGGGTTGTATTTTC
TTGTAAATTTAAGTTCCTTGTAGATTCTGGATATGAGACCTTTGTCAGATGGGTAGATTGCAAAAATTTT
CTCCCATTCTGTAGGTTGCCTGTTTAATCTAGTGATAGTTTATTTTGCTGAGCAGCTCTTTAGTTTAATT
AGATCCCATTTGTCAATTTGGCTTTTGTTGCTATTGTTTTTGGTGTTTTAGTCATGAAGCCTTTGCTCAT
ACCTATGTCCTGAATGGTATTACCTAGGTTTTCTTCTATGGTTTTTATGGTTTTAGATTTTACATTTAAG
TCTTAAATCCATCTTGAATTAATTTCTGTATAGGGTGTAAGGAAGGGGTCCAGTTTCTGTTTTCTGCCTA
TAGCTGGCCAGTCTTCCCAGCAACATTTATTAAATAGGGAATCCTTTCCCCATTGTTTGCTTTTGTCAGG
TTGGTTGAAGATCAGATGGTTGTAGATGTGTGGTGTTATTTCTGAGGCCCCTGTTCTGTTCCATTGGTCT
ATATATCTGTTTTTGTACCAGTACCATGCTGCTTTGGTTACTGTAGCCTTGTAGTATAGTTTGAAGTCAG
GTAGCGTGATGCCTCCACTTTGTTGTTTTTGCTTAGGATTATCTTGGCTATATAGGCTCTTTTTCGGTTT
CACATGAAATTTAAAGTAGTTTTTTTCTAGTTCTGTGAAGAAAGGCAATGGTAGCATGATGGGAATAGCA
TTGAATCTGTAAATTACTTTGGGCAGTATGGCCATTTTCACAATATTGATTCTTTGTATCCATGAGCATG
GAATTTTTTTCTATTTGTTTGTGTTCTCTCTTATTTCCTTGAGCAGTTGTTTGTAGTTCTCATTGAAGAG
GTCCTTCATGTCCCTTGTAAGTTTTATTACTAGGTATTTTATTTTCTTTGTAGCAATTGTGAATGAGAAT
TCACTCATGATTTGGCTCTCTGCTAGTCTATTATAGGTGTATAGGAATGCTTGTGATTTTTGTGCATTAA
TTTTGTATCCTGAGTCTTTGCCGAAGTTGTTTATCAGCTTAAGCTGTTTTTGGGCTGAGGTGATGGGGTT
TTAACACTCTCTTTAAAAAGAAAAAATTAAATTAATTAATTTATTATTATCATTATTTCTTTTTTTGATA
GAGAGAAGGTCTTGCAATGTTGACCAGCCTGGTCTCATGCTCCTGGCCTCAAGTGATCCTCCTACCTCAG
CCTTCTGAAGTGCTGGGATTACAGGCATGAGCCACCATGCCTAGCAAGATGACTCTATTCTTCGGGTTCT
GGAAGTTCACAGTAAGCATCTTCCATTAACAAAAACTGTAAACACGGCTTCCAGAATGTGGAAATTAAAT
TTACAAACTGAGGCAATTGGATTAATTTAAACAGACCAAAGGCATGCCACTCAGCAACAAAGCCCTTGTA
CCTACTTTACGAGCTGCCCGAGGCTCTTCTATTGACTGCTTATTGGCCAGTGATCTCCTCCTCATCTGTT
GTAATACATCTCATGTGATACCTTGCAAGTAAAATGAATATATGAAATCCTGCTGTATCCCAGTTCTAGA
ATATCCAAAGTGAAAAGAATATACATCTTTTTTATAATAGCACAAATGTAAAAGGTTCTGCTGAGTGCAG
TAACATAAATCTATACAAAGCAACTTCCCCAATAATTAAACAAGTATGAGATTGAATTGCAAAAGCCAAA
AAACAAATTCTGTAAGCTTATTTTTTTCAAAGCATTTATTTTGCTTAATCTCTAGTGTTAACAAGTGAAC
TATGATTAAAAATAATAGTAAGTCTATGTTCCATACTAACAGAACTTACTGTTGTGATACTGTAAATAAT
ATAACTCCTTTATCTTGTTCATGACTATCAGACTTGGCTTTTGTTGAATTTGTTTGTTTATGGTTTCTGG
AATTTAAGAAAGCAATACAAATTTCTAATTAATCTACCTAAGTGTATGAGTAGAAAGATCTCATGTAGGC
TGGTTTAAAACATGCTGTGAATTCCCAGATTCTTCATTTTGAAACTAACTTAAGTAGAAGTTTATGTGGT
AATTCACTTACCTTTCACAAAGTATGCCTTCATATGGTAAAGGGGGAAGTGTTCATCAAAGGATTACAAA
ACATAAAACATTTATTGAAAATTAGGAATTTAACCTTTTCCATTCAAAGTGAGGAATACATGTATATATA
TGTATTGACTCACCTTCTTAGTAATGGAATTCCTAGGCAGGGAGGGGGAAAGATGAAAACTATTTGAATA
TTGGATAAGATTAAAAAATAGGTCTAAATTACAACAAGCTTATTCCGCTAGGGAGATTGTTCTTTATTTC
TGCTATAGGAAAAGAAAGCATTTTGCTAAATCTTTACTAAAAGTTCCTATTCCATTGGGATGTCTCCTAG
ACAGCGGGCTTTTTTGTGTAAGAATTGAACTTCTAGGATGAACTTGAATGTGTCAAGTGGATCAATATGA
GTTTTCTGAATAGCATACCATTTCAGAATTCTCACCTCAGAACTTTTATTGGGTTATGATGTTTCTCTTT
TTCTTTCCTCATCCCCCTTTAAGAGCATACTTTTTTTGTAAGTTAGAATTAAGACAAGACTATTTAATCC
TTTTACATGAGTATTTATGTCAAAACGTCACTTTGAGCATTGTATATATGTTTGCTCAATTATACCTTAA
TAAAACTGGAAAAAGTTTTCTTTAATGTTCTATCTTGCAAACATTATATAAATATTTGCATATATGATAC
ATATGCATCATAATATATGTATGATATGAAATATTCATCTGAAAGGATTAAAGCAGTGAACAAAAAAGAG
ACCATATAATCTATAAACAAATTTTAAAAGAAATGCAAATTTTTAATACTGTCTAAGGCTAACATATAAA
AGACCTGATGTCATCAAATATTTCTCTTTGATTCCTTTACAAAATTTAGATGTGGGTGTTTTCTTTAATT
TTATACCATGATATGTACCAAAGAAGTATTTAGAATAAAAGATAGTCAATTCGACCCCTGCTTTTTAACA
TTATAAAATGTGTTCAGTTTAGTAATAATAAAAACTCAAATAAAAATGAGAAATAAAATTAATTTTATTT
TTATTAGATAAATAANAATTTTATGCTATTTAAAAGTTCAAAAAGAAATAAAACCTGTATATCAGATAAG
ACATCAGTTTAAAATTTGCAAGAAACATAAAATTTACTGTAGATTGGTTTTCAATGCTCTTTTTGTACTT
ACATTACAGTGGTATTTATTAAAATATTTACAAGTTGTTTCAAGAAGGAAGAATAATCTGTAATTTAGAT
TTATGTTCAAATATCTCTGTAAATAAGATGTTAAACTGTTCATTTTGACTATTTCTGATCTACAATGCAG
GCTTTAAGTATAAATCCTTAAAAGAGTGCCTTAATGTGTATCTTTTAAGAAATGTATCCAGGCATGTAAG
ATTTTAAAGAAAACGCACAGAATAATTTTGTGAAACAAACTGTGAGTTACATTAAAGAAGAGTACTTAGT
TATGAATCTATTAAATCAATTCATAATTTGTACTCTTTATGACTGAAATTATGTAATGTTCAGTTCTGTA
TGTGTGTTTTACTTGATTGATACCCAAATGAATGCTGTATTGATTATATATTATCCTTCTTAATTATCTT
AAATCTAAATGTAAAATAACACATATATATGTACAATATCTATGTCTCAGAAGTACCTTGGGGTGTGTAG
CACTTTTAATTAAATTTGGTAAACATTGTAATGTTCCAAAATTTCTTTTATTTTCTGATTTACTGTTAGT
TGTGCAAGAGATTAAAATAATCAGTAAGAAGTGATATAATCAAGCAATAATGTTATGAGAACCGGTACAT
GCATTACTTTCTAAAGCTGACATGTTTCTCCTGGCCCTTCTGTTTTTTAAACTCGATTGCAGCCTGTATT
TTCTAAAGCAATGGCTGGACTATATAAGTCTGTCTTCTGAAGTGATGAGTTAGAGAATGTTGCAAGAGTA
CTTGCCAAATCATAGTACCATTATTAATTCAAGCATGATGAAATTGCTCATTTTACTATAAGCATGTAAT
TCATCAAAATACTACTAGACCATATCACTCTCAGCTATTACACTGATATAGCACCTAATTCTAACACCAA
CAAAAGCAGAAAATTATTTTGCTGTTTATCTCCCCAAAATAGTAATTGTTTTGAATTTGGGCAAGCGTTG
CTTCATATTTTGATAAAAGGAAAATTTCAACATGTTTTATGTACTGACTTGAATGTAGTTGTTTTGCATT
TGAATAACCTCATCTATTAAGCTTTAAAATATGTCAGGGTATTGAGAACTGAAATTCCCTCATGTCAGTT
TCTTTATTGTTCTTGATGAATATATCACAAACTGGGGTAGTATACAAGTACATACCCCTTAAGTCATAAA
TAGAATCATGAAAATTACAGTCTCATTACTGACCAGCTCTTCCTTGAAAGTTTCTTTTGCCATCAAACCT
ATGTACTTCCAAATACTATGTTGGAAATTGAAATGCAGTGGACAATAGCCCTACTTATTGTCATTTATCC
ATAAAAGTTTTGTTGGGCACAATTTATTAGGAATAAAAAAATCAGTAAAATTTTGTACATATTTTTTGCT
AAGATACTCAACTTTTGTCTAATGCTCATGGATTTATTTATTTCATAAGAACCATTTACTGCTACTAAAA
TAATATTGCAATGATTAACAATATCCACTTATTTATATGCTGTACTTGAGCATTCAATATGTGTGAAATT
GTCCCTGCTCTTTTCTGCGGACTGAATTGTCTGCACCATAGTGCCATGCAGAGAACAACCTTATTAGAAG
TTAGAGTTATCAATAAATAGATAAATTAAAATAAAGTAAGCTAAAATAGATTTTAAAAAAGAAACTCTGG
TTTCTTCCTGTGCCACTGAATCTATTATTTTATTGTACGTTTCCTTTGTCTTTAGAGTTTATGTTTGTAA
ATTACTTTTCTTCATGCAGTGGGTCTGATAGCTTTGGAAATCTTCAGCTTGGTGAATTTCTAAGGTAGGT
AGATCCCACTACCCCACTGATTCTGATTTACATGGGAAGAGGAACACAGGCTGAAACATATTCTTTGCCC
TTGCTCCTCCTCCTCTCCTCTACCCTGATTTAAGATCACTATTTATTTTATTTATTTTTTATTTTACTTT
AAATTCTGGGATACGAGGTGTGCGAGCTGGTAGCAGTGAGACTTCGGCGGACATGGCTCCCAGCGTGCCA
GCGGCAGAACCCGAGTATCCTAAAGGCATCCGGGCTGTGCTGCTGGGGCCTCCCGGGGCCGGTAAAGGCA
CCCAGGCACCCAGATTGGCTGAAAACTTCTGTGTCTGCCATTTGGCTACTGGGGACATGCTGAGGGCCAT
GGTGGCTTCTGGCTCAGAGCTAGGAAAAAAGCTGAAGGCAACTATGGATGCTGGGAAACTGGTGAGTGAT
GAAATGGTAGTGGAACTCATTGAGAAGAATTTGGAGACCCCTTGTGCAAAATGGTTTTCTTCTGGATGGC
TTCCCTCGGACTGTGAGGCAGGCAGAAATGCTCGATGACCTCATGGAGAAGCGGAAAGAGAGGCTTGACT
CTGTGATTGAATTCAGCATCCCAGACTCTCTGCTGATCCGAAGAATCACAGGAAGGCTGATTCACCCCAA
GAGTGGCCGTTCCTACCATGAGGAGTTCAACCCTCCAAAAGAGCCCATGAAAGATGACATCACTGGGGAA
CCCTTGATTCGTCGATCAGATGATAATGAGAAGGCCTTGAAAATCCGCCTGCAAGCTTACCACACTCAAA
CCACCCCACTCATAGAGTACTACAGGAAACGGGGGATC
