# Supplementary material for: Genome-wide characterization of endogenous retroviruses in snub-nosed monkeys
Source: PeerJ. 2019 Mar 18;7:e6602. doi: 10.7717/peerj.6602 (PMC6428148; doi:10.7717/peerj.6602)
Supplement: File S4 — All ERV sequences found in the black and white snub-nosed monkey. [file peerj-07-6602-s004.zip › Supplemental4/265-9437.fasta]

>265NW_016813010.1:1328541-1337977 Rhinopithecus bieti 
TGCCCTCTGACATCAGACTCCAAGTTCTTCAGCTTTTGAACTCCTAGACTTACACCAGTGATTTGTCAGG
GATCTGGGGCCAGACTGAGGCTTCACTGTCCGCTTCCCTACCTTTGAGGTTTTAGGACTGGGACTGGTTT
CCTCGATCCTCAGCTTGCACACGGCCTACTATAGGAGGCCTATTGTGAGACTTCACCTTGTGATTGTGTG
AGTCAATTTTCCTTAATAAACTCCTCTTCATATATACATCTATCCTATTAGTTCTGTCCCTCTAGAGAAC
CCTAATACAGATTTTGGTACCAAGACTGATTCTAGAGGAGAATTTTAAGAATGGATTTCTTTAATTGGTT
TTGGAGTTTCTGGAGTTGGCTGCTTAATATGATTAGACCTCAAAATGCTAAGGACTCTACTTCTAATAGT
ATGGAAAACATTGATAGTCCTTGGCATTAATTGCTTAGAGAGTTATGTAAAGTAAATGCATTTGATACTC
CTGATTCACCACTTGTGAGCAGCAAGAAGTTTAGTGACTCTATACATAATATCTTTGACCATGTGTGGAG
AGCTAAGGAAAATAAAGTTGGCTGGTTGCTTTTAAGTTCACTGGACAAAGTGACAAAAGAAAAGGGTGAG
CACAGAGATTCTAACTCCCAGCTTCAGAAGCACAAACTGAGCCTCAAGTCTCCTACGATTGTCCTGAGTG
AGAATCTTATCTCCTGTAGACAAAGGACTGAAATTGCAGAAAATCAGACAGAAGCTCTTATCATGAGAGT
GGCTGACCTGCAAAGAGAGGTGCACACTCAGTCTCGCCAGGTGTCTAGTGTTAAAGTGAGGGCATTGACT
GGAGAAGAATAGGTCCCTGCAACTTGGAATGGGGATTGGTGGGAGGAACCTGATGAAGCTGGGGATACTG
AGCTTGTAAACTCTGATGAGCCTTTTTGACCAGAGGAAACAGCCTGCCCACCCCAGTGGTAGAAACATCC
CCTCCATCAACCACGCTGCCATTAGCCTTTCCATATTTGTCTAAGGAGATTACCCATGCACTGCCTGAGG
CAACAGTGATGGCCTCCCCTGAGGGAGTTGCCAGGCAAGACAATGCTGGCTCTCCTCAGGACCCACCGGC
AACACCCCTGTTTGCTTCTATACCTATAGCTAGACTCAAGTACCAGCAGGCCCCTAGAGGTGAGGTTCAG
AGTGTGATGCACAAGGAGGTGTGCTACACTCCAAAATAACTGCTTTTCTAATTTATATAACCAGAAATCT
GGAGAACAGGCATGGGAATATCAAGGGTGTGGGATAATGGTGGAAGGGACATTAAGTTGGATCAGGCTGA
ATTTATTGATATGGGCCAACTAAGCAGGGATCCTGCATTTAATGCTGTAGCTCAGGGAGTTTAAAAAAAA
AAAAAAAAAAAAAAAAAAAANGGATTGGTGGGAGGAACCTGATGAAGCTGGGGATACTGAGCTTGTAAAC
TCTGATGAGCCTTTTTGACCAGAGGAAACAGCCTGCCCACCCCCAGTGGTAGAAACATCCCCTCCATCAA
CCACGCTGCCATTAGCCTTTCCATATTTGTCTAAGGAGATTACCCATGCACTGCCTGAGGCAACAGTGAT
GGCCTCCCCTGAGGGAGTTGCCAGGCAAGACAATGCTGGCTCTCCTCTGGACCCACCGGCAACACCCCTG
TTTGCTTCTATACCTATAGCTAGACTCAAGTACCAGCAGGCCCCTAGAGGTGAGGTTCAGAGTGTGATGC
ACAAGGAGGTGTGCTACACTCCAAAATAACTGCTTTTCTAATTTATATAACCAGAAATCTGGAGAACAGG
CATGGGAATATCAAGGGTGTGGGATAATGGTGGAAGGGACATTAAGTTGGATCAGGCTGAATTTATTGAT
ATGGGCCCCCCAAAGAGGGGGGCCTCTTTTAATTCTTTTGTCCAGGGGTTTAAAAAAAAAAAAAAAAAAA
AAAAAAAAAAAGGTTCTAATAGTTTACTTGCTTGATTAGCTGAACTATGGATCAAAAGATGGCCCACTGT
GAGTGAGCTAGAAATGCCTGATCTCCTTTGGTTTAATGTAGAGGAAGGGCTCCAAAGGCTAAGGGATGTG
AGAATGCTAGATTGGGTTAGTCACTATAGATGTACTCATCCCAGCTGAGAAGGTCCAGAAGACATACGCT
TCCCCAATACTTTGCAAAATAGATTTGTGAGGGGAACACCTGCAACCCTGAAGAGCTCTGTGATTGCACT
TCTCTGTATGCCAGATATTACAAGTCAGAACGACAGTTACTCAATTAATTAAAAAATTTAAGTGTAATGG
GAATAACTGGATTCAGAGGTGGCAGGAGCCAAGTGGTGGCACTCAACCATCAAAGTTGAGGTGGGCATAG
TTACTACAATGGACAGCAGAGGCAGAGCAGCAATCAGAATAGTCGACTCGTGTAGAGCTGAGGCATTGGC
TAATTAATCACAGTGTTCCTAGAAGTGAAACTGATAGGAAGCATATTGCATTCTTAATTTGTATAAGCAG
AAAACTTCCAGGTTTTGTGAGCGAAGGAATAATTTGAATTATAAAAATAGAAAATCATTGCCCCTCAATC
AATTTCCAGACTTGAACCAGTTTACAGACCCCAAGTCCCTTGAATGAAGGGGAGGCCGAGTCCCTTTGAG
GAAGAACCCCACTACACTACCAACACTTTATACTGTTAATCCTTCTCCCATCTTTCCCCACGGAGACGTC
TGGCCTTTTACCAGAGGAAAAGGCCAGACATTTCAGGGACTATTGGACACTAGCTCTGAGCTGACGTTGA
ATCCAGAGCACCCAAATTATCACTGTGGTCCTCTAGTTAAAGTAGGGGCTTATGGAGATCAGGTAATTAA
TGGAGTTTTAGCTCATGTCTGACTTACAGTGGGTCCAGTGGATCCCTGGACTCTCCCTGTGTTCATTTCC
CCAGTGCCAGAGTGCATAATTACATAAAGATACTTAGTAGCTGGTCTCTGACTCATAGGGTGAGGGTTAT
TATGGTGGGAAAGTCCAAGTGGAAGCCATTAGAGCTGTCTCTACCTAGAAAAATAGTAAATGAAAAACAG
TATCACATCCCTGGAGCGATTGCAGAGATTAGCACCACCATCAAGGACTTGAACGATGCAGGGGTGGTGA
TTCCCAGCACATCCCCATTCAACGCTCCTGTTTGGCCTGTGAAGAAGACAGGTGGATCTTAAAAAATGAC
AGTGGATTATTGTAAGCTTAACCAAGTGGTGACTCCAATTGCAGTTATTGTACCAGATGTGGTTTCATTG
CTTGAGCAAATTAATACATCTGCTACCGAGTATGTAGTCATTGAGCATACATTTTTATCCATTCCCAGGG
CCCCAAAATTTGCCTTCAGCTGGCAAGGTCAGCAATGTACCTTCACTGTCCTACCTCAGAGGTATATCAA
CTGTGTGTTATAATCTAGTTTGCAGATATCTTGGTCACTTTTCTCTTCTACAACATATCACAATGGTCCA
TTACATTGATGACATTATGCTGATTGGATCCAGTGAGCAAGCAGCAGCAAATACAGTGAACTTATTCATG
AGATATTTGCATGCCATGGGATGGGAAGTAAATCCAGCTAAAATTCAGGGAGGTTTTACCTGAATACAAT
TTCTAGAGGTCCAGTGGTGTGGGGCCTGTCGAGATATCCCTTCTGAGGTGCAGGATAAGTTGCTGTGTTC
GGCCCTTCCTGCAACCAAGAAAGAGGCACAAGAAAGTGGGTCTATTTGGATTTTGGAAGCAACACATTCC
TAATTCAGGTGTGTTACTCTGGCCAGTTTCTCAAGTGACCCAGAGGTTGCCAGTTTTGAGTGGGGTCCAG
AACAGTAGGAGGCTCTGCAGCAGGTTCAGGCTGCTGTGCAAGCTGCTCTGGCACTTGGGTCATATGACCC
AGCAGATCCAATGGTGCTTGATGTGTCAGTGGCAGATAGGGATTTTGTTTGGAGCCTTTGGTAGGCACCC
ATAGGTGAATCACAGCAGAGGCCTCTAGAATTTTGGAGCAAGGCCCTGCCATCTTCTGCAGATAACTACT
CTCCTTTTGAGAGACAGCTCTCAGCCTATTACTGGGCTTTGGTAGAAACTGAACATTTGACTATGTCTCA
TCAAGTCACCATGTGTCCTGAACTGCCTGTCACGAGCTGGGTGCCTTCTGACCCATCTAGCTATAAAGTT
GAGTGTGCACGGCAGCGTTCCATCATCAAATGGAAGTGGTATGTACGTGATCAGGCCAAAGCAGGTCCTG
AAGGCACAAGTAAGTTACATGAGGAAGTGGCTCAAATGCCCATGCTCTCCACTCCTGCCACCCTACCTTC
TGTCCCCCAGCCTATACCAATGGCCTCATGGGGAGTTCCCTATGATCAGTTAACAAAGGAAGAGAAGCCT
AAGGTCTGATTTACAGATAGTTCTGCACAATATGCAGGCACCACCAGAAAGTGGACAGCTGCAGCACTAC
AGCCCTTTTCTAGAACATTCCTGAAGGACAGTGGTGAAGGGAAATCTTCCCAGTGGGCAGAACTTTGAGC
AGTGCACTTGGTTGTACACTTTGCATAGAAGGAGAAATGGCTAGCTGTGTGATTAAATACTGATTCATGG
GCAGTAGACAATGGTTTGGCTGGATGGTCAGGGACTTGGAAGCAGCATAATTGAAAAATTGGTGATAGAG
AAATCTGGGGAAAATGTATGTGGACAGAACTCTCTGAGTGGTCAAAAACCATGAAGATATTTGTATCATA
TGTGAATGCTAACCCAAGAGTGACCTCAGCAGAGAATGATTTTTAAATCAAATGGATAGAATGACTCATT
CTGTGGACACCACTCAGCCTCTTTCCCTAGCCTGCCGTTATCACTCAAATGGTCCAAGAACAATGTGGCC
ATGGTGGCAGGGATGGAGGTTATGCAGGGGCTCTGCAACATGGACTTCTACTCACCAAGGCTGACCTGTC
TATGGCCACCACTGAGAGCCCAGTTTGCCAACAGCAGAGACCAACACTGTGCCCTAGATATGGTACCATT
CCCCAGGGTGATCAGCCAGCTATTTTGTGGCAGGTTGATTATATTGGAACTCTCCCATCATGGAAAGGGA
AGTGGTTTGTCCTCACTAGAATAGACACTTCTCCGGATATAGGTTTGTCTATCCCGCACACAATGCTTCT
GCCAAGACTACCATTCATGGATTCACTGAATGCCTTATCCACCCTCATGGTGTTCCACATAGCATTGCCT
CTGACCAAGGCACTCACTTTATGGCCAAAGAAGTGCAGCAGTGGGTTCATGCTCATGGCATCCACTGGTC
TTACCATGTTCCCCATTATCCCAAAGCAACTAGATTGGCAGAATGGTGGAATGGCCTTTTGAAGTTACAA
TCCCAATGCCAACTAGGTGACAATACTTCGCAAGACTGGGGCAAAGTTCTCCAGAAGGCCATGTATGCTC
TGAATCAGAATCCAGTATATGGCACCATTTCCCCCATATCCAGGATTGATGGGTCCAGGAATCCAGGGGT
GGAAGCGGAAGTGGCACCACTCACCATCACCCCTAGTGACACACAAGCAAAATTTTTGCTTCCTGTTCCC
ATGACATTATGTTCTGTGGCCTAGAGGTCTTAGTTTAAGAGGGAGGAATGCTGCCACAAGTATACACACA
ATGATTTCATTAAATTGGAAGTTAAGATGGCCACCTGTCCACTTTGAGCTTCTCCTACCTCTGAGTCAAC
AGGCTAAGAAGGGGGTTAGAGTGTTGTCTGGGGTGATTGACCTGGACTATCAAGATGAAATCAGACTACT
ACTCCACAATGGAGGTAAGGAAAAGTATGTGTGAAATGCAGACGATCCCTTAGGGTGTCTCTTAGTATTA
CCTAGTGATTAGTATTACCTACCTTAGTATGCCCAGTGATTAAGGTCAATGGCAAACTACAACAACCCAA
TCCAGGCAGGACTACAGATGGCCCAGACCCTTCAGGAATGAAGGTTTGAGTCACTCTACCAGGTAAAAAA
CACAACCCACTGAGGTGCTTGAGGAAGGCAAAGGGAATACAGAATGAATAGAAGGTAGTCATCAATACTA
GCTACGACCATGTGACTGGGCGCAGAAACAAGGACTGTAATTGTCACAAATGTTTCCACCTTATTTTGTT
AAGAATATGTTTGTGCCTGTATACACTTGTACAAGAAAGTATCTTCACTTTTCTTTTCCTTTATCATGTA
ACATAAGATTTATTAACTTCGTATCAGCATTTAAGTGTTGTTAAATTTTTGTAGTAACATTTAAGTTACG
GCTTAGTGTGCTTCTGGTTGTATGAAGGATAGCTGTATTACATTAGCTGTAATTATGACATTATTGTTTT
TATTTGTAGGTTATACATAACTTCAGGAGATGTGTATGGGTGTAAGTTGATGAGGGGTGGACTTGCGATG
GTTAATATTAAGTGTCAACTTGATTGAATTAAAGAATGCAAAGTATTGTTCCTAGGTGTGTCTGTGAGGG
TGTTGCCAAAGGAGATTAACATTTGAGTCAGTGGAGTGGGAGAGGCAGACCCACCCTCATTCTGGGTGGG
CACCATCTAATCAGCTGCCAGGGTGGCTAGAATACAGCAGGCAGTAGAAAGTTTAATGAGCAGACTCACT
GAGACTTCTGGTCTTCATCGTTCTCCCAAGCTGGATGCTTGCTGCCCTCCAACATCAGATTCCAAGCTCT
TCAGTTTTTGGACTCTTGGACTTACACCAGTGATTTGCCAGGGGCTCTCAGGCCTTTGACCACAGACTGA
AGGCTGCACTGTCGGCTTACCTACCTTTGAGGTTCTGGGACTGGGACTGGCTTCCTTGATCCTCAGCTTG
CACATGGCCTATTGTGGGACTTCATCTTGTGATCGTGAGAGTCAATACTCCTTAATAAACTCCTCTTCAC
ACATACATCTATCCTATTAGTTATGGTCCTCTAGAGAACCCTGACCAGTACACCCCTGTACTCATGGCAT
TCACACTGGAATGACTCACACCACATATTGCCCTGCAGTTTAAAAAAAAAAAAGTTTAAATTATATAATG
TGTCTGGGTATAATGGCTCATTCTTGTAATCCTTGCCATTTGGGAAGCTAAGGTGGGACGATCACTTATG
GCTGGGAGTTTGAGACCAGCCTGGGAAACATACAAAGACCAGTTTCTTAAATAAATAAATGTATTTATAT
ATATGTGTGTCTTTATTATACATATTATGAAGGGGTGTGTGTGTGTGTGTGTATAAACCCATGTAGTTAA
CATTTCCCATGTTCATTATTGCTTTAAAGTTCAAGTTTTCATTGGGTACTATAGTCCTCTTGAAAATTTT
CTTGACATTTTTTGTAATTCAGGCTTGCTAGTGATTAGTTCTTTCACTTTTTTTTAAAGTCTAAAAAAGT
CTTTATCTTCACTTTTGAAAATCTTTTCACTGGTAAATAATTATAGGTAAACAGGTTTTTTCCCCTCTAT
AGTTTAAAGAGGTTGCTCAACTATTTCCTGGTTTGTATTTTTTCTTTTCTTTTCTTTTTTTTTTTTTACA
AGAAATCTGCTGTCAACTTTATCTTTGTTTCTATGTGTATCATGTGCTTTTTTTTTTAAATCTGGATATT
TATAACATTTTCTTTTTATCACTGATTTAAATAAATCTATGATGTTCCTTGGTGTAGTTTTCCTCCTGTT
TTGTGCAGGGGAATTTGTTGAGCTTTTTGGATCTGTGGGTGTTAGTGAGTTGAATGCTGGCTCCCCAAAA
GTTATGTCAACCGCCCAGAACCTGTGAATGTGACTTTATCTGCATAAAGGATCTTTGCAGATCAATTAAG
ATAAGGATCTCAAGGCAAGATGACCCTGGATTATTTGGGTGGGCCCTACACCTGATGGCAAGTGTCCTTG
TAAGAGAAATGCAGAGGGAGATTGGAGACACACAGAGAAGGACACGTAAAGACAGTGGCAGAGATTGAAG
TTATGTATCATAAGCAAAGCAGTGCCTGGGGCCACTAGAAACTGGAAGGGGCAGGGAAGGATCCACCCTA
AGAGCTTCCAGGCCTAACTCTTTGATTTAGGACTTCTACCTCCCAGAAATATGACAGAATAAATTTCTGT
TTTTTTTTTGTTTTGTTTTGTTTTTTTGTTTTTTGTTTTTTGTTTTTTTTTTGAGACGGAGTCTCGCTCT
GTCGCCCAGGCTGGAGTACAGTGGCCGGATCTCAGCTCACTGCAAGCTCCGCCTCCCGGGTTTAAGCCAT
TCTCCCGCCTCAGCCTCCCGAGTAGCTGGGACTACAGGCGCCCGTCACCTCGCCTGGCTAGTTTTTTGTA
TTTTTTAGTAGAGACGAGGTTTCACCATGTTCTCCAGGATGGTCTCGATCTCCTGACCTCGTGATCCGCC
CGTCTCGGCCTCCCAAAGTGCTGGGATTACAGGCTTGAGCCACCGCGTCTGGCCAATTTCTGTTGTTTCT
AAGCCATTAAGATTTCAATAATTTGTTATGGCAGCCATAGAAACCTAATAGTAATAGGTCTCTAGGGTTT
AATCAAGTTTGGAAAAATTTCTGCCATTATTTCCTTAAATATATTTATTTTCTCATTCTTCTCCTTCGAG
GACTTAATTATATGTGCTTAGTCACACAAGATTCCCCAAAGTTTCCTAATGCCCTATTTATTTCAGTCAT
TTTCTCTCCATGTCTATTTTGTATAATTTCTATATCTCCCAAGTTCAATAATCTTTCCTTTTCTGATGCA
AAATCTGCTATTAATTTCATCCACTGCATTTCTCATCTCAGACGCTGCAGTTTTCATCTGTAGATGTTAA
GATTGGGTCTTTTCTTAAATATCCTGCATACTTTATATATTTAACCTTTCCTCTATCTTCTTAAACATGT
GGAACCCAGTCATAGTAACTCTTTCAATGCACTTGTCTATTAGTACAGTCTTTGTGTCATTTCTGGGTTA
GTTTCAATTGACTATTTTTATTCTCACTATGGGTTTTGATTTACATTTCCCTGATCATTAGTGATGTTGA
ACATTATTTCATATATTAGCTGGCCATTTGTATATTTTCTTTTGAGAATTGTTCATTCATTTCCTTAGCT
CACTTTTTGATGGAATTGTTCGTTTTTTTCTTACTGATTTGTCTGGGTTTCTTGTAGATTCTGGATGTTA
GTCCTATGTCAGATGTATAGATTGTGAATATTTTCTCCTACTCTGTGGGTTTTCAATTTGCTGATTATTT
CTTTTGCTGTATAGAAGCTTTTTAGTTTAATTAAGTCCAGTCTATTTATCTTTGTTTTTGTTGCATTTGC
TTTTGGGTTCTTTGTCATGAAGTCTTTACCTAAACCAATGTCTACAAGTGTTTCTCCAATGTTATCTTCT
AGAGTTTTTACAGTTTCAGTCATAGATTTAAGTCCTTGATCCATTTTGAGTTGATTT
