# Supplementary material for: Genome-wide characterization of endogenous retroviruses in snub-nosed monkeys
Source: PeerJ. 2019 Mar 18;7:e6602. doi: 10.7717/peerj.6602 (PMC6428148; doi:10.7717/peerj.6602)
Supplement: File S4 — All ERV sequences found in the black and white snub-nosed monkey. [file peerj-07-6602-s004.zip › Supplemental4/266-8188.fasta]

>266NW_016817007.1:1473-9660 Rhinopithecus bieti
ATGTTATCTATAGATTACATACATTGTATAGTAATGCACTATGAAAATCCCTATCCTGTTTTGTTCCGAT
CTAATTACCAGTGCATGCAGCCTCAGTCACGTACCCCCTGCTTGCTCAATCAATCACAACCCTCTCACAT
GCACCCCTTTAGAGTTGTGAGCCCTTAAAAGGGACAGGAATTGCTCACTCGGGGAACTCGGTTCTTCAGA
CAGTAGTCTTGCCAATGCCCCTGGCCAAAGAAACCCCTTCCTTCTTTAACTCAGTGTCTGAGGATTTTTG
TCTGCAGCTTGTCCTGCTACATTTCTTGGTTCCCTGACCAGGAATCAAGGTGATTGGCGGATGGTCAAGG
CAGCTCCTTAGGAGGCTTAAGCCTTCCCTGTGGAACATCCCTGCGGGGGACACCGACCAGACCCAGCGAT
GTGGATCCTGAGAGCACTCCCGGGTAGGCACTTGCCCCCATGGGACACCTCGCCAGAGCAGTGTGTGGCA
GGTCCCCGTGGAGGATCAATGCAGTGGCTGAACAATGGGAAGGAAGGGGCACGTGGAGTATGGACATCTA
AAACTTGGTAAGACTAGTCTTTGAAACTTGCCCAGTCCATTTGAGTGGAAGCATGGCCTGATCACCCATG
GCATGCCTTCATCGGCACTTTGGTTTTGGTTTTGACTTGGTTTGAATTGCTTGACAGGATTGGTCTTAGG
AACTTGCCTACTCCATTTGAGAGGAAGCATGGCCTGATCACCCACGGTGTACCTGCACTTTGGTTTTTGT
TTTTGACTTGACTTGGATTGCTTGATACTTTGGTTTTGGTTTTGACCTGGCTTAGATTTCTTGATACTCT
GATTTTGGTTTTGATTCTGGTTTGGTATAAACTGTAAAAGTGTATGTGTGCCTTTTTACCCATTCTTTGT
TTTGTAGTGTGTGTGTGTGTGGTGTGAGTGTGGTGTTTTGTCTTGAGGAAACATGGGTCAGGCACAAAGT
AAGCCCACCCCACTAGGAACTATGTTGAAAATTTCAAAAGGGATTTAAGGGAGACTATGGAGTCACCATG
ACACGAGGAAAACTTAGAACTTTGTGTGAGATAGTCTGGCCAGCATTAGAGGTGGGTTGGCCATCAGAAG
GAAGCCTGGACAGGTCCCTTGTCTCAAAGGTATGGCACAGGGTAACCTGTAAGCCAAGGTACCTATATCA
GTTCCCATATTTAGATTCATGGTTACAGCTAGTTTTAAGAGGACAGGCAGCAGCAGTACTAGTAGCAAAG
GGACAGTTAGTTAAGGAAGGTTCTCGGTCCACCCACCGAGGGAAGTCAGCACCAAAAGTCCTGTCCGACC
CAACACCAGAAGAATCACGGCAGGAATTGGTACAAGCAATACCCTCTCCTTATCAGGAGGAAGAACTCCC
CACCCCTGAGCCCACAGCACCTCCACCTCCACCAGATAACCACACCCCTAGACCACCCAGAGTAGAAAAG
AGAGAAAGTGAAGGTGCGGGAGAAACTCCTCCCTTGGCAGCTCGCTTATGGCCCAAGACTGGAATCCAAA
TATCCCTGAGAGAGCAGTGATATACTGGGGTAGATGAGGATGGACACATGGTGGAAAGGTGTGACTTTGT
GTATCAACCTTTCACCTCTGCTGACCTCCTCAATTGGAAAAATAATACTCCATCTTACACTGAAAAGCCT
CAAGCTTTAATTGACTTGCTCCAAACAATTATATAGACTCATAATCCTACTTGGGCTGATTGCCACCAGC
TGCTCACGTACCTCTTTAATACAGATGAAAGGCAAAGGGTGCTCCAGGCGGTAACTAAGTGGCTACAGGA
GCACATCCCAGCTGATTACCAAAACCCCCAAGAATATATAAGAATTCAACTGCCAGGACCAGACACCCAA
TGGGACCCAAACGGGGACCAGACATGGAGAGGCTAAGATGGTACAATGAGGCATTAATAGAAGGTCTAAA
GAAAGGGGCTCAAAAGGCTACAAATGTAAATAAGGTCTCTGAGGTCATCCAAGGAATAGAGGAGAATCCG
GCACAATTCTATGAAAGACTGTGTGAGGCTTACCATATGTGCACTCCTTTTTATGCAGATAGCCCTGAAA
ATCAGCGCATGATTAACATGAACTTAGTTAGTCAAAGCATGGAAGATATCAGGAGAAAATTGCAGAAACA
GGCTGGGTTTGTGGGTATGAATACCTCACAGTTACTGGAAATAGCCACTCAAGTACTTGTGAATAGAGAT
GCAACAAGCCACAGAGAAAGCTGTAAGGAAGGTGAACGCCAGGCTAGGCAAAACGCTGACTTACTGGCCA
TGGCCATTAAGGAAATTCCCCTGAAAGGAGAGGGAAAGGGGGGTTGCAGGAAGAATACCCACTCTAATCG
CCCACACTTGCAACGTAACCAGTGCTCCTATCGTAAGGAAATAGGACAGCGGAAAGATAAGTGTCCCCAG
TTGAAGGAAAAGCAAGGTGGTTTGCAACAAGAGACCTTAGATAAAGATGATGGAGCTTTGTTGAATCTGG
CTGAAGGGTTATTGGACTGAAGGGGACCGGGCCGAAGTGCCCACAAGGAGCCCGCATTCAGGATTACAGT
TGGGGGCAAGGACATTAAGTTTTTGGTCGATACTGGTGCTGAACATTCAGTAGTGACCAGCCCGGTCACC
CCCTTATCCAAGAAAACCATTGATATAATCAGAGCAACAGGAGTTTCCACTAAGCAGGCTTTCTGTCTAC
CATGGACCTGCTCAGTGCGGGGACATGAGATAGTTCACCAGTTCTTGTACCTGCCTGGCTTGTCCCTTGC
CCTTGCTCAGAAGAGACTTGCTTAGCAAGCTGAGAGCCACCATCTCCTTTACAAAACAGGGCTCTTTACA
GCTAAAGGAACAGGAGTTATCATGGCCCTTACAGTCCCCCAGGAAGAAGAATGGAGACTTTTTCTAACTG
TGCCAGACCAAGAGATAAAACCAGCTCTAGCTAAGCAATGGCTCTGAGTACAGGCAAAGGATAATCCTCC
AGGACTGGTGGTCAACCAAGCCCCCGTACTCATAGAAGTTAAGCCTGGGACCCAACCAAATTAGACAAAA
GCAGTATCCAGTTCCCAGAGAAGCTCTCAGAGGAATCCAGGTTCATCTAAGGTGCTTGAAAGCCTATGGA
ATTACAGTTCCTTGCCAGTCTCCATGGAACACCCCCCTCCTGCTTGTCCCTAAGCCAGGGACCAAGGACT
ACCAGACAGTGCAAGACTTGTGCTTGGTCAACCAAGCTACAGTGACTCTGCACCCAAGAGTTCCTAACCC
TTACACACTGTTAGGGCTACTGCTGGCTGAGGACAGCTGGTTTACCTGTCTGGACTTAAAAGGTGCCTTC
TTTATCATCAGAATAGCTCCTGAGAGCCAGAAGCAGTTTGCCTTTCAGTGGGAAGATCCGAAGTCAGGTG
TCACTACTCAGTACACTTGGACCCGGCTTCCCCAAGGTTTCAAGAACTCCCCTACTATCTTCAGGGAGGC
CCTGGCTCGAGACCTGCAAAAGTTTCCTGCTAAAGACCTAGGCTGTGTCTTGCTTCTGTACTTGGACGAC
CTGCTGCTGGGACACTCCATGGCAGTCGGGTGCACAAAAGGGACTGATGCCTTGCTTTGGCACCTGGAGG
ACTGTGGGTATAAGGTGTCCAAGAAGAAATCTCAGATCTGCAGACAGCAGGTACACTACCTGGGATTCAC
TATTCAGAAAGGAGAGTGCAGCCTGGGGTCAGAAAGAAGGCAGGTCATCTGCAGCCTACCGGAACCAAAA
ACCAGAAAGCAAGTAAGGGAATTCCTAGGAGCTGTGGGGTTTTGCAGATTATGGATTCCTAACTTCGCAG
TACTAGCCAAACCTTTGTACAGCGTTGTGGGCGGCAAGCCACCCAGGTGCTGAGGCAAGAGACCAAGGGC
ACAAGCTGTTCCAGTATAATAAAATATATAAAATAAGAATAGTCATATAAAATACAGATAATAGATATGA
TTATGTATGAATATCATTAATCATTAGTTTGTAACAATTACTATTTTTTCCAATATTATAATAATCCTTG
CTCTATAATTATAACCTAGCAAAAACCAGGCCAAACAGAGATAGGAGCTGAGGGGACGTAGTGAGAAGTG
ACCAGAAGATACAAGTGTGAGCCTTCTGTTACACCTGGGCAGGGCCACCAGAGGGCTCCTTGGTCTAGCA
GTAATACCAGTGTCTGGGAAGATGCCTGTTGCCAAGCGGACCATGGTCTAGCGGTAGCATCAGTGTCAAG
GAAAAACACCCACTACTTAGCAGAAGGGGAAAGGGAGTCTCCCTTTCCCTGAAGGAGTTCAGAGAAGACT
CTACTCCTCCACCTCTTGTGGAGGACCTGACATCAGTCAGGCCCATGCGCAGTTATCCAGAGGCCTAACC
ATCTCCCTATGATGCTGTGCTTCAGTGGTCACGCTCCTAGTCCACCTTCATGTTCCATCCTGTACACCTG
GCTCTGCCTTTTAGATAACAGTAGCAAACTGGTGAAAGTACTAAAAGTCTCTGATATGCAGAAATAATGG
CATAAGCTGTCTCTCTCTCTTTCTCTCTGCCTCAGCTGCCAGACAGGGAAGGGCCCCCTGTCCAGTGGAC
ACATGACCCACGTGACTTTACCTATCACTGGAGATGGCTCTCACTCCTTACCCTGCCCCTTTTCTTGTAT
GCAATAAATATCAGTGCAGCCTCACGTTCAGGGCCACTACCAGTCTCCATGTCTTGGTGGTAGTGGTCCC
CCAGGCCTAGCTGTTTTTTTTTTATCTCTTTGTCTTGTGTGTCTTTATTTCTACAATCTCTCATCTCTGC
ACACAGGGAGAAAAACCCACTGACCCTGTGGGGCTGGACCCTATACAGGTTTACAAAGCAGGGCGACTGG
GAGCCTTTTGAATGGGGGCCTCTACAACAGCAAGCCTTTTGTAAGTTAAAGGAAAAACTTATGTCAGCCC
TAGCCCTAGAACTACCAGATTTGATAAAACCCTTTACGCTCTATGTGTCAGAAAGAGAAAAACTGGCAGT
TGGAGTTTTAACCCAGACTGTGGGGCCCTGGCCAAGGCCAGTGACCTATCTCTGAAAACAACTAGATGGG
GTTTCCAAAGGCTGGCCAGCATGTCTAAGGGCCCTGGCAGCAACGGCCCTGTTAGTACAAGAAGCAGATA
AACTAACCCTTGGGCAAAACCTGAATATAAAGGCCCCCCATGCTGTGGTAACTTTGATGAATACAAAAGG
ACATCATTGGCTAACAAATGCTACATTAACCAAGTACCAAAGCTTGCTATGTGGAAATCCCCGCATAACT
ATTGAAGTCTGTAACACCTAAATCCCGCCAGCCTGCTTCCAGTATCAAAGACCCAGTTGAGCATAACTGT
GTAGAGGTGTTGGACTCAGTCTATTCTAGCAGACCTGACCTTCGGGTCCAGTCATGGGCATCAGTAGAGT
GGGAATTATGTGTGGACAGGAGCAGCTTCATTAACCCACAAGGAGAAAGATGTGCAGGATATGCGGTGGT
AACTTTGGATGCTGTAGTTGAAGCCAAACCGTTGCCACAGGCACTTCAGCCCAGAAGGCTGAGCTCATTG
TTTTAACTGGGCTCTAGAATTCAGTGAAGGTAAGACTGTAAACATCTACACTGACTCCCGATATGCCTTT
CTAACCCTCCAAGTGCTTGGAACATTATATAGGGAAAAGGGTCTGTTAAACTCTGGGGGAAATAACATAA
AATATCAACAAGAAATTCTATAATTAATAGAGACAGTGTGGAAACCTCAGAAGGTGGCAGTCATGCACTG
CAGGGGACACCAGCAAGCCTCCACTTCAGTGGCTTTAGGAAACTCTTGAGCTGATTCAGAAGCTTGAAAA
GCAGCATCTACCCCTTACTGGGCATCAGTAGTAGCCCCTTACTCCCTCAAACACCTGACCTGGTACCTAC
CTATTCTAAGGAAGAAAAAGACTTCTTCCACACAGAAGAGGGACAAGTAATAAAAGGAGGATGGATCAGA
CTGCCAGATGGGAGAGTAGCTGTGCCGCAGTTGCTGGGAGCCACAATCATATTGGCCATGCCCAAAACCA
CTCATCTAGGTCAAGAGTCACTTGAAAAATTGTTAGGCCGGCCAGGCGCGGTGGCTCAAGCCTGTAATCC
CAGCACTTTGGGAGGCCTGAGACGGGCGGATCACGAGTGTCAGGGAGATCAAGACCATCCGGCTAACATG
TTGAAACCTGGTCTCTACTAAAAACTACAAAAAACTAGCCGGGTGATGTGGCGGCGCCTTCGTCCCAGCT
ACCCGGGAGGCTGAGGCAGGAGAATGGCATGGAACCCGGGAGATGGGAGCTTGCAGTGAGCTGAGGATCG
GCCACTGCACTCCAGGCCGGGGTGACAGAGCGAGACTCCGTCTCAAAAAAAAAAAAAAGAAAAAAAAAGA
AAAATTGTGACCAGCTACTTCTAATCTCACACTTGCCAGTCCTTGCCAAAGCAGTAGCACAAGGGTGCAC
TACTTGCCTACAGCACAATGCAACACAAGGGCCGCACTGTTCCCAACCGCATACAAGCTTAGGAGCAGCT
CCTTTTGAGGATCTTCAGGTCGGATTTCACAGAAATGACCGAAATGTGGAGGTTTTGCTGGTTCCTTATG
TGTACGAGTTACAGAAATTCCAGGAAAAACAAGAAATTTGTTTTTGCAATTAGCCAAACATGTAGCCCAG
TCTCTCAATGGTCACTTCATTGTTATGTATGTGGAGGGAACTGTAATGGGAGATCAATGGCCATGGGAAG
TCAGAGAATTATACCTACAGACCCCAGTTTCCTTGATGAATTCTTGGGCTCAAAAGATCACCTTGATAAT
TCTGGTCCTAAAAGCCTCAATTATTGTACCAATAGGCATAGTTAGAGGAAGGAAAATAATTCACTCACCC
CATAGGATGACTTAGTTGTCTGGGACAGAAACGTATAATGGTAACACAAAAAAACAGTCACTTGGGGAGT
TCGGAATCAGAGAGGGAATCCATTTAGCAAATTCCCAAAGTGCAATTGGTGGAAACCACCAGGAGTCCCA
CCAAGACTGGACAGCCCCACTGGATTTATGTGGGCATAGAGCTTATGCCAAATTACCTGACCAGTGGGCA
GGTAGTTGTGTTATTGGCACTATTAAACCATCTTTCTTCCTACTGTCCATAAAAACAGATGAACTCCTGG
GTTTCCCTGTCTATGCTTCCCGTGAAAAGAGAAGCATAGCTATAGGAAATTGGAAAGATGATGAATGGCC
CCCTGAGACAATCATACAATATTATGGGTCTGCTACTTGGGCACAAGACGGCTCATGGGGATACCAGACC
CCCATTTATATGATCAACCAAATCATACAGTTACAAGCTGACTTAGAAATAATCACTAATAAAACCAGCA
GAGCTTTGACTATTCTGGCCCAGCAAGAAACTCAGATGAGAAATGCTATCTATCAAAATAGATTGGCTCT
TGACTACTTGCTAGCATATGAAGGAGGGGTCTGTGGGAAATTTAACCTTACTAATTGCTGTCTACACATA
GATGATCAAGCGCAACTAGTTGAAGACATAGAGATATGACAAAACTGGCACCTGTGCCCGTGCAAGTGTG
GCATGGATTTGATCCCGGGGCCATGTTTAGAAAATGGTTCCCCGTGCTAGGAGGATTTAAAACTCTTATA
ATAGGAGTTACAATAATAATAGGAACCTGCCTACTGCTCCCTTGTTTGCTACCTGTACTTCTTCAAATGA
TAAAAGCTTCATCGCTACCTTAGTTCACCAAAATGCTTCAGCACAAGTGTACTACATGAATCACTATCGA
TCTGTCTTGTAAGAAGACATAGGTAGTGAAAATGAAAGTGAGAACTCCCACTAATAAAATGAGTGAGAGT
CTCAAAAGGGGGGAATAAGGAAGGAGACCACCCCTCATATTGTCTTATACCCAGTTTCTGCCTCCAAAGA
AAGAAGAAGTAAAAACTAAAAGGCAGAAATGAAAGCCACAGGCAGACAGCCTGGCACCGCACCCTGGGCC
TGGTAGTTAAAGGTCAACCCCTGACTTCATCGGTTATGTTAGCTATAGATTATAAACATTGTATAGAAAT
GCACTGTGAAAATCCCTATCCTGTTTTGTTCTGATCTAATTACCGGAGCATGCAACCCCCAGTCACGT
