# Supplementary material for: Genome-wide characterization of endogenous retroviruses in snub-nosed monkeys
Source: PeerJ. 2019 Mar 18;7:e6602. doi: 10.7717/peerj.6602 (PMC6428148; doi:10.7717/peerj.6602)
Supplement: File S4 — All ERV sequences found in the black and white snub-nosed monkey. [file peerj-07-6602-s004.zip › Supplemental4/26-8693.fasta]

>26NW_016805750.1:415608-424300 Rhinopithecus bieti 
TGCTCGATCTATCATGACCCTTTCACGTGGACCCCTTAGAGTTATAAGCCCTTAAAAGGGCCAGGAACTC
TTTCTTAAGGGAGCTCAGTTCTTGAGACACAAGTCTGCCAACACTCCCAGCCAAATAGTCTCTTCCTTCT
TTAATCCAGTGTCTGAGGGGTTTTGTCTGCAGCTTGTCCCGCTACATTTCTTGGTTCCCTGATCGGAAAG
CAAGGTGATTAAGAGACTGTCATGGCAGCCCCTTAGGCAGCTTAGGCCTGCCCTGTGGAGCATCCCTGTG
GGGGACTCTGGCCAGCTTTAGCAACATGAATCCTGAGAGCACTCCTGGGTAGGCATCTGCCCCGGTGGAA
TGCCTCGTCAGAGCAGTGCACAGCAGGCCCCCACAGAGGATCAACACAGCGCTGAATACCGGGAAGGAAC
TGGCGCAAGCAGTCCGGACATCTGGAATATGGTTGTACCAGTCCTGGGAACTTACCCACTCTATTTGAGT
GGAAGCGTGGCCTGATCACCCACAGTGTGCCCTTATCGGCACTTTGGTCTCAGTTTTGATTTTGTTTTGG
CTTGGCTTGTTTGAAAAAAAGGAAAGTGAAAGTGAGTGAATGCTTGTGTTTGAAATGGGCACCAGATGGA
CAGCGGTTGCGTCCAAAGTGAGTGTTGAGCCCCAAGCTGCAGTTCCGTAGGATACCTCATACAGCTAAGT
GACAGTTCATACTGGCGCCTGGTACCAGCCTTCCTAAGCTAAGAGGATCTGAGATTCCCGCAAGGGAAGT
GGCCAGTGTCGGGCAAGGCGAGTGAATGACCCCTTTACCCTTTCCCTTCTTGTGGCATGAGCGTTGTTTT
TGACTGGGGAGTGAGGGCGGGGGGCGGCAGCAGAGATAGATGAGATGCAAAGTAAGCCCACTCCATTAGG
AACTATGTTAAAGAATTTCAGGCCGGGCGCGGTGGCTCAAGCCTATAATCCCAGCACTTTGGGAGGCCGA
GACGGGCGGATTACAAGGTCAGGAGATCAAGACCATCCTGGCTAACATGGTGAAACCCCGTCTCTACTAA
AAAATACAAAAAACTAGCTGGGCGAGGTGGCGGGCACCTATAGTCCCAGTTAATGTAGTCCCAGCTACTC
GGGAGGCTGAGGCAGGAGAATGGCGTAAACCCGGGAGGCGGAGCTTGCAGTGAGCTGAGATCCGGCCACT
GCACTCCAGCCTCGGCGACAGCGAGACTCCGTCTCAAAAAAAAAAAAAAAAGAATTTTGAAAAAGGTTTT
AATGGAGATTATGGGGTTACTATGACCCCAGGAAAACTTAGGACCTTGTGTGAGATAGACTGGCCAGCAT
TAGAAGTGGGTTGGCCATCAGAAGGAAGCCTAGACAGGTCCCTTGTTTCAAAGGTATGGCACAAGGTAAC
TGGTAAGCCAGGACACCCAGACCAGTTTCCATACATAGACATTTGGTTACAGCTGGTTGTAGACCCCCCA
CAGTGGTTAAGAGGACAGGCAGCAGCATTACTAGTGGCAAAGGGACAGACAGCCAAGGAAGAATTCTGCT
CCACCCACCAAGGGAAGTCAGCTCCTAAGTCCTATCTGACCCAACATCAGAGGATTCATGGTAAGAAATG
GTGCCAGTGGCCCCCCTCTTTCACCAAGAAGGAAGCCCTCCCACTCCTGAGCCCACTGTGCCCGAACTTC
CACAAGGCCTATGGACCCCTAGGCCACCCAGAGTAGAAAAGAAAGGACGTGAGACCTCAGGAGAAACCCT
CCCTCGGCAGCCCGTTTGAGGCCTAGAACTGGGATACAAATGCCCCTGAGAGAGCAAGGGTATACTGGGG
TAGAGGAGGACGGGCATATGGTGGAAAGGCATGCCTTTGTGTACCAACCCTTCACATCTGCCAATCTCCT
CAATTGGAAAAACAATACCCCATCCTACACCGAAAAGCATCAAGCAATAATTGATTTGCTCCAAAGTATT
ATCCAGACCCACAAACTACTTGGGCTGATTGCCACCAGTTGCTCATGTACCTCTTTAACACAGACGAAAG
GCGGAGGGTGCTCCAAGCAGCAACTAAGTGGCTAGAGGAACACGTTTCGGCTGATTACCAAAATCCCCAA
GAGTATGTGAGGATCCAGTTACCAGGAACAGACCCCCAGTAGGACTCAAATGAAAGACAAGGTATGCAAA
GGATAAACTGGTACAGGGAAGCCCTTCTGGAAGGGTTAAAAAAAAAGGGAACTCAGAAGGCCACAAATGT
TAAAAAAAGTCTCTGAGGTCATTCAAGGAAAAGATGAGAGTCCTGCACAATTTTACGAGAGACTATGTGA
GGCCTATTGTATGTGTACTCCCTTTGATCCTGACAGCCCTGCAAATCGGCACATGATTAGCATGGCTTTA
GTTAGTCAAAGTGCAGAAGACATTAGAAGAAAACTACAAAAACAGGCCGGGTTTGCAGGCATGAATACTT
CACAGTTATTGGAGATAGCTAACCAGGTGTTTGTGAATAGAGATGCGGTAAGCTGCAGAAAAAACCTCAG
AGAGAGCGAACGCAAAGCCTGGCGAAACACCAACCTGCTAGCCGCAGCTATTAGAGGGGTCCCCCCAAAC
GGGTGAGAGAAGCGGGGCCCTGGGAAAAATACGCAGTCTGGCCGTCCACGTTTGCAGCGTAATCAGTGTG
CTTACTATAAGGAAATAGGACACTGGAAGGACAAGTGCCCCCAGTTGAAAGGGAAACAAGGTGGCTCTGA
GCAGGAGGCCTCAGACAAGGATGAAGGGGCCTTGTTCAATCTGGTAGAAGGGTTACTGGACTGAGGGGGA
CTGGGCTCATGTGCCCCCAAAGAGCCCATGGTCAGGATGACAGCTGGGGGCAAGGACATTGAGTGTGTTG
ATACTAGTGCTGAACATTCAGTAGTAAACACTCAGGGCACCTCCTTATCCAAAAAGACTATTGATATAAT
TGGAGCCACAGGGGTTTCGACAAAGCAAGCTTTCTGTTTGTCCCAGACGTGCACTGTCACCAGTTCCTGT
ACATGCCTGACTGCCCCTTGCTTTTACTGGGAAGGGACCTACTTAGCAAGCTGAGAACCACTATCTCTTT
TACAAAGCACAACTCTTTACAGCTAAAGTTACCTGGAATGGGAGTCATCATGGCCCTTACGGTTCCTTGG
GAGGAGGAATGGAGACTCTTCTTAACTGAGCCAGGACAAGAGATAGGACCAGCTATGGCTAAGCGGTGGC
CAAGGGTGTGGGCGGAAGACAACCCTCCAGGGTTGGCAATCAACCAGGCCCCCTTACTCACAGAAGTAAG
TCTGGGGCCCAGCCGGTCAGGCAAAAGCAGTACCAGGTCCCCACAGAAGCCCTTAAGGGCATCCAGGTCT
ATCTCAAGCACCTGAGGGCCTTTGGAATTATAGTCCCTTGTCAGTCTCCATGGAACACTCCCCTCCTACC
TATTCCCAAGTCGGGGACCAAGGACTATGGGCCAGTACAGGATTTGCGCATGGTCAACCAAGCTACAGTG
ACTTTGCATCCAACAGTACCTAACCCGTACACATTGTTGGGGTTGCTGCCAGCTGAGGACAGTTGGTTCA
CCTGCTTGGACCTAAGAGACACATTCTCTAGCATCAGACTAGCCCCTGAAAGCCAAAAACTGTTTGCCTT
TCAGTGGGAGGACCCGGGGTCAGGTGTCACCACTCAGTACACTTGGACCCAGCTCCCCCAAGGGTTCAAG
AACTCCCCCATCTTTGGGGAGGCACTGGCTCGAGACTCCAAAAATTTCCTGCCAGAAACCTAGGCAGTCA
TGTGCGCCAAGGGAACGGATACCCTGCTTCGGCACCTGGAGGACCGTGGGTATAAGGTGTCCAAGAAGAA
AGCTCAGACCTGCAGACAGCAGGTACGTTACCTGGGATTTACTATCCAACAGGGAGAGCACAGCCTGGGA
TGAGAAAGAAAGCAAGTCATCTGCAACCGGCCAGAGCCTCAGACCAGAAGGCAGGTGAGAGAATTCTTAG
GAGGTGTAGGGTTCTGCAGGTTGTGGATCCCAAACTTTGTAGTATTGGCTAAGCCCCTGTACAGAGTCAC
AAAGTGGGGAGATAAGGAACCTTTCAAATGGGGCTCCCAACAGCAACAAGCTTTTCATGAGTTAAAAGAG
AAACTCATGTCGGCCCCAGCCCTGGGGCTACCTGACCTAACAAAAACTTGCACACTGTATGTGTCAGAAA
GAGAAAAAATGGCAGTTGTAGTTTTAACCCAGATGGTGGGGCCCTGGCCAAGACCGGTAGCCTACCTCTC
CCAACAGCTAGATGGAGTTTCTAAGGGTTGGCCCCCATGCTTAAGGGCCTTGGCAGCAACTGCCCTGCTA
GCACAAGAGGCAGATAAGCTAACTCTTGGGCAAAACCTAAACATGAAGGCCCCCCCATGCTGTGGTAACA
CTAATGAACACCAAAGACATCATTGGCTAACAAATGCTAGACCAGCTAGGCACCAAAGCTTGCTCTGTGA
GAATCCCTGCATAACCACTGAAGTTTGCAATACCCTGAACCCCACCACCTTGCTCCTAGTATCAGAGAGG
CCAGTTGAACATAACTGTGTAGTGGTGTTGGACTCAGTTTATCCTAGGAGGCCCAACTTCTGAGACCATC
CTTGGACATCAGTAGACTGGGAGTTGTACATGGATGGGAGCAACTTCGTCAACCCACAGGGAGAGAGGTG
TGCGGGATATGCAGTGGTAACCCTGGATGCTGTCACTGAAGCCAAATTGTTGCCCCAGGGCACTTCAGCC
CAGAAGGTCGAGCTCATTGCTTTAATTTGGGCCTTAGAGCTAAGTGAAGGTAAGACTGTACGTTTACACT
GACTCTCAGTATGCCTTTTTAACTCTCCAAGTGCATGGGGCATTATACAAGGAAAAAGGTCTGTTGAACT
CTGGGGGAAAAGACATAAAATATTAGCAAGGGATCCTGCAATTATTAGAGGCAGTTTGGAAGCCAAGGTG
GCAGTCATGCGCTGCAGAGGACACCGGCGAGCTTCCACCTCGATTGCCTTGGGGAACTCACGAGCTGACT
CAAGGGCTCGAAAGGCAGCATCCACCTCCCTCCAGGGCATCAGTCACAGCCCCACTGCTCCCTCAGGTGA
CCTTGTACCTACTTATTCTAAAGAAGAGAAGGACGTTCTCTAGGCAGAGGGAGGGCAGGTGATAGAAGAG
GGATGGATCTGGTTATCGGACGGAAGAATAGCTGTGCCACAACTGCTAGGAGCCACAGTCGTATTGGCTG
TGCATGAGACCACTCACCTAGGCCAAGAGTCACTTGAAAAGTTGTTAGGCCGGTACTTCTACATCTCGCA
TCTGTTGGCCCTTGCCAAAACAGTGGTGCAGCAGTGTGTCACCTGCCGGCAGTATAATAAGCAAGGTCCA
ACTGTCCCATCCAGCATACAATCTTATGGAGCAGCTGCCTTTGAAGATCTCCAAGTAGACTTCACCGAGA
TACCCAAATGTGGAGGTAACAAGTATATGCTAATTCTAGTGGGTACATACTGTGGGTGGGTGGAGGCCTA
TCCAACACAGACCAAGAAGGCTTGTGAAGTAACCTGTGTGCTTCTCCGAGATCTCATCCCTAGGTTTGGA
CTGCCCTTACAAAACGGCTCAGACAACCGGCTGGCATTTGTGGCTGACTTGGTACAGAAGACAGCAAAGG
TACTGGGATCACATGGAAACTACATACCACCTACCAACCACAAAGTTCCAGAAAGGTGGAGCAGATCAAT
CGGACTATCAAAAATAGTTTAGGGAAAGTGTGTCAAGAAACAGTATTAAAGTGGGTACAAGCTCTCACTA
TGGTATTAAGATTAGATGTACCCCTTCTAAAAGAACAAGATATTCCCCTTATGAAATATTATATCATAGG
CCCCCTCCCATACTACAGGGACTCCCAGGCACTCCTCGAGGACTAGGTGAAATTGAGTTACAGAGACAGC
TACAGGTTTTAGGGAAAATTACACACAATTACGGCCTGGGTAAATGAGAGGTGCCCCATCAGCTTATTCT
CCCCAGTTCACCCTTTCTCTCCTGGTGATTGGGTGTGGGGTCAAGGATTGGAACGTAGCCCCCTTGCAGC
CATGGTGGAAAGGACCCCAGACCTTCGTCTTGACCACTCCCACAGCCATAAAGGTAGAGGGAATCCCAGC
CTGGGTCCACCACAGCCGTGTAAAACCTGCAGCACCTGAGACCTGGGAAGTGAGACCAAGCCTGGACAAC
TCCTGCAAAGTCACACCCGGAAGCTGACTGGTCCACGCATGGCCGAAGCATAAGGAAACTTATCGTGGGA
CTCATTATCCTTAAATTTTGAACTTGTACAGTAAGGACTTCAACTGACCTTCCTCAGATTGAGGACTGTT
CCCAGTGTATACATTAAGTCACTGAGGTAGGACAAAAGGTTGCTGCAGTCCTATTATTTTATAGTTATTA
TGAGTGTACCGGGATTCTAAAAGGAATTTGTTTGTATAATGCTACTCTACACAAGGTATGTAGCCCAGGA
AGTGACCAGCCTAATGTGTGCTATAACCCATCTGAGCCTCCAATGACTACCATTTTTGAAATAAGATTGA
GGACTGGCAGCTGGGGAAAAGCTGACACGAAAAAATAACTGAACAGAAGAGAAAGGAGTCCCCAAACAAA
TTATCTTAAAATTTGATGCCTGTGCAGCAATCAACAGTGACCTGTATGGAAATAGGATAAGATGTGGCTC
TCTAGATTGGGAAAGGGGCTATATAAGTAGAAAATAAGTTTGTCATGAATTAGGATTGTATAGTGATGAA
TGTAGTTACTGGTCCTGTGTCATTTAGGCCATCTGGAAAAAAAGATGAGAAGGACCCTGTCCGCCTTCAA
AAAGGAAACAGTAACTCTTCCTGCACTAGTGGTCACTGTAACCCATTAGAACTACTAATTACCAATCCCC
TTGATCCCCGCTGGAAAACAGAAGAGTATGTAACTCTAGGAATTGATGGAACTGGACTGGATCTCCGAGT
AAATATTTTCATCCAAGGGGAGGTACACAGGTGTTCTCCCAAACCAGTGTTTCAGACCTTTAAGATGAAC
TGAATCTGCCAACACCAGAGCTTCCATGGAAAAAAAAAAAAAAAAAGACAACTTGTTTCTCCAGTTATCA
GGAAATGTAGTTCATTCCTTCAATGTTACTTCCTGTTATGTATGTGGGGGAACCACCATGGGAGACCAAT
GGTCTTGGGAAGCCCAAGAATTGGTGCCTACTGATCCAGTTCCTGACATAATTCCAGTCCAGAAGGCCCA
AACTAGCAACTTCTGGGTCCTGAAAAGCTCGATTATTGGATAATACTGCATAGCTAGAGAAGGAAAAGAC
TTCACCATCCTTGTAGGAAGGCTCAGTTGTCGAGGACAGAAGCTGTATAACAGCACAACAGGGACAGTCA
CCTGGTGGGGTCTAAACCATACTGACAAGAATCCCTTCAGTAAATTTCCTACATTATAGACTGCTTAGGC
CCATTCAGAATCTCATCAAGACCGGACGGCTCCCTCTGGACTATACTGGATATGTAGGCACAGAACCTAC
ACTCAGTTACCCGATCAGTGGGTAAGTAGTTGTGTCACTGGCACCATTAAGCCATCCTTTTTCCTACTGC
CCGTAAAAACAGGTAAGCTCCTAGATTTCCCTGTCTATGCCTCCTGAGAAAAGAGGAGCATATCTATAGG
AAACTGGAAAGATGATGAGTGGACCCCCAAAAGGATCATACAGTACTATAGGCCTGCCATACGAGCACAA
GACGGCTTGTGGGGATACTGAACCCCCATCTACATGCTCAACCAGATCATACGGTTATAGGCCGTCTTAG
AAATAATCGCTAATGAAACTGGCAGAGCTTTGACTCTTTTAGCCCAGCAGGAAACCCAAATGAGAAATGC
CATCTATCAGAATAGATTGACCTTAGACAATTTTCTGGCCAATGAAGGAGGAGTCTGTGGAAAATTCAAA
TTGACCAATTGCTGTCTGCAAATAGATGATCAAGGACAAGTAGTTGAAAACATAGTTAGAGACATGACAA
AGCTGGCACATGTGCCCGTGCAGGTTTGGCATAGGTTTGATCCTGGATCCTTGTTTGGAAAATGGTTTCC
AGCTCTAGGAGGATTTAAAACTCTTATAATAGGAATAATAATAGTGTTAGGAACCTGCATGTTACTCCCC
TGTATGTTACACGTATTTCTCCAGTTACTAAGAGGCTTCGTTACCACCTTAGTTCATCAAAAGACCTCAG
CACAAGTATACATGAATCACTATCGATCTGTCTCACAGGAAGATCTAGATAGTGAGGATGAGAATGAGAA
CTCCCACTAGCGAGTGAGGTTCTCAAAGGAGGGAATGAGGAAAGAGGCCATTTCTCCTACTGTCCCCTGT
CTCCAAAGAAAAGAAGGAAGTCAAAACTGAAAAATAACAGACTGATTGGCACCACTGGCCAGGTCTGTAG
GTTTAAAGATTAACCCCCACCCCAACCGCTTGTGCTATCTATAGATCACAGACAATGGTATGGAGAAATA
CTTGCCTTGCTTACCACCCCCACCTAGTCACATACCCTATGCTTGCTCAATCTATCACAACCTTTTCACA
TGGACCCCTTAAAGTTGTAAGCCCTTAAAAGGGCCAGGAACTCTTTCTTCAGGGAGCTCGGTTCTTGAGA
TACAAGTCTGCCA
