# Supplementary material for: Genome-wide characterization of endogenous retroviruses in snub-nosed monkeys
Source: PeerJ. 2019 Mar 18;7:e6602. doi: 10.7717/peerj.6602 (PMC6428148; doi:10.7717/peerj.6602)
Supplement: File S4 — All ERV sequences found in the black and white snub-nosed monkey. [file peerj-07-6602-s004.zip › Supplemental4/2-7954.fasta]

>2NW_016805008.1:2125907-2133860 Rhinopithecus bieti 
TGTCAGCCAATTGTAAACCTACAACTGTAAAAATTCCCAGTGACTCTGTAACTTGCTGTAACTTGTTTGT
GTCTGACTATAAAAGACGGCTGAACACCAAGCTCGGGGTCTCTCCCTAGGATCGGATACCTAGCTGGAGG
GAACCGAGTTCGAACTCGAAATAAAGCGATCCCTGCTGCTTGGCTTTGTCTCTGGACTCTGGTGGTTGCT
TTCGGGTCATCGCGGGTCTGGGCATTACATCTTGGGGGCTCGTCCGGGATTGCCCCTAAGCCCACCAGAC
CCCAGGCCAACGGGTCATCGCAAAAGTGAGTAAGCCGGCTCTGTTTATATGTTGTCTGTCTGCCTCTGAA
TAATCCCACGGGGTCTGTATATGAGACTGATCTAGTCCTGGCAGACGCGCTATAGGACAGTCAGTGGAGG
CCGGTGGGAGACGTCCTCCGGTACTCATCTGGGGCTCTGTATTCTGTGGCCCATCTGCTTCTGGTCGGGT
CCTAAGCCCGAGACGCGCTAGCGATCAATATATCTTGGTTGTTGGAAGTTATCTGTTGCTCGCCCCTTAC
TAATTTACCTTGATTTACAGGAGCTTCGGAGCCAGTCCTGTACCAGGCACTAATATCCCTTACCACCCAT
CTTCTATCAACAGGACTTCCTCGGAATGGGCAACTCCCAGACCACACCACTTTCTCTCCTTGTCAATAAT
TTTAAAGATGTGAGAGCAAGGGGACATGATCTCAGTATAGAACTTAAAAAGGGAAAATTAATAACCCTCT
GCCGCTCTGAGTGGCCCACCTTCGGCGTAGGCTGGCCAGCCGAGGGAACTTTTTGCCTCCCCATTATCCT
CCAGGTAAAATCAAGGGTTTTCCTGCCAGGTCGTTCGGGACACCCAGATCAGATCCCCTACATTTTAGTC
TGGCAAGATCTGGTGGAAAATCCGCCCCCGTGGCTAGCTCCCTTTCTGCTGACCTCTGAACCCTGTAAAA
CCCTAGTCACGCAACCAACTGGGACCACCAAAAGACCAAAAACTCCAACTGCCCCCTTGCCCCCTGTGTT
GCCTGACAGCCAGGACCTCGCATCCTTGGAACCCCCGCCTTATCCTCCCCCTCCCGGACCCCATGCCCAA
GCCCAACCGGCCGCACTCCCAGGAAGCCATGAGGGCCGAGAAGCGGCCGCGGCGCCAGGAGAAACTGAAA
GTGAACATGGCTCGGGAGGGCCGGCAGGGCGAACGCGCGGGCGTGTCCAGCGTGAGGCAACTCCGCGAGT
TCCCGATTCCACTGTAGCGCTCCCCTTAAGGGAAATAGGACCCCCCGATGACACAGGTAACCCTAGACTC
CAGTATTGGCCATTCTCTACCAGTGACCTGTACAACTGGAAGACTCAGAATGCCCGGTTCTCTGATAACC
CCAAGGACCTAACAGCCCTTCTAGATAGTGTCATGTTCACTCATCAGCCCACCTGGGATGACTGCCAACA
GCTCCTCCGCATTCTGTTCACAACGGAGGAACGGGAGAGAATCCAGGTAGAGGCTAGAAAGTTGGTTCCT
GGAGATGACGGTCAACCGACTGCAAACCCCGACCTCATTAATGCAGCATTTCCCTTGACCAGGCCAACGT
GGGACTACAATACAGCAGAAGGTAGGGGAAAGCTACTCGTTTATCGCCAGACTCTAATGGCGGGTCTCCG
GGCTGCAGCTCGCAAGCCCACTAATTTGGCTAAGGTATATTCTGTTTTACAGGGAAAGACAGAAAGCCCC
GCTGTTTATCTAGAAAGACTAATGGAAGCCTTTAGACAGTATACACCTATAGATCCAGAGGCACCTGAAA
ATCAGGCAGCAGTCGTTATGTCCTTTGTCAACCAGGCGGCCCCAGATATTAAGAAAAAGCTACAAAAATT
AGAAGATTTGGAGGGAAAACAGGTCCAGGACCTCCTTCGCATAGCACAGAGAGTTTATAACAACAGAGAT
GCTCCAGAGGAAAGACAAATTAGGGCCACTGAGAAAATGACCAAAGTCCTGGCGGCGGTCGTCCAAAAAG
AACAACCACCGCCAGGAAGCACCCAATCCACGCGTGCCCCTAGGCGCAATCTGAGTAAAGACCAATGTGC
ATACTGTAAAGAAATTGGTCACTGGATAAAAGACTGCCCCAAAAAGAAACAGCGCCAGCCAGGCCAAGGA
CAATGGCAGCCCAAATCTATGCCGATACTAGTTACCCAAGATACAGACTAGGGGAGACGGGGTTCGGATC
CCCTCCCCGAACCTAGGGTAACTTTACAAGTGGAGGGGTCCCCGGTCCAGTTCCTGGTCGATACCGGGGC
ACAACATTCGGTCTTAGTCAAGCCCTATGGAAAGTTATCTTCCAACTCCTCCTGGGTTCAAGGGGCCACA
GGAACCAAGAAATATCCATGGACAACCCAGAGAGCAGTAAACTTGGGAACCGGGAAAGTGTCCCATAGCT
TCCTGGTCATCCCTGACAGCCCTTGTCCCCTGTTGGGGAGAGATCTGTTGACAAAAATGGGGGCACAAAT
CCATTTTCAACCAGAAGGGCCCAAAGTGACTGACTCCCAAAACAGGCCACTATCTGTTCTTACCGTAACT
CTAGAGGATGAGTACCGGCTTCACCAGGAGTTAACGCCTCCTAACCAAAATATAGACTCCTGGCTCCAGA
ACTTCCCGGAGGCTTGGGCAGAAACAGGAGGGCTAGGGCTAGCAAAGCACCGTCCCGCCATTTTTGTTGA
GCTTAAGCCCGGGATGGACCCTGTTCGCGTGCGCCAATACCCAATGGCCCTGGAAGCCAAAGAGGGAATT
ATACCACACATCCGCCGACTCCTAGATCATGGAGTCCTACGCCCCTGCCACTCACCATGGAACACTCCGC
TGCTACCAATACAAAAACCCAACAGTAAAGAATATAGGCCGGTACAAGACTTAAGAGAAGTCAATAAAAG
GGTAATGGACATACACCCGACGGTGCCAAATCCATACACCCTCCTGAGTACCTTGAGTCCTGAAAATCAA
TGGTATACTGTTCTAGACCTAAAAGATGCTTTTTTTAGCCTGCCTTTAGCCCCTAAAAGCCAGGAAATTT
TTGCCTTTGAGTGGACAGACTCTGAGAGAGGCATAAGTGGCCAACTGACGTGGACCAGACTGCCACAAGG
ATTCAAAAACTCCCCAACTCTGTTTGATGAAGCCCTCCACGAAGACTTGGGTGAGTACCGACGCCAACAC
CCCAGTATAACTCTCTTGCAGTATGTTGATGATCTCTTAATAGCGGCAACGTCCCCAGAGGCCTGCATCC
AAGGAACCAAAGACCTCCTGAAAACCTTGGGAAACCTGGGTTATCGAGCCTCAGCTAAAAAGGCCCAGAT
CTGCAGGCCAGAGGTAACCTACTTGGGGTATCTACTTAGAGGGGGACAGCGCTGGCTAACAAATGCTCGA
AAAGAAACTGTCCTACAGATCCCCAGACCGCAGTCAACACGACAGGTAAGAGAGTTCCTGGGATCTGCAG
GGTTCTGCAGACTCTGGATACCTGGCTTCGCTGAACTGGCAAAACCCCTCTATCAGGCTACCAAAGAGCA
GCAGCCCTTCAATTGGACTGAAGAGGCTGAGCAAGCTTTCCAGCAAATCAAAACTGCTCTGCTCTCGGCC
CCCGCGCTGGGTCTTCCGGATGTCTCTAAGCCTTTCCACTTATACGTGGACGAAAGCCGGGGCATAGCGA
AAGCAGTATTAACTCAAAATTTAGGTCCCTGGCGCAGACCGGTTGCATACCTCTCAAAGAGACTGGACCC
GGTAGCTGCAGGATGGCCTCCTTGCCTCCGGATGATTGCTGCAACGGCCCTGATGGTCAAAGACGCTAAC
AAACTGGCCATGGGCCAAGAATTACAAGTCACCACCCCTCATGCTGTCGAAGGCATCCTCCGACAACCCC
CTGACCGATGGCTCAGCAATGCTCGGCTTACCCATTATCAAGGGCTGTTACTAAACCCCCTCAGAATAAC
ATTTAAGCCCCCGACAACCCTAAACCCAGCATCATTGCTGCCAGACCCAGACTTAAGTAAGCCGCTCCAC
AACTGTGCTGAAATACTAGCCCAGGTACATGGAGTCAGAGAAGACCTCCAGGACCGACCGCTACCAGATG
CAGACCTCACCTGGTTCACTGACGGAAGCAGCTTCGTTCACCAAGGACAGAGGTATGCGGGGGCGGCGGT
AACCTCAGAGACTGAGATAGTTTGGGCTGAGCCTTTACCTCCAGGAACATCGGCTCAAAAGGCTGAGTTA
ATAGCCTTGGCACAAGCCCTGAAACTAGGCAAAGACCGTAAACTGACAGTATATACTGACAGCCGGTATG
CATTTGCCACTGCCCACATACATGGGGCTATATACAGAGAGAGGGGGCTTCTCACAGCTGAAGGAAAAGA
CATTAAAAATAAAGAAGAAATCTTAAATCTTCTGGCTGCCCTTTGGGAACCCAAAAAGCTGGCTATCGTC
CACTGTCCGGGACATCAAAAAGCCACTAACCCAGTCACTCGAGGAAACAACCTGGCTGACCAGACTGCAA
AAGACGTGGCTAAAACCACTCCTCAGCTGCTGGCCCTCCAGCTGCCTGATCCCGGGCCCAGAGAATTGCC
CTTTCACCCAGAATACTCAGAAGAAGACCTCCAGTGGATAAGTAAACTCCCCGGAACACAGGTCAGTAAT
CAGTGGTGGAAAGATTCTAACAACAATACCATTCTCCCGGACAGGTTGGGGCAGCGAGTAATAGCACAAA
TCCACCGAAGCACTCATCTGGGCCCGCGGCGGATGTTAGATTTGATTCAACACGCTGGACTAAAAATTAA
AAACGCCCCTGAAAAAGTAGACGCCACGGTTAAAAACTGTGTAGTATGTCAACTCAATAACGCCAGTCAC
GGGACCCAGACCACGGGAAAAAGACACAGGGGAGATAGACCTGGTATATATTGGGAAATTGACTTTACTG
AAATAAAGCCAGGAAAATATGGATACAAATATTTACTAGTTTTTATAGATACATTCTCAGGATGGGCAGA
AGCTTTTCCGACAAAGAAAGAAACTGCACAGATTGTGGCCAAAAAGATCCTAGAAGAAATCCTGCCCAGG
TACGGCTTTCCAGTCATGATAGGGTCGGATAATGGGCCGGCCTTCACCGCAAAGGTAAGTCAGGGACTGG
CTTCCATCCTTGGGGCTAATTGGAAACTACATTGTGCTTATCGACCCCAAAGCTCAGGTCAGGTAGAAAG
AATGAATAGAACATTAAAAGAGACCCTAACTAAATTGACCATGGAGACTGGCGCTAACTGGGTAGTCCTC
CTCCCCTACGCTCTGTTCCGGGCACGTAACTCTCCTTATAAACTAGGACTTACCCCTTATGAAATAATGT
ATGGCAAACCACCCCCTATCATCCCTAACCTTAAAGACAATCTCCTCAAAGCTGACACAGATAATGGTCT
TGAACTTTTGTTCTCCTTACAAGCCCTACAGAGAGTTCATGAGGAAGTCTGGCCCAAGCTAAAAGAACTA
TATGAAGCTGGGCCTCCACCCATTCCACATCAATACAAACCGGGAGACTGGGTCCTCGTCAAGCGCCACC
GACAAGAAACCCTAGAACCCCGGTGGAAAGGACCATTCCAGGTGATCCTGACTACGCCTACGGCCCTCAA
AGTGGAAGGCATCGCCGCCTGGATTCATCACACCCACGCCAAGCCTATAGACCCGCTCTCGGACCTTGTT
ACATCCTCGACGGGAGAGGCAGCAACCTGGACAGTTGACCGGACCAAAGAAAACCCTCTAAAACTTGTTC
TACGCCGTCAGCAACCTAAACTGTAACTATGACACCTACCTCCTTTATAACTCTTCTACTCTTATGGATC
CCTTGTGGGGAGACCCAGGCGAACCCGGCAACATCCCCTTTCGCTTGGCGTTTCTTCCTGACTGAGAACT
GGACCAATTATGCTCAGACAGAACAAAAGGGCTATGTATTAGGCACTGCTGACTGTCCCCCTGGGGGTTG
TAGCACTCCCATCCATCTAAATTTCACTGATTTTAAACACCAGCCAGGAAAAGCAGCACCCGCAATTTGT
TTCCTCTTTGACCAAACACTCTCTTATTGTAATAACTCATGGGTAGAACAAAGTGTCGGCTGTCCATATA
GGTCCTGCAAAATCCACACCGTTAAAATCCTAAAAACTTCTGAGTCCCTATCCAGTCAAACGTGGCAGTC
ACACAATTTCTTTAAAACCACATCAGGCTACACCTGGGTTATCTGGGACCCCTGGGACTCCCGCTGGACT
TCCCAGCAAAAAGGGGCTATGTACTTGACTTCAGGAACTACCTGGCCTAGTAGCCGTCTCTTTCTCTGGC
GTTCCCTTGTTCAGATCCAGACCACCCTACACGCGGCTATACAGAACCAGGAAAGGGAATTAAATGTCCA
GCTTTCAACTTTAACTCCTACCCGCCCCTTTTCCTGGTTATCCCTATTAAGAGAAGGGTTAGAAATCGCA
AACGCCACTGGCCTAGGCAATCTCTCTGCATGCTTCTTCTGCGCGGCTCTAGGGCGACCGCCGTTAACCG
CAGTTCCACTTCCAGGCCCGTCTAACGCTTCTCTCAGCCTAAACCCTAACAATAGCCACATACCACCCCC
GATCCCTGACGTCCCCTTGTTCCTAAACCCTGGACAGACACAAGTTTCCTTTTGTTATTCAAATGCCGGC
ACTACCCTCTGTAATACAACTTCCACTCCCAACTCAACCCTCTTTGCCCCTCCCGGTTCTTTCTTCTGGT
GCAATGGGACCCTATATAAGAACCTTTCCACTCAGGCCACTATAACCCTACTGTGTCTCCCTGTCACGCT
AGTCCCCCAACTAACCTTGCGCACCCCTGCAGAATTTTCCAGGTGGGACTCCGCCCCTTTCCCTAGACCA
AAACGAGCTATATTCCTCCCCCTAGTAGCCGGAGTCTCACTCACCACGTCCTTAGTTGCTGCAGGACTAG
CCGGGGGAGCTTTAGGTCACTCCCTTATCAGCACTGCAAAACTCTCTCATCAATTCTCCATAGCTATGGA
AGCTTCCGCCGAATCCCTTGCCTCATTACAGAGACAATTGACTTCCCTTGCCCAAGTTACTTTACAAAAC
CGCCGTGCACTAGACCTGTTAACGGCCGAAAAAGGAGGGACCTGTCTTTTCCTCAGAGAAGATTGTTGTT
TCTACATAAATGAATCTGGACTCGTAGAAACGCGAGTTCAACAACTACATAAACTCAGCCTAGAATTGCA
GAAACAACAATTCACCTCTGCTGCCAACAGCTGGTGGAATTCCTCCATGTACTCCCTTCTAGTGCCCCTC
ATAGGACCATTCATAAGTATACTTCTCTTACTCACTATAGGACCATGTATAATAAACAGATTAACAAACT
TTGTAAAAGAAAGACTCAACACTGTCCAGCTTATGGTCCTGAGAGCCCAGTACCAACCTGTACTCACCGA
GACTTCCGAGTCAGACATATAAGACCCAAGATTGGCTCTCAAGATACTAGAGAGAGGGGGGAATGAGGAG
TGGAAAAATACTGAATATCAGAGGTCAGAAAAGTCAGGAAACTCCCCTTAATGCTAAAACAACAAGGTTA
TCTGGAAAGTCCCTAGCAGGGCAAGCGGCCGTTTGTGGTTTGGTCAAAGGGCGGGAACCAATGAACAACT
GACTAATGTTTAACTTTAAATGTCAGCCAATTGTAAACCTACAACTGTAAAAATCCCCAGTGACTCTGTA
ACTTGCTGTAACTTGTTTGTGTCTGACTATAAAAGACGGCTGAACACCGAGCTCGGGGTCTCTCCCTAGG
ATCTGATACCTAGCTGGAGGGAACCGAGTTCGAACTCGAAATAAAGCGATCCCTGCCGCTTGGCTTTGTC
TCTGGACTCTGGTGGTTGCTTTCGGGTCATCGCGGGTCTGGGCA
