# Supplementary material for: Genome-wide characterization of endogenous retroviruses in snub-nosed monkeys
Source: PeerJ. 2019 Mar 18;7:e6602. doi: 10.7717/peerj.6602 (PMC6428148; doi:10.7717/peerj.6602)
Supplement: File S4 — All ERV sequences found in the black and white snub-nosed monkey. [file peerj-07-6602-s004.zip › Supplemental4/27-9584.fasta]

>27NW_016804690.1:45944-55527 Rhinopithecus bieti
TGCAAATCAAAACCACAATGAGATACCATCTCACACCAGTTAGAATGGCAATCATTAAAAAATCAGGAAA
CAACAGGTGCTGGAGAGGATGTGGAGAAATAGGAACACTTTCACACTGTTGGTGGGACTGTGAACTAGTT
CAAACATTGTGGAAAACAGTGTGGCGATTCCTCAAGGATCTAGAACTAGAAATGCCATTTGATCCAGCCA
TCCCATTACTGGGGATATACCCAAAGGATTATAAGTCATGCTGCTAATAAAGACACATGCACACGTATGT
TTACTGCGTCACTATTCACAATAGCAAAGACTTGGAATCAACCCTGATGTCCATCAGTGACAGATGGATT
AAGAAAATGTGGCACATATACACCATGGAATACTATGCAGCCATAAAAAAGGATGAGTTTGTGTCCTTTG
TAGGGACATGGATGCAGCTGGAAACTATCATTCTCAGCAAACTATCGCAAGAACAGAAAACCAAACACCG
CATGTTCTCACTCATAGGTGGGAATTGAACAATGAGATCACTTGGACACAGGAAGGGGAACATCACACAC
CGGGTCCTATTGTGGGGAAGGGGTAGGAGGAAGGGATAGCATTAGGAGATATACCTAATGTAAATGATGA
GTTAATGGGTGCAGCACACCAACATGCACATGTATACATAACAAACCTGCACGTTGTGCACATGTACCCT
AGAACTTAAAGTATAATAAAAAAAAATGGAGAAGCTATTTGTTGCAATATACAAATGTGGTAGTATCTAA
AATACACAAAAAAGTCATATAAATCTATAAGGAAAAGAAATCTTAACAGAAAAAGATAGGTACAACCACA
AAAAAGAACAAGATCATGTCCTTTGTGGCAACACGGACGCAGCTGGAGGCCATTATCCTAAGCAAATTAA
CACAGGAACAGAAAACCGAATACCACATGTTCTCACTTATAAGTGGGAGCTAAACATTGGGTACATAGGG
ACACAAAGGTGGCAACAACAGACACGGGGGACTGCTAGAGGTGGGAGAGGGAGGGAAGGATTGAAAAACT
ATCGGGCACTAAGCTCACTACGTGGGTGACAGGATCGATTGTACCCCAAACTGCAGCATCACATAATATA
CCCATGGAACAAACCTGCACATGTACCCCTTGAATCTAAAATAGAAATTGAAATTATTTTAAAAATCATT
AAGGTTGGCAAGACTTTCTCTCTTTAGAGTAGAAGAAACATAAGTATCCACATCCATATGAAAATATGCT
TGGCCAGGTGCAGTGGCTCACGCCTGTAATCCCAGCACTTTGGGAGGCTGAGGTAGGTGGATCACCTGAG
GTTGGAAGTTCGAGACCAGCTTGGCTAACATGGTGAAACCCTGTGTTTACTAAAACTACAAAAATTAGCC
CAGCATGGTGGTGGGTGCCAGTTACTCTGGAGGCTGAGGCAAGAGAACCTCTGGAACCCAGGAGGTGGAG
GTTGCAGTGAGCCAAGATCTTGCCATTGCACTCCAGCCTGGGCAACAGAGTGAGACTGTCAAAAAAAAAA
AAGAAAGAAAATATTATCAACCTCATTCACAATCAGAAAAAAGAACAAACCACAGTAAGATACTATTTCA
TACCTACCAGACTGGCAAAACTTTAAAAGTCTGACAAAATCAGGTGTTGGCTATGATGGAAAAACCAGAG
CACTCACACTGCTGGTGAGAGTGTCAATTGGCACAACCACTTGAAAAAGAATTAGAAATAATCTAGAGGA
AGGCCGTCTTATTCTCAATATGCATTTTATTACCCAATCCACTCCCGACATTAGAAAAGCTCCAAAATTA
GATTCCGACCCTCAAACCTCACAACAGGACTTAATTAACCTCGCCTTCAAGGTGTACTGTAATAGAGTAG
AGACAGCCAAGTAGCAATGTATTTCTGAGTTGCAATTCTTTGCCTCCACTGTGAGACAAACCCAAGCCAC
ATCTCCAGCAGACAAGAACTTCCAAACGCCTGAACCGCAGCTGCCAGGGGTTCTTCCAGAACCTCCTCCC
CCAGGAGCTAGCTACAAGTGCCGGAAATCTGGCCACTGGGACAAGGAGTGCCCACAGCCTGGGATTCCTC
CTAAGCCATGTCCCATCTATGCGGAACCCCACTGAAAATTGGACTGTCCAGCTCACCCAGCGCCACTCCC
AGAGCCCCTTCAACTCTGGCCCAAGGCTCTCTGACTCCTTCCCAGATCTTCTCGGCTTAGTGACTGAAGA
CTGACGCTGCCCAATCACCTCGGAAGCCCCCTGGACCATCACAGATGCTTCAGGTAACTCTCACAGTGGA
GGGTAAGTCTGTTCCCTTCTTAACCAATATGGAGGCTACCCACTCCACATTACCTTCTTTTCAAGGGCCT
ATTTCCTTTGCCTCCATAACTGTTGTGGGTATTGACACCCAGGCTTCCAAACCTCTTAAAACTCCCCAAC
TCTGGTGCCAACTTGGACAACATTCTTTTATGCACTCCTTTCTAGTTATTCCCACCTGCCCAGCTCCCTT
ATTAGGTCTAGACATTTTAACTAAATTATCTGCTTCCCTGACTATTTCTGGGCTACAGCCATACCTCATT
GCTGCCTTTTCCCCCAGTTCAAAGCCTCCTTCGCATCCTCCCCTTGTATCTCCCCACTTTAACCCACACG
TATGGGATACCTCTACTCCCTCCTTGGTGACCAATCATGCACCCCTTATCATCCCATTAAAACCTAATCA
CCCTTATCTTGCTCAATGCCAACATCCCATCCCACAGCACGCTTTAAAAGGATTAAAGCCTGTTATCACT
CGCCTGTTACAGCATGGGCTTCTAAAACCTATTAACTCTCCTTACAATTCCCCTATTTTACCTGTCCTAA
AACCAGACAAGCCTTACAGGTTAGTTCAGGATCTACACCTTTTCAACCAAATTGTTTTGCCTAACCACTC
CATGGTGCCAAACCCATATACTCTCCCATCCTCAATACTTCCCTCCACAACCCATTATTCTGTTCTGGAT
CTCAAACATGCTTTCTTTACTATTCCTTTGCACCCTTCATCCCAGCCTCTCTTCGCTTTCACCTGGACTG
ACCCTGACACCCATCAGGCTCAGCAAATTACCTGGGCTGTACTGCCGCAAGGCTTCACGGTCAGCCCCCA
TTACTTCAGTCAGGCCCAAATTTCTTCCTCATGTTACCTATCTCGGCATAACTCTTCATGAAAACACATG
TGCTCTCCCTGCCGATCATGTCTAACTGATCTCTCAAACCCCAACACCTTCTACCAATCAACAACTCCTT
TCCTTCCTAGGCATGGTTGGATACTTTCATCTTTGGATACCTGGTTTTGCCATCCTAACAAAACCATTAT
ATAAACTCACAAAAGGAAACCTAGCTGACCCCATAGATCCTAAATCCTTTCCCCACTCCTTCAACAGCTT
TAGAGACTGCCCCCACACTAGCTCTCCCTGACTCATCCCAACCCCTTTCATTACACACAGTCAAAGTGCA
GGGCTGTGCTGTCGGAATTCTTACACAAGGACCGGGACCACGCCCTGTAGCCTTTTTGTCCAAACAACTT
GACCTTACTGTTTTAGGCTGGCCATCATGTTTCCATGCAGTGGCTGCCACCACCCTAATACTTTTAGAGG
CCCTCAAAAATCACAAACTAGGCTCAACTCACTCTCTACAGTTCTCATAACTTCCAAAATCTATTTTCTT
CCTCACACCTGACACATATACTTTCTGCTCCCCAACTCCTTCAGTTGTACTGACTCTTCATTGAGTCTCC
CACAGTTACCATTGTTCCTGGCCTGAACTTCAATCTGGCCTCCCACATTATTCCTGATACCACACTTGAC
CCCATGACTATCTCCCTGATACACCTGATCTTCACTCCATTTCCCCAAATTTCCTTCTTTCCTGTTCCTC
ACCCTGATCACACTTGGTTTATTGATGGCAGTTTCACCAGGCCTAACTGCCACACACCAGCAAAAGCAGG
CTATGCTATCTTCCACGTCTATCATTGAGGCTACTGCTCTGCCCCTTCCACTACCTCTCAGCAAGCCGAA
TTCATTGCCTTAACTTGAGCCCTCACTCTTGCAAAAGGACTATGTGTCAATATTTATACTGACACTAAAT
ATGCCTTCCATATCCTGCACCACCGTGTTGTTATATGGGCTGAAAGAGATTTCCTCACTACACAAGGTCC
TCCACCATTAATGCCTCTTTAATAAAAACTCTTCTCAAGGCTGCTTTACTTCCAAAGGAAGCTGGAGTCT
TACACTGCAAGGGCCATCAAAAGGCATCAGATCCCATTACTCAGGGCAACGCTTATGCTGATAAGGTAGC
TAAAAAAGCAGCTAGCGATCCAACTTCTGTCCCTCAAGGCCAGTTTTTCTCCTCATCTGGTCACTGCCAC
CTACTCCCCCAGTGAAACTTCCACTTATCAATCTCTTCCCACACAAGGCAAATGGTTCTTGGACCAAGGA
AAATATCTCCTTCCAGCCTCACAGGCCCATTCTATTCTATCATCATTTCATAACCTCTTCCATGTAGGTT
ACAAGCCGCTAGCCCACCTCTTAGAATCTCTCATTTCCTTTCCATCTTGGAAATCTATCCTCAAGGAAAT
CACTTCTTAGTTGTTCCATCTGCTATTCTACTACTCCTCAGGGATTGTTCAGGCCCCCTCCCTTCCCTAC
ACATCAAGCTCAGGGATTTGCACCCCCCAGGACTGGCAAATTGACTTTACTCACATGCCTTGAGTCAGGA
AACTAAAATACCTCTTGGTCTAGGTAGACACTTTCACTGGATGGGTAGAGGCCTTTCCCACAGGGTCTGA
GAAGGCCACTGTGGTCATTCCTTCCCTTCTGTCAGACATAATTCCTCGATTTGGCCTTCCCACCTCTGTA
CAGTCCGATAACGGGCCAGCCTTTACTAGTCAAATCACCCAAGCAGTTTCTCAGGCTCTTGGTATTCAGT
GGCACCTGGTTTTACCTCAAACTGTCACCCTTAAGTCTCTCTTTAAGTGGATAGAAGATCTTCAGTGACA
AAGTACACTCCAATACTTTCACCCTGATGAAGTCCTATTCTTTACTTTTATACTCACTGTTATTCTGGTT
CCCATTCTGATGCCACCCTCTACCTCTCTCCAGCTATCTCTATCACACTATCAATCTCACTCTCTCCTAG
CCATTTCTAATCCTTCTTTAACACAATTGTTAGCTTTGCATTTCTCTTTCCTCCAAAATTTGCTGAGGCC
TCGATTTACTCACTGCTGAAAAAGGAGGACTTTGTATATTTTTAAATGAAGAGTGTTGTTTTTACTTAAA
TCAATCTGGCCTGATATACGACAACATAAAAAACTCGAGGATAGAGCCCAAAAACTCGCCAACCAAGCAA
ACAATAACATCAAACCCCCTTGGACACTCTCTAATTGGACGTCCTGGGTACTCCTAATTCTTAGTTCTTT
AATACCTATTTTTTCTTCTTCTTTTATTTGGACCTTGTGTCTTTCATTTAGTTTCTCAATTCATACAAAA
CCGCATCCAGGCCTTCACCAATAATTCTATATGACAATGCTCCTTCTAACAACCCCACAATATCACCCCT
TACCCCAAAATCTTTCTTTAGTTGAATCTCTCCCACTGTAGGTTCCCACGCCGCCCCTAATCCTGCTCGA
AGCAGCCCTGAGAAACATCGCCCATTATCTCTCCATATCACCCCCCAAATTTTCGCCGCCCCAACACTTT
ACCAATATTTTGTTTTATTTTTCTTATTAATATAAGAAGACAGGAATGTTAGGCCTCTGAGCCCAAGCTA
AGCCATCATATCCCCTGTGACTGCACACATACATCCAGATCGCCTGAAGCAACTGAAAATCCACAAAAGA
AGTGAAAATATCCTCAACTGATGACATTCCACCATTATGATTTGTTTCTGCCCCACCGTGACTGATCAAT
GTACTTTGTAATCTCCCCACCCTTAAGAAGGTTCTTTGTAATTCTCCCCACCCTTGAGAATGTACTTTGT
GAGATCCACCCGCTGCCCGCAAAACATTGTTCCTAACTCAGCCGCCTATCCCAAAACCTATAAGAACTAA
TGATAATCCACCACCCTTTGCTGACTCTCTTTTCAGACTCAGCCCGCCCGCACCCAGGAGAAATAACAGC
CATGTTGCTCACACAAAGCCTGTTTGGTGGTCTCTTTACACGGACATGTGAGACAGCAAGAACGAAGATT
CATGTGCCCTGTAACCCAGCAGGTCCGCATGCAGGATTATACCCTAGAGCTCCTGTACATGTGCACAAAG
GGCCTCATACAAGAATGATTGAAAAAGTCTTGTCTAGATCATGTTTTAAAAATGGAAACAACGCAAACAT
TCATCCACATCTGAATGAATAAACCACACAGTGGTGTATTTATATGCTCTAGCACCATGTAATTCCTATA
ATAGGAATTAGTTACAGTGACACACAACTGCACAGATGAAACTCAAGATCAAATGTCTGAGTGAAACACA
CAAGTTGCAGAAAATTCATGCAGTATGATTCCATTTGTTTAAAGTCCAACAACATTCAAAACTAAACATG
TCGTTTCAGAATATAGCAAAAAGTAGGAGCACTGGCTCACACCTGTAATCCCAGCACTTTGGGAGGCCGA
GATGAGCAGATCACCTGAAGTTGGGAGTTCGAGACCAGCCTGACCAACATGGAGGAACCCCATCTCTATT
AAAAATACAAAGCCGAGGCCGGGCGTGGTGGCTCAAGCCTGTAATCCCAGCACTTTGGGAAGCCGAGACG
GGCAGATCATGAGGTCAGGAGATCGAGACCATCCTGGCTAACACAGTGAAACCCCGTCTCTACTAAAAAA
ATACAAAAAACTAGCCGGGCGAGGTGGCGGCCACCTGTAGTCCCAGCTACTTGGGAGGCTGAGGCAGGAG
AATGGCGTAAACCCGGGGGGCAGAGCTTGCAGTGAGCTGAGATCCAGCCACTGCACTCCAGCCCGGGTGA
CAGAGCGAGACTCCATCTCAACAACAACAAAAAAATGCAAAGCCGAGTGTGGTGGTGCATGCCTGTAATC
CCAGCTACTCAGGAGGCTGAGGCAGGAGAATCGCTTGAACCTGGGAGGCAGAGGTTGCCGTGAGCTGAGA
TCNNNNNNNNNNNNNNNNNNNNNNNNNNNNNNNNNNNNNNNNNNNNNNNNNNNNNNNNNNNNNNNNNNNN
NNNNNNNNNNNNNNNNNNNNNNNNNNNNNNNNNNNNNNNNNNNNNNNNNNNNNNNNNNNNNNNNNNNNNN
NNNNNNNNNNNNNNNNNNNNNNNNNNNNNNNNNNNNNNNNNNNNNNNNNNNNNNNNNNNNNNNNNNNNNN
NNNNNNNNNNNNNNNNNNNNNNNNNNNNNNNNNNNNNNNNNNNNNNNNNNNNNNNNNNNNNNNNNNNNNN
NNNNNNNNNNNNNNNNNNNNNNNNNNNNNNNNNNNNNNNNNNNNNNNNNNNNNNNNNNNNNNNNNNNNNN
NNNNNNNNNNNNNNNNNNNNNNNNNNNNNNNNNNNNNNNNNNNNNNNNNNNNNNNNNNNNNNNNNNNNNN
NNNNNNNNNNNNNNNNNNNNNNNNNNNNNNNNNNNNNNNNNNNNNNNNNNNNNNNNNNNNNNNNNNNNNN
NNNNNNNNNNNNNNNNNNNNNNNNNNNNNNNNNNNNNNNNNNNNNNNNNNNNNNNNNNNNNNNNNNNNNN
NNNNNNNNNNNNNNNNNNNNNNNNNNNNNNNNNNNNNNNNNNNNNNNNNNNNNNNNNNNNNNNNNNNNNN
NNNNNNNNNNNNNNNNNNNNNNNNNNNNNNNNNNNNNNNNNNNNNNNNNNNNNNNNNNNNNNNNNNNNNN
NNNNNNNNNNNNNNNNNNNNNNNNNNNNNNNNNNNNNNNNNNNNNNNNNNNNNNNNNNNNNNNNNNNNNN
NNNNNNNNNNNNNNNNNNNNNNNNNNNNNNNNNNNNNNNNNNNNNNNNNNNNNNNNNNNNNNNNNNNNNN
NNNNNNNNNNNNNNNNNNNNNNNNNNNNNNNNNNNNNNNNNNNNNNNNNNNNNNNNNNNNNNNNNNNNNN
NNNNNNNNNNNNNNNNNNNNNNNNNNNNNNNNNNNNNNNNNNNNNNNNNNNNNNNNNNNNNNNNNNNNNN
NNNNNNNNNNNNNNNNNNNNNNNNNNNNNNNNNNNNNNNNNNNNNNNNNNNNNNNNNNNNNNNNNNNNNN
NNNNNNNNNNNNNNNNNNNNNNNNNNNNNNNNNNNNNNNNNNNNNNNNNNNNNNNNNNNNNNNNNNNNNN
NNNNNNNNNNNNNNNNNNNNNNNNNNNNNNNNNNNNNNNNNNNNNNNNNNNNNNNNNNNNNNNNNNNNNN
NNNNNNNNNNNNNNNNNNNNNNNNNNNNNNNNNNNNNNNNNNNNNNNNNNNNNNNNNNNNNNNNNNNNNN
NNNNNNNNNNNNNNNNNNNNNNNNNNNNNNNNNNNNNNNNNNNNNNNNNNNNNNNNNNNNNNNNNNNNNN
NNNNNNNNNNNNNNNNNNNNNNNNNNNNNNNNNNNNNNNNNNNNNNNNNNNNNNNNNNNNNNNNNNNNNN
NNNNNNNNNNNNNNNNNNNNNNNNNNNNNNNNNNNNNNNNNNNNNNNNNNNNNNNNNNNNNNNNNNNNNN
NNNNNNNNNNNNNNNNNNNNNNNNNNNNNNNNNNNNNNNNNNNNNNNNNNNNNNNNNNNNNNNNNNNNNN
NNNNNNNNNNNNNNNNNNNNNNNNNNNNNNNNNNNNNNNNNNNNNNNNNNNNNNNNNNNNNNNNNNNNNN
NNNNNNNNNNNNNNNNNNNNNNNNNNNNNNNNNNNNNNNNNNNNNNNNNNNNNNNNNNNNNNNNNNNNNN
NNNNNNNNNNNNNNNNNNNNNNNNNNNNNNNNNNNNNNNNNNNNNNNNNNNNNNNNNNNNNNNNNNNNNN
NNNNNNNNNNNNNNNNNNNNNNNNNNNNNNNNNNNNNNNNNNNNNNNNNNNNNNNNNNNNNNNNNNNNNN
NNNNNNNNNNNNNNNNNNNNNNNNNNNNNNNNNNNNNNNNNNNNNNNNNNNNNNNNNNNNNNNNNNNNNN
NNNNNNNNNNNNNNNNNNNNNNNNNNNNNNNNNNNNNNNNNNNGTGAAAAAATGCTCATCATCACTGGTC
ATTAGAGAAATGCAAATCAAAACCACGATGAGATACCATCTCATGCCAGTTAGAATGGCAATCATTAAAA
AGTCAGGAAACAACAGATGCTGGAGAGGATGTGGAGAAATAGGAATGCTTTTACACTGTTGGTGGGAGTC
TAAATTAGTTCAACCATTGTGGAAGACAGTGTGGCAATTCCTCAAGGATCTAAAACTAGAAATACCATTT
GACCCAGCAATCCCATTACTGGTATATACCCAAAGGATTATAAATCATTCTACTATAAAGACACATAAAC
ATGTATGTTTCCTGCGACACTATTCACAATAGCAAAGACTTGGAATCAACCCAAAGGTCCATCAGTGATA
GACTAGATAAAGAAAATGTGGCTCATATACAGCATGGGATACTATGCAGCCATAAAAGAGGATGAGCTCG
TGTCCTTTGCATGGACATGGATGAAGCTAGAAACCATCATTCTCAGTGAACTATCACAGGAACA
