# Supplementary material for: Genome-wide characterization of endogenous retroviruses in snub-nosed monkeys
Source: PeerJ. 2019 Mar 18;7:e6602. doi: 10.7717/peerj.6602 (PMC6428148; doi:10.7717/peerj.6602)
Supplement: File S4 — All ERV sequences found in the black and white snub-nosed monkey. [file peerj-07-6602-s004.zip › Supplemental4/28-7978.fasta]

>28NW_016804690.1:1361544-1369521 Rhinopithecus bieti
TGCCCAGACCCGCGACGACCCAAAAGCAACCACCAGAGTCCAGAGACAAAGCCAAGCGGCAGGGATCGCT
TTATTTCGAGTTCGAACTCGGACCTCTCCGGCCAGGCGTCAGGTCCTAGGGAGAGGCCCCGAGCTCGGTG
CTCTGCCGTCTTTTATAGTCAGACACAAACAAGTAACAGCAAGTTACAGAGTCACTGGGGATTTTACAGT
TGTAGGTTTACAATTGGCTGACATTTAAAGTTGAACATTAGTCAGTTGTTCATTTGTTCCCGCCCTTTGA
CCAAACCACAAACGGCCGTTGCTCTGCTAGGGACTTTGCAGATAACTTTGTTGTTTTGCATTTCCTGACT
TTTCTGACCTCTGATATTCAGTATTTTCCACTTCTCATTTCCCCTCTCTCTAGTACCTGGAGAGCCAATC
TTGGGTCTTATACGTCTGACTCGGAAGGCTCGGTGAGTACAGGTTGGTACTGGGCTCTCAGGACCATAAG
CTGGACAGTGTTGAGTCTTTCTTTTATAAAGTTTGTTAATCTGTTTATTATACATGGTCCTATAGTGAGT
AAGAGAAGTATACTTATGAATGGTCCTATGAGGGGCACTAGAAGGGAGTACATGGAGGAATTCCACCAGC
TGTTGGCAGCAGAGGTGAATTGTTGTTTCTGCAATTCTAGGCTGAGTTTATGTAGTTGTTGAACTCGCGT
TTCTACGAGTCCAGATTCATTTATGTAGAAACAACAATCTTCTCTGAGGAAAAGACAGGTCCCTCCTTTT
TCGGCCGTTAACAGGTCTAGTGCACGGCGGTTTTGTAAAGTAACTTGGGCAAGGGAAGTCAATTGTCTCT
GTAATGAGGCAAGGGATTCGGCGGAAGCTTCCATAGCTATGGAGAATTGATGAGAGAGTTTTGCAGTGCT
GATAAGGGAGTGACCTAAAGCTCCCCCGGCTAGTCCTGCAGCAACTAAGGACGTGGTGAGTGAGACTCCG
GCTACTAGGGGGAGGAATATAGCTCGTTTTGGTCTAGGGAAAGGGGCGGAGTCCCACCTGGAAAATTCTG
CAGGGGTGCGCAAGGTTAGTTGGGGGACTAGCGTGACAGGGAGACACAGTAGGGTTATAGTGGCCTGAGT
GGAAAGGTTCTTATATAGGGTCCCATTGCACCAGAAGAAAGAACCGGGAGGGGCAAAGAGGGTTGAGTTG
GGAGTGGAAGTTGTATTACAGAGGGTAGTGCCGGCATTTGAATAACAAAAGGAAACTTGTGTCTGTCCAG
GGTTTAGGAACAAGGGGACGTCAGGGATCGGGGGTGGTATGTGGCTATTGTTAGGGTTTAGGCTGAGAGA
AGCGTTAGACGGGCCTGGAAGTGGAACTGCGGTTAACGGCGGTCGCCCTAGAGCCGCGCAGAAGAAGCAT
GCAGAGAGATTGCCTAGGCCAGTGGCGTTTGCGATTTCTAACCCTTCTCTTAATAGGGATAACCAGGAAA
AGGGGCGGGTAGGAGTTAAAGTTGAAAGCTGGACATTTAATTCCCTTTCCTGGTTCTGTATAGCCGCGTG
TAGGGTGGTCTGGATCTGAACAAGGGAACGCCAGAGAAAGAGACGGCTACTAGGCCAGGTAGTTCCTGAA
GTCAAGTACATAGCCCCTTTTTGCTGGGAAGTCCAGCGGGAGTCCCAGGGGTCCCAGATAACCCAGGTGT
AGCCTGATGTGGTTTTAAAGAAATTGTGTGACTGCCACGTTTGACTGGATAGGGACTCAGAAGTTTTTAG
GATTTTAACGGTGTGGATTTTGCAGGACCTATATGGACAGCCGACACTTTGTTCTACCCATGAGTTATTA
CAATAAGAGAGTGTTTGGTCAAAGAGGAAACAAATTGCGGGTGCTGCTTTTCCTGGCTGGTGTTTAAAAT
CAGTGAAATTTAGATGGATGGGAGTGCTACAACCCCCAGGGGGACAGTCAGCAGTGCCTAATACATAGCC
CTTTTGTTCTGTCTGAGCATAATTGGTCCAGTTCTCAGTCAGGAAGAAACGCCAAGCGAAAGGGGATGTT
GCCGGGTTCGCCTGGGTCTCCCCACAAGGGATCCATAAGAGTAGAAGAGTTATAAAGGAGGTAGGTGTCA
TAGTTACAGTTTAGGTTGCTGACGGCGTAGAACAAGTTTTAGAGGGTTTTCTTTGGTCCGGTCAACTGTC
CAGGTTGCTGCCTCTCCCGTCGAGGATGTAACAAGGTCCGAGAGCGGGTCTATAGGCTTGGCGTGGGTGT
GATGAATCCAGGCGGCGATGCCTTCCACTTTGAGGGCCGTAGGCGTAGTCAGGATCACCTGGAATGGTCC
TTTCCACCGGGGTTCTAGGGTTTCTTGTCGGTGGCGCTTGACGAGGACCCAGTCTCCCGGTTTGTATTGA
TGTGGAATGGGTGGAGGCCCAGCTTCATATAGTTCTTTTAGCTTGGGCCAGACTTCCTCATGAACTCTCT
GTAGGGCTTGTAAGGAGAACAAAAGTTCAAGACCATTATCTGTGTCAGCTTTGAGGAGATTGTCTTTAAG
GTTAGGGAGGATAGGGGGTGGTTTGCCATACATTATTTCATAAGGGGTAAGTCCTAGTTTATAAGGAGAG
TTACGTGCCCGGAACAGAGCGTAGGGGAGGAGGACTACCCAGTTAGCGCCAGTCTCCATGGTCAATTTAG
TTAGGGTCTCTTTTAATGTTCTATTCATTCTTTCTACCTGACCTGAGCTTTGGGGTCGATAAGCACAATG
TAGTTTCCAATTAGCCCCAAGGATGGAAGCCAGTCCCTGACTTACCTTTGCGGTGAAGGCCGGCCCATTA
TCCGACCCTATCATGACTGGAAAGCCGTACCTGGGCAGGATTTCTTCTAGGATCTTTTTGGCCACAATCT
GTGCAGTTTCTTTCTTTGTCGGAAAAGCTTCTGCCCATCCTGAGAATGTATCTATAAAAACTAGTAAATA
TTTGTATCCATATTTTCCTGGCTTTATTTCAGTAAAGTCAATTTCCCAATATATACCAGGTCTATCTCCC
CTGTGTCTTTTTCCCGTGGTCTGGGTCCCGTGACTGGCGTTATTGAGTTGACATACTACACAGTTTTTAA
CCGTGGCGTCTACTTTTTCAGGGGCGTTTTTAATTTTTAGTCCAGCGTGTTGAATCAAATCTAACATCCG
CCGCGGGCCCAGATGAGTGCTTCGGTGGATTTGTGCTATTACTCGCTGCCCCAACCTGTCCGGGAGAATG
GTATTGTTGTTAGAATCTTTCCACCACTGATTACTGACCTGTGTTCCGGGGAGTTTACTTATCCACTGGA
GGTCTTCTTCTGAGTATTCTGGGTGAAAGGGCAATTCTCTGGGCCCGGGATCAGGCAGCTGGAGGGCCAG
CAGCTGAGGAGTGGTTTTAGCCACGTCTTTTGCAGTCTGGTCAGCCAGGTTGTTTCCTCGAGTGACTGGG
TTAGTGGCTTTTTGATGTCCCGGACAGTGGACGATAGCCAGCTTTTTGGGTTCCCAAAGGGCAGCCAGAA
GATTTAAGATTTCTTCTTTATTTTTAATGTCTTTTCCTTCAGCTGTGAGAAGCCCCCTCTCTCTGTATAT
AGCCCCATGTATGTGGGCAGTGGCAAATGCATACCGGCTGTCAGTATATACTGTCAGTTTACGGTCTTTG
CCTAGTTTCAGGGCTTGTGCCAAGGCTATTAACTCAGCCTTTTGAGCCGATGTTCCTGGAGGTAAAGGCT
CAGCCCAAACTATCTCAGTCTCTGAGGTTACCGCCGCCCCCGCATACCTCTGTCCTTGGTGAACGAAGCT
GCTTCCGTCAGTGAACCAGGTGAGGTCTGCATCTGGTAGCGGTCGGTCCTGGAGGTCTTCTCTGACTCCA
TGTACCTGGGCTAGTATTTCAGCACAGTTGTGGAGCGGCTTACTTAAGTCTGGGTCTGGCAGCAATGATG
CTGGGTTTAGGGTTGTCGGGGGCTTAAATGTTATTCTGAGGGGGTTTAGTAACAGCCCTTGATAATGGGT
AAGCCGAGCATTGCTGAGCCATCGGTCAGGGGGTTGTCGGAGGATGCCTTCGACAGCATGAGGGGTGGTG
ACTTGTAATTCTTGGCCCATGGCCAGTTTGTTAGCATCTTTGACCATCAGGGCCGTTGCAGCAATCATCC
GGAGGCAAGGAGGCCATCCTGCAGCTACCGGGTCCAGTCTCTTTGAGAGGTATGCAACCGGTCTGCGCCA
GGGACCTAAATTTTGAGTTAATACTGCTTTCGCTATGCCCCGGCTTTCGTCCACGTATAAGTGGAAAGGC
TTAGAGACATCCGGAAGACCCAGCGCGGGGGCCGAGAGCAGAGCAGTTTTGATTTGCTGGAAAGCTTGCT
CAGCCTCTTCAGTCCAATTGAAGGGCTGCTGCTCTTTGGTAGCCTGATAGAGGGGTTTTGCCAGTTCAGC
GAAGCCAGGTATCCAGAGTCTGCAGAACCCTGCAGATCCCAGGAACTCTCTTACCTGTCGTGTTGACTGC
GGTCTGGGGATCTGTAGGACAGTTTCTTTTCGAGCATTTGTTAGCCAGCGCTGTCCCCCTCTAAGTAGAT
ACCCCAAGTAGGTTACCTCTGGCCTGCAGATCTGGGCCTTTTTAGCTGAGGCTCGATAACCCAGGTTTCC
CAAGGTTTTCAGGAGGTCTTTGGTTCCTTGGATGCAGGCCTCTGGGGACGTTGCCGCTATTAAGAGATCA
TCAACATACTGCAAGAGAGTTATACTGGGGTGTTGGCGTCGGTACTCACCCAAGTCTTCGTGGAGGGCTT
CATCAAACAGAGTTGGGGAGTTTTTGAATCCTTGTGGCAGTCTGGTCCACGTCAGTTGGCCACTTATGCC
TCTCTCAGAGTCTGTCCACTCAAAGGCAAAAATTTCCTGGCTTTTAGGGGCTAAAGGCAGGCTAAAAAAA
GCATCTTTTAGGTCTAGAACAGTATACCATTGATTTTCAGGACTCAAGGTACTCAGGAGGGTGTATGGAT
TTGGCACCGTCGGGTGTATGTCCATTACCCTTTTATTGACTTCTCTTAAGTCTTGTACCGGCCTATATTC
TTTACTGTTGGGTTTTTGTATTGGTAGCAGCGGAGTGTTCCATGGTGAGTGGCAGGGGCGTAGGACTCCA
TGATCTAGGAGTCGGCGGATGTGTGGTATAATTCCCTCTTTGGCTTCCAGGGCCATTGGGTATTGGCGCA
CGCGAACAGGGTCCATCCCGGGCTTAAGCTCAACAAAAATGGCGGGACGGTGCTTTGCTAGCCCTAGCCC
TCCTGTTTCTGCCCAAGCCTCCGGGAAGTTCTGGAGCCAGGAGTCTATATTTTGGTTAGGAGGCGTTAAC
TCCTGGTGAAGCCGGTACTCATCCTCTAGAGTTACGGTAAGAACAGATAGTGGCCTGTTTTGGGAGTCAG
TCACTTTGGGCCCTTCTGGTTGAAAATGGATTTGTGCCCCCATTTTTGTCAACAGATCTCTCCCCAACAG
GGGACAAGGGCTGTCAGGGATGACCAGGAAGCTATGGGACACTTTCCCGGTTCCCAAGTTTACTGCTCTC
TGGGTTGTCCATGGATATTTCTTGGTTCCTGTGGCCCCTTGAACCCAGGAGGAGTTGGAAGATAACTTTC
CATAGGGCTTGACTAAGACCGAATGTTGTGCCCCGGTATCGACCAGGAACTGGACCGGGGACCCCTCCAC
TTGTAAAGTTACCCTAGGTTCGGGGAGGGGATCCGAACCCCGTCTCCCCTAGTCTGTATCTTGGGTAACT
AGTATCGGCATAGATTTGGGCTGCCATTGTCCTTGGCCTGGCTGGCGCTGTTTCTTTTTGGGGCAGTCTT
TTATCCAGTGACCAATTTCTTTACAGTATGCACATTGGTCTTTACTCAGATTGCGCCTAGGGGCACGCGT
GGATTGGGTGCTTCCTGGCGGTGGTTGTTCTTTTTGGATGACCGCCGCCAGGACTTTGGTCATTTTCTCA
GTGGCCCTAATTTGTCTTTCCTCCGGAGCATCTCTGTTGTTATAAACTCTCTGTGCTATGCGAAGGAGGT
CCTGGACCTGTTTTCCCTCCAAGTCTTCTAATTTTTGTAGCTTCTTCTTAATATCTGGGGCCGCCTGGTT
GACAAAGGACATAACAACTGCTGCCTGATTTTCAGGTGCCTCTGGATCTATAGGTGTATACTGTCTAAAG
GCTTCCATTAGTCTTTCTAGGTAAACAGTGTGGCTTTCTGTCTTTCCCTATAAAACAGAATATACCTTAG
CCAAATTAGTGGGCTTGCAAGCTGCAGCCCGGAGACCCACCATTAGAGTCTGGTGATAAATGAGTAACTT
TCCCCTACCTTCTGCTGTATTGTAGTCCCACGTTGGCCTGGTCAAAGGAAATGCTGCATTAATGAGGTCA
GGGTTTGCAGTCGGTTGACCGTCATCTCCAGGAACCAACTTTCTAGCCTCTACCTGGATTCTTTCCCGTT
CCTCCGTTGTGAACAGAATGCAGAGGAGCTGTTGGCAGTCATCCCAGGTAGGCTGATGAGTGAACATGAC
ACTGTCTAGAAGGGCTGTTAAATCCTTGGGGTTATCAGAGAACCAGGCGTTCTGAGTTTTCCAGTTGTAC
AGGTCACTGGTAGAGAATGGCCAATACTGGAGTCTAGGGTTACCTGTGTCATCGGGGGGTCCTATTTCCC
TTAAGGGGAGTGCTACAGTGGAATCGGGAAGTCGCGGAGTTGCCTCGCACTGGACACGCCCACGTGTTCG
TCCCGCTGGCCCTCCTGAGCCATGCTCACTTTCAGTTTCCCCTGGCACTGCTGCCGCTTCTCGGCCCTCA
TGGCTTCCTGGGAGTGCGGCCGGTTGGGCTTGGGCATGGGGTCCAGGAGGGGGATGATAAGGCGGGGGTT
CCAAGGATACGAGGTCCTGGCTGTCAGGCAATACAGGGGGCAAGGGGGCAGTTGGAGTTTTTGGTCTTTT
GGTGGTCCCATTTGGCTGCGCGACTAAGGTTCAGAAGTCAGCAGAAAGGGAGCTGGCCACGGGGATGGAT
TTTCCACCAGATCTTGCCAGACCAAAACATAGGGGATCTGATCTGGGTGTCCCGAACGAGCTGGCAGGAA
AACCCTTGATTTTACCTGGAGGATAATGGGGAGGCAAAAGGTTCTCTCGGCTGGCCAGCCTATGCCGAAG
GTGGGCCACTCAGAGTGGCAGAGGGTTATTAATTTTCCCTTTTTAAGTTCTATACTGAGATCATGTCCCC
TTGCTCTCACATCTTTAAAATTATTGACAAGGAGAGAAAGTGGCGTGGTCTGGGAGTTGCCCATTCCGAG
GAAGTCCTGTTGATAGAAGATGGGTGGTAAGGGATATTAGTGCCTGGTACAGGACTGGCTCCGAAGCTTC
TGTAAATCAAGGTAAATTAGTAAGAGGCGCGCGACAGATAACTTCCAACAACCAAGATATGTTGATCGCT
AGCACGTCTCGGGCTTAGGACCCGACCAGAAGCAGATGGGCCACAGAATACAGAGCCCCAGATGAGTACC
GGAGGATGTCTCCTACCGGCCTCCACTGACTCTCCTATAGCGTGTCCGCCAGGACTAGATCAGTCTCATA
TACAGACCCCGCGGGATTATTCAGAGGCAGACAGACAACATATAGACAGAGCCGGCTTACTTTTGCGATG
ACCCGTTGGCCTGGGGTCTGGTGGGCTTAGGGGCCATCCCTGACGAGCCCCCAAATGTAATGCCCAGACC
CGCGACGACCCAAAAGCAACCACCAGAGTCCAGAGACAAAGCCAAGCGGCAGGGATCGCTTTATTTCGAG
TTCGAACTCGGACCTCTCCATCCAGGCGTCAGGTCCTAGGGAGAGGCCCCGAGCTCGGTGCTCTGCCGTC
TTTTATAGTCAGACACAAACAAGTTACAGCAAGTTACAGAGTCACTGGGGATTTTACAGTTGTAGGTTTA
CAATTGGCTGACATTTAAAGTTGAACATTAGTCAGTTGTTCATTTGTTCCCGCCCTTTGACCAAACCA
