# Supplementary material for: Genome-wide characterization of endogenous retroviruses in snub-nosed monkeys
Source: PeerJ. 2019 Mar 18;7:e6602. doi: 10.7717/peerj.6602 (PMC6428148; doi:10.7717/peerj.6602)
Supplement: File S4 — All ERV sequences found in the black and white snub-nosed monkey. [file peerj-07-6602-s004.zip › Supplemental4/30-7203.fasta]

>30NW_016804690.1:1592949-1600151 Rhinopithecus bieti 
GCTCTCCCTGCCCTTCTTTTTTTCCTTTCTCTCTTACATTTAGAAATGTTACTGAAAAAAGTCACCAGAC
AAGGAAGCAGAGACCTAAAACAAATGCACACTCTCAACTCGGAGGGCTTACAATGAGGCTGTGATTCATC
TATCATAGATTCTCCACTGGAAATCTCCACAAGGATGGCCGAAAATCTTTCCCATGCTCCCTACCTTAAC
CTTCTCAGCAAACGATGCCACCTATTTTATGGGAAAGAATGAAACTATTTGACTATGAGTTCCTTTAAAC
ACTACCACCTGTGCTTCAAACTTTTTCTGGAACTTGTCCCTTATCCCTAAGTGTCCGACCCTCTTTCCTG
CTATTAATTACTGTATTTATACACTGTATGTTTGCTCCCCAATAAGGTAGCCACAAGCCATATGTGGTGA
CTTAATTTTAAATGAATTCATATTAAATGAAATTTTAAAATCTCAGTGTTCCAGCTGCACAAGGCACCAC
ATTTCAGGTGCTCAGAAGTCATATGCAGTTCACAGCTTCTGAATTGGGCAGTGCAAAGAGAGAAGATTTT
CATCACTACAGACAGTCTTACTGGACACAGGTGCTCTAGACCTTGACCACCATGTTTCTTTATTGTGTCT
CACTCTGCCTCCCCAAGTCCATCTTCATTTTCCCGTCTTTGTCAAATTGTTATTTAATTACTCATAAAAA
ATGTTTAGTTTTCCCCTAGCCTGAAAAATTCCTTCCCTTGGCCTGCTAATCCTCAGGCTACTTACCTACC
TTTTCCTTTCCTTTGCCAGACAATACTCAAGCCTCACCCCATCTCGTTCCCTCACTTCCTACAATCTTAC
CTACCATCTAATAAAACTGTTTCTTCAAAAATGGAACCCAGTGGTCCTTTCTCAATATTCATTTTCTTTA
CATTTCTTCATTTACCAACTTTGTTGGTAAATATTCTTTTCTCTTTACTCAGTTTCTATTATCCTAACAT
TCTCTATCTCTTTAACCTCTATTCCGTTTTCTTGGTAGATCCTCTTAATTCTGTTATTCTAAATCTTGAG
CAATATCCAGTGGTCTTGTCCTTTGAACTTTCTTCTTTATGTTTCCTGCCTATATTGTCACACTCAATTT
CTATAACAAGTTCCATTTCTGCAGCTTCTACTCTCTAAGGACATTTCAATGTATATATCCTGCCAGCTGC
TCAAACTCAATTTAAAATACAAATGATCTTATCATCCTCAAACAGCTTCTTGATTTTCCTATTTCTGTCC
ATCCTTTCAGTCATTTAAGCCCAAAATTGTCACTTAAATATTTATTTATTGAACACCAGATCTGTGCTGC
ATCCTGAGCTAGGGAAGGAGTCATCTTTGACCTTTACACCCTGCATACCCTTGTTCATTCATTCCCAATT
CCCAGCGATTGCCACATATACCATCCTTTCCATTTCTTCTGCCACTTTCTTAGATTAAATTTCCCTTGAA
TTACTACAACAGCCTAATAGATGTGATCATATCTATGGTCTCCTACCTTTTCTTCCTTATCTAAGCAACA
TAGAGCTTCTAGATACATCATATAAGAAACGGATCTGATCAAGCTGCTCTTCAGTCCAAAAAAACACTCA
TGGCTCCCCCATTAATTTAAACATCTTAGCTGGCACACAAGATTCTCTATTATCTGGGCCCTTTCCCCTC
CCACTCACTGCTCTTGCCAAACAGAATTTGCTTTACTCCAAACAAGCCTTCACACACACCCTCACACCCT
CAGTGCTTATGCTAGTCTTTCTACCAGCAATGTCCTTTGTTCACATTTCCAACTTCCATAATCCCATCCA
TTCTTCATAACACACAGCAAATAACATGAAACCTTCTCTGATTACCTAAGCCAGAAATTCTCTCTTTCTA
TTCCAAGTTATATACATGACCTGAGATCTCTTATGGTACTTAGCACATGTCTTTTTTTTTTTTTATCGTG
GTCATTTATATATCTCTTTTACCCTCTTAATCTACATGTAAAGGCACAGGTTCTATTATAACCATTTTTA
TACTCCTTAAGAAGGGATATAAAGTATATTGTACCATGTACTAGGTCAAATATTTATACTCGACAAATAT
TTATTGAATAAATGACGTTATTACATATATCCTTTATTAAGCAGAATACAGTATTGAAATGTAGCCTGCA
AAATAATATTCAGCATACGAAATCCTATTGTACTGCTGATCTATATGGGCCCCACAATATGTTGCACTAT
TCTCAGCTTTTAAATTCTGAATACTAAACTGCTACTGAATAATAAGGAAGGATAGTAATTAGCTTTTCAC
CCTTTTCTCAGTAGAGGTTGCTCCAGAAGCTAACATGCAAGCATATTCTTGGGTAGTTTTTATAATTTTA
GTTTTGTTTTTGAAGGTAGAATTTTCCCATGGCATTGACAGAAATATTTTTAAACAAGGAAAAAAAATAA
GAGTTTTCACCTATAGTGAGCCAATAACTATAAGTCTGTAGCTTAATCACCAATTACTTTTTTTTGAGAT
GGAGTCTCACTCTTTATCCCAAGCTGGAGTGCAGTGGCATGATCATGGCTCACTGCAACCTCTGCCTCCA
GGGCTCAAGTGATTCTTGTGCCTCAGCCTCCCGAGTAGCTGGGACTACAGGTGTGTACTGCACCCAGCTA
ATTTTTGTATTTTTAGTAGAGACAGGGTATTTCACCATGTTGGCCAGGGTGGTCTCAAACTCCTGAGCTC
AGGAGATCTGCCTGCCTCAGCCTCCCAAAGTTTTGGGATTATAGGCATGAGCCACTGTGCCTGGCCCAAT
TAATCTTATAATAGCAAATATGATTTCTGTGATAAAGTGTCTTGGAAACAAGTGAATCTGGGAAATCTTA
GTTTTTATTCATTATGATCTTTCCTTCATTTGATTATAGACTAGAAAACCATATGCATTTTATCACTAAT
ACAGAAAGCATTTTGGTCATCTAGAATGAAATTTACTTAATATTCATTTATATACTACCAAAAATGTTGA
TAGCGATCAGAAACTGGGGTACATATTTTAAAGCAAAAACCATAAAGATCAGTAAATTTCAGAGAAACGT
AGTTTTCATTTTCTGTGAAGAAAAAAGTCTGACTAATGCTAAAAAATAGGCAAAAATTCCAACCCTCCTT
AATGTAACCAAAAAATTACTATTAAGAAAACTTTTGGCCGGGCGCGGTGGCTCAAGCCTGTAATCCCAGC
ACTTTGGGAGGCCGAGACGGGCGGATCACGAGGTCNNNNNNNNNNNNNNNNNNNNNNNNNNNNNNNNNNN
NNNNNNNNNNNNNNNNNNNNNNNNNNNNNNNNNNNNNNNNNNNNNNNNNNNNNNNNNNNNNNNNNNNNNN
NNNNNNNNNNNNNNNNNNNNNNNNNNNNNNNNNNNNNNNNNNNNNNNNNNNNNNNNNNNNNNNNNNNNNN
NNNNNNNNNNNNNNNNNNNNNNNNNNNNNNNNNNNNNNNNNNNNNNNNNNNNNNNNNNNNNNNNNNNNNN
NNNNNNNNNNNNNNNNNNNNNNNNNNNNNNNNNNNNNNNNNNNNNNNNNNNNNNNNNNNNNNNNNNNNNN
NNNNNNNNNNNNNNNNNNNNNNNNNNNNNNNNNNNNNNNNNNNNNNNNNNNNNNNNNNNNNNNNNNNNNN
NNNNNNNNNNNNNNNNNNNNNNNNNNNNNNNNNNNNNNNNNNNAAAAAAAAAAACAAAAAAAAAAAAAAG
AAAACTTTTTAAATATGAAAACTAAAGTAGGTTAATTTATTACAGATTTCATACTGGAATTCAAGGAAAT
ATTTTGTCTTTAACAAGACCTTTTCTCCCACACAAAGTATAGTGTTATGTTTTAGAGGACAGAAGGCTCA
TATTTGATAGTTTTATATAAAAAACAAGCCGAATCACTTCAGCCATAACAAAATAAGTAGACTGTAGATC
ATCTAAAAATACAATCTGTGCTGCACTAAGATTTAAAAGCAAAGCACAATAAATCCATGTGCTCTGGAGA
GTTTCCAAAATATTTTTGGTTTGTGATACAGTATTTCAAAATGTAATATTTTACTTTTATGATAGAAACT
CTTGGCAGGAGATCTACTCCTTGAATGAAGACCACTATGTCTTGACTCTGATCTAATCAGAACATTCTCT
TTAACTGTTTCAGTTGTATTTTGTTACCAAACTCTAAATGAATCTACATGAATGTGGTATGCATATATTA
AGAGAGGTTATAACTAATAAACTGAAATTTTCTGTGAGACATCAAATATTTATAGAGAAGGTTACATTTA
CTGTATGTCATGAAACAAAAATACATGCAAGTTAATTTTCCAAAAGTTAGACTTTGTAGGACTATAAATA
TCACCTGCATACAAATACCTGTCATCATTGCTAAAGGCTTAGATTAAGTATAACTTAGATTATAGCAACA
TTAAGAAAATGATACATCACATTCCCAAAATAAAATGAAGTTGTATAGAAAAGGGAAATGAAAATTCAAA
TCCCATTTTATTTATACTTTCCGTAATATCTGGTAATATTTTTGGCAAGGAAAGAACCTTAAGCTACCCA
AGCTCTAATGTAGAAAACATTAGGGTTAGTAGGGTTAGATATTCCACTAATGTAGAGGGAGTTGTTTTAT
ATGTTGAAAACACATGCATTAGTTATGCAGAAGTTCAAACAGTTCAAAATTATGTCATGTTATATCTAGC
TTCAGAAATTTGTTTATATGAAATAAAGTGCTGTGGTTTGCCACAGTTACTACAGTTACCATAGGACTGA
ATGAAGGGAGACGAATGCAGAAATGAAAATTTAAAACAAAAGAAACTGTTTTAAAGAAGAGGGCCCCTTG
CTTCTAGTGAGCAAAGGCAGCAGCCCTGAGCTGCTACAGCCCTTCATATTTACTGGGTAGACAGAGCAGG
GAGGAGCAGGTAACGATTGGTCAGCTGCTTGATTGATCACAGGTTCACATTATTGCTAACAGGCTTCAAA
TGTGCCTAATCACAAGAAACACTGCACTTGGGGCATGGCTGCCCTCAGCATTCCTTCTGGGCGGCAGACG
CAGTTTGTCAGTTCGCCAGCATTCTGCATTTATAAGAACAGTTTGCTGTTTGCTCATATAGCCTCCAGTG
GTATACTGAGTTGATCATGATCCCCACTCTTTCGGCCTGCAACCTCTCTCTCTTTGTTTTTTAATTGAGA
AAGGCAACTGCAGGCTGTGCAGCCCTTAATTGCTGGTTGGTGGTTCCTTCAGTCTTCACATTCAGATTCA
ACTGGCTCATGGCTCATACCAGGGGAACCAAGACTGTGATTAGGATCCATGAGTCCCTCCAGTCTCCTGT
TTCGTGGTTGCACACATCTTGAGGGCACCCACACGGTTTGTACATTTCCTATAAAAACACAAGCACACCC
TCATCCCCACATGAGTAAATCAACTGAAACAAAAGCAAAGGCTTTTGTGGCTGCAGCCAAGAGGCAGGCC
GTTGCTGAAGCATCTGCTTCACAAGCTGTATCTCAGCTTCTGCCTCTTTGGTTAATTACCGCGGGGTAAA
ACTTTCCATAGATAACAAGAGGCAGGCTCTTTCTGATTAACAGAAGGCACAGAGAAAACAAATCAAGGCT
TATTCTTCTCGTGCAACAGCACAGTAAAAAAAATCAGTCCTCAAGATCTATTACCATGAGAGACCAGTCT
CTTGCTCCCATATCCATAAGCCCACACAACTTCTTTTCTTCAATCTGCACTGCACAAATGGGTCTACTAG
ATACTATGGGTTGTGATAAACTTCCCATGTAGTTGTATTTCCAAATCCCTGATTCCCTCATTTCTCCTTT
TGTGGAGAAGGGTGTAATTTACAGGGAATAAACAACAGTTGAGCAATATATTTTCCCAGTTCAAAAACCC
AAAGATCTTGTGCCCTTACCACTACCTGAATTTCTCCTTCACAATCAAAATCAACACTCCTGGGACTACA
GTAATGCCCTATAAGGTAAGATGACTTTTGCCCAAAATTAATCCCATGTATCCTGTTGGCAAAGGTCCCC
AAATACCAGTGGGAATCTTAGTGGGTTTGTTTCCTCCAATTAACGTAACCCGTTCTCTGACTGGGACATC
CAATCCTGCGCGTCCAGGTGTTCCTGGGGAGAGGGAATCAATGTGCCTCTGGAGACCCACCCCTGAAATG
GAATTGTGGCCTGGACGGGGAATGTCCTCATTGTTTGAGGTGCCCGGGTCCAGGCCCCCTTCTCATTTCC
CGACAGAGGGGTGCCGTTTTGATGACATTTTGAATGGCACTGATTAGCACAATGATTTTCCTTATTGCAA
TGAGGGCAAAGTCCTGGCATTTTTTCTGTTGAGGGGAACTGTGTATAAGATCCCTTCTGCCTAGAGGTCT
AACAGCATTCTTTTTTGAAATGTCCAATTTTTCTACACTTACAACATTTTCCCACTTTAGTCCCCTTAGA
TCAACTACCAAATTGGCCATTGCTTGAACCAGCATTGAAGAGCAATGAAGCTCAGTTCCCATATCTTGAC
AAGCTCTTGAGAAAACCTCCCAAGTTTTTTGTACATCTCACAGGTGCCAGTGTACATTTACAATCCACAT
TTGCATTCTCTAAAAGCCAAAGTTAAAGTCAGCCTTCCTGTAGCCACAAAAGAAGATGGTACAAGGCAAT
TTTCATCCTCCCTCTTCTGTTCACCACCCTCGATAGGTGCTGTGGGTGGGGCAAAAAATTCTTTCAAATT
TTGAAATAATGACAAAAGGACAGTATGAACCAAATTCCAAACAGAAAGGTGAAAAGAAATAGTCAAATTC
TTTCCCATGTTACCCTGATTCAAAAACTTCCCGTTCTCTGTACCTCTTTAGGGCACTGACCTTATATTGC
TGCCGGCAGACTCGTAATGGGGTTTCTCAGCCGTCTGGTCAGTCTTACTTTCTCTGTTCCAGCAGGCCTT
CCTCGTTCAAGTCCCTATAGGACCCTATCTGTCCCTGTCTGTCCCTCTCTGTCCCTGCAAGTCTCTGCTA
GTCTCTATCTGTACCTGTTCGCCCCTATTTGGGTGCCACTTGCCACAGTTTGCCACAATTATGACAGTTA
CCACAGGACTGAAGGAAGGGGGACGAATGCAGAAATGAAAACTTTAAAGAAACTGTTTTAAAGAAGAGGT
CTGGGGAAGAAGAGGGCTCCTTGCTTCTGGCGAGCAAACGCAGCAGCCCTGAGCTTCTACAGC
