# Supplementary material for: Genome-wide characterization of endogenous retroviruses in snub-nosed monkeys
Source: PeerJ. 2019 Mar 18;7:e6602. doi: 10.7717/peerj.6602 (PMC6428148; doi:10.7717/peerj.6602)
Supplement: File S4 — All ERV sequences found in the black and white snub-nosed monkey. [file peerj-07-6602-s004.zip › Supplemental4/31-4927.fasta]

>NW_016804690.1:2613392-2618318 Rhinopithecus bieti isolate Rb0 unplaced genomic scaffold, ASM169854v1, whole genome shotgun sequence
GCAAAGAAGAAGGTCATCAACATATTGAATAAGGTGGGAGGCAGATGGGGAAAAAGAAAGTAAGTCATGA
GGACAGCCTGACCAAAGTAGTGTGGGCTGTCCCTAAAATCCCAGGGTAGGACAGTCCAGGTGAGTTGCTG
GGACTGGTGGATGTCAGGGTCAGTCCAAGTAAAGATGAAAAAAGGTTGGGAGGAAGGATGTAAAGGGATA
GTAAAAAAGGTGTCTTAGAGGTCAATAACTGAGTAATGAGTTGTGGAAGGGGGTATTGAAGACAGGAGTG
TGTAAGGGTTTGGCACTATAGGATGGATGGGAATGACAATTTTATTAATAAGGCAAAGATACTGAACCAA
CCTGTAAGACTTGTCTGGTTTTTGGACAGGAAGGATAGAGGAGTTGTAAGGAGAATTTGTAGGCTTTAAA
AGGCCATGTTGTAACAGGTGAGTGATAATAGGCTTCAGTCTTCTTAGAGCCTGCTGTGGGATGGGATGCT
GGCATTAAGTGGGGTAAAGGTGATTGAGTTTTAATGGAATGGTAAGGGGTACATAGTCGGTTGCCAAAGA
AGGAGTATAGGTATCCCATACTTGCAGATTAAGGTGGGGAGACACAAGCAGAGGATGCGAAAGAGGCCTT
GAATTGGGCAAAAGTCCAGCAATGAGGTGTGGTTGTAGCCCAGGAATAGTCAGGGAAGCAGATAATTTGG
TTAAAATGTCTCAGCCTAATGAGGGAAGTAGGCATGTGGGGACAATTAAAAAACAGTGTATAAAAGAATG
TTGTCCAAGTTGACACCAGAGTCGGGGAGCTTTAAAAGGTTTAGAAGCCTGGCCGTCAATACCCACGACA
GTTATGGGGGCAAGGGAAACAGGCCCTTGAAAAGAAGATAATGTGAAATGGGTAGCTCCCATATTGATTA
AAAAGGGTTACCCTGGCCGGGTGTGGTGGCTCAAGCCTGTAATCCCAGCACTTTGGGAGGCCAAGATGGG
CGGATCACGAGGTCAGGAGATCGAGACCATCCTGGCTAACATGGTGAAATCCCGTCTCTACTAAAGAATA
CAAAAAATTCACCGGGTGTGGTGGCGGGCGCCTGTAGTCTCAGCTACTCGGGAGGCTGAGGCAGGAGAAT
GGCGTAAACCCAGGAGGCAGAGCTTGCAGTGAGAGGAGATCGCACCATTGCACTCCAGCCTGGGCGACAG
AGCGAGACTCCCTCTCAAAAAAGAAAAAATATGGGTTACCCTCTACTGTAAGAGCTACCCGAAGTTCAGC
ATCTGTGATGGTCCAGGGGGCTTCTGAGGTGATCGGGTGGTGTCAGTCTTCAGCCACTAAGCTGAGTAGA
TCTGGGAAGGAGTCAGTCAGAGAACCTGAGGTTTTTTCCAGCAAGTCTAGGAGTGGCTGTAATTCTAGTT
GGACAGTCTGACTTCCAGTGGAGTCCTGCACAGACAGGACAAGTCTTAAGAGGAATCCTGGGCTGCGGCA
TTCTGAGGCCCCGTGGCTGAGTTTTGGCATTTGAAGCAAGGTCCATGAGGAGATTTTAAAGGAGACCCTG
GAGGCTGTGGGTCGGTTGTTTTGAAGTTTTGTGTGCCAAAGGCATGGCTGGGGTTTGTCTTACAGCGGAG
GCAAGCAGTTGCAGCTCTGAAACACATTGCCGCTTGGCTGTCTCTTCTCTGTTGTTGAACACCTTGAAGG
CGAGGTTAACTAAGTCTTGTTGTGGGGTTTGAGGGCTGGAATCTAGTTTTGCAGTTTTTTCCTAATGTCG
GAAGCAGACTGGGTAATAAAGTGCATATTGAGAATGAGACGGCCTTCTGGCCCTTCTGTGTCCAGGGCTG
TAAAACGTCTAAAGGTAGCTGCCAAGTGGGTCATGAACTGGGCTGGGTTTTATCCTTACCTTGGGTGGCT
TCTTTAAGCTTGTCATAATTAACAGCTTTGTATGCTGCCTTTTTTAGCCCTTCAACTAGGCAAGAGACCA
TGTAATCTCACCTAGCTATACCTCGGGAGCCTGTTTGGTATTCCCATTGGGGATCCTCTCAGGGAACTGC
CCTGGTGCCATCCTGGAGACCTGGCTCATGACTCCGGCAGTTATCAGTGTGAGATTGGGCTAGGTTATAA
ACTCTTTCTCACTCAAATGGGGAGAGGGTAGAGGTCAGATTGACGTTTAAGTCACTCCAGATTAAATTGT
AGGACTGAGTTAAATATCGGAATTCCTGTATATATTTAGTGGGGTCTGATGAGAAAGAGCCCAAATGCTG
ACTGATTTGGGAAAGGTCTGATAGAGAAAAGGTACATGAACCCTTATTCCAGCCACCTCTCTAAGAAGAA
ATTGTTGGGCAGGTGGGAGAAAGCTAGCCATGGAATGAAACTGTAAGCTGGACCAAGTGTGAGAAGGGGA
GGTGATAGAAGAATTATAAGGTCAGGGAGCAGAGGCTAAGGAAGAATTGGGACTTGATTCAGCATGCCGA
GGAGTGGCCTGGGGCTGGGGAGAAAGGTCAGAGGGGTTTGAAGAAAAGGAGGATTCAGAGGACTCTGAGG
TTGGGGTAGAGACTGAAGAAATGGACAGGAGAGAAAGAAGAAAGATTTGGGATGAGTCGCATTGGGAGCA
GAGGCTAGGGAGGGAAAGAAGTGTAAAAAATGCTTGGGCTTAAGGCACCTCAGACCATTTGCCCATTTTC
AATAAAATTATCTAGGTCTTGTAGGATGGAGAAATAGAAAGTGACGTTTTCTGGCCATTTGAAACTATTT
TGAGTTTGTATTGGGGCCAAGTGGTATTGCAGAAGAAAAAAATGTTTGGGTTTTAGGTCAGGTGTTAGTT
GAGGAGGTTTTAAGTTTTAAGAACACAGGCTAATGGGGAAGAGGGAAGAATGGTGGGCAGAAGGTTACCC
ATAGTGAAGGAGGTAAATTTGAAGAGAAAGGTAAAGACACAGAGAAAGGGAGGTGGTCAGCTATCAGGCT
TTCAGTAGGCATCCCTGACTGAGTCCTGGGCTGCAATGTGGGTGAGCAGCCAAAGCAGGTGTCCCCGCAA
TCAACTCGCCACCAGCGGAGTACAGGTGAGTGATCAAGGCAGACATCCCCACAGTGATCAGACGCCAATG
GAATGTGGGTGAATGATCAAAGCAGGTGTCCCCGCAATGACCAGACACCAAGGGAAGCCTGTCTTCCTGG
GCCCATGGCCAATGTTGGAGCTTTTGAATCCACAGACAAAATGTGTCTCCCTTGTCTTTACTAGAGAGGG
AAAGGAGCTGAAATTGAAAGGAGAGATTGGAGGATAGCAAGAGAGCCTGGAGAAGAGAGTGAAAAGACCA
GTTACCTGATTTGAAATTGGTGAGATGTTCCTTGGGCTGGTCTGAGGACCCGAGGTCATAGGTGGGTCTC
CTCATGGAGAGAGGGCAAGGACAGGGGACTGGCTGGTCTCCTGATGGAGTCCCCTGTCCTGGGTTTTGGC
ACCAAGTGTCACACCTGTCCATATAGAAGACCACCTAAACAGGCTTTGTGTGAGCAACAAGACTGTTTAT
TCACTTGGGTGTGAATGGGCTGAGTCCAAACAGAGAGTCAGCAAAGGGAGATAGGAGAGGGACAGCTTTA
TAGGATTTGGATAGGCAGTAGAAAGTTATAGTTGAAGGTGGTTATCTGTTGTCAGCAGGGGAGGGGTCAC
AAGGTGCATGTTGGGGAGATCATGAGACCCATTGTCCAGGAGAAGAATGTCATAAGGTCGATTGATCAGT
TAGGATAGGGCAGGAACAAGTCATAGTGGTGGAATGTCATAAGGTTGGTTAATCAGTAAAGGCAGAAACT
GGCTGTTTCACTTCTTTCGTGGTTTCTTGGCTGTCAGAGACTTCTTGGTCCTGCAGGACATCTGGATGTA
TACATGCAGGTCACAGGGGTTACAACGGCTTAACTCTGGCTCAGAGGCCTGACAGTAAATATTGCTCTTT
TATATTAATTAATTGTTCTATGAAGAAGCATATATTACCAAAACCTACGAAATGTATTTGTAAAATGTTG
TAGATAACAGTTCAAAATCTTTTAGATTTTCACTAAAAGGCTACTAAGAGTTACATATTTTAATTAATAT
ATGTAATTCTGCATGCAACATGCACAGAAAAGTAAGACATGCTTTGGTGATAAAAAATTTAAAACCTTAA
AGACATATTTTGTTGGAAAAGTAATTTTGCTTAATTTTGAGGTTATTTAAAAGTTATTTCAAAATATAAA
TATAAGAAGGAAATAGGCACAAAGAAAACAGTAAGTAGAAGAAAGAGATGCAAAAGTTATGTATGAGGGT
GTATTTTAGGAAAAAAATGAAAAGTGAAAAGGGCAATTTTTTTGTATGAAATAAGTTTTGTAGTCAAAAT
AGTAAGGGAAAAGAGAAGTAAGTTTTTGTCCTAATGTAGAATGATTTGTTGTCCCAATAGGATAATAAAA
GGAAATAAAGGCCAAAACTGAAGGTGTAAGCAAATTGTAGAAGGTTTGTGAAGAATGAATCATATAAAAA
AAATCTTGTGTGATTAAGCTGACTAAAATTAAGAGACATTTCCAAGGCAGAACAAGATGGCAAAAGTAGA
AGGCTCCACCGATTGTCCCTCCACAAGGACAAATAAACAAATATCTACACAGAAAAAATACCTTCATTCA
AATCAAAAGTTGGGTGAGCAGTATCACTGAAAGAGGCAATGAAGAGATAGAAAAAACAGTCGGTAACTGC
CGACATCACTTCGCTCCACCTGCAGCAGCAGCGTGGTGTGGAGAGCCTCTCAGGGTCCTGGGGGAGGTAG
GATACAACAATTGTGAGGCATTGAACTCATTCTGTCTTGTTACAGCAGAAAGTAAAACTGGGCCAAACCT
AGCTGACACCTCCCCATGGAGGGAACATTTAAGACAGCTCTAGCCAAAGTGGAATCATGGATCCCAGTGG
TGAGAATTTGAGTGCCTGCAAACCTCA
