# Supplementary material for: Genome-wide characterization of endogenous retroviruses in snub-nosed monkeys
Source: PeerJ. 2019 Mar 18;7:e6602. doi: 10.7717/peerj.6602 (PMC6428148; doi:10.7717/peerj.6602)
Supplement: File S4 — All ERV sequences found in the black and white snub-nosed monkey. [file peerj-07-6602-s004.zip › Supplemental4/32-7395.fasta]

>32NW_016804690.1:287466-294860 Rhinopithecus bieti
TGACCTAACCAGTTATGTTATCTGTAGATTGCAGACATTGTATTGAAAAGCACTGTAAAAATCCCTGATC
TGTTCTGTTCCGTTCTGATTACCGGTGCATGCAGCCCCCAGTCACATACCCCTGCTTGTTCAATCGATCA
CGACCCTCTCACGCGGACCCCCTTACAGTTGTGAGCCCTTAAGAGGGACAGGAATTGCTCACTTGGGGAG
CTTGGCTCTTGAGACAGGAGTCTTGCCGATGCTCCCGGCTGAATAACCCCTTCCTTCTTTAACTTGGTGT
CTGAGGGTTTTTGTCTGCGGCCCATCCTGCTACATTTCTTGGTTCCCTGACCAGGAAGCAAGGTGATTGG
CAGATGGTTAAGCCTGCTCTTTAGGCAGCTTAAGCCTGCCCTGTGGAACATCTCTGCAGGGGACTCCGAC
CAGCACTAGTGACACAGATCCTGAGAGCACTCCCGGATAGCCATTTGCCCCAGTGGGAGCAGTGTGTGGC
AGGCCCCTGTGGAGGATCAACACAGTGGCTGAACACCAGGAAGGAATGGGCACTTGGAGTACGGACATCT
AAAACTTGGTAAGACTGGTCTTTGGAACTTGCCTACTCCATTTGAGTGGAAGTGTGGCCTGATCACCCAT
GGTGTGCCTTTATTAGCACTTTGGTTTTGGTTTTGGTTTTGGTTTTGACTTGGTTTGAATTGCTTGATAT
GACTGGTCTTGGGAACTTGCCTACTCCATTTGAGTGGAAGCATGGCCTGATCACCTATGCTTCATCCACA
GGCAGACAGCCCAGCACAAAGTGCCTGTACTGGCACTTTGGTTTTTGTTTTTGACTTGACTTGGATTGCT
TGATACTTTGGTTTTGGTTTTGACCTGACTTGGATTTCTTGATACTCTGATTTTGGTTTTGATTCTGGTT
TGGCGTAAACTGTAAAAGTGTGTGTGTGCCCTTCTTACCCATTCTTTGTTTTGTGGTGTGCGTGTGGTGT
GAGCATGGTATTTTGTCTCAAGGAAACATGGGTGAGGCACAAAGTAAGCCCACCCCACTAGGAACTATGT
TGAAAAATTTCAAAAAGGGATTTAAGGAAGACTATGGAGTTACTATGACACCAGAAAACCTTAGAACTTT
ATGTAAAATAGACTGGCCAGCATTAGAGGTGGGTTGGCCATCAGAAGGAAGCCTGGACAGGTCCCTTGTT
TCAAAGGTATGGCACAAGGTAACCTGTAAAGCCAGGGCACCCAGACCAGTTCTCATACATAGACACTTGG
TTACAGCTTGTTTTAGATCCCTCCACAGTGGTTGAGAGAATGCAGCATAAGCGGCTGGCAGAGGCAGAGA
GAGAGAGAGAGACACAGACAGAGAGGAGAGAGAGAGAGACAAAGAGGAAAGAGAGAGAGGTGGAGAGAAG
AGAGAGAAAGGCAGGGAGAGGGAGAGGGGGGCAGAGAGGGGTGCAGAGGCAGAGAGTGGCCAAATGAGGC
CACTGACAACCTGTAGCCTTCTATCAAAAATCCTTAATTCAGTAATCCACGGATGGCCCAAATATATTCA
ACCTGTAGCAGCAACTGCTTTGCTAACAGAAGAAAGTAGAAAAATAACTTTCAGAGGAAACCTCATTGTA
AGGACACCTCACTAGTTCAGTTCAGAACTATCCGAAAGCAAAAAAGCAAAAAAGTAGCTTACTAACTCAA
AAATCTTAAAGTATGGGGCCATTCTGTTAGAAAAAAAAAGGAGGGGAGAATTTATATAAAGAGGAATGTT
ATATGGTAAATTATTGTCCTAAAATAGGGGAGAATTTATATGAAAAGGAATGTTATATGGTAAATTATTG
TCCTAAAGTAAATTAACTGGTTGTTTAAGAAAAAAAAAAAGGATGTTTGCGACAAGTCAAAAAGGTTAAG
GCATGTCAAAGAATTATCTCTGAAAGTCATAAAGAAAAGGTTATAAAAGGAAATTCATGCAAGAAATGTT
GTATAATTTAAAAGTAATTAGGCCTCCTAAATGTAAAACTATTAAAGAANNNNNNNNNNNNNNNNNNNNN
NNNNNNNNNNNNNNNNNNNNNNNNNNNNNNNNNNNNNNNNNNNNNNNNNNNNNNNNNNNNNNNNNNNNNN
NNNNNNNNNNNNNNNNNNNNNNNNNNNNNNNNNNNNNNNNNNNNNNNNNNNNNNNNNNNNNNNNNNNNNN
NNNNNNNNNNNNNNNNNNNNNNNNNNNNNNNNNNNNNNNNNNNNNNNNNNNNNNNNNNNNNNNNNNNNNN
NNNNNNNNNNNNNNNNNNNNNNNNNNNNNNNNNNNNNNNNNNNNNNNNNNNNNNNNNNNNNNNNNNNNNN
NNNNNNNNNNNNNNNNNNNNNNNNNNNNNNNNNNNNNNNNNNNNNNNNNNNNNNNNNNNNNNNNNNNNNN
NNNNNNNNNNNNNNNNNNNNNNNNNNNNNNNNNNNNNNNNNNNNNNNNNNNNNNNNNNNNNNNNNNNNNN
NNNNNNNNNNNNNNNNNNNNNNNNNNNNNNNNNNNNNNNNNNNNNNNNNNNNNNNNNNNNNNNNNNNNNN
NNNNNNNNNNNNNNNNNNNNNNNNNNNNNNNNNNNNNNNNNNNNNNNNNNNNNNNNNNNNNNNNNNNNNN
NNNNNNNNNNNNNNNNNNNNNNNNNNNNNNNNNNNNNNNNNNNNNNNNNNNNNNNNNNNNNNNNNNNNNN
NNNNNNNNNNNNNNNNNNNNNNNNNNNNNNNNNNNNNNNNNNNNNNNNNNNNNNNNNNNNNNNNNNNNNN
NNNNNNNNNNNNNNNNNNNNNNNNNNNNNNNNNNNNNNNNNNNNNNNNNNNNNNNNNNNNNNNNNNNNNN
NNNNNNNNNNNNNNNNNNNNNNNNNNNNNNNNNNNNNNNNNNNNNNNNNNNNNNNNNNNNNNNNNNNNNN
NNNNNNNNNNNNNNNNNNNNNNNNNNNNNNNNNNNNNNNNNNNNNNNNNNNNNNNNNNNNNNNNNNNNNN
NNNNNNNNNNNNNNNNNNNNNNNNNNNNNNNNNNNNNNNNNNNNNNNNNNNNNNNNNNNNNNNNNNNNNN
NNNNNNNNNNNNNNNNNNNNNNNNNNNNNNNNNNNNNNNNNNNNNNNNNNNNNNNNNNNNNNNNNNNNNN
NNNNNNNNNNNNNNNNNNNNNNNNNNNNNNNNNNNNNNNNNNNNNNNNNNNNNNNNNNNNNNNNNNNNNN
NNNNNNNNNNNNNNNNNNNNNNNNNNNNNNNNNNNNNNNNNNNNNNNNNNNNNNNNNNNNNNNNNNNNNN
NNNNNNNNNNNNNNNNNNNNNNNNNNNNNNNNNNNNNNNNNNNNNNNNNNNNNNNNNNNNNNNNNNNNNN
NNNNNNNNNNNNNNNNNNNNNNNNNNNNNNNNNNNNNNNNNNNNNNNNNNNNNNNNNNNNNNNNNNNNNN
NNNNNNNNNNNNNNNNNNNNNNNNNNNNNNNNNNNNNNNNNNNNNNNNNNNNNNNNNNNNNNNNNNNNNN
NNNNNNNNNNNNNNNNNNNNNNNNNNNNNNNNNNNNNNNNNNNNNNNNNNNNNNNNNNNNNNNNNNNNNN
NNNNNNNNNNNNNNNNNNNNNNNNNNNNNNNNNNNNNNNNNNNNNNNNNNNNNNNNNNNNNNNNNNNNNN
NNNNNNNNNNNNNNNNNNNNNNNNNNNNNNNNNNNNNNNNNNNNNNNNNNNNNNNNNNNNNNNNNNNNNN
NNNNNNNNNNNNNNNNNNNNNNNNNNNNNNNNNNNNNNNNNNNNNNNNNNNNNNNNNNNNNNNNNNNNNN
NNNNNNNNNNNNNNNNNNNNNNNNNNNNNNNNNNNNNNNNNNNNNNNNNNNNNNNNNNNNNNNNNNNNNN
NNNNNNNNNNNNNNNNNNNNNNNNNNNNNNNNNNNNNNNNNNNNNNNNNNNNNNNNNNNNNNNNNNNNNN
NNNNNNNNNNNNNNNNNNNNNNNNNNNNNNNNNNNNNNNNNNNNNNNNNNNNNNNNNNNNNNNNNNNNNN
NNNNNNNNNNNNNNNNNNNNNNNNNNNNNNNNNNNNNNNNNNNNNNNNNNNNNNNNNNNNNNNNNNNNNN
NNNNNNNNNNNNNNNNNNNNNNNNNNNNNNNNNNNNNNNNNNNNNNNNNNNNNNNNNNNNNNNNNNNNNN
NNNNNNNNNNNNNNNNNNNNNNNNNNNNNNNNNNNNNNNNNNNNNNNNNNNNNNNNNNNNNNNNNNNNNN
NNNNNNNNNNNNNNNNNNNNNNNNNNNNNNNNNNNNNNNNNNNNNNNNNNNNNNNNNNNNNNNNNNNNNN
NNNNNNNNNNNNNNNNNNNNNNNNNNNNNNNNNNNNNNNNNNNNNNNNNNNNNNNNNNNNNNNNNNNNNN
NNNNNNNNNNNNNNNNNNNNNNNNNNNNNNNNNNNNNNNNNNNNNNNNNNNNNNNNNNNNNNNNNNNNNN
NNNNNNNNNNNNNNNNNNNNNNNNNNNNNNNNNNNNNNNNNNNNNNNNNNNNNNNNNNNNNNNNNNNNNN
NNNNNNNNNNNNNNNNNNNNNNNNNNNNNNNNNNNNNNNNNNNNNNNNNNNNNNNNNNNNNNNNNNNNNN
NNNNNNNNNNNNNNNNNNNNNNNNNNNNNNNNNNNNNNNNNNNNNNNNNNNNNNNNNNNNNNNNNNNNNN
NNNNNNNNNNNNNNNNNNNNNNNNNNNNNNNNNNNNNNNNNNNNNNNNNNNNNNNNNNNNNNNNNNNNNN
NNNNNNNNNNNNNNNNNNNNNNNNNNNNNNNNNNNNNNNNNNNNNNNNNNNNNNNNNNNNNNNNNNNNNN
NNNNNNNNCCAGTCACACCCAGAAGCTGACTGGTCCATGCATGGCCAAAGCATGAGGAAACTCATCACAG
GACTCATTTTCCTTAAAATTTGGACTTGTACAGTAAGGACTTCAACTGACCTTCCTCAGACTGATGACTG
TTCCCAGTATACATACATGAAGTCACTGAGGTAGGACACAAGATTGCTACAGTCCTATTATTTTATGGTT
ATTATAAGTGTACCAGGACTCTAAAAGAAACTTGTTTGTATAATGCTATTCTATCTAAGGTATGTAGCCC
AGGAAATAACCAACCTGATATGTGCTATGACCCATTTTAAACCTCCCATGATCACAGTTTTAAAAATAAA
ATTGGCCGGGCGCAGTGGCTCAAGCCTGTAATCCCAGCACTTTGGGAGGCCAAGACAGGCGGATCACGAG
GTCAGGAGATCGAGACCATCCTGGCTAACACGGTGAAACCCCGTCTCTACCAAAAATACAAAAAAACTAG
CCGGGCGAGGTGGCGGGCACCTGTAGTCCCAGCTACTCGGGAGGCTGAGGCAGGAGAATGGCGTGAACCC
GGGAGGCGGAGCTTGCAGTGAGCTGAGATCTGGCCACCGCACTCCAGCCTGGGCGACAGAGCAAGACTCC
GTCTCAAAAAAAATAAATAAAATAAAATAAAATAAAATAAAATTAAGGACTGGTCCTTTTCTAGGCAACA
CAAGTAAAGTAATGGCTAGGACAGAAGAAAGAGGGGTCCCCAAGCATATAACCCTAAAATTTAATGCTTG
TGCCACTATCAATAGCAATTGGCATGGAATTGGATACGGTTCTTTAAATTGGGGGAAAAAAAGTTACACA
GCAGGAAATAAGTATATCTGCCATGAATTAGGCTCATGTGCAAATGTGTGTAATTACTGGTCTTGTGTCA
TCTACACTACTTAGAAAAAGGATGAAAAAGATCCTGTTTAGCTCCAGAAAGAAGGCAGCCCCTTATGTAC
AAGTGGAAGCTGCAACCCCTTGAAATTAGTAATTACAAATCCCTTAAACCCAAGGTGGAAAAAAGGAGAA
CACGTATCTCTGGGCATCGATGGAAAAGGACTAGATCCTAGAGTAAATATCTTAGTAAAAGGGGAGGTTC
GTAAACTCTCTCCAGAACCAGTATTTCAGACTTTCTATGATGAACTAAATGTTCCAGTACCAAAGACTCC
AGGAAAATCAGAAATTTGTTTTGCAATTAGCCAAGCATGTAGCCCAGTCTCTAAATGTCACTTCATGTTA
CGTTTGTGAGGAACTGTAATAGGAGATCAATGGCCATAGGAAGCCTGAGAATTAGTGCCTACAGACCCAG
TTCCTGATGAATTCCCAGCCCAAAAGAATCACCCTGATAATTTCTGGGTTCTAAAAGTCTCAATTATTGG
ACAATATTGCATAGCTAGAGAAGGGAAAGAATTCACTCATCCTGCAGGACAACTTAGTTGCCTGGGACAA
AAACTGTATAATGGTACCACAAAAACAGTTACATGGTGGAGTTCAAACCACACAGAGAAAAATTCATTCA
GTAAATTTCCAAAGTTGCAGACCATTTGGGCCCACCCAGAATCCCACCAGGACTGGACAACCCCCACTGG
GCTATGCTGGATATATGGACATAGAACCTATGCTAAGCTGCCTGACCAGTGGACAGGTAGTTGTGTTATT
GTCACTATTAAACCATCTTTCTTCCTATGCCCATAAAAACAGGCGAACTCCTGGGCTTCCCTGTCTATGC
TTCCTGTGAAAAGCAAAACATAGCCATAGGTAATTGAAAAGATGATAAATGGCCTCCTGAAGAAATTAAA
CAATACTATGGGCCTGCCACTTAGGCACAAGATGGCTCATGGGGATACCAGACCCCCATTTACATGCTCA
ACTGAATCATATGGTTGCAAGCTGTCTTGGAGATCATCACTAATAAAAACAGTAAAGCCTTGACTGTTTT
GGCCTGGCAAGAAACTCAGATGAGAAATGCTATCTCTCGGAATAGATTATCTCTCGACTACTTGCTAGCA
GCTGAAGGAGAAGTCTGTGAAAAATTTAACCTTACCAATTGCTGCCTGCACATAGATGATCGGGGCAAGT
AGTCGAAGATATAGTTAAAGACATGACAAAACTGAAACATGTGCCTGTACAAGTGTGGCATGGATTTGAC
CCTGAGGCCATGTTTGAAAATGGTTCCCAGCGGTAAGAGGATTTAAAACTCCTATAATAGAAATTATAGT
AGTAATAGGAATCTGCTTACTGATCCCATGTTTACTACCTGTACTCATTCAAATGGTAAAAGGTTTCATC
GCTACTCTAGTTCACCAGAATGCTTCAGTACAAGTGTACTACGTAAATCACTATCGATCTGTTATGCAGG
AAGCCATAGATAGGTAGTGAGGATGAAGGTGAGAACTCCCACTAATAAAATGAGTGAGAGTCTCAAAGGG
GGGGAATAAGGGAGGAGACCACCCCTCATATTGTCTTATGCCTAATTTCTGCCTCCAAAGAAAAAAGAAG
TAAAAACTAAAAGGCAGAAATGAAATCCACAGGCAGACAGCCCGGTGCTGCGCCCTGGGCCTAGTAGTTA
AAGATCAACCCCTGACCTAACCAGTTATGTTATCTATAGATTCCAGGCATTGTATGGAAGAGCACCGCAA
AAATCCCTGTCCTGTTCTGTTACGTTCTGATTACCGGTGCATGCA
