# Supplementary material for: Genome-wide characterization of endogenous retroviruses in snub-nosed monkeys
Source: PeerJ. 2019 Mar 18;7:e6602. doi: 10.7717/peerj.6602 (PMC6428148; doi:10.7717/peerj.6602)
Supplement: File S4 — All ERV sequences found in the black and white snub-nosed monkey. [file peerj-07-6602-s004.zip › Supplemental4/33-6290.fasta]

>33NW_016804690.1:3903897-3910186 Rhinopithecus bieti
AAGACCATTAGTCCGTTCTACTTTTCCTGAAGATTGAGGACGGTAAAGGATATAAAGGTTTCACGAATAC
CAAGAACCTGAAAACTGCTTGGGTGATTTGACTAATAAAGGCCGGTCAGCTATCGAACTGCATAGAGGCG
GGAAGGCCAAACCGAGGAATTATGTCTGACAGAAGGGAAGAAATGACTGCAGTGGCCTTCTCAGACCCTG
TGGGAAAGGCATCTACCCATCCAGTGAAAGTGTTTACCTAGACTAAGAGGTATTTTAGTTTTCTGACTCG
GGGCATATGAGTAAAGTCAATTTTCCCATCCTGGACAGGGGCAAATCCCGAGCTTGATGTGTAGGAAAGG
GAGGCGGCCTAAGAAATTCCTGAGGAGTAGTAGAATAGCAGACAGAACACTGAGAAGTGATTTCCTTGAG
GATAGATTTCTAGGATGGAAAGGAAATGAGAGGTTCTAAGAAACTTGTTCTAAGAGGTTCTATGCAGGTT
TCTGGTTCTAAGAGGTTCTATGCAATGGAAGAGGTTATGAAATGACAACAGAGTAGAATGGGCCTGTGAG
GTTGGAAGGAGATATTTTCCTTGGTCTAAGAACCATTTGCCTTGTGTGGGAAGAGATTGATAAGTGGAAG
TTTCAGTGGGGAGTTAGGTGGGAGTGACTGATGTGAAGGAGAAAACTGGCTGTGAGGGACAGAAGTTGGA
GAGCTAGCTGCTTGTCTAGCCACCTTATGAGCATAAGCATTGCCTAGAGCAATGGGATCTGATGCCTTTT
GATGCCCCTTGCAGTGAATGATTCCAGTTGCCTTTGGAAGTAAAGTGGCCTTTAGCAGAGTTTTATTAAA
GAGGCATTAATGATGGAGGACCCTTGCGTAGTGAGGAAACCTCTTTCAGCCCAAATAACCACATGGTGGT
GCAGAATATGGAAGGCATATTTAGAGTCAGTATAAATACTGACGCATAGTCCTTTTGCAAGAGTGAGGAC
CCAAGTTAAGGCAACTAGTTTGGCTTGCTGAGAGGTAGTGGAGGGTGGCAGAGCAGTAGCCTCAATGATG
GATGTGGAAGATACTATTGCATAGCCTGCCTTTGCTGGTGAGTGGCGATTAGGCCTGGCGGAACTGCCAT
CAATAAACCAAGTGTGATCAGGGTGAGGAACAGGGAAGAAAGAAATGTGGGGGAATGGGGTGAATGTCAG
GTGGATCAGAGAGATGTAGTCATGAAGGTCAGGTGTGGTATCCAGAATAATGTGGGAGGCCGGATTGAAG
TCTGGGCCAGGAACAATGGTAATTGTGGGAGACTCAACAAAGAGTGAGTATAGCTGAAGGAGCCAGGGAG
CAGAAAGTATATGCGTCAGGTGTGAGGAAGAAAATAGATTTTGGAAATTATGAGAGCTCTAGAGAGTGAG
TTAATAGATTTTGGAAATTATGAGAGCTGTAGAGAGTGAGTTGAGCATAGTTTGTGATTTTGAGGGCCTC
TAAAACTATTATGGTGGCAGCAGCCACTGCACGGAGACATGATGGCCAGCCTAAAACAGTAAGCTCAAGT
TGTTTGGACAAAAAGGCTACAGGACGTGATCCCGGTCCTTGTGTAAGAATTCCGACTCACAGCCCTACAC
TTTGGCTGTGTGTAATGAAAAGGGTTGGGATGAGTCAGGGAGAGCTGGTGGGGGGCAGTCTCTAAAGCTG
TCTTCAAGGAATGGAAAGAGGAGTGGGGAAGGGATTTAGGATCTATGGGTCAGCTAGGTTACCTTTTGTG
AGTTCATGTAACAGTTTTGTTAGGATGGCAAAACCAGGTATCCAAAGGCGAAAGTATCCAACCATGCCAA
GGAAGGAAAGGACTTGTTGTTTTGTAAAAGGGGTTGGGATTTGAGAGATCAGTGAGACAGGATCGGCAGG
GAGAGCACGTGTGTTTTTATGAAGAATTATGCCAAGGTAGGTAACGGATGGAGAAGAAATTTGAGCTTTG
GAGGGGAATACCCGATATCCTTTGGAGAATAAATGCTGAAGGAGAAGAAGGGTGTCTTGTTGAGAAGATT
CAGAGGGGCTACAAAGAAGAAGGTCATCGATATGTTGAATAAGGTGAGGAGCGGAGGGGTGGAAAGAAAC
TAAATCATGAGAAAGAGCTTGGCTGAAGTAATGAGAGCTGTCCCTGAAACCTTGCAGCAGCACAACCCAG
GTAAGCTGCTGGGACAGATGGGTGTCAGGGTCAGTCCAGGTGAAAGCAAAGAGACTGGGACGAGGGGTGC
AGGGGAATAGTGAAAAAAGCATCTTTAAGATCAAGAACAGAATAGTGAGTTGTGGAGGAAGGTATTGAGG
ACAAAAGAGTGTATGGGTTGGGCACTACAGGGTAGATAGGCAAAACTATTTGGTTGAAAAAGCACAGATC
CTAAACTAATCTGTAAGACTTGTCCAGTTTTTGGACAGGTAAAATGGGGGAATTGTAAGGAGAGTTTATA
GGTTTTAGAACCCCATGCTGTAGCAGGCGAGTGATAACAGGCTTTAATCCTTTTAAAGTGTGCTATGGGG
TGGGATACTGTTGTTGAGCGGGGTAAGGGTGATTAGGTTTTAATGGGATGGTAATGGGCATGTGATCGGT
TGCCAGGGAGGGAGTAGAGATGTCCCATACTTGTGGGTTAAGGTGGGGGGATATGAGAGGAAGAAGCAAA
GGAGGCTTTGGGGTGGGGAGAAGGGTGGCAATGAGATGTGGCTGTAGTCCAGAAATAGTCAGGGAAGCAG
ACAGTTTGGTTAAAATATCTCGCCCTAATAAGGGAACTGGGCAGATGGGGATAACTGAAAAAGAGTGCAT
AAAAGAATGTTGTCCAAGTTGGCACCAGAGTGGGGGAGTTTTCAGGGGTTTTGAAGCTTGGCTGTCAATA
CCCACAACAGTTATGGAGGCAAGGGAAACAGGCCTTTGAAAAGAAGGTAATGTGGAGTGGGTAGTCTCCG
TATTGATTAAGAAGGGGATGGACTTACCTTCCACTGTGAGAGTTAGCTAGAGTGTCTGTGATGGTCCTGT
AGGCTTCTGAGGCAATCTGGCAATGTCAGTCTTCAGCTGCTAAGCCGAGAAGATCTGGGAGGGAGTCAGT
CAGAGAGCCTTGGCCCAGAGTTCCAGGGGTTCGGGAAGTGGCTGCCAGATGAGTTGAACAGTCCGATTTT
CAGTGAGGTCCTGCACAGATGGGACACAGCTTAGGAGGAATCCTGGGCTGCAGACATTCCTTGGCCCAGT
GGCCAGATTTCCAGCACTTGTAGCAAGCTCCTGAGGGAGGAGGTTCTGGAGGAAACCCTGGCAACTGCGG
TTCAGGCATTTGGAGTTCTTGTGTGCTGGAGATGTGGCTGGGGTTTCTCTCACAGTGGAGGCAAGGAATT
GCAACTCAGAAATACATTGCTACTTGGCTGCCTCTGCTTTGTTATTGTACACCTTGAAGGCAAGGTTAAT
TAAGTCCTGTTGTGGGGTTTGAGGGCTGGAATTTAATTTTTGGAGTTTTTTCCTAATGTCAGGAATGGAT
TGAGTGATAAAATGCATATTAAGAATAAGGCGACCTTCTGGGTCTAGGGTGGTAAAGTGTCTAAGGGTTG
CTGCTAAGTGGGCCATGAACTGGGCTGGGTTTTCATCTTTACCTTGGGTAGTTTCTTTAAGCTTGTCATA
ATTAACAGCTTTGTAAGCTGCCTTTTTAAACCCTTCAACTAGGCAGGAAATCATGTAATCTCGCCTAGCT
ATACCTGGGGAATTTGCCTGATACTTCCATTGGGGATCCTCTTGGGGAACTGCTCTAATGACTTCCTGGA
GGTCTGGCTCATGAAGCTGGCGGTTATCAGCGTGAGATTGGGCTAGAGAAAAAACTCTTTCCCGTTCATC
TGGGGTGGAGGGTACAAGTCAGGATGACATTTAAGTCATTCCAGGTTAAATTGTATGACAGAGTTCGATA
TTGGATATAGGACAGAGTTAGATATTCCTGTATATATTTAGTGGGGTCTGATGAGAAGAAGTCTAAATGC
TGACTGATTTGAGAAAGGTCTGATAGAGAAAAAGGTACATGTACCCTGACTGTGCCTTCAGCTCCAGCCA
CTTCTCTAAGAGAAAATTTTCGGGCAGGTGGGGAAGAGCTAGTCATGAAACTAAACTGTAAGCTGGACCG
GGTGTGAGGAGGGGAGGTGATAGAAAGATTATAGGGTGGAGGAGCGGAGGCTGAGGAAGAATTGGGACTT
AGCCTGGCGACGAGCAGCCTGGGGAGGAGGGAAAGGTCAGATGGGTCTGTAGGAAAGGAAGACTGGAAAG
ACTCAGCGACGCTTGGGGGGGACTGAGGGGACAGGCGGGAGGGAAAGAAGGAGGATTTGGGAGGAATCAC
ATTGGGAACAGAGACTAGGGAGGGAACGAAGTGTGAAAAATGCCTAGATGTAAGGCACCTCAGACCATTT
GCCCATTTTTCTTTTTTTTTCTTTCTTTCTTTTTTTTTTTTTTTTTNNNNNNNNNNNNNNNNNNNNNNNN
NNNNNNNNNNNNNNNNNNNNNNNNNNNNNNNNNNNNNNNNNNNNNNNNNNNNNNNNNNNNNNNNNNNNNN
NNNNNNNNNNNNNNNNNNNNNNNNNNNNNNNNNNNNNNNNNNNNNNNNNNNNNNNNNNNNNNNNNNNNNN
NNNNNNNNNNNNNNNNNNNNNNNNNNNNNNNNNNNNNNNNNNNNNNNNNNNNNNNNNNNNNNNNNNNNNN
NNNNNNNNNNNNNNNNNNNNNNNNNNNNNNNNNNNNNNNNNNNNNNNNNNNNNNNNNNNNNNNNNNNNNN
NNNNNNNNNNNNNNNNNNNNNNNNNNNNNNNNNNNNNNNNNNNNNNNNNNNNNNNNNNNNNNNNNNNNNN
NNNNNNNNNNNNNNNNNNNNNNNNNNNNNNNNNNNNNNNNNNNNNNNNNNNNNNNNNNNNNNNNNNNNNN
NNNNNNNNNNNNNNNNNNNNNNNNNNNNNNNNNNNNNNNNNNNNNNNNNNNNNNNNNNNNNNNNNNNNNN
NNNNNNNNNNNNNNNNNNNNNNNNNNNNNNNNNNNNNNNNNNNNNNNNNNNNNNNNNNNNNNNNNNNNNN
NNNNNNNNNNNNNNNNNNNNNNNNNNNNNNNNNNNNNNNNNNNNNNNNNNNNNNNNNNNNNNNNNCCATT
TGCCCATTTTCAACAAAAATTATTTAGGTCTTGTAGGATGGATAAATCGAAAGTGCCGTTTTCTGACCAT
TTAGAGCCATTGTCAAGTTTGTATTGGGGCCAAGCAGTGTTGCAGAAGAAAATAAGGCATTTAGATTTTA
GGTCAGGTGTGAGTTGAAGAGGTTTTAAGTTCTTGAGAACACAGGCTAAGGGAGAAGAAGGAGCAGTGGA
GGGTGGAAGGTTGCCCATAGTGAAGGAGGCAAGCCTAGAGAAAAGAGAGAGTAGAGACACGGAGAGAAGG
GGTTGGGGGGTTCTTACCCTCCAGAAAAGCAGGAAAGGGGTCGGGATGTGGAGATAAAGGGTTGGGGTGC
AGAAATAAGGGGTCAGGGTGTGGAGATAAGGGGTTGTTCTTGCCCCCCAGAAAAGCGGAGAAGGGGTCAG
GGGTTCTTGCTCCCCTCAGAAAAGCAGAGAAGGAGTAGAGACAGGGAGAGAAGGGGCTGTGGGTGCTTGC
CCCACCCCCCCCAGAAAAGTAGTACTTGCTGCTAAGGGTGAAGGACCAAGGCAGGCGTCCCTGCATGGTC
AGACACCTCTGAAACGTGGGTGAATAATCAGGTAGGCGTCCCCACGTGATTAAACACCAAGGGAAGACTG
TCTTCCCGAGTCCATGACTGGCGCCAGAGTTTTGGGTCCATGAATAAAACATGTCTCCTTTGTCTCTACC
AGAAAAGGAAAGCAACTGAAATTAAAAGAAGAGAAAGATTGAAGTGTGGCATCAAGATTGAAAGGATAAA
GAGGTTGAGGGATAGTGAGAGAGGTTGGAGAAGAGAGTAAAAAAAGGTCGCTTACCCAATTTGAAATTGG
TGAGATGTTCCTTGGGCTAGTCGGTCTGAGGACCTGAGGTCGTAGGTGGATCTTTCTCACGGAGCAAAGA
GCAGGAGGACAGGGGATTGATCTCCCAAGGGAGGTCCCCTGATCCGAGTCACGGCACCAAAATGTCATGC
ATGTCTGTGTGAAGGGACCACCAAACAGGCTTTGTTTGAGCAATAAAGCTTTTTAATCACCTGGGTGCAG
GGGGGCTGAGTCTGAAAAGAGAGTCAGCAAAGGGAGATAAGGGTGGGGCCGTTTTATAGGATTTGGATAG
GTAAAGGAAACTTACAGTCAAAGGGGGGTTGTTCTCTGGTGGGCTGGAATGGGGGTAACA
