# Supplementary material for: Genome-wide characterization of endogenous retroviruses in snub-nosed monkeys
Source: PeerJ. 2019 Mar 18;7:e6602. doi: 10.7717/peerj.6602 (PMC6428148; doi:10.7717/peerj.6602)
Supplement: File S4 — All ERV sequences found in the black and white snub-nosed monkey. [file peerj-07-6602-s004.zip › Supplemental4/34-5979.fasta]

>34NW_016804690.1:4307871-4313849 Rhinopithecus bieti
TGTCCCTTTTAAGGGCTCACAACTCTAAGGGGGTGCACGTGAGAGGGTCGTGATCAATTGAGCAAGCAGA
GGGTACATGACTGGGGGCTGCATGCACCGGTAATTAGATTGGAACAAAACAGGATAGGAATTTTCACAGT
ACTTTTCTATACAATGTCTGTAATCTATAGATAACATAACTGATTAGGTCAGGGGTCAATCTTTAACTAC
AAGGTCCAGGGTGTGGTGCCAGGCTGTCTGCTTGTGGATTTCATTTCTGCCTTTTAGTTTTTACTTTTCT
TTCTTTGGAGACAGAAATTGGGCATAAGACAATATGAGGGGAGGTCTCCTCCCTTATTCCCCCTCTTTGA
GACTCTCACTCAATAGTGGGAGTTCTCACTTTCATTTTTACTACCTATGTCTTCTTGCAAGACAGATCGA
TAGTGATTCATATAGTACACTTGTGCTGAAGCATTTTGGTGAACTAAGGTAGCGATGAAGCTTTTTATCA
TTTGAAGAAGTACAGGTAGCAAACAAGGGAGCAGTAAGCAGGTTCCTATTACTATTATAACTCTTATTAT
AAGAGTTTTAAATCTTCNNNNNNNNNNNNNNNNNNNNNNNNNNNNNNNNNNNNNNNNNNNNNNNNNNNNN
NNNNNNNNNNNNNNNNNNNNNNNNNNNNNNNNNNNNNNNNNNNNNNNNNNNNNNNNNNNNNNNNNNNNNN
NNNNNNNNNNNNNNNNNNNNNNNNNNNNNNNNNNNNNNNNNNNNNNNNNNNNNNNNNNNNNNNNNNNNNN
NNNNNNNNNNNNNNNNNNNNNNNNNNNNNNNNNNNNNNNNNNNNNNNNNNNNNNNNNNNNNNNNNNNNNN
NNNNNNNNNNNNNNNNNNNNNNNNNNNNNNNNNNNNNNNNNNNNNNNNNNNNNNNNNNNNNNNNNNNNNN
NNNNNNNNNNNNNNNNNNNNNNNNNNNNNNNNNNNNNNNNNNNNNNNNNNNNNNNNNNNNNNNNNNNNNN
NNNNNNNNNNNNNNNNNNNNNNNNNNNNNNNNNNNNNNNNNNNNNNNNNNNNNNNNNNNNNNNNNNNNNN
NNNNNNNNNNNNNNNNNNNNNNNNNNNNNNNNNNNNNNNNNNNNNNNNNNNNNNNNNNNNNNNNNNNNNN
NNNNNNNNNNNNNNNNNNNNNNNNNNNNNNNNNNNNNNNNNNNNNNNNNNNNNNNNNNNNNNNNNNNNNN
NNNNNNNNNNNNNNNNNNNNNNNNNNNNNNNNNNNNNNNNNNNNNNNNNNNNNNNNNNNNNNNNNNNNNN
NNNNNNNNNNNNNNNNNNNNNNNNNNNNNNNNNNNNNNNNNNNNNNNNNNNNNNNNNNNNNNNNNNNNNN
NNNNNNNNNNNNNNNNNNNNNNNNNNNNNNNNNNNNNNNNNNNNNNNNNNNNNNNNNNNNNNNNNNNNNN
NNNNNNNNNNNNNNNNNNNNNNNNNNNNNNNNNNNNNNNNNNNNNNNNNNNNNNNNNNNNNNNNNNNNNN
NNNNNNNNNNNNNNNNNNNNNNNNNNNNNNNNNNNNNNNNNNNNNNNNNNNNNNNNNNNNNNNNNNNNNN
NNNNNNNNNNNNNNNNNNNNNNNNNNNNNNNNNNNNNNNNNNNNNNNNNNNNNNNNNNNNNNNNNNNNNN
NNNNNNNNNNNNNNNNNNNNNNNNNNNNNNNNNNNNNNNNNNNNNNNNNNNNNNNNNNNNNNNNNNNNNN
NNNNNNNNNNNNNNNNNNNNNNNNNNNNNNNNNNNNNNNNNNNNNNNNNNNNNNNNNNNNNNNNNNNNNN
NNNNNNNNNNNNNNNNNNNNNNNNNNNNNNNNNNNNNNNNNNNNNNNNNNNNNNNNNNNNNNNNNNNNNN
NNNNNNTTTTTTCCTTTCTGAAGGTGGACTGGATCCTTTTCATCATTTTTTTTTTTTTTTTATTCAAGTG
GTCTAAATGACACAAGACCAGTATTTACATTTATTTCCACACAGTCCTAATTTATGACAGATGTACTTAT
TTTCTGCCATATAGCCTCTTTTCTAATTAAGAGAACCACACCTTATTCCTAACTTATTAATATTAATGAC
AGCACAGGCATCAAATTTTAAGGTGGCTTGTTTGGGCACCCCTTTTTCTTCTGTTTTGGCTAACACTTTA
CTCATATCATTTATGAGCCCCCATCAGTCCTCAGTCCTTAATCTTATTTTAAAAACTGTGGTCATGGGAG
GCTCAGATGGGGCATAACACACATCAGGTTGGTCATTTCCTGGGCTACATACCTTGTATAAAATAACATT
ATACAAACAAGCTCTTTTTAGAGTTCCAGTACACTTATAATAACCATAAAATAATAGGACTGTAGCTACC
TTTTGTCCTACCTCAGTGACTTGATGTATACATGGGAACAGTCTTCAGTCTGAGGAAGGTCAGTTGAAGT
CCTTACTGTAAAAGTCCAAATTTTAAGGAAAATGAGTCCCTCAATGAGTTTTCTCATGCTTCGGCCGAGC
ATGGACCAATCAGCTCCTGGGTGTGACTGGAGCAGGGCTTGTCATCTTCTTCAGAGTCACTTTGCAGGGG
TTGGCGAAGCTGCTCCAGTCCATGTACCGCTCACAGTCTACTGATGTTTAAGGATGGTCTTGGAGGTTGG
GCCCAGTAGAATAAACTGAGTCCAACACCTCTACACAGTTGTATTCAACTGGGCTCTCTGATACTAGAAG
CAAGGTGGTATGGTTTAGGGTGTTGCAAACTTCAGTGGTTATGTGGGGATTTTCACATAGCAAGCTTTGG
TACTTGGTTAATCTAGCATTTGCTAACCAATGATGTCCTTTGGTAGTCATTAAAGTTACCACAGGATGGG
GGGGGCTTTGTATTCAGGTTTTGCCTAAGGGTTAGTTTATCTGCTGCTTGTGCTAACAAGGCCATTGCTG
CCAGGGCCCTCAGACGTGGGGGCCAGCCTTTGGAAATCTTGTCTAGTTGTTTTGAGAGATAGGCCACTGG
CCTTGGTCACGGCCCCACAGTCTGGGTGAAAACTCCAACTGCCATTTTTTCTCTTTTTGACACATAGAGT
GTAAAGAGTTTTATCAGGTCAGGTAGCCTCAGGGCTGGGGCTGACATGAGTTTTTCTTTTAACTCATGAA
AAGCTCGTTGCTGTTGGTTGTAATAGATGTAGTTTAATCTACATTTTTATTAACTGTCACCTATCAAAAT
ATTGATTCAAATCCTGCAGCTATTTGATTTCAAGCTTTTTTTTTTTTTTTTTTTTNNNNNNNNNNNNNNN
NNNNNNNNNNNNNNNNNNNNNNNNNNNNNNNNNNNNNNNNNNNNNNNNNNNNNNNNNNNNNNNNNNNNNN
NNNNNNNNNNNNNNNNNNNNNNNNNNNNNNNNNNNNNNNNNNNNNNNNNNNNNNNNNNNNNNNNNNNNNN
NNNNNNNNNNNNNNNNNNNNNNNNNNNNNNNNNNNNNNNNNNNNNNNNNNNNNNNNNNNNNNNNNNNNNN
NNNNNNNNNNNNNNNNNNNNNNNNNNNNNNNNNNNNNNNNNNNNNNNNNNNNNNNNNNNNNNNNNNNNNN
NNNNNNNNNNNNNNNNNNNNNNNNNNNNNNNNNNNNNNNNNNNNNNNNNNNNNNNNNNNNNNNNNNNNNN
NNNNNNNNNNNNNNNNNNNNNNNNNNNNNNNNNNNNNNNNNNNNNNNNNNNNNNNNNNNNNNNNNNNNNN
NNNNNNNNNNNNNNNNNNNNNNNNNNNNNNNNNNNNNNNNNNNNNNNNNNNNNNNNNNNNNNNNNAAAAC
AATAATTTTTTTAACTTTTTAATGTAGGTAAAAATGTACATTCTTATGCCTCCTTATAATCCTTTTACCA
AAGGTATATTTTACTTTTCTTTTACACCTTGCACATAAACTTTTTTTTCAATAGTTTCACATTCCGGAGG
CCTAGTTACTTTTAAATTATACAACATTTTTTGCATAATTCTTTTTTTATAACATTTTCTCTTTCATGAT
TTTGTAGACAATTCTTCGACATGCCTCAACTTTCTGACTTATTATAAATATGTCTTTCTTTAAACAACAG
TTAATTTATTTCAGGACAAGAATTTACCATATAATACTCTTTTTATATAAATTCCGCACCCTCTATTTTT
TTTTTCCTTTTTTTAAAATTTTCCTTACGATACTTCTGAACTGGTCAAGTGTGCTCACTATGAGGTTTCC
TCTAAAAGCTATTTTTTTTTTTTTACTTTTTTTGTTAGCAAAGCAGTTGCTGCTACAGATTGAATGCATT
TGGGCCATCTGCGGGTTACTGGGTTAAGGATTTTTGATAGGAAGGCCTCAGTGCTTTCGGGATACACCCT
TGTTTACACTGACAACAGAGTGGTATTGGAGTGTTATAGGACTATGGAGAATACCTTCAATTATCAATTA
TAGGTTTTAAATTTACCTTGGCTTTTAAAGGAATAGGGTACACTTTTTTTCTTAACTACTTGTATAGCTC
TCTTTTTCTTTCTCTCTCTGACTTCGTCTCTCTCTCTCTGACTTTTCTTTTGCCTCTGTCTCTTCCACTC
TCTCTCTGACTCTCTCTTTCTTTCTCTCTCTCTCTCTCTGTCTCTCCCCTTGACTCCCTCTTTGTCTGTC
TCTTCCTCTCTGTCTCTTTCTTTCTCTCTTTGCCTCTTTTCCTCTCTGTCTTTTTCCTGTCTCTCTCTTT
GCTGGTCTTTCCTTGCCTCTGCCAGCCGCTTATGCTGCTATTCTCTCAACCACTGTGTGTTGGGGGTGGG
GGGTCTAAAACCAGCTGTAACCAAATGTCTATGTATGGGAACTGGTCTGGGTTCCCTGGCTTACAGGTTA
CCTTGTGCCATACCTTTGAAACAAGGAACCTGTCGAGGCTTCCTTCTGATGGCCAACCTACCTCTAATGC
TGGCCAGTCTATCTTACACAAAGTTCTAAGTTTTCTTAGTGTCATAGTACTCCATAGTCTCCTTTTAATT
CTTTTTTGAAATTTTTCAACATAGTTCCTAGTAGGGTGGGCTTATTTGTGCCTGACCTATGCTTCTTCAA
GACAAAACACCACACTCACACCACACGCACAGCATAAAACAAAGGGTAAAAAGGGCACACATACACTTTT
GCAGTTTTCACCAAACCAAAATCAAAACCAAAATCAGAGTATCCAGAAATCCAAGCCAGGTTAAAACAAA
AACCAAAGTATCAAGCAAGTAAAGTCAAAAACAAAAACCAAAGTGCCAGTACAGGCACACTGTGGGTGAT
CAGGCCACACTTCCACGCAAATGGAGTAGGCAAGTTCCCAAGACCAATCTTGTCAAGCAATTCAAACCAA
GTCAAAACCAAAACCAAAGTGCCAATAAAGGCACACCGTGGGTGATCAGGCCTTGCTTCCATTCAAATGG
AATGGGCGAGTTTCAAAGACTAGTCTTACCAAGTTTTAGATGTCCAGACTCCCACTGCCCATTCCTTCCT
GGTGTTCAGCCACTGCGTTGATCCTCCATGGGGGCCTGCCACACACTGCTCTGGCAAGGCATCCCACCGG
GGCAAATGCCTACCCAGGAACTGCATCGCTGGGACTGGTCAGAGTCCCCCACAAAGATGTTCCACAGGGC
AGGCTAAAGCTGCCTAAGGAGCTGCCTCAACCATCCACCATTCACCTCACTTCCCGGTCAGGGAACCAAG
AAATGTAGCGGGATGAGCCATAGACAAAACTCCTCAGACATTGAGTTAAAGAAGGCAGGGATTTATTCGG
CTGGGGGCATCAGCAAGACTCCTGTCTCAAGAGCCGAGCTCCCCAAGTAAGCAATTTCTGTTCCTTTTAA
GGGCTCACAACTCTAAGGGGGTGTACGTGAGAGGGTTGTGATCAATTGAGCAAGCAGGGGTATGTGACTG
GGGCTGCATGCACCGGTAATTAGATCAGAAAAAAACAGGATAGGGATTTTCACAGTGCTTTTCTATACAA
TGTCTGTAATCTATAGATAACATAACCGATTAAGTCAGGGGTCGATCTTCAACTACCAGGCCCAGGGTAT
GGCACCGGGCTGTCTGCTTGTGGATTTCA
