# Supplementary material for: Genome-wide characterization of endogenous retroviruses in snub-nosed monkeys
Source: PeerJ. 2019 Mar 18;7:e6602. doi: 10.7717/peerj.6602 (PMC6428148; doi:10.7717/peerj.6602)
Supplement: File S4 — All ERV sequences found in the black and white snub-nosed monkey. [file peerj-07-6602-s004.zip › Supplemental4/35-7405.fasta]

>35NW_016804690.1:4766530-4773934 Rhinopithecus bieti 
TGTCTGCCTTCTTGGCGCCTACTAGAGTTCATTAAAAGTTCAACTAGAGATACTGTCCTTGACTACTGGA
GTTCATTAAAGTGCAACTAGCTAGAGATACTGTCCTTGAGCCTTATCTATTCTTAGCATATTGTTTTCAA
TGGCCCCTGCATTTCCCCCTTTTTGTTTTGCCTCAATCCTAGAAAGGTAGCCCATACTTGTTCTTGTGTT
TTCCTTTGTTTTTGGATGCAACGGAGGGAGCATCGGATTACCATGAGAAGTAGACCCAATCCAAGCGCCC
AAAGCAATATACTTCCAGAGATGGTAGAAATCCATGTTTTCATCTGGGTCCATGGGTCAAGGGCAGCAAA
GCGTTGACCCAGCTCTTGCAGGGTAGCTGCTCCAGACAATACATGTAGTTGTTGTCGAAATGCTTCGGAA
ATGTTTTGAGTGAGTTCTTGGATGTCCAAACTAATATTTTTATGGCCTATTAATAATCTTTGGATTTCGG
TCCAATTCTGAGAAACATTAAAAGGCACAGGTGTTACGCAAAATTGAGTGGAGTTCCAATCACATTGCAA
TGTTATTCGAGTACTGAGGACAGTGAGCTGATCTCCAAGCCACGTTAAGGCTTGCTCCACGTTGTCCAAT
CTTTCAGCGAGTTGAGAGTCAATGTTCCGTTGTTGAAGCCACAACCGATGAGATTGCTCATGCCATTGCT
GCACAAATTCAGCATTTTGTATGCTTTGATGTAGAGCGAGTCCTGCCACGGCTGCAGTGGAGGCGATGGC
GACAAGGCCCATTACCGAGGCGACTATAAGTCCAAGGGCACGACGGGTCCGCTGGAGGGAAGTCCAAATA
TAAGTTTCAAGAGGTGATGCCCCCCACGGTCGCGTAAGGTTGACAGGTAGCCAAATTTCCTTACGAGCCC
TGAGGATATAAATATCCCCAGTAAAGTTGTGCCACCAGGAATGATTGAGGCAAGACAAAAATGTACACGT
ATCTGTACAATTAACAATTCCCGTATCATTATCCCATGTTAAATTCCCCGCTAACAATAGGTAAGGCTTT
CGGACACAAGCAATAATATATCGGGAGATATTCCGATGTAATTGAATATGAAAGGGGTTATTCGGGTTAG
AAAGATTAAGGGACATATTCCCCACAAAAGTACTAATGGCATCACCTGCAGCTAATAACTTCCAAAGATG
ACTTTGTACTTGTAAAGAGTATCTAAGATGAGGCATAGGTGGCGACAAGCCTCCTTCACACCATACCAAA
GTTTCATTACCGTCAGCAGCAATACTTTTATTTACCCGGTGCCATTTCAAAGGTATGTGACTAAATTTTG
TTTGAAAATCACCGTGCACACTCCAATCAATTACTTGCAGCCCATTATATTCTAATAAAATCCGGGGCTT
AGTTCCCCGACAATGTTGCCACTCCAATACCTCAATATTAGGGGAAACCTCTGGAATAGGACAAAAAGGT
AAGGAACTAGGAATAGTCTCATTAATATATACAGTATGATTATAATGAAAACTTCTAGTTACAATAATAA
CAGTATTGGCAGCCACATGGCTATGATTATAGCGAACAGCCCAAGCTTCATGCGATTTCCGGAGACAATG
AGGACTATTTCCCATGCAAATCGGAAGTCCTTCCACTCCAAATTGGTATGTGCTGTTTATTATTCCCGTT
TCCCGTTCTATGTTGTCCTTGTCCATATAGGGGGACGGCATCCAAGTAGTGTCATTGGTGAAAACCTTAA
CTTCCGCCTCCCCCCAGGCGACTCCCTGATACAAGGGTGGAAAGGGAATATAAGTCCAATATTCATACAA
AGCCTCACTAAGGGAAATAAGTCCCCCGCTGAGGCACATCCAACAAAGGAAGAGATGCATGCTGAGTCCA
GTTTTCTTTTCAACAGGGTTTCAATCGCCTTGTAGGAAACCACTCAGGTCCGCTCCCTGTAAGGACAAGA
GCATAGCCCCGTCCCTGTTTTAGAACTTGCCCCTGAGCATACTTACCTTCTTCATTAGGATACCAAACCT
TTAAATTGTCGGCGGGGACTATCGCCGAGGGAGGTGAGGAAAGATGAGTTACGGCAGCGGAGTCCTGCAA
TTGTCTCCATTGATTCAAAAAATTTAAGGTAAACAAAACCTTTAAAATCTGATTTCTGGGGGACTCATTT
CCCCCTTTTTGTTTTAGCAGTTGAGTTTTTAAGGTTAAATTTGCGCGCTCAATGATGGCTTGACCTTGAC
TGTTGCCCGGGATACCGGTGAGATGTTGAATATTGTATTGCTGTAAGAAAACTTGTAACTTACGAGAAAC
ATAGGCAGGGGCATTATCAGTTTTAAGTATTAGAGGAATGCCCATGATGGCGAAACAAGCTAAGAGATGA
GTAATAACAGAATCAGCTTTTTCAGATGGCAAAGGAGTTGCCCATTGAAAATGAGAGAAAGTATCAATGG
TATGATGAACATACTTTAATCGTCCAAAAGAAGGGACGTGTGTGACGTCCATTTGCCAAATCTGATTAAC
TTGAGTACCTCGCGGATTAACCCCAGGATGGAAAGATGGAATGCTCAAAGGAGCACAAGAAGGACAAGCT
CGAATAAGAGAACGAGCTTGTTTACGAGTTAAATGAAATCGTCGTTGAAGGCCAGAACTATTAGTGTGAT
GTAGAGCATGTTCTTGTTCTGCAGCCTGTAGGTGGCCGATTAAAAGCGAATCAATCTGAGCATTACCATG
AACTAACGGTCCAGGAAGTTGAGAATGAGAACGAAGATGAGTGATGAATAAAGGAGCTCGACGTTGGCTC
AAAGTAGAAGACAACAAAGAAAAGAGTTTTTGAAGAGAAGAAGTAGCACAAAGAGGTAGAGTGGCTTGAG
AAATATAAGAAGTAACATACACGGCGTATTGAGAATCACTAACAATGTTACAACTGGTGGAAGGGAAATC
AAGTAAGACCATGAGAATAGCAAACAGTTCTCCCTGTTGCACCGAGGGATAAGGATAAACTGTAACTCGA
GATTGATGAACACTCCAATATCCAGCTTTACCATTGCTACTAGCATCAGTAAAAAAGGTAGGGCCTTGAA
CAGGAAATAAAGATATTGGTGAGAAAGGCAACACAGAATGCTGTCTAAAAAATGAAAAGATCGGAGACTT
AGGATATTGGGTAGAAAATTGTCCGACAAATGAGGCACAAGCAACTTGCCAAGAATCAGAAGTGGCAAGA
AGATAAGTAATCTGACTATGAGTGAATTGAGAGATAATGAAGGAAGGATCTCCTCCCCAGAGTTGTCGAC
AGCGATGCCGTCCTTTGATGATCAATTCAGCTAAACGATCGATATAAGTAGTCAAGCGTTTAGATGTTTT
GTTGGATAAAAAAATCCATTCTAACGGCCGATTTGTTTGATGAATCATACCTGTAGGAGAATGTAAAGTA
TGAAATAAACAAAAGGAAAGGGGAACGTCGGGAAGGATATAATGTAGATGGGCCTTTTGAAGTTGTTCTT
CTACAAGCTGGAGTTCCTGTAAAGCCAAAGGAGTTAAATGACGTGAGCTGTCCAAGTGACTGTCTCCTTC
TAGAATAGAAAAAAGATGTTGTAACTGATACGTTGGTATTCCTAAAACAGGACGCATCCAATTAATATCT
CCTAAAAGCTTTTGAAAGTCATTTAATGTTTTTAAATGATCGTGTCGAATTTGAATCTTTTGGGGTCGAA
TATTTCGCGCTCCCAAGGTATAACCTAAATATTGAATAGGAAAATCTATTTGAATTTTTTCTGGGGCAAT
ATTAAGTGAGTATAAAGAGAGCTGCGTTTGTAAGGATGTAAAAGCATCTTGCTGCTCTTTTTTGGTGGGT
GCGGCAAGAAGAATGTCATCCATATAATGATATAAAAGAACAGAAGGATGACATTTTCGAACAGGATTCA
GAGCTCGATGGACAAATTCTTGACACAAGGTAGGGCTGTTTAACATACCTTGAGGTAAAACCTTCCACTG
ATATCGAGAAAGTGGCTGAGAATTATTAAAAACAGGGACAGAGAAGGCAAAACGCTCACAATCCTTTTGA
TCCAAAGGAATAGAAAAAAAAACAATCTTTTAAATCAATAACCATAAGTAACCAATCTTGAGGAATCATA
GAAGGGTTAGGAAGGCCAGGTTGTAAGGATCCCATGGGTTGAATACATGCATTAATAGCACGAAGATCTG
TCAATAGTCTCCATTTACCGTTTTTTTTCTTAATCACAAAGACAGGGGAATTCCATGGAGAAGTACTAGG
TTCTATATGACCTAGGGATAATTGTTCCTGAACTAAGTTTTCCAAGGCCTCAAGCTTCTCACGTGTTAAA
GGCCACTGTTCAACCCATACAGGAATATTAGTTTTCCATGTCAAGGGAAGGGCTTGAGGCTGCTGAACAG
TGGCTACATGTTTAAAGATTTTTCAAGGGGATTGTAGCCCATGCGGAACATCATATTCTTGGCAGAATTA
GAGACATGAGGAATAGAAACAAAAGCTCCAAATTGTTGCAATAAATCTCGCCCCCATAAATTTAGGGCAA
TAGGAACAATATAAAACTGAACTTGGGCCACTTGACCATCCAGCCCTCGGCAATTTAAGGATTGAGAACT
TTGATACACCTCAGAGGCGGAACCTAATCCTGTAAGAGAAACAGCAACAGGCTGTTTAGGCCACTGCAAA
GGCCATTGATCAGAGGCAATAATGGAAACGTCAGCTCCAGTGTCGACCAAGCCCTGAAAAATTTGTCCCT
CTACTTCGAGGGGAAACAAGGGTTTTTGTTGAGTTACTAAAGTTTCCCAAAAAATATGTTTACCCGTGCT
TCCAAAACCTCCGGTTCTTTCTTGCCTCCGTGAAGGAAACTGAAAATAGGGTAGTACAAGGAGTTGTGCA
ATTCGCTGCCCCTCTTTCAGGGATATAGGTTTATGAGCCTGAGCCATAATTTGAATTTCCCCTTTATAAT
CAGAATCTATAACACCCAAATGAACTTGTAAACCCTGTAAAATGCTACTACTGCGTCCTATAAGCAATCC
AACAGTATGTGGAGGTAATGGCCCAAAAACACCTGTAGCCAATTTAACAACTCCCATTTCTGGGGTGAGT
TCAACAGCCTGTAAAATCGCCACATCAGCAGCGGCGCTACCGGAAGTAGCAGAGAAAAGCTGAGCTAATG
AAAATTGGGGGTTAACATTGGCTGACTGGCCTGCTGATGCTGGACCCCTGAGCTGACTGGAAATTGCAAA
TGAAGAGGGCTTGTATTGTTGTTGGGGCCCCAAGCTGAAGGGCCCCTCTGCAAGTTTCCCGATCCGGAGG
TGAGAGAATTACCGTTTTTGTCCACTTTAGAGTGACATTCATTAGTCCAGTGTCGCCCTTTGCCGCAACG
ACGACAGGGCTCAGTAGGAAGCTTTTTAAATTCTACTTTGGAGGAGTCACTCCTATTAGATAACTTACGG
CACTCCTTTTTAAAATGACCGGTCTTTCCACATTGGAAGCAAACTCCCTTTTTTCCCATGAATGCCTTAG
ATAAAGCTCCAGCAAACAACTGAGCGTTGTAGGCAGCCCCTCCCACTCCTGCACAGGCTCTAATAAAATC
TTCTATTTGTAAGTTTCCAGCAGCCTTTAGAGGATGCAACAACCTCTGACATTCCTGATTAGCATTCTCA
AAAGCTAGTGTGGTTACCAGGATTTGGCCTGCAGCCCCACTACCCACAGTCTTTATTACAGCATCTTGGA
GCCGAGCCACAAAGTCAGGATAAGGTTCGTTTGCGCCCTGCAAAATCTTAACAAAAGACAAGGCAGTTTT
TCCTGATGGTTCTACTTTACACCAAGCCTTTAAAAAAAGTGCTTTAACTTGTGATAATGCCACGTCCTCA
AGTCCAGATTGAGCCGCTACGGTAGCAAACTGACCAGTGCCTGTTAATTGCTCCTCTGTTGGTCCTGGAG
GATTTCTAGCGGCATTGCAGCGGGCCTGCTCTTTGGCATCTTCCAGCCACCAACTGCGTAGCTGAAGCCA
CTGAGAGCGGTCCAAAACAGCCTTCCCCAAAGTCTCCCAATCAAGAGGCAAAAACAAATTCTCAGAGGAG
AAAGAATCTAGAAGCCCCATGACAAAAGGAGATTGAGGGCCATAATTAGCAACAGCTGCCTTCATTTCTT
TAAGAAATTTAAATTGAAGAACATTATACTGCACATTTATACCCCCTTGAGGAAATTGGTCATTAGGACC
AAAAGGTTGCCTAATAATGGGGAACAATTGTAGAGGATCCTCATCCTCTTGAGAATCCAATACCTTAATT
ACAGCTTTAGCAGTAGAAGCGGGAACAGCAAAAACCGTGCCTGAACGAGGCAGCATTTCCACCGGCGGTG
GTGGTGGTGGAAAACTATCCTCCTCCTCCGCCTTAGGTACTGATGGGGGTGGATGAACCATGGGAAAAGT
AAAAACAGGAGTGGGTGGAGGAGAAGGTTGAGGGGGAGATAACTGCAATTGTAAAATTTGTTGTAACAAT
TGAACAACCGGCTGAAGCTCCTTTTGAATTTCTGATTCCTTTTCATGAGACACATTATCACACAAAGGAC
CTTCTCCTTCAGTTACAGAATTATCTAAAGGAGGGGAAATGGCTATCGGAGACTTCAAAGACTCCTCATC
CCCGCCTTCCCCCTTTTCAGAGTCTGTCTCTAAGAGCTCCAAAGCCTGAGTAATAGAGGCACAAAGGGCC
CACAAAGGTGCTGACATTACATCGCCGCGCTGATGTGCTTGATGAAGGGTCTTAACAACCTGTTGCCACT
CTCGCTTATTTAATTGTACTTCAGTTTGATATTGAAACCAAGAGCAATGTTGTTCCACATGAGCAAACAA
TTTCCGCAAAGTTCTCTCTTTTGCATCAACCCCAATCGAAAGTAAAAGCCCTTGTAATAATCTTAAATAT
TCTGAGGCCAAGGAATTCCCCATAATGAAAGCTTGAGAAGGTTCCCCTTAACAATCCCCGGGTTTTACCC
GCTCCTAGGGGGTTCCCCTTCTTGTTCCCCGCTACTCACCTGTGCGGACCCTGCTCGCTGCGCCACTTAT
TGAGGACCGCGGTGGTGGTGGTGGAGAATGAACAGACACAAGAGACAAAGACAAACAGAGAACATGGCGG
CCGCCTAGAGCCTCCGCCTCACTTTATTTATACTCCATAAATCCCACGTCAGCAAAAATAACACAATGCA
AAACAAACTTTCTGTACCCAGATGTAACCTTCTGCTTAGCTCCTTGTCTCTAAGGTCTTTCTTATTTGTC
TGCCTTCTTGGCGCCTACTAGAGTTCATTAAAAGTTCAACTAGAGATACTGTCCTTGACTACTGGAGTTC
ATTAAAAGTGCAACTAGCTAGAGATACTGTCCTTGAGCCTTATCTATTCTTAGCA
