# Supplementary material for: Genome-wide characterization of endogenous retroviruses in snub-nosed monkeys
Source: PeerJ. 2019 Mar 18;7:e6602. doi: 10.7717/peerj.6602 (PMC6428148; doi:10.7717/peerj.6602)
Supplement: File S4 — All ERV sequences found in the black and white snub-nosed monkey. [file peerj-07-6602-s004.zip › Supplemental4/36-12883.fasta]

>36NW_016804690.1:4873363-4886245 Rhinopithecus bieti 
TCCAGCTTTATCCATGTCCCTGCAAAGGACATGAACCCATCCTTTTTTATGGCTGCATAGTATTCCATGG
TATATATGTGCCACATTTTCTTTATCCAGTCTATCATGGATAGGCATTTGGGTTGGTTCCAAGTCTTTGT
TGTTGTGAACAGTGCTGCAGTAAACATACGTGTGCATGTGTCCTTATAGTAGAATGATTTATAATCCTTT
GGGTGTATACCCAGTAATGGGATGGCTGGGTCAAATGGTATTTCTGGTTTAGATCCTTGAGGAAATGCCA
CACTGTCTTCCACAACTTTTGCACTACCACCAACAGTGTAAAAGCTTTCCTATTTCTCCACATCCTCTCC
AGCATCTGTTGTTTCCTGACCTTTTAACGATCGCCATTCTAACTGGCATGAGATGGTATCTCATTGTGGT
TTTGATTTGCATTTCTCTAATGACCAGTGATGATGAGCTTTTTTTCATGTCTGTTGGCCGCATAAATGTC
TTCTTTTGAGAAGTGTCTGTTCATATCCTTTGCCCACTTTTGATGGGGTTGTTTTCTTCTTGTAAATTCG
ATTAAGTTCCTTGTTGATTCTGAATATTAGCCCTTTGTCAAATGGGTAGATTGAAAAAAACTTCTCCCAT
TCTGTAGGTTGTCTGTCCACTCTGATGATAGTTTCTTTTGCTGTGCAGAAACTCTTTAGTTTAATTAGAT
TCCATTTGTCAATTTTGGCTTTTGTTGCCATTGCTTTTGGTGTTTTAGTCATGAAGTCTTTGCCCATGCC
TATGTCCTGAATGGTATTGCCTAGGTTTTCTTCTAGGGTTCTTATGGTTTTAGGCCTGTCTGGGGTTGGG
GACTAGGGGAGGGATAGCATTAGGAGAAATGCCTAATGTAGATGATGGGTTGATGGGTGCAGCAAACCAC
CATGACATGTGTATAGCTACGTAACAAACCTGCACATTCTGCACATGTATCCCGGAGCTTAAAGTATAAT
AATAATCATAATCATAGTAATAATAGAAAAACAGGACATAGCAACTAGCTTAAAGAGGTTTTATTTACCA
AATATGAAACAATTTTAGCATAAAATTTGGATTATAAACCAATAAATTCAGTTAAGGTTCATGAGTTTGT
ACTAAGGTAAATGAATGAATGGGTGAATAAATAAATAAACTGGAGGCACAAAAATTTTTTCCTTTACATT
ATATTGCCAATTCATAAATGTAGAAGGGATAGTGAATTTAGAAAATTATCAATGGATGCTAAAACTAGTG
ATTGAAAGTTTGATGATGAACATTTATTTGCATAATCTTAAAGTATTTACCTGCAAAGGAAGTACAGAGG
GGAAAGCAGGAACTTACTTATGATTGAAGAAAATTGTCAGATGTTCATAAAGAATCATCATTAATATGAC
CAAAAATAGACAAACTAGTGTTGTGTGCTTCTGGAAATGATGTATTGAGGGCACCACATCACTTTCATGG
TTTTCCCGCCCTGCAGAATGCACTACCTGAATCCTAATCATGGAGAAATATCAGAAAAACTCAAACTGAG
AGGCCTTCTCCAAAATAACCAGTTTATTTATTTTTTTAAATAAACATTCAGGCTAAGAAACAAAAAAATT
GGCTAAGGAATTGTTTCAGATTAAAAGGGAACAGAGAGCCATAACAGATAAATACCTGATGTGATATAGA
ATTGGATCTTGCACTGGGGTAGGTGGGAGCTATTAAAGGACATTATTGGGACAATCAATTACATATGACT
ATCGACTGTGGATTAGATAATAGTATTATATCAGTGCTAATTTTCTTGATTTTGATAATTGTGCTGAGAT
TATGTAAGGCCACATGTTTCTATAAAATACACACATAAGTATTTTATTTAAAAAAGAGATACCTCTTGCT
GCTTTGTGGAGAAAGGACTGCAGGGGAGATAAGAAGGAAGCAGGAAGCCATTAGGAGGCTATTTAATAAT
ACGAGCAAGAGACAAATGAGGCCTGGTGCAGTGGCTCATGCCTGTAATCCCAGCACTTTGGGAGGGTGCG
GCAGAAAGATCCATTGAGGTCAGGAGTTCAAGACCAGCCTGGGCAATATTGTGAGACCCAGTCTCTACAC
ACAAAAATAAAAATATTAGCTGGGCATGGTGGCACACACCTGTAGTCCTAGCTACTCAGGAAGATTGCTT
GAGCCTGGAAGTTTGAGGTTGCAGTGAACTATGATTGCACCACTGCACTCCAGCCTTGGTGACAGAGTGA
GACCCTGCTCCTAAAAAATACAAAATTATAAAATTAAAAAGATGATGCTTTTCTGTAGTTAGTGGTACCT
GTAGAAATGGTGAGAAAAGGCTGGTTCTATTTGGAAAGTAAAACCAAAAGGGTTTGCTGATGGATGGGCT
GTGAATGACTGAGAAAAAGAGACAAGGATTTTAGCCTGAGCAACTGGGAGAATGGAGGCAGGGAGGGACT
GTCACTTAACTAAAAGGGGAAGATCCTGAGAGAAGCATATTTTGGGGGTGGGGGACGATCAAGAGTTCAG
TTATTTCACCTTGCAACTCGATTGCTTTCCCTCAAGTGTAGCTCTGATAATTCCATTTCCCTGGCTGATA
ATTTCATTTCTTCAGTAGTTAAGATGTTACCACCAAAGGACTTGGCATTCGAGGTCTTCCTCAGCTTGGT
CCCATCACACTTTATAAAGGCAGTATTTGCTCCTCTCCTCACTGTTTCTTTTGTTTCAGTCTAATAGAAA
GACTTGTTAACTTTTTTCCTATTGGTGTTTCCCAAAATAAGGTCTGTATATAGTTGTTGATCTGAATAGT
TGCTATAAATCGTACTGGCAGAAATATTTTTCTTTTTTCTTTTTTTTTTGAGACAGAGTCTCGCTCTGTC
ACCCAGGCTGGAGTGCAGTGGCCGGATCTCAGCTCACTGCAAGCTCCGCCTCCCGGGTTTACGCCATTCT
CCTGCCTCAGCCTCCCAAGTAGCTGGGACTACAGGCGCCCGCCACCTCGCCCGGCTAGTTTTTTGTATTT
TTTAGTAGAGACGGGGTTTCACCATGTTAGCCAGGATGGTCTCGATCTCTTGACCTCGTGATCCGCCCAT
CTCGGCCTCCCAAAGTGCTGGGAATATTTTTCTTTTGATAGTTATACACTGATCTTAATGTATATTAGAA
AATGACAACACTAGTTCATCAAACCTGTGATAACATTAGTATTATCATTAGTATAAATCTTCGTAAAATA
GTGGACCAGTTTAAAGTCAATATAAAGAAAAATATTATATAAGATATTACAAAATAATAATATGATGAAG
GTGGAACATGAAAACCTGGAGCTGGAGAAATACTGTGCTGTTAGGGGATAATTTTTTAAAGTATGTTTCA
TTTTGTAAAATTTAAATATACCAAAAATAGAGAGAATAAACCTGTCATTCAGCTTAGAGTTGCCTCATGT
CTAGGTTGAAGGTCCCTCTGACTTACCAGTCTACTCCAGCTTAGTCAACCAGGAGAACCCACAGGAGTTC
AGTGCCCCCAAGCCCCTGTTTAAAAATGAAGGGCTTTTGAAGAGCCAAGGCAATTCCAAGCAAAAAGAAC
AAAGCTGGAGGCATCACGCCACCCAACTTCAGACTATATGCTACAGGGCTACAGTAACCAAAATAGCATG
GTACTGGTATAAAAACAGACACATAGACCAACGGAACAGAATAGAGAGCCCAGAAATAAGGCTGCACATC
TAGGACCATCTGATCTTCAACAAGGCTGACAAAAACAAGCAATAAGGAAAGGACTTCCTACTCAATAAGT
AGTACTGGGATAACTGACTAGCCATATGCAGAAGATTGAAACTGGACCCCTTCCTCATACCACATAAAAA
ATCAAAGCAAGATGGATTAAAGATTCAATGTAAGACCTCAAACTATAAAAACTCTGGAAGACGACCTAGG
CAATACCGTCCTGGACACAGGAATGGGCAAAGATTTCATGACAAAGATGCCAAAAGCAATCACAACAAAA
GCGAAAATTGACAAATGGGATCTAATTAAACTAAAGAACTTCTGCACAGCAAAAGAAACCATCAATTAAC
AGAATAAACAGCCACAGAATGGGATAAAATATTTGCAACTATGCATCTGACAAAGGTCTAATATCCAGCA
TCTACAAGGAACTTAAAGAAATTTACAAGAAAAAACAAATAACCTCATTAAAAAGTGGGCAAAAGACACG
AAAAGACACTTTTCTAAAGAAGACATACATGTGGTCAACAAACATGAAAATCAGTATCACTGATCATTAG
AGAAATGCAAGTGGCAAAACCACAATGAGATACCATCGCACACCAGTCAGAATATCTATTATTAAAAAGT
CAAAAAATGATGGCGAGATTGTAGGGAAAAGGGAACACTTACACACTGTTGGTGGAAGTGTAAATTGGCT
CCACCATTGTGGAAAGCAGTATGGCAATTCCTCAAAGAGTTAAAAACAAAACTACCATTAGACCCAGCAA
TCCCATTACTGGTTAAGTACTCAGAGGAATATAAATCATTCTACCATAAAGATACATGCACATGAATGTT
TATTATGGCACTGTTTACAATAGCAAAGACATGGAATCAACCTAAATGCCCATCAATGACAGACTGGATA
AAGAAAATGTGGTACATATACACCATGGAACACTCTGCAGTTATAAAAAACAACAGGGTCATGTCTTTCA
TGTGAACATGGGTGGAGCTGGAAGCCATTATCCTTAGCAAACTAACAGACACAGAAAATCAAATACTGCA
TGTTCTCACTTATAAGTGGGAGCTAAATGATGAGAAACCATGAACACAAAGAAGAGAACAACAGATACTG
GGGCCTACTTGAGGGTGGAGGGTGGGAGGAGGGGGAGCAGCAGAAAAAGTAACTGTTGGGTACTAGGCTT
AGTACCTAGGTGATGAAGTAATCTGTACAACAAACTCCGATGACTCGAGTTTACCTGTATATCAAACCTG
TACACGTACACCCAACCTAAGATAAAGTTAAAGAAAGCAAACAAATATAAATGAAAGGCTTTGAAGCCAG
GAGTGGTGACTCACACCCGTAGTCCCAGCACTTTGGGAAGCCAAGGCAGGAGAATCCTGTGAGGCCAGGT
GTTTGAGACCAGCCTGGGCAACATATTGAGACTCTGTTTCTCCAAGAAAAAAAAATTAGCCAGGCATGGT
GGTATGCACCTGCAGTCCCAGCTACTGGGGAGGCTGAGATGGGAGGNGTGGAGCTGGAAGCCATTATCCT
TAGCAAACTAACAGACACAGAAAATCAAATACTGCATGTTCTCACTTATAAGTGGGAGCTAAATGATGAG
AAACCATGAACACAAAGAAGAGAACAACAGATACTGGGGCCTACTTGAGGGTGGAGGGTGGGAGGAGGGG
AGCAGCAGAAAAGTAACTGTTGGGTACTAGGCTTAGTACCTAGGTGATGAAGTAATCTGTACAACAAACT
CCGATGACTCGAGTTTACCTGTATATCAAACCTGTACACGTACACCCAACCTAAGATAAAGTTAAAGAAA
GCAAACAAATATAAATGAAAGGCTTTGAAGCCAGGAGTGGTGACTCACACCCGTAGTCCCAGCACTTTGG
GAAGCCAAGGCAGGAGAATCCTGTGAGGCCAGGTGTTTGAGACCAGCCTGGGCAACATATTGAGACTCTG
TTTCTCCAAGAAAAAAAAATTAGCCAGGCATGGTGGTATGCACCTGCAGTCCCAGCTACTGGGGAGGCTG
AGATGGGAGGATTGCTTGAGCCTGGGAGTTCGAGGATGCAGTGAGCTATCATTGAACCACTGCATTCCAG
CCTGGGTGACAGAGTGAAACCCTGTCTCTAATAATAATAATAAAAAATAAAAATTAAAAAATGAAGGGCT
TTAAATACTCACCAAAGAATTTGAACTTGATCATATAATAATGGGACATTATAGTGAAATTATTTGAATA
GAGAAATGACGAAAGGGTTACATTTCAGTTTACAAAGAACTTAGTGATAGAGTAGTATCACGACATATAA
TGACTGAGATGGTTGTTGTAAATCTGGGGTATTAATTTAAATGGCACTAATTATTAAGAGCCATATTTTG
CTATAATGCAACCGTGGGTCCAATCAGAACTTAGCAGGGGGAATGCTCACTACCTCTTTACTATGGTGAA
CACGCTGGGGAGAACACTGGATGTGGAGTCACGCAGCTTCAAGCCTGTAAGACATCATACCCATATTTTG
CTATTTTCTAGCTATATGGCCATGGGGAAGTCATTTTAATTACCTGAGTTTTTCTTTCATTTTCTAAGCA
TGGTGTTTTCTATACACATCTATTGAGATAATAATAGTTGTAACGATAGCAATAGTCTAGAAGCATTCTG
CTCTCTGCAGATGCACCACTTTGGTGACTTAGTATTTTTTTTATAGTGCCTCCAACCACCATCCCCCTGC
CCTAGGCCTATGTTTTTTTACTTTGGTGGGTGAGGAGATAGAGATAACTGTGGGGATGTACTTTATTATC
ACTGAAAGAAGGGATAAATAACAGAAATTTAAACCTTTGGTCTGTGAGCCTCTTGCTTCAAGGGAATCAG
CAGGTTACCCTCTGTGGGTTCCCATTACGCATTTGGAAAGAAATAAAGCCTGATGAGGGAGGGGGTGACA
TTGTTGAAGTTTCTGCTTTTAGCTGGCAAAAATAAGAATGCATTTAAAGGTATAGCAATAATTCTCCTGG
CACGTTTCTCACAGAGAAGCAGTGGGATCTTGTTGGGAATATTACGTCTTTGGAAAGGGAGAACTTCCTC
AATCAGAGGACATAAAACAGTAATGAGAATAAACACTTGGTAAATCTAGGAAATCAACTTCAGCTTGGGA
ATCCCAAAAGGGAGCTCGTTTTGTGGGGTAGAAAGATATTTTTCCAGGGCTGACCCTTAGTAAAAGGAAA
CTTACGATTTTAAGTTTAAAAGCTCCAAAAGACTAATTCAAAGTGGAGAAGGGAAAATTATTTTCATGAG
AATTCCTGCTAAGACATTTGCGTGATGTAAACCAATTGCCTGTTGGCTAATAGGATTTGAAGTTTTGAAT
CTGTGCACTTTTTTTTCATTTCTACCACTGAGTGAAATTATTCTCTAAATCAATTTCTGTGGAATGGATG
AAAGCAGGAAAGAGACTTAGACAGACTTAGGTGTGAAGCATTTTCATCTTAGATCATTTACTAAACCATT
CAAACCTCAACTTCCTAATCACTCACTGGAGATAAAAAAATCTACACCTCGGATTTGCTGTGAGAATTAA
ATGAGATATTTGTTAAGGGTTCAGCAGGGTGTCTGCAGGTTGAAGTGCTTCATAAATGGGAGCTATTGTT
GTTTTCATCTGAATCAACTGGCCTCTCTCTATCTCTCTGGCCTTCTCCCTCATGTATTTGAAACCAACTG
GATGGGCCTCTAATGAGTATAGTCTAAATGCTATCTTTATTGTTAGATGATTCTATGGCGAAAGAAATGT
AAAAAAGCAAATTTTTTAAAAGTAAACTAAGGAGTAGTGCATGACATCATTCTTAATAAAACAGAGTTAA
GGAGTCCAACTGGAAAGGTTTATGACTTTGTAGTAACTTTGTGTGTGTGTGTGTGTGTGTGTGTGTGTGT
GTGTGTGTGTGAATATACCAGTGAGATTAAGGTGGGTCAAAGACATTTATATTTTGTAGAAGGGAGTGAT
TTCACTTTTCTTTTGTGTATGATGTCCATGAAGCTAATTATAGCTGAGATTTATAACAGCTGATCAATTT
AGTGAAATGGAAAGACACTCAAAAGAATTAAAGAGTAAAAATGTAGTAAAAATGTGGTTATTATTTAGCA
TTCTTTCATCAGAAAATCTTTAACTGCTCCTGCCAACCTGATACATGAGAGTTGTTTTTTCCAGAGGTAA
TTCCGAGGCCCTTGATGATAACATTTTTGTTTTCTATTGTGATCAGTGAAAATCTTACCTCTCCAACAGA
TTGCCTTGGTCTTCAGGACAAAGATTATCTCCTCTACTTCTTCTTCTTCTTCTTTTTTTTTTTTTTTAAG
TATTCCATGGCGAGATGGTTTGGCTGTATCCCCAGCCAAATCTCAACTTGAATTGTATCTCCCAGAATTC
CCACATGTTGTGGGAGGGACACAGGGGGAGGTAATTGAATCATGGGGTTGGTCTTTCCTATGTTATTCTC
GTGACAGTAAGTCTCACGAGATCTGATGGGTTTATCAGGGGTTTCTGCTTTTGCTTCTTCCTCATTTTCT
CCTGCCTCTGCCATATAAGAAGTGCCTTTCACCTCCCACCATGATTCTGAGATCTCCTCAGCCATGTGGA
ACTGTAAGTCTAATTAAACCCCGTTTTGTCCCCAGTTTCCGTTATGTCTTTATCAGCAGCATGAAAACAA
ATTAATAATATGGTAATTAGATTATTTAATAACTTCTCATTTACTTTGTCTTGTGAGTCTTGAATGATCA
AAACTAGTTTAAAATAAGGTCATGGAACTTTTAGTGTTAATCCTCTTTTACATGTTCTTTGAACATAACT
ATTTAAAAATTGGCAATCTGTGTATTTATTAACCAGAACAGTCCATTCTCAAGTCCTGCCATGTAACAGG
GAGTTCCCTGCATTCTTTTTATTGTTATGGCCCATACGAGACCTGATGAGTAAATGGGATCCATCCTCAG
ACACATCTCAGCATTTGGATTTACACAGATTCTGAAATGCAGAATTAACACTTAATGTTAAATTCTGATG
TGGAAATATGTGCCCACTGAGAATTCTACTGGGTTTGTTTATAGAAAATGAATATTAATTTTGTTAAACT
GAATGCATTTGCATTTCTTTCCTCAAATTACCACCAGCTTGCTTAACAAAAGACACACAGAGGCAAATCC
CTCAGTTAGTGACTTTTCTATTTTCCCCGGGATGCTTTTCATAGACCCTTGTGTGTGTGTATGTGCATGT
ATGTGTGCGTGTGTGTGTATGTGTGCACGTGTGTGCTATTTATACATATATAAAATTTTTTTTGTATCAT
TTTACAGTGTCACTTGAAATGAGGGAGCTCTTATTTATATATTCCTTTTGGCTAATTTTCATTGCATTGT
CCTTGTAGGTGACTGACTTGATGGGACAATTCTTCAAACACACACAAAATGCTATATAAGTCCAAGGCTT
GAGTGATTTGACTTATAAAGCAGAACAAGTCACTTTTACATTCAGGCCATTACTTACATAGACAGCAAAA
GGAAAAGTAGCTGAAGACACTCGGCTCCCTGAGGTCCTTTTCCTACACACCAGAAAGGAACACCACAGAA
ACAAAACGGACTGGACAATGGCAACACAACTTAAGGGATTCCCCTTTGCTAAGGAGCCAGTTCTGAACTA
CAGTACAATGGATTTATATCCTGCATCTCTGCTTTGAAGGAGGCAGCCCCAAATTCTTCATACTTCATCA
GAACCTCTGAGGCAATGAGAAACGACCTTGTGACAGCCCCCAGAAGAGAGAGGGAGGTGGGTGGGTCTCC
CAGCAGCTCATCGCAAGCCTCCCCCGCACTCATGCTCAGAGACGATTGTGAGACATTCATTGAAGACATA
GATGAGCTGCAGTCTAAGCCTTTGCCTGCACGGCCCTTCCGGACATGTGCAAGGCCACCAGGGCACCACA
GTGGAGCCATCTGTTACACCATCCTTCTGAAGTAGCCATCTCCTATGATGGTCAAGTGAGATAGATTGTA
GCAGCATCTCTCACTCTGTTTTGAAGACTGGCTTGTCTTGCTGGCCCAAATTTCTTGTAGCTGCTTGGAA
TCCACAGAGAAGATTTCTTATGGGCAGATCTCAGTTACTAAGATAGCTTAGGTCCACTCGATCACATTTT
ACACTTGACTCCAAGAAGATGCCCAATGTATTAAGAAAGTAAAGCACTTTCTGAGTGCTTTGGTGCAGAT
TTTGCCATAAAAGGCTTTAGTTGGTGACCTCAGACTAGTGGTTAAGAACTTAGACACTGCAGTTGGATGT
TTCTGCCATTTACTAGGAGGCTGAACTTGAGCCAGATATTTAACCTCCTTAAGTCTCCATTCTCTCATCC
ACAGAATGAAGACAACAGCATAAGAAAACTTGTACGAAGTAGTACAGGTAACAGGCTCAGAATGGTGCCT
GAAACAGGGTAATACCCAATAAAAGTAGCCCTATATGTTATTGGGAACCTATTGGTGCTGAGCTTTTTAC
TGAGCACATGGGATTAGGGAGAAAGACAAGGGAAAAACCCCCAAACATTGTTAACTTACCATATAGTTGA
ATGAACTGAACACGGATAGTCATAAAATGGTCTACCGATGAATATCAACCATGGTCTTTGCAAAGGAGAG
GTCAGTAGTCATAAAATTCATCCTTTGGTTGAACTGTTTAATTACAGTTCTAAGTTGGCCCAGTGACTTG
TGGATAAAGGCAGAGAGCAGTGGGTCACTCTGTAAAGGCCACCACCAGAGTGCTGTCCACAAAATCTCTT
TGTATAGTGGTCTTGGCCAGGCACCGCTCGCTTACCTTCATTTTCCTTTCACAGTCCAGGCTGAGGAATG
CCTGCTCAACCAGTTTGATCATTTTGACTGAAACAAGTGATCATTTCATGTCCTATGGGATGCTTGCTGA
GGACATTAAACACAGGTGTGTGGGGATAGAGGGTGAAAGCACAGCCATTTTCCAATTAGGAGCCCCTTGG
TTCCCTGAAATCCAATCACATGGAGTGAACCAGACGCCCCTGTCTGGAGCTCTGTGTTCAACTCAGGATC
CAACTCTCAGTGGAAAATTAAAAACAAAGTCATTATTATATATTAGATTTATTAAAAATGCAACTATTAC
CAAAAGCCTGTGGGCATGTGTGGAAAACGCTGTAATTAAATTAAATTAAATTAAATCCAGCAGTTAGAAG
TAACATTTTCCACTAAGGAGGAGGAGGAAGAAAAAAATAAGCCCATCAGAGAATTCCAAACCAGAAAAGT
GCAAGAAGTTGCCAGGATTCTTCTAGGAGAAGGAAGATGTTATAACTGTTATTATTATTATTATTGCTGC
CCTGAGATAATGGAAAAGTAATATATAAATTTGGAACAAGGTTGGAACTTTCCAGGCATTGGGAAATGAT
GTTTATTTGGAAGAAGGTGAGTAACATTAAAACCAGAAATGGAATGGCTACTATTATAGAGAGAAAGTTT
ATTTGTAGCGATTATTTGGAGTCATTATTCCAATAGTGACTATCAAATCAGTGGGAAAGCAGTGCTCTTT
CAATGTTGCCAAGGTCAGGCAAGGGTAAAATTGTCTGCTGGCAGTTGCAGCTGTCATACTTTGTTGCTAG
AAGAATTGGGTTGTGTTAAGATGATAGGTGATGGTTAAAGCTGGAGCTTTAGTCCTAGCTTTAAGACAGG
CTACATTTTTTTGTTTGCATCCCCACGTGGTAGAAGGAAGACAGGAAGGAAGGCAGAGAGTTAGTGTGAT
GACTCTACATGTATCTACACTCGTTTTTTTTTTTTTTCTTTTGTGAAATGTGTTGCTACAAAGAGAGTTG
CAAGGTCCCTGCAAAGGCCTCTAAGGATGTCTCCATGTCCCTTTGAGGGCAGAAGCTCTTTAATTGGTTG
GATTGCTGGATTAGTACTTGTATAGCCTGATTTGTTGGCCACTTCTGCAAGATCAACATTGGCTACAATT
ATGCTGCTTTTTCAGAAATAAGGATAGTTCTGGGGTATATTTAACAAATGAAGTGGTCTAGGCAGCTTGG
GAGTGAGGTCAGAGCATAGCCACTACTTTGGCGATGGCAGCTTCCTAAAATGCCTGGTCAGAGGAATTCC
CTGGCAGCAGCAACTGAAGCAATGACTGTTCTCGTGGTTGGTGGTCATGTACTGTCTGGCTACCAGAAAT
GCTCCAGTAGTATTTGGGATCAAAAACTTTTATTTTTTCTCATACCTGGAAAATTTGTTATCTTTCTGGA
TTTTACCAAGGGTGTGTTTTTGCTCTCAACTGACTTTTTCTGATTTGGTTGAACTTATTGATCAATTTGA
ACATTAGATTTGATTGATTTGATTTATACTTGGTCAAATAGTCTCATTCATGTCAGTTGTAATGATTTAA
CCATTTGCTTGAAGGTGACTCTAGGTTGTCACCAGGCCACTTAGAGAGTTTGATGGAAAGCGCTGAGGTC
CAGAAAGAATTCTACCCTCTCAATATGGCATTTTGGGGGCATTCTGCACATGAACTGGTTTCACTTTGCT
CAGGAAGGAAGCCTGTGAGGACTTGTAATGATTTTAGGATTCTTTTTTAATTTTTTTATTTTTATTATAC
TTTAAGTTCTAGGGTACATGTGCACAACGTGCAGGTTTGTTACATATGTATACATGTGCCATGTTGGTGT
GCTGCACCCATTAACTCGTCATTTACATTAGGTGTATCTCCTAATGCTATCCCTCCCCTCCTCTCCCCAC
AATAGGACCCGGTGTGTGATGATCCCCTTCCTGTGTCCAAGTGATCTCATTGTTCAATTCCCACCTATGA
GTGAGAACATGCAGTATTTGGTTTTCTGTTCTTGCGATAGTTTGCTGAGAATGATGGTTTCCAGCTGCAT
CCATGTCCCTACAAAGGACACGAACTCATCCTCTTTTATGACTGCATAGTATTCCATGGTGTATATGTGC
CACATTTTCTTCATCCAGTCTGTCACTGCTGGACATTTGGGTTGATTCCAAGTCTTTGCTATTGTGAATA
GTGCCGCAATAAACATAATGTGCATGTGTCTTTATAGCAGCATGGCTTATAATCCTTTGGGTATATCCCC
AGTAGGGGGATGGCTGGGTCAAATGGTATTTCTAGTTCTAGATCCTTGAGGAATCGCCACACTGTTTTCC
ACA
