# Supplementary material for: Genome-wide characterization of endogenous retroviruses in snub-nosed monkeys
Source: PeerJ. 2019 Mar 18;7:e6602. doi: 10.7717/peerj.6602 (PMC6428148; doi:10.7717/peerj.6602)
Supplement: File S4 — All ERV sequences found in the black and white snub-nosed monkey. [file peerj-07-6602-s004.zip › Supplemental4/37-15562.fasta]

>37NW_016804690.1:5952067-5967628 Rhinopithecus bieti 
TGTTCCCCTTCCCGAGTCCAAGTGATCTCATTGTTCAGTTCCCACCTATGAGTGAGAACATGCGGTGTTT
GGTTTTCTGTTCTTGTGATAGTTTGCTAAGAATGATGGTTTCCAGCTGCATCCATGTCCCTACAAAGGAC
GCAAACTCATCCTTTTTTATGGCTGCATAGTATTCCATGGTGTATATGTGCCACATTTTCTTAATCCAGT
CTGTCACAGATGGACATTTGGGTTGATTCCAAGTCTTTGCTATTGTGAATAGTGCCGCAATAAACATACG
TGTGCATGTGTCTTTGTAGTAGAATAATTTATAATCCTTTGGGTATATACCCAGTAGTGGGATGGCTGGG
TCATATGGTACATCTAGTTCTAGATCCTTGAGGACTAAATTGCTACTTCTTATCATTCTGTGGCCAGCAG
TTCCAAACCCCAACTACAAGTTAGAATCATCAGCAAAGCTTTTTAAAAGTGTGGATGCCTGCTACTCCTT
TTCTCAGGCTGAAATTCTGATTTAATTGATCTAGTTGAATATTTGTATTATTTTAAAAGCTCAAATGATG
ATTGTAATGTGCAACAAGGGCGGAGAAGAACTAATACAAACAAATGGTGACTTACTGCTTCAACCAACAT
CTTTGGATGGAATAGTCTGTACTAACATTTTCTCTGTGTTTATAGACACAGCCCTAATCACTCTAAAAAC
TATTCCTAATAATAAATTAGTTTAAAGAAACATATCCCGAGTTCTCTTAAGAACTCATTATGACTATTTA
TAGAAGGATTCATTTCTGTGCCAAATTTAAACTCATTTGGTTGATATATTTTAAACCATCTTCATTCAAA
CAAAGTGGAAATCATGCTCATCAATTGTATTTATATATACCCATGAGTGTTCCCAAGTATGAATGTTTCT
TCTCTGTTGAATATCTAATGCATGTAAATTTTGTTTTGATTCCTATCCTCTTACAGCTTTACAGAAAATA
AACTAGGAAGAGAGGAAAAGCTGAAGAAAATAAACAGTTAATCATTTCTCTTTGGGGAAAAAAAGACAAG
CCCATCTAAAGGAAAAGAATAACACATGAATAATTGAAAAAAAAAAAAAAAAAGCACCATTTCATTATCA
ATTCTGTCACCGTTTAAGATGAATTTTCCAAAGAGAGTAAGATGGTCTCCTGACATTCTTATTCCAGGAA
GTCTTTCAGATTTTCCACAAAGTCTTTCCTACACTTAAAATTAAATGTTTCCCATGTACAGAGCCGAGAC
TGATTGTCTAGTATTATCCCACCTTAAGTGCCAAGTGCCTTTAGTATCCAATTTTAACTTTAAAGGGAAA
TAAAATCCATTGATTATTTTTCCCAGCAGGACTGATAACTCTCAAACATCATTAAAATTGAAAAAATAAG
TTTAAAAAGCCTGTTTCTCTGCTCCCTGAGGCTAAAAACTTCAAAATTTTATCCCCAAAGTTCTACTTTA
GGGATTAATTTTACAGATATTATCAGGCATATAAACAAGCTTATGTGTGTATGTGTGTGCATATACACTA
ATTTATTAAAACATTGTCAAAATAACAAAGAATGTGAAACAGACTAAATATCAATGAGAAAATAGTTAAA
TGAGTGATGATAGTAAAGCTATTAAACACAATGACATTAATCTATGTAGACTGATAAGGAAAAATTTGTA
AGACACATTGTTAAGTTTAGAAGGAACAAAGCATATTCAATATATTTATGTCTCAGAGTGTAGGTCAAAA
ATATATAAGGAGTATACAAATATGTTTCTATGCAGATGTAAAATTTCAGAAAGAATATGCAAATATCATG
AACAATGGCTCCCTTAAGGAAAGCATCTGTTCTATGATCTGGGAAGGATACTTACTTTTCACTATATAGC
TTTTCGAACTGTTTGAATTTTTTATCATGTGCATGATACAACTCTCAATTTTTTTTTTTTTTTTATTATA
CTTTAAGTTCTAGGGTACATGTGCATAACGTGCAGGTTTGTTACATATGTATACTTATGCCATGTTGGTG
TGCTGCACCCATCAACTCGTCAGCACCCATCAATTCATCATTTATATCTTGTATAACTCCCCAATGCAAG
CCCTCCCTCCTCCCCCCTCCCCCNNNNNNNNNNNNNNNNNNNNNNNNNNNNNNNNNNNNNNNNNNNNNNN
NNNNNNNNNNNNNNNNNNNNNNNNNNNNNNNNNNNNNNNNNNNNNNNNNNNNNNNNNNNNNNNNNNNNNN
NNNNNNNNNNNNNNNNNNNNNNNNNNNNNNNNNNNNNNNNNNNNNNNNNNNNNNNNNNNNNNNNNNNNNN
NNNNNNNNNNNNNNNNNNNNNNNNNNNNNNNNNNNNNNNNNNNNNNNNNNNNNNNNNNNNNNNNNNNNNN
NNNNNNNNNNNNNNNNNNNNNNNNNNNNNNNNNNNNNNNNNNNNNNNNNNNNNNNNNNNNNNNNNNNNNN
NNNNNNNNNNNNNNNNNNNNNNNNNNNNNNNNNNNNNNNNNNNNNNNNNNNNNNNNNNNNNNNNNNNNNN
NNNNNNNNNNNNNNNNNNNNNNNNNNNNNNNNNNNNNNNNNNNNNNNNNNNNNNNNNNNNNNNNNNNNNN
NNNNNNNNNNNNNNNNNNNNNNNNNNNNNNNNNNNNNNNNNNNNNNNNNNNNNNNNNNNNNNNNNNNNNN
NNNNNNNNNNNNNNNNNNNNNNNNNNNNNNNNNNNNNNNNNNNNNNNNNNNNNNNNNNNNNNNNNNNNNN
NNNNNNNNNNNNNNNNNNNNNNNNNNNNNNNNNNNNNNNNNNNNNNNNNNNNNNNNNNNNNNNNNNNNNN
NNNNNNNNNNNNNNNNNNNNNNNNNNNNNNNNNNNNNNNNNNNNNNNNNNNNNNNNNNNNNNNNNNNNNN
NNNNNNNNNNNNNNNNNNNNNNNNNNNNNNNNNNNNNNNNNNNNNNNNNNNNNNNNNNNNNNNNNNNNNN
NNNNNNNNNNNNNNNNNNNNNNNNNNNNNNNNNNNNNNNNNNNNNNNNNNNNNNNNNNNNNNNNNNNNNN
NNNNNNNNNNNNNNNNNNNNNNNNNNNNNNNNNNNNNNNNNNNNNNNNNNNNNNNNNNNNNNNNNNNNNN
NNNNNNNNNNNNNNNNNNNNNNNNNNNNNNNNNNNNNNNNNNNNNNNNNNNNNNNNNNNNNNNNNNNNNN
NNNNNNNNNNNNNNNNNNNNNNNNNNNNNNNNNNNNNNNNNNNNNNNNNNNNNNNNNNNNNNNNNNNNNN
NNNNNNNNNNNNNNNNNNNNNNNNNNNNNNNNNNNNNNNNNNNNNNNNNNNNNNNNNNNNNNNNNNNNNN
NNNNNNNNNNNNNNNNNNNNNNNNNNNNNNNNNNNNNNNNNNNNNNNNNNNNNNNNNNNNNNNNNNNNNN
NNNNNNNNNNNNNNNNNNNNNNNNNNNNNNNNNNNNNNNNNNNNNNNNNNNNNNNNNNNNNNNNNNNNNN
NNNNNNNNNNNNNNNNNNNNNNNNNNNNNNNNNNNNNNNNNNNNNNNNNNNNNNNNNNNNNNNNNNNNNN
NNNNNNNNNNNNNNNNNNNNNNNNNNNNNNNNNNNNNNNNNNNNNNNNNNNNNNNNNNNNNNNNNNNNNN
NNNNNNNNNNNNNNNNNNNNNNNNNNNNNNNNNNNNNNNNNNNNNNNNNNNNNNNNNNNNNNNNNNNNNN
NNNNNNNNNNNNNNNNNNNNNNNNNNNNNNNNNNNNNNNNNNNNNNNNNNNNNNNNNNNNNNNNNNNNNN
NNNNNNNNNNNNNNNNNNNNNNNNNNNNNNNNNNNNNNNNNNNNNNNNNNNNNNNNNNNNNNNNNNNNNN
NNNNNNNNNNNNNNNNNNNNNNNNNNNNNNNNNNNNNNNNNNNNNNNNNNNNNNNNNNNNNNNNNNNNNN
NNNNNNNNNNNNNNNNNNNNNNNNNNNNNNNNNNNNNNNNNNNNNNNNNNNNNNNNNNNNNNNNNNNNNN
NNNNNNNNNNNNNNNNNNNNNNNNNNNNNNNNNNNNNNNNNNNNNNNNNNNNNNNNNNNNNNNNNNNNNN
NNNNNNNNNNNNNNNNNNNNNNNNNNNNNNNNNNNNNNNNNNNNNNNNNNNNNNNNNNNNNNNNNNNNNN
NNNNNNNNNNNNNNNNNNNNNNNNNNNNNNNNNNNNNNNNNNNNNNNNNNNNNNNNNNNNNNNNNNNNNN
NNNNNNNNNNNNNNNNNNNNNNNNNNNNNNNNNNNNNNNNNNNNNNNNNNNNNNNNNNNNNNNNNNNNNN
NNNNNNNNNNNNNNNNNNNNNNNNNNNNNNNNNNNNNNNNNNNNNNNNNNNNNNNNNNNNNNNNNNNNNN
NNNNNNNNNNNNNNNNNNNNNNNNNNNNNNNNNNNNNNNNNNNNNNNNNNNNNNNNNNNNNNNNNNNNNN
NNNNNNNNNNNNNNNNNNNNNNNNNNNNNNNNNNNNNNNNNNNNNNNNNNNNNNNNNNNNNNNNNNNNNN
NNNNNNNNNNNNNNNNNNNNNNNNNNNNNNNNNNNNNNNNNNNNNNNNNNNNNNNNNNNNNNNNNNNNNN
NNNNNNNNNNNNNNNNNNNNNNNNNNNNNNNNNNNNNNNNNNNNNNNNNNNNNNNNNNNNNNNNNNNNNN
NNNNNNNNNNNNNNNNNNNNNNNNNNNNNNNNNNNNNNNNNNNNNNNNNNNNNNNNNNNNNNNNNNNNNN
NNNNNNNNNNNNNNNNNNNNNNNNNNNNNNNNNNNNNNNNNNNNNNNNNNNNNNNNNNNNNNNNNNNNNN
NNNNNNNNNNNNNNNNNNNNNNNNNNNNNNNNNNNNNNNNNNNNNNNNNNNNNNNNNNNNNNNNNNNNNN
NNNNNNNNNNNNNNNNNNNNNNNNNNNNNNNNNNNNNNNNNNNNNNNNNNNNNNNNNNNNNNNNNNNNNN
NNNNNNNNNNNNNNNNNNNNNNNNNNNNNNNNNNNNNNNNNNNNNNNNNNNNNNNNNNNNNNNNNNNNNN
NNNNNNNNNNNNNNNNNNNNNNNNNNNNNNNNNNNNNNNNNNNNNNNNNNNNNNNNNNNNNNNNNNNNNN
NNNNNNNNNNNNNNNNNNNNNNNNNNNNNNNNNNNNNNNNNNNNNNNNNNNNNNNNNNNNNNNNNNNNNN
NNNNNNNNNNNNNNNNNNNNNNNNNNNNNNNNNNNNNNNNNNNNNNNNNNNNNNNNNNNNNNNNNNNNNN
NNNNNNNNNNNNNNNNNNNNNNNNNNNNNNNNNNNNNNNNNNNNNNNNNNNNNNNNNNNNNNNNNNNNNN
NNNNNNNNNNNNNNNNNNNNNNNNNNNNNNNNNNNNNNNNNNNNNNNNNNNNNNNNNNNNNNNNNNNNNN
NNNNNNNNNNNNNNNNNNNNNNNNNNNNNNNNNNNNNNNNNNNNNNNNNNNNNNNNNNNNNNNNNNNNNN
NNNNNNNNNNNNNNNNNNNNNNNNNNNNNNNNNNNNNNNNNNNNNNNNNNNNNNNNNNNNNNNNNNNNNN
NNNNNNNNNNNNNNNNNNNNNNNNNNNNNNNNNNNNNNNNNNNNNNNNNNNNNNNNNNNNNNNNNNNNNN
NNNNNNNNNNNNNNNNNNNNNNNNNNNNNNNNNNNNNNNNNNNNNNNNNNNNNNNNNNNNNNNNNNNNNN
NNNNNNNNNNNNNNNNNNNNNNNNNNNNNNNNNNNNNNNNNNNNNNNNNNNNNNNNNNNNNNNNNNNNNN
NNNNNNNNNNNNNNNNNNNNNNNNNNNNNNNNNCAGTATTGGGGTGGGAGTTACCCGATTTTCCAGGTGT
TGTGTGTCTCAGTTCCCCTGGCTAGGAAAACGGATCCCCTTCCCCCTTGCGCTTCCAGGTGAGGCGATAC
CTCGCCCTGCTTCAGCTCTCGCTGGTCAGGCTGCAGCAGCTGACCAGCACCGATTGTCCGGCACTCCCTA
GTGAGATGACCCCAGTACCTCAGTTGAAAATGCAGAAATCACCGGTCTTCTGTGTCGTTCGCGCTGGGAG
TTGGAGACTGGAGCTGTTCCTATTCGGCCATCTTGCTCCGCCCCCCAACTCTCAATTTTTTTAAAAAAGC
TACTCTATTACAAGTACTAGTAGCAAATGGTTTTAAAGCACCCTTAATACCTTATTTTCCTCCAGAACTA
ATTTACCTTGCATAGCGCATAGCTCAAACTTTGTATCCTTTTACCAACACCTCACCATTTCCCCCTCCCC
TTAACTCCTGACAACCACCATTATACTCTGTGCTTCCATGTGTTTGACTATTTTAGATTCCACATCTAAA
ATGAAATGACGCAGCATTTTATTTTCTATGTCTGGCTTATCTTGCTTAAGATCATGTCTTCCAGATTCAT
TAATGTTGTCAGAAATAGCAAGATTTCCTTGTTATGGTTGAATGGTATTCCATTGTATATACACCCCATT
TTCTTTATCCATTCATCCATCAATCCATCGATGAATACTTAGGTTGTTTCTTTGTCTTGGCTATTGTGAA
TAATGCTACAGTTAACATGGAGGACAGATATCTCTTTGGCATACCAATTTCAAATCCTTTGAATGCATAC
AGAAGTGGGATTGATGAATCAAATAGTAATTCTATCTTTAATTTTTTAAGAAATCATCATGCTGGTTTCC
ACAGTGGCTGCACCAATTTAAGTTTTTGCCAACAATGTACAGGGTTCCCTTGTCTCTGCTCACTCATCAA
TAATTGTGTCCTTTGTTTCTTTGATAATAGTCATCTTAACAGGTGAAAAACAATATCTCATTGTGGTTTT
GATTTGCATTTCCCTAATGATTAGTGACGTTGAGCACCTTTTCGTATACCTGTTGCTTATTTGTATGTCT
TCTTTGGATAAATGTCTATTTAGCCCCCTTGGCCATTTTAAATCAGGTAATTTGATTTTTTGCTATTGAG
TTATAGGAGTTATATATTTTGGATATTAATCCTTTATCAGATATGTGGTCTGCAGATATTTTCTCCCTTT
GCATATATTGACTTTATATTTTGTTGTGTGAAAAATTTTAATTTGAAGTAATTCCACTTGTATATTTTTT
GCTTTTGTTGTCTGTGTTTCTGGGCTCGTGGCCAAGAAAACATTGTCTAGGTCAAAGTCTGGAAGCTTTC
CCCCTATATTTTCTTCTAAGGGTATTATTACTTCAGTTTTAAGTTTTAAATTCATTTTGCATTGACTTTT
GTATATGGCATGAGATAATTTTTAATTTATTATTTTGCATGAACATCACTTATTGAGGATACCATCTTTT
CACCATTATATAGTTTTGGCACCCTTATTGAGGACCAGCCAAACATATATTCATGGATTTATCTTGGAGA
CATTTTGTTCCATTGACCTCTGTGTATATTTTTATTCCAGTGCCATACTCTTGTGCTTGTTATAGCTTTG
TAATGTGTTTTAAAATCAGGGAAAATGATGCCTTCAGTTTTATTCTTTTTTTTTCCAAATTGCTTTCCCT
GTCCGGGTTCATTTTGTGGCTCCAAATGAATTTTAGGATTGTTTTACTTCTGTAAAAAATATCATTTGGA
TTTTGATAGGAATTACATTGACTGTAAATTGCTTTGATAAATAAGGACATTTTAATAATCTTAATTTTGT
CTAATCTATGAACACAAAATGTCTTTCTAATTTTTTGTGTCTTTTTACATTTCTTTTACCAATATTTTGT
AATTTTCAGCATGTAAGTCTTTCATATCTTTGGTCAAATATATTTCTAAGTATTTTTTTCTTTGGGATGT
TATCATAAATAAAATTGCCTTCTTAATTTCCCTTTTGTTATTAGTGTAAACATTTAGTGACTTTAAGGCA
GGTTTATCTCCATGTTCATACATTGTATCTACACATGTATTCAAAAATGTTCAGTAAATATTTCCTGAGT
GCTATTCAGTTATTGTTAACTGAATAACCACTAATTTCTATTGCTTTCACAGCAACCTCTGGAAAAGAAA
GTGTCCCCCAAAATCCATCCATTTTAACTCATTTACTCATTCTTCATTCATTCACTCACCCAATAAGTTC
AATTTAATAGATACCTATCTTGTACCACATAAACCTGTATAAGAAGGTTGGCACGTACTTTTTCTGTAAC
ATAACACAATAGTCACAATACAGAAAATGCTAAGATGTCCATCAAGCCAATCTGACACGATGTCAGAAAG
GATAGGCCAGGAGACAGTGTTCCTATGGGCCTCACATCATTGCAACTGTGTTCTTTCTTGGAAAAGTAAA
AGAATGAGTTCATTCATTTATTAACTTATTTATTAAAGATTTATTATTTTAACTCTCTGCAAGCACCATT
CTATGGGCTTTCTCAGAATTTAAAGTTATGCAAGACACAGTCCCTATCACTGGGAATTTAGAGCCCAGAT
CTATTTGTCTGACATTTTTTAGCATTTTAGAATTTATAAAATGTTTTCATTAATTACCTCATTTGGTTCT
CAGAAGAAATCTGTGAAGTGGATATAACAGATATTGTTTTTCTTAAGTTACAAACAAGAAGTCAAGATTT
TTGAGAGAGTAAGTGCCTTGCTCAAAGTGGCTGAGCGAAAAGCAGAAACCAGTGTGCCTTTTGCTACACA
CACCATATTCTTTCTCAGCCATCCCTGCATTTTAGTGTAAAAGTAATAGTGAGGTAGAAGGTGGGATCAA
CTCCAAGATGAGACTTGGACACTGAACCAGTTTAAGGACTAGCTAAAACAGTTTACTATTGCTGTGGCAA
CAACCAGAAGTTACTGCCCTTTTCCATGGCAACAACTGGGAAACCTGGAAGATACTACCATTTTCCTGTA
AATCTCTGCATAAACCATCCCGTAATTTGCATATAATTAAAAGTAGGTATAAATATAACTGTAAAACTGC
CTCTGAGCTGCTACTCTGGGCATACTGCCTATGGGCTATCCTTGCTCTACAAGGAGCTGTATCTCTCTTG
CTGCTGCATGCTGTGACTTCACTCAAAGTTGCTATTTAACATCACAAGCTTGTTCTTGAATTCTTTCCTA
GGTGAAGCCAAAAGCCCTCCCAGGCTAAGCCCCAATTTTAGGTCTCATCTAGCCTGAATCAATTGGACCT
GCAGTTGGCTGGTTAATTGAAAGAGCCTGATAAGGAGAGAATCAAGAAAGTAATGCATGCATACCCTCCA
CTGCTTATTTGAATTTAATAAATGTACATTTATTTGCCCACCTTTTAAAAAATAGACCCATGGCTTGTGT
GTGTGTGTGTGTGTGTGTGTGCCTGATTAAAGCTCACATAGTCTTAAAGATGCATATGTTGAAATTCTAA
CTTCCAATATGTCAGAACGTGACTATATTTGAAAACAGGGTCTATAAAGAAATAATTTAGATAAAATGAG
ATCATGAAGACTAGCCCTTGTCCAATATGATTGATGTCCTTATAAGAAGAAATCTGGGCACAAGTAGTTA
CAGAGAAACGACCATGTGAAGACACAGGGAGAAGATAACCATCTAAGCCAAGGAAAGAGGCCCTCAGAAG
AAAGCCATCCTGCCAACACCTTGATTTTGTACTTTTAGCTTCCAGGACCATGAGAAAATAAATGTCTATT
GTTTAGGCCACTCAGTTTGTGGTGCATTGTTACAGCAGCCCTAGCAAACAAATATAGGGCACAGCTCACA
GATGGTCTAGACCCGTCTGGCACTTCTGCTAGTCTGACTCCAAAGCCTGTGTTCTTCTTACCTTAGTCTT
CAAAGAGCTTTAACTGAGCCTCTCTCTACTCTCTACCCAAGAGAACAGTGACTATTGGCTGAATCATCAT
GGCTTCCATTCTCTAATTAAGGGATGTGTAAGTGCCAGGAGTTTTCCATTCAGTAGAGGAACCGCTACTC
TATAATGATTATGATCTTTTAATTTATGATGACAATGATTAGGGCAGAGAGAAAGTTTTTTAAGTGCTAT
ACTATATTAGGGGAGTAAAAAGGGAATTGCATGACAGTGTTTCAAAGCTTCTGAACTCTAGCTTCCATAG
ATGACTGAGGCTTTACTCAAAAGCTAAGAATGGTATTTTTGGATTGCTTTACTGAGAAACAGACAGAGAG
AGAATGCTATTTGATACAGAAAAAGCTCTGCAATGAACTAAAGGAAGAAAGGAACTCGCTAAGTTAGATA
TTAACTTAAACCACATCAATTTGGCTAAGTTTGAGATTCTTCTACTGTGCAATGCATGTCATATTTCTTA
TATAGACACAGGATTTTTGCATTCTTTTATCATGATGTCATGATTTTGCCTAACTGTGGAAGTTGCTAAG
CCAATACTAAAAACAGCACAAATCAACTTGTTCTATTTGTTCTAAGACTTTCCCTTTGTAATATATGAAT
TTCCTATAACCTAGAATTTATAAAGTGAACCAAAAGTCACCTCCATACTTTTCCCATTTTCAGAACCCTA
TTCTACTAGAATAATTCTTTTATAATAGTTATTTAGGATTTATCAGGTAAATCGTGTTATGTAGATATCT
ATGAAAAATGTTTTTACTTGGCTTGGGTGAACATCTATTTTCTCACTTATTAAAGAATGCAATGTTAGTC
GGGCATGGTGACTCACGCCTGTAATCCCAGAATTTTGGGAGGCCGAGGCAGGTGGATCACGAGGTCAGGA
GATCGAGACCATCCTGGCTAACACGGTGAAACCCCGTCTCTACAAAAAATACAAAAAAATTAGCCGGGCA
TGGTGGCAGGTGCCTGTAGTCCCAGCTACTCAGGAGGGTGAGGCAGGAGAATGGCATGAACCCGGGAGGC
AGAGCTTGTAGTGAGCCAAGATCACGCCACTGCACTCCAGCCTGGGTGACACACCAAGACTCCACCTCAA
AAAAAAAAAAAACAATATTAAAGGAAATTATACTGACATCATATCTTATCAATTTCTTAACTTGATAGTG
TTCTTGTCCTGTGAAGAATTCATATATTTTATCTTTATTTATCAATAATAAATTTAAAGTTTTAAGTATC
TTTTTTTAAAAGGGTATATGAGAATGTTGCTAAATATCTTTCTTTTCCTTCTTTTCCATGCTCAATACCT
GGTCCAGGATCTTATCACCTCTTTCTAGATTATTGCTATAGTTCTGCAAGCTGTTCCTTTGCCTTGAGTA
GCTTTCCCAGTCCAATTCATCCTACACATTGTTGCCAGATTCATGATTCTAAGCCAGATCTTTGTGTTAA
CTTCCCCATGCAAAAAGCTCCCATAGTTTCCCATTAACTAGCTGCAAGATAAAGTGTACATTACTAAGTT
ATCCATAATCTGACACCACTGAACTTTTCAAACTTTCTAGCCTTAACTACTAACACCCCCATTCTGAGCC
AGCCAAACTGGTTTCCTGGACTCCTACAGAACTAACTCTGTATAATATTTCTTCTTATAATTAGTGCAAA
CATAGTTTTTAGCCATCAGTTGTCATCCAAGTGCTTTAGCTAGATGCCCAAGCATCTTAAATGTCCCTTG
TTAAGTAATATTGTCAGTTTCTTGAAGGCAGAGTCAATGCTGTTTGCTTCATTGTATACCTCACAAAGAT
TAATGTAAATAATTTTCTAGTGCTTTCAAGAGATATTTTTACATCCCCTGCAGAGGATACAAAGGTGAAT
AAGACATGGTTTCTGCCCTAAGAGTTCACTTCTAGAAGGGAGATAAATAAAAAGATAAATGTAATGTAAT
ATGAAAGTTCTAGTCTAGAGGTATAAATAAAGGTTAGTGAAAGCAAAAGTTTGTGTATGGAGGCAGTGTT
GGGAGTGGTGAGGAAGTTCTCATATGACAGAAAGTTACTGAATCGTATTTGAATAGACTTTAAAGGAGAA
ATATAATTTTTCTAGCCAGAAAGGAAGATTTGAAATCAGAATTATACTGTTCTCACTTTTATACATCTGT
GCATCTTAGGAAATACTCACTGGGAAAAGTTTGAGAGGTTTATTATTTGCTCCTACCAGAAACCTTCAGA
TTCTTCTGTTATAAAAGAATGTTTCTGTCAGTTTCTCAAGTCAGGCCACTTCTACCTCGACTTAGTTGGT
GGAACTTGAGAAATGTACATAGCTTAAGGTTAGCATTCTGATTTCTTTGGGCTAATTTCTTTTTCAATCC
ATGGCCAAAAGCAGGTGGTCACTTCTCAAACCACCTCCCTGAGCCTTTCTGTGGAGATCTTCCAGAACTT
TCCAACCAGAAGCCTTACGCAAGGAGCTCAGTTCTAGTTCCTCACAGAGCGTATGTTATGCATGCTCAAC
CTAGTCCCTACCTGAAGGTGGACATAAAACCCCAGTCCAGTTTTATAAACCACTGAGGGTCATTCAACTT
TAATTCCCACTGAATTTCCCTGATTTTGAGTTTCTTTGTTTCTACATGTGTGAAATTTTTCTTTCTAGTT
ATACACACACACACACACACACACACACGTACACACACACACATACATATACATATAATTTGTGGTTATA
TTTAATCTACATTTTTGTGTGAGTGAAATAAAAAAAGACTCCTGTGTTAGTTCAGCCTACCATATTGGTT
GGAAATCTTAAGATTTCTTTTAGGCTATGTCTTAGGATTATTGTCTAGGACTAACACATTGGGTCAAACG
GCAATAACATTTTAGTAATATAGGATGCTGCTGTAAATTCCAGAAGGAGATATATGACCAGAAATATAAT
AGGACCATCTTTTCAATAGAATATTTTGTTCTGCAGCCTTATCCACAAACAGGTAAACATCTTGACCATG
ACTTGGAAGAAGTCATCTACTATACATATTTTTCTCTCCAGGAGCAAGTCCTCATAACTTTCTTGGTTGT
CCTAGTAGTATTTTCTCAACATATGAGGCCTATAGAGACTTCTTTATAAAAAGATGACATACTGTCTGAT
GTCATGCAGCTTTTACCCTAATTCAAATGTCAGTAAGCTTTTTCTGTAAAGCTCCAGATAGTAAATATTT
TTGGCTTTGTAAGCCATATGATCTATAACAACTTCTCAATTCTGCTTCTTAATTATAGCATGAAAACAAC
CACAGATTATAAATAAATAAATAAATGTGGCTATGTTCCAATAAAATATCACATAGAAATATAGATGTCA
AAGTGGATTTGGAAGATGGGCCATAGTTTGCCAACTCTGCTGTAATTGAAGAAACAAGGTGTATGTAGCG
ATCAGTGTTCTCCAGAGCAACGGAAGATCTGTATCTATAGCCACAGCCATAGCTGTCTATTGAAAGGGAG
GCAGGAAGCAGAGAAAGCAAGAGAGAGAGAAAGAGAGAGAGAGAGGTTTATTTTTAGAAATTGGCTCACA
CAATTCTGGGGACTTGTAAGTATGGGCTGGCTGGCAAGCTGGAAATTCAGGTAACAGTTGTTGTTTTCAT
CTTGAGTCCAAAATCCATACAGCAAACCACCAGGCTGGAAACTCAGGCAGCAGTTGATGCTGCAGTCTTC
AAGCAGAATTTTTTCTTCCCTGGGAAATCTCAGATTTTGCTTTTAAGACCTTCAGTGAATTAGATGAGGC
CCACTCCTGCTACAGAGTGTAATCTGCTTTGCTTAAAGTCAGCTGATTGTAGATGTTATCCACATCTAAA
AAATACCTTCACAGAAACATATAGACTATTGTTTGTCCAGACAACTGGGTACCATAGCCTGGCCAACTTT
TCAGTGATAACCACTACAATACATACAGTAAAATAAGTATAGACAAAGAAATAACATAATTAGGTATCAC
AAACTGTTATCGAATTAAGTGCTAAACCACTGTATAAAGAGTAATGTGACTGAGAAGGGTGACGAAATAA
AGTGTTTTAATTAAAAAATAATATACTTTAATCATAAAATAAAACAGCAGATTATAACATTTAATATGTG
TCAAGCAGTGTTCTAAACATCTGTCATATATTGTCTCATTCACTTCTCATAAAAACCTGATTATGTAAGT
CCTTCTCTTGTTCTCACCTTGCAAATCATATTGAGACAGGGTTTACACATCACCGTAACTGACCAAGTAA
TTGTAGTTTAACAACACTTTCTGGCTTGTGATACTCTATCAAACAGTTTCCTTAAAAAGAATCTGCTTGA
TAGAACCCTCCCCTAGTCCCCCAAACCCCCGACAGGCCCCGGTGTGTGATGTTTCCCTCCCTATGTCCAT
GTGTTCTCATTGTTCAGCTCCCACTTATGAGTGAGAACATGCAGTGTTTGGTTTTCTGTTCTTGTGATAG
TTTGCTGAGAATGACAGTTAACTAGCATGAGTTGGTATTTCATTGTTTTGATTTGCATTTCTCTGATGAC
CAGTGATGATGAGCTTTTTTCCCATATATTTGTTGGTCACTTAAATGTCTTCTTTTGAGAAGTATCTGTT
CATATCATTCACCCAATTTTTGATGGGGTTGTTTCTTTCTTATAAATTTCTTTAAGTTCCTTGTAGATCC
TAGATATTAGACCTTTGTCACACGGATAGATGGAAAAAATTTCTCCATTCTGTAGGTTGCCTATTCACAC
TGATGATAGTTTCTTTTGCTGAGCAGAAGCTCTTTATTTTAATTAGATCCCATTTGTCAATTTTGGCTTT
TGTTGCAATTGCTTTTGGTGTTTTAGCCATAAAGTCCTTGCCCATGCCCATGTCCTGAATGGTATTGCCT
AGGTTTTCTTCTAGGATTTTTATATTTTTAGGTTTTACATTGAAGTCTTTAATCCATCTTGAGTTAATTT
TTGTGTAAGGTGTAAGGAAGGGATCCAGTTTGTTTTCTGCATATGGCTAGCCAGTTTTCCTAGCACCATT
TATTAAATAGAGAATCCTTTCCCCATTGCTTGTTTTTGTCAGGTTTGTCAAAGATCAGATGGTTGTAGAT
GTGTGGTGTTATTTCTGAGGTCTCTGTTTTGTTCCATTGGTTTATGTATCTGTTTTGGTACCAGTACCAT
GCTGTCTTGGTTACTGTAGCCTTGTAGTATAGTTTGAAGTCAGGCAGCATGATGTCTCCAGGTTTGTTCT
TTTTGGTTAGGATTGTCTTGGCTATCCGGGCTCTTTTTCAGTTCCATATAAAATGTACAGTAGTATTTTC
TAGTTCTGTGAAGAAAGTCAATGGTAGCTTGATGGGGATAGCATTGAATCTACAAGTTACTTTGGGCAGT
ATGGCCATTTTCATGATAGTGATTCTTCCTATTCATGAGCATGGAATGTTCTTCCATTTGTTTGTGTCCT
CTCTTTTTTTCATACTTTAAGCTCTGTGATACATGTGCACAACTTGCAGATTTGTTACATGGGTATACAT
GTGCCATGTTGGTTTGCTGCACCCATCAATTCATCATTTACATTAGGTATTTCTCCTAACTCTATCCCTG
CCCCAGCCCCCACCACCCCTAACAGGCCCTGGTGTGTGATGTTCCCCTCCCTGCATCCATGTGTTCTCAT
TGTTCAACTACCACTTATGAGTGAGAACATGCGGTCTTTGGTTTTCTTTTCTTATGTTACTTTGCTGAGA
ATGATGGTTTCCAGTTTCATCCATGTCCCTGCAAAGGACATGAACTCTTTGTTTTCTATGGCTGCATAGT
ATTCCATGGTGTATATATGCCACATTTTCTTTATCCAGTCTATCATCGATGGGCCTTTGTGTTGGTTCTA
AGTCTTTGCTATTGTGAATAGTGCTGCAATAAACATACGTGTGCATGTGTCTTCATACTAGAATGATTTA
TAATCCTTTGGATATATACCCA
