# Supplementary material for: Genome-wide characterization of endogenous retroviruses in snub-nosed monkeys
Source: PeerJ. 2019 Mar 18;7:e6602. doi: 10.7717/peerj.6602 (PMC6428148; doi:10.7717/peerj.6602)
Supplement: File S4 — All ERV sequences found in the black and white snub-nosed monkey. [file peerj-07-6602-s004.zip › Supplemental4/38-8123.fasta]

>38NW_016804690.1:6034252-6042374 Rhinopithecus bieti 
TGGCACCAAGAACCAGGCCTGGTAGTTAAAGATCAACTTCTGACCTAACCACTAGTGTTATTTATAGATT
CCAGACATTGTATGAAGAACCATTGTGAAACTTCCTGTTCTGTTCTGCTAGCGCCCATCACTGATGCATG
TAGCCTTCAGTCACATAGTCCCCACTTGCACAATGTATCACGACCCTTTCACATGAACCCCTTAGAGTTG
TAAGCCCTTAAAAGGGACAGGAATCTTTCAGATCTTGAGATGTGAGTCTACTGATGCTCACAGCTGATTA
AAGCCTCTTCCTTCCTAAAACCAGTGTCTGAGAGGTTTTGTCTAAGACTGGTCCTGCTACGTTTCTTGGT
TTCCTGACCAGGAAGCCAAGTGATTAACGGACAGTTGAGGGAGCCCCTTAGGTGGCTTAGGCCTGCCCTG
TGGAGCCTCCCTGCAGGGGACTCAGGCCAGCTTAAGCAAAGCGGATTCTGAGAGCACTCCCAGTAGGCAA
TTGCCCCATGGAACACCTCACCAGAGCAGTGCCTGGTAGACCCCCATGGAGGATTAATGCAGCAGCTGAA
CACCGGGAAGGAATCGGTGCTTGGAGTCCTGACATCTGGAACACAGTAAGACTCGTCTTGGAACTTGCCC
ACTCCATCTGAATGGAAGTGTGGCCTCATCACCCACAGCATGCCTTTATCAACACTTTGGTTTTGGTTTT
GATTTTGACTGGATTTGAACTGTTTTGGTTTTGATTTTGACTGGATTTGAACTGTTTTGGTTTTGATTTC
GGTTCTGAGTTTTAGATTTGAACTGTTTTGGCTTTGATTTCGGTTCTGACTCTGCTCAAATTGCTTGATG
AATGAGTAACTCCTTATCCGTCCTTTGGTTTTAGTTTTAATTTTGATCTGATGTGAATTGCTTGGTGAGT
AAGTGACTTTTTGCCCCTTTTCCCTTCCCTCTTTGTAGTAAAGGTGTTGTTTTGTCCGCTGAGAGAGGAA
AATGGGTAAAACACAGAGTACGCCTACCCCATTTGGAACTATGTTAAAGAATTTCAAGAAAGGATTTAAT
GGGGACTATGGAATTGCTATGACACCTGGAAAGCTTAAGGCTTTGTGTGAGATAGATTGGCTGGCATTAG
AGGTGGGACAGCCACCAGAAGGAAGCCTAGATAGGTCCCTAGTTTCAAAGGCATGGCAGAAAGTAACTGG
TAAATCAGGACACCCAGATCAGTTTCCATACATAGATACTTGGTTGCAGCTAGTTTTAGACCCCCCACAG
TGGCTAAAAGGACAGTCAGCAGCAGTACTAGTAGCAAAGGGAAAGCCTTTGGAAAAATTTTACTCCACCC
GCCAAGGGAAGTCAACTCCTAAGGATCTGTCCAACCCAACATCAGAGGATGCATGGCAGGAAATGGCACC
AGTGATGCCCCCTCCTTACCAAGAAGAGAGGCCCCCCACATTGGAGCCCACAGCACCAGAGCCTCTACAA
GGTACACACACCCCAAGGCCACCTAGAATAGACAGAAGAGGATGTGAAGTCTCGGGAGAAACCCCTCCCT
TGGCGGCTTGCTTGAGACCTAGAACTGGGATACAAATGCCCGTGAGAAAGCAATGGTATACTGGTATACT
GGGGTAAACGAGGAGGGACATGTGGTAGAAAGGCGTGCCTTTGTGTACCAACCTTTTACCTCTGCTGATC
TCCTCAGTTGGAAAAATAACACCCTATCCTATACCAAAAAGCCACAAGCTCCAATTGACTTTCTTCAAAC
TATTATCCAAGCTCATAACCCCACTTAGGCTGATTGCCACTAGTTGCTCATGTACCTCTTTAACACGGAT
GAAAGGAGGAGAGTGCTCCAGGCAGCAACTAAGTGGCTGGAAGAGCATGTTCCAGCTGATTATCAGAACC
ACCAAGAGTATGTAAGGATCCAGCTACCAGGAACTGACCCTCAGTGGGATCCAAATGAGACGGAGGGCAT
GCAAAGGCTAAATCGATATAGGGAGGCACTCTTAGACAGGTTGAGGAGAGGAGCCCAAAAGGCCACAAAC
ATAAACAAGGTCTCTGAGGTTATCCAAGGAAAGGAAGAAAGTCCAGTGCACTTTTGTGAGAGACTGTGTG
AGGCCCATTGTATGTACACTCCCTGTGACCCAGACAGCCCTGAAAATCAGCACATGGTTAACATGGCCTT
AGTTAGTCAAAGTGCAGAGGATATTAGGAGAAAGCTACAGAAACAGGCTGGGTTTGTGGATGTGAATAGG
TCGTAATTACTAGAAATAGCCAACCAAGTGTTTGTAAATAGAGATGCAATGAGGTGCAGAGAGAGCCACA
AAGAAGGCCAATGCCAAGCCCGGTGAAACGCTGATCTACTAGCTGCAGCTATTAGAGGGGTCTCCCAGGA
CAGACAAGGAAAGGGGGGCTCCGGGAAAAATACCCAGTCTGACCGTCCTCACTTGCAGCATAATCAGTGC
GTCTATTGTAAAGAGATAGGACATTGGTAAGATAAGAGCTCTCAGCTGAAAGAAAAGCAAGGTGGTTCGG
AGCAAAAGATCCCAGACAAGGGTGAAGGAGCCTTGTTCAATCTGGCCGAGGGGTTGCTGGACTGAAGGGG
ACCAGGCTCAAGTGTTTCCAAGGAGCCCATGGTCAGAAAGACAGTTGGGGACAAGGATATTAAGTTTCTG
TTCGATACTGGTGCTGAACATTCAGTAGTGACCACCCGGGTCGCCCCCTTATCTAAAAAGACTATTGATA
TAATGGGAACAACAGGAGTTTCGACAAAGCAGGCTTTCTTTTTGCCCCAGACCTGCTCAATGGGGAGACA
TGAAGTGATTCACCAGTTCCTGTACCTGTCTGACTGCCCCTTGCCTTTGTTAGGAAGGGACCTGCTTAGC
AAGCTGAGAGCTACTATCTGCTTTGCAAAGCAAGGCTCTTTACAACGGAAGTTGCCCGGAACAGGAGTCA
TCATGGCCCTGAAGGTTCCCCGAGAAGAAGAATCGTGACTCTTCCTAACCGAAACAGGTAAAGAGATAGG
GCCAGCTCTGGTCCAGTGGTGACCAAAAGTCTGGGCAGAAGACAGTCCCCCCAGATTGGCAGTCAATCAA
GCTCCCGTACTCATAGAAGTTAAATCAGGGGCCCAGCCAGTCAGCCAAAAACAGTATCCAGTCCCCAGAG
AAGCCCTGGAAGGTATCCAGGTTCATTTTAAGCACCTGAGGACTTTTGGAATTATAGTGGCTTGTCAGTC
TCCATGGAACATCCCCCTCCTACTTGTTCCCAAGCCAAGGACCAAGGACTACAGTCCAGTACAGGACTTG
TGCTTGGTTAGTCAAGCCACAGTGACTTTACATCCAACAGTACCTAACCTGTACCCATTGTTGGGGTTAT
TGCTAGCTGAGGACAGCCAGTTCACCTGCCTAGACCTAAAGGATACCTTCTTTAGCATCAGATTAGCTCC
AGAGAGCCAGAAACTGCCTTTCAGTCGGAGGTTCCGAGGTCAGGTGTCACCACTCACTACACTTGGACCT
GGCTTCCCCAAGGGTTCAAGAAGTCCCCTACTCGAGGCACTGGCTCAAGACCTCCAGAAGTTCCCCACTA
GAGACCTAGGCTGTGTCTTGCTCCAGTATGTCGACAACCTCCTGCTGGGACACCCCATGGCAATCGGGTG
CACTAAAGTGATGGACGCCCTTCTTCGGCACCTGGAGGACTTTGGGTATAACGTGTCCAAGAAGAAAGCT
CAGATCTGCAGACAGCAGGTGCGCTCCTGGGATTCACTATCCTACAGGGAGCGCCGCTTGGGATCAGAAA
GAAAGCAGGTCATTTGCAGCCTACTGGAGCCTAAGACCAGGAGGCAGGTGAGAGAAATCTTAGGAGCTGT
GGGATTCTGCAGGCTATGGATCCCAAGCTTTGCAGTACTGGCCAAACCTCTGTATCAAGTTACAAAGAGG
GGGGCTACACGGAACCTTTTGAATGGGGATCCCAACAACAGCAAGTTTTTCATGAGTTAAACGAAAGACT
TATGTCAGTCCCAGTCTTGGGGCTACCGGAATTGACAAAGCCTTTTACACTATATGTGTCAGAGAGAGAA
AAAATGGCAGTTGGAGTTTTAACCCAGACTGTAGGGCCCTGGCCAAGGCTGGTGACATGTCTCTCCAAGC
AACTAGACAGAGTTTCTAAAGGGTGGCCCTCATGTGGCAGAGCCTTGGCAGCAACTGCCCTGCTAGCACA
AGAAGCAGATAAACTAACCCTTGGGCAAAACTTGAACATAAAGACCCCCCATGCCATGGTGACTTTAATG
AATATCAAAGGACATAATTGACTAACAAATGCTAGGCTAAGTACCAAAGCTTGCTCTGTGAAAATCCCCT
CAAAACCATTGAAGTTTGCAACACTTTGAACCCCGCCACCTTGCTCCCAGTTTCAGAGAGCCCAGTTAAA
CGTGACTGTGCAGAGGCGTTGGACTCAGTTTATTCTAGCAGACCCAACTTCCGGGACCAACCTTGGACGT
CTATAGACTGGGAGCTGTATGTGGACGGAAGCAGCTTCATTAACCCACAGGGAGAGGGGTGGGCTGGATA
TGCAGTGGTAACCTTGGACACTGTTACTGAAGCCAAACTGTTGCCTCAGGGAACTTCAGCCCAGAAGGCC
GAATTCATTGCTTTAACTCAGGCCTTGGAGCTAAGTGAAGGAAATTCTCGAGCAGACTCGGAAGCTCACA
AAGCAGCATCCACCCCCTACCGACCATCAGTCGCAGCCCCCCTGCTCCTTCAGGCATCCCATCTAGTGCC
TACTTATTCTAAAGAGGAAAGAGACTTTTTCCAGGCAGAAGGGGTACAAGCAATAAAGGAAGGATGGATC
CACTTACCAGATAGAAGAGTAGCTGTGCCATAGCTACTGGGGGCTACAACTGTGCTAGCTGTGCATGAGA
CCACCCATCTAGGCCAAGAGTCACTTGAAAAGTTGTTAGGCTGGTACGTCTACGTTTCACATCTGTCAAC
CCTTGCCAAAATAACACAGCAATGTGTCACCTGCCAGCAGCACAAGACTAGGCAGGGTCCAACCGTCCCG
CCCGGCATACAAGATTATGGAGCAGCCCCCTTTGAAGATCTCCAAGTAGACTTCACCGAGATGCCCAATG
TGGAGGTAACAAGTATCTGCTGGTTCTAGTGTGTACATATTCTGGTTGGGTAGAGGCCTATCCAACAGAA
ACTGAAAAAGCTCGTGAAGTAACCTGTGTGCTTCTCTGAGATCTCATCCCTAGGTTTGGACTGCCCTTAC
AGATCGACTCAGACAATGGGCTGGCATTTGTGGCTTACTTGGTACAGAAGACAACAAAAGTATTGGGGAT
CACATGGAAACTGCATGCCACCTACCAACCTCAGAGTTCCAGAAAGGTGGAGCAGATGAATCAGATCATC
AAAAATAGATCCCTTCCCATATTACGGGGGCTTCCAGGCACTCCTTGAGAGCTAGGAGAAATTGAATTAC
AGCAGTCTTTAGGAAAAGTTACACAAACAATTTTGGCCTGGGTAAATGAAAGATGCCCCATTAGCTTATT
CTCCCTAGTTCCCCCTTTCTCCCCAGGTGATCAAAAACTGGAACATAGCCCCTTTGAGGCCGCAGTGGAA
AGGACCCCAGACCATCATCCTGACCATCCCCACTGCCGTGAAGGTAGAAGGAATTCTGGCCTAGATCCAC
CACAGCTGTATGAAACCTGCAGCACCTGAGACCTGGGAGGTGAGACCGAGCCCGGACAATTCCTGCAACG
TGACTCTGAAAAAGATGACAAAGCCTGTTCCAGTCACACCCAGAAGCTGACTTGTCTATGTATGGCCAAA
GTGTGAGGAAACTCACTGTGGGACTCATTTTTCTCAAAATTTGGAATTGTACAATAAGAACTTCAGCTGA
TTTTCCCCACATGGAGCACCATACCCAGTGTATTCATCAGGTTACTGAGGTAGGGCAACAAGTTAAAACA
ATCTTTCTGTTTTATAGTTATTATGAATGTCTAGGAACTTTGAAAGGACTTACTTATATAATGCCACTCA
GTGTAAAGTGTGTAGACCAGGGAATGACCAACATGATGTGTGTTACAACCCATCTGAGCCTCCTACGACC
ACAGTTTCTGAAATAAGATTAAAAACTGAGGACTGGTGGGGACTCATGAAAGACACAAGTAAAGTAATAA
CCAAAACAGAAGAAAAACGAGTTCCTAATAAAGTCACCTTAAGATTTGATGCCTATGCAGTCATTAATAG
TAACAAGCTAGGGATGGGATGTGGTTCTCTAGGTTGAGGAAAAAAGCTATAGGTCAGAAAATAAGTACAT
TTGTCATGAATTAGGACTGTGTGGTATTCAATGTAGTTATTGGTCCTGTGTCATTTGGGCCATCTGGAAA
AAAGATGAAGAAGACGCTGTTCGTCTCCAAAAAGGAACTGTAATCCATTAGAATTAATAATTACTAACCC
CGTAGACCCCCTCTGAAAGACAAGGGAAAATGTAAACCTAGGAATTGATGGAACTGGGCTTGATCCCTGA
GTCAACATTTTAGGCCAAGGGGCCATCCACAGGCACTCTCCCAAACCAGTGTTTCAGACCTTTTATGATA
AACTAAATGTGCCAGTACCAGAACTGCCAGGGAAGACAAAAAATTCATTCCTGTAGTTAGCGGAAAATGT
AGCCCATTCCCTCAACATTACTTCCTGTTATGTATGTGGGGGAACCACTACGGGAGACCAATGACCTTGA
GAGGCCCAAGAATTAGTAACCATGGATCCAGTTCCTGATATAATTCCAGTCCATTAGGTCCACACTGGTA
ACTTTTGGGTCTAAAAACCTCAATTATTGGGCTATACTGCACAGCTAGAGAAGGAAAAGACTTCACTATC
CCTGTAGGAAGGATCAATTACCTAGGGCAAAAGCTGTACAACAGCACAAGAAGAACAGTCACCTGGTGAG
GTCTAAACCATACTGAGAAGAACCCATTTCGTAAGTTTACTAAGTTGCAAACTGTTTTGGCCCATCCAGA
GTCTCACCAGAACTGGATGGCTCCAGCTGGACTATACTGGATATGTGGACATAGAGCCTATGCCAAGCTA
CCTCACCAATGGGCAGGCAGTTGTGTCATTGGCACCATTAAGCCATCCTTTTTCCTGCTGCCCATAAAAA
CAGGTGAGCTCCTAGGTTTCTCTGTCTGTGCTTCCCGAGAAAAGAGAAGCATAGCCATAGACAATTGGAA
AGATGACAAGTGGCCCCCTGAAAGAATCATACAGTACTATAGGTCTGCCACATGGGCACAAGACAGTTCA
TGGGGATACTGAACCCCCATTTACATGCTCAACCAGATTATACAGTTACAAGCTGTCTTAGAAATAATCA
CTAATGAAACTGGCAGAGCTTTGGCTGTTCTAGCCCAGCAAGAAACCCAGATGAGAAATGCTATTTATCA
AAATAGATTAGCCCTAGACTACTTGCTAGCAGCTCAAGGAGGAGTCTGTGGAAAATTCAACCTGACCATT
TGTTGTCTGCATATAGATGACCAAGAGCAAGTAGTTGAAAACATACTCAGAGACATGACAAAGGTAGCAC
ATGTGTCTGTGCAGGTTTGGCATGGATTTGATCCTGGATCTGTATTTGGAAAATGGTTCCCAGCATTAGG
AGGATTTATAACTCTTGTAATAGGAGTAATAATAGTAATAGGAACCTGCTTGTTGCTCCCCTGCTTGCTG
CCCTTGCTCCTTCAAATAATGAAAAGGTTTGTCACTACCTTGGTTCACCAAAATACTTCACCACATGAAT
CACTATTGGTCTGTCTCACAGAAAGACCTAGATAGTGAGGATGAAAGTGAGAATTCCCACTAATAAGTGA
GATTCTCAAAGGGGGGATAAGGAAGGAGACCATCTCTCCCATTGTCTCCTGTTTCAAAAAAGAAGCAAAA
AGTTAAAAAGAAGCAGAAGTGAGATCAATAGCCAGATATCTTGGTGCCAAGAACCAGGCCTGGTAGTTAA
AGATCAACTCCTGATCTAACTACTAGTGTTATTTATAGATTCCAGACATTGTATGAAGAAGCATTGTGAA
ACTTCCTGTTCTGTTCTGCTAGCCCCCATCACTGATGCATGTAGCCCTCAGTCACGTAGTCCCCACTTGC
ACA
