# Supplementary material for: Genome-wide characterization of endogenous retroviruses in snub-nosed monkeys
Source: PeerJ. 2019 Mar 18;7:e6602. doi: 10.7717/peerj.6602 (PMC6428148; doi:10.7717/peerj.6602)
Supplement: File S4 — All ERV sequences found in the black and white snub-nosed monkey. [file peerj-07-6602-s004.zip › Supplemental4/3-8893.fasta]

>3NW_016818029.1:1471699-1480591 Rhinopithecus bieti
GCCCTTTACCCTTTCATATATATTCTAGAATAAGATTAACTATGTTTATAAAATCTTTTCCTAGGAGTTT
GGTAGGAATTACATTAAACCTATATCTCAATTTCAGGAGAATGAACACCTTTTCTATGTTGTGGCTTCCA
ATCCATGTACACCATGTCTCTCTATGTAGGTCTTCGATTTTTTTCAACAGCATTTTGTATTCAGCATGAA
GATCCTGTATATGTTTTGTTCGTTTCTACCTAAGTATTTACTTTTCTTTGAAGTTAATATAAATGACACT
GTGTTTTTAATTTTGATTTCCATGTGTTTGTTGATGGCATATAGAGATCAGATTGATAGTTTGTGTTGCT
CTTGTACTCTACAACCTTGACCAATTAACTTTATAGTTCTAGGAAGTTTTTCTTAGTAAATTCCTTGAGA
TTTCCTATGTGGAAAATCATGTCGTCTGCAAACAGGATAAGCTTAGTTTTGGAGCTTACATATCTAGTGT
CGTTTTACATTTATGGCAACTATTTGTCCTTGATATTATTTTATGTGCTGTTTTCTATGACTTTGAGTGT
ATCAATGATTTTCTAAAATAACTCTTAGGTTAGTAGTTTTCAAAGTGTGACTAGGCAGTCTGAGGAGTCC
TTGAGACATTTTCAGTGGGTACACAGGATCAAAACTTTTCTCAAAATTATAGTGAACTATTATTGACCAT
TTTCACTCTTATTCTCTCATGAGCATGTGGTGGTTTCCCAGAGGCTACATTGTGTCTGGAATTGGTTCCT
TCCGGTGGGTTCTTGGTCTCGCTGACTTCAAGAATGAAGCCGTGGACCCTCGCGGTGAGTGTTACAGTTC
TTAAAGATGGTGTGTCCAGAGTTTGTTCCTTCAGATGTTCAGGTGTGTCCAGAGTTTCTTCCTTCCGGTG
GGTTCATGGTCTCACTTGACTTCAGGAGTAAAGGCGTAGACCTTTGCAGTGAGTGTTACAGCTCTTAAAG
GTGGCACGTCCAGAGTTGTTTTTTCCTCCCAGTGCATTTGTGGTCTCACTGGCTTCAGGAGTGAAGCTGC
AGATATTTGCAGTGAGTGTTACAGCTCTTAAAGGTAGTGTGGACCCAAAGAGTGAGCAACAACAATATTT
ATTGTGAAGAAAGAACAAAGCTTCCACAGCATGGAAGGGGACCTGAGTAGGTTGCCACTGCTGACTCCGG
TGGCCAGTTTTTATTCCCTTATTTGACCCTGTCCACGTCCTGCTGATAGGTCCATTTTACAGAGCACTGA
TTGATCAATTTTACAGAGTGCTGATTGGTCCATTTTTACAGAGTGCTGATTGGTGCACTTACAAAACTTT
AGCTAGACACAGAGTGCCAACTGGTGCATTTTTACAGAGTGCTAATTCATGTGTTTACAAACATTTAGTT
AGACACAGAGTGCTGACTGGTGCATTTACAAACCTTAAGCTAGACAGAAAAGTTCTCAAGTCCCCACTTG
ACCCAGGAAGTCCAGCTGGCTTCACCTCTCAATCACCCCCCCAAACAGGTCACCCCAACTGCTGCTGGGA
ATTGGGCAATGACCACTCTAGCTACTTCCTGCTAGATAGGGGCAAAGAAGGGGCCCTGCAGTTTTAGTAT
CCTCCAGAGGGAAATTCTTTAGACCAGTGAAAGGGTCAGTCCATCGGTCCGGGGTCCTCGGTAGAAGTTG
TTAGTTGAGCTCATTTGGGGTTCCATTTGTAAGACCATCTGTAGCCCGATGGCCTCAATCCTAGAGGAAA
CAAATTTGACAAGGAGGTTAAAACTACAGGGCCCGAAGGTGAGCAATAGCAAGTTGGCTGTCACAGGACC
TAGAAAGGGGAGAAGCCATGTCTCCTAACTCCAGAGGTTGGTATAAAACTTTGAAAGGCATTGTCTGATT
TCAGAAGCCTTTTCCTGTAAATGCCAGGTGGCATCTCATACTACCCTTGACTGGTTAGTGTAAAAACAGC
ACTCTTCCCCTAAGAAGGTGCAGAGTCCTCCTTTCTGAACAGTGAGGAGGTCTAGGCCTCTGCAATTTTG
GAGAGGCACTGCTGCCAAAGAGTCTATTTGGGATTGTAGAGTAAGGATAGATTTCGTTATTTCTTGCAAA
CTGTCTGAGAAAATCTTTGAGAGTGTGTGGTAGTAGGATAATACATGTTACACTGTTAACTTTTGGAAAA
CTGTACTTTTGTTGAAAACCCTGTAAGTTGGGATTTCAATTATTGTTTGCTATTAATAAGACCTCCTTCA
GTCCATATTAACTTAGAATTGGTATACATGGCTCCTTCCTGATTCTGTAAGTACTTTTAAGGTTTGGCTG
AGTGCAAATAGCTCGCACATTTGAGCAGACCAATTATTAGGCAATTTTCCTAACTCTGCTTCTACAACAG
TTTCCTGATCACTTACTGAATACCCATTGTGTCTTTTTTCCTTAATCACCTGGGAGGAACCATCTATCTG
TCCTGCCCTGAAGGGAGTTCCTCCTAGATCTGGTTGGAACTTTGCATGGTAATTAATTAAGATTTAGATC
TCCTGTTAGGAAACCTGCTGGGTTAAGGATTTTTGGTAGGAAGGCTATGAGTTGTCAGCAGCCTCAGTGC
TTTCAGCCTGTGCCCTGGTTTGCACTAACAAGGTGGTATTGGAGTGTTATAGGGTCACAAACAAGACCTT
CAATTATCAATTATAGGTTTTGAATTTACCCTGGCTTTTAAAGGAATAGGGTACACTGCTTTTTCTTTAC
TAATTCCATCTCTTTTTCTTTCTCTTTGACTTCTTTGTCTCTCTCTTTCTGACTCCCTCTTTGTCTGTCT
CTTCCCCTCTCTCTCCTTTCTGCTGGTCTTTCCCTGCCTCTGCCAGCTGCTTATGCTGCTGTACTCCCCT
CTCCTTCCCCTTTTTGATGGCTTCGGCAGTGTAAGACTGCCACCTCCTTGGGTTTTTGCACTGGGTGCAG
TAACTCCATGATTTCCTTGTGATATTTAATGGGGGTTCCCCAAGAGGTTAGAAACTCCCTTTTTTTCCAT
ATTGCAGCATGGGCATGTAGGATTAGATAAGCCTACCTGCTCTCTGTATACACATTTATTCTTCTTCTCT
TTCTCAGTTCTAAGGCACAGGTAAATGCCACTAGTTCTGCTAACTGGACACTGGTCCCTGGGGGAAGAGG
CTTACTTTCAAATAGGTTACATCACTAACTATGGCATAACCTGCCCTTCATATCCCATTCTCCACAAATG
AACTTCCATCGGTATATAGGTTAAGGTCAGGATTAGCTAAGGGGACTTCTAAGAGGTCATCTCAGGTAGC
ATAAGTCGGGACTATAATTTGTTGGCAGTTATGCTCGATTGGTTCCCCATCCTCTGGGAGAAAAGTGGCA
GAGTTGAGGGTCACACACACGCGTATTTGAAGCACCAGTCCCTCAAGGAGTAGCACCTGGTATCTAAGTA
GGCAGTTGTCTGATAGCCATAAACTTCCTTTGGCACCTAGTATGCCATTTACATTATGAGTAGTCCAGAC
AGTGAGGTCCTTTCCTTGTATTATTTTGATGGCCTCTGACACTAAGACGGCCGCCACTGCAACTACCCAT
AAACAGTGAGGCCAGCCTTTTGCTACTACATCAATTTCCTTACTCTGGTATGCCACTGGTTGTGGGGTTG
TCCTGCAAGTCTGAGTAAGGACTCCAAGAACTATCCCTGCTCTCTCTGTGACGTATAAAGAGAATTTTTG
TCCTGTGGGAAGGCTTAAACCTGGAGCTTGTACTAGGGCCTGCTTTAAGGTTTTTGAAGGCTATTCTTAC
CCCTGGTTTCCCATTCTACTAGATGAATATTTGCCCTCTGGGTCTCCTTGATTAGAGTATAGAGGGGCCC
GGCTATCTCACTGTATCCAGGGATCCATAGTTGGCAAAAGCCAGTGATTCCAAGGAACCCCCGCAACTGT
TTTAATGTCTTAGGGTGAGGATAAGCCAGTATAGGCTGTATTCGTTTCTTAGCTGAGGGCCCCTCTGGCT
AAGATTAGGCCTAGATATTTGACCTGCTGTAGGCAAAGCTAAGCCTTCACCTTAGACGCCTTGTACCCTT
GATTAGCTAGAAAGTTCAAGAGACCTAGAGTAGCCTGCTGGCATGAGGCTTCTGAACTGGTAGCCAAAAA
TAAATCATCCACATGCTGAAGGACCAGAGTGCCTGGACTTGAGAAGTGGCCTATATCTTGGGCCAGTACC
TGACCAAACAGATGAGGGCTATCACTAAACCCTTGGGGCAAGACCATCCATGTAAGTTGGGACATGTGGT
CTGTGGGATCCGCAAAGGCAAATAGAAACTGGGAGTCAGAACGCAGGGGAATACAGAAGAAGGCATCCTT
GAGGTCCAGAACAGTGAACCATTCTGCTTCCTCTGGCATTTGAGAGAGCAGGGTATAGGGGTTGGGTACA
ACTGGATATAAAGGAATTACTGCCTCACTGATGAGTCTAAGATCTTGCACTAGTCTCCACTGACCATTTG
GTTTTTGTACCCTGGAATTGGGGTGTTGCAGGGACTACTGCATTTCCTTTCTAAGCCTTGAGCTTTTAAA
TGTTTAACAATATTCTGTAATCCTTTATGAGCTTCAGGCCTTAAGGTGTATTGCCTTTGACAAGGAAAAG
TGGTGGGGTGTTTTAGCCTGATTTGGACTGGGTGGGCACTTTTTGCCCTTCCAAATTGTCTTTCCAATGC
CCAGACTTCAGGGTTGATTCCCTCCTCAAGTAGGGAACAACAAATGGGCAACTTGTTTCCCATATTAATG
TGGATAATAGCTCCAGCTTTTGCTAATATGTNGACCATCCATGTAAGTTGGGACATGTGGTCTGTGGGAT
CCGCAAAGGCAAATAGAAACTGGGAGTCAGAACGCAGGGGAATACAGAAGAAGGCATCCTTGAGGTCCAG
AACAGTGAACCATTCTGCTTCCTCTGGCATTTGAGAGAGCAGGGTATAGGGGTTGGGTACAACTGGATAT
AAAGGAATTACTGCCTCACTGATGAGTCTAAGATCTTGCACTAGTCTCCACTGACCATTTGGTTTTGTAC
CCTGGAATTGGGGTGTTGCAGGGACTACTGCATTTCCTTTCTAAGCCTTGAGCTTTTAAATGTTTAACAA
TATTCTGTAATCCTTTATGAGCTTCAGGCCTTAAGGTGTATTGCCTTTGACAAGGAAAAGTGGTGGGGTG
TTTTAGCCTGATTTGGACTGGGTGGGCACTTTTGCCCTTCCAAATTGTCTTTCCAATGCCCAGACTTCAG
GGTTGATTCCCTCCTCAAGTAGGGAACAACAAATGGGCAACTTGTTTCCCATATTAATGTGGATAATAGC
TCCAGCTTTTGCTAATATGTCTCTCCTTAATAAGGGTATGGGACTTTCAGGTATAACAAGAAAGGCATGT
GAAAAGAGCAAAGTCTCTCAGTTACAACTGAGGAAGTGGAAGAAATACCTGGTTAAAGGCTGTCCCAGGA
TTCCTTGGATGATAACGGACCTTGAGGACAGCTGTCTGGGACAGGAGATTAACACTGGGAAGGCCGTGCC
AGTGTCCAGGAGGAAGTCAGTTTCCCGGCCCTCAATGGTTAAATGTACCTGGGGCTCAATGAGGGTGATG
ACATGAGCTGGCACTTGCCCCCAGCACCCTCAGTCCTGTTGTTGGATCATCTGGTTGGGGGCTTCTGGCC
CAGAGAACCATTGCACTCTGGGACAATGTGCCTTCCAGTGATCGCCTTGGCATAGTAGACATGGATGATT
GGGCGGCTTGTTTCTCACTGGACAATCTTTTTTAAAGTGTCCTTGTAAACCACATGGATAACAAGCCCTA
CAGGGTGATTGGCCTGCTCCATTTTCTGTCCTCTCTGAACCACCAAGATTTGTTTGTCTTAGTACCATGA
CTAAGGCTGGGGCCTTTCTCTGATCTTGCATTTCCTTTTGGGCCTGTTCCTCTTGGTCCCTATTATAGAA
CACCAAGGTTGCCAGGTTTAATAATGCCTCCAGATTTTGTTCAGGGCCCAGAGCTCGCTTTTGGAGCTTT
CTCCTGATATCTGCAGCTGATTGGGTAATAAACTTATCTTTTAGGATCAATTGGGTAATAAACTTATCTT
TTTGGATCAATTGAGTTGGGTGACAAGGGAGTATATTTTCTTAAGGCCTTCTGTAACTGCTCGAGGAAGG
CAGAAGGATTTTCTTCCTTTCCCTGAGTTATGGTGGACATCATTGAATAATTCATGGGCTTTTTCCTAAT
TCTCCTTAGTCCTTCTAGAACACAGGTCAACAGATGTTTACAATTGCAGTCCCCATGATCTGAGTCAAGG
TCCCAGTGGGGATCCATACTGGGGATGGCTTTCTGACCAGTAGGGAATTTGTCCCTTTCTTCGGCAGTCA
TTCTATCATTTACTTGGCTAAGATATCAGGTATCTCCAAACTCTCAGGCTGCAGCTAAAGCCACATTCTT
TCCATTAAAGGCCAGGGTTTGATCTAACAATAGCATGACATCTCTCCAAATGAGAGAGAAAGTTTGCCCT
AGACCATGTAGGACATCTATATACCTATCAGGATCATCTGAAAGCTTCCCCAGGTCTGCCTTGATATGCT
TTAAATCAGAGATGGAGAAGGGGGCCTGTACCTGGGTTGGGCCAAATTCCCCTCCCCCTGCAGCTTGAAG
GGGACATAACCGATAGTCCGGGGGTTTTTGTGGTCCTTTGGAGATTTCTTTGCTCATTTCCTTCTGGGCA
TGGGAGATTAGAGAAGGCTTTTCATTAATAGGAAGGGGAGCTAGGATATGGGGGTAAGCTGAGAGGTCCT
CCTATGGGATGTAAATTGCAAGCTTTGCATAGTGGTGGATTCCCCTTCAATGAAAAAAAAGCTTAGACAT
AAGGTATTTCACTCCATTTGCCTTCCCTCGTATGGAAAAGGTCAAGCTGCAGGATAGTATTGTAATTTAC
ACTTTCCTCAGGTGGCCATTTTTCCCCATCAGAGAGAGAATATTGGGGCCGAATCGTAGTGCAGAAAAAA
ATGAGCCGCCTCTTTTTCAGGGTTTTGCAGGTCAAATTGGTCCCAATGGCTTAGGATGCATTTCAAGGGT
GATGCCTGAGTGTTTCCCATCTGAAAGACAAAAACCACCCATGGTTTTGGTTTGCTTGTTTCTCCCTCTG
CCCAAGAACCCACAATGGTCCCTGGACCCTGCTGATCAGAATAGTTGCACTCACCAACACAGCAGCAGAA
ACCCCTCTTGCCCAAGAACCCACAATGGTCCCTGGACCCTGCTGATCGGACAGTTGCACTCACTGACACA
GCAGCAGAAACACTAGTTTTCCTTCTAGACCACAAGGAGGACTGAGGAAGGTTAGATTTACTAGCCCTTA
CCGACACACTCTCAAAAACCTGCACCCTTGCCTGTCCTCCTAGACTATAAAGAGCACCAAGAAAAATTGG
ATTTAGTGGCCCTTACCAATGCATTCTTGAAAACCTGTTAAGAGTCCTAAGCATTATCCTGTTAGTATTG
GGAATTTGCCCCTGTCCTATAAAGATGTTATGCCCCCAAAATGAAGAGGAGGACCATACCCTGAGGGAGA
GAAGGTATCTCCAGGGTTGGAAGAGTAGCATCTTTTGTCCTCACTTGAATAGAAAGGATATCCTTTCTGA
GGCTCCCCATATCATAACTCCAGGAATAGCTTTTGTTAGGCCCGCTAGTCTGAGGAGGGATCCTAAAATT
CCAGATAGTACCCCCAGCACTGATGGGGCTTTGAGCAAAAATTTTATCTTTCTGATTGGTGAGTCAAGGT
GCCTAAAAAATGTAACAGAGTTCCGACGTTTATGCTAGAAATCATTCTCACAGGAGAAACTAGGAAAGCA
CCGGAGACAGGGAGTGGTTTTTAGAAGAAGGACTAGCCTCAGAGAAGAGAGGTGAGAGGAAGTTTGACAA
GCATTAGGACCCAGGAGGCAAGGGTCGGGATAGGTAGGATAGATGGGTAAGTCTCACTTGGATGACATGA
CTTTGAGAATTCTGCCCATGGCTGCAGGGTCAACCAACTTGTTTTCGGGACCGTGGAGCTGAATGGCTTT
CCTCTCTGTCAACCCTCAGTTCAGCCCGGAAGTACAGGAAAAGCAGAAGCTGGTTCCAGGCAAACCAATG
CTCCCAACTCCGAAAAGTCGGGAGTTGTTAGAGAGCCCTTTCCCAGAAAGCCTGACACCCGTGTCTTTAG
TTTAGCAACTGTGCTAGTAGCTTTTAACTGGCTGACAGGTGCCTGGTATTTAGCCTCCAAATTCTAAGGA
AAAATAGGACAGAATAGCAAGCAAAAGGGGTCTGATGGTACTCACCACTTGGCGATAGTCCCATCTGGGT
CACCAAAATGTGTGTGGAATTGGTTCCTTCCAGTGGTTTCTTTGTCTCACTAACTTCAAGAATGAAGCCG
TGGACTCTTGCAGTGAGTGTTACAGTTCTTAAAGATGGTGTGTCCAGAGTTTGTTCCCTCAGATGTTCAG
ATGTGTCTGGAGTTTCTTCCTTCCAGTGAGTTTGTGGTCTTGCTTGACTTCAGGAGTGAAGCTGCAGACC
TTCACAGTGAGTGTTACAGCTCTTAAAGGTGGCACGTCCGGAGTTGTTTGTTCCTCCTGGTGGGTTCATG
GTCTTGCTAACTTCAGGAGTGAAGCTGCAGATATTTGCAGTGAGTGTTACAGCTCTTAAAAGGTAGTGCA
GACCCAAAGAATGAGCAGCAGCAAGATTTATTGCGAAGAGCAAAAGAACAAAGCTTCCATAGCATGGAAG
GGGATCCAAGCAGGTTGCTGCTGCTGGCTTGTGTGGCCAGCTTTTATTCCCTTACTTGGCCCCGCCCACA
TCCTGCTGATTATTCCATTTTACAGAGCGCTGATTGGTGCATTTTTACAGAGTGCTGATTGGTGTGTTTA
CAA
