# Supplementary material for: Genome-wide characterization of endogenous retroviruses in snub-nosed monkeys
Source: PeerJ. 2019 Mar 18;7:e6602. doi: 10.7717/peerj.6602 (PMC6428148; doi:10.7717/peerj.6602)
Supplement: File S4 — All ERV sequences found in the black and white snub-nosed monkey. [file peerj-07-6602-s004.zip › Supplemental4/39-3968.fasta]

>NW_016804690.1:8388304-8392271 Rhinopithecus bieti isolate Rb0 unplaced genomic scaffold, ASM169854v1, whole genome shotgun sequence
TTTCAATTTGCATCTCTGACAATTAGTGATTTTGAGCATTTTTCCACATATCTGTATATCTTCTTTTGAA
AAATGTCTATTCAGATCGTTTGCCTTTTTTTTAGTGAAAATACAGTGAGTTCACACTGAAGAAAGGGGAG
TGCTGCTGGTGTCCTCAAGAAAGAGTCACATGCAAGGGGGTTTGAGATTTCTATCTTTACAGGTTTGTTT
AACCAAGGGGTGGAATATCCATGAAGATTATTGGAGAAAGTGGAGATTTCTCAGAACTGTGGTGTCACCC
ATTTTTACACCAAATATGGATGCTCCCAGAGCTGTCATGGCACTAGTGGGTGTGTAATTTAGTATGTTAA
TGAGCATATAATGAGGCTATAGGTGAAGCCTAAGTCAAATCCATTGCCATGTGGGATCCAGTCTGTCTTA
GTCAGCTTGGTCCACACCACAGTTTTTGGGGTCTTATCGGCCCCTTGCTTATGCAACTACTTTAAGTTTC
CTTTTGCTAGTCGTGCACAACTGCTGCCTGGCATTTTTCTATTCTCCTGCCACCACCCTGTATTATTCTC
ATCTTCTTTTCCTCCCTCAGAGATTTCCATCCCTTATTCTTAATGGTTAAAGAGGAAGGAGGTCAGTCTT
CTGTATCTTATTCCTGTTGATTAGGGGTGTTGCTCCTGCCTAGTGAGGATGTGGAATTCTCTGGTTGCCT
AGTGTAAAAGTCCCATCGGTGGGTCATTAGGAGAATGAATTGGAGGCAGAGACTGGTTGACATGCTTGCA
TGACCAATATTTTGACATGAAGCAGTTGCAACCTAGAAGACACAAACTTTACAAGGAGGTTAAACAAGCA
AGGACCAAATGTTAGTAGTAAATAAGATAGCTGTTAAAGGTCTCGGGAAAGGTAAGAACCATGTCACAGT
TGGTAGATATTCTTTGATGGAGTCTCAGATGTTTTGAGTGGTGGGATTATTGAAATTATGTAGACAGATA
GCCTGCTATTAAGTCTTTTCAACTTCAAGTTTAACCAATCATGAGTTATTAATATAAGAACAACTGGTGT
GTTTTATTATTGCACAAACCTCTCTTTGTTCAGCTAAAAGTTAAAGTCTCTTGTTCTGGCCCCGACCATT
TGAGTGGTTCATGCTCTGGCTGTGTTAGGATCTCATACAATGGATTAGCAATGAGCCCAAATCCTAGGAT
CCAAATCCTGCAAAATCCTGCCCTAACCAGAAAAGTTCGGGTTTCTTCTTCATTTGTGGAGGTAGCCTTT
TTTTGTTGCTGTTCAATGGACAAGGTCTGGTTTCCTGGACTTAGAAGGTACCCCAGATATTTCAGTTCTG
GTTTAGAAATCTAGGACTTGGATGGACAGACTTGATACTCTTTTTCCCGGGAAGTTTAGGACTTGAGTGG
TATTCTTATCTGAGTCCTTTTTAATGGGTCTGCATTATAGGGATGCCATTCATGTATTGCAGTATGGCTC
CCCTTTCTAGCTATATCTACCTTAATTCTTGTGCCAAGGCATTTCTGAACAAGTGAGGGCTATCCCTAAA
ACCCAGACGCAGTACTGTCTAGGTGTACTGCTGGGTAATATAGTTGCAGGATTAGTCTGATCAACAGCAA
ACAAATATTAAGGGTTAGGGTGCAAAGGGATACAAAATGAAAGCATCCTTGAAATCTAGTATCATGAACC
AAGTGTTGTCTCCCAGTATTTGGGTAAGTATGGCATAAGTATTGGGCATTATAGGATGTAAGGGAATTAC
GGCCTCATTAATGGCTCTTAAGTCTTGAACTAGACAGTATTCCCCATCTGGATTTTGGATAGGGTGGACA
GGAGTATTACAAGGAGAGTGACATGGAACCAGGAGGCCATGTTTTACAAACGTCTCAATTAGAGAGTGCA
GACCTTGCCTGACTTCTTGTTTGAGAGGATATTGATGCTTGTGTGGGAAATTATTTTTGTCTTTTAAAGA
GAAAATCACTGGCTGAGAATGTATTGCTTTGTCAGAGGTTTCTTGGTCTCACACTTGAGGGCCTACTTGA
GCATTATTTTGAGGGAGATCTCCTGTTTTTCTGAGGTTGACATAGAAAAAAGCATTGCTATTAAAGGGGG
CTCCCAAGGGCCTGATAAATGTAAAATGACTCAGAGGGTGGCTAGGAAGTTCCGTCCCAATAAAAGAGGA
GGACACTGGCATAACTAGACACTTGTGAACCTGCAGCTCAAGGGTAAAGTAAAGCATTCCTAGGGGTGCC
ATTGACACCTGTGATAGTGCAACTTTTGGAGGGATAAGGGTCCAGAGAGACTGTTTAAATCAGAGTAAGC
AGCCCCCAGGTAAATTAAGAAATTAATATTCTTACCTCCCAGGTCAAGAGTGACCCAAGACTCCTCAGTT
GTGATGGCCATGCCTTTTGTGGGTGCTGCCAGGAACCTCAGGCCCCTTCAGTCCTCAGTTTTGGCCGTGA
TAAGCATCAGGTGTCTTCCTCTCCCTTTGGAGCTGAGAGCAATCCCTTTTCCAATAGCCTTCCTGGCTTT
CAGTGAGGACAGGGTCCAGGTGGGCTTCCCTGGTAGGGACAGTTCTTGCTCCAATGTCCTGGCTTCCTGC
ACTTGAAGCAACAACTATAGGTTTGCCGGAAGCATCCCCCTGAGTGACCCTGAGGTTGCGGGGTACTACT
TACAGCAAGTGTTATCATTTGGGCTGGCTGTCTATCCCATTGTTTGAGACACTGGGTCTTTTCAGGCTCT
TCAACCCTGTGCTTATCATTGAATACCCCAAAAGCCACATCGAACATTTCATTAATAGGCATTTGGGGTC
CCAAAGCCAACTTCTGTCATTTTCTCCTGATTTTGGGTGCTGACTGGCTACTAAAGTGTTTCCCTAGTAA
AATTTGGCCAGTATCAATACTGGGGTCCATGTTAGCATATTTTTTTCAGGTCACTACAAAGCATCCCTGG
AACAAAGCTGAATTTTCATAATTTCCTTATTTCTCTTATTTTATCACAGGTCACAGGCTTAGTGGTACAT
TTTTCCATTCCCTCCACTAAAGGAGCCACCATTAGTTCCTTATTCTTAGAGGAGCCTGACACTCTTGGTA
GTTCCAGATAGGGTCATGGTTAGGCACAGACATGGCCCCTGCAGTGTATTGTTCAGAATCCCCTGCTGAC
AAGCTGCCAGCATAAGCCTTGGCCTCTACCCAAATACGCTGCTTTACCTCATGGGTACAACACATGAACA
AGATAGTATGAATATCTCCCCAAGTTAACTCAAATGAGAGTGAGAGCCCAAAATTCCTCCATGAATTTTA
GTTGGGTTATCTGAAAATCAGTCTAGCCTTTATCTGCATTGTGCTAGATCAGACACTGAAAAAAGTACAT
ATACTTGCATGGCCTGCATCCTCATTGGCCATCACTCTAAGTGAGCATAACTTAGAATTGTCAGGGAGGT
AGAAAATGCCAGTGCTAGTGACCCCAGCAGGGCTCTGTTCCTTTGGTAGGGAAGACCATATAGGTTGGTA
AGCAGGTGGACTAGCAGTAGTGTAGCTGGAACTAGCAGAAGACTGGGGAGTCAAAAGTGGAGTTGGGTGA
GAGGGAGGAGCTAGGGATGCAGGAACTGACTCTAGGTTAGGAGGTGTGAGAAGGCTCTGGGGAGGTACAT
TTTTCAAAAGGGGATCATCTAGGATATCTACTTCCCCAATTAGTTCCCCTAAAGGGGTATGAGCATAACA
AAGGTGGCAATTTCCATGATGGTCAGAGCTCTGATGATGAGTCATGAAGGTCTGTACATATGATATTTCA
GTCCATTTCTCCCAACATTTTTAAAAAGATCTAATTGCAAGATGGTATTACAAATTAAGGGTCCTGTTAT
CTGGCCATTGTGCTCTATTTTCTAAATTACAGTTACCCATAGCCTTGACTTGACCTTGGCATGACCAAAT
GCTGATGGTCCTAAAATGGGAGTGATGATGCTCCTGGCTGGTTCACCA
