# Supplementary material for: Genome-wide characterization of endogenous retroviruses in snub-nosed monkeys
Source: PeerJ. 2019 Mar 18;7:e6602. doi: 10.7717/peerj.6602 (PMC6428148; doi:10.7717/peerj.6602)
Supplement: File S4 — All ERV sequences found in the black and white snub-nosed monkey. [file peerj-07-6602-s004.zip › Supplemental4/40-12360.fasta]

>40NW_016805589.1:189672-202031 Rhinopithecus bieti 
TATAGAAATACTACTAATTTTTGTATGTTGATTTTGTATCTGGCAACTTTACTGAATTTATTGTTATAAT
AGTTTTTTGGGGTCTTTAGATTTTTCAAAAATGAGATTATATCATCTGCAAACAAGGATAATTTGATTTC
TTCCTTTCTAATTTGGATGTCCTTTATGTCTTCTCTCTCTCTCTCTCTGTTTTTGAGATGAGGCCTTGCT
TTGTTGCCCAGGCTGGTCTCGAACTCCTGGGCTCAAGCAATCCTCCCGCCTCAGCCTCCCAAAGTACTGG
GATTACAGGTGTAACTCACTTCGCCTGACCTAGGAAACCCTTTATTTCTTTCTCTTGTCTAATTGCTGTA
GCTAAGAGTACTATGTTGAGTAACAGTGGTGACAGTGGGCATCCTTGTCATATTCTAGATCCTAGAGAAA
AGGCTTTGAGTTTTTGCCTACTCAGTATGATACTAGCTGTGAGTCTGTCATATATGACTTTTACTATGTT
GAGGTATGTTCCTTTTATACCCAGATTTTTTAGGGTTTTTAAAATTTCAACAGCTTTGGGGAACAGGTTG
TTTTCAGTCATATGGATAAGTTCTTTAGTGGTGATTTCTGAGATTTTGGTGTACCTGTCACCCAAGCAGT
GTACATGGTACTTAATATGTGTAGTTTTTATCTCTAACTCCCCTCCCACCCTTCCCTCCAAGTCCCCTAA
ATCCATTATATCATTCTTAAGTCTTTGCATTCTCATACTTAGCTCCCACTTGTATGTGAGAATATACAAT
ATTTGATTTTCTATTTCTGAGTTACTTCACTTAGAATAGTGGCATCCAGGTCCACCCAAGCTGCTGCAAA
AGCTATTATTTTATTTAGTTTATGGCTGAGTAGTATTGCATAGTGTATATATGCCACATTTTCTTTATCC
ACTTGTTGGCTGATGGGCATTTAGGTTGGTTCTATATTTTTGCAATTGTGAATTGTGCTGCTATCAACAT
GGCTTGCTCATGTGTCTTTTTCATATAATGACTTCTTTTCCTTTGGGTAGATACCTGATAGTGGGATTGC
TGGATCAAATAATAGCTCTACTTCTATATCTTTAAGAAATCTCCAAACTGTTTTCCATAGTAGTTGTGCT
GGTTTACATTCCCACCAACAGTATAAAAGAGTGTCCTTTTCACCACATTCATGCCAACAACTATTACTTT
TTGATTTTTAAATTATGGTCATTCTTGCAGGAGTAAGGTAGTGTCTCATTGTGCATTAGGAAATTTAGTA
TACAATAAAGACAGCATTTTTATTGAAGAAAGGATGCATTTTAAAAAACAAGTATTTTCAAAAATGTAGG
AAGGATTGTGGTTACTTACAGAAACAGTAGTACAGTCGGAAAAATTCAGCACAATACATATTAGTGGAAT
TCATCTGATCAAACTTAAAATATTATTCCTTGCATTATAGTTCTGAGCAGTTACCATAGATAATAGTTCT
ACTGTGTTGTTCACTTTAAACTAGAGCAAGAAACTTTTCTAATTAGTGGAATTGGGATGCTGTGTAGCTG
ATGTTGGCCTGGTAAATGCTTAATACACAAGTATATGCATATATATGTATGCATATACATATATTATAAA
TTTCACTGATATAAAGGATGTTTGGTAAATAGTTTAAAAATAGTAATAAACGGGCTGGGCGCGGTGGCTC
AAGCCTGTAATCCCAGCACTTTGGGAGGCCGAGACGGGCGGATCACGAGGTCAGAAGATCCAGACCATTC
TGGCTAACACGGTGAAACCCCGTCTCTACTAAAAAAATACAAAAAAACTAGCCCAGCGCGGTGGCGGGCG
CCTGTAGTCCCAGCTACCCGGAGGCTGAGGTGGGAGAATGGCGTAAACCCGGGAGGCGGAGCTTGCAGTG
AGCTGAGATCCGGCCACTGCACTCCAGCCTGGGCGACAGAGCGAGACTCCGTCTCAAAAAAAAAAAAAAA
AAAGTAATAAAACATATAATTCTCCCTATTATCAATTATCATAGAATGTTTTCCTCGATTTTTGCTGAAC
TTTTCTATCCATGACCTATCTATGGTTGTAATTGACAAGTGTAGTTCTCACATGAATGTCTGTTGGTATT
TTCATTTATCTTAACAAATAATATAGAGTAAAATGACAAAGACATTGAATCTTGACCTGTTTGTCTATGA
TGTGACTTCCTGGCTGCATTGGATAATACCTCTTAAATAATGGAAAATTATTTGATTATTTTTGTCCTAT
TCACAATGTAACAGCTACAAATACGATACACTTTAAAAAAATTATAGTATACTTACCTTTTTTTATTTCA
ATAGGTTTTTGGGGAACAGTATTTGCTTACATGAATGAGTTCTTTCTTTAGTGGTGATTTCTGAGATTTT
GGTGCATCCATCACCCGAGCAGTATGCATTGTACCCAGTTTGTAGTCTTTTATTCCTCACCCCCTTCCCA
CCCTTTCCCCCTGAGTCCCCAAAGTCCATTGTATTATTCTTATGCCTTGCATCGTCATAGCTTAGCTCCC
ATTTATGAATGAGAACATGTGGTGTTTGGTTTTCCATTCCTGAGTTACTTCACTTAGAATAATGGTCTCC
AGTTCCATCCAGGTTGCTGAGAATGTCATTATTTCATTCCTTTTTATGGCTGACTAGTATTTCATGGTGT
ATATATATATTTATATATACCACAATTTCTTTATACACTTGTTGATTAATGGGCATTTGGGCTGATTCCA
TATTTTTACAATTGCGAATTGTGCTGCTATAAGCATGTGTGTTCAAGTGTCTTTTCCATATAATGACTTC
TTTTCTTCTGGGTAGATACCCAGTAGTGGGATTGCTGGATCAAATGGTAGTTTTACTTTTAGTTCTTTAA
GGAATCGCCACAGTGTTTTCCATAGTGGTTGTACTAGTTTACATTCCCACCAGCAGTGTAAAACTGTTCC
ATTTTCACCACATCCTGGCCAACATCTATTATTTTTTTATTATGGCCATTTTTGCAAGAGTAAGGTGGTA
TCACATTATTGTTTTAATTTGCATTTTCCTGATAATTAGTGATGCTGAGCATTTTTTTTCATATGTTTGT
TGGCTGTTTGCATATCTTCTTTCGAGAATTGTCTGTTTACGTCCTTAGCCCACTTTTTGATGGGATTTTT
TTTTTTCTTACTGGTTTGTTTGAGTTCCTTGTAGGTTCTGGATATTAGTCCTTTGTCTGACGCAGAGATT
GTGAATGTTTTCTCCCACTCTGTGGGTTGTCTGTTTACTTTGCTAATTCTTTTCTGTGCAGAAGCTTTTT
AGTTTAATTGGGTCCCATTTATTTATTTTTGTTGCAGTTACACTTTCTTTTGGGTTCTCAGTCATGAATT
TTTTGCCTAAGCCAATGTCTAGAAGAGTTTGTCTGCTGTTATATTTTAGAATTTTTATGGTTTCAGGTTT
TAGATTTAAGTATTTGATTCATCTTGAGTTGATTTTTGTATAAGGTGAGAGATGAGGATCCAGTTTCATT
CTTCTACATGAGGCTTGCTGGTTATCCCAGCACCATTTCTTGAATAACGCATCCTTTCCACACTTTGTTT
TTGTATGCTTTGTTGAAGATCAGTTGGCTGTAAGTATTTGACTTTATTTCTTGGTTCTCTGTTCCATTTC
ATAGGTCTGTGTGCCTGTTTTTATACCAGTACCATGCTGGTTTGATAACTATAGCCTTTTAGTAGAATTT
AAAGTCAGGTAGTGTGATGCTTTCAGATTTCTTCTTTTTGTTTTGTATTGCCTTTGGAATGTGGGCTCTT
TTTTGGTTCCATATGAACGTTAGAATTGTGTTTTTCTAGTCCTGTGAAGAATGATAATGACATTTTTTTT
TTTAAGCATTTTTTTTTTTTTTGATTATACTTTAAGTTCTAGGGTACATGTGCATAATGTGCAGGTTTGT
TACACATATGATATACTTATGCCATGTTGGGTGTGCTGCACCCATCAACTCGTCAGCACCCATTCAATTC
ATCATTTATATTCATGTATAACTCCCCAATGCAATCCCTCCTCCTCCACCTCCCCCTCCCCATGATTGGC
CCCAGTGCCGTGATGTCCCCTTCCCGAGTCCAAGTGATCTCATTGTTCAGTTCCCACCTATGAGTGAGAA
CATGCGGTGTTTGGTTTTCTCTTCTTGTGATAGTTTGCTAAGAGATGATGGTTTCCAGCTGCATCCATGT
CCCTACAAAGGACCGCAAACTCATCCTTTTTTTATGGCTGCAAGTATTCCATGGTGTATATGTTGCCACA
TTTTCTTAATCCAGTCTGTCACTGATGACATTTGGGTGATTCCAAGTCTTTGCTATTTGTGAATAGTGCC
GCAATAACATACGTGTACATGTGTCTTTGTAGTAGCAATAATTATTTAATCCTTTGGGTATATACCCAGT
TAGTGGCATGCTGGGGTCATATGGTACATCTAGTTCTAGATCCTTGAGGAATTGCCATACTGTTTTCCAT
AATGGTTGAACTAGTTTACAATCCCCACCAACAGTGTAAAAGTGTTCCTATTTCTCACATTCCTCTGTCC
AACACCTGTTGTTTCCTGACTTCTTAATGATGCCATTCTAACTGGTGTGGAGATGCGTATCTCATTTGTG
GTTTTGATTTGCATTTCTCGATGGGCGAGTGATGATGAGCATTTTTTCATGTGTCTGTTGCTGGTATGAA
TATCTTCTTTTGAGAAATGTCTGTCTCATATCCTTCCCCACTTTTGATGGGTTGTTTGTTTTTTTCTCGT
AGTAATTTGTTTGAGTTCTTTGTAGATTCTGGATATTAGCCTTTGTCAGACGAGTAGGTTGCAAAAATTT
TTCTCCCATTCTGTAGGTTGCCTGTTCACTCTGATGGTGTTTCTTTTGCTGTGCAAAAAGCTCTTTAGGT
TTAATTAGATCCCATTTGTCAATTTTTGCTTTTGCTGCCGTTGCTTTTTGGTGTTTTAGGACATGAAGTC
CTTGCCCATGCCTATGTCCTGAATGGTACTAGTCCTAGATTTTCTTCTAGGGTTTTATGGTATTTAGTCT
AACATTTAAGTCTCTAATCCCATCTTGAATTAAATCTTCGTAGAGGGGTAAGGAAGAAGGATCCAGTTTC
AATGCTTTCTACTTATGGGCTAGCCAATTTTCCCAGCACCATTTATTAAATAGGGAATCCTTTCCCCATT
TTCTTGTTTCTCTCAGGTTTGTCAAAATCAGATGGCTGTAGATGTGCGGTTATTATTTCGAGGGACTCTG
TTCTGTTCCATTGGCTTATATCTCTGTTTTGGTACCAGTACCATGCTGTTTGGTTACTGTAGCCTTGTAG
TATGTTTGAGTCAGGTAGCGTGACGCCTCCAGGCTTTGTCCTTTTGACTTAGGATTGTCTTGGCAATGCG
GGCTCTTTTTTGGTTCCATATGACATTTTGCTGGGAATTGCATTGAATCTATAGATTGCTTTTGACACTA
TGGTCATTTTCACAGTATTGATTCTTCCCATCCATGAACATGGAATATATTCCATTTGTTTGTGTCATCT
ATGATTCCTTTCAGCAGTGTTTTGTAGTTTTCCTTGTAGAGATCTTTCACCTCCTTGGTTAAGTGTATTC
CTAAGTGTATTAGTCAGGGTTCTCTAGAGGGACAGAACTAATAGGCTAAATGAGTATATAAAGGGGAGTT
TATTAAGGAGTATTAACTCACACAATCACAAGGCCCAACAATAGGCCATCTGCAAGCTGAGGAGCAAGAA
ATCCAATCTGAGTTCCAAAGCTGAAGAACTTGGAATCTGATGTTCAAAGGGAGGAAGCATCCAGCACGGG
AGAAAGATGTAGGCTGGGAGGCTAAGCCTGTCTAATCTCACCACGTTCTTCTGTCTGCTTTTATTCTGGC
TGCACTACCAGCTGATTAGATCGCATCCACCCAGATTGAGGGTATGTGTGTCTTTCCCAGTCCACTGATA
CAAATGTTAATCTCTTTTGATAATACCCTCACATGTCTACGGCCATACCACCCTGAACGCGCCCGATCTT
GTCTGATAATACCCTCACAGACACACCCAGGAACAATACTTTGCATCCTTCAATCCAATCAAGTTGACAC
TCAGTATTAACCATCACAAGTCCACCCCTTGTCAACGTGAACCCATACACACCTCCTGAAATTATAGATA
ATTTTCAAATTAAGACAACAAGGTCATAATTATTCCTAACATAATACAACTATCCTTCATACAACCAAGA
ATGCACTAATTCCTAACCCAAATGCTATTACATAAAGTTAACATTTAAACGTTGATATGAAGTCAATAAA
TCTTATGTCACATGATACATGAAAAAGGAGATAAAATGCAGATATTTTCTTAGTAGAAGTATATAAATGC
ACAAACATGTTTTTAACAAAGAAGGAGGAAATACTCATGACAATTACAGTCCTCATTTCTGCAACTGGTC
GTGTGGTTTGTAGCTGGTGTTGATGACTACTTTTTTCTACTACTCATTCTGTATTCCCTTTGCCTTCAGC
AAGCACCTCAGCAGGTAGTGGTTTTTTCCTGGTGTAGTGACCCAAACCTTCATATCCAAAGGATCTGGGC
CATTTGTAGTCCTGCCTGGATTGTGCTGTTGTAGTTTCCCATTAACCTTAATCACAGGGCATGGTAATAC
TAAGAGACACCTAAGGGATCTCGAGTATTCCATGCATACTCTTCCTTACCTCCATTGTGGAGTAGTAGAC
TGATTTCATCTTGAGAGTCTGGGTCAGTCACCCCAGTCAACACTGTAACTTCCTTCTTAGGCTGTTGGTT
TAAAGGTAGGAGGAACCCAAAATGTCCAGGTGGCAATCTTAATTTCCAGTTTAATGGAATCGTTGTTGTG
TCTTCTGGTGGTAACATTCCTCCCTCTGGAACTAAGACCTCTAGGCCAGCAGAACATAATGTCACAGAGA
CAGGAAGTAAAAATTTTGCTAGTGGGTCACTAGGGGTGATGGTAAGTGGTGCCACTTCCACTTCCACCCC
TTGATTCCTGGACCCATGAATTCTGGTTATGGGAGAAACAGTACCGTATATTGGATGCTGATTCAGAGCA
TACACAACCTTCTGGAGAATTTTGCCATAGCCCTGCAAAGTATTGTCACCTAGTTGACATTGTAATTGTG
ACTTCAAAAGGCCACTCCATCATTCTATCAACCCAGCTGCTTCAGGATGATGGGGAACATGGTAAGACCA
GTAAATTCCATAAGCATAAGCCCACTGCTGCACTTCTTTAGTTGTAAAGTGAGTGCCTTGGTTAGAGGCA
ATGCTATGTGGAATACCATGATGGTGTATAAGGCATTCCATGAGTCCACAGATGGTAGTCTTGGCAGAAG
CAGTGTGTTCAGGATAGTCAAACCCCTATCCAGAGTGTCTATTCCAGTGAGGACAAACCGCTGCCCTTTC
CATGATGGAAGAGGTCCAATATAATCAACCTGCCACTAGGTAGCTGACTGATCACCCTGAGGAATGGTGC
CATATCAAAGGCTCAGTGTTGGTCTCTGCTAATGGCAAATTGGGCACTCAGCAGTGGCCATAACCAGGTG
AGCCTTGGTGAGTGGAAGCCCATGTTGCTGAGCCCATGCGTAACCTCCATCCCTGCCACCATGGCCACTT
TGTTCATGGGCCCATTGGGTGATGACAGGAGTGGCTGGGGAAAGAGGCTGAGTGGCGTCCACAGAATGAG
CCATCCTATCCACTTGATTATTAAAATCCTCCTCTGCTGAGGCCACCCGTTGGTGAGCACTCACATGGGA
TACAAATATCTTCACAGTTTTTGACCACTCAGAGAGGTCCATTCACATACCATTTCCCCAAATTTCTTTG
TCACCAATATTCTAATCATGCTTCTTCCAAGTCCCTGACCATCCAGCCAAACTACTGGCTACAGCCCATG
AATCAGTATATAATTGCACATTTGGCCATTACTCCTTCCATGAAAAGTGCACAACCAGGTGCACCAATGG
AAGTTCTGCCCACTGGGAAGATTTCCCTTCATTGCTGTCCTTCAGGTATGTCCTTGGAAGGGGCTGTAGT
GCTGCAGCTGTCCACTTTCAGGTGGTGCCTGCATATCATGCAGAACCATCTGTGAACCAGGCCTTAGTCT
TCGCTTCCTCTGTCAGCTGATCATAGGGAACTCCCTATGGGGCCATTGATGCAAGCTGGGGAAGAGAAGG
TAGGGTGGCAGGAGTGAAGACCCTGGGCATTTGAGCCACTTCCTCATGTAACTTACTTGTGCCTTCAGGA
ACTGCTTGAGCCTGATCACATATATACCACTTCCATTTGATGATGGAATGCTGCTGTGCATGCCCCACTT
TATGGCTAGATGGGTCAGAAAGTACCCAGTTCATGATAGGCAGTTCAGGTTGCTTGGTGACTTGATGACC
CATAGTCAAATGTTCAGTTTCCACCAAAGCCCAGTAACAGGCCAAGAGCTGTCTCTCAAAAGGACAGTAG
TTAGCTGCAGAAGATGGAAGGGCCTTGCTCCAAAATCCTAGAGGTCTCCACTGTGATTCACTTATGGGGG
CCTGCCAAAGGCTCCAAACAGCATCCCTATCTGCCACTGACACCTCAAGCACCATTGGATCTGCTGGGTC
ATATGGCCCAAATGACAAAGCAACTTGCACAGCAGCCTGGACGTGTTGTAGAGCCTTCTCCTATTCTGGA
CTCCATTCAAAAGTGAGAGCCTTTTGGGTCACTCGATAAATGGGCAGGAGTAATATACCCAAATGAGGAA
TGTGTTGCCTGCAAAATCCAAATAGGCCCAAATAAGCCTCTTTTATGGTTGTAGGAGGGGCCAAATGCAG
CAACTTATCTTTCACCTTAGAAGGAATATCTCGACAGGCCCCACTCCACTGGACCCCTAGAAATTGTACT
GAGGTAGAAGGTTCCTGAATTTTAGTCATTTATTTTCCATCCTCTGGCATGCAAATGTCTCACCAATAAG
CCCAGTGTGTTTGCTACTTCTCGCTCACTGGATCCAATCAGCAAAATGTCATCAATGTAATGAACCAGTG
TGATATATTATGGGAGGGAAAATCAATCAAGGTCTCTCCAAACAAAATTATGACACAAAGCCGGAGAGTT
GATATACCCCTGAGGTAGGATGGTAAAGGTATTTTGCTGACCTTGCCAGCCAAAGTCAAATTGCTTCTGG
TGGGCCTTATGGACAGGAATGGAGAAAAAGGCATTTTCCAAATCAATGGCTGCATACCAGATACCAGGAG
ATGTGTTAATTTGTTAAAGCAATGAAACCACATCTGGTACAGCAACTGCGACTGGAGTTAACACTTGATT
AAGCTTATGATAATCCACTGTCATTCTCCAAGATCCATCTGTCTTCTTCACAGGCCAAATAGGAGAGCTG
AATGGGGATGTGGTGGGAATCACAACCCCTGCAGCTTTTGAGTCCTTAATGGTGACACTAATCTCTGCAA
CCCCTCCAGGGATGCGATATTGTTTTTGATTTACTATTTTTCTAGGTAGAGGCAGCCATATTTGGCCTTC
CTATTTGGCCTTTCCCATCATAATAGCCCTCATCCTACCAGTCAGGGGGCCAATGTGGGGGTTTTGCTAG
CTGCTAAGTATGCCTATGCCAATTATGCATTCTGGCACTGGGGAAATGACCACAGGATGAGTCCAGGGAC
CCACTGGACCCACTGTAAGTCAGACTTGAGCTAAAACTCCATAAGCCTCTACTTTAACTGGAGGACCACA
ATGACGTTTTGGGTCCCCTGGAGTCAGCATCAGCTCAGAGACAGTGTTCAGTAATCCCTGACATGTCAAT
CATTTCCCTTTCCCCAATACACAGTTACTCCGGTAAAAAGCCATAGGTCTCCATGGGGAAGGATAGGAGA
AAGATTAACAGCATAAATTGTTGTCAGTGTAGTGGGGTCCTTCCTCAAGGGGACCCAGCCTCCCCTTCAT
TCAAGGGATTCTAGGTCTGTAAACTGGTTTAAGTCTGGAAATTGATTGAGGGGCTGTGATTCTCTGTTTT
TATAATTCAAATTAGTCTTTTGTCCACTTGACCTGGAAGTTTTCTGCTTTTATAAATTAAATAAGAATGC
AGTAGGCTTCCTATCATTTTCACTTCTAGGAACACATGATTAATAACTGATGCCAGAGATCTACATGAGT
CAGACTATTCTGATTGCTCTTTTGCCTCTGCTGTCCATTATGATAGTTACGTCCACCTTGCCTTTGACAG
TTGAGTGGCCTCTGCCACCCCGAGATCCAATTATTCCCATTGCATTTAAATTTTGTAGTTGAGTAACTGT
GGTTCCTACTTTAAAATCTGATATACAGAGAAGAGCAATCACAAAGCTCTTCAAGGATGCAGGTGCTCCC
CTCACAAATCTATTTTGCAAAGTATTAGTAAAGGGTATATCTTCTGGACCCTCCCAGCTGGGATGAGTAG
GTCTAAAGTGACTAATCCACTCCACCATCCCAATCCCCCTAAACCTTTGGATCCCTTCCTCTACATTAAA
CCAAGGGAGATCAGGCATTTCCAGCTTGCTCACAGTGGGCCATCTTTAAATCCATATTTCAGCTAACCAA
GCACATAAATTATTAGAACCTTTTAAAACTCCCTGAGCTGCAACATTAAATGCAGAATCCCTGCTTAATC
GGCCCAAATCAATAAATTCAGCCTGATCCAATGCCTTGGATCTATGTTCCTTCCACCATTATCCCACACC
CTTAATATCCATTCCTATGCCTGTCCTCCAGATTTGTGCTTATATAAATTAGAAAGCTCAAGCAGTTCTT
TTTGAGTGTAGCACACCTCCTCGTGGGTCACACTCTGAGCCTCACCCCTAGGGCCCTCCTGGGACTTTAA
TCTAGTTATAGGTCTAGAAGCAAACAGTGGTGGTAGCGGGTGGGTCCTGAGGAGAATCAACATTATCTTG
CCTGGCAACTGCCTCAGGGGAGGCCATCACTGTTGCCTCAGGCAGTGCAGGATTTATCTCCTCAGACAAA
AGTGAAAAGGGTGATAGCAGTGTGAGCTGGGGAGGGCATGTTGCCACTACTGGGGATGAGAAAACAGTTT
CTTCTGGCAAAAAAAAGGTTCATCAGAATTTACAATCTCAGTGTCCCCAGCTTCATCAGGGTCCTTTCAC
ATGTCCCCATTCCAAATTTTAGGGTCCCATTCTTTTCCAATCAATGCCCCCGCTTCAACAGTGGACACCT
GGCAAGGCTGTGCATGCACTGTTCATTTTAGTTCAGCCACTGGTATAAGAACTTGTGTCTGACTTCCCGC
AATTTTAGCTCTTTCTCTACAGGAGATAAGACTCTCACTCAGGGAAATCTTAGCAGATTTGAGGCTCAGT
ATCCGCTTCTGAAGCCAGGAATTAGAATCCCTAAGTACATCATTTTCTTACCTCACTTTGTCCAGTGAAC
TTAGGAGCAACCAACCAACTTCATTATGTTCCTTGGTTCCCCACATATGGTCAAAGGTATTATATATAGA
GTTACTAAACTCCTTGCCTCTCATGAGCAGTGAATCAGGACTGTCAAATGAATTTATTTTACGTAACTCT
GTAAACAGTTCATGCCAAGGACTATCAGTATTCTCCATACTATTAGAAGTACAGTCCTTAGCATTTTTGG
GTCTAATCATATTAAGCAGCCAACCCCAAAACCAATGAAAGAACTCCATCCTTAATATTCTGTTCCTCTA
GAACCACTGCTGGGACCAAAATCTGTATTAGTCAGGGCTCTCTAGAGGGACAGAACTAATAGGATAGATG
TATATATAAAGGGGAGTTTATTAAGGAATATTAACTCACATGATCACAAGGTCCCACAATAGGCCATCTG
CAAGCTGAGGAGCAAGCAAGCCAATCCAAGTCCCAAAGCTGAAGAACTTGGAGTTCAATGTTCAAGGGCA
GGAAGCATTCAGCACAGGAGAAAGATGTAGGCTGGGAGGCTAAGTCAGTCCAATCTCTCCACATTCTTCT
GCCTGTTTTTATTCTGGCTGCGCTGGCAGCTGATTAGATTGTGCCCATCCAGATTGAGGGTGGATCTGCT
CTTCCCAGTCCACTGACTCAAATGTTAATCTCCTTTGATAACACCCTCACAGATACACCCAGGAACAATA
CTTTGCATCCTGTAACCCAATCAAGTTGACACTCAGTATTACCATCACACTAAGTATTTTGGGTTTTTTT
GCAGCTGTTGTAAAAGAGATTGAGTTCTTAATTTGATTCTAAGCTTGGTTATTGTTGGTGTATAGCAGTG
TTACTGATTTGCGTGCATTGATTTTGTATCCTGGAACTTTACTGAATTCATTTATCAGCTCTAGGAGCTT
TTTGGATGAGTCTTTAGGGTTTTCAGAGTACATGATCATA
