# Supplementary material for: Genome-wide characterization of endogenous retroviruses in snub-nosed monkeys
Source: PeerJ. 2019 Mar 18;7:e6602. doi: 10.7717/peerj.6602 (PMC6428148; doi:10.7717/peerj.6602)
Supplement: File S4 — All ERV sequences found in the black and white snub-nosed monkey. [file peerj-07-6602-s004.zip › Supplemental4/41-3892.fasta]

>41NW_016805589.1:1950349-1954240 Rhinopithecus bieti 
TGCCCGAAGTCGCGAGACCCCAGTAAGTGACCACCAGAGTCCAGAGTCAAAGCCAAATAGCCAGGGTCAC
TTTATTACGAGTTCGAACCCAGACCTCTCCGCTTTATACAATGGCAGGTAAAGAGAGAGGCCCTGGCTGC
TGTTTTAGGGTTTCTTTTATAGGGAGGTACAAACAAGTCACAGAGAAACAGTAGTTACAAGCTTATTATT
GGTTAACATTTAAAGTTATCAGCCCCCAACGCAGGGGCTGATAGCAGAGCAGTTTTGATTTGTTGGAAAG
CCAGCTCAGCCTCTTCTGTCCAATTAAAGGGCTGCTGCTCTTTTGTTGCCTGGTATAGTGGTTTAGCCAA
TTCAGCAAAGCCCGGTATCCAGAGTCTACAGAACCCTGCCGACCCCAAGAACTCTCTTACTTGTCGTGTT
GATTGGGGTCTAGGGATACGTAGAACAGTCTCTTTTCGGGCATCCGTCAACCAGCGTTGCCCCCCTTTTA
ACAGGTATCCTAGGTAGGTTACCTCTGATTTGCAGATCTGAGCCTTCTTTGCCGAGGCTCGGTAGCCTAG
ATCTCCCAAAGCCTTTAGGAGGCTTTCGGTTCCTTGTAGGCAGGCCTCTGGGGATTCAGCTGCTATTAAA
AGATCATCAACATACTGTAAAAGAGTGATCTCAGGGTGCTGTCGCCAGTACTCACCCAGATCTTCGTGGA
GGGCCTCGTCGAACAGAGTTGGGGAGTTTTTGAATCCCTGTGGTAGCCTGGTCCACGTTAGCTGGCCATT
TATGCCCCTCTCGGGATCTGTCCATTCGAATGCAAAAAGTTCCTGACTCTTAGGGGCTAAAGGCAGGCTG
AAAAAGGCATCTTTTAAATCCAGGACGGTGTACCACTGTTTTTCAGGGCTTAAGGTGCTTAAGAGGGTGT
ATGGGTTTGGCACAGTGGGGTGAATGTCCATGACTCTTTTGTTGACTTCTCTTAGGTCTTGTACTGGCCT
ATAATCTTTACTGTTAGGTTTGCGTACCGGCAGCAACGGGGTGTTCCATGCTGAGTGGCAGGCGCGTAGA
ACTCCCTGATCTAGGAGCCGGCAGATGTGTGGTGTAATACCTTCTCTGGCTTCTAGGGGCATCGGGTACT
GCCGTACCCGAACAGGATCCGTCCCAGGTTTAACTTCAACAAATATGGCAGGACGGTGTTTTGCCAGTCC
CAAACCTCCTGTTTCTGCCCAGGCCTCTGGGAAGCGCTGTAGCCAGGGGCCGATATTCTGGTCAGGAGGT
GCCGGTTCCTGATGGAGTCTATACTCATTTTCTAGGGCAATTGTGAGGACAGATATTGGCTTGTCTTGAG
AATCGGTTACTTTGGGGCCCCCCGGTTGGAAATGGATTTGGGCTCCCATTTTTGTCAGCAGATCTCTCCC
TAATAGAGGACAAGGGCTCTCGGGAATAACCAGGAAGGAGTGGGTTACCTCTCCCGTTCCCAGATTTACA
GTTCTTTGAGTTGTCCAAGGGTATCTTTTAACTCCTGTGGCCCCTTGTACCCAGGATAAGTTATTAGATA
ATTTCCCGTAAGGCTTGACCAAGACTGAATGCTGTGCCCCGGTATCAACCAGAAACTGAACCGGGGACCC
CTCCACTTGTAGAGTTACCCTAGGTTCGGGGAGGGGGTCCGAACCCCGTCTTCCCTAGTCATCTTGGGTT
ACTAATATTGATGAGGCCTTGGGCTGCCATTGTTCTTGCCCCAGTTGGCGCTGTTTTTTCTTGGGGCAAT
CTTTTACCCAGTGACCCGTTTCCTTGCAGTATGCACATTGATCTTTCTTTAAGTTGTGTCTAGGAGTACG
CTTGGGTTGGGCGCCCTCTGACTGTAACTGTTCTTTCTGAACTACTGCGGCTAAGACTTTGGTCATTTTT
TCAGTGGCCCTAATCTGTCTCTCTTCTGGGAGATCTCTATTATTGTATACTTTTTGGGCGATTCGGAGGA
GGTCCTGGACTTGTTTTCCCTCTAGATCTTCTAATTTTTGGAGTTTCTTTTTAATGTCCGGAGCTGCCTG
ATTTACAAAAGACATGACAACAGCTGCCTGGTTTTCGGGTGCCTCCGGGTCCATGGGGGTAAACTGTCTA
AAGGCTTCCATCAATCTTTCTAGATAGGTAGCTGGGCTTTCTGTTTTTCCCTGTAACACGGAATATACCT
TGGCCAAATTGGTGGGCTTGCGAGCGGCAGCCCGGAGACCCACCATTAGAGTCTGGCGATAAACGAGTAG
CCTTCCCCTACCTTCTGCCGTGTTGTAGTCCCATGCAGGTCTGGTCAAGGGAAAGGCAGCATTAATGAGG
TCAGAGTTGGCGGTAGGTTGGCCGTCATCTCCCGGAACCAGTTTTCTGGCCTCTACCTGTATTCTTTCTC
GTTCCTCTGTTGTGAACAAAATTCTGAGGAGTTGTTGACAATCATCCCAGGTTGGTTGATGGGTAAACAT
AACACTGTCTAAAAGAGCTGTTAAATCTTTAGGGTTATCAGAAAACCGAGCATTCTGGGTTTTCCAGTTG
TACAGGTCACTAGTGGAGAATGGCCAGTACTGGAGTCTAGGGTTGCCCGTGTCATCGGGGGGTCCTATTT
CCCTCAGGGGGAGAGCCACAGTGGAATCAGGGGGGCGCGAGCTTATTTCCCGTTGAGCGCGTCCGCGCGT
CCGCCCCGCCGGCCCCCCAGAGTTACTTTCACTTTCGACGGCCCCGGCTGCAGCAGCAGCTGCTGCTTCC
CGCTCTTCGAGGTCCCCTGGGGGGGCTGGGGGCTGAGGGCCAGGAGGGGGATGATAAGGCGGGGGTTCTA
AAAGCAGGGGATCCTGACTGTCTTCTAACACAGGGGGTGGGGGAGCGGACGGTGTTTTTGGCCTACGGGG
GTGTTCTGTCGACTGTACGACCAGAGCCCTACATGGCTCTGGCGTCAGCACAAAAGGAGTTAGCCAAGGG
GGTGGGTTTTCCACAAGGTCTTGCCACACCAGGATGTAAGGGATCTGATCAGGATGTCCTGACCGCCCCG
GCAGGAAAATTTTTGATTTTACCTTAATGATAATGGGGAGACAGAAGGTCCCCTCAGCTGGCCACCCTAC
ACCGAAGGTGGGCCATTCCGAGCGGCAGAAAGTTACCAATTTCCCTTTTCTGAGTTCTATGCTAAGGTCA
TGGCCCCTTGCCTTAACATCTTTAAAGTTATTTATAAGAATGGAGAGTGGAGTACTCTGGCTATTACCCA
TGGTAGTAGAATCCTAGAGATAGAGAAAAGAGAGATATAGAAAAGAGAGATAGAGAAAAGAGTAAAACCA
GAAGTATTGTACTCTTTTTTTTTTTCCTTGCCAAGTAGGTCCTGAAAAATGAAAGTAAGTTAAGTAATTA
ACATAACAATAGTCACCAGCACGTCTCGGGTTTAGCTCTCGATCAGAACCAGATGGGCTAATAAATACAG
AGCCCCAGACGGGTGCCGGGGGACGTCTCCCACCGGCCCCTGGTGGCTGTCTTATAGCGCGTCCGCCAAG
ACTATGCCGACCACCGATACAGACCCCGCGGGATTTTTCCAGACGACACAGAGACTACAGACAACACAGA
GACTCAAGCCGGCCGACTTACCGAATCTGCTCACAGCGACGACCCGTTGACCTGGGGTCTGGTGGGCTTA
GGGGAATCCCGGACGAGCCCCCAAATGTTGTGCCCGAAGTCGCGAGACCCCAGTAAGTGACCACCAGAGT
CCAGAGTCAAAGCCAAATAGCCGGGGTCGCTTTATTACGAGTTCGAACCCGGACCTCTCCGCTTTATACA
ATGGCAGGTAAAGAGAGAGGCCCCGGCTGCTGTTTTAGGGTTTCTTTTATAGCGAGGTACAAACAAGTCA
CAGAGAAACAGTAGTTACAAGCTTATTATTGGTTAACATTTA
