# Supplementary material for: Genome-wide characterization of endogenous retroviruses in snub-nosed monkeys
Source: PeerJ. 2019 Mar 18;7:e6602. doi: 10.7717/peerj.6602 (PMC6428148; doi:10.7717/peerj.6602)
Supplement: File S4 — All ERV sequences found in the black and white snub-nosed monkey. [file peerj-07-6602-s004.zip › Supplemental4/42-9870.fasta]

>42NW_016805589.1:2220317-2230186 Rhinopithecus bieti
TGGAATGCAGAGGCGCAAAGATGGCTCACTAGAGCCTTGACCTTCTGGGCTCAAGTGATCCTCCTGCTTC
AGCCTCCCAAGGAGCTGGGACCACAGGCACGTGCCACCAGGCCCATTTTATTTTATTTTATTTTATTTTT
ATTTTTATTTTGTAGAGACGGAATCTCGCTATGTTGCTTGGGCTGGTCTTAAAGTTTTGAGCTCAAACTG
CCTGGGATTACACTGCTGGGATTATAGGCCTGAGCCATTGTGCTGGCCATGAAGACTTTTTAATTCAGTG
ATGTTGATATATGTTTTTTAATGGTTGTACATGGCATAATAAGTTATAGGCAATGAAATGTGTGTGTGCG
TGTGTTTAGTTTAAGTTGGTTTTTGAAATTCCCAAATCTGGAAACTACTGTTCCAAAGAAAGTTTTGAGA
AGACATTAGTTGACATGTTTGTATTTTCCCTTCTTCCTTATTTTCTGACATTATTGTGGAGAGTGGGCAT
CTAGAGTGATGCCTGGATGAGATCACAATGAAAGATGAGTGCAACCAAGAAAAGACAATCCCAGGTGTGT
CCCCCCACCACTACTTAGACATCTGACTCTGTGTTAATATATGCAGTTGATGGGCACATGTCATCTTAAA
TCCTTTTGGTAGTACAAAGAATCCAGAACCAAGTTTAGTTTGGATTTCTTATGCATATTTGGGACTAACC
AGCAGCTGACTCTGTTCAAGATAAGCACTTGTTTTCTATGGATATTCTGCTGAGGTTGGAGGCTCTGCAC
CAACTGCATGTGGTGAGGGCTTTTATAGGAGCTCTGGATCCTAAGTGTGAAGGGAGCCCTCAGGCTTGCT
ATACTGTGCCCATTCTCAAGGTTGGGGCTAGGGAGAGGGATTTTGCTGTAACATGATCCTACAGTACACA
TAGCCATGTTCTCCAGTTAATAATGACAACAGTGATGATGGTTGAAATGAAATTAATAACAGTGAAATTA
ATGGCATGAAATTAATAACCGTGAAATGCATTGAGCCAACATCATGCTAAATGCTTTCAGGCATGATGCA
ATTTGATCCCAGCAACAGTTGTGTTAGATAGGTATGGTTATTCCTTTTTTGTGAGAAGCAACTTAGGGGC
AGGAGTGTTTAATAAATTGCACAGTTACCTTGCCACTGACTGAATGAGAGATGTAGAGCCCATTGCCAGA
AGGGGCCAAGCCAGGGTTCAAACCTAACCTGTTCTTTTAAAACCCTGAGCCTCTCAGGTCAGCAGTTTCT
ACACCAAATCTTATTCCCAGAGGCCCAGCGCTTCAGTTCAGCTGTGCTGCTGAGGTCTTGTGTGTGAAAA
GGGAGCTGGGAATGGATTCTGTGGGCCATGCTTAGCAAAACCTCCCTGAGGCAGCCCACGGCTCTGGTGT
ATCCAGCACACTTTATTGCTGCCCCTCTGTCTATAGACGGCTCTATTGATTCAGCCTTGGGAAGTCTTTG
CCCCGGCTGCCCTCTTCACCCCTTTTGTTGATACATTCCCAGAATGTTCAAGTTCACACCCATGTTGCAC
CCCCGGCTCCTGAGCCTGAGGACAGGATGTGAGTGCCTGCCCTGGTGCTCGTGGGTATCAGCATGATGGA
GATTTGTGCTGATCTACATGCTGGTGGCTTCCCCCTTGCCTGTGCTTGGTAACTGGGGACTTTACCCGCT
GTCTTTATGCAGTTCTTACAGGCCATATTTTAATGCTGTGTCATTTCTTAGAAAGATGGGTTGAAAAGGA
TAAACTAGAAGCTTCTATCCATTTCTCTTTTATTTTTAAGAATGTTGTATTTTGGCCGGGCGTCGTGGCT
CACACCTGTAATCCCAGCACTTTAGGAGGCCGAGGCAGGAGGATCACGAGGTCAGGAGATTGAAACCATC
CTGGCTAACCCGGTGAGACCCCATCTCTACTAAAAATACAAAAAAATTAGCTGGGCATGGTGGCGGGCGC
CTCTAGTCCCAGCCACTCGGGAGGCTGAGGCAGGAGAATGGCATGAACCTGGAGGTGGAGCTTGCAGTGA
GCTGAGATCGCACCACTGCACTCCAGCCTGGGCAACAGAGCGAGACTCCATCTCCAAAAAAAAAAAAAAA
AAGTTGTATTTTACGAGCACATTGATCTGAAAGGTGATTTGCATGTCTTTTCTGCTTGTTAAACTCAGCA
TAGTTTGAGGTGGGGAAATCCCATATCTAACTGGTGTCGAATTTTGTTTAGTAGTAATTTCTGTGTTCCC
CTTTTCCCTTTCCTCCTTTCCTCTTATTTTTTTTCTCCTCAGTTTAACATTTGCCATAGTTTATGCTTAG
CAACCTGTGAGATATGTATGGCTAGTGTCACTCACTTTTGGTAACATGGAGTCACCAAGGTACAAAATAA
CTAGGTGGAGTGTGCAGGGTCTGGCCAGAATTGGATCTAGAAATGTGGTCTTTTGATTGCTAGCCCAGCT
GCTTTCCTTGTTATCACTTTGTGGAGCAGGCTGGACATTGACAATGAGTTCTGAGACCGACTGGAATGGG
AGACCCCTCCCAGCTGGTGGTCGAGCTGCTTAGAGCATGGTCTATCTGTTTGGGACTAGGGTTGAACTCT
GAGATGGACCAATCAACCCCATGAAGAAAGAAACCCCTTCTATCACTGCGGAGTGTACCCTAGCGCCTGT
CAGCTGCTCTGGAAGTTTTTGCCACTAGAAGAGGGATGCAGAGCATCTTTTCTTATCACAGCTGAACTGA
GAACATATGTTTCATCCATATAGGGCACCTTACTTATGAAGCTTGTGTCCTTGTCCTTTCTAATACTCTG
GCACCTCGCCCATCAGATGGCTGCCCCCTCTTATAAGCTAAGTGCCTGTATGGCTGGCTGTTCTGATTTT
AAGTCATGAGCTTTGACTTTTATCAGAAATTTACAGCTTGGTTTTCAGAGGAGTTAGTTGAGTGCAATTG
TATGAAATGGCAGTGTTAAGTTTTATACTGTGGAAATATTAAACTGGAACTCTGTAAAATATGCGTTTTC
AGTGTCTTTTTTGAATGGTTTTGTGTGTTTTATCAATCATAGGCATTTTTATTACTCAAGTAGTCTGTTC
ATTGTAGAATGATTAGAAAATACAGATAAGCAAAGAGAGAGAGGAAAAGAAAAGAAAAAAATATATATCT
ACTCTAAATAAAAGTTCCCTAAGAGAGAGGACAGGGTGTGAAGGACTTTGAGCTTTTTAGAAGAAGGGGT
CAGATCAGCTGGTGTAAGTCTCCACTCCCAGCATCACTCTGTTCTTCCTGTTCTGGACACTAGCAATCAA
GACAGAAGTTGGGGTGTTTGAGGATGTCCTGGAGAAAGTCAAGGTGGCTTTTGGTTTGCTGCCCCAGGCA
GTGAGCCCCGGTGGTTCAGGGGCCGAAAGTCCTGCAGTTAATCCACCACCTGCAAGGGACGACTGTGAAA
AGAGAAAAATAGTCCTCCTTTGGGGTCCCATTATTTATACAGTTGCTAGCTTTCAAGCAGATAGAGAAAA
AATAATCTTGCAGTCATGCTTTCCCTCTCTTAACTTCTCCCAGCTCTGCTGGAGCCATCCATTCCTTCAT
TCATCTGTCCATCCATCCATCCATCCATCCGTTCACTCATGCATTCATTCATTCATCCACTTACTGGCTC
ACTTCATTCATCCATTCAATACCAATCTACTGCATACCTGTTGAGCGCTAAACATTGTTGCATTTGGTTC
TGGGAGTGCAGCACGAATAAGATAAGGCCCTTCTCTCATGGATCTTTCATTGGACTGGTGCAGGTTGTAG
TGCCATTGCTTCCCTTTCAGCCTTACCTTTCTACAGCTGTGGATACGGTGCCATGAATTTGCGAGTAAAA
GTGTTTATCTCTCCCTGGAGCAGACTAGACCCCTAGGCTCCGTCCTAGAGCACAACTCACCCTCAGCTGC
CCTGCAACCTGATCATCACCAACAGGGAAGGTGAGGAGAGGGCAGTATTTGACTGATTGAATTCTTCTCA
AAATGATACTTTAGTTTTGTCTGGGAGGGGCAGGGGAGCAGATCACAGAGGGAGGAGTTCTTGGCTTTAT
CAGAGAAAGAAGGCCTCATTGTGTGTTGTTGTTGGAACAGGTCCCAGAGACCTCAGTACAATTCTTTGGA
CAGGGCTGAGCTAAGCTACCAATGTATAAAATAATAGTTGAAAGAATAGTGTGGAATTTAGGGTAGTATC
AAAGAGAGCTCTGTGTTTCAGCTGTCTCCAGGCAGAGGGCATGACTTCAGCCCCAGGTCAAGTCCTGTTG
TTAACTTCATAATATCTTAATGAACATGCCTTTTTGTGTCTGTGTCTGTTCCTCTCCTCTCTCCCCCTTT
CTCTCTTTTGTATGTAGTCATTTATTAAGGGATTTTGCTAGAAAATTTAAAACTTAATCTCTGTAAACTC
TTCCTTTTGAACTATGGCATACCTGAGTGGACGGGCAAGTTGCAGGGATGGGGACATTTGACACAGAGAG
CTTAGGAAGTTCCAGGAAACCAGTATTACTGAAACTATAGTCAGTTCTATTATGATTTTTTGCTGCGTTG
ATGTAACACCTATTTCATTGTTTACCTAATATTGTTCTTTAAGTGGGAGTTGAAGGGACACTCTTTGTTT
AATAAAGAACTAATATAATTTGCCCCAAATAGTAAGTAACCATAAGCATTGATATGTAAACTGTAGTGTT
TGTATCCTACATAAAGCGATTTGTGGTATGCAAAACCATATACATACCACATTTTGGGAAGTTCTGTTGT
AGATTGTACCAGCTGTATTCACCATATTCTTGGAGAGTCAGATGAATAAATCTACCCCCTTCCAGTCCTT
TCCTCCCATCTCCCTCTCCCACACTAAAGTGAATTGTGGGGCATGACACAAGTTGGAGAGAGGCCCCAGG
GAGTGTTCCAGGACTGAGGGAAAGGAGCATTTGTGGCTACTCTGTGCCCTGCCAGTGGGAGTAAAAATAG
ACCTACCTCCTGGGGTTATTGTTAAGTTTCAGTGAGCCAGTGCATACGGACCTTGCCTGTTAGCACAATG
CCTGGGCTTCCCCTTTTCCTGATCATCTACAGGCACTGGCCCCTTGAATAACTTCACTCTTTATGCTGGG
TACACAGCAATATTGCCAGCGCTGAAGCAGAAGATGCAGACACTGTGAAATGTGCTGTGGACAACCAAGC
TGTCCACGTGCCAGGAGATTTATTTCCCATCTCTTCAGCAAGCTCTCTCCATCCTGGGTGGCATAGAGTA
GAAGCTGAGGGTGTGGGCTCTGGACCTCGACAGCATGGGTTCCAATCCTGGCCTGTCCCTTATGTGAAGT
TGATAAGTACCTTATTTTTTCATGTATTCAACAGATAAACATTGTGTGCCTACTGTGGGCCAGCCACTGT
TCTAGGCTCTAAGGATTTGCTAGTGAACAAACTGAGGGACAGAATCTTGCCTTTGCAGAGCTTATATTCT
GGCCTTATTTTTGTCTCTTAAATGGAAGTAATAATAGACTTACCTCCTGGGGTTATTGTTAAGTTTAAGT
GAGCCAATGCATACAGAGCCTGCTTATTAGCACAATGCCTGCCTTGCAGCTATTGCTTAATAAATGCTAG
GTTTTCACTTATGATACTCTTGTGCCCAGCCTTGCACCAGGCTTTGAACCCATTTTCATCATTCCATTCC
TGCTTTGGCTTCAGTGGCACGCAACTGAAACATTCTCTCCTTATTTCTTGGCCTGTAAGTAATTCTTGAA
ACCTCCCAGCCTCTAGGAACTTCTTATGGCTTGTAGCCTCCTCACCTAATCATGGCACTCTAAGAACTAA
GAACTCCTGGTCACCCCCTGAAATAAGCTTACTCATCACCTAGCTGCCGTGATGAGTTGGCATTCTCATC
TCCCGGATGACGTGTTTTGGAAAGGATCTTTTGTGAAAGGCTCCCCGCCGCCGTCTACTGCCTTTTCCCC
CCAGTGCTTCCTTTTCGCTTCCTGTAGTATGAGGGTTGTTCAGGCAGACATCCTGACCTTGCAGTTGCTG
TAAGGATCTTTTTAACCCAGTTATTTACAGGAAAACTCACTGTAGCATGGTTGGTCTAATAGAGAGGTGT
TTTTTCATATTTGTAGAGCTGGGGTCTCAATCTTTTGCCCAGGCTAGAGTCCAGTGGTGCAGTCATGGTT
CACTGCATCCTTAAACTTCTAGGCTCAAGCAATCCTCCTTTTTTTTCTTCCTCTTTTTTTTTTGACAAGA
GTCTTGCTCTGTCACCCAGACTGGAGTGCGGTGGCATAATCTTGGTTCACTGCAACCTCTGCCTCCTTGG
GTTCAAGCAATTCTTGTGTCTCAGCCACCCGAGTAGCTGGGATTACAGGTGTGCGCCACCACGCCTGGCT
AATTTTTGTATTTTTAGTAGAGATGGGGTTTTGCCATGTTGGCCAGGGTGGTCTCGAACTCCTAGCTTCA
AGTGATCCTCCTGCCTCGGCCTCCCAAAGTGCTGGAATTATGGGCATGAGCCACCACGCCCAGCCTCAAT
CCTCCCTCTTCTGCCTCCTAAGTATCTGGGACTATAGGCACATGCTATCATGTCCAGCTAATTAAAAAAA
TTTTTTTAGAGTTGGGGTCTTGCTGTGTTGCCCATGTTGGTCTTAAACTCCTGGGCTCGAGCAGTCCTCC
TGCCTCAGCCTCCTGAGTCTTTGGAATTACAGGCATGAGCCACCATGTCTGGCTTCTAAAACAGGGGTAT
TTATGCTGGGCCTTAGCAACCAGTTATCTGTGGGAGGGCTTGACTGCATGTTAATTCTATATAATTTCTT
TTTCTTTTTCTTTTTTCTTTTTTGAGAAAGAGTCTCACTCTCACCCAGGCTGGAATGCAGTGGCCGGATC
TCAGCTCACTGCAAGCTCCGCCTCCCAGGTTCATACATTCTCCTGCCTCAGTCTCCAAGTGGCTGGGACT
ACAGGTGCCCGCCACCATGCCCGGCTAATTTTTTTTGTAGTTTTTTAGTAGAGATGGGGTTTCACTGTGT
TAGCCAGGATGGTCTCGATCTCCTGACCTTGTGATCCACCCGCCTCGCCTCCCAGAGTGCTGGGATTACA
GGGGTGAGCCACCGAATTCTGTATTATTTCTAAAGAGAAAAATTCTACCTATCATTTCTGTGTAATTGAC
ATAAGATTTTGTGCTGGGTTCCCAGCCTCTGAAAGGCAATACCAGGTCAGTCTCCATTGACTTCAGCACT
CAGTGACCTGATAGGACTTTTGTGCTGGGGCGTGCCATATGGTTGTTTCAGAAGGAAACCAGACTGCTCT
GCCCTTCAAAGAGTGGGAAGGAACTGGGTGATGGGGGTGACTTAGACAGTGTGTGTATTAATCTGCTAGG
GTTGCCATAACAAGGTCCCACAGACAGGGCAGTTTCAGTAACAAAAATTGGTGTCTCCTAATTCTGGAGG
CTGGAAGTCAGATCAAGGTGTTGGCAGGGCTCTTTTCTTCCCAAGCCTCTCTCCTTGGCTTGTCTTCTCC
CAGTATCTTCACATGGTCTTTTCTCTGCTGTGCCTGCGTCCTAATCTTTTTTTCTTATAATGTCACCATA
TTGTATTAGGGCCTGCCCTAATGACCTCATTTCCCATAATTGCCTCTTTAAAGACCTTGTTTTCAAATAC
AGTCCCATTCTGAGGTACTGAGAATGAAGACTTCAACATAGGAATTTTAGGGGCCTCAATTCAGCCCTTG
ACAGTGTGGTTCAGGAATGCAGTTCCAAAATACACCTATGTTACCTAAGCCTTGAGTTCCTCAGGTTGGC
CTCTGAGGGCCAGCAGGGAAGACAAGGTCAGCCAGCTTTAGGCTTGGGTGTGGACTTGGTGGCCACCATT
ACTAGTTTAATAAGATCTTACTGGTGACTTAGGCCAGTTAACTGTTCCTCAGGAGGGTTGGCCAGGTCTG
AAGTAGGTGGACAGTGCTATCTACAAGTAGGTAAGCTTTGCTTATTAACCCTTGTGTCCTGCCTACTTTC
AGACAGGAGCTGAGAAGGAGGAGTAGGAATACGTTGGGGAAGAATTTGTTGATAGTAGAAGTGGGATATT
GTCCTTCAGACAGGACTCAGAAGTTTGTCAAGAGTTGGGAACACCATGGCTAGAGCCTTCCGGTAATCTG
CAACTCCCCTGTTCTTCCTGTTAGATGTGCTGTAAACAGCGACTGCCTTCAAGAGGGGTTTGGAATCTGT
TGACTTTGGCTGGGATGTAGCCTAAGGAGATTCATCGGTTTCCAATTCCTGTTCTCTCAGGATATTAAGT
ATTGCCATGAACTGGAAAATTTTTCTTTATTAAAATTGGAGGAAGAGTTGGAGTGTTTTGAAAGGGACCT
GGATCAGGAAGGGAGCTGACACCAGAAGTTCCACTGCATTCCTTCAGAGATGATTTTTATCTTTTTTGCA
TTGTCAGTGCTCAGTGGCTTAAATCCTCAGTGAAACAAGGTGAGATAAACAAGTAAATAAGATTCTGCAA
GTGCTGACATGGTAGCTAGCTTGCGAGGCAGTGTATTATGGTTACTAAGTGTATAGGCTCTGGAGTCCCG
CTAACCCGCATTCAGAACCTAGCTCTACTGCTCGTTACCTGTGTGACCTTGAGCCAATTATTTAACCTTT
CTGGGCTTCAGTTTCCCTATCTGTAAAATGGTAATGATATTGGTACTTACCACACTGGTTGTTGTGACAA
TCAAATGAGATAATGTGTTAGTACCCTTAGATAATGCTCAACAGTTATAAGCCAGTTGTTAGCCTCTGCT
CTTGTTATCAATGTAGGATGATTGAGAGGCTGTTTCCCTAAGTCAGTTGGCTGGCTCCTAACTCAAGGGT
AGAGCAACATCATATTACTTATGGAATTACATGATTTTTATTTTTTAGAGACAGAATTTTGCTGTGTTGC
CCAGGCTGGAGTACAGTGGCATGATCTCGGCTCCCTGCAACCTCTGCCTCCTGGAGTCAAGGGATTCCCC
TGCCTCAGCCTGCCGAGTAGCTGGGATTACAGGCTTGGGCCACTACACCCGGCTAATTTTGGTATTTTTA
GTGGAGATATGGTTTCACCATGTTGGCCAGGCTGGTCTCGAACTCCTGACTTCAGGTGATCTGCATTCCT
TGGCTTTCCAAAGTGCTGGGATTACCGGTGTGAGCCACCATGCCTGGCCAGAATTACATGATTTTTATGC
TTGCTTTTCTATTTCTATTTTAGCTATGAGAACTCACTTTAATCTTTTTTAGAGAACAACAGTTACACTG
AAGGAGAACATTTCTTTTAAATGGGAAAGAGTATTTTTTAAATTATATTTTGTGTTTTGTTATAAATCTA
AGATTGGTTAGTTTTATTGGTTAAAAAAGTTTGCTAAGTGATGAAGGTCATGGATTCATATTCACTGCAC
ACATTTATTGAGATGTCCCTGCTACCTTCTGGCACCTTCCCCTGCTTCCTTTGCAGTGTCCAAACCCACT
GGCTGTCAGCCCTGGTCCACTACAGGGCCTTTGCACAGGCTGTCCCCAGGACCTGGAGCACTTTTGCCAC
TTCCCCTTCTCACCACTTGCAGACTCATTCGAGCCTCACTTTCTCCAGCTAGCCTTCCTGGTCCGTCTGT
GCTACTGCTGCTGTTTTCTTCTTATTTTTTGTGAGACCAGGTCTCACTCTGTCACCCAGGTTGGAGTGCA
GTTCCACAATCATGGCTCACTGCAGCCTCAACCTCCTGGGCTCAAGTGATCCTCCCACCTCAGCCTCCTG
AGTAGCTGGGACCACAGACATGCACCACCATGCTTATTTATTTATTTATTTATTTATTTATTTATTTATT
TAAGTTTTATAGAGATGAGTTCCCGATACGTTGCCTAGGCTGTCTCAAACTCTTGGGCTCAAGCCATCCA
